# Supplementary material for: Computational discovery of natural inhibitors targeting enterovirus D68 3C protease using molecular docking pharmacokinetics and dynamics simulations
Source: Sci Rep. 2025 Mar 31;15:11015. doi: 10.1038/s41598-025-95163-y (PMC11958634; doi:10.1038/s41598-025-95163-y)
Supplement: Supplementary file 1 — Supplementary Information 1. [file 41598_2025_95163_MOESM1_ESM.zip]

Archive with 156 entries (143 files):
- ADMET/Smiles.txt
- ADMET/swissadme.csv
- docking/306l-docking.csv
- docking/37.png
- docking/3ol6/
- docking/3ol6/2353_uff_E=579.86_out.pdbqt
- docking/3ol6/265237_uff_E=2170.87_out.pdbqt
- docking/3ol6/3220_uff_E=196.51_out.pdbqt
- docking/3ol6/3ol6.pdbqt
- docking/3ol6/445154_uff_E=172.22_out.pdbqt
- docking/3ol6/5280343_uff_E=380.43_out.pdbqt
- docking/3ol6/5280445_uff_E=242.10_out.pdbqt
- docking/3ol6/5281855_uff_E=227.58_out.pdbqt
- docking/3ol6/64982_uff_E=439.92_out.pdbqt
- docking/3ol6/65064_uff_E=325.39_out.pdbqt
- docking/3ol6/969516_uff_E=272.07_out.pdbqt
- docking/3ol6/conf.txt
- docking/5gqy/
- docking/5gqy/2353_uff_E=579.86_out.pdbqt
- docking/5gqy/265237_uff_E=2170.87_out.pdbqt
- docking/5gqy/3220_uff_E=196.51_out.pdbqt
- docking/5gqy/445154_uff_E=172.22_out.pdbqt
- docking/5gqy/5280343_uff_E=380.43_out.pdbqt
- docking/5gqy/5280445_uff_E=242.10_out.pdbqt
- docking/5gqy/5281855_uff_E=227.58_out.pdbqt
- docking/5gqy/5gqy.pdbqt
- docking/5gqy/64982_uff_E=439.92_out.pdbqt
- docking/5gqy/65064_uff_E=325.39_out.pdbqt
- docking/5gqy/969516_uff_E=272.07_out.pdbqt
- docking/5gqy/conf.txt
- docking/5gqy-265237-complex.png
- docking/5gqy-complex.png
- docking/82.png
- docking/82-complexx.png
- docking/Docking complexes.png
- docking/docking.csv
- docking/Top-2/
- docking/Top-2/37.png
- docking/Top-2/82.png
- docking/Top-2/Docking-37.png
- docking/Top-2/Docking-82.png
- Ligands/Baicalin.png
- Ligands/Baicalin-64982.sdf
- Ligands/Berberine.png
- Ligands/Berberine.sdf
- Ligands/CID5281855-Ellagic Acid.sdf
- Ligands/curcumin.sdf
- Ligands/Emodin.png
- Ligands/Emodin-3220.sdf
- Ligands/Epigallocatechin Gallate.sdf
- Ligands/Epigallocatechin-Gallate.png
- Ligands/Luteolin-5280445.sdf
- Ligands/Quercetin.sdf
- Ligands/Reseratrol.sdf
- Ligands/Withaferin A.sdf
- Ligands/Withaferin-A.png
- MDS-100-results.zip
- MDS-100-results/MDS-100(MMGBSA)/
- MDS-100-results/MDS-100(MMGBSA)/37.pdb
- MDS-100-results/MDS-100(MMGBSA)/82.pdb
- MDS-100-results/MDS-100-results/
- MDS-100-results/MDS-100-results/5gqy-265237-mmgbsa/
- MDS-100-results/MDS-100-results/5gqy-265237-mmgbsa/5gqy-265237-mmgbsa.log
- MDS-100-results/MDS-100-results/5gqy-265237-mmgbsa/5gqy-265237-mmgbsa.Prime.log
- MDS-100-results/MDS-100-results/5gqy-265237-mmgbsa/5gqy-265237-mmgbsa.sh
- MDS-100-results/MDS-100-results/5gqy-265237-mmgbsa/5gqy-265237-mmgbsa_pv.maegz
- MDS-100-results/MDS-100-results/5gqy-265237-mmgbsa/5gqy-265237-mmgbsa-out.csv
- MDS-100-results/MDS-100-results/5gqy-265237-mmgbsa/5gqy-265237-mmgbsa-out.maegz
- MDS-100-results/MDS-100-results/5gqy-64982-mmgbsa/
- MDS-100-results/MDS-100-results/5gqy-64982-mmgbsa/5gqy-64982-mmgbsa.log
- MDS-100-results/MDS-100-results/5gqy-64982-mmgbsa/5gqy-64982-mmgbsa.Prime.log
- MDS-100-results/MDS-100-results/5gqy-64982-mmgbsa/5gqy-64982-mmgbsa.sh
- MDS-100-results/MDS-100-results/5gqy-64982-mmgbsa/5gqy-64982-mmgbsa_pv.maegz
- MDS-100-results/MDS-100-results/5gqy-64982-mmgbsa/5gqy-64982-mmgbsa-out.csv
- MDS-100-results/MDS-100-results/5gqy-64982-mmgbsa/5gqy-64982-mmgbsa-out.maegz
- MDS-100-results/MDS-100-results/data1/
- MDS-100-results/MDS-100-results/data1/5gqy-265237-out_pl_1.pdf
- MDS-100-results/MDS-100-results/data1/images/
- MDS-100-results/MDS-100-results/data1/images/L_2d_main.png
- MDS-100-results/MDS-100-results/data1/images/LP-Contacts_2d-Summary.png
- MDS-100-results/MDS-100-results/data1/images/LP-Contacts_2d-Summary.svg
- MDS-100-results/MDS-100-results/data1/images/L-Properties.png
- MDS-100-results/MDS-100-results/data1/images/L-Properties.svg
- MDS-100-results/MDS-100-results/data1/images/L-RMSF.png
- MDS-100-results/MDS-100-results/data1/images/L-RMSF.svg
- MDS-100-results/MDS-100-results/data1/images/L-Torsions.png
- MDS-100-results/MDS-100-results/data1/images/L-Torsions.svg
- MDS-100-results/MDS-100-results/data1/images/L-Torsions-2d.png
- MDS-100-results/MDS-100-results/data1/images/PL-Contacts_Histogram.png
- MDS-100-results/MDS-100-results/data1/images/PL-Contacts_Histogram.svg
- MDS-100-results/MDS-100-results/data1/images/PL-Contacts_Timeline.png
- MDS-100-results/MDS-100-results/data1/images/PL-Contacts_Timeline.svg
- MDS-100-results/MDS-100-results/data1/images/PL-RMSD.png
- MDS-100-results/MDS-100-results/data1/images/PL-RMSD.svg
- MDS-100-results/MDS-100-results/data1/images/P-RMSF.png
- MDS-100-results/MDS-100-results/data1/images/P-RMSF.svg
- MDS-100-results/MDS-100-results/data1/images/P-SSE_Histogram.png
- MDS-100-results/MDS-100-results/data1/images/P-SSE_Histogram.svg
- MDS-100-results/MDS-100-results/data1/images/P-SSE_Timeline.png
- MDS-100-results/MDS-100-results/data1/images/P-SSE_Timeline.svg
- MDS-100-results/MDS-100-results/data1/raw-data/
- MDS-100-results/MDS-100-results/data1/raw-data/L_RMSF.dat
- MDS-100-results/MDS-100-results/data1/raw-data/L_Torsions.dat
- MDS-100-results/MDS-100-results/data1/raw-data/L-Properties.dat
- MDS-100-results/MDS-100-results/data1/raw-data/P_RMSF.dat
- MDS-100-results/MDS-100-results/data1/raw-data/PL_RMSD.dat
- MDS-100-results/MDS-100-results/data1/raw-data/PL-Contacts_HBond.dat
- MDS-100-results/MDS-100-results/data1/raw-data/PL-Contacts_Hydrophobic.dat
- MDS-100-results/MDS-100-results/data1/raw-data/PL-Contacts_Ionic.dat
- MDS-100-results/MDS-100-results/data1/raw-data/PL-Contacts_Metal.dat
- MDS-100-results/MDS-100-results/data1/raw-data/PL-Contacts_Pi-Cation.dat
- MDS-100-results/MDS-100-results/data1/raw-data/PL-Contacts_Pi-Pi.dat
- MDS-100-results/MDS-100-results/data1/raw-data/PL-Contacts_WaterBridge.dat
- MDS-100-results/MDS-100-results/data2/
- MDS-100-results/MDS-100-results/data2/5gqy-64982-out_pl_1.pdf
- MDS-100-results/MDS-100-results/data2/images/
- MDS-100-results/MDS-100-results/data2/images/L_2d_main.png
- MDS-100-results/MDS-100-results/data2/images/LP-Contacts_2d-Summary.png
- MDS-100-results/MDS-100-results/data2/images/LP-Contacts_2d-Summary.svg
- MDS-100-results/MDS-100-results/data2/images/L-Properties.png
- MDS-100-results/MDS-100-results/data2/images/L-Properties.svg
- MDS-100-results/MDS-100-results/data2/images/L-RMSF.png
- MDS-100-results/MDS-100-results/data2/images/L-RMSF.svg
- MDS-100-results/MDS-100-results/data2/images/L-Torsions.png
- MDS-100-results/MDS-100-results/data2/images/L-Torsions.svg
- MDS-100-results/MDS-100-results/data2/images/L-Torsions-2d.png
- MDS-100-results/MDS-100-results/data2/images/PL-Contacts_Histogram.png
- MDS-100-results/MDS-100-results/data2/images/PL-Contacts_Histogram.svg
- MDS-100-results/MDS-100-results/data2/images/PL-Contacts_Timeline.png
- MDS-100-results/MDS-100-results/data2/images/PL-Contacts_Timeline.svg
- MDS-100-results/MDS-100-results/data2/images/PL-RMSD.png
- MDS-100-results/MDS-100-results/data2/images/PL-RMSD.svg
- MDS-100-results/MDS-100-results/data2/images/P-RMSF.png
- MDS-100-results/MDS-100-results/data2/images/P-RMSF.svg
- MDS-100-results/MDS-100-results/data2/images/P-SSE_Histogram.png
- MDS-100-results/MDS-100-results/data2/images/P-SSE_Histogram.svg
- MDS-100-results/MDS-100-results/data2/images/P-SSE_Timeline.png
- MDS-100-results/MDS-100-results/data2/images/P-SSE_Timeline.svg
- MDS-100-results/MDS-100-results/data2/raw-data/
- MDS-100-results/MDS-100-results/data2/raw-data/L_RMSF.dat
- MDS-100-results/MDS-100-results/data2/raw-data/L_Torsions.dat
- MDS-100-results/MDS-100-results/data2/raw-data/L-Properties.dat
- MDS-100-results/MDS-100-results/data2/raw-data/P_RMSF.dat
- MDS-100-results/MDS-100-results/data2/raw-data/PL_RMSD.dat
- MDS-100-results/MDS-100-results/data2/raw-data/PL-Contacts_HBond.dat
- MDS-100-results/MDS-100-results/data2/raw-data/PL-Contacts_Hydrophobic.dat
- MDS-100-results/MDS-100-results/data2/raw-data/PL-Contacts_Ionic.dat
- MDS-100-results/MDS-100-results/data2/raw-data/PL-Contacts_Metal.dat
- MDS-100-results/MDS-100-results/data2/raw-data/PL-Contacts_Pi-Cation.dat
- MDS-100-results/MDS-100-results/data2/raw-data/PL-Contacts_Pi-Pi.dat
- MDS-100-results/MDS-100-results/data2/raw-data/PL-Contacts_WaterBridge.dat
- MDS-129-mmgbsa.zip
- proteins/3ol6.pdb
- proteins/5gqy.pdb
- proteins/5gqy-corystal.pdb
- redocking.zip
