# Supplementary material for: Computational discovery of natural inhibitors targeting enterovirus D68 3C protease using molecular docking pharmacokinetics and dynamics simulations
Source: Sci Rep. 2025 Mar 31;15:11015. doi: 10.1038/s41598-025-95163-y (PMC11958634; doi:10.1038/s41598-025-95163-y)
Supplement: Supplementary file 1 — Supplementary Information 1. [file 41598_2025_95163_MOESM1_ESM.zip › ADMET/swissadme.csv]

Molecule	Canonical SMILES	Formula	MW	#Heavy atoms	#Aromatic heavy atoms	Fraction Csp3	#Rotatable bonds	#H-bond acceptors	#H-bond donors	MR	TPSA	iLOGP	XLOGP3	WLOGP	MLOGP	Silicos-IT Log P	Consensus Log P	ESOL Log S	ESOL Solubility (mg/ml)	ESOL Solubility (mol/l)	ESOL Class	Ali Log S	Ali Solubility (mg/ml)	Ali Solubility (mol/l)	Ali Class	Silicos-IT LogSw	Silicos-IT Solubility (mg/ml)	Silicos-IT Solubility (mol/l)	Silicos-IT class	GI absorption	BBB permeant	Pgp substrate	CYP1A2 inhibitor	CYP2C19 inhibitor	CYP2C9 inhibitor	CYP2D6 inhibitor	CYP3A4 inhibitor	log Kp (cm/s)	Lipinski #violations	Ghose #violations	Veber #violations	Egan #violations	Muegge #violations	Bioavailability Score	PAINS #alerts	Brenk #alerts	Leadlikeness #violations	Synthetic Accessibility
Molecule 1	Cc1cc(O)c2c(c1)C(=O)c1c(C2=O)c(O)cc(c1)O	C15H10O5	270.24	20	12	0.07	0	5	3	70.78	94.83	1.80	2.72	1.89	0.36	2.55	1.87	-3.67	5.74e-02	2.12e-04	Soluble	-4.37	1.17e-02	4.31e-05	Moderately soluble	-3.91	3.36e-02	1.24e-04	Soluble	High	No	No	Yes	No	No	No	Yes	-6.02	0	0	0	0	0	0.55	1	0	0	2.57
Molecule 2	OC(=O)[C@H]1O[C@@H](Oc2cc3oc(cc(=O)c3c(c2O)O)c2ccccc2)[C@@H]([C@H]([C@@H]1O)O)O	C21H18O11	446.36	32	16	0.24	4	11	6	106.72	187.12	1.75	1.11	0.14	-1.63	-0.10	0.25	-3.41	1.73e-01	3.87e-04	Soluble	-4.63	1.04e-02	2.33e-05	Moderately soluble	-2.22	2.67e+00	5.98e-03	Soluble	Low	No	Yes	No	No	No	No	No	-8.23	2	0	1	1	3	0.11	1	1	1	5.09
