# Supplementary material for: Computational discovery of natural inhibitors targeting enterovirus D68 3C protease using molecular docking pharmacokinetics and dynamics simulations
Source: Sci Rep. 2025 Mar 31;15:11015. doi: 10.1038/s41598-025-95163-y (PMC11958634; doi:10.1038/s41598-025-95163-y)
Supplement: Supplementary file 1 — Supplementary Information 1. [file 41598_2025_95163_MOESM1_ESM.zip › docking/306l-docking.csv]

Ligand	Binding Affinity	rmsd/ub	rmsd/lb
3ol6_64982_uff_E=439.92	-8.7	0.0	0.0
3ol6_64982_uff_E=439.92	-8.5	2.48	1.928
3ol6_64982_uff_E=439.92	-8.3	7.432	4.482
3ol6_64982_uff_E=439.92	-8.3	12.856	9.428
3ol6_64982_uff_E=439.92	-8.2	17.803	15.802
3ol6_64982_uff_E=439.92	-8.0	16.482	12.53
3ol6_64982_uff_E=439.92	-7.9	16.192	12.62
3ol6_64982_uff_E=439.92	-7.9	3.956	2.476
3ol6_64982_uff_E=439.92	-7.9	17.956	14.19
3ol6_2353_uff_E=579.86	-7.6	0.0	0.0
3ol6_2353_uff_E=579.86	-7.6	16.82	14.746
3ol6_2353_uff_E=579.86	-7.5	11.348	4.807
3ol6_2353_uff_E=579.86	-7.4	13.129	8.058
3ol6_2353_uff_E=579.86	-7.4	7.692	1.82
3ol6_2353_uff_E=579.86	-7.3	16.018	14.206
3ol6_2353_uff_E=579.86	-7.2	16.948	13.743
3ol6_2353_uff_E=579.86	-7.1	18.527	16.267
3ol6_2353_uff_E=579.86	-7.1	10.821	4.561
3ol6_5281855_uff_E=227.58	-8.3	0.0	0.0
3ol6_5281855_uff_E=227.58	-8.2	6.184	0.224
3ol6_5281855_uff_E=227.58	-8.2	4.931	1.158
3ol6_5281855_uff_E=227.58	-7.8	5.053	1.476
3ol6_5281855_uff_E=227.58	-7.6	4.954	1.449
3ol6_5281855_uff_E=227.58	-7.2	21.118	18.599
3ol6_5281855_uff_E=227.58	-7.2	17.412	14.976
3ol6_5281855_uff_E=227.58	-7.2	18.475	15.032
3ol6_5281855_uff_E=227.58	-7.2	17.526	14.891
3ol6_969516_uff_E=272.07	-6.7	0.0	0.0
3ol6_969516_uff_E=272.07	-6.6	7.065	1.682
3ol6_969516_uff_E=272.07	-6.6	6.879	2.902
3ol6_969516_uff_E=272.07	-6.5	5.507	1.62
3ol6_969516_uff_E=272.07	-6.4	5.34	1.709
3ol6_969516_uff_E=272.07	-6.4	7.487	4.647
3ol6_969516_uff_E=272.07	-6.4	19.047	14.772
3ol6_969516_uff_E=272.07	-6.4	5.53	2.013
3ol6_969516_uff_E=272.07	-6.2	19.649	17.917
3ol6_3220_uff_E=196.51	-7.9	0.0	0.0
3ol6_3220_uff_E=196.51	-7.8	5.691	1.794
3ol6_3220_uff_E=196.51	-7.7	3.365	1.483
3ol6_3220_uff_E=196.51	-7.5	6.452	1.616
3ol6_3220_uff_E=196.51	-7.3	6.208	2.3
3ol6_3220_uff_E=196.51	-7.1	4.07	2.065
3ol6_3220_uff_E=196.51	-7.1	17.524	14.793
3ol6_3220_uff_E=196.51	-6.9	17.206	15.008
3ol6_3220_uff_E=196.51	-6.9	15.358	13.474
3ol6_65064_uff_E=325.39	-8.0	0.0	0.0
3ol6_65064_uff_E=325.39	-8.0	2.046	0.056
3ol6_65064_uff_E=325.39	-7.8	3.722	1.251
3ol6_65064_uff_E=325.39	-7.7	18.648	16.658
3ol6_65064_uff_E=325.39	-7.6	18.081	16.107
3ol6_65064_uff_E=325.39	-7.6	4.445	1.888
3ol6_65064_uff_E=325.39	-7.5	2.149	1.754
3ol6_65064_uff_E=325.39	-7.3	18.941	15.283
3ol6_65064_uff_E=325.39	-7.3	18.339	16.232
3ol6_5280445_uff_E=242.10	-7.8	0.0	0.0
3ol6_5280445_uff_E=242.10	-7.5	2.588	1.391
3ol6_5280445_uff_E=242.10	-7.5	6.807	2.067
3ol6_5280445_uff_E=242.10	-7.5	2.602	2.167
3ol6_5280445_uff_E=242.10	-7.4	3.814	2.876
3ol6_5280445_uff_E=242.10	-7.4	20.213	17.736
3ol6_5280445_uff_E=242.10	-7.3	13.505	9.669
3ol6_5280445_uff_E=242.10	-7.0	17.691	15.117
3ol6_5280445_uff_E=242.10	-6.9	6.912	1.81
3ol6_5280343_uff_E=380.43	-7.4	0.0	0.0
3ol6_5280343_uff_E=380.43	-7.4	2.948	1.233
3ol6_5280343_uff_E=380.43	-7.3	2.42	1.975
3ol6_5280343_uff_E=380.43	-7.3	20.049	17.703
3ol6_5280343_uff_E=380.43	-7.1	19.157	17.752
3ol6_5280343_uff_E=380.43	-7.0	18.553	17.03
3ol6_5280343_uff_E=380.43	-6.9	17.25	15.066
3ol6_5280343_uff_E=380.43	-6.9	20.21	17.781
3ol6_5280343_uff_E=380.43	-6.8	19.186	16.622
3ol6_445154_uff_E=172.22	-6.7	0.0	0.0
3ol6_445154_uff_E=172.22	-6.7	2.014	0.091
3ol6_445154_uff_E=172.22	-6.4	17.682	15.581
3ol6_445154_uff_E=172.22	-6.4	41.625	39.467
3ol6_445154_uff_E=172.22	-6.3	16.197	15.046
3ol6_445154_uff_E=172.22	-6.3	8.697	2.477
3ol6_445154_uff_E=172.22	-6.3	15.456	13.766
3ol6_445154_uff_E=172.22	-6.2	9.334	3.302
3ol6_445154_uff_E=172.22	-6.2	24.827	23.807
3ol6_265237_uff_E=2170.87	-9.2	0.0	0.0
3ol6_265237_uff_E=2170.87	-9.1	12.76	5.116
3ol6_265237_uff_E=2170.87	-9.1	10.045	2.381
3ol6_265237_uff_E=2170.87	-8.8	13.398	11.624
3ol6_265237_uff_E=2170.87	-8.8	10.642	2.369
3ol6_265237_uff_E=2170.87	-8.7	3.57	2.25
3ol6_265237_uff_E=2170.87	-8.6	10.187	1.715
3ol6_265237_uff_E=2170.87	-8.5	10.188	5.408
3ol6_265237_uff_E=2170.87	-8.4	12.447	4.589
