# Supplementary material for: Computational discovery of natural inhibitors targeting enterovirus D68 3C protease using molecular docking pharmacokinetics and dynamics simulations
Source: Sci Rep. 2025 Mar 31;15:11015. doi: 10.1038/s41598-025-95163-y (PMC11958634; doi:10.1038/s41598-025-95163-y)
Supplement: Supplementary file 1 — Supplementary Information 1. [file 41598_2025_95163_MOESM1_ESM.zip › docking/3ol6/2353_uff_E=579.86_out.pdbqt]

MODEL 1
REMARK VINA RESULT:      -7.6      0.000      0.000
REMARK  2 active torsions:
REMARK  status: ('A' for Active; 'I' for Inactive)
REMARK    1  A    between atoms: O_3  and  C_19 
REMARK    2  A    between atoms: O_4  and  C_21 
ROOT
HETATM    1  O   UNK N   1      17.440  28.659 127.093  0.00  0.00    -0.323 OA
HETATM    2  O   UNK N   1      19.034  29.754 128.177  0.00  0.00    -0.323 OA
HETATM    3  N   UNK N   1      22.868  25.551 125.894  0.00  0.00    -0.355 N 
HETATM    4  C   UNK N   1      21.854  25.221 124.871  0.00  0.00     0.133 C 
HETATM    5  C   UNK N   1      20.495  25.050 125.535  0.00  0.00     0.060 C 
HETATM    6  C   UNK N   1      22.577  26.473 126.876  0.00  0.00     0.046 A 
HETATM    7  C   UNK N   1      20.161  26.337 126.247  0.00  0.00    -0.041 A 
HETATM    8  C   UNK N   1      21.194  27.034 126.942  0.00  0.00    -0.000 A 
HETATM    9  C   UNK N   1      24.097  24.962 125.824  0.00  0.00     0.106 A 
HETATM   10  C   UNK N   1      23.566  26.830 127.813  0.00  0.00     0.043 A 
HETATM   11  C   UNK N   1      25.103  25.290 126.742  0.00  0.00     0.026 A 
HETATM   12  C   UNK N   1      24.832  26.238 127.748  0.00  0.00    -0.020 A 
HETATM   13  C   UNK N   1      18.843  26.838 126.246  0.00  0.00     0.047 A 
HETATM   14  C   UNK N   1      20.876  28.226 127.641  0.00  0.00     0.054 A 
HETATM   15  C   UNK N   1      18.595  28.010 126.948  0.00  0.00     0.105 A 
HETATM   16  C   UNK N   1      19.557  28.668 127.607  0.00  0.00     0.106 A 
HETATM   17  C   UNK N   1      26.378  24.695 126.665  0.00  0.00     0.114 A 
HETATM   18  C   UNK N   1      25.830  26.574 128.678  0.00  0.00     0.015 A 
HETATM   19  C   UNK N   1      27.376  25.057 127.583  0.00  0.00     0.102 A 
HETATM   20  C   UNK N   1      17.667  29.794 127.878  0.00  0.00     0.352 A 
HETATM   21  C   UNK N   1      27.095  25.987 128.591  0.00  0.00     0.040 A 
ENDROOT
BRANCH  17  22
HETATM   22  O   UNK N   1      26.649  23.779 125.708  0.00  0.00    -0.352 OA
HETATM   23  C   UNK N   1      26.555  22.430 125.968  0.00  0.00     0.210 C 
ENDBRANCH  17  22
BRANCH  19  24
HETATM   24  O   UNK N   1      28.608  24.515 127.492  0.00  0.00    -0.353 OA
HETATM   25  C   UNK N   1      29.728  25.250 127.817  0.00  0.00     0.210 C 
ENDBRANCH  19  24
TORSDOF 2
ENDMDL
MODEL 2
REMARK VINA RESULT:      -7.6     14.746     16.820
REMARK  2 active torsions:
REMARK  status: ('A' for Active; 'I' for Inactive)
REMARK    1  A    between atoms: O_3  and  C_19 
REMARK    2  A    between atoms: O_4  and  C_21 
ROOT
HETATM    1  O   UNK N   1      12.808   8.024 126.604  0.00  0.00    -0.323 OA
HETATM    2  O   UNK N   1      14.514   6.852 125.811  0.00  0.00    -0.323 OA
HETATM    3  N   UNK N   1      17.512  12.194 125.582  0.00  0.00    -0.355 N 
HETATM    4  C   UNK N   1      16.530  12.754 126.534  0.00  0.00     0.133 C 
HETATM    5  C   UNK N   1      15.120  12.401 126.081  0.00  0.00     0.060 C 
HETATM    6  C   UNK N   1      17.353  10.909 125.111  0.00  0.00     0.046 A 
HETATM    7  C   UNK N   1      15.020  10.899 126.007  0.00  0.00    -0.041 A 
HETATM    8  C   UNK N   1      16.123  10.153 125.495  0.00  0.00    -0.000 A 
HETATM    9  C   UNK N   1      18.586  12.951 125.215  0.00  0.00     0.106 A 
HETATM   10  C   UNK N   1      18.322  10.357 124.251  0.00  0.00     0.043 A 
HETATM   11  C   UNK N   1      19.568  12.435 124.358  0.00  0.00     0.026 A 
HETATM   12  C   UNK N   1      19.432  11.120 123.872  0.00  0.00    -0.020 A 
HETATM   13  C   UNK N   1      13.845  10.236 126.417  0.00  0.00     0.047 A 
HETATM   14  C   UNK N   1      16.018   8.743 125.391  0.00  0.00     0.054 A 
HETATM   15  C   UNK N   1      13.803   8.853 126.292  0.00  0.00     0.105 A 
HETATM   16  C   UNK N   1      14.832   8.147 125.808  0.00  0.00     0.106 A 
HETATM   17  C   UNK N   1      20.686  13.208 123.987  0.00  0.00     0.114 A 
HETATM   18  C   UNK N   1      20.406  10.591 123.009  0.00  0.00     0.015 A 
HETATM   19  C   UNK N   1      21.667  12.660 123.146  0.00  0.00     0.102 A 
HETATM   20  C   UNK N   1      13.214   6.718 126.313  0.00  0.00     0.352 A 
HETATM   21  C   UNK N   1      21.518  11.359 122.652  0.00  0.00     0.040 A 
ENDROOT
BRANCH  17  22
HETATM   22  O   UNK N   1      20.825  14.474 124.442  0.00  0.00    -0.352 OA
HETATM   23  C   UNK N   1      20.466  15.552 123.663  0.00  0.00     0.210 C 
ENDBRANCH  17  22
BRANCH  19  24
HETATM   24  O   UNK N   1      22.755  13.385 122.815  0.00  0.00    -0.353 OA
HETATM   25  C   UNK N   1      24.003  12.800 122.763  0.00  0.00     0.210 C 
ENDBRANCH  19  24
TORSDOF 2
ENDMDL
MODEL 3
REMARK VINA RESULT:      -7.5      4.807     11.348
REMARK  2 active torsions:
REMARK  status: ('A' for Active; 'I' for Inactive)
REMARK    1  A    between atoms: O_3  and  C_19 
REMARK    2  A    between atoms: O_4  and  C_21 
ROOT
HETATM    1  O   UNK N   1      34.888  19.350 124.822  0.00  0.00    -0.323 OA
HETATM    2  O   UNK N   1      32.796  18.975 124.192  0.00  0.00    -0.323 OA
HETATM    3  N   UNK N   1      31.432  24.157 127.168  0.00  0.00    -0.355 N 
HETATM    4  C   UNK N   1      32.858  24.538 127.105  0.00  0.00     0.133 C 
HETATM    5  C   UNK N   1      33.721  23.359 127.533  0.00  0.00     0.060 C 
HETATM    6  C   UNK N   1      31.027  22.931 126.688  0.00  0.00     0.046 A 
HETATM    7  C   UNK N   1      33.418  22.203 126.614  0.00  0.00    -0.041 A 
HETATM    8  C   UNK N   1      32.068  21.970 126.214  0.00  0.00    -0.000 A 
HETATM    9  C   UNK N   1      30.530  25.050 127.669  0.00  0.00     0.106 A 
HETATM   10  C   UNK N   1      29.659  22.596 126.696  0.00  0.00     0.043 A 
HETATM   11  C   UNK N   1      29.161  24.749 127.695  0.00  0.00     0.026 A 
HETATM   12  C   UNK N   1      28.723  23.505 127.200  0.00  0.00    -0.020 A 
HETATM   13  C   UNK N   1      34.447  21.348 126.170  0.00  0.00     0.047 A 
HETATM   14  C   UNK N   1      31.774  20.863 125.378  0.00  0.00     0.054 A 
HETATM   15  C   UNK N   1      34.096  20.282 125.351  0.00  0.00     0.105 A 
HETATM   16  C   UNK N   1      32.832  20.053 124.975  0.00  0.00     0.106 A 
HETATM   17  C   UNK N   1      28.224  25.673 128.199  0.00  0.00     0.114 A 
HETATM   18  C   UNK N   1      27.355  23.188 127.224  0.00  0.00     0.015 A 
HETATM   19  C   UNK N   1      26.857  25.356 128.193  0.00  0.00     0.102 A 
HETATM   20  C   UNK N   1      34.099  18.480 124.063  0.00  0.00     0.352 A 
HETATM   21  C   UNK N   1      26.429  24.112 127.716  0.00  0.00     0.040 A 
ENDROOT
BRANCH  17  22
HETATM   22  O   UNK N   1      28.633  26.868 128.683  0.00  0.00    -0.352 OA
HETATM   23  C   UNK N   1      29.080  26.993 129.980  0.00  0.00     0.210 C 
ENDBRANCH  17  22
BRANCH  19  24
HETATM   24  O   UNK N   1      25.954  26.251 128.643  0.00  0.00    -0.353 OA
HETATM   25  C   UNK N   1      25.147  26.942 127.764  0.00  0.00     0.210 C 
ENDBRANCH  19  24
TORSDOF 2
ENDMDL
MODEL 4
REMARK VINA RESULT:      -7.4      8.058     13.129
REMARK  2 active torsions:
REMARK  status: ('A' for Active; 'I' for Inactive)
REMARK    1  A    between atoms: O_3  and  C_19 
REMARK    2  A    between atoms: O_4  and  C_21 
ROOT
HETATM    1  O   UNK N   1      35.828  19.732 119.610  0.00  0.00    -0.323 OA
HETATM    2  O   UNK N   1      35.917  21.946 119.648  0.00  0.00    -0.323 OA
HETATM    3  N   UNK N   1      33.250  21.522 125.151  0.00  0.00    -0.355 N 
HETATM    4  C   UNK N   1      33.679  20.110 125.221  0.00  0.00     0.133 C 
HETATM    5  C   UNK N   1      33.343  19.409 123.912  0.00  0.00     0.060 C 
HETATM    6  C   UNK N   1      33.496  22.259 124.013  0.00  0.00     0.046 A 
HETATM    7  C   UNK N   1      34.045  20.144 122.799  0.00  0.00    -0.041 A 
HETATM    8  C   UNK N   1      34.097  21.570 122.832  0.00  0.00    -0.000 A 
HETATM    9  C   UNK N   1      32.648  22.086 126.238  0.00  0.00     0.106 A 
HETATM   10  C   UNK N   1      33.139  23.621 123.973  0.00  0.00     0.043 A 
HETATM   11  C   UNK N   1      32.276  23.438 126.232  0.00  0.00     0.026 A 
HETATM   12  C   UNK N   1      32.528  24.213 125.083  0.00  0.00    -0.020 A 
HETATM   13  C   UNK N   1      34.625  19.439 121.725  0.00  0.00     0.047 A 
HETATM   14  C   UNK N   1      34.726  22.266 121.768  0.00  0.00     0.054 A 
HETATM   15  C   UNK N   1      35.228  20.177 120.714  0.00  0.00     0.105 A 
HETATM   16  C   UNK N   1      35.277  21.514 120.735  0.00  0.00     0.106 A 
HETATM   17  C   UNK N   1      31.667  24.028 127.358  0.00  0.00     0.114 A 
HETATM   18  C   UNK N   1      32.157  25.568 125.061  0.00  0.00     0.015 A 
HETATM   19  C   UNK N   1      31.325  25.389 127.333  0.00  0.00     0.102 A 
HETATM   20  C   UNK N   1      36.292  20.834 118.886  0.00  0.00     0.352 A 
HETATM   21  C   UNK N   1      31.561  26.150 126.183  0.00  0.00     0.040 A 
ENDROOT
BRANCH  17  22
HETATM   22  O   UNK N   1      31.415  23.293 128.464  0.00  0.00    -0.352 OA
HETATM   23  C   UNK N   1      30.203  22.660 128.635  0.00  0.00     0.210 C 
ENDBRANCH  17  22
BRANCH  19  24
HETATM   24  O   UNK N   1      30.772  25.966 128.421  0.00  0.00    -0.353 OA
HETATM   25  C   UNK N   1      29.403  26.089 128.535  0.00  0.00     0.210 C 
ENDBRANCH  19  24
TORSDOF 2
ENDMDL
MODEL 5
REMARK VINA RESULT:      -7.4      1.820      7.692
REMARK  2 active torsions:
REMARK  status: ('A' for Active; 'I' for Inactive)
REMARK    1  A    between atoms: O_3  and  C_19 
REMARK    2  A    between atoms: O_4  and  C_21 
ROOT
HETATM    1  O   UNK N   1      27.838  25.720 127.406  0.00  0.00    -0.323 OA
HETATM    2  O   UNK N   1      26.561  26.734 128.908  0.00  0.00    -0.323 OA
HETATM    3  N   UNK N   1      21.849  25.184 125.306  0.00  0.00    -0.355 N 
HETATM    4  C   UNK N   1      22.706  24.163 124.670  0.00  0.00     0.133 C 
HETATM    5  C   UNK N   1      24.053  24.777 124.312  0.00  0.00     0.060 C 
HETATM    6  C   UNK N   1      22.378  26.028 126.258  0.00  0.00     0.046 A 
HETATM    7  C   UNK N   1      24.674  25.304 125.581  0.00  0.00    -0.041 A 
HETATM    8  C   UNK N   1      23.843  25.956 126.542  0.00  0.00    -0.000 A 
HETATM    9  C   UNK N   1      20.530  25.248 124.965  0.00  0.00     0.106 A 
HETATM   10  C   UNK N   1      21.545  26.960 126.906  0.00  0.00     0.043 A 
HETATM   11  C   UNK N   1      19.671  26.165 125.586  0.00  0.00     0.026 A 
HETATM   12  C   UNK N   1      20.188  27.031 126.571  0.00  0.00    -0.020 A 
HETATM   13  C   UNK N   1      26.059  25.177 125.811  0.00  0.00     0.047 A 
HETATM   14  C   UNK N   1      24.430  26.484 127.720  0.00  0.00     0.054 A 
HETATM   15  C   UNK N   1      26.574  25.714 126.984  0.00  0.00     0.105 A 
HETATM   16  C   UNK N   1      25.803  26.331 127.888  0.00  0.00     0.106 A 
HETATM   17  C   UNK N   1      18.305  26.225 125.247  0.00  0.00     0.114 A 
HETATM   18  C   UNK N   1      19.341  27.958 127.199  0.00  0.00     0.015 A 
HETATM   19  C   UNK N   1      17.462  27.138 125.900  0.00  0.00     0.102 A 
HETATM   20  C   UNK N   1      27.886  26.367 128.644  0.00  0.00     0.352 A 
HETATM   21  C   UNK N   1      17.984  28.007 126.865  0.00  0.00     0.040 A 
ENDROOT
BRANCH  17  22
HETATM   22  O   UNK N   1      17.798  25.405 124.300  0.00  0.00    -0.352 OA
HETATM   23  C   UNK N   1      17.632  25.835 123.002  0.00  0.00     0.210 C 
ENDBRANCH  17  22
BRANCH  19  24
HETATM   24  O   UNK N   1      16.147  27.176 125.603  0.00  0.00    -0.353 OA
HETATM   25  C   UNK N   1      15.265  26.292 126.189  0.00  0.00     0.210 C 
ENDBRANCH  19  24
TORSDOF 2
ENDMDL
MODEL 6
REMARK VINA RESULT:      -7.3     14.206     16.018
REMARK  2 active torsions:
REMARK  status: ('A' for Active; 'I' for Inactive)
REMARK    1  A    between atoms: O_3  and  C_19 
REMARK    2  A    between atoms: O_4  and  C_21 
ROOT
HETATM    1  O   UNK N   1      18.264  28.173 110.872  0.00  0.00    -0.323 OA
HETATM    2  O   UNK N   1      19.783  27.573 112.371  0.00  0.00    -0.323 OA
HETATM    3  N   UNK N   1      17.303  21.980 112.000  0.00  0.00    -0.355 N 
HETATM    4  C   UNK N   1      16.698  22.363 110.708  0.00  0.00     0.133 C 
HETATM    5  C   UNK N   1      16.030  23.725 110.840  0.00  0.00     0.060 C 
HETATM    6  C   UNK N   1      18.011  22.910 112.729  0.00  0.00     0.046 A 
HETATM    7  C   UNK N   1      17.080  24.716 111.273  0.00  0.00    -0.041 A 
HETATM    8  C   UNK N   1      18.053  24.320 112.238  0.00  0.00    -0.000 A 
HETATM    9  C   UNK N   1      17.181  20.691 112.433  0.00  0.00     0.106 A 
HETATM   10  C   UNK N   1      18.636  22.526 113.931  0.00  0.00     0.043 A 
HETATM   11  C   UNK N   1      17.787  20.275 113.626  0.00  0.00     0.026 A 
HETATM   12  C   UNK N   1      18.525  21.207 114.382  0.00  0.00    -0.020 A 
HETATM   13  C   UNK N   1      17.092  26.026 110.749  0.00  0.00     0.047 A 
HETATM   14  C   UNK N   1      19.021  25.262 112.674  0.00  0.00     0.054 A 
HETATM   15  C   UNK N   1      18.066  26.901 111.214  0.00  0.00     0.105 A 
HETATM   16  C   UNK N   1      18.979  26.539 112.123  0.00  0.00     0.106 A 
HETATM   17  C   UNK N   1      17.676  18.942 114.069  0.00  0.00     0.114 A 
HETATM   18  C   UNK N   1      19.134  20.804 115.582  0.00  0.00     0.015 A 
HETATM   19  C   UNK N   1      18.311  18.545 115.256  0.00  0.00     0.102 A 
HETATM   20  C   UNK N   1      19.362  28.656 111.591  0.00  0.00     0.352 A 
HETATM   21  C   UNK N   1      19.029  19.479 116.013  0.00  0.00     0.040 A 
ENDROOT
BRANCH  17  22
HETATM   22  O   UNK N   1      16.965  18.040 113.356  0.00  0.00    -0.352 OA
HETATM   23  C   UNK N   1      17.579  17.221 112.433  0.00  0.00     0.210 C 
ENDBRANCH  17  22
BRANCH  19  24
HETATM   24  O   UNK N   1      18.235  17.262 115.667  0.00  0.00    -0.353 OA
HETATM   25  C   UNK N   1      19.346  16.446 115.642  0.00  0.00     0.210 C 
ENDBRANCH  19  24
TORSDOF 2
ENDMDL
MODEL 7
REMARK VINA RESULT:      -7.2     13.743     16.948
REMARK  2 active torsions:
REMARK  status: ('A' for Active; 'I' for Inactive)
REMARK    1  A    between atoms: O_3  and  C_19 
REMARK    2  A    between atoms: O_4  and  C_21 
ROOT
HETATM    1  O   UNK N   1      25.022  12.812 122.384  0.00  0.00    -0.323 OA
HETATM    2  O   UNK N   1      24.354  13.774 124.265  0.00  0.00    -0.323 OA
HETATM    3  N   UNK N   1      19.158  10.607 123.526  0.00  0.00    -0.355 N 
HETATM    4  C   UNK N   1      19.873   9.701 122.603  0.00  0.00     0.133 C 
HETATM    5  C   UNK N   1      20.673  10.521 121.600  0.00  0.00     0.060 C 
HETATM    6  C   UNK N   1      19.807  11.703 124.051  0.00  0.00     0.046 A 
HETATM    7  C   UNK N   1      21.632  11.391 122.372  0.00  0.00    -0.041 A 
HETATM    8  C   UNK N   1      21.192  12.006 123.582  0.00  0.00    -0.000 A 
HETATM    9  C   UNK N   1      17.871  10.317 123.874  0.00  0.00     0.106 A 
HETATM   10  C   UNK N   1      19.141  12.530 124.977  0.00  0.00     0.043 A 
HETATM   11  C   UNK N   1      17.177  11.120 124.789  0.00  0.00     0.026 A 
HETATM   12  C   UNK N   1      17.824  12.240 125.348  0.00  0.00    -0.020 A 
HETATM   13  C   UNK N   1      22.941  11.615 121.897  0.00  0.00     0.047 A 
HETATM   14  C   UNK N   1      22.081  12.854 124.292  0.00  0.00     0.054 A 
HETATM   15  C   UNK N   1      23.764  12.453 122.638  0.00  0.00     0.105 A 
HETATM   16  C   UNK N   1      23.358  13.038 123.771  0.00  0.00     0.106 A 
HETATM   17  C   UNK N   1      15.852  10.817 125.163  0.00  0.00     0.114 A 
HETATM   18  C   UNK N   1      17.139  13.056 126.263  0.00  0.00     0.015 A 
HETATM   19  C   UNK N   1      15.188  11.624 126.098  0.00  0.00     0.102 A 
HETATM   20  C   UNK N   1      25.452  13.666 123.404  0.00  0.00     0.352 A 
HETATM   21  C   UNK N   1      15.829  12.746 126.637  0.00  0.00     0.040 A 
ENDROOT
BRANCH  17  22
HETATM   22  O   UNK N   1      15.219   9.748 124.630  0.00  0.00    -0.352 OA
HETATM   23  C   UNK N   1      14.355   9.892 123.566  0.00  0.00     0.210 C 
ENDBRANCH  17  22
BRANCH  19  24
HETATM   24  O   UNK N   1      13.931  11.318 126.484  0.00  0.00    -0.353 OA
HETATM   25  C   UNK N   1      12.889  12.188 126.245  0.00  0.00     0.210 C 
ENDBRANCH  19  24
TORSDOF 2
ENDMDL
MODEL 8
REMARK VINA RESULT:      -7.1     16.267     18.527
REMARK  2 active torsions:
REMARK  status: ('A' for Active; 'I' for Inactive)
REMARK    1  A    between atoms: O_3  and  C_19 
REMARK    2  A    between atoms: O_4  and  C_21 
ROOT
HETATM    1  O   UNK N   1      16.872  13.633 126.992  0.00  0.00    -0.323 OA
HETATM    2  O   UNK N   1      15.352  12.096 126.501  0.00  0.00    -0.323 OA
HETATM    3  N   UNK N   1      19.624   9.675 122.832  0.00  0.00    -0.355 N 
HETATM    4  C   UNK N   1      20.654  10.426 123.579  0.00  0.00     0.133 C 
HETATM    5  C   UNK N   1      20.211  11.873 123.747  0.00  0.00     0.060 C 
HETATM    6  C   UNK N   1      18.292   9.847 123.137  0.00  0.00     0.046 A 
HETATM    7  C   UNK N   1      18.891  11.872 124.475  0.00  0.00    -0.041 A 
HETATM    8  C   UNK N   1      17.919  10.878 124.152  0.00  0.00    -0.000 A 
HETATM    9  C   UNK N   1      20.017   8.789 121.871  0.00  0.00     0.106 A 
HETATM   10  C   UNK N   1      17.317   9.085 122.464  0.00  0.00     0.043 A 
HETATM   11  C   UNK N   1      19.074   8.018 121.177  0.00  0.00     0.026 A 
HETATM   12  C   UNK N   1      17.707   8.169 121.481  0.00  0.00    -0.020 A 
HETATM   13  C   UNK N   1      18.606  12.851 125.449  0.00  0.00     0.047 A 
HETATM   14  C   UNK N   1      16.663  10.897 124.810  0.00  0.00     0.054 A 
HETATM   15  C   UNK N   1      17.360  12.816 126.060  0.00  0.00     0.105 A 
HETATM   16  C   UNK N   1      16.441  11.890 125.759  0.00  0.00     0.106 A 
HETATM   17  C   UNK N   1      19.476   7.092 120.194  0.00  0.00     0.114 A 
HETATM   18  C   UNK N   1      16.751   7.406 120.792  0.00  0.00     0.015 A 
HETATM   19  C   UNK N   1      18.514   6.315 119.530  0.00  0.00     0.102 A 
HETATM   20  C   UNK N   1      15.577  13.213 127.314  0.00  0.00     0.352 A 
HETATM   21  C   UNK N   1      17.155   6.482 119.824  0.00  0.00     0.040 A 
ENDROOT
BRANCH  17  22
HETATM   22  O   UNK N   1      20.785   6.942 119.889  0.00  0.00    -0.352 OA
HETATM   23  C   UNK N   1      21.368   7.677 118.881  0.00  0.00     0.210 C 
ENDBRANCH  17  22
BRANCH  19  24
HETATM   24  O   UNK N   1      18.897   5.404 118.612  0.00  0.00    -0.353 OA
HETATM   25  C   UNK N   1      18.674   5.619 117.269  0.00  0.00     0.210 C 
ENDBRANCH  19  24
TORSDOF 2
ENDMDL
MODEL 9
REMARK VINA RESULT:      -7.1      4.561     10.821
REMARK  2 active torsions:
REMARK  status: ('A' for Active; 'I' for Inactive)
REMARK    1  A    between atoms: O_3  and  C_19 
REMARK    2  A    between atoms: O_4  and  C_21 
ROOT
HETATM    1  O   UNK N   1      35.286  20.706 124.226  0.00  0.00    -0.323 OA
HETATM    2  O   UNK N   1      35.501  22.217 125.834  0.00  0.00    -0.323 OA
HETATM    3  N   UNK N   1      29.381  22.094 126.164  0.00  0.00    -0.355 N 
HETATM    4  C   UNK N   1      29.396  20.792 125.467  0.00  0.00     0.133 C 
HETATM    5  C   UNK N   1      30.311  20.873 124.252  0.00  0.00     0.060 C 
HETATM    6  C   UNK N   1      30.560  22.779 126.365  0.00  0.00     0.046 A 
HETATM    7  C   UNK N   1      31.687  21.257 124.734  0.00  0.00    -0.041 A 
HETATM    8  C   UNK N   1      31.815  22.231 125.769  0.00  0.00    -0.000 A 
HETATM    9  C   UNK N   1      28.196  22.580 126.635  0.00  0.00     0.106 A 
HETATM   10  C   UNK N   1      30.549  23.991 127.082  0.00  0.00     0.043 A 
HETATM   11  C   UNK N   1      28.148  23.785 127.350  0.00  0.00     0.026 A 
HETATM   12  C   UNK N   1      29.342  24.497 127.576  0.00  0.00    -0.020 A 
HETATM   13  C   UNK N   1      32.837  20.680 124.157  0.00  0.00     0.047 A 
HETATM   14  C   UNK N   1      33.109  22.620 126.199  0.00  0.00     0.054 A 
HETATM   15  C   UNK N   1      34.077  21.101 124.622  0.00  0.00     0.105 A 
HETATM   16  C   UNK N   1      34.205  22.017 125.589  0.00  0.00     0.106 A 
HETATM   17  C   UNK N   1      26.928  24.284 127.850  0.00  0.00     0.114 A 
HETATM   18  C   UNK N   1      29.308  25.707 128.288  0.00  0.00     0.015 A 
HETATM   19  C   UNK N   1      26.910  25.481 128.582  0.00  0.00     0.102 A 
HETATM   20  C   UNK N   1      36.243  21.396 124.977  0.00  0.00     0.352 A 
HETATM   21  C   UNK N   1      28.098  26.193 128.789  0.00  0.00     0.040 A 
ENDROOT
BRANCH  17  22
HETATM   22  O   UNK N   1      25.774  23.613 127.634  0.00  0.00    -0.352 OA
HETATM   23  C   UNK N   1      25.056  23.791 126.472  0.00  0.00     0.210 C 
ENDBRANCH  17  22
BRANCH  19  24
HETATM   24  O   UNK N   1      25.750  25.944 129.091  0.00  0.00    -0.353 OA
HETATM   25  C   UNK N   1      25.015  26.897 128.418  0.00  0.00     0.210 C 
ENDBRANCH  19  24
TORSDOF 2
ENDMDL
