# Supplementary material for: Computational discovery of natural inhibitors targeting enterovirus D68 3C protease using molecular docking pharmacokinetics and dynamics simulations
Source: Sci Rep. 2025 Mar 31;15:11015. doi: 10.1038/s41598-025-95163-y (PMC11958634; doi:10.1038/s41598-025-95163-y)
Supplement: Supplementary file 1 — Supplementary Information 1. [file 41598_2025_95163_MOESM1_ESM.zip › docking/3ol6/265237_uff_E=2170.87_out.pdbqt]

MODEL 1
REMARK VINA RESULT:      -9.2      0.000      0.000
REMARK  5 active torsions:
REMARK  status: ('A' for Active; 'I' for Inactive)
REMARK    1  A    between atoms: O_2  and  C_20 
REMARK    2  A    between atoms: O_6  and  C_34 
REMARK    3  A    between atoms: C_15  and  C_24 
REMARK    4  A    between atoms: C_24  and  C_27 
REMARK    5  A    between atoms: C_32  and  C_34 
ROOT
HETATM    1  O   UNK N   1      25.081  25.827 128.599  0.00  0.00    -0.365 OA
HETATM    2  O   UNK N   1      26.110  23.154 124.740  0.00  0.00    -0.292 OA
HETATM    3  C   UNK N   1      23.221  26.010 126.509  0.00  0.00    -0.002 C 
HETATM    4  C   UNK N   1      25.953  25.521 127.505  0.00  0.00     0.131 A 
HETATM    5  C   UNK N   1      24.102  24.976 125.738  0.00  0.00     0.009 C 
HETATM    6  C   UNK N   1      25.304  24.405 126.616  0.00  0.00     0.061 C 
HETATM    7  C   UNK N   1      22.060  26.484 125.594  0.00  0.00    -0.001 C 
HETATM    8  C   UNK N   1      21.140  25.336 125.127  0.00  0.00    -0.036 C 
HETATM    9  C   UNK N   1      25.317  26.862 127.712  0.00  0.00     0.162 A 
HETATM   10  C   UNK N   1      24.081  27.225 126.904  0.00  0.00     0.040 C 
HETATM   11  C   UNK N   1      20.106  26.155 124.304  0.00  0.00     0.000 C 
HETATM   12  C   UNK N   1      23.205  23.842 125.128  0.00  0.00     0.007 C 
HETATM   13  C   UNK N   1      22.035  24.381 124.292  0.00  0.00     0.010 C 
HETATM   14  C   UNK N   1      21.082  27.517 126.137  0.00  0.00     0.006 C 
HETATM   15  C   UNK N   1      19.878  27.423 125.179  0.00  0.00     0.006 C 
HETATM   16  C   UNK N   1      27.362  25.296 128.096  0.00  0.00     0.179 C 
HETATM   17  C   UNK N   1      24.861  23.234 127.532  0.00  0.00     0.027 C 
HETATM   18  C   UNK N   1      26.404  23.859 125.692  0.00  0.00     0.161 C 
HETATM   19  C   UNK N   1      20.425  24.577 126.294  0.00  0.00     0.016 C 
HETATM   20  C   UNK N   1      28.283  24.658 127.098  0.00  0.00     0.011 C 
HETATM   21  C   UNK N   1      27.845  24.037 125.995  0.00  0.00     0.050 C 
ENDROOT
BRANCH  11  22
HETATM   22  C   UNK N   1      18.766  25.498 123.826  0.00  0.00     0.016 C 
HETATM   23  C   UNK N   1      18.933  24.617 122.573  0.00  0.00     0.013 C 
BRANCH  22  24
HETATM   24  C   UNK N   1      17.642  26.552 123.595  0.00  0.00     0.140 C 
HETATM   25  O   UNK N   1      16.440  26.044 124.050  0.00  0.00    -0.312 OA
HETATM   26  C   UNK N   1      15.280  26.713 123.860  0.00  0.00     0.292 C 
HETATM   27  O   UNK N   1      14.299  26.417 124.524  0.00  0.00    -0.259 OA
HETATM   28  C   UNK N   1      15.205  27.775 122.813  0.00  0.00     0.042 C 
HETATM   29  C   UNK N   1      16.281  27.940 121.987  0.00  0.00    -0.067 C 
HETATM   30  C   UNK N   1      17.485  27.026 122.134  0.00  0.00     0.067 C 
HETATM   31  C   UNK N   1      16.327  28.969 120.879  0.00  0.00     0.044 C 
BRANCH  28  32
HETATM   32  C   UNK N   1      13.946  28.610 122.691  0.00  0.00     0.209 C 
BRANCH  32  33
HETATM   33  O   UNK N   1      12.913  27.828 122.154  0.00  0.00    -0.396 OA
HETATM   34  H   UNK N   1      12.212  28.456 121.835  0.00  0.00     0.209 HD
ENDBRANCH  32  33
ENDBRANCH  28  32
ENDBRANCH  22  24
ENDBRANCH  11  22
BRANCH  16  35
HETATM   35  O   UNK N   1      27.330  24.498 129.251  0.00  0.00    -0.389 OA
HETATM   36  H   UNK N   1      28.229  24.547 129.667  0.00  0.00     0.210 HD
ENDBRANCH  16  35
TORSDOF 5
ENDMDL
MODEL 2
REMARK VINA RESULT:      -9.1      5.116     12.760
REMARK  5 active torsions:
REMARK  status: ('A' for Active; 'I' for Inactive)
REMARK    1  A    between atoms: O_2  and  C_20 
REMARK    2  A    between atoms: O_6  and  C_34 
REMARK    3  A    between atoms: C_15  and  C_24 
REMARK    4  A    between atoms: C_24  and  C_27 
REMARK    5  A    between atoms: C_32  and  C_34 
ROOT
HETATM    1  O   UNK N   1      24.872  24.139 124.954  0.00  0.00    -0.365 OA
HETATM    2  O   UNK N   1      26.126  26.240 129.091  0.00  0.00    -0.292 OA
HETATM    3  C   UNK N   1      27.624  24.134 125.492  0.00  0.00    -0.002 C 
HETATM    4  C   UNK N   1      24.935  25.311 125.776  0.00  0.00     0.131 A 
HETATM    5  C   UNK N   1      27.284  24.858 126.834  0.00  0.00     0.009 C 
HETATM    6  C   UNK N   1      25.717  24.984 127.094  0.00  0.00     0.061 C 
HETATM    7  C   UNK N   1      29.165  24.026 125.338  0.00  0.00    -0.001 C 
HETATM    8  C   UNK N   1      29.840  23.239 126.482  0.00  0.00    -0.036 C 
HETATM    9  C   UNK N   1      25.562  25.212 124.417  0.00  0.00     0.162 A 
HETATM   10  C   UNK N   1      27.055  24.945 124.312  0.00  0.00     0.040 C 
HETATM   11  C   UNK N   1      31.315  23.289 125.990  0.00  0.00     0.000 C 
HETATM   12  C   UNK N   1      28.044  24.179 128.027  0.00  0.00     0.007 C 
HETATM   13  C   UNK N   1      29.554  24.039 127.781  0.00  0.00     0.010 C 
HETATM   14  C   UNK N   1      29.726  23.370 124.083  0.00  0.00     0.006 C 
HETATM   15  C   UNK N   1      31.188  23.053 124.456  0.00  0.00     0.006 C 
HETATM   16  C   UNK N   1      23.502  25.881 125.865  0.00  0.00     0.179 C 
HETATM   17  C   UNK N   1      25.119  23.697 127.720  0.00  0.00     0.027 C 
HETATM   18  C   UNK N   1      25.448  26.129 128.081  0.00  0.00     0.161 C 
HETATM   19  C   UNK N   1      29.360  21.755 126.604  0.00  0.00     0.016 C 
HETATM   20  C   UNK N   1      23.385  26.911 126.949  0.00  0.00     0.011 C 
HETATM   21  C   UNK N   1      24.287  27.040 127.932  0.00  0.00     0.050 C 
ENDROOT
BRANCH  11  22
HETATM   22  C   UNK N   1      32.409  22.384 126.655  0.00  0.00     0.016 C 
HETATM   23  C   UNK N   1      33.537  23.189 127.327  0.00  0.00     0.013 C 
BRANCH  22  24
HETATM   24  C   UNK N   1      33.008  21.353 125.653  0.00  0.00     0.140 C 
HETATM   25  O   UNK N   1      32.432  20.116 125.874  0.00  0.00    -0.312 OA
HETATM   26  C   UNK N   1      32.863  19.015 125.216  0.00  0.00     0.292 C 
HETATM   27  O   UNK N   1      32.158  18.019 125.186  0.00  0.00    -0.259 OA
HETATM   28  C   UNK N   1      34.210  19.021 124.572  0.00  0.00     0.042 C 
HETATM   29  C   UNK N   1      35.021  20.100 124.789  0.00  0.00    -0.067 C 
HETATM   30  C   UNK N   1      34.547  21.223 125.695  0.00  0.00     0.067 C 
HETATM   31  C   UNK N   1      36.412  20.224 124.207  0.00  0.00     0.044 C 
BRANCH  28  32
HETATM   32  C   UNK N   1      34.635  17.837 123.727  0.00  0.00     0.209 C 
BRANCH  32  33
HETATM   33  O   UNK N   1      34.373  16.646 124.421  0.00  0.00    -0.396 OA
HETATM   34  H   UNK N   1      34.970  16.637 125.214  0.00  0.00     0.209 HD
ENDBRANCH  32  33
ENDBRANCH  28  32
ENDBRANCH  22  24
ENDBRANCH  11  22
BRANCH  16  35
HETATM   35  O   UNK N   1      22.548  24.877 126.094  0.00  0.00    -0.389 OA
HETATM   36  H   UNK N   1      21.891  24.922 125.352  0.00  0.00     0.210 HD
ENDBRANCH  16  35
TORSDOF 5
ENDMDL
MODEL 3
REMARK VINA RESULT:      -9.1      2.381     10.045
REMARK  5 active torsions:
REMARK  status: ('A' for Active; 'I' for Inactive)
REMARK    1  A    between atoms: O_2  and  C_20 
REMARK    2  A    between atoms: O_6  and  C_34 
REMARK    3  A    between atoms: C_15  and  C_24 
REMARK    4  A    between atoms: C_24  and  C_27 
REMARK    5  A    between atoms: C_32  and  C_34 
ROOT
HETATM    1  O   UNK N   1      19.484  28.935 126.087  0.00  0.00    -0.365 OA
HETATM    2  O   UNK N   1      18.073  24.583 124.615  0.00  0.00    -0.292 OA
HETATM    3  C   UNK N   1      21.360  26.890 126.488  0.00  0.00    -0.002 C 
HETATM    4  C   UNK N   1      18.580  27.829 126.190  0.00  0.00     0.131 A 
HETATM    5  C   UNK N   1      20.333  25.923 125.817  0.00  0.00     0.009 C 
HETATM    6  C   UNK N   1      19.054  26.677 125.239  0.00  0.00     0.061 C 
HETATM    7  C   UNK N   1      22.585  26.078 126.989  0.00  0.00    -0.001 C 
HETATM    8  C   UNK N   1      23.319  25.319 125.863  0.00  0.00    -0.036 C 
HETATM    9  C   UNK N   1      19.415  28.331 127.330  0.00  0.00     0.162 A 
HETATM   10  C   UNK N   1      20.696  27.593 127.686  0.00  0.00     0.040 C 
HETATM   11  C   UNK N   1      24.471  24.683 126.692  0.00  0.00     0.000 C 
HETATM   12  C   UNK N   1      21.048  25.029 124.743  0.00  0.00     0.007 C 
HETATM   13  C   UNK N   1      22.291  24.309 125.285  0.00  0.00     0.010 C 
HETATM   14  C   UNK N   1      23.707  26.821 127.700  0.00  0.00     0.006 C 
HETATM   15  C   UNK N   1      24.887  25.829 127.660  0.00  0.00     0.006 C 
HETATM   16  C   UNK N   1      17.151  28.395 126.044  0.00  0.00     0.179 C 
HETATM   17  C   UNK N   1      19.307  27.270 123.828  0.00  0.00     0.027 C 
HETATM   18  C   UNK N   1      17.888  25.686 125.105  0.00  0.00     0.161 C 
HETATM   19  C   UNK N   1      23.902  26.246 124.745  0.00  0.00     0.016 C 
HETATM   20  C   UNK N   1      16.147  27.304 125.813  0.00  0.00     0.011 C 
HETATM   21  C   UNK N   1      16.490  26.070 125.419  0.00  0.00     0.050 C 
ENDROOT
BRANCH  11  22
HETATM   22  C   UNK N   1      25.696  24.018 125.976  0.00  0.00     0.016 C 
HETATM   23  C   UNK N   1      25.565  22.489 125.842  0.00  0.00     0.013 C 
BRANCH  22  24
HETATM   24  C   UNK N   1      27.047  24.383 126.659  0.00  0.00     0.140 C 
HETATM   25  O   UNK N   1      27.636  25.429 125.973  0.00  0.00    -0.312 OA
HETATM   26  C   UNK N   1      28.877  25.863 126.290  0.00  0.00     0.292 C 
HETATM   27  O   UNK N   1      29.248  26.959 125.901  0.00  0.00    -0.259 OA
HETATM   28  C   UNK N   1      29.790  24.980 127.075  0.00  0.00     0.042 C 
HETATM   29  C   UNK N   1      29.381  23.701 127.331  0.00  0.00    -0.067 C 
HETATM   30  C   UNK N   1      28.050  23.215 126.784  0.00  0.00     0.067 C 
HETATM   31  C   UNK N   1      30.215  22.701 128.102  0.00  0.00     0.044 C 
BRANCH  28  32
HETATM   32  C   UNK N   1      31.128  25.518 127.539  0.00  0.00     0.209 C 
BRANCH  32  33
HETATM   33  O   UNK N   1      30.924  26.546 128.471  0.00  0.00    -0.396 OA
HETATM   34  H   UNK N   1      30.572  27.326 127.967  0.00  0.00     0.209 HD
ENDBRANCH  32  33
ENDBRANCH  28  32
ENDBRANCH  22  24
ENDBRANCH  11  22
BRANCH  16  35
HETATM   35  O   UNK N   1      17.055  29.322 124.994  0.00  0.00    -0.389 OA
HETATM   36  H   UNK N   1      17.926  29.320 124.521  0.00  0.00     0.210 HD
ENDBRANCH  16  35
TORSDOF 5
ENDMDL
MODEL 4
REMARK VINA RESULT:      -8.8     11.624     13.398
REMARK  5 active torsions:
REMARK  status: ('A' for Active; 'I' for Inactive)
REMARK    1  A    between atoms: O_2  and  C_20 
REMARK    2  A    between atoms: O_6  and  C_34 
REMARK    3  A    between atoms: C_15  and  C_24 
REMARK    4  A    between atoms: C_24  and  C_27 
REMARK    5  A    between atoms: C_32  and  C_34 
ROOT
HETATM    1  O   UNK N   1      25.965  16.015 123.303  0.00  0.00    -0.365 OA
HETATM    2  O   UNK N   1      26.018  11.796 121.002  0.00  0.00    -0.292 OA
HETATM    3  C   UNK N   1      23.543  14.604 123.373  0.00  0.00    -0.002 C 
HETATM    4  C   UNK N   1      26.111  15.272 122.087  0.00  0.00     0.131 A 
HETATM    5  C   UNK N   1      24.263  13.482 122.559  0.00  0.00     0.009 C 
HETATM    6  C   UNK N   1      25.820  13.757 122.361  0.00  0.00     0.061 C 
HETATM    7  C   UNK N   1      22.044  14.238 123.546  0.00  0.00    -0.001 C 
HETATM    8  C   UNK N   1      21.822  12.901 124.286  0.00  0.00    -0.036 C 
HETATM    9  C   UNK N   1      25.082  16.343 122.290  0.00  0.00     0.162 A 
HETATM   10  C   UNK N   1      23.653  15.940 122.615  0.00  0.00     0.040 C 
HETATM   11  C   UNK N   1      20.267  12.883 124.318  0.00  0.00     0.000 C 
HETATM   12  C   UNK N   1      23.970  12.076 123.191  0.00  0.00     0.007 C 
HETATM   13  C   UNK N   1      22.473  11.806 123.399  0.00  0.00     0.010 C 
HETATM   14  C   UNK N   1      21.141  15.208 124.295  0.00  0.00     0.006 C 
HETATM   15  C   UNK N   1      19.900  14.361 124.641  0.00  0.00     0.006 C 
HETATM   16  C   UNK N   1      27.462  15.684 121.462  0.00  0.00     0.179 C 
HETATM   17  C   UNK N   1      26.658  13.304 123.586  0.00  0.00     0.027 C 
HETATM   18  C   UNK N   1      26.334  12.965 121.150  0.00  0.00     0.161 C 
HETATM   19  C   UNK N   1      22.395  12.876 125.742  0.00  0.00     0.016 C 
HETATM   20  C   UNK N   1      27.871  14.746 120.364  0.00  0.00     0.011 C 
HETATM   21  C   UNK N   1      27.334  13.529 120.209  0.00  0.00     0.050 C 
ENDROOT
BRANCH  11  22
HETATM   22  C   UNK N   1      19.500  11.856 125.220  0.00  0.00     0.016 C 
HETATM   23  C   UNK N   1      19.893  10.392 124.942  0.00  0.00     0.013 C 
BRANCH  22  24
HETATM   24  C   UNK N   1      17.955  12.025 125.121  0.00  0.00     0.140 C 
HETATM   25  O   UNK N   1      17.488  12.624 126.276  0.00  0.00    -0.312 OA
HETATM   26  C   UNK N   1      16.162  12.779 126.498  0.00  0.00     0.292 C 
HETATM   27  O   UNK N   1      15.784  13.569 127.348  0.00  0.00    -0.259 OA
HETATM   28  C   UNK N   1      15.185  11.951 125.730  0.00  0.00     0.042 C 
HETATM   29  C   UNK N   1      15.674  10.964 124.922  0.00  0.00    -0.067 C 
HETATM   30  C   UNK N   1      17.172  10.719 124.861  0.00  0.00     0.067 C 
HETATM   31  C   UNK N   1      14.792  10.047 124.104  0.00  0.00     0.044 C 
BRANCH  28  32
HETATM   32  C   UNK N   1      13.702  12.218 125.887  0.00  0.00     0.209 C 
BRANCH  32  33
HETATM   33  O   UNK N   1      13.244  11.644 127.083  0.00  0.00    -0.396 OA
HETATM   34  H   UNK N   1      12.559  10.969 126.834  0.00  0.00     0.209 HD
ENDBRANCH  32  33
ENDBRANCH  28  32
ENDBRANCH  22  24
ENDBRANCH  11  22
BRANCH  16  35
HETATM   35  O   UNK N   1      28.492  15.736 122.415  0.00  0.00    -0.389 OA
HETATM   36  H   UNK N   1      28.089  15.510 123.293  0.00  0.00     0.210 HD
ENDBRANCH  16  35
TORSDOF 5
ENDMDL
MODEL 5
REMARK VINA RESULT:      -8.8      2.369     10.642
REMARK  5 active torsions:
REMARK  status: ('A' for Active; 'I' for Inactive)
REMARK    1  A    between atoms: O_2  and  C_20 
REMARK    2  A    between atoms: O_6  and  C_34 
REMARK    3  A    between atoms: C_15  and  C_24 
REMARK    4  A    between atoms: C_24  and  C_27 
REMARK    5  A    between atoms: C_32  and  C_34 
ROOT
HETATM    1  O   UNK N   1      20.535  24.535 123.486  0.00  0.00    -0.365 OA
HETATM    2  O   UNK N   1      19.723  27.706 127.004  0.00  0.00    -0.292 OA
HETATM    3  C   UNK N   1      22.830  25.395 124.849  0.00  0.00    -0.002 C 
HETATM    4  C   UNK N   1      20.068  25.823 123.905  0.00  0.00     0.131 A 
HETATM    5  C   UNK N   1      21.881  26.259 125.741  0.00  0.00     0.009 C 
HETATM    6  C   UNK N   1      20.337  26.002 125.439  0.00  0.00     0.061 C 
HETATM    7  C   UNK N   1      24.306  25.684 125.234  0.00  0.00    -0.001 C 
HETATM    8  C   UNK N   1      24.627  25.366 126.710  0.00  0.00    -0.036 C 
HETATM    9  C   UNK N   1      21.170  25.621 122.909  0.00  0.00     0.162 A 
HETATM   10  C   UNK N   1      22.613  25.757 123.368  0.00  0.00     0.040 C 
HETATM   11  C   UNK N   1      26.143  25.715 126.722  0.00  0.00     0.000 C 
HETATM   12  C   UNK N   1      22.241  26.076 127.257  0.00  0.00     0.007 C 
HETATM   13  C   UNK N   1      23.729  26.307 127.557  0.00  0.00     0.010 C 
HETATM   14  C   UNK N   1      25.409  24.962 124.472  0.00  0.00     0.006 C 
HETATM   15  C   UNK N   1      26.651  25.142 125.367  0.00  0.00     0.006 C 
HETATM   16  C   UNK N   1      18.631  25.984 123.363  0.00  0.00     0.179 C 
HETATM   17  C   UNK N   1      19.790  24.758 126.188  0.00  0.00     0.027 C 
HETATM   18  C   UNK N   1      19.511  27.208 125.910  0.00  0.00     0.161 C 
HETATM   19  C   UNK N   1      24.413  23.866 127.100  0.00  0.00     0.016 C 
HETATM   20  C   UNK N   1      17.927  27.144 124.004  0.00  0.00     0.011 C 
HETATM   21  C   UNK N   1      18.349  27.714 125.140  0.00  0.00     0.050 C 
ENDROOT
BRANCH  11  22
HETATM   22  C   UNK N   1      27.046  25.302 127.934  0.00  0.00     0.016 C 
HETATM   23  C   UNK N   1      27.220  26.426 128.973  0.00  0.00     0.013 C 
BRANCH  22  24
HETATM   24  C   UNK N   1      28.438  24.774 127.477  0.00  0.00     0.140 C 
HETATM   25  O   UNK N   1      28.963  23.960 128.464  0.00  0.00    -0.312 OA
HETATM   26  C   UNK N   1      30.218  23.464 128.369  0.00  0.00     0.292 C 
HETATM   27  O   UNK N   1      30.546  22.520 129.070  0.00  0.00    -0.259 OA
HETATM   28  C   UNK N   1      31.196  24.106 127.441  0.00  0.00     0.042 C 
HETATM   29  C   UNK N   1      30.824  25.263 126.815  0.00  0.00    -0.067 C 
HETATM   30  C   UNK N   1      29.463  25.870 127.110  0.00  0.00     0.067 C 
HETATM   31  C   UNK N   1      31.724  26.018 125.863  0.00  0.00     0.044 C 
BRANCH  28  32
HETATM   32  C   UNK N   1      32.557  23.471 127.241  0.00  0.00     0.209 C 
BRANCH  32  33
HETATM   33  O   UNK N   1      32.401  22.174 126.730  0.00  0.00    -0.396 OA
HETATM   34  H   UNK N   1      33.245  21.686 126.920  0.00  0.00     0.209 HD
ENDBRANCH  32  33
ENDBRANCH  28  32
ENDBRANCH  22  24
ENDBRANCH  11  22
BRANCH  16  35
HETATM   35  O   UNK N   1      17.860  24.827 123.558  0.00  0.00    -0.389 OA
HETATM   36  H   UNK N   1      18.330  24.271 124.232  0.00  0.00     0.210 HD
ENDBRANCH  16  35
TORSDOF 5
ENDMDL
MODEL 6
REMARK VINA RESULT:      -8.7      2.250      3.570
REMARK  5 active torsions:
REMARK  status: ('A' for Active; 'I' for Inactive)
REMARK    1  A    between atoms: O_2  and  C_20 
REMARK    2  A    between atoms: O_6  and  C_34 
REMARK    3  A    between atoms: C_15  and  C_24 
REMARK    4  A    between atoms: C_24  and  C_27 
REMARK    5  A    between atoms: C_32  and  C_34 
ROOT
HETATM    1  O   UNK N   1      28.378  24.648 128.478  0.00  0.00    -0.365 OA
HETATM    2  O   UNK N   1      29.164  25.649 123.844  0.00  0.00    -0.292 OA
HETATM    3  C   UNK N   1      26.084  25.320 127.012  0.00  0.00    -0.002 C 
HETATM    4  C   UNK N   1      28.992  25.469 127.478  0.00  0.00     0.131 A 
HETATM    5  C   UNK N   1      27.015  25.454 125.765  0.00  0.00     0.009 C 
HETATM    6  C   UNK N   1      28.517  25.008 126.058  0.00  0.00     0.061 C 
HETATM    7  C   UNK N   1      24.640  25.741 126.627  0.00  0.00    -0.001 C 
HETATM    8  C   UNK N   1      24.035  24.886 125.493  0.00  0.00    -0.036 C 
HETATM    9  C   UNK N   1      28.046  25.991 128.518  0.00  0.00     0.162 A 
HETATM   10  C   UNK N   1      26.595  26.239 128.136  0.00  0.00     0.040 C 
HETATM   11  C   UNK N   1      22.623  25.534 125.411  0.00  0.00     0.000 C 
HETATM   12  C   UNK N   1      26.389  24.707 124.535  0.00  0.00     0.007 C 
HETATM   13  C   UNK N   1      24.937  25.119 124.252  0.00  0.00     0.010 C 
HETATM   14  C   UNK N   1      23.563  25.708 127.703  0.00  0.00     0.006 C 
HETATM   15  C   UNK N   1      22.245  25.755 126.905  0.00  0.00     0.006 C 
HETATM   16  C   UNK N   1      30.503  25.517 127.794  0.00  0.00     0.179 C 
HETATM   17  C   UNK N   1      28.708  23.472 125.944  0.00  0.00     0.027 C 
HETATM   18  C   UNK N   1      29.457  25.653 125.029  0.00  0.00     0.161 C 
HETATM   19  C   UNK N   1      23.914  23.364 125.837  0.00  0.00     0.016 C 
HETATM   20  C   UNK N   1      31.289  26.075 126.645  0.00  0.00     0.011 C 
HETATM   21  C   UNK N   1      30.799  26.164 125.401  0.00  0.00     0.050 C 
ENDROOT
BRANCH  11  22
HETATM   22  C   UNK N   1      21.478  24.848 124.589  0.00  0.00     0.016 C 
HETATM   23  C   UNK N   1      21.585  25.097 123.073  0.00  0.00     0.013 C 
BRANCH  22  24
HETATM   24  C   UNK N   1      20.063  25.253 125.100  0.00  0.00     0.140 C 
HETATM   25  O   UNK N   1      19.130  24.984 124.117  0.00  0.00    -0.312 OA
HETATM   26  C   UNK N   1      17.835  25.352 124.261  0.00  0.00     0.292 C 
HETATM   27  O   UNK N   1      16.984  24.844 123.548  0.00  0.00    -0.259 OA
HETATM   28  C   UNK N   1      17.474  26.402 125.258  0.00  0.00     0.042 C 
HETATM   29  C   UNK N   1      18.489  27.055 125.900  0.00  0.00    -0.067 C 
HETATM   30  C   UNK N   1      19.930  26.723 125.554  0.00  0.00     0.067 C 
HETATM   31  C   UNK N   1      18.259  28.148 126.921  0.00  0.00     0.044 C 
BRANCH  28  32
HETATM   32  C   UNK N   1      16.013  26.718 125.508  0.00  0.00     0.209 C 
BRANCH  32  33
HETATM   33  O   UNK N   1      15.337  25.549 125.886  0.00  0.00    -0.396 OA
HETATM   34  H   UNK N   1      14.498  25.834 126.335  0.00  0.00     0.209 HD
ENDBRANCH  32  33
ENDBRANCH  28  32
ENDBRANCH  22  24
ENDBRANCH  11  22
BRANCH  16  35
HETATM   35  O   UNK N   1      31.016  24.250 128.116  0.00  0.00    -0.389 OA
HETATM   36  H   UNK N   1      30.463  23.890 128.857  0.00  0.00     0.210 HD
ENDBRANCH  16  35
TORSDOF 5
ENDMDL
MODEL 7
REMARK VINA RESULT:      -8.6      1.715     10.187
REMARK  5 active torsions:
REMARK  status: ('A' for Active; 'I' for Inactive)
REMARK    1  A    between atoms: O_2  and  C_20 
REMARK    2  A    between atoms: O_6  and  C_34 
REMARK    3  A    between atoms: C_15  and  C_24 
REMARK    4  A    between atoms: C_24  and  C_27 
REMARK    5  A    between atoms: C_32  and  C_34 
ROOT
HETATM    1  O   UNK N   1      17.883  24.919 124.101  0.00  0.00    -0.365 OA
HETATM    2  O   UNK N   1      18.783  29.528 125.119  0.00  0.00    -0.292 OA
HETATM    3  C   UNK N   1      20.536  25.470 124.821  0.00  0.00    -0.002 C 
HETATM    4  C   UNK N   1      17.941  26.288 123.684  0.00  0.00     0.131 A 
HETATM    5  C   UNK N   1      20.094  26.956 125.012  0.00  0.00     0.009 C 
HETATM    6  C   UNK N   1      18.522  27.164 124.846  0.00  0.00     0.061 C 
HETATM    7  C   UNK N   1      22.070  25.355 125.034  0.00  0.00    -0.001 C 
HETATM    8  C   UNK N   1      22.528  25.807 126.437  0.00  0.00    -0.036 C 
HETATM    9  C   UNK N   1      18.722  25.186 123.033  0.00  0.00     0.162 A 
HETATM   10  C   UNK N   1      20.189  25.010 123.393  0.00  0.00     0.040 C 
HETATM   11  C   UNK N   1      24.052  25.520 126.312  0.00  0.00     0.000 C 
HETATM   12  C   UNK N   1      20.639  27.517 126.372  0.00  0.00     0.007 C 
HETATM   13  C   UNK N   1      22.151  27.309 126.549  0.00  0.00     0.010 C 
HETATM   14  C   UNK N   1      22.725  23.990 124.874  0.00  0.00     0.006 C 
HETATM   15  C   UNK N   1      24.097  24.160 125.556  0.00  0.00     0.006 C 
HETATM   16  C   UNK N   1      16.561  26.640 123.085  0.00  0.00     0.179 C 
HETATM   17  C   UNK N   1      17.744  26.841 126.149  0.00  0.00     0.027 C 
HETATM   18  C   UNK N   1      18.230  28.632 124.502  0.00  0.00     0.161 C 
HETATM   19  C   UNK N   1      21.913  24.972 127.608  0.00  0.00     0.016 C 
HETATM   20  C   UNK N   1      16.397  28.121 122.912  0.00  0.00     0.011 C 
HETATM   21  C   UNK N   1      17.177  29.018 123.531  0.00  0.00     0.050 C 
ENDROOT
BRANCH  11  22
HETATM   22  C   UNK N   1      24.974  25.542 127.579  0.00  0.00     0.016 C 
HETATM   23  C   UNK N   1      25.011  26.913 128.280  0.00  0.00     0.013 C 
BRANCH  22  24
HETATM   24  C   UNK N   1      26.421  25.061 127.263  0.00  0.00     0.140 C 
HETATM   25  O   UNK N   1      27.201  25.188 128.397  0.00  0.00    -0.312 OA
HETATM   26  C   UNK N   1      28.533  24.949 128.361  0.00  0.00     0.292 C 
HETATM   27  O   UNK N   1      29.137  24.762 129.405  0.00  0.00    -0.259 OA
HETATM   28  C   UNK N   1      29.249  24.959 127.051  0.00  0.00     0.042 C 
HETATM   29  C   UNK N   1      28.551  25.346 125.941  0.00  0.00    -0.067 C 
HETATM   30  C   UNK N   1      27.104  25.783 126.080  0.00  0.00     0.067 C 
HETATM   31  C   UNK N   1      29.162  25.414 124.559  0.00  0.00     0.044 C 
BRANCH  28  32
HETATM   32  C   UNK N   1      30.711  24.565 127.001  0.00  0.00     0.209 C 
BRANCH  32  33
HETATM   33  O   UNK N   1      31.446  25.370 127.883  0.00  0.00    -0.396 OA
HETATM   34  H   UNK N   1      30.789  25.919 128.388  0.00  0.00     0.209 HD
ENDBRANCH  32  33
ENDBRANCH  28  32
ENDBRANCH  22  24
ENDBRANCH  11  22
BRANCH  16  35
HETATM   35  O   UNK N   1      15.505  26.160 123.876  0.00  0.00    -0.389 OA
HETATM   36  H   UNK N   1      15.182  25.321 123.456  0.00  0.00     0.210 HD
ENDBRANCH  16  35
TORSDOF 5
ENDMDL
MODEL 8
REMARK VINA RESULT:      -8.5      5.408     10.188
REMARK  5 active torsions:
REMARK  status: ('A' for Active; 'I' for Inactive)
REMARK    1  A    between atoms: O_2  and  C_20 
REMARK    2  A    between atoms: O_6  and  C_34 
REMARK    3  A    between atoms: C_15  and  C_24 
REMARK    4  A    between atoms: C_24  and  C_27 
REMARK    5  A    between atoms: C_32  and  C_34 
ROOT
HETATM    1  O   UNK N   1      35.144  22.523 124.008  0.00  0.00    -0.365 OA
HETATM    2  O   UNK N   1      32.276  18.958 125.476  0.00  0.00    -0.292 OA
HETATM    3  C   UNK N   1      32.587  23.331 124.828  0.00  0.00    -0.002 C 
HETATM    4  C   UNK N   1      34.433  21.313 123.724  0.00  0.00     0.131 A 
HETATM    5  C   UNK N   1      32.302  21.829 125.151  0.00  0.00     0.009 C 
HETATM    6  C   UNK N   1      33.585  20.899 124.975  0.00  0.00     0.061 C 
HETATM    7  C   UNK N   1      31.298  24.163 125.059  0.00  0.00    -0.001 C 
HETATM    8  C   UNK N   1      30.769  24.085 126.507  0.00  0.00    -0.036 C 
HETATM    9  C   UNK N   1      34.214  22.600 122.987  0.00  0.00     0.162 A 
HETATM   10  C   UNK N   1      33.020  23.467 123.356  0.00  0.00     0.040 C 
HETATM   11  C   UNK N   1      29.547  25.040 126.385  0.00  0.00     0.000 C 
HETATM   12  C   UNK N   1      31.643  21.691 126.568  0.00  0.00     0.007 C 
HETATM   13  C   UNK N   1      30.415  22.594 126.754  0.00  0.00     0.010 C 
HETATM   14  C   UNK N   1      31.341  25.660 124.783  0.00  0.00     0.006 C 
HETATM   15  C   UNK N   1      30.091  26.203 125.504  0.00  0.00     0.006 C 
HETATM   16  C   UNK N   1      35.453  20.314 123.134  0.00  0.00     0.179 C 
HETATM   17  C   UNK N   1      34.502  20.918 126.226  0.00  0.00     0.027 C 
HETATM   18  C   UNK N   1      33.142  19.443 124.766  0.00  0.00     0.161 C 
HETATM   19  C   UNK N   1      31.772  24.621 127.582  0.00  0.00     0.016 C 
HETATM   20  C   UNK N   1      34.902  18.919 123.099  0.00  0.00     0.011 C 
HETATM   21  C   UNK N   1      33.835  18.539 123.816  0.00  0.00     0.050 C 
ENDROOT
BRANCH  11  22
HETATM   22  C   UNK N   1      28.800  25.546 127.666  0.00  0.00     0.016 C 
HETATM   23  C   UNK N   1      28.695  24.477 128.771  0.00  0.00     0.013 C 
BRANCH  22  24
HETATM   24  C   UNK N   1      27.389  26.118 127.337  0.00  0.00     0.140 C 
HETATM   25  O   UNK N   1      26.692  26.316 128.515  0.00  0.00    -0.312 OA
HETATM   26  C   UNK N   1      25.394  26.696 128.504  0.00  0.00     0.292 C 
HETATM   27  O   UNK N   1      24.896  27.160 129.518  0.00  0.00    -0.259 OA
HETATM   28  C   UNK N   1      24.579  26.505 127.267  0.00  0.00     0.042 C 
HETATM   29  C   UNK N   1      25.144  25.823 126.226  0.00  0.00    -0.067 C 
HETATM   30  C   UNK N   1      26.545  25.257 126.373  0.00  0.00     0.067 C 
HETATM   31  C   UNK N   1      24.422  25.548 124.925  0.00  0.00     0.044 C 
BRANCH  28  32
HETATM   32  C   UNK N   1      23.166  27.049 127.217  0.00  0.00     0.209 C 
BRANCH  32  33
HETATM   33  O   UNK N   1      22.341  26.293 128.063  0.00  0.00    -0.396 OA
HETATM   34  H   UNK N   1      21.606  26.893 128.359  0.00  0.00     0.209 HD
ENDBRANCH  32  33
ENDBRANCH  28  32
ENDBRANCH  22  24
ENDBRANCH  11  22
BRANCH  16  35
HETATM   35  O   UNK N   1      36.658  20.302 123.855  0.00  0.00    -0.389 OA
HETATM   36  H   UNK N   1      37.366  19.986 123.237  0.00  0.00     0.210 HD
ENDBRANCH  16  35
TORSDOF 5
ENDMDL
MODEL 9
REMARK VINA RESULT:      -8.4      4.589     12.447
REMARK  5 active torsions:
REMARK  status: ('A' for Active; 'I' for Inactive)
REMARK    1  A    between atoms: O_2  and  C_20 
REMARK    2  A    between atoms: O_6  and  C_34 
REMARK    3  A    between atoms: C_15  and  C_24 
REMARK    4  A    between atoms: C_24  and  C_27 
REMARK    5  A    between atoms: C_32  and  C_34 
ROOT
HETATM    1  O   UNK N   1      23.787  23.917 124.585  0.00  0.00    -0.365 OA
HETATM    2  O   UNK N   1      24.973  27.457 127.612  0.00  0.00    -0.292 OA
HETATM    3  C   UNK N   1      26.544  24.303 124.925  0.00  0.00    -0.002 C 
HETATM    4  C   UNK N   1      23.771  25.308 124.927  0.00  0.00     0.131 A 
HETATM    5  C   UNK N   1      26.181  25.437 125.936  0.00  0.00     0.009 C 
HETATM    6  C   UNK N   1      24.617  25.537 126.226  0.00  0.00     0.061 C 
HETATM    7  C   UNK N   1      28.083  24.257 124.729  0.00  0.00    -0.001 C 
HETATM    8  C   UNK N   1      28.858  23.987 126.037  0.00  0.00    -0.036 C 
HETATM    9  C   UNK N   1      24.364  24.769 123.660  0.00  0.00     0.162 A 
HETATM   10  C   UNK N   1      25.871  24.589 123.569  0.00  0.00     0.040 C 
HETATM   11  C   UNK N   1      30.308  23.961 125.474  0.00  0.00     0.000 C 
HETATM   12  C   UNK N   1      27.033  25.293 127.246  0.00  0.00     0.007 C 
HETATM   13  C   UNK N   1      28.541  25.181 126.978  0.00  0.00     0.010 C 
HETATM   14  C   UNK N   1      28.662  23.233 123.762  0.00  0.00     0.006 C 
HETATM   15  C   UNK N   1      30.156  23.178 124.137  0.00  0.00     0.006 C 
HETATM   16  C   UNK N   1      22.297  25.767 124.890  0.00  0.00     0.179 C 
HETATM   17  C   UNK N   1      24.153  24.525 127.307  0.00  0.00     0.027 C 
HETATM   18  C   UNK N   1      24.278  26.940 126.751  0.00  0.00     0.161 C 
HETATM   19  C   UNK N   1      28.514  22.619 126.712  0.00  0.00     0.016 C 
HETATM   20  C   UNK N   1      22.122  27.110 125.538  0.00  0.00     0.011 C 
HETATM   21  C   UNK N   1      23.037  27.649 126.354  0.00  0.00     0.050 C 
ENDROOT
BRANCH  11  22
HETATM   22  C   UNK N   1      31.495  23.439 126.353  0.00  0.00     0.016 C 
HETATM   23  C   UNK N   1      32.182  24.551 127.169  0.00  0.00     0.013 C 
BRANCH  22  24
HETATM   24  C   UNK N   1      32.551  22.659 125.514  0.00  0.00     0.140 C 
HETATM   25  O   UNK N   1      33.323  21.885 126.359  0.00  0.00    -0.312 OA
HETATM   26  C   UNK N   1      34.393  21.197 125.897  0.00  0.00     0.292 C 
HETATM   27  O   UNK N   1      34.862  20.294 126.571  0.00  0.00    -0.259 OA
HETATM   28  C   UNK N   1      35.007  21.580 124.591  0.00  0.00     0.042 C 
HETATM   29  C   UNK N   1      34.546  22.707 123.971  0.00  0.00    -0.067 C 
HETATM   30  C   UNK N   1      33.467  23.542 124.637  0.00  0.00     0.067 C 
HETATM   31  C   UNK N   1      35.093  23.211 122.653  0.00  0.00     0.044 C 
BRANCH  28  32
HETATM   32  C   UNK N   1      36.120  20.728 124.017  0.00  0.00     0.209 C 
BRANCH  32  33
HETATM   33  O   UNK N   1      35.728  19.381 124.012  0.00  0.00    -0.396 OA
HETATM   34  H   UNK N   1      35.337  19.198 123.118  0.00  0.00     0.209 HD
ENDBRANCH  32  33
ENDBRANCH  28  32
ENDBRANCH  22  24
ENDBRANCH  11  22
BRANCH  16  35
HETATM   35  O   UNK N   1      21.441  24.850 125.521  0.00  0.00    -0.389 OA
HETATM   36  H   UNK N   1      21.201  24.163 124.846  0.00  0.00     0.210 HD
ENDBRANCH  16  35
TORSDOF 5
ENDMDL
