# Supplementary material for: Computational discovery of natural inhibitors targeting enterovirus D68 3C protease using molecular docking pharmacokinetics and dynamics simulations
Source: Sci Rep. 2025 Mar 31;15:11015. doi: 10.1038/s41598-025-95163-y (PMC11958634; doi:10.1038/s41598-025-95163-y)
Supplement: Supplementary file 1 — Supplementary Information 1. [file 41598_2025_95163_MOESM1_ESM.zip › docking/3ol6/3220_uff_E=196.51_out.pdbqt]

MODEL 1
REMARK VINA RESULT:      -7.9      0.000      0.000
REMARK  3 active torsions:
REMARK  status: ('A' for Active; 'I' for Inactive)
REMARK    1  A    between atoms: O_1  and  C_13 
REMARK    2  A    between atoms: O_4  and  C_15 
REMARK    3  A    between atoms: O_5  and  C_18 
ROOT
HETATM    1  O   UNK N   1      18.471  14.106 126.643  0.00  0.00    -0.286 OA
HETATM    2  O   UNK N   1      18.999   9.712 123.672  0.00  0.00    -0.287 OA
HETATM    3  C   UNK N   1      17.543  11.058 124.928  0.00  0.00     0.032 A 
HETATM    4  C   UNK N   1      17.374  12.215 125.731  0.00  0.00     0.062 A 
HETATM    5  C   UNK N   1      19.907  12.749 125.390  0.00  0.00     0.062 A 
HETATM    6  C   UNK N   1      20.044  11.586 124.608  0.00  0.00     0.035 A 
HETATM    7  C   UNK N   1      18.572  13.098 125.969  0.00  0.00     0.199 A 
HETATM    8  C   UNK N   1      18.871  10.718 124.353  0.00  0.00     0.194 A 
HETATM    9  C   UNK N   1      16.450  10.209 124.671  0.00  0.00     0.023 A 
HETATM   10  C   UNK N   1      16.072  12.482 126.278  0.00  0.00     0.081 A 
HETATM   11  C   UNK N   1      15.194  10.477 125.214  0.00  0.00    -0.058 A 
HETATM   12  C   UNK N   1      21.044  13.569 125.614  0.00  0.00     0.083 A 
HETATM   13  C   UNK N   1      21.300  11.246 124.069  0.00  0.00     0.053 A 
HETATM   14  C   UNK N   1      15.017  11.603 126.015  0.00  0.00     0.044 A 
HETATM   15  C   UNK N   1      22.415  12.059 124.300  0.00  0.00     0.069 A 
HETATM   16  C   UNK N   1      22.284  13.214 125.066  0.00  0.00     0.074 A 
HETATM   17  C   UNK N   1      14.046   9.551 124.932  0.00  0.00     0.048 C 
ENDROOT
BRANCH  10  18
HETATM   18  O   UNK N   1      15.780  13.553 127.053  0.00  0.00    -0.360 OA
HETATM   19  H   UNK N   1      15.044  14.159 126.951  0.00  0.00     0.217 HD
ENDBRANCH  10  18
BRANCH  12  20
HETATM   20  O   UNK N   1      20.946  14.695 126.355  0.00  0.00    -0.360 OA
HETATM   21  H   UNK N   1      20.141  15.233 126.368  0.00  0.00     0.217 HD
ENDBRANCH  12  20
BRANCH  15  22
HETATM   22  O   UNK N   1      23.620  11.736 123.786  0.00  0.00    -0.361 OA
HETATM   23  H   UNK N   1      23.711  11.110 123.052  0.00  0.00     0.217 HD
ENDBRANCH  15  22
TORSDOF 3
ENDMDL
MODEL 2
REMARK VINA RESULT:      -7.8      1.794      5.691
REMARK  3 active torsions:
REMARK  status: ('A' for Active; 'I' for Inactive)
REMARK    1  A    between atoms: O_1  and  C_13 
REMARK    2  A    between atoms: O_4  and  C_15 
REMARK    3  A    between atoms: O_5  and  C_18 
ROOT
HETATM    1  O   UNK N   1      16.697  13.354 126.669  0.00  0.00    -0.286 OA
HETATM    2  O   UNK N   1      17.686   9.108 123.600  0.00  0.00    -0.287 OA
HETATM    3  C   UNK N   1      18.445  11.202 124.343  0.00  0.00     0.032 A 
HETATM    4  C   UNK N   1      18.204  12.348 125.142  0.00  0.00     0.062 A 
HETATM    5  C   UNK N   1      15.957  11.267 125.913  0.00  0.00     0.062 A 
HETATM    6  C   UNK N   1      16.219  10.148 125.099  0.00  0.00     0.035 A 
HETATM    7  C   UNK N   1      16.940  12.394 125.960  0.00  0.00     0.199 A 
HETATM    8  C   UNK N   1      17.465  10.084 124.302  0.00  0.00     0.194 A 
HETATM    9  C   UNK N   1      19.617  11.111 123.570  0.00  0.00     0.023 A 
HETATM   10  C   UNK N   1      19.176  13.408 125.127  0.00  0.00     0.081 A 
HETATM   11  C   UNK N   1      20.548  12.149 123.558  0.00  0.00    -0.058 A 
HETATM   12  C   UNK N   1      14.758  11.302 126.674  0.00  0.00     0.083 A 
HETATM   13  C   UNK N   1      15.293   9.089 125.042  0.00  0.00     0.053 A 
HETATM   14  C   UNK N   1      20.318  13.288 124.329  0.00  0.00     0.044 A 
HETATM   15  C   UNK N   1      14.113   9.135 125.792  0.00  0.00     0.069 A 
HETATM   16  C   UNK N   1      13.851  10.235 126.604  0.00  0.00     0.074 A 
HETATM   17  C   UNK N   1      21.787  12.033 122.718  0.00  0.00     0.048 C 
ENDROOT
BRANCH  10  18
HETATM   18  O   UNK N   1      19.065  14.548 125.847  0.00  0.00    -0.360 OA
HETATM   19  H   UNK N   1      19.474  15.395 125.658  0.00  0.00     0.217 HD
ENDBRANCH  10  18
BRANCH  12  20
HETATM   20  O   UNK N   1      14.478  12.358 127.469  0.00  0.00    -0.360 OA
HETATM   21  H   UNK N   1      14.085  12.249 128.347  0.00  0.00     0.217 HD
ENDBRANCH  12  20
BRANCH  15  22
HETATM   22  O   UNK N   1      13.223   8.123 125.738  0.00  0.00    -0.361 OA
HETATM   23  H   UNK N   1      13.356   7.299 126.229  0.00  0.00     0.217 HD
ENDBRANCH  15  22
TORSDOF 3
ENDMDL
MODEL 3
REMARK VINA RESULT:      -7.7      1.483      3.365
REMARK  3 active torsions:
REMARK  status: ('A' for Active; 'I' for Inactive)
REMARK    1  A    between atoms: O_1  and  C_13 
REMARK    2  A    between atoms: O_4  and  C_15 
REMARK    3  A    between atoms: O_5  and  C_18 
ROOT
HETATM    1  O   UNK N   1      18.125   8.765 124.213  0.00  0.00    -0.286 OA
HETATM    2  O   UNK N   1      17.869  13.618 126.405  0.00  0.00    -0.287 OA
HETATM    3  C   UNK N   1      16.666  11.745 125.658  0.00  0.00     0.032 A 
HETATM    4  C   UNK N   1      16.702  10.457 125.067  0.00  0.00     0.062 A 
HETATM    5  C   UNK N   1      19.304  10.643 124.959  0.00  0.00     0.062 A 
HETATM    6  C   UNK N   1      19.234  11.926 125.535  0.00  0.00     0.035 A 
HETATM    7  C   UNK N   1      18.045   9.872 124.712  0.00  0.00     0.199 A 
HETATM    8  C   UNK N   1      17.921  12.504 125.903  0.00  0.00     0.194 A 
HETATM    9  C   UNK N   1      15.435  12.326 126.015  0.00  0.00     0.023 A 
HETATM   10  C   UNK N   1      15.457   9.777 124.834  0.00  0.00     0.081 A 
HETATM   11  C   UNK N   1      14.235  11.659 125.777  0.00  0.00    -0.058 A 
HETATM   12  C   UNK N   1      20.574  10.106 124.621  0.00  0.00     0.083 A 
HETATM   13  C   UNK N   1      20.413  12.660 125.760  0.00  0.00     0.053 A 
HETATM   14  C   UNK N   1      14.254  10.398 125.185  0.00  0.00     0.044 A 
HETATM   15  C   UNK N   1      21.660  12.124 125.420  0.00  0.00     0.069 A 
HETATM   16  C   UNK N   1      21.737  10.854 124.857  0.00  0.00     0.074 A 
HETATM   17  C   UNK N   1      12.933  12.304 126.158  0.00  0.00     0.048 C 
ENDROOT
BRANCH  10  18
HETATM   18  O   UNK N   1      15.357   8.545 124.283  0.00  0.00    -0.360 OA
HETATM   19  H   UNK N   1      14.936   8.313 123.453  0.00  0.00     0.217 HD
ENDBRANCH  10  18
BRANCH  12  20
HETATM   20  O   UNK N   1      20.678   8.876 124.072  0.00  0.00    -0.360 OA
HETATM   21  H   UNK N   1      20.302   8.091 124.496  0.00  0.00     0.217 HD
ENDBRANCH  12  20
BRANCH  15  22
HETATM   22  O   UNK N   1      22.793  12.826 125.633  0.00  0.00    -0.361 OA
HETATM   23  H   UNK N   1      23.668  12.428 125.524  0.00  0.00     0.217 HD
ENDBRANCH  15  22
TORSDOF 3
ENDMDL
MODEL 4
REMARK VINA RESULT:      -7.5      1.616      6.452
REMARK  3 active torsions:
REMARK  status: ('A' for Active; 'I' for Inactive)
REMARK    1  A    between atoms: O_1  and  C_13 
REMARK    2  A    between atoms: O_4  and  C_15 
REMARK    3  A    between atoms: O_5  and  C_18 
ROOT
HETATM    1  O   UNK N   1      17.315   9.617 123.237  0.00  0.00    -0.286 OA
HETATM    2  O   UNK N   1      17.464  13.649 126.721  0.00  0.00    -0.287 OA
HETATM    3  C   UNK N   1      18.709  12.178 125.380  0.00  0.00     0.032 A 
HETATM    4  C   UNK N   1      18.702  11.099 124.460  0.00  0.00     0.062 A 
HETATM    5  C   UNK N   1      16.094  11.089 124.584  0.00  0.00     0.062 A 
HETATM    6  C   UNK N   1      16.136  12.152 125.507  0.00  0.00     0.035 A 
HETATM    7  C   UNK N   1      17.371  10.536 124.033  0.00  0.00     0.199 A 
HETATM    8  C   UNK N   1      17.437  12.724 125.922  0.00  0.00     0.194 A 
HETATM    9  C   UNK N   1      19.929  12.742 125.799  0.00  0.00     0.023 A 
HETATM   10  C   UNK N   1      19.962  10.597 123.985  0.00  0.00     0.081 A 
HETATM   11  C   UNK N   1      21.144  12.241 125.336  0.00  0.00    -0.058 A 
HETATM   12  C   UNK N   1      14.834  10.561 124.195  0.00  0.00     0.083 A 
HETATM   13  C   UNK N   1      14.939  12.669 126.037  0.00  0.00     0.053 A 
HETATM   14  C   UNK N   1      21.152  11.172 124.442  0.00  0.00     0.044 A 
HETATM   15  C   UNK N   1      13.703  12.139 125.651  0.00  0.00     0.069 A 
HETATM   16  C   UNK N   1      13.655  11.093 124.734  0.00  0.00     0.074 A 
HETATM   17  C   UNK N   1      22.432  12.854 125.805  0.00  0.00     0.048 C 
ENDROOT
BRANCH  10  18
HETATM   18  O   UNK N   1      20.089   9.578 123.103  0.00  0.00    -0.360 OA
HETATM   19  H   UNK N   1      19.425   8.927 122.870  0.00  0.00     0.217 HD
ENDBRANCH  10  18
BRANCH  12  20
HETATM   20  O   UNK N   1      14.757   9.545 123.308  0.00  0.00    -0.360 OA
HETATM   21  H   UNK N   1      14.956   8.630 123.556  0.00  0.00     0.217 HD
ENDBRANCH  12  20
BRANCH  15  22
HETATM   22  O   UNK N   1      12.554  12.632 126.158  0.00  0.00    -0.361 OA
HETATM   23  H   UNK N   1      12.129  13.419 125.788  0.00  0.00     0.217 HD
ENDBRANCH  15  22
TORSDOF 3
ENDMDL
MODEL 5
REMARK VINA RESULT:      -7.3      2.300      6.208
REMARK  3 active torsions:
REMARK  status: ('A' for Active; 'I' for Inactive)
REMARK    1  A    between atoms: O_1  and  C_13 
REMARK    2  A    between atoms: O_4  and  C_15 
REMARK    3  A    between atoms: O_5  and  C_18 
ROOT
HETATM    1  O   UNK N   1      15.710   9.211 123.083  0.00  0.00    -0.286 OA
HETATM    2  O   UNK N   1      19.050  12.049 126.118  0.00  0.00    -0.287 OA
HETATM    3  C   UNK N   1      18.836  10.372 124.488  0.00  0.00     0.032 A 
HETATM    4  C   UNK N   1      17.971   9.595 123.676  0.00  0.00     0.062 A 
HETATM    5  C   UNK N   1      15.945  10.876 124.709  0.00  0.00     0.062 A 
HETATM    6  C   UNK N   1      16.829  11.622 125.513  0.00  0.00     0.035 A 
HETATM    7  C   UNK N   1      16.489   9.847 123.769  0.00  0.00     0.199 A 
HETATM    8  C   UNK N   1      18.289  11.395 125.419  0.00  0.00     0.194 A 
HETATM    9  C   UNK N   1      20.228  10.178 124.427  0.00  0.00     0.023 A 
HETATM   10  C   UNK N   1      18.553   8.606 122.811  0.00  0.00     0.081 A 
HETATM   11  C   UNK N   1      20.779   9.210 123.589  0.00  0.00    -0.058 A 
HETATM   12  C   UNK N   1      14.549  11.117 124.811  0.00  0.00     0.083 A 
HETATM   13  C   UNK N   1      16.323  12.584 126.407  0.00  0.00     0.053 A 
HETATM   14  C   UNK N   1      19.941   8.430 122.795  0.00  0.00     0.044 A 
HETATM   15  C   UNK N   1      14.946  12.811 126.503  0.00  0.00     0.069 A 
HETATM   16  C   UNK N   1      14.068  12.082 125.707  0.00  0.00     0.074 A 
HETATM   17  C   UNK N   1      22.267   9.016 123.549  0.00  0.00     0.048 C 
ENDROOT
BRANCH  10  18
HETATM   18  O   UNK N   1      17.839   7.806 121.984  0.00  0.00    -0.360 OA
HETATM   19  H   UNK N   1      16.899   7.620 122.027  0.00  0.00     0.217 HD
ENDBRANCH  10  18
BRANCH  12  20
HETATM   20  O   UNK N   1      13.673  10.423 124.051  0.00  0.00    -0.360 OA
HETATM   21  H   UNK N   1      13.958   9.897 123.290  0.00  0.00     0.217 HD
ENDBRANCH  12  20
BRANCH  15  22
HETATM   22  O   UNK N   1      14.458  13.731 127.360  0.00  0.00    -0.361 OA
HETATM   23  H   UNK N   1      13.705  13.542 127.939  0.00  0.00     0.217 HD
ENDBRANCH  15  22
TORSDOF 3
ENDMDL
MODEL 6
REMARK VINA RESULT:      -7.1      2.065      4.070
REMARK  3 active torsions:
REMARK  status: ('A' for Active; 'I' for Inactive)
REMARK    1  A    between atoms: O_1  and  C_13 
REMARK    2  A    between atoms: O_4  and  C_15 
REMARK    3  A    between atoms: O_5  and  C_18 
ROOT
HETATM    1  O   UNK N   1      17.605   8.054 123.314  0.00  0.00    -0.286 OA
HETATM    2  O   UNK N   1      20.240  12.208 125.367  0.00  0.00    -0.287 OA
HETATM    3  C   UNK N   1      18.168  11.130 125.135  0.00  0.00     0.032 A 
HETATM    4  C   UNK N   1      17.438  10.042 124.593  0.00  0.00     0.062 A 
HETATM    5  C   UNK N   1      19.660   9.147 123.554  0.00  0.00     0.062 A 
HETATM    6  C   UNK N   1      20.353  10.247 124.095  0.00  0.00     0.035 A 
HETATM    7  C   UNK N   1      18.188   9.011 123.789  0.00  0.00     0.199 A 
HETATM    8  C   UNK N   1      19.630  11.258 124.900  0.00  0.00     0.194 A 
HETATM    9  C   UNK N   1      17.510  12.111 125.901  0.00  0.00     0.023 A 
HETATM   10  C   UNK N   1      16.023   9.980 124.835  0.00  0.00     0.081 A 
HETATM   11  C   UNK N   1      16.136  12.044 126.121  0.00  0.00    -0.058 A 
HETATM   12  C   UNK N   1      20.375   8.186 122.791  0.00  0.00     0.083 A 
HETATM   13  C   UNK N   1      21.735  10.386 123.868  0.00  0.00     0.053 A 
HETATM   14  C   UNK N   1      15.404  10.986 125.583  0.00  0.00     0.044 A 
HETATM   15  C   UNK N   1      22.431   9.436 123.111  0.00  0.00     0.069 A 
HETATM   16  C   UNK N   1      21.752   8.343 122.580  0.00  0.00     0.074 A 
HETATM   17  C   UNK N   1      15.456  13.108 126.934  0.00  0.00     0.048 C 
ENDROOT
BRANCH  10  18
HETATM   18  O   UNK N   1      15.217   8.993 124.378  0.00  0.00    -0.360 OA
HETATM   19  H   UNK N   1      14.780   8.315 124.897  0.00  0.00     0.217 HD
ENDBRANCH  10  18
BRANCH  12  20
HETATM   20  O   UNK N   1      19.743   7.116 122.263  0.00  0.00    -0.360 OA
HETATM   21  H   UNK N   1      20.207   6.288 122.071  0.00  0.00     0.217 HD
ENDBRANCH  12  20
BRANCH  15  22
HETATM   22  O   UNK N   1      23.755   9.568 122.891  0.00  0.00    -0.361 OA
HETATM   23  H   UNK N   1      24.350   9.934 123.561  0.00  0.00     0.217 HD
ENDBRANCH  15  22
TORSDOF 3
ENDMDL
MODEL 7
REMARK VINA RESULT:      -7.1     14.793     17.524
REMARK  3 active torsions:
REMARK  status: ('A' for Active; 'I' for Inactive)
REMARK    1  A    between atoms: O_1  and  C_13 
REMARK    2  A    between atoms: O_4  and  C_15 
REMARK    3  A    between atoms: O_5  and  C_18 
ROOT
HETATM    1  O   UNK N   1      33.972  23.337 126.950  0.00  0.00    -0.286 OA
HETATM    2  O   UNK N   1      30.669  19.632 125.004  0.00  0.00    -0.287 OA
HETATM    3  C   UNK N   1      32.898  20.322 125.260  0.00  0.00     0.032 A 
HETATM    4  C   UNK N   1      33.801  21.296 125.757  0.00  0.00     0.062 A 
HETATM    5  C   UNK N   1      31.757  22.633 126.680  0.00  0.00     0.062 A 
HETATM    6  C   UNK N   1      30.886  21.655 126.162  0.00  0.00     0.035 A 
HETATM    7  C   UNK N   1      33.235  22.481 126.496  0.00  0.00     0.199 A 
HETATM    8  C   UNK N   1      31.432  20.478 125.448  0.00  0.00     0.194 A 
HETATM    9  C   UNK N   1      33.383  19.194 124.572  0.00  0.00     0.023 A 
HETATM   10  C   UNK N   1      35.207  21.105 125.528  0.00  0.00     0.081 A 
HETATM   11  C   UNK N   1      34.749  19.024 124.350  0.00  0.00    -0.058 A 
HETATM   12  C   UNK N   1      31.212  23.750 127.367  0.00  0.00     0.083 A 
HETATM   13  C   UNK N   1      29.495  21.798 126.322  0.00  0.00     0.053 A 
HETATM   14  C   UNK N   1      35.646  19.980 124.822  0.00  0.00     0.044 A 
HETATM   15  C   UNK N   1      28.967  22.904 126.997  0.00  0.00     0.069 A 
HETATM   16  C   UNK N   1      29.823  23.870 127.517  0.00  0.00     0.074 A 
HETATM   17  C   UNK N   1      35.241  17.817 123.606  0.00  0.00     0.048 C 
ENDROOT
BRANCH  10  18
HETATM   18  O   UNK N   1      36.168  21.957 125.955  0.00  0.00    -0.360 OA
HETATM   19  H   UNK N   1      36.886  21.764 126.562  0.00  0.00     0.217 HD
ENDBRANCH  10  18
BRANCH  12  20
HETATM   20  O   UNK N   1      32.019  24.703 127.882  0.00  0.00    -0.360 OA
HETATM   21  H   UNK N   1      31.782  25.642 127.861  0.00  0.00     0.217 HD
ENDBRANCH  12  20
BRANCH  15  22
HETATM   22  O   UNK N   1      27.634  23.044 127.151  0.00  0.00    -0.361 OA
HETATM   23  H   UNK N   1      27.056  23.276 126.410  0.00  0.00     0.217 HD
ENDBRANCH  15  22
TORSDOF 3
ENDMDL
MODEL 8
REMARK VINA RESULT:      -6.9     15.008     17.206
REMARK  3 active torsions:
REMARK  status: ('A' for Active; 'I' for Inactive)
REMARK    1  A    between atoms: O_1  and  C_13 
REMARK    2  A    between atoms: O_4  and  C_15 
REMARK    3  A    between atoms: O_5  and  C_18 
ROOT
HETATM    1  O   UNK N   1      29.620  20.526 125.757  0.00  0.00    -0.286 OA
HETATM    2  O   UNK N   1      34.269  23.035 126.469  0.00  0.00    -0.287 OA
HETATM    3  C   UNK N   1      33.193  21.098 125.694  0.00  0.00     0.032 A 
HETATM    4  C   UNK N   1      31.972  20.402 125.501  0.00  0.00     0.062 A 
HETATM    5  C   UNK N   1      30.713  22.446 126.528  0.00  0.00     0.062 A 
HETATM    6  C   UNK N   1      31.943  23.105 126.718  0.00  0.00     0.035 A 
HETATM    7  C   UNK N   1      30.692  21.081 125.913  0.00  0.00     0.199 A 
HETATM    8  C   UNK N   1      33.206  22.455 126.303  0.00  0.00     0.194 A 
HETATM    9  C   UNK N   1      34.412  20.507 125.315  0.00  0.00     0.023 A 
HETATM   10  C   UNK N   1      32.020  19.085 124.927  0.00  0.00     0.081 A 
HETATM   11  C   UNK N   1      34.445  19.226 124.766  0.00  0.00    -0.058 A 
HETATM   12  C   UNK N   1      29.513  23.092 126.927  0.00  0.00     0.083 A 
HETATM   13  C   UNK N   1      31.970  24.384 127.306  0.00  0.00     0.053 A 
HETATM   14  C   UNK N   1      33.254  18.525 124.583  0.00  0.00     0.044 A 
HETATM   15  C   UNK N   1      30.783  25.011 127.700  0.00  0.00     0.069 A 
HETATM   16  C   UNK N   1      29.564  24.367 127.508  0.00  0.00     0.074 A 
HETATM   17  C   UNK N   1      35.759  18.612 124.378  0.00  0.00     0.048 C 
ENDROOT
BRANCH  10  18
HETATM   18  O   UNK N   1      30.928  18.322 124.688  0.00  0.00    -0.360 OA
HETATM   19  H   UNK N   1      30.012  18.551 124.856  0.00  0.00     0.217 HD
ENDBRANCH  10  18
BRANCH  12  20
HETATM   20  O   UNK N   1      28.316  22.491 126.754  0.00  0.00    -0.360 OA
HETATM   21  H   UNK N   1      28.009  21.781 127.336  0.00  0.00     0.217 HD
ENDBRANCH  12  20
BRANCH  15  22
HETATM   22  O   UNK N   1      30.806  26.236 128.264  0.00  0.00    -0.361 OA
HETATM   23  H   UNK N   1      30.050  26.838 128.209  0.00  0.00     0.217 HD
ENDBRANCH  15  22
TORSDOF 3
ENDMDL
MODEL 9
REMARK VINA RESULT:      -6.9     13.474     15.358
REMARK  3 active torsions:
REMARK  status: ('A' for Active; 'I' for Inactive)
REMARK    1  A    between atoms: O_1  and  C_13 
REMARK    2  A    between atoms: O_4  and  C_15 
REMARK    3  A    between atoms: O_5  and  C_18 
ROOT
HETATM    1  O   UNK N   1      28.202  26.543 128.066  0.00  0.00    -0.286 OA
HETATM    2  O   UNK N   1      26.544  22.076 125.675  0.00  0.00    -0.287 OA
HETATM    3  C   UNK N   1      25.956  24.213 126.447  0.00  0.00     0.032 A 
HETATM    4  C   UNK N   1      26.365  25.409 127.089  0.00  0.00     0.062 A 
HETATM    5  C   UNK N   1      28.768  24.408 127.293  0.00  0.00     0.062 A 
HETATM    6  C   UNK N   1      28.326  23.227 126.665  0.00  0.00     0.035 A 
HETATM    7  C   UNK N   1      27.804  25.530 127.520  0.00  0.00     0.199 A 
HETATM    8  C   UNK N   1      26.918  23.103 126.222  0.00  0.00     0.194 A 
HETATM    9  C   UNK N   1      24.624  24.060 126.018  0.00  0.00     0.023 A 
HETATM   10  C   UNK N   1      25.387  26.441 127.299  0.00  0.00     0.081 A 
HETATM   11  C   UNK N   1      23.683  25.066 126.235  0.00  0.00    -0.058 A 
HETATM   12  C   UNK N   1      30.123  24.508 127.702  0.00  0.00     0.083 A 
HETATM   13  C   UNK N   1      29.225  22.164 126.458  0.00  0.00     0.053 A 
HETATM   14  C   UNK N   1      24.068  26.241 126.877  0.00  0.00     0.044 A 
HETATM   15  C   UNK N   1      30.558  22.270 126.869  0.00  0.00     0.069 A 
HETATM   16  C   UNK N   1      31.002  23.437 127.484  0.00  0.00     0.074 A 
HETATM   17  C   UNK N   1      22.266  24.875 125.777  0.00  0.00     0.048 C 
ENDROOT
BRANCH  10  18
HETATM   18  O   UNK N   1      25.652  27.628 127.893  0.00  0.00    -0.360 OA
HETATM   19  H   UNK N   1      25.697  28.489 127.474  0.00  0.00     0.217 HD
ENDBRANCH  10  18
BRANCH  12  20
HETATM   20  O   UNK N   1      30.582  25.628 128.303  0.00  0.00    -0.360 OA
HETATM   21  H   UNK N   1      30.645  25.704 129.266  0.00  0.00     0.217 HD
ENDBRANCH  12  20
BRANCH  15  22
HETATM   22  O   UNK N   1      31.422  21.252 126.673  0.00  0.00    -0.361 OA
HETATM   23  H   UNK N   1      31.208  20.505 126.095  0.00  0.00     0.217 HD
ENDBRANCH  15  22
TORSDOF 3
ENDMDL
