# Supplementary material for: Computational discovery of natural inhibitors targeting enterovirus D68 3C protease using molecular docking pharmacokinetics and dynamics simulations
Source: Sci Rep. 2025 Mar 31;15:11015. doi: 10.1038/s41598-025-95163-y (PMC11958634; doi:10.1038/s41598-025-95163-y)
Supplement: Supplementary file 1 — Supplementary Information 1. [file 41598_2025_95163_MOESM1_ESM.zip › docking/3ol6/3ol6.pdbqt]

ATOM      1  N   GLY A   1      21.676   5.311 134.614  1.00 99.56    -0.071 N 
ATOM      2  HN1 GLY A   1      22.542   5.396 134.082  1.00  0.00     0.274 HD
ATOM      3  HN2 GLY A   1      20.959   4.810 134.089  1.00  0.00     0.274 HD
ATOM      4  HN3 GLY A   1      21.777   4.663 135.395  1.00  0.00     0.274 HD
ATOM      5  CA  GLY A   1      21.206   6.612 135.055  1.00 89.67     0.332 C 
ATOM      6  C   GLY A   1      19.923   6.486 135.844  1.00 94.40     0.243 C 
ATOM      7  O   GLY A   1      19.101   5.619 135.555  1.00 90.62    -0.272 OA
ATOM      8  N   GLU A   2      19.744   7.345 136.841  1.00 91.31    -0.346 N 
ATOM      9  HN  GLU A   2      20.449   8.056 137.034  1.00  0.00     0.163 HD
ATOM     10  CA  GLU A   2      18.547   7.272 137.654  1.00 81.45     0.177 C 
ATOM     11  C   GLU A   2      18.388   8.473 138.566  1.00 72.90     0.241 C 
ATOM     12  O   GLU A   2      19.346   8.929 139.168  1.00 72.13    -0.271 OA
ATOM     13  CB  GLU A   2      18.565   5.993 138.485  1.00 97.52     0.045 C 
ATOM     14  CG  GLU A   2      17.203   5.350 138.626  1.00111.63     0.116 C 
ATOM     15  CD  GLU A   2      17.051   4.595 139.925  1.00113.69     0.172 C 
ATOM     16  OE1 GLU A   2      17.825   4.863 140.872  1.00110.05    -0.648 OA
ATOM     17  OE2 GLU A   2      16.155   3.732 140.002  1.00112.95    -0.648 OA
ATOM     18  N   ILE A   3      17.164   8.980 138.655  1.00 77.33    -0.346 N 
ATOM     19  HN  ILE A   3      16.421   8.580 138.082  1.00  0.00     0.163 HD
ATOM     20  CA  ILE A   3      16.848  10.085 139.541  1.00 67.22     0.180 C 
ATOM     21  C   ILE A   3      16.837   9.627 140.989  1.00 77.42     0.241 C 
ATOM     22  O   ILE A   3      16.546   8.468 141.279  1.00 73.53    -0.271 OA
ATOM     23  CB  ILE A   3      15.482  10.662 139.229  1.00 53.47     0.013 C 
ATOM     24  CG1 ILE A   3      15.401  11.047 137.756  1.00 49.25     0.002 C 
ATOM     25  CG2 ILE A   3      15.214  11.856 140.110  1.00 57.60     0.012 C 
ATOM     26  CD1 ILE A   3      14.857  12.451 137.536  1.00 63.80     0.005 C 
ATOM     27  N   GLN A   4      17.154  10.541 141.898  1.00 85.62    -0.346 N 
ATOM     28  HN  GLN A   4      17.382  11.489 141.597  1.00  0.00     0.163 HD
ATOM     29  CA  GLN A   4      17.182  10.215 143.314  1.00 86.63     0.177 C 
ATOM     30  C   GLN A   4      16.159  11.046 144.057  1.00 91.02     0.241 C 
ATOM     31  O   GLN A   4      15.839  10.748 145.203  1.00101.69    -0.271 OA
ATOM     32  CB  GLN A   4      18.576  10.437 143.915  1.00 84.80     0.044 C 
ATOM     33  CG  GLN A   4      19.700   9.666 143.231  1.00 92.94     0.105 C 
ATOM     34  CD  GLN A   4      19.574   8.161 143.384  1.00 93.08     0.215 C 
ATOM     35  NE2 GLN A   4      19.767   7.434 142.286  1.00 83.17    -0.370 N 
ATOM     36 1HE2 GLN A   4      19.682   6.423 142.389  1.00  0.00     0.159 HD
ATOM     37 2HE2 GLN A   4      19.987   7.853 141.382  1.00  0.00     0.159 HD
ATOM     38  OE1 GLN A   4      19.309   7.656 144.474  1.00108.76    -0.274 OA
ATOM     39  N   TRP A   5      15.657  12.097 143.414  1.00 85.56    -0.346 N 
ATOM     40  HN  TRP A   5      16.033  12.355 142.502  1.00  0.00     0.163 HD
ATOM     41  CA  TRP A   5      14.573  12.887 143.999  1.00 92.88     0.181 C 
ATOM     42  C   TRP A   5      14.219  14.121 143.188  1.00 83.76     0.241 C 
ATOM     43  O   TRP A   5      14.928  14.470 142.260  1.00101.68    -0.271 OA
ATOM     44  CB  TRP A   5      14.903  13.294 145.434  1.00 92.06     0.075 C 
ATOM     45  CG  TRP A   5      16.310  13.776 145.649  1.00 85.84    -0.028 A 
ATOM     46  CD1 TRP A   5      17.397  13.013 145.964  1.00 75.22     0.096 A 
ATOM     47  CD2 TRP A   5      16.774  15.136 145.602  1.00 84.00    -0.002 A 
ATOM     48  CE2 TRP A   5      18.153  15.113 145.892  1.00 83.76     0.042 A 
ATOM     49  CE3 TRP A   5      16.160  16.361 145.339  1.00 83.72     0.014 A 
ATOM     50  NE1 TRP A   5      18.511  13.811 146.106  1.00 78.82    -0.365 N 
ATOM     51  HE1 TRP A   5      19.450  13.484 146.334  1.00  0.00     0.165 HD
ATOM     52  CZ2 TRP A   5      18.922  16.273 145.926  1.00 88.44     0.030 A 
ATOM     53  CZ3 TRP A   5      16.928  17.510 145.376  1.00 78.57     0.001 A 
ATOM     54  CH2 TRP A   5      18.292  17.457 145.666  1.00 87.05     0.002 A 
ATOM     55  N   MET A   6      13.113  14.766 143.547  1.00 77.17    -0.346 N 
ATOM     56  HN  MET A   6      12.532  14.364 144.283  1.00  0.00     0.163 HD
ATOM     57  CA  MET A   6      12.692  16.025 142.934  1.00 81.83     0.177 C 
ATOM     58  C   MET A   6      11.932  16.828 143.969  1.00 86.32     0.241 C 
ATOM     59  O   MET A   6      11.201  16.262 144.779  1.00101.61    -0.271 OA
ATOM     60  CB  MET A   6      11.767  15.791 141.737  1.00 81.55     0.045 C 
ATOM     61  CG  MET A   6      12.430  15.266 140.479  1.00 85.41     0.076 C 
ATOM     62  SD  MET A   6      11.614  15.892 138.991  1.00 99.51    -0.173 SA
ATOM     63  CE  MET A   6      11.403  14.387 138.024  1.00 83.10     0.089 C 
ATOM     64  N   ARG A   7      12.082  18.146 143.931  1.00 78.33    -0.346 N 
ATOM     65  HN  ARG A   7      12.664  18.565 143.205  1.00  0.00     0.163 HD
ATOM     66  CA  ARG A   7      11.429  19.001 144.909  1.00 90.19     0.176 C 
ATOM     67  C   ARG A   7      11.604  20.479 144.595  1.00 96.01     0.243 C 
ATOM     68  O   ARG A   7      12.648  20.896 144.107  1.00 85.41    -0.271 OA
ATOM     69  CB  ARG A   7      11.979  18.696 146.298  1.00 79.81     0.036 C 
ATOM     70  CG  ARG A   7      13.450  18.323 146.297  1.00 77.89     0.023 C 
ATOM     71  CD  ARG A   7      13.899  17.844 147.671  1.00 89.25     0.138 C 
ATOM     72  NE  ARG A   7      13.480  18.772 148.720  1.00116.11    -0.227 N 
ATOM     73  HE  ARG A   7      12.955  19.599 148.437  1.00  0.00     0.177 HD
ATOM     74  CZ  ARG A   7      13.734  18.616 150.016  1.00113.00     0.665 C 
ATOM     75  NH1 ARG A   7      14.421  17.564 150.448  1.00101.75    -0.235 N 
ATOM     76 1HH1 ARG A   7      14.616  17.444 151.442  1.00  0.00     0.174 HD
ATOM     77 2HH1 ARG A   7      14.756  16.867 149.782  1.00  0.00     0.174 HD
ATOM     78  NH2 ARG A   7      13.299  19.521 150.881  1.00116.88    -0.235 N 
ATOM     79 1HH2 ARG A   7      13.494  19.401 151.875  1.00  0.00     0.174 HD
ATOM     80 2HH2 ARG A   7      12.772  20.329 150.549  1.00  0.00     0.174 HD
ATOM     81  N   PRO A   8      10.571  21.280 144.875  1.00123.02    -0.337 N 
ATOM     82  CA  PRO A   8      10.672  22.732 144.721  1.00131.03     0.179 C 
ATOM     83  C   PRO A   8      12.048  23.200 145.145  1.00116.72     0.241 C 
ATOM     84  O   PRO A   8      12.463  22.927 146.264  1.00124.20    -0.271 OA
ATOM     85  CB  PRO A   8       9.620  23.240 145.702  1.00138.08     0.037 C 
ATOM     86  CG  PRO A   8       8.545  22.201 145.617  1.00138.87     0.022 C 
ATOM     87  CD  PRO A   8       9.242  20.872 145.363  1.00129.80     0.127 C 
ATOM     88  N   SER A   9      12.761  23.881 144.262  1.00103.55    -0.344 N 
ATOM     89  HN  SER A   9      12.360  24.130 143.358  1.00  0.00     0.163 HD
ATOM     90  CA  SER A   9      14.119  24.269 144.594  1.00108.98     0.200 C 
ATOM     91  C   SER A   9      14.104  25.203 145.788  1.00100.23     0.243 C 
ATOM     92  O   SER A   9      15.134  25.419 146.426  1.00102.38    -0.271 OA
ATOM     93  CB  SER A   9      14.816  24.921 143.399  1.00130.48     0.199 C 
ATOM     94  OG  SER A   9      14.135  26.096 142.992  1.00149.55    -0.398 OA
ATOM     95  HG  SER A   9      14.568  26.501 142.250  1.00  0.00     0.209 HD
ATOM     96  N   LYS A  10      12.930  25.756 146.083  1.00111.60    -0.346 N 
ATOM     97  HN  LYS A  10      12.130  25.576 145.476  1.00  0.00     0.163 HD
ATOM     98  CA  LYS A  10      12.757  26.613 147.252  1.00111.47     0.176 C 
ATOM     99  C   LYS A  10      13.215  25.850 148.480  1.00115.24     0.241 C 
ATOM    100  O   LYS A  10      13.926  26.385 149.337  1.00111.71    -0.271 OA
ATOM    101  CB  LYS A  10      11.292  27.027 147.416  1.00103.92     0.035 C 
ATOM    102  CG  LYS A  10      10.333  26.337 146.456  1.00119.21     0.004 C 
ATOM    103  CD  LYS A  10       8.895  26.342 146.982  1.00126.95     0.027 C 
ATOM    104  CE  LYS A  10       8.256  27.729 146.938  1.00128.62     0.229 C 
ATOM    105  NZ  LYS A  10       7.710  28.067 145.586  1.00124.37    -0.079 N 
ATOM    106  HZ1 LYS A  10       7.283  28.993 145.557  1.00  0.00     0.274 HD
ATOM    107  HZ2 LYS A  10       7.057  27.352 145.265  1.00  0.00     0.274 HD
ATOM    108  HZ3 LYS A  10       8.426  27.970 144.866  1.00  0.00     0.274 HD
ATOM    109  N   GLU A  11      12.814  24.583 148.536  1.00120.97    -0.346 N 
ATOM    110  HN  GLU A  11      12.260  24.211 147.765  1.00  0.00     0.163 HD
ATOM    111  CA  GLU A  11      13.133  23.705 149.653  1.00123.69     0.177 C 
ATOM    112  C   GLU A  11      14.632  23.638 149.918  1.00127.50     0.241 C 
ATOM    113  O   GLU A  11      15.063  23.459 151.059  1.00133.46    -0.271 OA
ATOM    114  CB  GLU A  11      12.594  22.300 149.383  1.00112.16     0.045 C 
ATOM    115  CG  GLU A  11      11.231  22.291 148.722  1.00113.75     0.116 C 
ATOM    116  CD  GLU A  11      10.314  21.242 149.301  1.00121.99     0.172 C 
ATOM    117  OE1 GLU A  11      10.053  21.302 150.520  1.00137.90    -0.648 OA
ATOM    118  OE2 GLU A  11       9.854  20.356 148.547  1.00121.11    -0.648 OA
ATOM    119  N   VAL A  12      15.426  23.790 148.864  1.00117.82    -0.346 N 
ATOM    120  HN  VAL A  12      15.016  24.005 147.955  1.00  0.00     0.163 HD
ATOM    121  CA  VAL A  12      16.874  23.655 148.983  1.00113.21     0.180 C 
ATOM    122  C   VAL A  12      17.626  24.983 148.772  1.00116.09     0.241 C 
ATOM    123  O   VAL A  12      18.861  25.017 148.770  1.00110.04    -0.271 OA
ATOM    124  CB  VAL A  12      17.404  22.577 148.018  1.00111.03     0.009 C 
ATOM    125  CG1 VAL A  12      18.712  22.013 148.537  1.00110.51     0.012 C 
ATOM    126  CG2 VAL A  12      16.372  21.463 147.847  1.00101.48     0.012 C 
ATOM    127  N   GLY A  13      16.877  26.072 148.599  1.00117.86    -0.351 N 
ATOM    128  HN  GLY A  13      15.862  25.974 148.565  1.00  0.00     0.163 HD
ATOM    129  CA  GLY A  13      17.464  27.396 148.457  1.00119.31     0.225 C 
ATOM    130  C   GLY A  13      18.016  27.731 147.077  1.00113.64     0.236 C 
ATOM    131  O   GLY A  13      19.033  28.422 146.962  1.00106.37    -0.272 OA
ATOM    132  N   TYR A  14      17.347  27.242 146.032  1.00109.02    -0.346 N 
ATOM    133  HN  TYR A  14      16.533  26.651 146.204  1.00  0.00     0.163 HD
ATOM    134  CA  TYR A  14      17.736  27.521 144.646  1.00 91.93     0.181 C 
ATOM    135  C   TYR A  14      16.670  28.347 143.929  1.00 71.74     0.243 C 
ATOM    136  O   TYR A  14      15.478  28.185 144.179  1.00 70.76    -0.271 OA
ATOM    137  CB  TYR A  14      18.018  26.218 143.882  1.00 80.04     0.073 C 
ATOM    138  CG  TYR A  14      19.399  25.652 144.128  1.00 67.62    -0.056 A 
ATOM    139  CD1 TYR A  14      20.502  26.490 144.236  1.00 74.23     0.010 A 
ATOM    140  CD2 TYR A  14      19.601  24.288 144.270  1.00 65.71     0.010 A 
ATOM    141  CE1 TYR A  14      21.779  25.987 144.472  1.00 65.51     0.037 A 
ATOM    142  CE2 TYR A  14      20.880  23.769 144.513  1.00 70.00     0.037 A 
ATOM    143  CZ  TYR A  14      21.965  24.627 144.611  1.00 68.24     0.065 A 
ATOM    144  OH  TYR A  14      23.241  24.133 144.841  1.00 61.71    -0.361 OA
ATOM    145  HH  TYR A  14      23.369  23.197 144.937  1.00  0.00     0.217 HD
ATOM    146  N   PRO A  15      17.099  29.243 143.029  1.00 77.06    -0.337 N 
ATOM    147  CA  PRO A  15      16.130  30.092 142.339  1.00 65.17     0.179 C 
ATOM    148  C   PRO A  15      15.266  29.246 141.438  1.00 76.99     0.241 C 
ATOM    149  O   PRO A  15      15.615  28.117 141.102  1.00 62.63    -0.271 OA
ATOM    150  CB  PRO A  15      16.999  30.999 141.462  1.00 58.95     0.037 C 
ATOM    151  CG  PRO A  15      18.397  30.802 141.924  1.00 75.53     0.022 C 
ATOM    152  CD  PRO A  15      18.459  29.428 142.506  1.00 84.23     0.127 C 
ATOM    153  N   ILE A  16      14.126  29.793 141.056  1.00 87.84    -0.346 N 
ATOM    154  HN  ILE A  16      13.784  30.631 141.526  1.00  0.00     0.163 HD
ATOM    155  CA  ILE A  16      13.362  29.213 139.979  1.00 81.92     0.180 C 
ATOM    156  C   ILE A  16      14.063  29.731 138.727  1.00 83.47     0.241 C 
ATOM    157  O   ILE A  16      14.626  30.841 138.733  1.00 55.29    -0.271 OA
ATOM    158  CB  ILE A  16      11.884  29.651 140.055  1.00 86.12     0.013 C 
ATOM    159  CG1 ILE A  16      10.968  28.433 140.225  1.00 89.09     0.002 C 
ATOM    160  CG2 ILE A  16      11.497  30.520 138.852  1.00 76.73     0.012 C 
ATOM    161  CD1 ILE A  16       9.551  28.787 140.664  1.00 74.76     0.005 C 
ATOM    162  N   ILE A  17      14.080  28.919 137.672  1.00 92.47    -0.346 N 
ATOM    163  HN  ILE A  17      13.634  28.004 137.731  1.00  0.00     0.163 HD
ATOM    164  CA  ILE A  17      14.733  29.328 136.430  1.00 80.89     0.180 C 
ATOM    165  C   ILE A  17      13.752  29.344 135.270  1.00 77.07     0.241 C 
ATOM    166  O   ILE A  17      12.972  28.407 135.079  1.00 83.70    -0.271 OA
ATOM    167  CB  ILE A  17      15.942  28.450 136.107  1.00 94.58     0.013 C 
ATOM    168  CG1 ILE A  17      16.868  28.379 137.326  1.00 89.92     0.002 C 
ATOM    169  CG2 ILE A  17      16.680  29.007 134.894  1.00101.14     0.012 C 
ATOM    170  CD1 ILE A  17      17.760  27.165 137.350  1.00 73.00     0.005 C 
ATOM    171  N   ASN A  18      13.796  30.423 134.501  1.00 78.27    -0.346 N 
ATOM    172  HN  ASN A  18      14.575  31.075 134.597  1.00  0.00     0.163 HD
ATOM    173  CA  ASN A  18      12.756  30.694 133.525  1.00 96.77     0.185 C 
ATOM    174  C   ASN A  18      13.106  30.215 132.127  1.00 92.10     0.241 C 
ATOM    175  O   ASN A  18      13.610  30.983 131.312  1.00 86.55    -0.271 OA
ATOM    176  CB  ASN A  18      12.456  32.195 133.493  1.00121.15     0.137 C 
ATOM    177  CG  ASN A  18      11.015  32.504 133.121  1.00138.79     0.217 C 
ATOM    178  ND2 ASN A  18      10.834  33.338 132.099  1.00146.44    -0.370 N 
ATOM    179 1HD2 ASN A  18       9.867  33.545 131.849  1.00  0.00     0.159 HD
ATOM    180 2HD2 ASN A  18      11.610  33.753 131.584  1.00  0.00     0.159 HD
ATOM    181  OD1 ASN A  18      10.075  32.001 133.744  1.00136.00    -0.274 OA
ATOM    182  N   ALA A  19      12.827  28.950 131.843  1.00 92.35    -0.346 N 
ATOM    183  HN  ALA A  19      12.518  28.320 132.583  1.00  0.00     0.163 HD
ATOM    184  CA  ALA A  19      12.960  28.456 130.476  1.00 96.08     0.172 C 
ATOM    185  C   ALA A  19      12.118  29.321 129.537  1.00 92.41     0.243 C 
ATOM    186  O   ALA A  19      11.103  29.874 129.947  1.00 92.78    -0.271 OA
ATOM    187  CB  ALA A  19      12.533  26.983 130.387  1.00 77.34     0.042 C 
ATOM    188  N   PRO A  20      12.562  29.483 128.284  1.00 90.33    -0.337 N 
ATOM    189  CA  PRO A  20      11.665  30.064 127.279  1.00 92.25     0.179 C 
ATOM    190  C   PRO A  20      10.740  28.949 126.817  1.00 89.81     0.241 C 
ATOM    191  O   PRO A  20      11.044  27.787 127.093  1.00 81.06    -0.271 OA
ATOM    192  CB  PRO A  20      12.612  30.484 126.150  1.00 81.19     0.037 C 
ATOM    193  CG  PRO A  20      13.992  30.432 126.748  1.00 87.55     0.022 C 
ATOM    194  CD  PRO A  20      13.941  29.361 127.792  1.00 86.13     0.127 C 
ATOM    195  N   SER A  21       9.641  29.266 126.141  1.00 88.43    -0.344 N 
ATOM    196  HN  SER A  21       9.494  30.219 125.807  1.00  0.00     0.163 HD
ATOM    197  CA  SER A  21       8.647  28.228 125.884  1.00101.66     0.200 C 
ATOM    198  C   SER A  21       8.116  28.166 124.460  1.00 93.86     0.243 C 
ATOM    199  O   SER A  21       7.320  27.288 124.137  1.00 95.58    -0.271 OA
ATOM    200  CB  SER A  21       7.479  28.349 126.865  1.00119.85     0.199 C 
ATOM    201  OG  SER A  21       6.742  29.535 126.631  1.00125.87    -0.398 OA
ATOM    202  HG  SER A  21       6.017  29.610 127.240  1.00  0.00     0.209 HD
ATOM    203  N   LYS A  22       8.539  29.097 123.612  1.00 98.91    -0.346 N 
ATOM    204  HN  LYS A  22       9.145  29.846 123.947  1.00  0.00     0.163 HD
ATOM    205  CA  LYS A  22       8.146  29.061 122.207  1.00 96.85     0.176 C 
ATOM    206  C   LYS A  22       9.306  28.529 121.371  1.00 85.33     0.241 C 
ATOM    207  O   LYS A  22      10.460  28.923 121.582  1.00 72.28    -0.271 OA
ATOM    208  CB  LYS A  22       7.758  30.455 121.701  1.00 96.40     0.035 C 
ATOM    209  CG  LYS A  22       6.922  31.304 122.654  1.00 98.59     0.004 C 
ATOM    210  CD  LYS A  22       6.736  32.712 122.084  1.00103.39     0.027 C 
ATOM    211  CE  LYS A  22       6.496  33.745 123.176  1.00111.15     0.229 C 
ATOM    212  NZ  LYS A  22       7.623  33.825 124.158  1.00108.65    -0.079 N 
ATOM    213  HZ1 LYS A  22       7.462  34.517 124.890  1.00  0.00     0.274 HD
ATOM    214  HZ2 LYS A  22       8.510  33.995 123.683  1.00  0.00     0.274 HD
ATOM    215  HZ3 LYS A  22       7.823  32.909 124.560  1.00  0.00     0.274 HD
ATOM    216  N   THR A  23       9.000  27.635 120.432  1.00 67.06    -0.344 N 
ATOM    217  HN  THR A  23       8.049  27.269 120.380  1.00  0.00     0.163 HD
ATOM    218  CA  THR A  23       9.998  27.170 119.478  1.00 57.66     0.205 C 
ATOM    219  C   THR A  23      10.535  28.366 118.726  1.00 61.95     0.243 C 
ATOM    220  O   THR A  23       9.919  29.436 118.702  1.00 64.97    -0.271 OA
ATOM    221  CB  THR A  23       9.417  26.218 118.429  1.00 59.71     0.146 C 
ATOM    222  CG2 THR A  23       8.626  26.995 117.389  1.00 50.79     0.042 C 
ATOM    223  OG1 THR A  23      10.489  25.539 117.772  1.00 66.33    -0.393 OA
ATOM    224  HG1 THR A  23      10.129  24.948 117.121  1.00  0.00     0.210 HD
ATOM    225  N   LYS A  24      11.687  28.189 118.103  1.00 61.19    -0.346 N 
ATOM    226  HN  LYS A  24      12.165  27.290 118.156  1.00  0.00     0.163 HD
ATOM    227  CA  LYS A  24      12.267  29.276 117.345  1.00 60.46     0.176 C 
ATOM    228  C   LYS A  24      12.275  28.883 115.886  1.00 60.86     0.241 C 
ATOM    229  O   LYS A  24      12.601  29.693 115.024  1.00 63.64    -0.271 OA
ATOM    230  CB  LYS A  24      13.669  29.609 117.851  1.00 55.79     0.035 C 
ATOM    231  CG  LYS A  24      13.956  31.084 117.817  1.00 67.99     0.004 C 
ATOM    232  CD  LYS A  24      14.931  31.512 118.884  1.00 79.66     0.027 C 
ATOM    233  CE  LYS A  24      14.818  33.015 119.122  1.00 87.76     0.229 C 
ATOM    234  NZ  LYS A  24      15.962  33.560 119.906  1.00 90.04    -0.079 N 
ATOM    235  HZ1 LYS A  24      15.886  34.565 120.065  1.00  0.00     0.274 HD
ATOM    236  HZ2 LYS A  24      16.852  33.325 119.467  1.00  0.00     0.274 HD
ATOM    237  HZ3 LYS A  24      16.075  33.057 120.786  1.00  0.00     0.274 HD
ATOM    238  N   LEU A  25      11.893  27.633 115.629  1.00 56.39    -0.346 N 
ATOM    239  HN  LEU A  25      11.683  27.015 116.413  1.00  0.00     0.163 HD
ATOM    240  CA  LEU A  25      11.763  27.110 114.273  1.00 59.96     0.177 C 
ATOM    241  C   LEU A  25      10.450  27.518 113.631  1.00 60.85     0.241 C 
ATOM    242  O   LEU A  25       9.380  27.167 114.126  1.00 74.89    -0.271 OA
ATOM    243  CB  LEU A  25      11.797  25.580 114.282  1.00 55.50     0.038 C 
ATOM    244  CG  LEU A  25      12.999  24.843 114.859  1.00 60.06    -0.020 C 
ATOM    245  CD1 LEU A  25      12.564  23.459 115.279  1.00 65.44     0.009 C 
ATOM    246  CD2 LEU A  25      14.144  24.776 113.837  1.00 62.48     0.009 C 
ATOM    247  N   GLU A  26      10.530  28.224 112.511  1.00 45.43    -0.346 N 
ATOM    248  HN  GLU A  26      11.440  28.565 112.201  1.00  0.00     0.163 HD
ATOM    249  CA  GLU A  26       9.344  28.525 111.711  1.00 53.49     0.177 C 
ATOM    250  C   GLU A  26       9.474  27.908 110.309  1.00 52.34     0.243 C 
ATOM    251  O   GLU A  26      10.575  27.555 109.890  1.00 42.05    -0.271 OA
ATOM    252  CB  GLU A  26       9.129  30.039 111.627  1.00 57.76     0.045 C 
ATOM    253  CG  GLU A  26      10.185  30.762 110.804  1.00 90.82     0.116 C 
ATOM    254  CD  GLU A  26      10.556  32.121 111.374  1.00111.42     0.172 C 
ATOM    255  OE1 GLU A  26      10.508  33.121 110.618  1.00104.60    -0.648 OA
ATOM    256  OE2 GLU A  26      10.908  32.184 112.577  1.00126.69    -0.648 OA
ATOM    257  N   PRO A  27       8.344  27.748 109.593  1.00 58.86    -0.337 N 
ATOM    258  CA  PRO A  27       8.401  27.205 108.230  1.00 55.88     0.179 C 
ATOM    259  C   PRO A  27       9.252  28.039 107.285  1.00 52.77     0.241 C 
ATOM    260  O   PRO A  27       9.374  29.260 107.420  1.00 54.94    -0.271 OA
ATOM    261  CB  PRO A  27       6.936  27.206 107.800  1.00 50.34     0.037 C 
ATOM    262  CG  PRO A  27       6.205  26.955 109.091  1.00 48.93     0.022 C 
ATOM    263  CD  PRO A  27       6.960  27.782 110.100  1.00 53.84     0.127 C 
ATOM    264  N   SER A  28       9.843  27.340 106.325  1.00 50.84    -0.344 N 
ATOM    265  HN  SER A  28       9.605  26.353 106.227  1.00  0.00     0.163 HD
ATOM    266  CA  SER A  28      10.814  27.912 105.406  1.00 54.37     0.200 C 
ATOM    267  C   SER A  28      10.153  28.392 104.136  1.00 47.36     0.243 C 
ATOM    268  O   SER A  28       9.015  28.046 103.846  1.00 43.93    -0.271 OA
ATOM    269  CB  SER A  28      11.830  26.843 105.012  1.00 54.30     0.199 C 
ATOM    270  OG  SER A  28      13.119  27.407 104.924  1.00 81.81    -0.398 OA
ATOM    271  HG  SER A  28      13.751  26.742 104.679  1.00  0.00     0.209 HD
ATOM    272  N   ALA A  29      10.885  29.180 103.371  1.00 43.49    -0.346 N 
ATOM    273  HN  ALA A  29      11.746  29.585 103.738  1.00  0.00     0.163 HD
ATOM    274  CA  ALA A  29      10.473  29.474 102.013  1.00 43.42     0.172 C 
ATOM    275  C   ALA A  29      10.350  28.166 101.226  1.00 50.66     0.240 C 
ATOM    276  O   ALA A  29       9.772  28.121 100.130  1.00 61.87    -0.271 OA
ATOM    277  CB  ALA A  29      11.466  30.407 101.351  1.00 35.36     0.042 C 
ATOM    278  N   PHE A  30      10.881  27.088 101.789  1.00 41.85    -0.346 N 
ATOM    279  HN  PHE A  30      11.264  27.139 102.733  1.00  0.00     0.163 HD
ATOM    280  CA  PHE A  30      10.915  25.834 101.055  1.00 42.29     0.180 C 
ATOM    281  C   PHE A  30      10.094  24.762 101.755  1.00 46.32     0.241 C 
ATOM    282  O   PHE A  30      10.328  23.575 101.564  1.00 47.42    -0.271 OA
ATOM    283  CB  PHE A  30      12.348  25.357 100.899  1.00 39.68     0.073 C 
ATOM    284  CG  PHE A  30      13.277  26.370 100.286  1.00 40.51    -0.056 A 
ATOM    285  CD1 PHE A  30      13.335  26.540  98.915  1.00 40.28     0.007 A 
ATOM    286  CD2 PHE A  30      14.131  27.118 101.083  1.00 43.16     0.007 A 
ATOM    287  CE1 PHE A  30      14.219  27.463  98.347  1.00 41.78     0.001 A 
ATOM    288  CE2 PHE A  30      15.029  28.039 100.521  1.00 45.80     0.001 A 
ATOM    289  CZ  PHE A  30      15.070  28.215  99.154  1.00 32.53     0.000 A 
ATOM    290  N   HIS A  31       9.133  25.189 102.568  1.00 38.63    -0.346 N 
ATOM    291  HN  HIS A  31       8.914  26.185 102.599  1.00  0.00     0.163 HD
ATOM    292  CA  HIS A  31       8.387  24.273 103.413  1.00 37.83     0.182 C 
ATOM    293  C   HIS A  31       7.484  23.374 102.577  1.00 54.94     0.241 C 
ATOM    294  O   HIS A  31       7.185  22.244 102.965  1.00 63.85    -0.271 OA
ATOM    295  CB  HIS A  31       7.583  25.057 104.460  1.00 44.03     0.093 C 
ATOM    296  CG  HIS A  31       7.029  24.212 105.556  1.00 56.42     0.028 A 
ATOM    297  CD2 HIS A  31       5.917  23.443 105.615  1.00 65.61     0.114 A 
ATOM    298  ND1 HIS A  31       7.657  24.070 106.774  1.00 64.25    -0.354 N 
ATOM    299  HD1 HIS A  31       8.524  24.532 107.047  1.00  0.00     0.166 HD
ATOM    300  CE1 HIS A  31       6.960  23.241 107.534  1.00 62.54     0.180 A 
ATOM    301  NE2 HIS A  31       5.896  22.852 106.855  1.00 62.00    -0.360 N 
ATOM    302  HE2 HIS A  31       5.175  22.216 107.196  1.00  0.00     0.166 HD
ATOM    303  N   TYR A  32       7.062  23.862 101.417  1.00 56.36    -0.346 N 
ATOM    304  HN  TYR A  32       7.396  24.771 101.097  1.00  0.00     0.163 HD
ATOM    305  CA  TYR A  32       6.120  23.102 100.594  1.00 62.73     0.180 C 
ATOM    306  C   TYR A  32       6.794  22.549  99.343  1.00 60.17     0.241 C 
ATOM    307  O   TYR A  32       6.366  21.531  98.799  1.00 63.14    -0.271 OA
ATOM    308  CB  TYR A  32       4.869  23.936 100.271  1.00 64.56     0.073 C 
ATOM    309  CG  TYR A  32       4.175  24.391 101.534  1.00 59.92    -0.056 A 
ATOM    310  CD1 TYR A  32       4.351  25.686 102.028  1.00 52.22     0.010 A 
ATOM    311  CD2 TYR A  32       3.395  23.503 102.269  1.00 61.81     0.010 A 
ATOM    312  CE1 TYR A  32       3.743  26.087 103.220  1.00 53.26     0.037 A 
ATOM    313  CE2 TYR A  32       2.781  23.890 103.449  1.00 68.35     0.037 A 
ATOM    314  CZ  TYR A  32       2.953  25.180 103.922  1.00 65.68     0.065 A 
ATOM    315  OH  TYR A  32       2.334  25.550 105.099  1.00 61.21    -0.361 OA
ATOM    316  HH  TYR A  32       1.795  24.931 105.578  1.00  0.00     0.217 HD
ATOM    317  N   VAL A  33       7.864  23.199  98.902  1.00 53.35    -0.346 N 
ATOM    318  HN  VAL A  33       8.119  24.102  99.302  1.00  0.00     0.163 HD
ATOM    319  CA  VAL A  33       8.669  22.611  97.842  1.00 54.99     0.180 C 
ATOM    320  C   VAL A  33       9.012  21.166  98.226  1.00 57.65     0.241 C 
ATOM    321  O   VAL A  33       8.778  20.241  97.456  1.00 60.80    -0.271 OA
ATOM    322  CB  VAL A  33       9.982  23.368  97.657  1.00 49.69     0.009 C 
ATOM    323  CG1 VAL A  33      10.697  22.869  96.441  1.00 50.19     0.012 C 
ATOM    324  CG2 VAL A  33       9.725  24.848  97.553  1.00 68.35     0.012 C 
ATOM    325  N   PHE A  34       9.560  20.982  99.431  1.00 55.28    -0.346 N 
ATOM    326  HN  PHE A  34       9.609  21.771 100.076  1.00  0.00     0.163 HD
ATOM    327  CA  PHE A  34      10.092  19.687  99.856  1.00 54.00     0.180 C 
ATOM    328  C   PHE A  34       9.188  19.035 100.882  1.00 56.73     0.241 C 
ATOM    329  O   PHE A  34       8.586  19.726 101.717  1.00 50.06    -0.271 OA
ATOM    330  CB  PHE A  34      11.482  19.838 100.481  1.00 51.09     0.073 C 
ATOM    331  CG  PHE A  34      12.532  20.322  99.538  1.00 38.25    -0.056 A 
ATOM    332  CD1 PHE A  34      13.197  19.437  98.712  1.00 41.43     0.007 A 
ATOM    333  CD2 PHE A  34      12.863  21.658  99.489  1.00 30.65     0.007 A 
ATOM    334  CE1 PHE A  34      14.162  19.889  97.852  1.00 42.29     0.001 A 
ATOM    335  CE2 PHE A  34      13.821  22.128  98.633  1.00 29.54     0.001 A 
ATOM    336  CZ  PHE A  34      14.479  21.252  97.820  1.00 53.81     0.000 A 
ATOM    337  N   GLU A  35       9.123  17.706 100.830  1.00 50.63    -0.346 N 
ATOM    338  HN  GLU A  35       9.653  17.216 100.109  1.00  0.00     0.163 HD
ATOM    339  CA  GLU A  35       8.319  16.922 101.768  1.00 70.76     0.177 C 
ATOM    340  C   GLU A  35       9.095  16.654 103.066  1.00 63.81     0.240 C 
ATOM    341  O   GLU A  35      10.318  16.767 103.085  1.00 68.00    -0.271 OA
ATOM    342  CB  GLU A  35       7.906  15.600 101.112  1.00 80.81     0.045 C 
ATOM    343  CG  GLU A  35       6.934  15.743  99.937  1.00 98.26     0.116 C 
ATOM    344  CD  GLU A  35       5.463  15.792 100.370  1.00100.75     0.172 C 
ATOM    345  OE1 GLU A  35       4.896  14.720 100.705  1.00 94.12    -0.648 OA
ATOM    346  OE2 GLU A  35       4.879  16.903 100.367  1.00 93.70    -0.648 OA
ATOM    347  N   GLY A  36       8.388  16.302 104.141  1.00 67.85    -0.351 N 
ATOM    348  HN  GLY A  36       7.372  16.254 104.068  1.00  0.00     0.163 HD
ATOM    349  CA  GLY A  36       9.020  15.983 105.418  1.00 49.37     0.225 C 
ATOM    350  C   GLY A  36       8.018  15.639 106.514  1.00 67.64     0.236 C 
ATOM    351  O   GLY A  36       6.848  16.009 106.425  1.00 82.81    -0.272 OA
ATOM    352  N   VAL A  37       8.467  14.939 107.557  1.00 55.78    -0.346 N 
ATOM    353  HN  VAL A  37       9.453  14.683 107.602  1.00  0.00     0.163 HD
ATOM    354  CA  VAL A  37       7.569  14.534 108.635  1.00 59.06     0.180 C 
ATOM    355  C   VAL A  37       7.889  15.194 109.974  1.00 73.75     0.241 C 
ATOM    356  O   VAL A  37       7.115  15.082 110.930  1.00 76.49    -0.271 OA
ATOM    357  CB  VAL A  37       7.611  13.016 108.865  1.00 73.54     0.009 C 
ATOM    358  CG1 VAL A  37       7.607  12.267 107.534  1.00 72.97     0.012 C 
ATOM    359  CG2 VAL A  37       8.838  12.645 109.696  1.00 66.36     0.012 C 
ATOM    360  N   LYS A  38       9.034  15.862 110.059  1.00 65.86    -0.346 N 
ATOM    361  HN  LYS A  38       9.612  15.989 109.228  1.00  0.00     0.163 HD
ATOM    362  CA  LYS A  38       9.465  16.413 111.335  1.00 58.54     0.176 C 
ATOM    363  C   LYS A  38       8.956  17.821 111.548  1.00 63.32     0.241 C 
ATOM    364  O   LYS A  38       8.688  18.554 110.589  1.00 57.54    -0.271 OA
ATOM    365  CB  LYS A  38      10.986  16.429 111.455  1.00 58.59     0.035 C 
ATOM    366  CG  LYS A  38      11.645  15.077 111.626  1.00 67.81     0.004 C 
ATOM    367  CD  LYS A  38      13.120  15.266 111.940  1.00 60.18     0.027 C 
ATOM    368  CE  LYS A  38      13.895  13.979 111.789  1.00 68.80     0.229 C 
ATOM    369  NZ  LYS A  38      15.352  14.292 111.838  1.00 74.45    -0.079 N 
ATOM    370  HZ1 LYS A  38      15.876  13.423 111.736  1.00  0.00     0.274 HD
ATOM    371  HZ2 LYS A  38      15.613  14.809 112.678  1.00  0.00     0.274 HD
ATOM    372  HZ3 LYS A  38      15.624  14.995 111.151  1.00  0.00     0.274 HD
ATOM    373  N   GLU A  39       8.855  18.179 112.824  1.00 60.70    -0.346 N 
ATOM    374  HN  GLU A  39       9.094  17.487 113.534  1.00  0.00     0.163 HD
ATOM    375  CA  GLU A  39       8.425  19.495 113.272  1.00 65.36     0.177 C 
ATOM    376  C   GLU A  39       9.033  19.759 114.643  1.00 58.98     0.243 C 
ATOM    377  O   GLU A  39       9.501  18.838 115.295  1.00 45.16    -0.271 OA
ATOM    378  CB  GLU A  39       6.903  19.561 113.352  1.00 58.13     0.045 C 
ATOM    379  CG  GLU A  39       6.239  18.296 113.864  1.00 70.99     0.116 C 
ATOM    380  CD  GLU A  39       4.741  18.478 114.044  1.00 87.12     0.172 C 
ATOM    381  OE1 GLU A  39       4.256  19.610 113.825  1.00 80.18    -0.648 OA
ATOM    382  OE2 GLU A  39       4.053  17.498 114.405  1.00 95.38    -0.648 OA
ATOM    383  N   PRO A  40       9.044  21.023 115.075  1.00 52.76    -0.337 N 
ATOM    384  CA  PRO A  40       9.689  21.382 116.341  1.00 54.03     0.179 C 
ATOM    385  C   PRO A  40       9.227  20.481 117.467  1.00 55.67     0.241 C 
ATOM    386  O   PRO A  40       8.085  20.047 117.459  1.00 54.66    -0.271 OA
ATOM    387  CB  PRO A  40       9.221  22.816 116.573  1.00 46.20     0.037 C 
ATOM    388  CG  PRO A  40       9.032  23.348 115.204  1.00 60.24     0.022 C 
ATOM    389  CD  PRO A  40       8.543  22.204 114.357  1.00 47.33     0.127 C 
ATOM    390  N   ALA A  41      10.107  20.186 118.414  1.00 52.14    -0.346 N 
ATOM    391  HN  ALA A  41      11.028  20.623 118.405  1.00  0.00     0.163 HD
ATOM    392  CA  ALA A  41       9.764  19.241 119.466  1.00 50.56     0.172 C 
ATOM    393  C   ALA A  41       9.027  19.946 120.601  1.00 60.68     0.240 C 
ATOM    394  O   ALA A  41       9.056  21.174 120.710  1.00 63.51    -0.271 OA
ATOM    395  CB  ALA A  41      11.004  18.543 119.970  1.00 49.88     0.042 C 
ATOM    396  N   VAL A  42       8.350  19.169 121.434  1.00 49.32    -0.346 N 
ATOM    397  HN  VAL A  42       8.349  18.159 121.294  1.00  0.00     0.163 HD
ATOM    398  CA  VAL A  42       7.608  19.742 122.547  1.00 63.08     0.180 C 
ATOM    399  C   VAL A  42       8.519  20.469 123.541  1.00 66.00     0.241 C 
ATOM    400  O   VAL A  42       9.480  19.891 124.047  1.00 52.47    -0.271 OA
ATOM    401  CB  VAL A  42       6.820  18.664 123.305  1.00 72.87     0.009 C 
ATOM    402  CG1 VAL A  42       5.795  19.322 124.215  1.00 80.39     0.012 C 
ATOM    403  CG2 VAL A  42       6.149  17.700 122.327  1.00 71.17     0.012 C 
ATOM    404  N   LEU A  43       8.194  21.730 123.818  1.00 67.53    -0.346 N 
ATOM    405  HN  LEU A  43       7.392  22.140 123.339  1.00  0.00     0.163 HD
ATOM    406  CA  LEU A  43       8.929  22.557 124.774  1.00 53.79     0.177 C 
ATOM    407  C   LEU A  43       8.227  22.689 126.137  1.00 79.26     0.241 C 
ATOM    408  O   LEU A  43       8.870  23.001 127.143  1.00 81.55    -0.271 OA
ATOM    409  CB  LEU A  43       9.145  23.959 124.205  1.00 49.52     0.038 C 
ATOM    410  CG  LEU A  43      10.372  24.212 123.334  1.00 57.85    -0.020 C 
ATOM    411  CD1 LEU A  43      10.574  23.107 122.342  1.00 49.53     0.009 C 
ATOM    412  CD2 LEU A  43      10.241  25.551 122.624  1.00 68.56     0.009 C 
ATOM    413  N   THR A  44       6.912  22.478 126.168  1.00 87.17    -0.344 N 
ATOM    414  HN  THR A  44       6.431  22.210 125.309  1.00  0.00     0.163 HD
ATOM    415  CA  THR A  44       6.138  22.621 127.405  1.00 85.98     0.205 C 
ATOM    416  C   THR A  44       5.138  21.476 127.600  1.00 81.67     0.243 C 
ATOM    417  O   THR A  44       4.936  20.657 126.703  1.00 90.18    -0.271 OA
ATOM    418  CB  THR A  44       5.367  23.955 127.436  1.00 73.35     0.146 C 
ATOM    419  CG2 THR A  44       6.319  25.134 127.276  1.00 74.62     0.042 C 
ATOM    420  OG1 THR A  44       4.411  23.975 126.370  1.00 76.32    -0.393 OA
ATOM    421  HG1 THR A  44       3.936  24.797 126.389  1.00  0.00     0.210 HD
ATOM    422  N   LYS A  45       4.515  21.423 128.773  1.00 76.15    -0.346 N 
ATOM    423  HN  LYS A  45       4.794  22.065 129.515  1.00  0.00     0.163 HD
ATOM    424  CA  LYS A  45       3.437  20.463 129.024  1.00 87.54     0.176 C 
ATOM    425  C   LYS A  45       2.112  20.899 128.375  1.00 76.11     0.241 C 
ATOM    426  O   LYS A  45       1.303  20.071 127.962  1.00 80.15    -0.271 OA
ATOM    427  CB  LYS A  45       3.265  20.248 130.528  1.00 83.18     0.035 C 
ATOM    428  CG  LYS A  45       4.073  21.221 131.370  1.00 91.40     0.004 C 
ATOM    429  CD  LYS A  45       4.239  20.697 132.778  1.00101.97     0.027 C 
ATOM    430  CE  LYS A  45       3.315  21.405 133.749  1.00106.37     0.229 C 
ATOM    431  NZ  LYS A  45       4.075  22.343 134.619  1.00111.00    -0.079 N 
ATOM    432  HZ1 LYS A  45       3.453  22.819 135.272  1.00  0.00     0.274 HD
ATOM    433  HZ2 LYS A  45       4.623  23.005 134.070  1.00  0.00     0.274 HD
ATOM    434  HZ3 LYS A  45       4.840  21.872 135.102  1.00  0.00     0.274 HD
ATOM    435  N   ASN A  46       1.908  22.207 128.275  1.00 69.57    -0.346 N 
ATOM    436  HN  ASN A  46       2.602  22.848 128.659  1.00  0.00     0.163 HD
ATOM    437  CA  ASN A  46       0.718  22.752 127.630  1.00102.21     0.185 C 
ATOM    438  C   ASN A  46       0.817  22.751 126.095  1.00 99.21     0.241 C 
ATOM    439  O   ASN A  46       0.467  23.738 125.435  1.00 79.46    -0.271 OA
ATOM    440  CB  ASN A  46       0.436  24.176 128.134  1.00120.78     0.137 C 
ATOM    441  CG  ASN A  46       1.226  24.532 129.395  1.00120.64     0.217 C 
ATOM    442  ND2 ASN A  46       1.333  25.829 129.675  1.00120.45    -0.370 N 
ATOM    443 1HD2 ASN A  46       1.860  26.066 130.516  1.00  0.00     0.159 HD
ATOM    444 2HD2 ASN A  46       0.920  26.552 129.087  1.00  0.00     0.159 HD
ATOM    445  OD1 ASN A  46       1.725  23.659 130.105  1.00113.21    -0.274 OA
ATOM    446  N   ASP A  47       1.306  21.648 125.535  1.00 92.74    -0.345 N 
ATOM    447  HN  ASP A  47       1.586  20.865 126.126  1.00  0.00     0.163 HD
ATOM    448  CA  ASP A  47       1.446  21.545 124.093  1.00 88.22     0.187 C 
ATOM    449  C   ASP A  47       0.333  20.663 123.572  1.00 92.21     0.243 C 
ATOM    450  O   ASP A  47       0.151  19.545 124.055  1.00 94.93    -0.271 OA
ATOM    451  CB  ASP A  47       2.810  20.963 123.705  1.00 92.95     0.147 C 
ATOM    452  CG  ASP A  47       3.072  21.026 122.197  1.00102.75     0.175 C 
ATOM    453  OD1 ASP A  47       2.543  20.164 121.460  1.00111.51    -0.648 OA
ATOM    454  OD2 ASP A  47       3.808  21.934 121.744  1.00 96.51    -0.648 OA
ATOM    455  N   PRO A  48      -0.420  21.172 122.587  1.00 95.82    -0.337 N 
ATOM    456  CA  PRO A  48      -1.594  20.522 121.996  1.00 92.04     0.179 C 
ATOM    457  C   PRO A  48      -1.282  19.149 121.428  1.00 87.92     0.241 C 
ATOM    458  O   PRO A  48      -2.120  18.250 121.512  1.00 88.12    -0.271 OA
ATOM    459  CB  PRO A  48      -1.977  21.472 120.865  1.00 92.66     0.037 C 
ATOM    460  CG  PRO A  48      -1.484  22.804 121.317  1.00 99.22     0.022 C 
ATOM    461  CD  PRO A  48      -0.197  22.515 122.027  1.00101.58     0.127 C 
ATOM    462  N   ARG A  49      -0.086  18.990 120.873  1.00 78.85    -0.346 N 
ATOM    463  HN  ARG A  49       0.604  19.737 120.957  1.00  0.00     0.163 HD
ATOM    464  CA  ARG A  49       0.267  17.776 120.146  1.00 81.31     0.176 C 
ATOM    465  C   ARG A  49       0.540  16.594 121.064  1.00 83.52     0.241 C 
ATOM    466  O   ARG A  49       0.734  15.474 120.593  1.00 93.04    -0.271 OA
ATOM    467  CB  ARG A  49       1.499  18.022 119.280  1.00 80.68     0.036 C 
ATOM    468  CG  ARG A  49       1.466  19.308 118.486  1.00 75.62     0.023 C 
ATOM    469  CD  ARG A  49       2.821  19.567 117.872  1.00 81.77     0.138 C 
ATOM    470  NE  ARG A  49       3.676  20.393 118.722  1.00 93.38    -0.227 N 
ATOM    471  HE  ARG A  49       3.303  20.717 119.614  1.00  0.00     0.177 HD
ATOM    472  CZ  ARG A  49       4.914  20.743 118.392  1.00 81.77     0.665 C 
ATOM    473  NH1 ARG A  49       5.422  20.320 117.240  1.00 72.13    -0.235 N 
ATOM    474 1HH1 ARG A  49       6.373  20.589 116.987  1.00  0.00     0.174 HD
ATOM    475 2HH1 ARG A  49       4.867  19.730 116.620  1.00  0.00     0.174 HD
ATOM    476  NH2 ARG A  49       5.637  21.512 119.201  1.00 68.67    -0.235 N 
ATOM    477 1HH2 ARG A  49       6.588  21.781 118.948  1.00  0.00     0.174 HD
ATOM    478 2HH2 ARG A  49       5.247  21.837 120.086  1.00  0.00     0.174 HD
ATOM    479  N   LEU A  50       0.561  16.842 122.370  1.00 75.03    -0.346 N 
ATOM    480  HN  LEU A  50       0.318  17.774 122.706  1.00  0.00     0.163 HD
ATOM    481  CA  LEU A  50       0.925  15.806 123.333  1.00 77.47     0.177 C 
ATOM    482  C   LEU A  50      -0.092  14.662 123.443  1.00 87.61     0.241 C 
ATOM    483  O   LEU A  50      -1.281  14.883 123.660  1.00 80.90    -0.271 OA
ATOM    484  CB  LEU A  50       1.197  16.427 124.702  1.00 73.55     0.038 C 
ATOM    485  CG  LEU A  50       2.617  16.953 124.904  1.00 70.74    -0.020 C 
ATOM    486  CD1 LEU A  50       2.743  17.677 126.232  1.00 67.71     0.009 C 
ATOM    487  CD2 LEU A  50       3.613  15.808 124.820  1.00 69.23     0.009 C 
ATOM    488  N   LYS A  51       0.407  13.439 123.305  1.00 91.62    -0.346 N 
ATOM    489  HN  LYS A  51       1.415  13.341 123.186  1.00  0.00     0.163 HD
ATOM    490  CA  LYS A  51      -0.409  12.226 123.314  1.00 99.10     0.176 C 
ATOM    491  C   LYS A  51      -0.095  11.411 124.584  1.00102.30     0.241 C 
ATOM    492  O   LYS A  51      -0.259  10.185 124.626  1.00 81.86    -0.271 OA
ATOM    493  CB  LYS A  51      -0.090  11.424 122.045  1.00105.59     0.035 C 
ATOM    494  CG  LYS A  51      -0.954  10.204 121.752  1.00110.24     0.004 C 
ATOM    495  CD  LYS A  51      -0.472   9.489 120.474  1.00116.55     0.027 C 
ATOM    496  CE  LYS A  51       0.994   9.011 120.587  1.00109.69     0.229 C 
ATOM    497  NZ  LYS A  51       1.518   8.255 119.387  1.00 85.07    -0.079 N 
ATOM    498  HZ1 LYS A  51       2.485   7.940 119.462  1.00  0.00     0.274 HD
ATOM    499  HZ2 LYS A  51       1.394   8.810 118.541  1.00  0.00     0.274 HD
ATOM    500  HZ3 LYS A  51       0.907   7.466 119.175  1.00  0.00     0.274 HD
ATOM    501  N   THR A  52       0.351  12.118 125.620  1.00109.60    -0.344 N 
ATOM    502  HN  THR A  52       0.327  13.136 125.561  1.00  0.00     0.163 HD
ATOM    503  CA  THR A  52       0.873  11.503 126.836  1.00 97.70     0.205 C 
ATOM    504  C   THR A  52       1.470  12.604 127.710  1.00 97.40     0.243 C 
ATOM    505  O   THR A  52       1.584  13.745 127.265  1.00102.23    -0.271 OA
ATOM    506  CB  THR A  52       1.971  10.498 126.502  1.00 81.31     0.146 C 
ATOM    507  CG2 THR A  52       3.195  11.228 125.988  1.00 72.53     0.042 C 
ATOM    508  OG1 THR A  52       2.314   9.755 127.676  1.00 86.70    -0.393 OA
ATOM    509  HG1 THR A  52       2.998   9.129 127.468  1.00  0.00     0.210 HD
ATOM    510  N   ASP A  53       1.858  12.281 128.943  1.00 93.36    -0.345 N 
ATOM    511  HN  ASP A  53       1.811  11.311 129.255  1.00  0.00     0.163 HD
ATOM    512  CA  ASP A  53       2.353  13.322 129.853  1.00 95.39     0.186 C 
ATOM    513  C   ASP A  53       3.807  13.712 129.592  1.00 88.16     0.241 C 
ATOM    514  O   ASP A  53       4.682  12.854 129.439  1.00 72.81    -0.271 OA
ATOM    515  CB  ASP A  53       2.182  12.942 131.322  1.00101.42     0.147 C 
ATOM    516  CG  ASP A  53       2.461  14.116 132.259  1.00120.03     0.175 C 
ATOM    517  OD1 ASP A  53       1.924  15.221 132.001  1.00125.13    -0.648 OA
ATOM    518  OD2 ASP A  53       3.225  13.941 133.240  1.00122.01    -0.648 OA
ATOM    519  N   PHE A  54       4.058  15.016 129.565  1.00 81.16    -0.346 N 
ATOM    520  HN  PHE A  54       3.322  15.673 129.824  1.00  0.00     0.163 HD
ATOM    521  CA  PHE A  54       5.366  15.525 129.172  1.00 89.23     0.180 C 
ATOM    522  C   PHE A  54       6.469  15.184 130.167  1.00 84.55     0.241 C 
ATOM    523  O   PHE A  54       7.314  14.329 129.891  1.00 76.92    -0.271 OA
ATOM    524  CB  PHE A  54       5.316  17.037 128.938  1.00 85.04     0.073 C 
ATOM    525  CG  PHE A  54       6.570  17.594 128.331  1.00 72.40    -0.056 A 
ATOM    526  CD1 PHE A  54       7.167  16.960 127.252  1.00 62.31     0.007 A 
ATOM    527  CD2 PHE A  54       7.148  18.756 128.828  1.00 77.70     0.007 A 
ATOM    528  CE1 PHE A  54       8.325  17.473 126.676  1.00 73.96     0.001 A 
ATOM    529  CE2 PHE A  54       8.308  19.274 128.260  1.00 82.87     0.001 A 
ATOM    530  CZ  PHE A  54       8.899  18.630 127.185  1.00 69.86     0.000 A 
ATOM    531  N   GLU A  55       6.461  15.857 131.315  1.00 70.49    -0.346 N 
ATOM    532  HN  GLU A  55       5.671  16.463 131.536  1.00  0.00     0.163 HD
ATOM    533  CA  GLU A  55       7.563  15.743 132.262  1.00 69.39     0.177 C 
ATOM    534  C   GLU A  55       7.859  14.282 132.566  1.00 61.74     0.241 C 
ATOM    535  O   GLU A  55       8.986  13.917 132.872  1.00 76.34    -0.271 OA
ATOM    536  CB  GLU A  55       7.319  16.587 133.528  1.00 68.31     0.045 C 
ATOM    537  CG  GLU A  55       7.301  18.122 133.264  1.00 88.83     0.116 C 
ATOM    538  CD  GLU A  55       7.385  18.964 134.542  1.00 92.99     0.172 C 
ATOM    539  OE1 GLU A  55       7.466  18.373 135.639  1.00 96.99    -0.648 OA
ATOM    540  OE2 GLU A  55       7.373  20.216 134.455  1.00 85.86    -0.648 OA
ATOM    541  N   GLU A  56       6.855  13.435 132.420  1.00 68.16    -0.346 N 
ATOM    542  HN  GLU A  56       5.936  13.784 132.149  1.00  0.00     0.163 HD
ATOM    543  CA  GLU A  56       7.046  12.010 132.642  1.00 77.26     0.177 C 
ATOM    544  C   GLU A  56       7.870  11.411 131.513  1.00 71.35     0.241 C 
ATOM    545  O   GLU A  56       8.716  10.541 131.739  1.00 60.41    -0.271 OA
ATOM    546  CB  GLU A  56       5.695  11.290 132.756  1.00 95.81     0.045 C 
ATOM    547  CG  GLU A  56       5.800   9.831 133.204  1.00102.03     0.116 C 
ATOM    548  CD  GLU A  56       4.486   9.069 133.080  1.00110.29     0.172 C 
ATOM    549  OE1 GLU A  56       3.505   9.645 132.544  1.00110.54    -0.648 OA
ATOM    550  OE2 GLU A  56       4.444   7.893 133.518  1.00103.09    -0.648 OA
ATOM    551  N   ALA A  57       7.617  11.886 130.296  1.00 81.63    -0.346 N 
ATOM    552  HN  ALA A  57       6.927  12.630 130.193  1.00  0.00     0.163 HD
ATOM    553  CA  ALA A  57       8.292  11.380 129.100  1.00 66.93     0.172 C 
ATOM    554  C   ALA A  57       9.750  11.828 128.991  1.00 76.84     0.240 C 
ATOM    555  O   ALA A  57      10.607  11.043 128.587  1.00 82.39    -0.271 OA
ATOM    556  CB  ALA A  57       7.519  11.777 127.840  1.00 62.89     0.042 C 
ATOM    557  N   ILE A  58      10.038  13.081 129.341  1.00 73.18    -0.346 N 
ATOM    558  HN  ILE A  58       9.306  13.690 129.705  1.00  0.00     0.163 HD
ATOM    559  CA  ILE A  58      11.406  13.582 129.203  1.00 82.46     0.180 C 
ATOM    560  C   ILE A  58      12.353  12.996 130.247  1.00 86.87     0.241 C 
ATOM    561  O   ILE A  58      13.542  12.808 129.981  1.00 88.58    -0.271 OA
ATOM    562  CB  ILE A  58      11.490  15.126 129.203  1.00 79.04     0.013 C 
ATOM    563  CG1 ILE A  58      11.244  15.708 130.591  1.00 76.07     0.002 C 
ATOM    564  CG2 ILE A  58      10.511  15.704 128.216  1.00 86.53     0.012 C 
ATOM    565  CD1 ILE A  58      11.174  17.234 130.588  1.00 64.83     0.005 C 
ATOM    566  N   PHE A  59      11.829  12.695 131.427  1.00 78.75    -0.346 N 
ATOM    567  HN  PHE A  59      10.842  12.881 131.607  1.00  0.00     0.163 HD
ATOM    568  CA  PHE A  59      12.656  12.101 132.466  1.00 77.22     0.180 C 
ATOM    569  C   PHE A  59      12.624  10.580 132.395  1.00 83.03     0.241 C 
ATOM    570  O   PHE A  59      13.244   9.890 133.207  1.00 80.34    -0.271 OA
ATOM    571  CB  PHE A  59      12.236  12.613 133.838  1.00 63.60     0.073 C 
ATOM    572  CG  PHE A  59      12.477  14.075 134.023  1.00 66.43    -0.056 A 
ATOM    573  CD1 PHE A  59      13.761  14.559 134.197  1.00 84.23     0.007 A 
ATOM    574  CD2 PHE A  59      11.433  14.970 134.001  1.00 68.87     0.007 A 
ATOM    575  CE1 PHE A  59      13.989  15.911 134.359  1.00 84.22     0.001 A 
ATOM    576  CE2 PHE A  59      11.654  16.324 134.161  1.00 65.94     0.001 A 
ATOM    577  CZ  PHE A  59      12.928  16.793 134.343  1.00 71.23     0.000 A 
ATOM    578  N   SER A  60      11.921  10.067 131.392  1.00 82.40    -0.344 N 
ATOM    579  HN  SER A  60      11.479  10.699 130.724  1.00  0.00     0.163 HD
ATOM    580  CA  SER A  60      11.761   8.629 131.216  1.00 74.84     0.200 C 
ATOM    581  C   SER A  60      13.066   7.898 130.934  1.00 68.42     0.243 C 
ATOM    582  O   SER A  60      13.148   6.690 131.138  1.00 72.99    -0.271 OA
ATOM    583  CB  SER A  60      10.767   8.341 130.083  1.00 81.51     0.199 C 
ATOM    584  OG  SER A  60      11.306   7.421 129.137  1.00 76.66    -0.398 OA
ATOM    585  HG  SER A  60      10.691   7.243 128.436  1.00  0.00     0.209 HD
ATOM    586  N   LYS A  61      14.082   8.614 130.457  1.00 65.37    -0.346 N 
ATOM    587  HN  LYS A  61      14.017   9.632 130.439  1.00  0.00     0.163 HD
ATOM    588  CA  LYS A  61      15.295   7.954 129.956  1.00 64.76     0.176 C 
ATOM    589  C   LYS A  61      16.154   7.356 131.071  1.00 66.40     0.241 C 
ATOM    590  O   LYS A  61      16.858   6.373 130.855  1.00 72.86    -0.271 OA
ATOM    591  CB  LYS A  61      16.126   8.898 129.082  1.00 67.31     0.035 C 
ATOM    592  CG  LYS A  61      16.524  10.182 129.789  1.00 69.64     0.004 C 
ATOM    593  CD  LYS A  61      17.709  10.864 129.124  1.00 61.04     0.027 C 
ATOM    594  CE  LYS A  61      18.075  12.136 129.880  1.00 68.45     0.229 C 
ATOM    595  NZ  LYS A  61      19.145  12.921 129.204  1.00 63.43    -0.079 N 
ATOM    596  HZ1 LYS A  61      19.390  13.772 129.710  1.00  0.00     0.274 HD
ATOM    597  HZ2 LYS A  61      18.890  13.130 128.239  1.00  0.00     0.274 HD
ATOM    598  HZ3 LYS A  61      19.970  12.345 129.036  1.00  0.00     0.274 HD
ATOM    599  N   TYR A  62      16.088   7.940 132.263  1.00 64.28    -0.346 N 
ATOM    600  HN  TYR A  62      15.517   8.777 132.380  1.00  0.00     0.163 HD
ATOM    601  CA  TYR A  62      16.820   7.403 133.412  1.00 74.39     0.180 C 
ATOM    602  C   TYR A  62      16.323   6.006 133.836  1.00 85.75     0.241 C 
ATOM    603  O   TYR A  62      15.507   5.875 134.753  1.00 71.54    -0.271 OA
ATOM    604  CB  TYR A  62      16.773   8.392 134.584  1.00 65.68     0.073 C 
ATOM    605  CG  TYR A  62      17.436   9.714 134.259  1.00 74.96    -0.056 A 
ATOM    606  CD1 TYR A  62      18.766   9.763 133.867  1.00 75.79     0.010 A 
ATOM    607  CD2 TYR A  62      16.736  10.908 134.337  1.00 72.53     0.010 A 
ATOM    608  CE1 TYR A  62      19.379  10.958 133.564  1.00 69.73     0.037 A 
ATOM    609  CE2 TYR A  62      17.343  12.111 134.041  1.00 66.56     0.037 A 
ATOM    610  CZ  TYR A  62      18.665  12.130 133.653  1.00 73.41     0.065 A 
ATOM    611  OH  TYR A  62      19.282  13.323 133.347  1.00 76.08    -0.361 OA
ATOM    612  HH  TYR A  62      18.789  14.133 133.408  1.00  0.00     0.217 HD
ATOM    613  N   VAL A  63      16.844   4.974 133.171  1.00 90.20    -0.346 N 
ATOM    614  HN  VAL A  63      17.630   5.148 132.544  1.00  0.00     0.163 HD
ATOM    615  CA  VAL A  63      16.341   3.598 133.297  1.00 89.31     0.180 C 
ATOM    616  C   VAL A  63      16.897   2.764 134.455  1.00 90.02     0.241 C 
ATOM    617  O   VAL A  63      16.705   1.552 134.479  1.00 92.08    -0.271 OA
ATOM    618  CB  VAL A  63      16.581   2.777 131.992  1.00 79.54     0.009 C 
ATOM    619  CG1 VAL A  63      15.607   3.193 130.901  1.00 63.15     0.012 C 
ATOM    620  CG2 VAL A  63      18.050   2.879 131.515  1.00 61.41     0.012 C 
ATOM    621  N   GLY A  64      17.583   3.395 135.404  1.00 95.24    -0.351 N 
ATOM    622  HN  GLY A  64      17.690   4.408 135.355  1.00  0.00     0.163 HD
ATOM    623  CA  GLY A  64      18.184   2.666 136.511  1.00 89.41     0.225 C 
ATOM    624  C   GLY A  64      19.620   2.222 136.258  1.00 92.12     0.236 C 
ATOM    625  O   GLY A  64      20.144   2.375 135.156  1.00 96.49    -0.272 OA
ATOM    626  N   ASN A  65      20.262   1.670 137.285  1.00 83.04    -0.346 N 
ATOM    627  HN  ASN A  65      19.771   1.552 138.171  1.00  0.00     0.163 HD
ATOM    628  CA  ASN A  65      21.650   1.228 137.179  1.00 68.30     0.185 C 
ATOM    629  C   ASN A  65      21.823  -0.280 137.348  1.00 82.13     0.241 C 
ATOM    630  O   ASN A  65      21.555  -0.841 138.409  1.00 81.69    -0.271 OA
ATOM    631  CB  ASN A  65      22.523   1.961 138.195  1.00 68.65     0.137 C 
ATOM    632  CG  ASN A  65      22.741   3.405 137.830  1.00 97.40     0.217 C 
ATOM    633  ND2 ASN A  65      22.561   4.304 138.801  1.00 99.16    -0.370 N 
ATOM    634 1HD2 ASN A  65      22.709   5.282 138.554  1.00  0.00     0.159 HD
ATOM    635 2HD2 ASN A  65      22.299   4.046 139.752  1.00  0.00     0.159 HD
ATOM    636  OD1 ASN A  65      23.058   3.718 136.678  1.00108.07    -0.274 OA
ATOM    637  N   LYS A  66      22.297  -0.929 136.297  1.00 82.02    -0.346 N 
ATOM    638  HN  LYS A  66      22.533  -0.410 135.451  1.00  0.00     0.163 HD
ATOM    639  CA  LYS A  66      22.487  -2.368 136.327  1.00 88.97     0.176 C 
ATOM    640  C   LYS A  66      23.754  -2.768 137.085  1.00 77.43     0.241 C 
ATOM    641  O   LYS A  66      23.783  -3.812 137.737  1.00 72.93    -0.271 OA
ATOM    642  CB  LYS A  66      22.507  -2.938 134.901  1.00 96.69     0.035 C 
ATOM    643  CG  LYS A  66      22.459  -4.461 134.842  1.00100.92     0.004 C 
ATOM    644  CD  LYS A  66      21.266  -4.956 134.043  1.00 93.69     0.027 C 
ATOM    645  CE  LYS A  66      21.022  -6.438 134.294  1.00 86.71     0.229 C 
ATOM    646  NZ  LYS A  66      19.875  -6.973 133.501  1.00 86.14    -0.079 N 
ATOM    647  HZ1 LYS A  66      19.712  -7.966 133.669  1.00  0.00     0.274 HD
ATOM    648  HZ2 LYS A  66      19.998  -6.785 132.506  1.00  0.00     0.274 HD
ATOM    649  HZ3 LYS A  66      19.029  -6.429 133.668  1.00  0.00     0.274 HD
ATOM    650  N   ILE A  67      24.802  -1.951 137.000  1.00 53.72    -0.346 N 
ATOM    651  HN  ILE A  67      24.726  -1.075 136.482  1.00  0.00     0.163 HD
ATOM    652  CA  ILE A  67      26.056  -2.308 137.646  1.00 55.36     0.180 C 
ATOM    653  C   ILE A  67      26.769  -1.148 138.326  1.00 72.36     0.241 C 
ATOM    654  O   ILE A  67      26.447   0.015 138.100  1.00 80.81    -0.271 OA
ATOM    655  CB  ILE A  67      27.015  -3.001 136.678  1.00 58.81     0.013 C 
ATOM    656  CG1 ILE A  67      27.255  -2.127 135.452  1.00 52.38     0.002 C 
ATOM    657  CG2 ILE A  67      26.467  -4.363 136.273  1.00 71.85     0.012 C 
ATOM    658  CD1 ILE A  67      28.104  -2.798 134.380  1.00 50.73     0.005 C 
ATOM    659  N   THR A  68      27.748  -1.491 139.160  1.00 78.45    -0.344 N 
ATOM    660  HN  THR A  68      28.008  -2.475 139.224  1.00  0.00     0.163 HD
ATOM    661  CA  THR A  68      28.469  -0.528 139.988  1.00 71.92     0.205 C 
ATOM    662  C   THR A  68      29.911  -0.992 140.171  1.00 63.27     0.243 C 
ATOM    663  O   THR A  68      30.766  -0.233 140.612  1.00 75.98    -0.271 OA
ATOM    664  CB  THR A  68      27.833  -0.407 141.393  1.00 74.01     0.146 C 
ATOM    665  CG2 THR A  68      26.402   0.111 141.307  1.00 65.22     0.042 C 
ATOM    666  OG1 THR A  68      27.829  -1.694 142.029  1.00 79.80    -0.393 OA
ATOM    667  HG1 THR A  68      27.438  -1.620 142.892  1.00  0.00     0.210 HD
ATOM    668  N   GLU A  69      30.180  -2.244 139.827  1.00 58.20    -0.346 N 
ATOM    669  HN  GLU A  69      29.445  -2.817 139.413  1.00  0.00     0.163 HD
ATOM    670  CA  GLU A  69      31.503  -2.818 140.028  1.00 75.72     0.177 C 
ATOM    671  C   GLU A  69      32.164  -3.072 138.696  1.00 69.94     0.241 C 
ATOM    672  O   GLU A  69      31.507  -3.350 137.707  1.00 68.59    -0.271 OA
ATOM    673  CB  GLU A  69      31.400  -4.150 140.771  1.00104.43     0.045 C 
ATOM    674  CG  GLU A  69      30.594  -4.093 142.048  1.00124.90     0.116 C 
ATOM    675  CD  GLU A  69      31.453  -3.811 143.259  1.00130.72     0.172 C 
ATOM    676  OE1 GLU A  69      32.590  -4.341 143.308  1.00129.93    -0.648 OA
ATOM    677  OE2 GLU A  69      30.987  -3.059 144.153  1.00134.22    -0.648 OA
ATOM    678  N   VAL A  70      33.479  -3.021 138.680  1.00 57.84    -0.346 N 
ATOM    679  HN  VAL A  70      33.990  -2.846 139.545  1.00  0.00     0.163 HD
ATOM    680  CA  VAL A  70      34.201  -3.211 137.448  1.00 57.83     0.180 C 
ATOM    681  C   VAL A  70      34.708  -4.649 137.375  1.00 66.98     0.241 C 
ATOM    682  O   VAL A  70      35.762  -4.970 137.923  1.00 73.26    -0.271 OA
ATOM    683  CB  VAL A  70      35.352  -2.192 137.367  1.00 50.60     0.009 C 
ATOM    684  CG1 VAL A  70      36.118  -2.315 136.047  1.00 46.94     0.012 C 
ATOM    685  CG2 VAL A  70      34.793  -0.785 137.576  1.00 43.02     0.012 C 
ATOM    686  N   ASP A  71      33.950  -5.522 136.716  1.00 60.72    -0.345 N 
ATOM    687  HN  ASP A  71      33.061  -5.222 136.316  1.00  0.00     0.163 HD
ATOM    688  CA  ASP A  71      34.384  -6.906 136.563  1.00 52.24     0.186 C 
ATOM    689  C   ASP A  71      35.653  -6.996 135.736  1.00 59.07     0.241 C 
ATOM    690  O   ASP A  71      36.135  -5.991 135.214  1.00 64.83    -0.271 OA
ATOM    691  CB  ASP A  71      33.298  -7.795 135.959  1.00 72.78     0.147 C 
ATOM    692  CG  ASP A  71      32.944  -7.409 134.543  1.00 80.54     0.175 C 
ATOM    693  OD1 ASP A  71      33.798  -7.548 133.617  1.00 64.28    -0.648 OA
ATOM    694  OD2 ASP A  71      31.786  -6.981 134.368  1.00 89.26    -0.648 OA
ATOM    695  N   GLU A  72      36.176  -8.210 135.610  1.00 49.91    -0.346 N 
ATOM    696  HN  GLU A  72      35.627  -9.022 135.894  1.00  0.00     0.163 HD
ATOM    697  CA  GLU A  72      37.515  -8.408 135.076  1.00 59.30     0.177 C 
ATOM    698  C   GLU A  72      37.631  -8.276 133.557  1.00 63.61     0.241 C 
ATOM    699  O   GLU A  72      38.735  -8.140 133.031  1.00 58.74    -0.271 OA
ATOM    700  CB  GLU A  72      38.097  -9.739 135.563  1.00 75.39     0.045 C 
ATOM    701  CG  GLU A  72      38.496  -9.735 137.047  1.00109.89     0.116 C 
ATOM    702  CD  GLU A  72      39.255 -10.998 137.477  1.00134.95     0.172 C 
ATOM    703  OE1 GLU A  72      39.685 -11.793 136.602  1.00134.03    -0.648 OA
ATOM    704  OE2 GLU A  72      39.422 -11.192 138.705  1.00143.59    -0.648 OA
ATOM    705  N   TYR A  73      36.506  -8.319 132.848  1.00 61.21    -0.346 N 
ATOM    706  HN  TYR A  73      35.623  -8.552 133.302  1.00  0.00     0.163 HD
ATOM    707  CA  TYR A  73      36.540  -8.031 131.415  1.00 68.53     0.180 C 
ATOM    708  C   TYR A  73      36.675  -6.516 131.252  1.00 57.79     0.241 C 
ATOM    709  O   TYR A  73      37.542  -6.037 130.525  1.00 54.40    -0.271 OA
ATOM    710  CB  TYR A  73      35.294  -8.556 130.686  1.00 75.45     0.073 C 
ATOM    711  CG  TYR A  73      35.098 -10.058 130.756  1.00 80.29    -0.056 A 
ATOM    712  CD1 TYR A  73      34.064 -10.611 131.510  1.00 90.62     0.010 A 
ATOM    713  CD2 TYR A  73      35.941 -10.921 130.068  1.00 78.33     0.010 A 
ATOM    714  CE1 TYR A  73      33.876 -11.981 131.578  1.00 88.76     0.037 A 
ATOM    715  CE2 TYR A  73      35.761 -12.295 130.127  1.00 83.03     0.037 A 
ATOM    716  CZ  TYR A  73      34.728 -12.821 130.887  1.00 87.60     0.065 A 
ATOM    717  OH  TYR A  73      34.546 -14.187 130.957  1.00 77.80    -0.361 OA
ATOM    718  HH  TYR A  73      35.132 -14.765 130.482  1.00  0.00     0.217 HD
ATOM    719  N   MET A  74      35.829  -5.767 131.952  1.00 45.24    -0.346 N 
ATOM    720  HN  MET A  74      35.065  -6.209 132.463  1.00  0.00     0.163 HD
ATOM    721  CA  MET A  74      35.986  -4.324 131.993  1.00 55.54     0.177 C 
ATOM    722  C   MET A  74      37.430  -3.985 132.352  1.00 57.79     0.241 C 
ATOM    723  O   MET A  74      38.055  -3.163 131.689  1.00 49.18    -0.271 OA
ATOM    724  CB  MET A  74      35.009  -3.677 132.981  1.00 47.57     0.045 C 
ATOM    725  CG  MET A  74      33.547  -3.836 132.608  1.00 45.79     0.076 C 
ATOM    726  SD  MET A  74      32.385  -3.259 133.866  1.00 58.38    -0.173 SA
ATOM    727  CE  MET A  74      32.571  -1.480 133.766  1.00 33.94     0.089 C 
ATOM    728  N   LYS A  75      37.966  -4.639 133.383  1.00 52.10    -0.346 N 
ATOM    729  HN  LYS A  75      37.414  -5.350 133.863  1.00  0.00     0.163 HD
ATOM    730  CA  LYS A  75      39.327  -4.360 133.841  1.00 47.52     0.176 C 
ATOM    731  C   LYS A  75      40.325  -4.540 132.727  1.00 54.34     0.241 C 
ATOM    732  O   LYS A  75      41.267  -3.751 132.593  1.00 42.12    -0.271 OA
ATOM    733  CB  LYS A  75      39.712  -5.260 135.012  1.00 61.78     0.035 C 
ATOM    734  CG  LYS A  75      40.016  -4.524 136.309  1.00 70.32     0.004 C 
ATOM    735  CD  LYS A  75      39.495  -5.326 137.487  1.00 83.07     0.027 C 
ATOM    736  CE  LYS A  75      38.924  -4.424 138.575  1.00 93.75     0.229 C 
ATOM    737  NZ  LYS A  75      38.101  -5.201 139.563  1.00 92.62    -0.079 N 
ATOM    738  HZ1 LYS A  75      37.719  -4.597 140.291  1.00  0.00     0.274 HD
ATOM    739  HZ2 LYS A  75      38.631  -5.976 139.962  1.00  0.00     0.274 HD
ATOM    740  HZ3 LYS A  75      37.366  -5.734 139.098  1.00  0.00     0.274 HD
ATOM    741  N   GLU A  76      40.121  -5.588 131.930  1.00 48.12    -0.346 N 
ATOM    742  HN  GLU A  76      39.324  -6.200 132.103  1.00  0.00     0.163 HD
ATOM    743  CA  GLU A  76      41.016  -5.877 130.814  1.00 48.90     0.177 C 
ATOM    744  C   GLU A  76      40.758  -4.892 129.677  1.00 51.50     0.241 C 
ATOM    745  O   GLU A  76      41.683  -4.463 128.985  1.00 50.31    -0.271 OA
ATOM    746  CB  GLU A  76      40.833  -7.313 130.318  1.00 48.86     0.045 C 
ATOM    747  CG  GLU A  76      41.825  -7.701 129.230  1.00 54.44     0.116 C 
ATOM    748  CD  GLU A  76      41.586  -9.092 128.687  1.00 91.07     0.172 C 
ATOM    749  OE1 GLU A  76      40.812  -9.858 129.312  1.00107.27    -0.648 OA
ATOM    750  OE2 GLU A  76      42.166  -9.416 127.629  1.00 97.67    -0.648 OA
ATOM    751  N   ALA A  77      39.485  -4.558 129.488  1.00 35.68    -0.346 N 
ATOM    752  HN  ALA A  77      38.761  -5.066 129.997  1.00  0.00     0.163 HD
ATOM    753  CA  ALA A  77      39.091  -3.496 128.583  1.00 50.19     0.172 C 
ATOM    754  C   ALA A  77      39.945  -2.266 128.914  1.00 46.04     0.240 C 
ATOM    755  O   ALA A  77      40.818  -1.869 128.135  1.00 46.53    -0.271 OA
ATOM    756  CB  ALA A  77      37.592  -3.201 128.735  1.00 34.82     0.042 C 
ATOM    757  N   VAL A  78      39.699  -1.690 130.083  1.00 43.83    -0.346 N 
ATOM    758  HN  VAL A  78      38.890  -2.003 130.620  1.00  0.00     0.163 HD
ATOM    759  CA  VAL A  78      40.535  -0.627 130.636  1.00 38.55     0.180 C 
ATOM    760  C   VAL A  78      42.022  -0.794 130.321  1.00 46.74     0.241 C 
ATOM    761  O   VAL A  78      42.675   0.119 129.795  1.00 43.99    -0.271 OA
ATOM    762  CB  VAL A  78      40.342  -0.508 132.155  1.00 44.05     0.009 C 
ATOM    763  CG1 VAL A  78      41.455   0.360 132.799  1.00 34.76     0.012 C 
ATOM    764  CG2 VAL A  78      38.927   0.009 132.477  1.00 33.87     0.012 C 
ATOM    765  N   ASP A  79      42.570  -1.960 130.618  1.00 30.82    -0.345 N 
ATOM    766  HN  ASP A  79      41.994  -2.741 130.931  1.00  0.00     0.163 HD
ATOM    767  CA  ASP A  79      44.013  -2.105 130.489  1.00 45.22     0.186 C 
ATOM    768  C   ASP A  79      44.414  -1.960 129.041  1.00 46.59     0.241 C 
ATOM    769  O   ASP A  79      45.459  -1.381 128.731  1.00 43.72    -0.271 OA
ATOM    770  CB  ASP A  79      44.489  -3.455 131.023  1.00 58.39     0.147 C 
ATOM    771  CG  ASP A  79      44.691  -3.456 132.524  1.00 83.68     0.175 C 
ATOM    772  OD1 ASP A  79      44.086  -2.605 133.218  1.00 69.80    -0.648 OA
ATOM    773  OD2 ASP A  79      45.453  -4.326 133.010  1.00102.10    -0.648 OA
ATOM    774  N   HIS A  80      43.578  -2.496 128.154  1.00 40.04    -0.346 N 
ATOM    775  HN  HIS A  80      42.715  -2.933 128.478  1.00  0.00     0.163 HD
ATOM    776  CA  HIS A  80      43.874  -2.469 126.732  1.00 47.79     0.182 C 
ATOM    777  C   HIS A  80      43.736  -1.063 126.133  1.00 49.42     0.241 C 
ATOM    778  O   HIS A  80      44.603  -0.597 125.390  1.00 54.65    -0.271 OA
ATOM    779  CB  HIS A  80      43.011  -3.466 125.948  1.00 47.75     0.093 C 
ATOM    780  CG  HIS A  80      43.342  -3.506 124.488  1.00 58.43     0.028 A 
ATOM    781  CD2 HIS A  80      44.407  -4.023 123.830  1.00 49.88     0.114 A 
ATOM    782  ND1 HIS A  80      42.552  -2.909 123.528  1.00 48.45    -0.354 N 
ATOM    783  HD1 HIS A  80      41.678  -2.414 123.707  1.00  0.00     0.166 HD
ATOM    784  CE1 HIS A  80      43.106  -3.079 122.340  1.00 47.11     0.180 A 
ATOM    785  NE2 HIS A  80      44.233  -3.748 122.496  1.00 62.15    -0.360 N 
ATOM    786  HE2 HIS A  80      44.871  -4.017 121.747  1.00  0.00     0.166 HD
ATOM    787  N   TYR A  81      42.644  -0.396 126.461  1.00 34.44    -0.346 N 
ATOM    788  HN  TYR A  81      41.948  -0.832 127.066  1.00  0.00     0.163 HD
ATOM    789  CA  TYR A  81      42.425   0.957 125.966  1.00 53.68     0.180 C 
ATOM    790  C   TYR A  81      43.521   1.914 126.471  1.00 47.58     0.241 C 
ATOM    791  O   TYR A  81      44.135   2.641 125.682  1.00 43.87    -0.271 OA
ATOM    792  CB  TYR A  81      41.015   1.454 126.340  1.00 51.17     0.073 C 
ATOM    793  CG  TYR A  81      40.623   2.724 125.639  1.00 47.79    -0.056 A 
ATOM    794  CD1 TYR A  81      40.965   2.932 124.300  1.00 51.54     0.010 A 
ATOM    795  CD2 TYR A  81      39.900   3.720 126.300  1.00 33.88     0.010 A 
ATOM    796  CE1 TYR A  81      40.615   4.101 123.643  1.00 36.36     0.037 A 
ATOM    797  CE2 TYR A  81      39.540   4.894 125.647  1.00 38.62     0.037 A 
ATOM    798  CZ  TYR A  81      39.907   5.079 124.319  1.00 38.94     0.065 A 
ATOM    799  OH  TYR A  81      39.566   6.232 123.662  1.00 31.48    -0.361 OA
ATOM    800  HH  TYR A  81      39.080   6.903 124.126  1.00  0.00     0.217 HD
ATOM    801  N   ALA A  82      43.782   1.894 127.777  1.00 44.05    -0.346 N 
ATOM    802  HN  ALA A  82      43.293   1.231 128.378  1.00  0.00     0.163 HD
ATOM    803  CA  ALA A  82      44.759   2.809 128.359  1.00 43.45     0.172 C 
ATOM    804  C   ALA A  82      46.102   2.617 127.683  1.00 41.00     0.240 C 
ATOM    805  O   ALA A  82      46.879   3.559 127.504  1.00 51.37    -0.271 OA
ATOM    806  CB  ALA A  82      44.877   2.591 129.855  1.00 39.56     0.042 C 
ATOM    807  N   GLY A  83      46.363   1.380 127.289  1.00 48.20    -0.351 N 
ATOM    808  HN  GLY A  83      45.658   0.654 127.416  1.00  0.00     0.163 HD
ATOM    809  CA  GLY A  83      47.631   1.040 126.682  1.00 35.70     0.225 C 
ATOM    810  C   GLY A  83      47.756   1.700 125.340  1.00 40.62     0.236 C 
ATOM    811  O   GLY A  83      48.850   2.110 124.954  1.00 54.93    -0.272 OA
ATOM    812  N   GLN A  84      46.631   1.799 124.631  1.00 45.98    -0.346 N 
ATOM    813  HN  GLN A  84      45.767   1.416 125.015  1.00  0.00     0.163 HD
ATOM    814  CA  GLN A  84      46.601   2.442 123.318  1.00 57.62     0.177 C 
ATOM    815  C   GLN A  84      46.848   3.940 123.462  1.00 45.58     0.241 C 
ATOM    816  O   GLN A  84      47.683   4.521 122.767  1.00 46.21    -0.271 OA
ATOM    817  CB  GLN A  84      45.258   2.196 122.629  1.00 49.30     0.044 C 
ATOM    818  CG  GLN A  84      45.300   1.233 121.448  1.00 43.08     0.105 C 
ATOM    819  CD  GLN A  84      43.899   0.915 120.958  1.00 49.23     0.215 C 
ATOM    820  NE2 GLN A  84      43.093   1.950 120.785  1.00 43.03    -0.370 N 
ATOM    821 1HE2 GLN A  84      42.152   1.736 120.456  1.00  0.00     0.159 HD
ATOM    822 2HE2 GLN A  84      43.390   2.910 120.961  1.00  0.00     0.159 HD
ATOM    823  OE1 GLN A  84      43.541  -0.241 120.746  1.00 54.48    -0.274 OA
ATOM    824  N   LEU A  85      46.115   4.553 124.379  1.00 41.89    -0.346 N 
ATOM    825  HN  LEU A  85      45.460   4.011 124.943  1.00  0.00     0.163 HD
ATOM    826  CA  LEU A  85      46.229   5.981 124.593  1.00 40.44     0.177 C 
ATOM    827  C   LEU A  85      47.679   6.341 124.955  1.00 39.66     0.241 C 
ATOM    828  O   LEU A  85      48.178   7.369 124.516  1.00 35.08    -0.271 OA
ATOM    829  CB  LEU A  85      45.219   6.462 125.659  1.00 36.96     0.038 C 
ATOM    830  CG  LEU A  85      43.733   6.249 125.324  1.00 38.88    -0.020 C 
ATOM    831  CD1 LEU A  85      42.837   6.884 126.338  1.00 21.07     0.009 C 
ATOM    832  CD2 LEU A  85      43.390   6.767 123.911  1.00 30.96     0.009 C 
ATOM    833  N   MET A  86      48.359   5.482 125.723  1.00 44.41    -0.346 N 
ATOM    834  HN  MET A  86      47.917   4.607 126.007  1.00  0.00     0.163 HD
ATOM    835  CA  MET A  86      49.725   5.773 126.164  1.00 29.85     0.177 C 
ATOM    836  C   MET A  86      50.644   6.018 124.986  1.00 45.33     0.241 C 
ATOM    837  O   MET A  86      51.640   6.734 125.115  1.00 50.08    -0.271 OA
ATOM    838  CB  MET A  86      50.306   4.651 127.022  1.00 36.09     0.045 C 
ATOM    839  CG  MET A  86      49.691   4.496 128.426  1.00 55.03     0.076 C 
ATOM    840  SD  MET A  86      50.060   5.846 129.595  1.00 94.56    -0.173 SA
ATOM    841  CE  MET A  86      51.749   6.277 129.173  1.00 73.81     0.089 C 
ATOM    842  N   SER A  87      50.312   5.431 123.833  1.00 48.45    -0.344 N 
ATOM    843  HN  SER A  87      49.470   4.857 123.791  1.00  0.00     0.163 HD
ATOM    844  CA  SER A  87      51.133   5.593 122.621  1.00 47.75     0.200 C 
ATOM    845  C   SER A  87      51.101   7.021 122.042  1.00 46.39     0.243 C 
ATOM    846  O   SER A  87      52.006   7.435 121.323  1.00 54.69    -0.271 OA
ATOM    847  CB  SER A  87      50.741   4.573 121.553  1.00 43.17     0.199 C 
ATOM    848  OG  SER A  87      49.350   4.610 121.276  1.00 53.06    -0.398 OA
ATOM    849  HG  SER A  87      49.106   3.976 120.612  1.00  0.00     0.209 HD
ATOM    850  N   LEU A  88      50.063   7.770 122.384  1.00 39.97    -0.346 N 
ATOM    851  HN  LEU A  88      49.351   7.370 122.995  1.00  0.00     0.163 HD
ATOM    852  CA  LEU A  88      49.897   9.139 121.924  1.00 33.19     0.177 C 
ATOM    853  C   LEU A  88      50.734  10.139 122.713  1.00 46.37     0.241 C 
ATOM    854  O   LEU A  88      50.908  11.269 122.276  1.00 55.70    -0.271 OA
ATOM    855  CB  LEU A  88      48.424   9.511 122.012  1.00 30.77     0.038 C 
ATOM    856  CG  LEU A  88      47.576   8.620 121.101  1.00 39.26    -0.020 C 
ATOM    857  CD1 LEU A  88      46.119   8.844 121.338  1.00 51.49     0.009 C 
ATOM    858  CD2 LEU A  88      47.926   8.871 119.635  1.00 30.45     0.009 C 
ATOM    859  N   ASP A  89      51.253   9.728 123.870  1.00 46.55    -0.346 N 
ATOM    860  HN  ASP A  89      51.056   8.781 124.193  1.00  0.00     0.163 HD
ATOM    861  CA  ASP A  89      52.099  10.598 124.692  1.00 45.43     0.186 C 
ATOM    862  C   ASP A  89      51.377  11.861 125.120  1.00 53.51     0.241 C 
ATOM    863  O   ASP A  89      51.876  12.967 124.959  1.00 48.20    -0.271 OA
ATOM    864  CB  ASP A  89      53.401  10.949 123.974  1.00 45.64     0.147 C 
ATOM    865  CG  ASP A  89      54.471   9.868 124.161  1.00 93.35     0.175 C 
ATOM    866  OD1 ASP A  89      54.644   9.394 125.316  1.00 92.71    -0.648 OA
ATOM    867  OD2 ASP A  89      55.127   9.483 123.160  1.00102.98    -0.648 OA
ATOM    868  N   ILE A  90      50.196  11.678 125.687  1.00 53.80    -0.346 N 
ATOM    869  HN  ILE A  90      49.860  10.728 125.846  1.00  0.00     0.163 HD
ATOM    870  CA  ILE A  90      49.374  12.796 126.085  1.00 45.96     0.180 C 
ATOM    871  C   ILE A  90      49.983  13.585 127.236  1.00 42.22     0.241 C 
ATOM    872  O   ILE A  90      50.232  13.036 128.297  1.00 47.62    -0.271 OA
ATOM    873  CB  ILE A  90      47.986  12.321 126.491  1.00 36.27     0.013 C 
ATOM    874  CG1 ILE A  90      47.354  11.512 125.347  1.00 37.91     0.002 C 
ATOM    875  CG2 ILE A  90      47.167  13.504 126.901  1.00 33.18     0.012 C 
ATOM    876  CD1 ILE A  90      45.916  11.084 125.574  1.00 36.51     0.005 C 
ATOM    877  N   ASN A  91      50.228  14.871 127.007  1.00 43.61    -0.346 N 
ATOM    878  HN  ASN A  91      50.130  15.225 126.055  1.00  0.00     0.163 HD
ATOM    879  CA  ASN A  91      50.631  15.798 128.061  1.00 46.99     0.185 C 
ATOM    880  C   ASN A  91      49.617  15.750 129.212  1.00 51.07     0.241 C 
ATOM    881  O   ASN A  91      48.427  15.997 129.024  1.00 43.90    -0.271 OA
ATOM    882  CB  ASN A  91      50.744  17.215 127.471  1.00 29.41     0.137 C 
ATOM    883  CG  ASN A  91      51.245  18.257 128.479  1.00 46.85     0.217 C 
ATOM    884  ND2 ASN A  91      51.240  19.511 128.051  1.00 33.63    -0.370 N 
ATOM    885 1HD2 ASN A  91      51.573  20.204 128.721  1.00  0.00     0.159 HD
ATOM    886 2HD2 ASN A  91      50.916  19.767 127.118  1.00  0.00     0.159 HD
ATOM    887  OD1 ASN A  91      51.637  17.947 129.607  1.00 36.68    -0.274 OA
ATOM    888  N   THR A  92      50.086  15.426 130.407  1.00 47.83    -0.344 N 
ATOM    889  HN  THR A  92      51.093  15.341 130.545  1.00  0.00     0.163 HD
ATOM    890  CA  THR A  92      49.182  15.188 131.531  1.00 49.75     0.205 C 
ATOM    891  C   THR A  92      49.109  16.366 132.502  1.00 47.98     0.243 C 
ATOM    892  O   THR A  92      48.567  16.252 133.607  1.00 53.98    -0.271 OA
ATOM    893  CB  THR A  92      49.621  13.951 132.317  1.00 48.36     0.146 C 
ATOM    894  CG2 THR A  92      49.898  12.788 131.363  1.00 41.63     0.042 C 
ATOM    895  OG1 THR A  92      50.827  14.266 133.015  1.00 50.47    -0.393 OA
ATOM    896  HG1 THR A  92      51.100  13.498 133.503  1.00  0.00     0.210 HD
ATOM    897  N   GLU A  93      49.646  17.505 132.105  1.00 51.73    -0.346 N 
ATOM    898  HN  GLU A  93      50.070  17.580 131.180  1.00  0.00     0.163 HD
ATOM    899  CA  GLU A  93      49.628  18.650 132.997  1.00 43.44     0.177 C 
ATOM    900  C   GLU A  93      48.323  19.418 132.966  1.00 36.23     0.241 C 
ATOM    901  O   GLU A  93      47.584  19.366 131.994  1.00 43.79    -0.271 OA
ATOM    902  CB  GLU A  93      50.790  19.586 132.689  1.00 62.91     0.045 C 
ATOM    903  CG  GLU A  93      52.079  19.184 133.390  1.00 74.72     0.116 C 
ATOM    904  CD  GLU A  93      53.138  20.268 133.328  1.00 96.06     0.172 C 
ATOM    905  OE1 GLU A  93      53.483  20.696 132.198  1.00 98.70    -0.648 OA
ATOM    906  OE2 GLU A  93      53.615  20.692 134.410  1.00 99.16    -0.648 OA
ATOM    907  N   GLN A  94      48.044  20.123 134.055  1.00 36.73    -0.346 N 
ATOM    908  HN  GLN A  94      48.597  19.971 134.899  1.00  0.00     0.163 HD
ATOM    909  CA  GLN A  94      46.980  21.100 134.080  1.00 37.40     0.177 C 
ATOM    910  C   GLN A  94      47.206  22.046 132.935  1.00 37.62     0.241 C 
ATOM    911  O   GLN A  94      48.350  22.316 132.568  1.00 38.36    -0.271 OA
ATOM    912  CB  GLN A  94      47.035  21.912 135.365  1.00 44.91     0.044 C 
ATOM    913  CG  GLN A  94      46.102  21.454 136.461  1.00 60.45     0.105 C 
ATOM    914  CD  GLN A  94      45.484  22.635 137.198  1.00 67.58     0.215 C 
ATOM    915  NE2 GLN A  94      45.555  23.819 136.587  1.00 62.55    -0.370 N 
ATOM    916 1HE2 GLN A  94      45.141  24.610 137.081  1.00  0.00     0.159 HD
ATOM    917 2HE2 GLN A  94      46.001  23.941 135.678  1.00  0.00     0.159 HD
ATOM    918  OE1 GLN A  94      44.946  22.488 138.294  1.00 56.16    -0.274 OA
ATOM    919  N   MET A  95      46.112  22.539 132.366  1.00 39.17    -0.346 N 
ATOM    920  HN  MET A  95      45.206  22.148 132.625  1.00  0.00     0.163 HD
ATOM    921  CA  MET A  95      46.154  23.622 131.381  1.00 40.92     0.177 C 
ATOM    922  C   MET A  95      45.958  24.948 132.111  1.00 43.43     0.241 C 
ATOM    923  O   MET A  95      45.129  25.031 133.031  1.00 48.56    -0.271 OA
ATOM    924  CB  MET A  95      45.063  23.428 130.323  1.00 27.51     0.045 C 
ATOM    925  CG  MET A  95      44.914  24.579 129.347  1.00 41.18     0.076 C 
ATOM    926  SD  MET A  95      44.080  24.079 127.828  1.00 52.63    -0.173 SA
ATOM    927  CE  MET A  95      45.183  22.758 127.334  1.00 39.95     0.089 C 
ATOM    928  N   CYS A  96      46.722  25.974 131.727  1.00 36.96    -0.345 N 
ATOM    929  HN  CYS A  96      47.387  25.855 130.962  1.00  0.00     0.163 HD
ATOM    930  CA  CYS A  96      46.607  27.277 132.405  1.00 36.26     0.186 C 
ATOM    931  C   CYS A  96      45.223  27.843 132.243  1.00 43.57     0.241 C 
ATOM    932  O   CYS A  96      44.564  27.610 131.237  1.00 57.62    -0.271 OA
ATOM    933  CB  CYS A  96      47.661  28.307 131.968  1.00 32.46     0.121 C 
ATOM    934  SG  CYS A  96      47.785  28.734 130.214  1.00 53.21    -0.095 SA
ATOM    935  N   LEU A  97      44.782  28.577 133.254  1.00 41.27    -0.346 N 
ATOM    936  HN  LEU A  97      45.385  28.719 134.064  1.00  0.00     0.163 HD
ATOM    937  CA  LEU A  97      43.467  29.183 133.240  1.00 36.83     0.177 C 
ATOM    938  C   LEU A  97      43.187  29.914 131.930  1.00 44.80     0.241 C 
ATOM    939  O   LEU A  97      42.083  29.828 131.391  1.00 45.77    -0.271 OA
ATOM    940  CB  LEU A  97      43.341  30.134 134.416  1.00 32.88     0.038 C 
ATOM    941  CG  LEU A  97      42.079  30.961 134.423  1.00 39.95    -0.020 C 
ATOM    942  CD1 LEU A  97      40.870  30.052 134.334  1.00 24.54     0.009 C 
ATOM    943  CD2 LEU A  97      42.075  31.816 135.682  1.00 38.72     0.009 C 
ATOM    944  N   GLU A  98      44.182  30.626 131.412  1.00 34.11    -0.346 N 
ATOM    945  HN  GLU A  98      45.089  30.636 131.879  1.00  0.00     0.163 HD
ATOM    946  CA  GLU A  98      43.996  31.397 130.180  1.00 30.68     0.177 C 
ATOM    947  C   GLU A  98      43.707  30.486 128.974  1.00 35.47     0.241 C 
ATOM    948  O   GLU A  98      42.845  30.769 128.156  1.00 36.86    -0.271 OA
ATOM    949  CB  GLU A  98      45.240  32.256 129.903  1.00 38.20     0.045 C 
ATOM    950  CG  GLU A  98      45.129  33.213 128.693  1.00 70.89     0.116 C 
ATOM    951  CD  GLU A  98      46.480  33.817 128.263  1.00 70.86     0.172 C 
ATOM    952  OE1 GLU A  98      47.164  34.463 129.090  1.00 76.48    -0.648 OA
ATOM    953  OE2 GLU A  98      46.863  33.643 127.090  1.00 61.22    -0.648 OA
ATOM    954  N   ASP A  99      44.448  29.398 128.844  1.00 31.53    -0.346 N 
ATOM    955  HN  ASP A  99      45.149  29.166 129.548  1.00  0.00     0.163 HD
ATOM    956  CA  ASP A  99      44.255  28.536 127.691  1.00 36.25     0.186 C 
ATOM    957  C   ASP A  99      42.947  27.812 127.882  1.00 38.37     0.241 C 
ATOM    958  O   ASP A  99      42.219  27.571 126.928  1.00 42.41    -0.271 OA
ATOM    959  CB  ASP A  99      45.399  27.535 127.536  1.00 31.96     0.147 C 
ATOM    960  CG  ASP A  99      46.631  28.155 126.912  1.00 38.84     0.175 C 
ATOM    961  OD1 ASP A  99      46.582  29.371 126.622  1.00 40.46    -0.648 OA
ATOM    962  OD2 ASP A  99      47.644  27.436 126.711  1.00 33.54    -0.648 OA
ATOM    963  N   ALA A 100      42.631  27.478 129.125  1.00 32.14    -0.346 N 
ATOM    964  HN  ALA A 100      43.240  27.737 129.901  1.00  0.00     0.163 HD
ATOM    965  CA  ALA A 100      41.404  26.738 129.367  1.00 45.60     0.172 C 
ATOM    966  C   ALA A 100      40.247  27.632 128.968  1.00 31.90     0.240 C 
ATOM    967  O   ALA A 100      39.325  27.175 128.328  1.00 36.27    -0.271 OA
ATOM    968  CB  ALA A 100      41.284  26.242 130.843  1.00 20.82     0.042 C 
ATOM    969  N   MET A 101      40.327  28.917 129.313  1.00 35.39    -0.346 N 
ATOM    970  HN  MET A 101      41.125  29.234 129.864  1.00  0.00     0.163 HD
ATOM    971  CA  MET A 101      39.305  29.882 128.924  1.00 29.29     0.177 C 
ATOM    972  C   MET A 101      39.317  30.217 127.437  1.00 27.05     0.241 C 
ATOM    973  O   MET A 101      38.279  30.198 126.787  1.00 32.72    -0.271 OA
ATOM    974  CB  MET A 101      39.463  31.181 129.698  1.00 26.98     0.045 C 
ATOM    975  CG  MET A 101      39.484  31.049 131.197  1.00 47.12     0.076 C 
ATOM    976  SD  MET A 101      39.734  32.654 131.982  1.00 37.84    -0.173 SA
ATOM    977  CE  MET A 101      38.237  33.448 131.446  1.00 26.29     0.089 C 
ATOM    978  N   TYR A 102      40.493  30.537 126.907  1.00 36.14    -0.346 N 
ATOM    979  HN  TYR A 102      41.350  30.341 127.425  1.00  0.00     0.163 HD
ATOM    980  CA  TYR A 102      40.573  31.166 125.592  1.00 36.21     0.180 C 
ATOM    981  C   TYR A 102      41.052  30.278 124.461  1.00 39.66     0.241 C 
ATOM    982  O   TYR A 102      40.914  30.634 123.298  1.00 39.81    -0.271 OA
ATOM    983  CB  TYR A 102      41.398  32.454 125.660  1.00 27.78     0.073 C 
ATOM    984  CG  TYR A 102      40.732  33.498 126.520  1.00 33.53    -0.056 A 
ATOM    985  CD1 TYR A 102      41.198  33.764 127.805  1.00 38.28     0.010 A 
ATOM    986  CD2 TYR A 102      39.629  34.201 126.062  1.00 20.93     0.010 A 
ATOM    987  CE1 TYR A 102      40.587  34.717 128.612  1.00 37.65     0.037 A 
ATOM    988  CE2 TYR A 102      39.005  35.141 126.860  1.00 37.50     0.037 A 
ATOM    989  CZ  TYR A 102      39.495  35.400 128.134  1.00 40.74     0.065 A 
ATOM    990  OH  TYR A 102      38.894  36.338 128.934  1.00 43.27    -0.361 OA
ATOM    991  HH  TYR A 102      38.139  36.810 128.603  1.00  0.00     0.217 HD
ATOM    992  N   GLY A 103      41.602  29.121 124.784  1.00 36.92    -0.351 N 
ATOM    993  HN  GLY A 103      41.739  28.869 125.763  1.00  0.00     0.163 HD
ATOM    994  CA  GLY A 103      42.006  28.219 123.733  1.00 31.52     0.225 C 
ATOM    995  C   GLY A 103      43.504  28.127 123.578  1.00 38.70     0.236 C 
ATOM    996  O   GLY A 103      44.251  29.026 123.978  1.00 53.70    -0.272 OA
ATOM    997  N   THR A 104      43.940  27.003 123.031  1.00 34.83    -0.344 N 
ATOM    998  HN  THR A 104      43.265  26.263 122.838  1.00  0.00     0.163 HD
ATOM    999  CA  THR A 104      45.334  26.774 122.692  1.00 40.46     0.205 C 
ATOM   1000  C   THR A 104      45.298  25.866 121.460  1.00 46.41     0.243 C 
ATOM   1001  O   THR A 104      44.215  25.585 120.933  1.00 35.32    -0.271 OA
ATOM   1002  CB  THR A 104      46.130  26.163 123.881  1.00 34.18     0.146 C 
ATOM   1003  CG2 THR A 104      45.547  24.834 124.301  1.00 34.50     0.042 C 
ATOM   1004  OG1 THR A 104      47.514  25.982 123.527  1.00 48.83    -0.393 OA
ATOM   1005  HG1 THR A 104      48.000  25.609 124.253  1.00  0.00     0.210 HD
ATOM   1006  N   ASP A 105      46.455  25.433 120.972  1.00 51.09    -0.345 N 
ATOM   1007  HN  ASP A 105      47.333  25.726 121.400  1.00  0.00     0.163 HD
ATOM   1008  CA  ASP A 105      46.464  24.534 119.818  1.00 44.43     0.186 C 
ATOM   1009  C   ASP A 105      45.644  23.264 120.100  1.00 52.83     0.241 C 
ATOM   1010  O   ASP A 105      46.045  22.427 120.911  1.00 49.88    -0.271 OA
ATOM   1011  CB  ASP A 105      47.896  24.158 119.450  1.00 58.77     0.147 C 
ATOM   1012  CG  ASP A 105      47.964  23.268 118.222  1.00 67.39     0.175 C 
ATOM   1013  OD1 ASP A 105      47.065  23.373 117.355  1.00 61.39    -0.648 OA
ATOM   1014  OD2 ASP A 105      48.913  22.461 118.131  1.00 69.25    -0.648 OA
ATOM   1015  N   GLY A 106      44.489  23.141 119.449  1.00 49.70    -0.351 N 
ATOM   1016  HN  GLY A 106      44.168  23.907 118.857  1.00  0.00     0.163 HD
ATOM   1017  CA  GLY A 106      43.675  21.945 119.560  1.00 38.61     0.225 C 
ATOM   1018  C   GLY A 106      42.449  22.060 120.451  1.00 47.79     0.236 C 
ATOM   1019  O   GLY A 106      41.604  21.163 120.498  1.00 37.32    -0.272 OA
ATOM   1020  N   LEU A 107      42.357  23.164 121.176  1.00 50.63    -0.346 N 
ATOM   1021  HN  LEU A 107      43.116  23.845 121.146  1.00  0.00     0.163 HD
ATOM   1022  CA  LEU A 107      41.200  23.427 122.013  1.00 24.13     0.177 C 
ATOM   1023  C   LEU A 107      40.712  24.832 121.709  1.00 36.48     0.241 C 
ATOM   1024  O   LEU A 107      41.466  25.789 121.826  1.00 47.70    -0.271 OA
ATOM   1025  CB  LEU A 107      41.562  23.331 123.485  1.00 35.65     0.038 C 
ATOM   1026  CG  LEU A 107      40.328  23.150 124.370  1.00 43.42    -0.020 C 
ATOM   1027  CD1 LEU A 107      39.572  21.945 123.873  1.00 44.74     0.009 C 
ATOM   1028  CD2 LEU A 107      40.694  22.983 125.826  1.00 33.59     0.009 C 
ATOM   1029  N   GLU A 108      39.449  24.931 121.308  1.00 40.96    -0.346 N 
ATOM   1030  HN  GLU A 108      38.914  24.069 121.203  1.00  0.00     0.163 HD
ATOM   1031  CA  GLU A 108      38.780  26.181 121.010  1.00 33.93     0.177 C 
ATOM   1032  C   GLU A 108      38.347  26.883 122.285  1.00 42.69     0.241 C 
ATOM   1033  O   GLU A 108      38.100  26.242 123.297  1.00 39.14    -0.271 OA
ATOM   1034  CB  GLU A 108      37.530  25.874 120.209  1.00 24.80     0.045 C 
ATOM   1035  CG  GLU A 108      37.816  25.029 119.036  1.00 46.48     0.116 C 
ATOM   1036  CD  GLU A 108      38.671  25.761 118.027  1.00 74.88     0.172 C 
ATOM   1037  OE1 GLU A 108      38.228  26.845 117.561  1.00 59.14    -0.648 OA
ATOM   1038  OE2 GLU A 108      39.778  25.256 117.719  1.00 87.07    -0.648 OA
ATOM   1039  N   ALA A 109      38.212  28.198 122.214  1.00 38.56    -0.346 N 
ATOM   1040  HN  ALA A 109      38.427  28.673 121.337  1.00  0.00     0.163 HD
ATOM   1041  CA  ALA A 109      37.766  28.983 123.352  1.00 40.58     0.172 C 
ATOM   1042  C   ALA A 109      36.390  28.543 123.795  1.00 40.32     0.240 C 
ATOM   1043  O   ALA A 109      35.673  27.864 123.055  1.00 38.70    -0.271 OA
ATOM   1044  CB  ALA A 109      37.708  30.436 122.977  1.00 20.66     0.042 C 
ATOM   1045  N   LEU A 110      36.012  28.971 124.992  1.00 30.87    -0.346 N 
ATOM   1046  HN  LEU A 110      36.694  29.424 125.600  1.00  0.00     0.163 HD
ATOM   1047  CA  LEU A 110      34.657  28.807 125.448  1.00 36.01     0.177 C 
ATOM   1048  C   LEU A 110      33.764  29.560 124.483  1.00 46.27     0.241 C 
ATOM   1049  O   LEU A 110      34.200  30.527 123.863  1.00 40.84    -0.271 OA
ATOM   1050  CB  LEU A 110      34.512  29.411 126.843  1.00 42.96     0.038 C 
ATOM   1051  CG  LEU A 110      35.087  28.640 128.024  1.00 44.26    -0.020 C 
ATOM   1052  CD1 LEU A 110      34.962  29.473 129.275  1.00 38.91     0.009 C 
ATOM   1053  CD2 LEU A 110      34.342  27.321 128.181  1.00 36.56     0.009 C 
ATOM   1054  N   ASP A 111      32.506  29.147 124.392  1.00 38.74    -0.346 N 
ATOM   1055  HN  ASP A 111      32.197  28.385 124.995  1.00  0.00     0.163 HD
ATOM   1056  CA  ASP A 111      31.549  29.736 123.468  1.00 26.41     0.186 C 
ATOM   1057  C   ASP A 111      30.872  30.942 124.114  1.00 41.21     0.241 C 
ATOM   1058  O   ASP A 111      30.056  30.793 125.023  1.00 38.00    -0.271 OA
ATOM   1059  CB  ASP A 111      30.509  28.682 123.094  1.00 20.31     0.147 C 
ATOM   1060  CG  ASP A 111      29.613  29.107 121.976  1.00 42.56     0.175 C 
ATOM   1061  OD1 ASP A 111      28.976  28.219 121.384  1.00 53.84    -0.648 OA
ATOM   1062  OD2 ASP A 111      29.527  30.317 121.686  1.00 48.84    -0.648 OA
ATOM   1063  N   LEU A 112      31.190  32.135 123.623  1.00 41.70    -0.346 N 
ATOM   1064  HN  LEU A 112      31.789  32.187 122.799  1.00  0.00     0.163 HD
ATOM   1065  CA  LEU A 112      30.708  33.373 124.227  1.00 48.07     0.177 C 
ATOM   1066  C   LEU A 112      29.230  33.675 123.983  1.00 48.46     0.241 C 
ATOM   1067  O   LEU A 112      28.651  34.506 124.677  1.00 48.57    -0.271 OA
ATOM   1068  CB  LEU A 112      31.550  34.554 123.761  1.00 44.75     0.038 C 
ATOM   1069  CG  LEU A 112      32.971  34.525 124.287  1.00 43.45    -0.020 C 
ATOM   1070  CD1 LEU A 112      33.712  35.724 123.770  1.00 55.76     0.009 C 
ATOM   1071  CD2 LEU A 112      32.938  34.549 125.783  1.00 42.56     0.009 C 
ATOM   1072  N   SER A 113      28.626  32.995 123.014  1.00 43.46    -0.344 N 
ATOM   1073  HN  SER A 113      29.135  32.252 122.535  1.00  0.00     0.163 HD
ATOM   1074  CA  SER A 113      27.250  33.287 122.619  1.00 49.45     0.200 C 
ATOM   1075  C   SER A 113      26.238  32.393 123.311  1.00 39.30     0.243 C 
ATOM   1076  O   SER A 113      25.046  32.554 123.145  1.00 62.23    -0.271 OA
ATOM   1077  CB  SER A 113      27.083  33.187 121.094  1.00 58.30     0.199 C 
ATOM   1078  OG  SER A 113      27.608  31.976 120.575  1.00 36.71    -0.398 OA
ATOM   1079  HG  SER A 113      27.505  31.914 119.633  1.00  0.00     0.209 HD
ATOM   1080  N   THR A 114      26.729  31.448 124.087  1.00 43.36    -0.344 N 
ATOM   1081  HN  THR A 114      27.737  31.293 124.095  1.00  0.00     0.163 HD
ATOM   1082  CA  THR A 114      25.887  30.619 124.931  1.00 57.48     0.205 C 
ATOM   1083  C   THR A 114      25.884  31.095 126.399  1.00 58.97     0.243 C 
ATOM   1084  O   THR A 114      26.708  31.928 126.792  1.00 43.89    -0.271 OA
ATOM   1085  CB  THR A 114      26.374  29.177 124.874  1.00 57.62     0.146 C 
ATOM   1086  CG2 THR A 114      25.888  28.534 123.602  1.00 46.80     0.042 C 
ATOM   1087  OG1 THR A 114      27.811  29.162 124.879  1.00 53.07    -0.393 OA
ATOM   1088  HG1 THR A 114      28.115  28.263 124.843  1.00  0.00     0.210 HD
ATOM   1089  N   SER A 115      24.966  30.541 127.196  1.00 43.74    -0.344 N 
ATOM   1090  HN  SER A 115      24.351  29.828 126.804  1.00  0.00     0.163 HD
ATOM   1091  CA  SER A 115      24.799  30.908 128.607  1.00 45.91     0.200 C 
ATOM   1092  C   SER A 115      26.017  30.641 129.514  1.00 34.75     0.243 C 
ATOM   1093  O   SER A 115      26.857  29.795 129.230  1.00 42.32    -0.271 OA
ATOM   1094  CB  SER A 115      23.580  30.186 129.176  1.00 35.72     0.199 C 
ATOM   1095  OG  SER A 115      23.119  30.847 130.325  1.00 44.95    -0.398 OA
ATOM   1096  HG  SER A 115      22.360  30.398 130.679  1.00  0.00     0.209 HD
ATOM   1097  N   ALA A 116      26.109  31.376 130.612  1.00 39.56    -0.346 N 
ATOM   1098  HN  ALA A 116      25.438  32.126 130.776  1.00  0.00     0.163 HD
ATOM   1099  CA  ALA A 116      27.162  31.122 131.590  1.00 47.99     0.172 C 
ATOM   1100  C   ALA A 116      26.635  30.198 132.696  1.00 36.27     0.240 C 
ATOM   1101  O   ALA A 116      27.376  29.766 133.585  1.00 42.51    -0.271 OA
ATOM   1102  CB  ALA A 116      27.717  32.432 132.161  1.00 48.75     0.042 C 
ATOM   1103  N   GLY A 117      25.349  29.879 132.608  1.00 47.48    -0.351 N 
ATOM   1104  HN  GLY A 117      24.773  30.345 131.907  1.00  0.00     0.163 HD
ATOM   1105  CA  GLY A 117      24.734  28.888 133.476  1.00 51.51     0.225 C 
ATOM   1106  C   GLY A 117      24.565  29.360 134.906  1.00 56.22     0.236 C 
ATOM   1107  O   GLY A 117      24.685  30.554 135.186  1.00 52.24    -0.272 OA
ATOM   1108  N   TYR A 118      24.295  28.419 135.809  1.00 57.07    -0.346 N 
ATOM   1109  HN  TYR A 118      24.201  27.452 135.498  1.00  0.00     0.163 HD
ATOM   1110  CA  TYR A 118      24.128  28.722 137.236  1.00 56.17     0.181 C 
ATOM   1111  C   TYR A 118      25.425  29.194 137.913  1.00 46.41     0.243 C 
ATOM   1112  O   TYR A 118      26.491  28.593 137.731  1.00 44.40    -0.271 OA
ATOM   1113  CB  TYR A 118      23.562  27.493 137.963  1.00 71.14     0.073 C 
ATOM   1114  CG  TYR A 118      23.297  27.736 139.426  1.00 79.96    -0.056 A 
ATOM   1115  CD1 TYR A 118      22.165  28.426 139.839  1.00 66.30     0.010 A 
ATOM   1116  CD2 TYR A 118      24.191  27.291 140.397  1.00 82.94     0.010 A 
ATOM   1117  CE1 TYR A 118      21.925  28.663 141.181  1.00 60.89     0.037 A 
ATOM   1118  CE2 TYR A 118      23.960  27.524 141.740  1.00 82.27     0.037 A 
ATOM   1119  CZ  TYR A 118      22.826  28.208 142.128  1.00 82.51     0.065 A 
ATOM   1120  OH  TYR A 118      22.603  28.434 143.471  1.00 97.43    -0.361 OA
ATOM   1121  HH  TYR A 118      23.221  28.122 144.121  1.00  0.00     0.217 HD
ATOM   1122  N   PRO A 119      25.345  30.270 138.705  1.00 39.98    -0.337 N 
ATOM   1123  CA  PRO A 119      24.170  31.058 139.045  1.00 43.85     0.179 C 
ATOM   1124  C   PRO A 119      24.059  32.285 138.167  1.00 51.44     0.241 C 
ATOM   1125  O   PRO A 119      23.094  33.034 138.282  1.00 53.98    -0.271 OA
ATOM   1126  CB  PRO A 119      24.479  31.517 140.471  1.00 43.39     0.037 C 
ATOM   1127  CG  PRO A 119      25.954  31.309 140.662  1.00 46.53     0.022 C 
ATOM   1128  CD  PRO A 119      26.530  30.799 139.386  1.00 35.71     0.127 C 
ATOM   1129  N   TYR A 120      25.063  32.491 137.320  1.00 59.16    -0.346 N 
ATOM   1130  HN  TYR A 120      25.806  31.793 137.281  1.00  0.00     0.163 HD
ATOM   1131  CA  TYR A 120      25.169  33.659 136.438  1.00 45.65     0.180 C 
ATOM   1132  C   TYR A 120      23.883  33.976 135.674  1.00 48.05     0.241 C 
ATOM   1133  O   TYR A 120      23.679  35.096 135.200  1.00 54.61    -0.271 OA
ATOM   1134  CB  TYR A 120      26.337  33.422 135.483  1.00 52.41     0.073 C 
ATOM   1135  CG  TYR A 120      27.549  33.006 136.277  1.00 53.56    -0.056 A 
ATOM   1136  CD1 TYR A 120      27.847  33.655 137.459  1.00 52.64     0.010 A 
ATOM   1137  CD2 TYR A 120      28.348  31.942 135.895  1.00 46.66     0.010 A 
ATOM   1138  CE1 TYR A 120      28.919  33.293 138.223  1.00 53.19     0.037 A 
ATOM   1139  CE2 TYR A 120      29.438  31.559 136.668  1.00 50.72     0.037 A 
ATOM   1140  CZ  TYR A 120      29.713  32.255 137.835  1.00 52.25     0.065 A 
ATOM   1141  OH  TYR A 120      30.769  31.936 138.653  1.00 52.28    -0.361 OA
ATOM   1142  HH  TYR A 120      31.322  31.213 138.383  1.00  0.00     0.217 HD
ATOM   1143  N   VAL A 121      23.017  32.978 135.584  1.00 36.58    -0.346 N 
ATOM   1144  HN  VAL A 121      23.210  32.118 136.098  1.00  0.00     0.163 HD
ATOM   1145  CA  VAL A 121      21.811  33.051 134.792  1.00 55.05     0.180 C 
ATOM   1146  C   VAL A 121      20.691  33.664 135.626  1.00 75.34     0.241 C 
ATOM   1147  O   VAL A 121      19.740  34.226 135.083  1.00 89.83    -0.271 OA
ATOM   1148  CB  VAL A 121      21.409  31.647 134.292  1.00 54.55     0.009 C 
ATOM   1149  CG1 VAL A 121      20.993  30.777 135.450  1.00 38.26     0.012 C 
ATOM   1150  CG2 VAL A 121      20.297  31.736 133.260  1.00 67.67     0.012 C 
ATOM   1151  N   ALA A 122      20.810  33.565 136.948  1.00 69.54    -0.346 N 
ATOM   1152  HN  ALA A 122      21.570  33.009 137.340  1.00  0.00     0.163 HD
ATOM   1153  CA  ALA A 122      19.878  34.234 137.848  1.00 61.85     0.172 C 
ATOM   1154  C   ALA A 122      20.388  35.621 138.255  1.00 73.16     0.240 C 
ATOM   1155  O   ALA A 122      19.692  36.374 138.938  1.00 93.79    -0.271 OA
ATOM   1156  CB  ALA A 122      19.606  33.380 139.068  1.00 53.37     0.042 C 
ATOM   1157  N   MET A 123      21.599  35.956 137.824  1.00 64.04    -0.346 N 
ATOM   1158  HN  MET A 123      22.131  35.283 137.272  1.00  0.00     0.163 HD
ATOM   1159  CA  MET A 123      22.191  37.255 138.116  1.00 53.36     0.177 C 
ATOM   1160  C   MET A 123      22.216  38.131 136.874  1.00 62.24     0.240 C 
ATOM   1161  O   MET A 123      22.797  39.218 136.893  1.00 52.32    -0.271 OA
ATOM   1162  CB  MET A 123      23.622  37.086 138.643  1.00 57.41     0.045 C 
ATOM   1163  CG  MET A 123      23.776  35.983 139.695  1.00 80.84     0.076 C 
ATOM   1164  SD  MET A 123      25.300  36.051 140.681  1.00 84.20    -0.173 SA
ATOM   1165  CE  MET A 123      26.540  35.944 139.401  1.00 53.41     0.089 C 
ATOM   1166  N   GLY A 124      21.596  37.648 135.796  1.00 71.16    -0.351 N 
ATOM   1167  HN  GLY A 124      21.070  36.778 135.878  1.00  0.00     0.163 HD
ATOM   1168  CA  GLY A 124      21.646  38.321 134.508  1.00 69.57     0.225 C 
ATOM   1169  C   GLY A 124      23.067  38.704 134.135  1.00 63.42     0.236 C 
ATOM   1170  O   GLY A 124      23.345  39.837 133.740  1.00 68.09    -0.272 OA
ATOM   1171  N   LYS A 125      23.967  37.739 134.272  1.00 60.07    -0.346 N 
ATOM   1172  HN  LYS A 125      23.645  36.807 134.532  1.00  0.00     0.163 HD
ATOM   1173  CA  LYS A 125      25.388  37.949 134.069  1.00 50.72     0.176 C 
ATOM   1174  C   LYS A 125      25.834  37.045 132.904  1.00 61.37     0.241 C 
ATOM   1175  O   LYS A 125      25.573  35.844 132.917  1.00 57.16    -0.271 OA
ATOM   1176  CB  LYS A 125      26.113  37.555 135.357  1.00 50.35     0.035 C 
ATOM   1177  CG  LYS A 125      27.377  38.343 135.664  1.00 68.72     0.004 C 
ATOM   1178  CD  LYS A 125      28.103  37.752 136.881  1.00 78.47     0.027 C 
ATOM   1179  CE  LYS A 125      29.023  38.765 137.572  1.00 67.38     0.229 C 
ATOM   1180  NZ  LYS A 125      30.071  39.278 136.639  1.00 69.96    -0.079 N 
ATOM   1181  HZ1 LYS A 125      30.683  39.952 137.099  1.00  0.00     0.274 HD
ATOM   1182  HZ2 LYS A 125      29.658  39.667 135.791  1.00  0.00     0.274 HD
ATOM   1183  HZ3 LYS A 125      30.603  38.515 136.220  1.00  0.00     0.274 HD
ATOM   1184  N   LYS A 126      26.497  37.608 131.898  1.00 62.63    -0.346 N 
ATOM   1185  HN  LYS A 126      26.783  38.584 131.970  1.00  0.00     0.163 HD
ATOM   1186  CA  LYS A 126      26.824  36.846 130.684  1.00 61.56     0.176 C 
ATOM   1187  C   LYS A 126      28.321  36.603 130.466  1.00 49.53     0.241 C 
ATOM   1188  O   LYS A 126      29.163  37.317 130.990  1.00 55.65    -0.271 OA
ATOM   1189  CB  LYS A 126      26.238  37.521 129.437  1.00 50.06     0.035 C 
ATOM   1190  CG  LYS A 126      24.750  37.785 129.521  1.00 61.82     0.004 C 
ATOM   1191  CD  LYS A 126      24.134  37.831 128.135  1.00 77.27     0.027 C 
ATOM   1192  CE  LYS A 126      22.830  38.630 128.108  1.00 84.40     0.229 C 
ATOM   1193  NZ  LYS A 126      23.093  40.101 127.957  1.00 72.76    -0.079 N 
ATOM   1194  HZ1 LYS A 126      22.223  40.634 127.939  1.00  0.00     0.274 HD
ATOM   1195  HZ2 LYS A 126      23.668  40.296 127.138  1.00  0.00     0.274 HD
ATOM   1196  HZ3 LYS A 126      23.727  40.444 128.679  1.00  0.00     0.274 HD
ATOM   1197  N   LYS A 127      28.639  35.594 129.667  1.00 40.04    -0.346 N 
ATOM   1198  HN  LYS A 127      27.891  35.035 129.256  1.00  0.00     0.163 HD
ATOM   1199  CA  LYS A 127      30.024  35.258 129.357  1.00 48.38     0.176 C 
ATOM   1200  C   LYS A 127      30.824  36.444 128.813  1.00 56.78     0.241 C 
ATOM   1201  O   LYS A 127      31.983  36.654 129.184  1.00 46.21    -0.271 OA
ATOM   1202  CB  LYS A 127      30.053  34.121 128.339  1.00 37.39     0.035 C 
ATOM   1203  CG  LYS A 127      30.066  32.761 128.929  1.00 32.77     0.004 C 
ATOM   1204  CD  LYS A 127      29.716  31.740 127.879  1.00 48.66     0.027 C 
ATOM   1205  CE  LYS A 127      30.363  30.392 128.170  1.00 28.13     0.229 C 
ATOM   1206  NZ  LYS A 127      29.531  29.313 127.591  1.00 34.95    -0.079 N 
ATOM   1207  HZ1 LYS A 127      29.964  28.410 127.786  1.00  0.00     0.274 HD
ATOM   1208  HZ2 LYS A 127      29.357  29.451 126.595  1.00  0.00     0.274 HD
ATOM   1209  HZ3 LYS A 127      28.564  29.355 127.914  1.00  0.00     0.274 HD
ATOM   1210  N   ARG A 128      30.200  37.188 127.901  1.00 60.06    -0.346 N 
ATOM   1211  HN  ARG A 128      29.261  36.918 127.610  1.00  0.00     0.163 HD
ATOM   1212  CA  ARG A 128      30.803  38.372 127.302  1.00 59.86     0.176 C 
ATOM   1213  C   ARG A 128      31.203  39.384 128.358  1.00 52.00     0.241 C 
ATOM   1214  O   ARG A 128      32.168  40.120 128.196  1.00 60.96    -0.271 OA
ATOM   1215  CB  ARG A 128      29.818  39.021 126.334  1.00 67.52     0.036 C 
ATOM   1216  CG  ARG A 128      29.293  38.073 125.276  1.00 70.19     0.023 C 
ATOM   1217  CD  ARG A 128      29.092  38.795 123.950  1.00 65.03     0.138 C 
ATOM   1218  NE  ARG A 128      28.668  37.893 122.883  1.00 60.16    -0.227 N 
ATOM   1219  HE  ARG A 128      27.684  37.628 122.847  1.00  0.00     0.177 HD
ATOM   1220  CZ  ARG A 128      29.480  37.394 121.955  1.00 72.94     0.665 C 
ATOM   1221  NH1 ARG A 128      30.772  37.723 121.963  1.00 47.59    -0.235 N 
ATOM   1222 1HH1 ARG A 128      31.395  37.340 121.251  1.00  0.00     0.174 HD
ATOM   1223 2HH1 ARG A 128      31.142  38.348 122.679  1.00  0.00     0.174 HD
ATOM   1224  NH2 ARG A 128      28.995  36.574 121.015  1.00 63.36    -0.235 N 
ATOM   1225 1HH2 ARG A 128      29.618  36.191 120.303  1.00  0.00     0.174 HD
ATOM   1226 2HH2 ARG A 128      28.007  36.322 121.009  1.00  0.00     0.174 HD
ATOM   1227  N   ASP A 129      30.429  39.418 129.432  1.00 58.48    -0.346 N 
ATOM   1228  HN  ASP A 129      29.599  38.825 129.454  1.00  0.00     0.163 HD
ATOM   1229  CA  ASP A 129      30.709  40.260 130.578  1.00 56.27     0.186 C 
ATOM   1230  C   ASP A 129      31.965  39.815 131.313  1.00 54.44     0.241 C 
ATOM   1231  O   ASP A 129      32.640  40.629 131.935  1.00 80.21    -0.271 OA
ATOM   1232  CB  ASP A 129      29.544  40.189 131.570  1.00 74.08     0.147 C 
ATOM   1233  CG  ASP A 129      28.252  40.782 131.027  1.00 81.30     0.175 C 
ATOM   1234  OD1 ASP A 129      28.301  41.727 130.194  1.00 72.27    -0.648 OA
ATOM   1235  OD2 ASP A 129      27.180  40.307 131.474  1.00 79.62    -0.648 OA
ATOM   1236  N   ILE A 130      32.253  38.518 131.267  1.00 49.83    -0.346 N 
ATOM   1237  HN  ILE A 130      31.719  37.921 130.636  1.00  0.00     0.163 HD
ATOM   1238  CA  ILE A 130      33.303  37.911 132.083  1.00 38.56     0.180 C 
ATOM   1239  C   ILE A 130      34.539  37.641 131.261  1.00 48.72     0.241 C 
ATOM   1240  O   ILE A 130      35.667  37.811 131.746  1.00 47.70    -0.271 OA
ATOM   1241  CB  ILE A 130      32.825  36.580 132.674  1.00 41.94     0.013 C 
ATOM   1242  CG1 ILE A 130      31.548  36.770 133.504  1.00 36.84     0.002 C 
ATOM   1243  CG2 ILE A 130      33.926  35.913 133.480  1.00 35.95     0.012 C 
ATOM   1244  CD1 ILE A 130      30.730  35.492 133.622  1.00 28.32     0.005 C 
ATOM   1245  N   LEU A 131      34.320  37.208 130.017  1.00 49.65    -0.346 N 
ATOM   1246  HN  LEU A 131      33.357  37.095 129.699  1.00  0.00     0.163 HD
ATOM   1247  CA  LEU A 131      35.406  36.890 129.094  1.00 48.21     0.177 C 
ATOM   1248  C   LEU A 131      35.685  37.966 128.041  1.00 40.90     0.241 C 
ATOM   1249  O   LEU A 131      34.775  38.533 127.472  1.00 46.52    -0.271 OA
ATOM   1250  CB  LEU A 131      35.111  35.577 128.381  1.00 47.74     0.038 C 
ATOM   1251  CG  LEU A 131      35.535  34.296 129.085  1.00 46.58    -0.020 C 
ATOM   1252  CD1 LEU A 131      34.457  33.804 130.055  1.00 46.28     0.009 C 
ATOM   1253  CD2 LEU A 131      35.821  33.252 128.026  1.00 44.49     0.009 C 
ATOM   1254  N   ASN A 132      36.961  38.217 127.785  1.00 37.48    -0.346 N 
ATOM   1255  HN  ASN A 132      37.670  37.773 128.369  1.00  0.00     0.163 HD
ATOM   1256  CA  ASN A 132      37.398  39.095 126.711  1.00 43.17     0.185 C 
ATOM   1257  C   ASN A 132      38.430  38.383 125.838  1.00 31.77     0.241 C 
ATOM   1258  O   ASN A 132      39.563  38.188 126.253  1.00 34.68    -0.271 OA
ATOM   1259  CB  ASN A 132      38.007  40.391 127.277  1.00 41.56     0.137 C 
ATOM   1260  CG  ASN A 132      38.363  41.391 126.181  1.00 60.02     0.217 C 
ATOM   1261  ND2 ASN A 132      37.397  42.257 125.827  1.00 44.64    -0.370 N 
ATOM   1262 1HD2 ASN A 132      37.635  42.926 125.094  1.00  0.00     0.159 HD
ATOM   1263 2HD2 ASN A 132      36.482  42.278 126.277  1.00  0.00     0.159 HD
ATOM   1264  OD1 ASN A 132      39.477  41.366 125.633  1.00 50.85    -0.274 OA
ATOM   1265  N   LYS A 133      38.047  37.991 124.629  1.00 43.73    -0.346 N 
ATOM   1266  HN  LYS A 133      37.116  38.233 124.289  1.00  0.00     0.163 HD
ATOM   1267  CA  LYS A 133      38.953  37.213 123.780  1.00 44.16     0.176 C 
ATOM   1268  C   LYS A 133      40.186  37.999 123.372  1.00 40.22     0.241 C 
ATOM   1269  O   LYS A 133      41.251  37.423 123.151  1.00 55.71    -0.271 OA
ATOM   1270  CB  LYS A 133      38.259  36.723 122.508  1.00 50.67     0.035 C 
ATOM   1271  CG  LYS A 133      37.120  35.773 122.699  1.00 51.20     0.004 C 
ATOM   1272  CD  LYS A 133      36.902  35.022 121.397  1.00 38.92     0.027 C 
ATOM   1273  CE  LYS A 133      35.852  33.948 121.569  1.00 50.47     0.229 C 
ATOM   1274  NZ  LYS A 133      35.692  33.119 120.354  1.00 27.97    -0.079 N 
ATOM   1275  HZ1 LYS A 133      34.984  32.394 120.470  1.00  0.00     0.274 HD
ATOM   1276  HZ2 LYS A 133      36.583  32.719 120.061  1.00  0.00     0.274 HD
ATOM   1277  HZ3 LYS A 133      35.497  33.697 119.537  1.00  0.00     0.274 HD
ATOM   1278  N   GLN A 134      40.025  39.316 123.246  1.00 47.80    -0.346 N 
ATOM   1279  HN  GLN A 134      39.127  39.727 123.502  1.00  0.00     0.163 HD
ATOM   1280  CA  GLN A 134      41.083  40.192 122.756  1.00 40.62     0.177 C 
ATOM   1281  C   GLN A 134      42.238  40.380 123.762  1.00 45.65     0.241 C 
ATOM   1282  O   GLN A 134      43.422  40.283 123.405  1.00 47.46    -0.271 OA
ATOM   1283  CB  GLN A 134      40.491  41.533 122.349  1.00 32.44     0.044 C 
ATOM   1284  CG  GLN A 134      41.530  42.574 122.013  1.00 46.72     0.105 C 
ATOM   1285  CD  GLN A 134      42.429  42.193 120.835  1.00 63.20     0.215 C 
ATOM   1286  NE2 GLN A 134      43.727  42.446 120.984  1.00 65.48    -0.370 N 
ATOM   1287 1HE2 GLN A 134      44.326  42.192 120.199  1.00  0.00     0.159 HD
ATOM   1288 2HE2 GLN A 134      44.111  42.859 121.834  1.00  0.00     0.159 HD
ATOM   1289  OE1 GLN A 134      41.962  41.691 119.802  1.00 66.42    -0.274 OA
ATOM   1290  N   THR A 135      41.900  40.637 125.015  1.00 28.85    -0.344 N 
ATOM   1291  HN  THR A 135      40.921  40.796 125.251  1.00  0.00     0.163 HD
ATOM   1292  CA  THR A 135      42.916  40.696 126.064  1.00 37.25     0.205 C 
ATOM   1293  C   THR A 135      43.173  39.334 126.710  1.00 47.52     0.243 C 
ATOM   1294  O   THR A 135      44.179  39.145 127.386  1.00 46.05    -0.271 OA
ATOM   1295  CB  THR A 135      42.509  41.663 127.167  1.00 41.33     0.146 C 
ATOM   1296  CG2 THR A 135      42.182  43.050 126.569  1.00 39.79     0.042 C 
ATOM   1297  OG1 THR A 135      41.361  41.139 127.849  1.00 49.02    -0.393 OA
ATOM   1298  HG1 THR A 135      41.107  41.742 128.537  1.00  0.00     0.210 HD
ATOM   1299  N   ARG A 136      42.271  38.380 126.495  1.00 50.07    -0.346 N 
ATOM   1300  HN  ARG A 136      41.468  38.569 125.895  1.00  0.00     0.163 HD
ATOM   1301  CA  ARG A 136      42.421  37.070 127.109  1.00 40.32     0.176 C 
ATOM   1302  C   ARG A 136      42.585  37.242 128.614  1.00 41.67     0.241 C 
ATOM   1303  O   ARG A 136      43.509  36.719 129.212  1.00 41.17    -0.271 OA
ATOM   1304  CB  ARG A 136      43.628  36.341 126.513  1.00 28.92     0.036 C 
ATOM   1305  CG  ARG A 136      43.427  35.955 125.062  1.00 33.61     0.023 C 
ATOM   1306  CD  ARG A 136      44.664  35.295 124.469  1.00 43.81     0.138 C 
ATOM   1307  NE  ARG A 136      44.945  33.953 124.981  1.00 54.90    -0.227 N 
ATOM   1308  HE  ARG A 136      45.454  33.879 125.862  1.00  0.00     0.177 HD
ATOM   1309  CZ  ARG A 136      44.583  32.819 124.377  1.00 48.10     0.665 C 
ATOM   1310  NH1 ARG A 136      43.909  32.857 123.243  1.00 41.71    -0.235 N 
ATOM   1311 1HH1 ARG A 136      43.632  31.990 122.781  1.00  0.00     0.174 HD
ATOM   1312 2HH1 ARG A 136      43.668  33.761 122.838  1.00  0.00     0.174 HD
ATOM   1313  NH2 ARG A 136      44.897  31.641 124.905  1.00 46.04    -0.235 N 
ATOM   1314 1HH2 ARG A 136      44.620  30.774 124.443  1.00  0.00     0.174 HD
ATOM   1315 2HH2 ARG A 136      45.418  31.612 125.781  1.00  0.00     0.174 HD
ATOM   1316  N   ASP A 137      41.678  37.994 129.218  1.00 39.78    -0.346 N 
ATOM   1317  HN  ASP A 137      40.874  38.331 128.688  1.00  0.00     0.163 HD
ATOM   1318  CA  ASP A 137      41.806  38.346 130.616  1.00 53.78     0.186 C 
ATOM   1319  C   ASP A 137      41.248  37.257 131.530  1.00 57.15     0.241 C 
ATOM   1320  O   ASP A 137      40.088  36.831 131.402  1.00 41.66    -0.271 OA
ATOM   1321  CB  ASP A 137      41.100  39.675 130.901  1.00 79.25     0.147 C 
ATOM   1322  CG  ASP A 137      41.281  40.134 132.341  1.00 84.01     0.175 C 
ATOM   1323  OD1 ASP A 137      42.445  40.302 132.774  1.00 83.39    -0.648 OA
ATOM   1324  OD2 ASP A 137      40.255  40.311 133.037  1.00 87.25    -0.648 OA
ATOM   1325  N   THR A 138      42.074  36.828 132.475  1.00 45.00    -0.344 N 
ATOM   1326  HN  THR A 138      43.002  37.242 132.565  1.00  0.00     0.163 HD
ATOM   1327  CA  THR A 138      41.664  35.774 133.379  1.00 40.96     0.205 C 
ATOM   1328  C   THR A 138      41.165  36.309 134.736  1.00 53.82     0.243 C 
ATOM   1329  O   THR A 138      40.343  35.674 135.398  1.00 44.87    -0.271 OA
ATOM   1330  CB  THR A 138      42.786  34.759 133.565  1.00 41.27     0.146 C 
ATOM   1331  CG2 THR A 138      43.286  34.298 132.220  1.00 36.04     0.042 C 
ATOM   1332  OG1 THR A 138      43.864  35.370 134.282  1.00 62.20    -0.393 OA
ATOM   1333  HG1 THR A 138      44.563  34.737 134.398  1.00  0.00     0.210 HD
ATOM   1334  N   LYS A 139      41.626  37.495 135.117  1.00 46.40    -0.346 N 
ATOM   1335  HN  LYS A 139      42.201  38.035 134.471  1.00  0.00     0.163 HD
ATOM   1336  CA  LYS A 139      41.330  38.047 136.440  1.00 50.01     0.176 C 
ATOM   1337  C   LYS A 139      39.884  37.927 136.900  1.00 46.02     0.241 C 
ATOM   1338  O   LYS A 139      39.627  37.534 138.037  1.00 39.06    -0.271 OA
ATOM   1339  CB  LYS A 139      41.809  39.500 136.561  1.00 51.97     0.035 C 
ATOM   1340  CG  LYS A 139      43.266  39.622 136.997  1.00 67.74     0.004 C 
ATOM   1341  CD  LYS A 139      43.762  41.054 136.882  1.00 88.25     0.027 C 
ATOM   1342  CE  LYS A 139      43.645  41.568 135.452  1.00106.53     0.229 C 
ATOM   1343  NZ  LYS A 139      44.180  42.947 135.329  1.00123.04    -0.079 N 
ATOM   1344  HZ1 LYS A 139      44.102  43.291 134.372  1.00  0.00     0.274 HD
ATOM   1345  HZ2 LYS A 139      45.139  43.008 135.672  1.00  0.00     0.274 HD
ATOM   1346  HZ3 LYS A 139      43.735  43.582 135.992  1.00  0.00     0.274 HD
ATOM   1347  N   GLU A 140      38.936  38.276 136.044  1.00 44.17    -0.346 N 
ATOM   1348  HN  GLU A 140      39.180  38.597 135.107  1.00  0.00     0.163 HD
ATOM   1349  CA  GLU A 140      37.539  38.196 136.456  1.00 43.89     0.177 C 
ATOM   1350  C   GLU A 140      37.049  36.745 136.662  1.00 65.10     0.241 C 
ATOM   1351  O   GLU A 140      36.319  36.459 137.615  1.00 73.97    -0.271 OA
ATOM   1352  CB  GLU A 140      36.636  38.940 135.475  1.00 50.69     0.045 C 
ATOM   1353  CG  GLU A 140      35.145  38.764 135.750  1.00 66.02     0.116 C 
ATOM   1354  CD  GLU A 140      34.668  39.459 137.023  1.00 81.59     0.172 C 
ATOM   1355  OE1 GLU A 140      35.502  40.020 137.785  1.00 75.63    -0.648 OA
ATOM   1356  OE2 GLU A 140      33.436  39.445 137.250  1.00 74.51    -0.648 OA
ATOM   1357  N   MET A 141      37.449  35.834 135.778  1.00 43.07    -0.346 N 
ATOM   1358  HN  MET A 141      38.057  36.115 135.008  1.00  0.00     0.163 HD
ATOM   1359  CA  MET A 141      37.032  34.439 135.892  1.00 38.39     0.177 C 
ATOM   1360  C   MET A 141      37.621  33.850 137.159  1.00 30.64     0.241 C 
ATOM   1361  O   MET A 141      36.949  33.187 137.934  1.00 36.45    -0.271 OA
ATOM   1362  CB  MET A 141      37.521  33.661 134.670  1.00 41.06     0.045 C 
ATOM   1363  CG  MET A 141      37.101  32.223 134.604  1.00 40.01     0.076 C 
ATOM   1364  SD  MET A 141      35.335  32.048 134.413  1.00 43.65    -0.173 SA
ATOM   1365  CE  MET A 141      34.902  31.445 136.045  1.00 60.47     0.089 C 
ATOM   1366  N   GLN A 142      38.902  34.102 137.362  1.00 38.11    -0.346 N 
ATOM   1367  HN  GLN A 142      39.416  34.653 136.674  1.00  0.00     0.163 HD
ATOM   1368  CA  GLN A 142      39.593  33.616 138.535  1.00 31.29     0.177 C 
ATOM   1369  C   GLN A 142      38.850  34.072 139.792  1.00 44.12     0.241 C 
ATOM   1370  O   GLN A 142      38.733  33.329 140.762  1.00 47.95    -0.271 OA
ATOM   1371  CB  GLN A 142      41.024  34.132 138.541  1.00 36.73     0.044 C 
ATOM   1372  CG  GLN A 142      41.843  33.636 139.707  1.00 29.39     0.105 C 
ATOM   1373  CD  GLN A 142      41.820  32.135 139.811  1.00 49.12     0.215 C 
ATOM   1374  NE2 GLN A 142      41.002  31.621 140.727  1.00 58.27    -0.370 N 
ATOM   1375 1HE2 GLN A 142      40.986  30.604 140.797  1.00  0.00     0.159 HD
ATOM   1376 2HE2 GLN A 142      40.427  32.199 141.339  1.00  0.00     0.159 HD
ATOM   1377  OE1 GLN A 142      42.516  31.435 139.070  1.00 63.85    -0.274 OA
ATOM   1378  N   LYS A 143      38.332  35.292 139.751  1.00 36.50    -0.346 N 
ATOM   1379  HN  LYS A 143      38.440  35.847 138.902  1.00  0.00     0.163 HD
ATOM   1380  CA  LYS A 143      37.622  35.855 140.868  1.00 45.55     0.176 C 
ATOM   1381  C   LYS A 143      36.282  35.156 141.102  1.00 52.35     0.241 C 
ATOM   1382  O   LYS A 143      35.870  34.961 142.252  1.00 52.85    -0.271 OA
ATOM   1383  CB  LYS A 143      37.435  37.362 140.678  1.00 48.06     0.035 C 
ATOM   1384  CG  LYS A 143      36.518  37.996 141.735  1.00 78.09     0.004 C 
ATOM   1385  CD  LYS A 143      36.108  39.432 141.371  1.00 88.09     0.027 C 
ATOM   1386  CE  LYS A 143      34.864  39.878 142.152  1.00 83.27     0.229 C 
ATOM   1387  NZ  LYS A 143      33.657  39.008 141.884  1.00 75.40    -0.079 N 
ATOM   1388  HZ1 LYS A 143      32.830  39.304 142.403  1.00  0.00     0.274 HD
ATOM   1389  HZ2 LYS A 143      33.868  38.026 142.064  1.00  0.00     0.274 HD
ATOM   1390  HZ3 LYS A 143      33.460  38.955 140.885  1.00  0.00     0.274 HD
ATOM   1391  N   LEU A 144      35.608  34.786 140.014  1.00 56.30    -0.346 N 
ATOM   1392  HN  LEU A 144      35.973  35.043 139.097  1.00  0.00     0.163 HD
ATOM   1393  CA  LEU A 144      34.359  34.021 140.092  1.00 38.27     0.177 C 
ATOM   1394  C   LEU A 144      34.578  32.552 140.497  1.00 37.55     0.241 C 
ATOM   1395  O   LEU A 144      33.685  31.917 141.049  1.00 49.52    -0.271 OA
ATOM   1396  CB  LEU A 144      33.599  34.072 138.759  1.00 49.37     0.038 C 
ATOM   1397  CG  LEU A 144      32.964  35.394 138.317  1.00 56.72    -0.020 C 
ATOM   1398  CD1 LEU A 144      32.154  35.185 137.032  1.00 39.97     0.009 C 
ATOM   1399  CD2 LEU A 144      32.082  35.928 139.407  1.00 29.60     0.009 C 
ATOM   1400  N   LEU A 145      35.747  31.997 140.203  1.00 37.12    -0.346 N 
ATOM   1401  HN  LEU A 145      36.449  32.526 139.686  1.00  0.00     0.163 HD
ATOM   1402  CA  LEU A 145      36.024  30.632 140.620  1.00 38.08     0.177 C 
ATOM   1403  C   LEU A 145      36.173  30.666 142.129  1.00 46.69     0.241 C 
ATOM   1404  O   LEU A 145      35.583  29.857 142.827  1.00 33.23    -0.271 OA
ATOM   1405  CB  LEU A 145      37.296  30.067 139.953  1.00 37.32     0.038 C 
ATOM   1406  CG  LEU A 145      37.151  29.459 138.541  1.00 46.39    -0.020 C 
ATOM   1407  CD1 LEU A 145      38.504  29.178 137.895  1.00 29.75     0.009 C 
ATOM   1408  CD2 LEU A 145      36.305  28.194 138.569  1.00 42.16     0.009 C 
ATOM   1409  N   ASP A 146      36.965  31.620 142.615  1.00 35.77    -0.346 N 
ATOM   1410  HN  ASP A 146      37.441  32.236 141.956  1.00  0.00     0.163 HD
ATOM   1411  CA  ASP A 146      37.186  31.828 144.044  1.00 48.40     0.186 C 
ATOM   1412  C   ASP A 146      35.877  32.072 144.751  1.00 50.33     0.241 C 
ATOM   1413  O   ASP A 146      35.627  31.519 145.814  1.00 42.60    -0.271 OA
ATOM   1414  CB  ASP A 146      38.117  33.018 144.277  1.00 34.91     0.147 C 
ATOM   1415  CG  ASP A 146      39.523  32.741 143.796  1.00 54.84     0.175 C 
ATOM   1416  OD1 ASP A 146      39.807  31.542 143.564  1.00 56.94    -0.648 OA
ATOM   1417  OD2 ASP A 146      40.336  33.692 143.662  1.00 43.23    -0.648 OA
ATOM   1418  N   THR A 147      35.029  32.888 144.143  1.00 43.47    -0.344 N 
ATOM   1419  HN  THR A 147      35.264  33.267 143.226  1.00  0.00     0.163 HD
ATOM   1420  CA  THR A 147      33.770  33.248 144.767  1.00 45.94     0.205 C 
ATOM   1421  C   THR A 147      32.731  32.137 144.818  1.00 52.46     0.243 C 
ATOM   1422  O   THR A 147      32.121  31.919 145.862  1.00 47.69    -0.271 OA
ATOM   1423  CB  THR A 147      33.158  34.466 144.091  1.00 44.34     0.146 C 
ATOM   1424  CG2 THR A 147      31.839  34.816 144.744  1.00 32.40     0.042 C 
ATOM   1425  OG1 THR A 147      34.071  35.566 144.201  1.00 55.10    -0.393 OA
ATOM   1426  HG1 THR A 147      33.689  36.326 143.779  1.00  0.00     0.210 HD
ATOM   1427  N   TYR A 148      32.520  31.440 143.700  1.00 54.17    -0.346 N 
ATOM   1428  HN  TYR A 148      33.133  31.580 142.897  1.00  0.00     0.163 HD
ATOM   1429  CA  TYR A 148      31.416  30.473 143.610  1.00 39.14     0.180 C 
ATOM   1430  C   TYR A 148      31.881  29.025 143.564  1.00 26.25     0.241 C 
ATOM   1431  O   TYR A 148      31.096  28.089 143.704  1.00 38.64    -0.271 OA
ATOM   1432  CB  TYR A 148      30.473  30.814 142.447  1.00 44.07     0.073 C 
ATOM   1433  CG  TYR A 148      29.695  32.095 142.676  1.00 48.12    -0.056 A 
ATOM   1434  CD1 TYR A 148      28.646  32.139 143.589  1.00 51.71     0.010 A 
ATOM   1435  CD2 TYR A 148      30.017  33.252 141.997  1.00 48.42     0.010 A 
ATOM   1436  CE1 TYR A 148      27.940  33.296 143.818  1.00 54.44     0.037 A 
ATOM   1437  CE2 TYR A 148      29.317  34.423 142.213  1.00 70.73     0.037 A 
ATOM   1438  CZ  TYR A 148      28.274  34.447 143.126  1.00 71.24     0.065 A 
ATOM   1439  OH  TYR A 148      27.574  35.629 143.342  1.00 75.20    -0.361 OA
ATOM   1440  HH  TYR A 148      27.803  36.419 142.867  1.00  0.00     0.217 HD
ATOM   1441  N   GLY A 149      33.179  28.850 143.402  1.00 31.73    -0.351 N 
ATOM   1442  HN  GLY A 149      33.774  29.661 143.232  1.00  0.00     0.163 HD
ATOM   1443  CA  GLY A 149      33.776  27.532 143.460  1.00 38.95     0.225 C 
ATOM   1444  C   GLY A 149      33.340  26.705 142.275  1.00 52.22     0.236 C 
ATOM   1445  O   GLY A 149      32.991  27.256 141.225  1.00 53.05    -0.272 OA
ATOM   1446  N   ILE A 150      33.366  25.386 142.438  1.00 32.63    -0.346 N 
ATOM   1447  HN  ILE A 150      33.711  24.996 143.315  1.00  0.00     0.163 HD
ATOM   1448  CA  ILE A 150      32.913  24.493 141.391  1.00 34.02     0.180 C 
ATOM   1449  C   ILE A 150      31.868  23.528 141.902  1.00 39.05     0.241 C 
ATOM   1450  O   ILE A 150      31.321  23.694 142.994  1.00 55.22    -0.271 OA
ATOM   1451  CB  ILE A 150      34.048  23.651 140.820  1.00 48.40     0.013 C 
ATOM   1452  CG1 ILE A 150      34.571  22.696 141.893  1.00 47.88     0.002 C 
ATOM   1453  CG2 ILE A 150      35.155  24.523 140.233  1.00 18.75     0.012 C 
ATOM   1454  CD1 ILE A 150      35.549  21.677 141.339  1.00 61.39     0.005 C 
ATOM   1455  N   ASN A 151      31.598  22.510 141.100  1.00 28.07    -0.346 N 
ATOM   1456  HN  ASN A 151      32.145  22.391 140.247  1.00  0.00     0.163 HD
ATOM   1457  CA  ASN A 151      30.543  21.557 141.403  1.00 42.39     0.185 C 
ATOM   1458  C   ASN A 151      29.163  22.169 141.540  1.00 46.89     0.241 C 
ATOM   1459  O   ASN A 151      28.391  21.771 142.412  1.00 47.01    -0.271 OA
ATOM   1460  CB  ASN A 151      30.857  20.770 142.669  1.00 40.33     0.137 C 
ATOM   1461  CG  ASN A 151      30.566  19.318 142.508  1.00 56.40     0.217 C 
ATOM   1462  ND2 ASN A 151      31.570  18.592 142.061  1.00 74.85    -0.370 N 
ATOM   1463 1HD2 ASN A 151      31.371  17.598 141.951  1.00  0.00     0.159 HD
ATOM   1464 2HD2 ASN A 151      32.490  18.985 141.861  1.00  0.00     0.159 HD
ATOM   1465  OD1 ASN A 151      29.446  18.840 142.751  1.00 52.99    -0.274 OA
ATOM   1466  N   LEU A 152      28.837  23.117 140.673  1.00 43.38    -0.346 N 
ATOM   1467  HN  LEU A 152      29.511  23.398 139.961  1.00  0.00     0.163 HD
ATOM   1468  CA  LEU A 152      27.529  23.766 140.720  1.00 24.23     0.177 C 
ATOM   1469  C   LEU A 152      26.462  22.895 140.058  1.00 38.71     0.243 C 
ATOM   1470  O   LEU A 152      26.777  21.944 139.350  1.00 48.63    -0.271 OA
ATOM   1471  CB  LEU A 152      27.631  25.134 140.068  1.00 41.88     0.038 C 
ATOM   1472  CG  LEU A 152      28.689  25.934 140.827  1.00 45.68    -0.020 C 
ATOM   1473  CD1 LEU A 152      29.600  26.723 139.927  1.00 35.16     0.009 C 
ATOM   1474  CD2 LEU A 152      28.030  26.831 141.891  1.00 61.46     0.009 C 
ATOM   1475  N   PRO A 153      25.183  23.183 140.313  1.00 50.35    -0.337 N 
ATOM   1476  CA  PRO A 153      24.239  22.323 139.612  1.00 53.53     0.179 C 
ATOM   1477  C   PRO A 153      24.102  22.739 138.141  1.00 59.99     0.241 C 
ATOM   1478  O   PRO A 153      24.434  23.871 137.760  1.00 56.32    -0.271 OA
ATOM   1479  CB  PRO A 153      22.948  22.553 140.381  1.00 42.33     0.037 C 
ATOM   1480  CG  PRO A 153      23.067  23.921 140.885  1.00 39.28     0.022 C 
ATOM   1481  CD  PRO A 153      24.501  24.142 141.192  1.00 34.33     0.127 C 
ATOM   1482  N   LEU A 154      23.629  21.809 137.322  1.00 68.84    -0.346 N 
ATOM   1483  HN  LEU A 154      23.390  20.892 137.700  1.00  0.00     0.163 HD
ATOM   1484  CA  LEU A 154      23.440  22.057 135.900  1.00 66.63     0.177 C 
ATOM   1485  C   LEU A 154      22.001  22.444 135.639  1.00 62.87     0.241 C 
ATOM   1486  O   LEU A 154      21.092  21.784 136.123  1.00 75.24    -0.271 OA
ATOM   1487  CB  LEU A 154      23.760  20.801 135.088  1.00 61.96     0.038 C 
ATOM   1488  CG  LEU A 154      25.176  20.230 135.110  1.00 67.17    -0.020 C 
ATOM   1489  CD1 LEU A 154      25.516  19.658 136.475  1.00 63.61     0.009 C 
ATOM   1490  CD2 LEU A 154      25.303  19.162 134.041  1.00 68.17     0.009 C 
ATOM   1491  N   VAL A 155      21.797  23.503 134.867  1.00 50.03    -0.346 N 
ATOM   1492  HN  VAL A 155      22.600  24.025 134.515  1.00  0.00     0.163 HD
ATOM   1493  CA  VAL A 155      20.454  23.938 134.511  1.00 41.26     0.180 C 
ATOM   1494  C   VAL A 155      19.923  23.148 133.342  1.00 51.50     0.241 C 
ATOM   1495  O   VAL A 155      20.589  23.007 132.313  1.00 46.17    -0.271 OA
ATOM   1496  CB  VAL A 155      20.422  25.408 134.135  1.00 49.98     0.009 C 
ATOM   1497  CG1 VAL A 155      18.989  25.862 133.959  1.00 68.42     0.012 C 
ATOM   1498  CG2 VAL A 155      21.114  26.232 135.214  1.00 67.55     0.012 C 
ATOM   1499  N   THR A 156      18.713  22.635 133.496  1.00 51.28    -0.344 N 
ATOM   1500  HN  THR A 156      18.196  22.807 134.358  1.00  0.00     0.163 HD
ATOM   1501  CA  THR A 156      18.118  21.832 132.450  1.00 61.61     0.205 C 
ATOM   1502  C   THR A 156      17.314  22.698 131.492  1.00 65.80     0.243 C 
ATOM   1503  O   THR A 156      16.644  23.640 131.918  1.00 70.43    -0.271 OA
ATOM   1504  CB  THR A 156      17.214  20.749 133.035  1.00 67.50     0.146 C 
ATOM   1505  CG2 THR A 156      16.986  19.627 132.007  1.00 44.28     0.042 C 
ATOM   1506  OG1 THR A 156      17.814  20.221 134.226  1.00 53.38    -0.393 OA
ATOM   1507  HG1 THR A 156      17.252  19.547 134.590  1.00  0.00     0.210 HD
ATOM   1508  N   TYR A 157      17.413  22.386 130.197  1.00 56.15    -0.346 N 
ATOM   1509  HN  TYR A 157      18.106  21.694 129.911  1.00  0.00     0.163 HD
ATOM   1510  CA  TYR A 157      16.567  22.998 129.174  1.00 54.43     0.180 C 
ATOM   1511  C   TYR A 157      16.117  21.945 128.173  1.00 52.30     0.241 C 
ATOM   1512  O   TYR A 157      16.839  20.980 127.915  1.00 67.29    -0.271 OA
ATOM   1513  CB  TYR A 157      17.304  24.116 128.441  1.00 44.23     0.073 C 
ATOM   1514  CG  TYR A 157      17.784  25.248 129.323  1.00 47.01    -0.056 A 
ATOM   1515  CD1 TYR A 157      16.916  26.237 129.755  1.00 33.18     0.010 A 
ATOM   1516  CD2 TYR A 157      19.119  25.336 129.706  1.00 60.87     0.010 A 
ATOM   1517  CE1 TYR A 157      17.365  27.282 130.550  1.00 50.35     0.037 A 
ATOM   1518  CE2 TYR A 157      19.577  26.374 130.502  1.00 39.04     0.037 A 
ATOM   1519  CZ  TYR A 157      18.700  27.345 130.919  1.00 53.67     0.065 A 
ATOM   1520  OH  TYR A 157      19.165  28.376 131.708  1.00 65.81    -0.361 OA
ATOM   1521  HH  TYR A 157      20.080  28.419 131.961  1.00  0.00     0.217 HD
ATOM   1522  N   VAL A 158      14.933  22.113 127.598  1.00 49.32    -0.346 N 
ATOM   1523  HN  VAL A 158      14.317  22.872 127.890  1.00  0.00     0.163 HD
ATOM   1524  CA  VAL A 158      14.528  21.194 126.543  1.00 51.73     0.180 C 
ATOM   1525  C   VAL A 158      15.108  21.704 125.249  1.00 51.14     0.241 C 
ATOM   1526  O   VAL A 158      15.135  22.912 125.004  1.00 50.31    -0.271 OA
ATOM   1527  CB  VAL A 158      13.002  21.044 126.398  1.00 54.42     0.009 C 
ATOM   1528  CG1 VAL A 158      12.689  19.986 125.332  1.00 45.37     0.012 C 
ATOM   1529  CG2 VAL A 158      12.358  20.662 127.734  1.00 43.01     0.012 C 
ATOM   1530  N   LYS A 159      15.578  20.781 124.420  1.00 50.64    -0.346 N 
ATOM   1531  HN  LYS A 159      15.464  19.793 124.647  1.00  0.00     0.163 HD
ATOM   1532  CA  LYS A 159      16.256  21.164 123.188  1.00 53.52     0.176 C 
ATOM   1533  C   LYS A 159      15.266  21.581 122.092  1.00 55.66     0.241 C 
ATOM   1534  O   LYS A 159      14.443  20.786 121.626  1.00 47.17    -0.271 OA
ATOM   1535  CB  LYS A 159      17.205  20.050 122.706  1.00 37.58     0.035 C 
ATOM   1536  CG  LYS A 159      18.135  20.466 121.581  1.00 43.22     0.004 C 
ATOM   1537  CD  LYS A 159      19.021  19.315 121.090  1.00 70.37     0.027 C 
ATOM   1538  CE  LYS A 159      19.615  19.617 119.695  1.00 83.28     0.229 C 
ATOM   1539  NZ  LYS A 159      21.052  20.057 119.691  1.00 77.28    -0.079 N 
ATOM   1540  HZ1 LYS A 159      21.444  20.256 118.771  1.00  0.00     0.274 HD
ATOM   1541  HZ2 LYS A 159      21.630  19.371 120.177  1.00  0.00     0.274 HD
ATOM   1542  HZ3 LYS A 159      21.174  20.862 120.306  1.00  0.00     0.274 HD
ATOM   1543  N   ASP A 160      15.357  22.845 121.698  1.00 48.22    -0.346 N 
ATOM   1544  HN  ASP A 160      15.978  23.473 122.209  1.00  0.00     0.163 HD
ATOM   1545  CA  ASP A 160      14.609  23.371 120.570  1.00 53.21     0.186 C 
ATOM   1546  C   ASP A 160      15.207  22.833 119.252  1.00 51.03     0.241 C 
ATOM   1547  O   ASP A 160      16.255  23.286 118.802  1.00 61.08    -0.271 OA
ATOM   1548  CB  ASP A 160      14.651  24.900 120.632  1.00 61.44     0.147 C 
ATOM   1549  CG  ASP A 160      13.740  25.568 119.614  1.00 64.29     0.175 C 
ATOM   1550  OD1 ASP A 160      12.907  24.871 118.998  1.00 67.18    -0.648 OA
ATOM   1551  OD2 ASP A 160      13.853  26.803 119.446  1.00 60.89    -0.648 OA
ATOM   1552  N   GLU A 161      14.533  21.864 118.640  1.00 49.70    -0.346 N 
ATOM   1553  HN  GLU A 161      13.604  21.618 118.982  1.00  0.00     0.163 HD
ATOM   1554  CA  GLU A 161      15.076  21.141 117.498  1.00 48.04     0.177 C 
ATOM   1555  C   GLU A 161      13.967  20.381 116.790  1.00 48.57     0.241 C 
ATOM   1556  O   GLU A 161      12.892  20.202 117.359  1.00 47.73    -0.271 OA
ATOM   1557  CB  GLU A 161      16.145  20.158 117.975  1.00 40.20     0.045 C 
ATOM   1558  CG  GLU A 161      15.871  19.611 119.367  1.00 68.06     0.116 C 
ATOM   1559  CD  GLU A 161      16.351  18.184 119.551  1.00 77.41     0.172 C 
ATOM   1560  OE1 GLU A 161      15.818  17.480 120.445  1.00 74.64    -0.648 OA
ATOM   1561  OE2 GLU A 161      17.259  17.769 118.799  1.00 78.61    -0.648 OA
ATOM   1562  N   LEU A 162      14.213  19.928 115.560  1.00 43.98    -0.346 N 
ATOM   1563  HN  LEU A 162      15.123  20.090 115.129  1.00  0.00     0.163 HD
ATOM   1564  CA  LEU A 162      13.179  19.200 114.830  1.00 53.47     0.177 C 
ATOM   1565  C   LEU A 162      13.047  17.786 115.352  1.00 53.46     0.241 C 
ATOM   1566  O   LEU A 162      14.041  17.128 115.618  1.00 56.67    -0.271 OA
ATOM   1567  CB  LEU A 162      13.449  19.173 113.329  1.00 52.98     0.038 C 
ATOM   1568  CG  LEU A 162      13.280  20.494 112.583  1.00 48.70    -0.020 C 
ATOM   1569  CD1 LEU A 162      13.830  20.404 111.150  1.00 33.96     0.009 C 
ATOM   1570  CD2 LEU A 162      11.826  20.902 112.604  1.00 50.94     0.009 C 
ATOM   1571  N   ARG A 163      11.811  17.323 115.489  1.00 42.32    -0.346 N 
ATOM   1572  HN  ARG A 163      11.024  17.927 115.251  1.00  0.00     0.163 HD
ATOM   1573  CA  ARG A 163      11.551  15.979 115.969  1.00 53.84     0.176 C 
ATOM   1574  C   ARG A 163      10.494  15.292 115.091  1.00 61.37     0.241 C 
ATOM   1575  O   ARG A 163       9.591  15.947 114.577  1.00 58.75    -0.271 OA
ATOM   1576  CB  ARG A 163      11.065  16.056 117.415  1.00 67.40     0.036 C 
ATOM   1577  CG  ARG A 163      11.601  14.966 118.311  1.00 64.51     0.023 C 
ATOM   1578  CD  ARG A 163      12.874  15.407 119.011  1.00 68.94     0.138 C 
ATOM   1579  NE  ARG A 163      13.411  14.323 119.822  1.00 69.10    -0.227 N 
ATOM   1580  HE  ARG A 163      13.057  14.214 120.772  1.00  0.00     0.177 HD
ATOM   1581  CZ  ARG A 163      14.332  13.471 119.399  1.00 64.50     0.665 C 
ATOM   1582  NH1 ARG A 163      14.832  13.587 118.175  1.00 70.62    -0.235 N 
ATOM   1583 1HH1 ARG A 163      15.542  12.931 117.849  1.00  0.00     0.174 HD
ATOM   1584 2HH1 ARG A 163      14.504  14.330 117.558  1.00  0.00     0.174 HD
ATOM   1585  NH2 ARG A 163      14.758  12.507 120.200  1.00 63.44    -0.235 N 
ATOM   1586 1HH2 ARG A 163      15.468  11.851 119.874  1.00  0.00     0.174 HD
ATOM   1587 2HH2 ARG A 163      14.374  12.418 121.141  1.00  0.00     0.174 HD
ATOM   1588  N   SER A 164      10.591  13.976 114.929  1.00 63.10    -0.344 N 
ATOM   1589  HN  SER A 164      11.367  13.471 115.356  1.00  0.00     0.163 HD
ATOM   1590  CA  SER A 164       9.596  13.245 114.145  1.00 62.18     0.200 C 
ATOM   1591  C   SER A 164       8.209  13.323 114.776  1.00 76.80     0.243 C 
ATOM   1592  O   SER A 164       8.000  13.998 115.781  1.00 73.98    -0.271 OA
ATOM   1593  CB  SER A 164       9.966  11.784 114.044  1.00 48.47     0.199 C 
ATOM   1594  OG  SER A 164       9.466  11.119 115.187  1.00 65.78    -0.398 OA
ATOM   1595  HG  SER A 164       9.699  10.200 115.123  1.00  0.00     0.209 HD
ATOM   1596  N   LYS A 165       7.262  12.597 114.195  1.00 87.09    -0.346 N 
ATOM   1597  HN  LYS A 165       7.504  11.984 113.416  1.00  0.00     0.163 HD
ATOM   1598  CA  LYS A 165       5.881  12.664 114.656  1.00 88.91     0.176 C 
ATOM   1599  C   LYS A 165       5.655  11.930 115.989  1.00 83.17     0.241 C 
ATOM   1600  O   LYS A 165       5.136  12.515 116.947  1.00 70.53    -0.271 OA
ATOM   1601  CB  LYS A 165       4.932  12.149 113.572  1.00 84.18     0.035 C 
ATOM   1602  CG  LYS A 165       3.567  12.820 113.573  1.00103.37     0.004 C 
ATOM   1603  CD  LYS A 165       2.669  12.236 112.491  1.00110.15     0.027 C 
ATOM   1604  CE  LYS A 165       2.808  10.717 112.433  1.00116.83     0.229 C 
ATOM   1605  NZ  LYS A 165       1.638  10.059 111.784  1.00114.88    -0.079 N 
ATOM   1606  HZ1 LYS A 165       1.731   9.044 111.745  1.00  0.00     0.274 HD
ATOM   1607  HZ2 LYS A 165       1.467  10.447 110.856  1.00  0.00     0.274 HD
ATOM   1608  HZ3 LYS A 165       0.766  10.330 112.239  1.00  0.00     0.274 HD
ATOM   1609  N   THR A 166       6.051  10.663 116.068  1.00 71.00    -0.344 N 
ATOM   1610  HN  THR A 166       6.529  10.222 115.282  1.00  0.00     0.163 HD
ATOM   1611  CA  THR A 166       5.793   9.910 117.293  1.00 76.61     0.205 C 
ATOM   1612  C   THR A 166       6.583  10.449 118.487  1.00 90.43     0.243 C 
ATOM   1613  O   THR A 166       6.196  10.213 119.630  1.00100.45    -0.271 OA
ATOM   1614  CB  THR A 166       6.039   8.387 117.139  1.00 83.45     0.146 C 
ATOM   1615  CG2 THR A 166       5.390   7.858 115.872  1.00 92.60     0.042 C 
ATOM   1616  OG1 THR A 166       7.444   8.121 117.103  1.00 83.73    -0.393 OA
ATOM   1617  HG1 THR A 166       7.595   7.188 117.009  1.00  0.00     0.210 HD
ATOM   1618  N   LYS A 167       7.681  11.166 118.227  1.00 75.66    -0.346 N 
ATOM   1619  HN  LYS A 167       7.964  11.314 117.258  1.00  0.00     0.163 HD
ATOM   1620  CA  LYS A 167       8.488  11.745 119.309  1.00 65.23     0.176 C 
ATOM   1621  C   LYS A 167       7.882  13.057 119.775  1.00 68.85     0.241 C 
ATOM   1622  O   LYS A 167       8.221  13.575 120.844  1.00 64.91    -0.271 OA
ATOM   1623  CB  LYS A 167       9.930  12.002 118.869  1.00 61.94     0.035 C 
ATOM   1624  CG  LYS A 167      10.627  10.825 118.239  1.00 65.18     0.004 C 
ATOM   1625  CD  LYS A 167      11.331   9.970 119.266  1.00 77.78     0.027 C 
ATOM   1626  CE  LYS A 167      12.388   9.145 118.563  1.00 90.88     0.229 C 
ATOM   1627  NZ  LYS A 167      13.166  10.025 117.632  1.00 89.57    -0.079 N 
ATOM   1628  HZ1 LYS A 167      13.878   9.469 117.158  1.00  0.00     0.274 HD
ATOM   1629  HZ2 LYS A 167      13.562  10.836 118.107  1.00  0.00     0.274 HD
ATOM   1630  HZ3 LYS A 167      12.563  10.521 116.976  1.00  0.00     0.274 HD
ATOM   1631  N   VAL A 168       7.004  13.621 118.962  1.00 51.00    -0.346 N 
ATOM   1632  HN  VAL A 168       6.826  13.228 118.038  1.00  0.00     0.163 HD
ATOM   1633  CA  VAL A 168       6.301  14.804 119.406  1.00 64.09     0.180 C 
ATOM   1634  C   VAL A 168       5.086  14.355 120.200  1.00 73.52     0.241 C 
ATOM   1635  O   VAL A 168       4.865  14.795 121.330  1.00 69.46    -0.271 OA
ATOM   1636  CB  VAL A 168       5.909  15.706 118.234  1.00 62.43     0.009 C 
ATOM   1637  CG1 VAL A 168       5.019  16.834 118.713  1.00 57.38     0.012 C 
ATOM   1638  CG2 VAL A 168       7.169  16.269 117.583  1.00 66.29     0.012 C 
ATOM   1639  N   GLU A 169       4.319  13.447 119.610  1.00 79.01    -0.346 N 
ATOM   1640  HN  GLU A 169       4.557  13.125 118.672  1.00  0.00     0.163 HD
ATOM   1641  CA  GLU A 169       3.149  12.903 120.273  1.00 75.58     0.177 C 
ATOM   1642  C   GLU A 169       3.560  12.286 121.598  1.00 79.51     0.241 C 
ATOM   1643  O   GLU A 169       2.824  12.355 122.576  1.00 82.67    -0.271 OA
ATOM   1644  CB  GLU A 169       2.459  11.872 119.379  1.00 81.22     0.045 C 
ATOM   1645  CG  GLU A 169       1.928  12.467 118.079  1.00 95.07     0.116 C 
ATOM   1646  CD  GLU A 169       1.231  11.450 117.200  1.00 98.27     0.172 C 
ATOM   1647  OE1 GLU A 169       1.517  10.242 117.346  1.00 89.25    -0.648 OA
ATOM   1648  OE2 GLU A 169       0.394  11.864 116.368  1.00101.99    -0.648 OA
ATOM   1649  N   GLN A 170       4.757  11.712 121.630  1.00 72.38    -0.346 N 
ATOM   1650  HN  GLN A 170       5.356  11.760 120.806  1.00  0.00     0.163 HD
ATOM   1651  CA  GLN A 170       5.231  11.016 122.816  1.00 78.75     0.177 C 
ATOM   1652  C   GLN A 170       5.998  11.934 123.753  1.00 81.11     0.240 C 
ATOM   1653  O   GLN A 170       6.455  11.502 124.815  1.00 79.87    -0.271 OA
ATOM   1654  CB  GLN A 170       6.119   9.834 122.425  1.00 89.33     0.044 C 
ATOM   1655  CG  GLN A 170       5.667   8.504 122.986  1.00103.53     0.105 C 
ATOM   1656  CD  GLN A 170       4.336   8.063 122.409  1.00118.12     0.215 C 
ATOM   1657  NE2 GLN A 170       3.247   8.693 122.857  1.00 98.92    -0.370 N 
ATOM   1658 1HE2 GLN A 170       2.352   8.396 122.469  1.00  0.00     0.159 HD
ATOM   1659 2HE2 GLN A 170       3.288   9.436 123.555  1.00  0.00     0.159 HD
ATOM   1660  OE1 GLN A 170       4.287   7.165 121.566  1.00137.19    -0.274 OA
ATOM   1661  N   GLY A 171       6.147  13.197 123.357  1.00 79.84    -0.351 N 
ATOM   1662  HN  GLY A 171       5.707  13.500 122.488  1.00  0.00     0.163 HD
ATOM   1663  CA  GLY A 171       6.921  14.156 124.132  1.00 71.05     0.225 C 
ATOM   1664  C   GLY A 171       8.346  13.713 124.418  1.00 51.61     0.236 C 
ATOM   1665  O   GLY A 171       8.935  14.106 125.429  1.00 62.69    -0.272 OA
ATOM   1666  N   LYS A 172       8.882  12.870 123.537  1.00 45.93    -0.346 N 
ATOM   1667  HN  LYS A 172       8.281  12.483 122.809  1.00  0.00     0.163 HD
ATOM   1668  CA  LYS A 172      10.286  12.472 123.561  1.00 54.85     0.176 C 
ATOM   1669  C   LYS A 172      11.160  13.655 123.131  1.00 66.87     0.241 C 
ATOM   1670  O   LYS A 172      11.840  13.616 122.097  1.00 54.09    -0.271 OA
ATOM   1671  CB  LYS A 172      10.539  11.281 122.624  1.00 48.24     0.035 C 
ATOM   1672  CG  LYS A 172       9.628  10.076 122.821  1.00 59.78     0.004 C 
ATOM   1673  CD  LYS A 172      10.144   9.090 123.869  1.00 83.71     0.027 C 
ATOM   1674  CE  LYS A 172      10.346   9.766 125.231  1.00 99.61     0.229 C 
ATOM   1675  NZ  LYS A 172       9.787   8.997 126.385  1.00 95.48    -0.079 N 
ATOM   1676  HZ1 LYS A 172       9.921   9.447 127.291  1.00  0.00     0.274 HD
ATOM   1677  HZ2 LYS A 172      10.163   8.049 126.398  1.00  0.00     0.274 HD
ATOM   1678  HZ3 LYS A 172       8.800   8.790 126.232  1.00  0.00     0.274 HD
ATOM   1679  N   SER A 173      11.126  14.719 123.920  1.00 59.78    -0.344 N 
ATOM   1680  HN  SER A 173      10.507  14.728 124.731  1.00  0.00     0.163 HD
ATOM   1681  CA  SER A 173      11.958  15.867 123.641  1.00 67.95     0.200 C 
ATOM   1682  C   SER A 173      13.267  15.728 124.401  1.00 65.50     0.243 C 
ATOM   1683  O   SER A 173      13.274  15.661 125.633  1.00 66.98    -0.271 OA
ATOM   1684  CB  SER A 173      11.231  17.157 124.019  1.00 72.32     0.199 C 
ATOM   1685  OG  SER A 173      10.111  17.361 123.171  1.00 76.85    -0.398 OA
ATOM   1686  HG  SER A 173       9.659  18.163 123.406  1.00  0.00     0.209 HD
ATOM   1687  N   ARG A 174      14.371  15.673 123.658  1.00 60.57    -0.346 N 
ATOM   1688  HN  ARG A 174      14.290  15.753 122.644  1.00  0.00     0.163 HD
ATOM   1689  CA  ARG A 174      15.695  15.502 124.253  1.00 54.68     0.176 C 
ATOM   1690  C   ARG A 174      16.040  16.649 125.186  1.00 54.27     0.241 C 
ATOM   1691  O   ARG A 174      15.591  17.780 124.997  1.00 50.75    -0.271 OA
ATOM   1692  CB  ARG A 174      16.767  15.330 123.171  1.00 44.06     0.036 C 
ATOM   1693  CG  ARG A 174      16.597  14.042 122.352  1.00 51.21     0.023 C 
ATOM   1694  CD  ARG A 174      17.804  13.765 121.483  1.00 57.10     0.138 C 
ATOM   1695  NE  ARG A 174      18.040  14.865 120.546  1.00 66.31    -0.227 N 
ATOM   1696  HE  ARG A 174      17.255  15.476 120.319  1.00  0.00     0.177 HD
ATOM   1697  CZ  ARG A 174      19.210  15.118 119.973  1.00 61.57     0.665 C 
ATOM   1698  NH1 ARG A 174      20.256  14.364 120.248  1.00 56.59    -0.235 N 
ATOM   1699 1HH1 ARG A 174      21.155  14.558 119.808  1.00  0.00     0.174 HD
ATOM   1700 2HH1 ARG A 174      20.155  13.575 120.887  1.00  0.00     0.174 HD
ATOM   1701  NH2 ARG A 174      19.341  16.139 119.146  1.00 75.02    -0.235 N 
ATOM   1702 1HH2 ARG A 174      20.240  16.333 118.706  1.00  0.00     0.174 HD
ATOM   1703 2HH2 ARG A 174      18.532  16.722 118.933  1.00  0.00     0.174 HD
ATOM   1704  N   LEU A 175      16.836  16.344 126.205  1.00 59.66    -0.346 N 
ATOM   1705  HN  LEU A 175      17.220  15.401 126.274  1.00  0.00     0.163 HD
ATOM   1706  CA  LEU A 175      17.172  17.328 127.225  1.00 48.48     0.177 C 
ATOM   1707  C   LEU A 175      18.602  17.850 127.084  1.00 55.99     0.241 C 
ATOM   1708  O   LEU A 175      19.430  17.236 126.416  1.00 62.89    -0.271 OA
ATOM   1709  CB  LEU A 175      16.957  16.717 128.604  1.00 43.31     0.038 C 
ATOM   1710  CG  LEU A 175      15.483  16.552 128.956  1.00 54.45    -0.020 C 
ATOM   1711  CD1 LEU A 175      15.318  15.793 130.262  1.00 59.22     0.009 C 
ATOM   1712  CD2 LEU A 175      14.827  17.919 129.052  1.00 56.87     0.009 C 
ATOM   1713  N   ILE A 176      18.878  18.987 127.719  1.00 56.60    -0.346 N 
ATOM   1714  HN  ILE A 176      18.123  19.465 128.210  1.00  0.00     0.163 HD
ATOM   1715  CA  ILE A 176      20.212  19.581 127.745  1.00 34.38     0.180 C 
ATOM   1716  C   ILE A 176      20.536  20.047 129.160  1.00 44.18     0.241 C 
ATOM   1717  O   ILE A 176      19.699  20.673 129.812  1.00 48.49    -0.271 OA
ATOM   1718  CB  ILE A 176      20.242  20.805 126.864  1.00 41.53     0.013 C 
ATOM   1719  CG1 ILE A 176      20.084  20.403 125.416  1.00 51.04     0.002 C 
ATOM   1720  CG2 ILE A 176      21.529  21.562 127.036  1.00 51.36     0.012 C 
ATOM   1721  CD1 ILE A 176      19.596  21.553 124.571  1.00 78.48     0.005 C 
ATOM   1722  N   GLU A 177      21.748  19.761 129.633  1.00 67.71    -0.346 N 
ATOM   1723  HN  GLU A 177      22.391  19.218 129.056  1.00  0.00     0.163 HD
ATOM   1724  CA  GLU A 177      22.185  20.208 130.968  1.00 59.52     0.177 C 
ATOM   1725  C   GLU A 177      23.248  21.308 130.919  1.00 57.11     0.241 C 
ATOM   1726  O   GLU A 177      24.423  21.024 130.766  1.00 65.66    -0.271 OA
ATOM   1727  CB  GLU A 177      22.750  19.038 131.752  1.00 54.27     0.045 C 
ATOM   1728  CG  GLU A 177      21.946  17.754 131.604  1.00 87.83     0.116 C 
ATOM   1729  CD  GLU A 177      20.493  17.897 132.053  1.00 97.71     0.172 C 
ATOM   1730  OE1 GLU A 177      19.625  17.260 131.409  1.00103.85    -0.648 OA
ATOM   1731  OE2 GLU A 177      20.222  18.634 133.041  1.00 88.99    -0.648 OA
ATOM   1732  N   ALA A 178      22.845  22.560 131.067  1.00 31.44    -0.346 N 
ATOM   1733  HN  ALA A 178      21.865  22.763 131.261  1.00  0.00     0.163 HD
ATOM   1734  CA  ALA A 178      23.800  23.637 130.952  1.00 39.51     0.172 C 
ATOM   1735  C   ALA A 178      24.825  23.599 132.081  1.00 57.83     0.240 C 
ATOM   1736  O   ALA A 178      24.541  24.030 133.213  1.00 47.09    -0.271 OA
ATOM   1737  CB  ALA A 178      23.089  24.999 130.922  1.00 36.92     0.042 C 
ATOM   1738  N   SER A 179      26.016  23.095 131.768  1.00 46.22    -0.344 N 
ATOM   1739  HN  SER A 179      26.139  22.625 130.871  1.00  0.00     0.163 HD
ATOM   1740  CA  SER A 179      27.146  23.200 132.677  1.00 48.12     0.200 C 
ATOM   1741  C   SER A 179      27.410  24.653 133.028  1.00 44.97     0.243 C 
ATOM   1742  O   SER A 179      27.296  25.539 132.175  1.00 43.96    -0.271 OA
ATOM   1743  CB  SER A 179      28.399  22.617 132.042  1.00 50.12     0.199 C 
ATOM   1744  OG  SER A 179      29.568  23.031 132.725  1.00 50.04    -0.398 OA
ATOM   1745  HG  SER A 179      30.351  22.667 132.328  1.00  0.00     0.209 HD
ATOM   1746  N   SER A 180      27.753  24.887 134.294  1.00 43.70    -0.344 N 
ATOM   1747  HN  SER A 180      27.733  24.116 134.961  1.00  0.00     0.163 HD
ATOM   1748  CA  SER A 180      28.156  26.212 134.757  1.00 43.57     0.200 C 
ATOM   1749  C   SER A 180      29.487  26.585 134.134  1.00 41.76     0.243 C 
ATOM   1750  O   SER A 180      30.350  25.747 133.923  1.00 48.17    -0.271 OA
ATOM   1751  CB  SER A 180      28.276  26.253 136.294  1.00 53.89     0.199 C 
ATOM   1752  OG  SER A 180      28.645  27.546 136.777  1.00 43.85    -0.398 OA
ATOM   1753  HG  SER A 180      28.719  27.571 137.724  1.00  0.00     0.209 HD
ATOM   1754  N   LEU A 181      29.645  27.866 133.860  1.00 41.79    -0.346 N 
ATOM   1755  HN  LEU A 181      28.855  28.497 133.995  1.00  0.00     0.163 HD
ATOM   1756  CA  LEU A 181      30.893  28.411 133.376  1.00 27.63     0.177 C 
ATOM   1757  C   LEU A 181      32.090  28.037 134.276  1.00 41.95     0.241 C 
ATOM   1758  O   LEU A 181      33.181  27.747 133.770  1.00 38.65    -0.271 OA
ATOM   1759  CB  LEU A 181      30.737  29.934 133.259  1.00 22.81     0.038 C 
ATOM   1760  CG  LEU A 181      32.005  30.666 132.862  1.00 37.75    -0.020 C 
ATOM   1761  CD1 LEU A 181      32.519  30.069 131.548  1.00 41.93     0.009 C 
ATOM   1762  CD2 LEU A 181      31.747  32.134 132.739  1.00 38.25     0.009 C 
ATOM   1763  N   ASN A 182      31.885  28.065 135.599  1.00 40.79    -0.346 N 
ATOM   1764  HN  ASN A 182      30.966  28.347 135.940  1.00  0.00     0.163 HD
ATOM   1765  CA  ASN A 182      32.912  27.711 136.584  1.00 35.96     0.185 C 
ATOM   1766  C   ASN A 182      33.401  26.313 136.326  1.00 32.90     0.241 C 
ATOM   1767  O   ASN A 182      34.610  26.045 136.311  1.00 37.77    -0.271 OA
ATOM   1768  CB  ASN A 182      32.383  27.805 138.035  1.00 23.67     0.137 C 
ATOM   1769  CG  ASN A 182      32.423  29.226 138.577  1.00 34.62     0.217 C 
ATOM   1770  ND2 ASN A 182      32.791  29.388 139.838  1.00 38.78    -0.370 N 
ATOM   1771 1HD2 ASN A 182      32.818  30.341 140.201  1.00  0.00     0.159 HD
ATOM   1772 2HD2 ASN A 182      33.013  28.601 140.447  1.00  0.00     0.159 HD
ATOM   1773  OD1 ASN A 182      32.159  30.164 137.851  1.00 34.36    -0.274 OA
ATOM   1774  N   ASP A 183      32.442  25.423 136.108  1.00 30.47    -0.345 N 
ATOM   1775  HN  ASP A 183      31.470  25.732 136.113  1.00  0.00     0.163 HD
ATOM   1776  CA  ASP A 183      32.737  24.016 135.862  1.00 38.68     0.186 C 
ATOM   1777  C   ASP A 183      33.381  23.706 134.502  1.00 39.91     0.241 C 
ATOM   1778  O   ASP A 183      34.273  22.856 134.448  1.00 42.02    -0.271 OA
ATOM   1779  CB  ASP A 183      31.498  23.159 136.106  1.00 42.53     0.147 C 
ATOM   1780  CG  ASP A 183      31.179  23.011 137.593  1.00 53.76     0.175 C 
ATOM   1781  OD1 ASP A 183      32.071  22.563 138.346  1.00 49.06    -0.648 OA
ATOM   1782  OD2 ASP A 183      30.038  23.344 138.006  1.00 55.18    -0.648 OA
ATOM   1783  N   SER A 184      32.954  24.375 133.419  1.00 31.21    -0.344 N 
ATOM   1784  HN  SER A 184      32.125  24.966 133.488  1.00  0.00     0.163 HD
ATOM   1785  CA  SER A 184      33.661  24.269 132.139  1.00 20.44     0.200 C 
ATOM   1786  C   SER A 184      35.117  24.732 132.261  1.00 31.17     0.243 C 
ATOM   1787  O   SER A 184      36.039  24.110 131.732  1.00 34.04    -0.271 OA
ATOM   1788  CB  SER A 184      32.967  25.078 131.056  1.00 27.15     0.199 C 
ATOM   1789  OG  SER A 184      31.596  24.756 130.967  1.00 39.37    -0.398 OA
ATOM   1790  HG  SER A 184      31.162  25.262 130.290  1.00  0.00     0.209 HD
ATOM   1791  N   VAL A 185      35.338  25.821 132.979  1.00 27.30    -0.346 N 
ATOM   1792  HN  VAL A 185      34.562  26.314 133.421  1.00  0.00     0.163 HD
ATOM   1793  CA  VAL A 185      36.695  26.304 133.130  1.00 23.98     0.180 C 
ATOM   1794  C   VAL A 185      37.541  25.305 133.922  1.00 44.16     0.241 C 
ATOM   1795  O   VAL A 185      38.679  24.972 133.535  1.00 39.83    -0.271 OA
ATOM   1796  CB  VAL A 185      36.687  27.670 133.773  1.00 33.69     0.009 C 
ATOM   1797  CG1 VAL A 185      38.066  28.039 134.289  1.00 27.68     0.012 C 
ATOM   1798  CG2 VAL A 185      36.186  28.665 132.779  1.00 28.45     0.012 C 
ATOM   1799  N   ALA A 186      36.977  24.817 135.023  1.00 37.41    -0.346 N 
ATOM   1800  HN  ALA A 186      36.061  25.168 135.304  1.00  0.00     0.163 HD
ATOM   1801  CA  ALA A 186      37.624  23.795 135.846  1.00 38.81     0.172 C 
ATOM   1802  C   ALA A 186      37.889  22.499 135.059  1.00 30.39     0.240 C 
ATOM   1803  O   ALA A 186      38.989  21.939 135.120  1.00 30.45    -0.271 OA
ATOM   1804  CB  ALA A 186      36.792  23.512 137.071  1.00 28.91     0.042 C 
ATOM   1805  N   MET A 187      36.898  22.041 134.299  1.00 31.30    -0.346 N 
ATOM   1806  HN  MET A 187      36.021  22.560 134.255  1.00  0.00     0.163 HD
ATOM   1807  CA  MET A 187      37.040  20.801 133.520  1.00 17.61     0.177 C 
ATOM   1808  C   MET A 187      38.118  20.945 132.457  1.00 39.11     0.241 C 
ATOM   1809  O   MET A 187      38.924  20.008 132.240  1.00 37.81    -0.271 OA
ATOM   1810  CB  MET A 187      35.716  20.408 132.877  1.00 38.24     0.045 C 
ATOM   1811  CG  MET A 187      34.734  19.752 133.807  1.00 31.07     0.076 C 
ATOM   1812  SD  MET A 187      35.453  18.229 134.344  1.00 38.74    -0.173 SA
ATOM   1813  CE  MET A 187      34.861  17.102 133.096  1.00 23.33     0.089 C 
ATOM   1814  N   ARG A 188      38.147  22.117 131.805  1.00 24.73    -0.346 N 
ATOM   1815  HN  ARG A 188      37.423  22.810 131.995  1.00  0.00     0.163 HD
ATOM   1816  CA  ARG A 188      39.194  22.426 130.826  1.00 36.20     0.176 C 
ATOM   1817  C   ARG A 188      40.612  22.639 131.422  1.00 39.49     0.241 C 
ATOM   1818  O   ARG A 188      41.608  22.301 130.798  1.00 37.52    -0.271 OA
ATOM   1819  CB  ARG A 188      38.749  23.553 129.887  1.00 29.88     0.036 C 
ATOM   1820  CG  ARG A 188      37.564  23.127 129.015  1.00 31.52     0.023 C 
ATOM   1821  CD  ARG A 188      36.760  24.295 128.539  1.00 31.47     0.138 C 
ATOM   1822  NE  ARG A 188      37.641  25.150 127.778  1.00 46.40    -0.227 N 
ATOM   1823  HE  ARG A 188      38.430  25.568 128.272  1.00  0.00     0.177 HD
ATOM   1824  CZ  ARG A 188      37.508  25.436 126.491  1.00 37.80     0.665 C 
ATOM   1825  NH1 ARG A 188      36.482  24.981 125.787  1.00 26.71    -0.235 N 
ATOM   1826 1HH1 ARG A 188      36.380  25.201 124.796  1.00  0.00     0.174 HD
ATOM   1827 2HH1 ARG A 188      35.786  24.381 126.229  1.00  0.00     0.174 HD
ATOM   1828  NH2 ARG A 188      38.410  26.214 125.918  1.00 54.95    -0.235 N 
ATOM   1829 1HH2 ARG A 188      38.308  26.434 124.927  1.00  0.00     0.174 HD
ATOM   1830 2HH2 ARG A 188      39.200  26.564 126.460  1.00  0.00     0.174 HD
ATOM   1831  N   MET A 189      40.720  23.152 132.637  1.00 35.96    -0.346 N 
ATOM   1832  HN  MET A 189      39.900  23.496 133.136  1.00  0.00     0.163 HD
ATOM   1833  CA  MET A 189      42.049  23.211 133.243  1.00 44.68     0.177 C 
ATOM   1834  C   MET A 189      42.555  21.792 133.527  1.00 40.61     0.241 C 
ATOM   1835  O   MET A 189      43.691  21.463 133.209  1.00 45.71    -0.271 OA
ATOM   1836  CB  MET A 189      42.057  24.050 134.524  1.00 37.98     0.045 C 
ATOM   1837  CG  MET A 189      42.006  25.537 134.294  1.00 35.80     0.076 C 
ATOM   1838  SD  MET A 189      42.215  26.460 135.836  1.00 44.55    -0.173 SA
ATOM   1839  CE  MET A 189      40.691  26.046 136.683  1.00 44.80     0.089 C 
ATOM   1840  N   ALA A 190      41.710  20.953 134.116  1.00 25.02    -0.346 N 
ATOM   1841  HN  ALA A 190      40.794  21.291 134.411  1.00  0.00     0.163 HD
ATOM   1842  CA  ALA A 190      42.069  19.545 134.352  1.00 35.86     0.172 C 
ATOM   1843  C   ALA A 190      42.345  18.735 133.081  1.00 36.03     0.240 C 
ATOM   1844  O   ALA A 190      43.299  17.968 133.019  1.00 45.15    -0.271 OA
ATOM   1845  CB  ALA A 190      40.968  18.844 135.153  1.00 34.12     0.042 C 
ATOM   1846  N   PHE A 191      41.502  18.892 132.071  1.00 36.00    -0.346 N 
ATOM   1847  HN  PHE A 191      40.885  19.704 132.036  1.00  0.00     0.163 HD
ATOM   1848  CA  PHE A 191      41.464  17.893 131.009  1.00 42.47     0.180 C 
ATOM   1849  C   PHE A 191      41.878  18.383 129.655  1.00 27.23     0.241 C 
ATOM   1850  O   PHE A 191      42.052  17.572 128.769  1.00 41.11    -0.271 OA
ATOM   1851  CB  PHE A 191      40.070  17.236 130.949  1.00 40.27     0.073 C 
ATOM   1852  CG  PHE A 191      39.773  16.379 132.157  1.00 29.13    -0.056 A 
ATOM   1853  CD1 PHE A 191      40.646  15.376 132.536  1.00 29.33     0.007 A 
ATOM   1854  CD2 PHE A 191      38.674  16.613 132.938  1.00 30.70     0.007 A 
ATOM   1855  CE1 PHE A 191      40.407  14.617 133.656  1.00 33.14     0.001 A 
ATOM   1856  CE2 PHE A 191      38.433  15.839 134.073  1.00 38.55     0.001 A 
ATOM   1857  CZ  PHE A 191      39.295  14.853 134.421  1.00 31.77     0.000 A 
ATOM   1858  N   GLY A 192      42.061  19.697 129.509  1.00 31.13    -0.351 N 
ATOM   1859  HN  GLY A 192      42.029  20.287 130.341  1.00  0.00     0.163 HD
ATOM   1860  CA  GLY A 192      42.305  20.331 128.218  1.00 36.19     0.225 C 
ATOM   1861  C   GLY A 192      43.381  19.721 127.316  1.00 36.09     0.236 C 
ATOM   1862  O   GLY A 192      43.256  19.683 126.090  1.00 31.43    -0.272 OA
ATOM   1863  N   ASN A 193      44.457  19.246 127.921  1.00 30.32    -0.346 N 
ATOM   1864  HN  ASN A 193      44.565  19.344 128.930  1.00  0.00     0.163 HD
ATOM   1865  CA  ASN A 193      45.474  18.589 127.142  1.00 39.75     0.185 C 
ATOM   1866  C   ASN A 193      45.001  17.208 126.663  1.00 49.20     0.241 C 
ATOM   1867  O   ASN A 193      45.407  16.742 125.594  1.00 38.55    -0.271 OA
ATOM   1868  CB  ASN A 193      46.803  18.559 127.894  1.00 32.17     0.137 C 
ATOM   1869  CG  ASN A 193      47.409  19.953 128.054  1.00 43.15     0.217 C 
ATOM   1870  ND2 ASN A 193      47.758  20.308 129.282  1.00 41.79    -0.370 N 
ATOM   1871 1HD2 ASN A 193      48.162  21.238 129.389  1.00  0.00     0.159 HD
ATOM   1872 2HD2 ASN A 193      47.656  19.684 130.082  1.00  0.00     0.159 HD
ATOM   1873  OD1 ASN A 193      47.532  20.707 127.087  1.00 48.69    -0.274 OA
ATOM   1874  N   LEU A 194      44.109  16.580 127.427  1.00 34.35    -0.346 N 
ATOM   1875  HN  LEU A 194      43.866  16.961 128.342  1.00  0.00     0.163 HD
ATOM   1876  CA  LEU A 194      43.481  15.357 126.964  1.00 31.34     0.177 C 
ATOM   1877  C   LEU A 194      42.579  15.655 125.759  1.00 33.11     0.241 C 
ATOM   1878  O   LEU A 194      42.746  15.052 124.690  1.00 31.83    -0.271 OA
ATOM   1879  CB  LEU A 194      42.708  14.679 128.095  1.00 30.59     0.038 C 
ATOM   1880  CG  LEU A 194      41.966  13.383 127.799  1.00 29.97    -0.020 C 
ATOM   1881  CD1 LEU A 194      42.925  12.244 127.522  1.00 36.16     0.009 C 
ATOM   1882  CD2 LEU A 194      41.057  13.050 128.968  1.00 29.93     0.009 C 
ATOM   1883  N   TYR A 195      41.642  16.589 125.921  1.00 29.14    -0.346 N 
ATOM   1884  HN  TYR A 195      41.507  17.004 126.843  1.00  0.00     0.163 HD
ATOM   1885  CA  TYR A 195      40.798  17.036 124.801  1.00 39.75     0.180 C 
ATOM   1886  C   TYR A 195      41.673  17.415 123.589  1.00 39.17     0.241 C 
ATOM   1887  O   TYR A 195      41.351  17.129 122.436  1.00 25.84    -0.271 OA
ATOM   1888  CB  TYR A 195      39.976  18.280 125.145  1.00 27.85     0.073 C 
ATOM   1889  CG  TYR A 195      39.093  18.262 126.379  1.00 38.90    -0.056 A 
ATOM   1890  CD1 TYR A 195      38.767  17.080 127.044  1.00 31.76     0.010 A 
ATOM   1891  CD2 TYR A 195      38.564  19.449 126.863  1.00 33.53     0.010 A 
ATOM   1892  CE1 TYR A 195      37.960  17.094 128.181  1.00 25.40     0.037 A 
ATOM   1893  CE2 TYR A 195      37.752  19.476 127.989  1.00 31.72     0.037 A 
ATOM   1894  CZ  TYR A 195      37.451  18.305 128.645  1.00 47.25     0.065 A 
ATOM   1895  OH  TYR A 195      36.640  18.383 129.762  1.00 34.16    -0.361 OA
ATOM   1896  HH  TYR A 195      36.293  19.209 130.078  1.00  0.00     0.217 HD
ATOM   1897  N   ALA A 196      42.783  18.090 123.838  1.00 27.21    -0.346 N 
ATOM   1898  HN  ALA A 196      43.083  18.289 124.792  1.00  0.00     0.163 HD
ATOM   1899  CA  ALA A 196      43.553  18.533 122.695  1.00 46.41     0.172 C 
ATOM   1900  C   ALA A 196      44.134  17.323 121.957  1.00 33.45     0.240 C 
ATOM   1901  O   ALA A 196      44.059  17.243 120.738  1.00 36.94    -0.271 OA
ATOM   1902  CB  ALA A 196      44.633  19.522 123.113  1.00 37.95     0.042 C 
ATOM   1903  N   ALA A 197      44.693  16.383 122.716  1.00 30.20    -0.346 N 
ATOM   1904  HN  ALA A 197      44.669  16.492 123.730  1.00  0.00     0.163 HD
ATOM   1905  CA  ALA A 197      45.339  15.203 122.153  1.00 30.61     0.172 C 
ATOM   1906  C   ALA A 197      44.320  14.396 121.361  1.00 39.34     0.240 C 
ATOM   1907  O   ALA A 197      44.614  13.903 120.271  1.00 38.80    -0.271 OA
ATOM   1908  CB  ALA A 197      45.978  14.351 123.257  1.00 33.42     0.042 C 
ATOM   1909  N   PHE A 198      43.113  14.293 121.894  1.00 17.62    -0.346 N 
ATOM   1910  HN  PHE A 198      42.931  14.675 122.822  1.00  0.00     0.163 HD
ATOM   1911  CA  PHE A 198      42.055  13.641 121.162  1.00 32.75     0.180 C 
ATOM   1912  C   PHE A 198      41.701  14.353 119.862  1.00 37.36     0.241 C 
ATOM   1913  O   PHE A 198      41.590  13.709 118.819  1.00 42.57    -0.271 OA
ATOM   1914  CB  PHE A 198      40.815  13.470 122.036  1.00 32.47     0.073 C 
ATOM   1915  CG  PHE A 198      40.732  12.121 122.688  1.00 39.06    -0.056 A 
ATOM   1916  CD1 PHE A 198      41.471  11.839 123.830  1.00 30.38     0.007 A 
ATOM   1917  CD2 PHE A 198      39.929  11.118 122.145  1.00 37.23     0.007 A 
ATOM   1918  CE1 PHE A 198      41.392  10.583 124.432  1.00 46.04     0.001 A 
ATOM   1919  CE2 PHE A 198      39.850   9.858 122.732  1.00 34.92     0.001 A 
ATOM   1920  CZ  PHE A 198      40.573   9.588 123.880  1.00 34.95     0.000 A 
ATOM   1921  N   HIS A 199      41.519  15.669 119.923  1.00 33.27    -0.346 N 
ATOM   1922  HN  HIS A 199      41.681  16.150 120.808  1.00  0.00     0.163 HD
ATOM   1923  CA  HIS A 199      41.094  16.445 118.763  1.00 29.91     0.182 C 
ATOM   1924  C   HIS A 199      42.144  16.330 117.657  1.00 45.45     0.241 C 
ATOM   1925  O   HIS A 199      41.822  16.221 116.466  1.00 34.43    -0.271 OA
ATOM   1926  CB  HIS A 199      40.853  17.915 119.137  1.00 25.54     0.093 C 
ATOM   1927  CG  HIS A 199      39.734  18.124 120.118  1.00 26.36     0.028 A 
ATOM   1928  CD2 HIS A 199      38.761  17.290 120.561  1.00 32.98     0.114 A 
ATOM   1929  ND1 HIS A 199      39.548  19.312 120.794  1.00 35.44    -0.354 N 
ATOM   1930  HD1 HIS A 199      40.128  20.145 120.690  1.00  0.00     0.166 HD
ATOM   1931  CE1 HIS A 199      38.502  19.206 121.598  1.00 26.69     0.180 A 
ATOM   1932  NE2 HIS A 199      38.013  17.985 121.485  1.00 26.50    -0.360 N 
ATOM   1933  HE2 HIS A 199      37.212  17.617 121.998  1.00  0.00     0.166 HD
ATOM   1934  N   LYS A 200      43.410  16.299 118.052  1.00 29.13    -0.346 N 
ATOM   1935  HN  LYS A 200      43.639  16.326 119.046  1.00  0.00     0.163 HD
ATOM   1936  CA  LYS A 200      44.464  16.227 117.061  1.00 27.32     0.176 C 
ATOM   1937  C   LYS A 200      44.653  14.835 116.461  1.00 39.81     0.241 C 
ATOM   1938  O   LYS A 200      45.387  14.675 115.475  1.00 31.44    -0.271 OA
ATOM   1939  CB  LYS A 200      45.781  16.708 117.657  1.00 33.77     0.035 C 
ATOM   1940  CG  LYS A 200      45.891  18.220 117.814  1.00 35.28     0.004 C 
ATOM   1941  CD  LYS A 200      47.340  18.595 118.084  1.00 69.18     0.027 C 
ATOM   1942  CE  LYS A 200      47.460  19.928 118.796  1.00 94.22     0.229 C 
ATOM   1943  NZ  LYS A 200      46.979  19.836 120.211  1.00114.65    -0.079 N 
ATOM   1944  HZ1 LYS A 200      47.060  20.733 120.690  1.00  0.00     0.274 HD
ATOM   1945  HZ2 LYS A 200      47.459  19.095 120.722  1.00  0.00     0.274 HD
ATOM   1946  HZ3 LYS A 200      46.028  19.470 120.260  1.00  0.00     0.274 HD
ATOM   1947  N   ASN A 201      44.010  13.825 117.049  1.00 39.53    -0.346 N 
ATOM   1948  HN  ASN A 201      43.301  14.016 117.757  1.00  0.00     0.163 HD
ATOM   1949  CA  ASN A 201      44.319  12.450 116.681  1.00 28.52     0.185 C 
ATOM   1950  C   ASN A 201      43.141  11.545 116.432  1.00 26.26     0.243 C 
ATOM   1951  O   ASN A 201      43.069  10.465 116.997  1.00 30.81    -0.271 OA
ATOM   1952  CB  ASN A 201      45.189  11.815 117.743  1.00 35.48     0.137 C 
ATOM   1953  CG  ASN A 201      46.564  12.408 117.783  1.00 47.08     0.217 C 
ATOM   1954  ND2 ASN A 201      46.820  13.259 118.786  1.00 18.92    -0.370 N 
ATOM   1955 1HD2 ASN A 201      47.756  13.663 118.813  1.00  0.00     0.159 HD
ATOM   1956 2HD2 ASN A 201      46.131  13.506 119.496  1.00  0.00     0.159 HD
ATOM   1957  OD1 ASN A 201      47.400  12.108 116.921  1.00 49.41    -0.274 OA
ATOM   1958  N   PRO A 202      42.216  11.979 115.585  1.00 25.14    -0.337 N 
ATOM   1959  CA  PRO A 202      41.080  11.128 115.241  1.00 23.39     0.179 C 
ATOM   1960  C   PRO A 202      41.586   9.928 114.444  1.00 43.28     0.241 C 
ATOM   1961  O   PRO A 202      42.455  10.087 113.575  1.00 45.56    -0.271 OA
ATOM   1962  CB  PRO A 202      40.230  12.026 114.348  1.00 26.74     0.037 C 
ATOM   1963  CG  PRO A 202      41.195  13.000 113.774  1.00 32.91     0.022 C 
ATOM   1964  CD  PRO A 202      42.252  13.222 114.803  1.00 18.21     0.127 C 
ATOM   1965  N   GLY A 203      41.053   8.746 114.747  1.00 35.30    -0.351 N 
ATOM   1966  HN  GLY A 203      40.276   8.710 115.406  1.00  0.00     0.163 HD
ATOM   1967  CA  GLY A 203      41.542   7.509 114.170  1.00 37.64     0.225 C 
ATOM   1968  C   GLY A 203      41.303   6.346 115.117  1.00 42.61     0.236 C 
ATOM   1969  O   GLY A 203      40.425   6.398 115.975  1.00 36.48    -0.272 OA
ATOM   1970  N   VAL A 204      42.105   5.301 114.962  1.00 41.39    -0.346 N 
ATOM   1971  HN  VAL A 204      42.882   5.372 114.305  1.00  0.00     0.163 HD
ATOM   1972  CA  VAL A 204      41.918   4.048 115.698  1.00 51.02     0.180 C 
ATOM   1973  C   VAL A 204      42.803   3.896 116.947  1.00 45.73     0.241 C 
ATOM   1974  O   VAL A 204      42.621   2.959 117.713  1.00 39.40    -0.271 OA
ATOM   1975  CB  VAL A 204      42.105   2.813 114.775  1.00 46.61     0.009 C 
ATOM   1976  CG1 VAL A 204      40.941   2.694 113.781  1.00 50.12     0.012 C 
ATOM   1977  CG2 VAL A 204      43.433   2.883 114.039  1.00 33.04     0.012 C 
ATOM   1978  N   ILE A 205      43.751   4.807 117.144  1.00 36.94    -0.346 N 
ATOM   1979  HN  ILE A 205      43.948   5.488 116.411  1.00  0.00     0.163 HD
ATOM   1980  CA  ILE A 205      44.516   4.854 118.386  1.00 35.19     0.180 C 
ATOM   1981  C   ILE A 205      43.661   5.421 119.519  1.00 42.45     0.241 C 
ATOM   1982  O   ILE A 205      43.587   4.836 120.596  1.00 48.27    -0.271 OA
ATOM   1983  CB  ILE A 205      45.783   5.721 118.261  1.00 49.34     0.013 C 
ATOM   1984  CG1 ILE A 205      46.511   5.459 116.944  1.00 49.26     0.002 C 
ATOM   1985  CG2 ILE A 205      46.701   5.473 119.426  1.00 48.92     0.012 C 
ATOM   1986  CD1 ILE A 205      46.878   4.018 116.710  1.00 48.38     0.005 C 
ATOM   1987  N   THR A 206      43.025   6.564 119.275  1.00 37.72    -0.344 N 
ATOM   1988  HN  THR A 206      43.174   7.032 118.381  1.00  0.00     0.163 HD
ATOM   1989  CA  THR A 206      42.119   7.170 120.249  1.00 38.70     0.205 C 
ATOM   1990  C   THR A 206      40.760   6.468 120.277  1.00 44.03     0.243 C 
ATOM   1991  O   THR A 206      40.003   6.578 121.263  1.00 31.22    -0.271 OA
ATOM   1992  CB  THR A 206      41.855   8.676 119.943  1.00 37.37     0.146 C 
ATOM   1993  CG2 THR A 206      43.138   9.496 120.016  1.00 33.59     0.042 C 
ATOM   1994  OG1 THR A 206      41.265   8.812 118.640  1.00 36.24    -0.393 OA
ATOM   1995  HG1 THR A 206      41.104   9.730 118.454  1.00  0.00     0.210 HD
ATOM   1996  N   GLY A 207      40.438   5.785 119.173  1.00 41.76    -0.350 N 
ATOM   1997  HN  GLY A 207      41.144   5.664 118.447  1.00  0.00     0.163 HD
ATOM   1998  CA  GLY A 207      39.118   5.209 118.969  1.00 22.93     0.225 C 
ATOM   1999  C   GLY A 207      38.031   6.263 118.916  1.00 36.30     0.236 C 
ATOM   2000  O   GLY A 207      36.898   6.023 119.348  1.00 39.72    -0.272 OA
ATOM   2001  N   SER A 208      38.368   7.440 118.387  1.00 38.14    -0.344 N 
ATOM   2002  HN  SER A 208      39.286   7.544 117.956  1.00  0.00     0.163 HD
ATOM   2003  CA  SER A 208      37.460   8.585 118.407  1.00 27.88     0.200 C 
ATOM   2004  C   SER A 208      37.504   9.368 117.098  1.00 27.61     0.243 C 
ATOM   2005  O   SER A 208      38.572   9.532 116.514  1.00 28.57    -0.271 OA
ATOM   2006  CB  SER A 208      37.842   9.512 119.570  1.00 34.23     0.199 C 
ATOM   2007  OG  SER A 208      37.158  10.767 119.499  1.00 34.13    -0.398 OA
ATOM   2008  HG  SER A 208      37.394  11.341 120.219  1.00  0.00     0.209 HD
ATOM   2009  N   ALA A 209      36.359   9.879 116.655  1.00 23.67    -0.346 N 
ATOM   2010  HN  ALA A 209      35.497   9.698 117.170  1.00  0.00     0.163 HD
ATOM   2011  CA  ALA A 209      36.314  10.698 115.439  1.00 29.56     0.172 C 
ATOM   2012  C   ALA A 209      36.268  12.214 115.684  1.00 31.25     0.240 C 
ATOM   2013  O   ALA A 209      36.330  13.011 114.732  1.00 23.99    -0.271 OA
ATOM   2014  CB  ALA A 209      35.158  10.258 114.502  1.00 31.40     0.042 C 
ATOM   2015  N   VAL A 210      36.170  12.611 116.949  1.00 31.79    -0.346 N 
ATOM   2016  HN  VAL A 210      36.053  11.916 117.686  1.00  0.00     0.163 HD
ATOM   2017  CA  VAL A 210      36.228  14.032 117.301  1.00 24.83     0.180 C 
ATOM   2018  C   VAL A 210      37.461  14.652 116.656  1.00 32.40     0.241 C 
ATOM   2019  O   VAL A 210      38.577  14.148 116.790  1.00 30.80    -0.271 OA
ATOM   2020  CB  VAL A 210      36.233  14.250 118.827  1.00 27.78     0.009 C 
ATOM   2021  CG1 VAL A 210      36.001  15.726 119.163  1.00 29.32     0.012 C 
ATOM   2022  CG2 VAL A 210      35.147  13.392 119.478  1.00 25.41     0.012 C 
ATOM   2023  N   GLY A 211      37.253  15.727 115.910  1.00 29.32    -0.351 N 
ATOM   2024  HN  GLY A 211      36.315  16.122 115.839  1.00  0.00     0.163 HD
ATOM   2025  CA  GLY A 211      38.352  16.346 115.193  1.00 33.09     0.225 C 
ATOM   2026  C   GLY A 211      38.528  15.897 113.741  1.00 41.04     0.236 C 
ATOM   2027  O   GLY A 211      39.448  16.343 113.073  1.00 44.88    -0.272 OA
ATOM   2028  N   CYS A 212      37.664  15.018 113.248  1.00 25.70    -0.346 N 
ATOM   2029  HN  CYS A 212      36.945  14.621 113.853  1.00  0.00     0.163 HD
ATOM   2030  CA  CYS A 212      37.736  14.616 111.850  1.00 27.14     0.186 C 
ATOM   2031  C   CYS A 212      36.857  15.518 110.979  1.00 29.91     0.242 C 
ATOM   2032  O   CYS A 212      35.925  16.162 111.464  1.00 33.30    -0.271 OA
ATOM   2033  CB  CYS A 212      37.267  13.160 111.670  1.00 21.78     0.121 C 
ATOM   2034  SG  CYS A 212      35.419  12.957 111.576  1.00 36.29    -0.095 SA
ATOM   2035  N   ASP A 213      37.157  15.533 109.689  1.00 26.96    -0.345 N 
ATOM   2036  HN  ASP A 213      38.009  15.062 109.385  1.00  0.00     0.163 HD
ATOM   2037  CA  ASP A 213      36.332  16.188 108.681  1.00 37.72     0.187 C 
ATOM   2038  C   ASP A 213      35.849  15.107 107.745  1.00 34.94     0.243 C 
ATOM   2039  O   ASP A 213      36.582  14.679 106.868  1.00 38.42    -0.271 OA
ATOM   2040  CB  ASP A 213      37.164  17.214 107.899  1.00 29.00     0.147 C 
ATOM   2041  CG  ASP A 213      36.459  17.743 106.645  1.00 46.81     0.175 C 
ATOM   2042  OD1 ASP A 213      35.281  17.402 106.385  1.00 36.82    -0.648 OA
ATOM   2043  OD2 ASP A 213      37.113  18.521 105.912  1.00 40.33    -0.648 OA
ATOM   2044  N   PRO A 214      34.602  14.680 107.915  1.00 40.88    -0.337 N 
ATOM   2045  CA  PRO A 214      34.082  13.554 107.133  1.00 34.68     0.179 C 
ATOM   2046  C   PRO A 214      34.357  13.654 105.615  1.00 39.99     0.241 C 
ATOM   2047  O   PRO A 214      34.496  12.616 105.000  1.00 35.68    -0.271 OA
ATOM   2048  CB  PRO A 214      32.586  13.572 107.449  1.00 31.91     0.037 C 
ATOM   2049  CG  PRO A 214      32.535  14.163 108.841  1.00 48.10     0.022 C 
ATOM   2050  CD  PRO A 214      33.616  15.209 108.876  1.00 23.27     0.127 C 
ATOM   2051  N   ASP A 215      34.462  14.845 105.032  1.00 36.50    -0.346 N 
ATOM   2052  HN  ASP A 215      34.335  15.692 105.585  1.00  0.00     0.163 HD
ATOM   2053  CA  ASP A 215      34.759  14.949 103.598  1.00 36.87     0.186 C 
ATOM   2054  C   ASP A 215      36.135  14.374 103.266  1.00 42.87     0.241 C 
ATOM   2055  O   ASP A 215      36.391  14.002 102.109  1.00 44.44    -0.271 OA
ATOM   2056  CB  ASP A 215      34.722  16.404 103.093  1.00 26.00     0.147 C 
ATOM   2057  CG  ASP A 215      33.318  17.019 103.095  1.00 56.81     0.175 C 
ATOM   2058  OD1 ASP A 215      32.303  16.283 103.124  1.00 45.39    -0.648 OA
ATOM   2059  OD2 ASP A 215      33.232  18.271 103.052  1.00 76.25    -0.648 OA
ATOM   2060  N   LEU A 216      37.022  14.329 104.262  1.00 30.62    -0.346 N 
ATOM   2061  HN  LEU A 216      36.738  14.636 105.192  1.00  0.00     0.163 HD
ATOM   2062  CA  LEU A 216      38.399  13.849 104.058  1.00 28.69     0.177 C 
ATOM   2063  C   LEU A 216      38.734  12.551 104.786  1.00 39.48     0.241 C 
ATOM   2064  O   LEU A 216      39.617  11.798 104.365  1.00 26.65    -0.271 OA
ATOM   2065  CB  LEU A 216      39.412  14.877 104.521  1.00 25.94     0.038 C 
ATOM   2066  CG  LEU A 216      39.499  16.212 103.812  1.00 45.73    -0.020 C 
ATOM   2067  CD1 LEU A 216      40.490  17.039 104.593  1.00 38.21     0.009 C 
ATOM   2068  CD2 LEU A 216      39.935  16.059 102.360  1.00 35.02     0.009 C 
ATOM   2069  N   PHE A 217      38.038  12.323 105.893  1.00 25.59    -0.346 N 
ATOM   2070  HN  PHE A 217      37.249  12.935 106.098  1.00  0.00     0.163 HD
ATOM   2071  CA  PHE A 217      38.336  11.248 106.833  1.00 27.58     0.180 C 
ATOM   2072  C   PHE A 217      37.729   9.970 106.287  1.00 28.59     0.241 C 
ATOM   2073  O   PHE A 217      38.265   8.890 106.463  1.00 45.73    -0.271 OA
ATOM   2074  CB  PHE A 217      37.705  11.590 108.181  1.00 20.89     0.073 C 
ATOM   2075  CG  PHE A 217      38.188  10.767 109.310  1.00 23.99    -0.056 A 
ATOM   2076  CD1 PHE A 217      39.517  10.744 109.640  1.00 29.80     0.007 A 
ATOM   2077  CD2 PHE A 217      37.286  10.049 110.090  1.00 32.75     0.007 A 
ATOM   2078  CE1 PHE A 217      39.980   9.982 110.718  1.00 32.97     0.001 A 
ATOM   2079  CE2 PHE A 217      37.728   9.299 111.166  1.00 34.60     0.001 A 
ATOM   2080  CZ  PHE A 217      39.086   9.278 111.491  1.00 34.25     0.000 A 
ATOM   2081  N   TRP A 218      36.601  10.105 105.617  1.00 24.95    -0.346 N 
ATOM   2082  HN  TRP A 218      36.155  11.020 105.561  1.00  0.00     0.163 HD
ATOM   2083  CA  TRP A 218      35.991   8.973 104.963  1.00 33.32     0.181 C 
ATOM   2084  C   TRP A 218      36.973   8.192 104.080  1.00 35.18     0.241 C 
ATOM   2085  O   TRP A 218      36.835   6.978 103.926  1.00 43.92    -0.271 OA
ATOM   2086  CB  TRP A 218      34.752   9.389 104.181  1.00 17.99     0.075 C 
ATOM   2087  CG  TRP A 218      33.477   9.052 104.881  1.00 30.02    -0.028 A 
ATOM   2088  CD1 TRP A 218      32.408   8.369 104.358  1.00 28.82     0.096 A 
ATOM   2089  CD2 TRP A 218      33.127   9.363 106.244  1.00 26.54    -0.002 A 
ATOM   2090  CE2 TRP A 218      31.830   8.848 106.471  1.00 35.10     0.042 A 
ATOM   2091  CE3 TRP A 218      33.775  10.026 107.280  1.00 22.10     0.014 A 
ATOM   2092  NE1 TRP A 218      31.419   8.238 105.312  1.00 32.98    -0.365 N 
ATOM   2093  HE1 TRP A 218      30.526   7.764 105.177  1.00  0.00     0.165 HD
ATOM   2094  CZ2 TRP A 218      31.174   8.977 107.711  1.00 28.84     0.030 A 
ATOM   2095  CZ3 TRP A 218      33.113  10.152 108.519  1.00 32.17     0.001 A 
ATOM   2096  CH2 TRP A 218      31.834   9.625 108.717  1.00 23.23     0.002 A 
ATOM   2097  N   SER A 219      37.971   8.859 103.515  1.00 34.73    -0.344 N 
ATOM   2098  HN  SER A 219      38.084   9.859 103.682  1.00  0.00     0.163 HD
ATOM   2099  CA  SER A 219      38.907   8.143 102.651  1.00 29.19     0.200 C 
ATOM   2100  C   SER A 219      39.995   7.418 103.455  1.00 35.31     0.243 C 
ATOM   2101  O   SER A 219      40.681   6.543 102.920  1.00 60.44    -0.271 OA
ATOM   2102  CB  SER A 219      39.509   9.063 101.582  1.00 35.66     0.199 C 
ATOM   2103  OG  SER A 219      38.571   9.326 100.551  1.00 31.40    -0.398 OA
ATOM   2104  HG  SER A 219      38.944   9.896  99.889  1.00  0.00     0.209 HD
ATOM   2105  N   LYS A 220      40.110   7.763 104.742  1.00 33.25    -0.346 N 
ATOM   2106  HN  LYS A 220      39.523   8.522 105.087  1.00  0.00     0.163 HD
ATOM   2107  CA  LYS A 220      41.031   7.116 105.693  1.00 36.44     0.176 C 
ATOM   2108  C   LYS A 220      40.448   5.887 106.350  1.00 33.05     0.241 C 
ATOM   2109  O   LYS A 220      41.172   4.966 106.696  1.00 44.03    -0.271 OA
ATOM   2110  CB  LYS A 220      41.411   8.057 106.842  1.00 30.28     0.035 C 
ATOM   2111  CG  LYS A 220      42.666   8.845 106.636  1.00 51.59     0.004 C 
ATOM   2112  CD  LYS A 220      43.309   9.122 107.975  1.00 73.23     0.027 C 
ATOM   2113  CE  LYS A 220      44.459  10.111 107.844  1.00 84.64     0.229 C 
ATOM   2114  NZ  LYS A 220      45.099  10.381 109.169  1.00 87.19    -0.079 N 
ATOM   2115  HZ1 LYS A 220      45.869  11.044 109.081  1.00  0.00     0.274 HD
ATOM   2116  HZ2 LYS A 220      45.398   9.518 109.623  1.00  0.00     0.274 HD
ATOM   2117  HZ3 LYS A 220      44.415  10.692 109.858  1.00  0.00     0.274 HD
ATOM   2118  N   ILE A 221      39.140   5.891 106.559  1.00 37.34    -0.346 N 
ATOM   2119  HN  ILE A 221      38.562   6.606 106.117  1.00  0.00     0.163 HD
ATOM   2120  CA  ILE A 221      38.516   4.889 107.412  1.00 22.45     0.180 C 
ATOM   2121  C   ILE A 221      38.577   3.426 106.934  1.00 32.75     0.243 C 
ATOM   2122  O   ILE A 221      38.883   2.528 107.724  1.00 49.87    -0.271 OA
ATOM   2123  CB  ILE A 221      37.084   5.299 107.777  1.00 28.20     0.013 C 
ATOM   2124  CG1 ILE A 221      37.130   6.504 108.727  1.00 28.32     0.002 C 
ATOM   2125  CG2 ILE A 221      36.331   4.133 108.392  1.00 25.18     0.012 C 
ATOM   2126  CD1 ILE A 221      35.784   7.146 108.984  1.00 17.92     0.005 C 
ATOM   2127  N   PRO A 222      38.271   3.170 105.653  1.00 34.98    -0.337 N 
ATOM   2128  CA  PRO A 222      38.334   1.780 105.181  1.00 38.12     0.179 C 
ATOM   2129  C   PRO A 222      39.730   1.153 105.349  1.00 38.42     0.241 C 
ATOM   2130  O   PRO A 222      39.845  -0.009 105.728  1.00 51.71    -0.271 OA
ATOM   2131  CB  PRO A 222      37.957   1.915 103.706  1.00 24.22     0.037 C 
ATOM   2132  CG  PRO A 222      37.017   3.073 103.701  1.00 35.26     0.022 C 
ATOM   2133  CD  PRO A 222      37.642   4.053 104.659  1.00 26.84     0.127 C 
ATOM   2134  N   VAL A 223      40.768   1.929 105.067  1.00 46.59    -0.346 N 
ATOM   2135  HN  VAL A 223      40.588   2.840 104.645  1.00  0.00     0.163 HD
ATOM   2136  CA  VAL A 223      42.151   1.553 105.327  1.00 38.07     0.180 C 
ATOM   2137  C   VAL A 223      42.372   1.252 106.814  1.00 35.76     0.241 C 
ATOM   2138  O   VAL A 223      42.945   0.239 107.176  1.00 61.31    -0.271 OA
ATOM   2139  CB  VAL A 223      43.081   2.681 104.852  1.00 45.75     0.009 C 
ATOM   2140  CG1 VAL A 223      44.497   2.511 105.380  1.00 35.79     0.012 C 
ATOM   2141  CG2 VAL A 223      43.051   2.747 103.340  1.00 46.00     0.012 C 
ATOM   2142  N   LEU A 224      41.880   2.119 107.678  1.00 47.63    -0.346 N 
ATOM   2143  HN  LEU A 224      41.388   2.943 107.332  1.00  0.00     0.163 HD
ATOM   2144  CA  LEU A 224      42.022   1.928 109.107  1.00 42.49     0.177 C 
ATOM   2145  C   LEU A 224      41.293   0.693 109.628  1.00 45.43     0.241 C 
ATOM   2146  O   LEU A 224      41.713   0.119 110.629  1.00 46.88    -0.271 OA
ATOM   2147  CB  LEU A 224      41.510   3.157 109.850  1.00 31.98     0.038 C 
ATOM   2148  CG  LEU A 224      42.326   4.427 109.654  1.00 49.16    -0.020 C 
ATOM   2149  CD1 LEU A 224      41.794   5.505 110.574  1.00 32.39     0.009 C 
ATOM   2150  CD2 LEU A 224      43.830   4.174 109.894  1.00 48.96     0.009 C 
ATOM   2151  N   MET A 225      40.189   0.307 108.985  1.00 44.79    -0.346 N 
ATOM   2152  HN  MET A 225      39.899   0.802 108.142  1.00  0.00     0.163 HD
ATOM   2153  CA  MET A 225      39.388  -0.819 109.474  1.00 43.09     0.177 C 
ATOM   2154  C   MET A 225      40.005  -2.164 109.083  1.00 48.61     0.241 C 
ATOM   2155  O   MET A 225      40.754  -2.262 108.098  1.00 50.82    -0.271 OA
ATOM   2156  CB  MET A 225      37.955  -0.779 108.956  1.00 42.75     0.045 C 
ATOM   2157  CG  MET A 225      37.056   0.334 109.466  1.00 42.83     0.076 C 
ATOM   2158  SD  MET A 225      36.716   0.310 111.239  1.00 46.04    -0.173 SA
ATOM   2159  CE  MET A 225      38.027   1.400 111.818  1.00 36.16     0.089 C 
ATOM   2160  N   GLU A 226      39.685  -3.191 109.871  1.00 46.40    -0.346 N 
ATOM   2161  HN  GLU A 226      39.119  -3.012 110.700  1.00  0.00     0.163 HD
ATOM   2162  CA  GLU A 226      40.109  -4.557 109.598  1.00 44.70     0.177 C 
ATOM   2163  C   GLU A 226      39.198  -5.076 108.509  1.00 33.89     0.241 C 
ATOM   2164  O   GLU A 226      38.426  -4.307 107.953  1.00 52.16    -0.271 OA
ATOM   2165  CB  GLU A 226      40.000  -5.419 110.856  1.00 46.75     0.045 C 
ATOM   2166  CG  GLU A 226      40.949  -5.014 111.974  1.00 48.02     0.116 C 
ATOM   2167  CD  GLU A 226      42.399  -5.412 111.707  1.00 71.23     0.172 C 
ATOM   2168  OE1 GLU A 226      42.651  -6.063 110.671  1.00 90.29    -0.648 OA
ATOM   2169  OE2 GLU A 226      43.287  -5.087 112.539  1.00 73.30    -0.648 OA
ATOM   2170  N   GLU A 227      39.270  -6.366 108.205  1.00 46.19    -0.346 N 
ATOM   2171  HN  GLU A 227      39.816  -6.996 108.792  1.00  0.00     0.163 HD
ATOM   2172  CA  GLU A 227      38.571  -6.886 107.035  1.00 56.59     0.177 C 
ATOM   2173  C   GLU A 227      37.062  -6.936 107.195  1.00 53.90     0.241 C 
ATOM   2174  O   GLU A 227      36.327  -6.824 106.209  1.00 60.07    -0.271 OA
ATOM   2175  CB  GLU A 227      39.086  -8.277 106.662  1.00 63.35     0.045 C 
ATOM   2176  CG  GLU A 227      38.298  -8.931 105.521  1.00 82.40     0.116 C 
ATOM   2177  CD  GLU A 227      38.695  -8.410 104.145  1.00103.26     0.172 C 
ATOM   2178  OE1 GLU A 227      39.836  -7.904 104.014  1.00109.99    -0.648 OA
ATOM   2179  OE2 GLU A 227      37.873  -8.513 103.196  1.00101.12    -0.648 OA
ATOM   2180  N   LYS A 228      36.604  -7.103 108.430  1.00 38.22    -0.346 N 
ATOM   2181  HN  LYS A 228      37.247  -7.022 109.218  1.00  0.00     0.163 HD
ATOM   2182  CA  LYS A 228      35.201  -7.399 108.680  1.00 44.30     0.176 C 
ATOM   2183  C   LYS A 228      34.567  -6.403 109.646  1.00 55.08     0.241 C 
ATOM   2184  O   LYS A 228      35.065  -6.194 110.754  1.00 56.14    -0.271 OA
ATOM   2185  CB  LYS A 228      35.074  -8.818 109.249  1.00 54.21     0.035 C 
ATOM   2186  CG  LYS A 228      35.695  -9.909 108.381  1.00 47.03     0.004 C 
ATOM   2187  CD  LYS A 228      34.771 -10.308 107.239  1.00 62.25     0.027 C 
ATOM   2188  CE  LYS A 228      35.406 -11.379 106.357  1.00 79.29     0.229 C 
ATOM   2189  NZ  LYS A 228      34.486 -11.840 105.273  1.00 86.94    -0.079 N 
ATOM   2190  HZ1 LYS A 228      34.910 -12.556 104.683  1.00  0.00     0.274 HD
ATOM   2191  HZ2 LYS A 228      34.151 -11.054 104.715  1.00  0.00     0.274 HD
ATOM   2192  HZ3 LYS A 228      33.596 -12.158 105.656  1.00  0.00     0.274 HD
ATOM   2193  N   LEU A 229      33.451  -5.807 109.242  1.00 51.40    -0.346 N 
ATOM   2194  HN  LEU A 229      33.002  -6.108 108.377  1.00  0.00     0.163 HD
ATOM   2195  CA  LEU A 229      32.864  -4.729 110.022  1.00 33.70     0.177 C 
ATOM   2196  C   LEU A 229      31.749  -5.219 110.907  1.00 41.12     0.241 C 
ATOM   2197  O   LEU A 229      31.106  -6.223 110.626  1.00 69.53    -0.271 OA
ATOM   2198  CB  LEU A 229      32.291  -3.645 109.109  1.00 45.06     0.038 C 
ATOM   2199  CG  LEU A 229      33.186  -3.016 108.054  1.00 58.87    -0.020 C 
ATOM   2200  CD1 LEU A 229      32.467  -1.853 107.382  1.00 54.27     0.009 C 
ATOM   2201  CD2 LEU A 229      34.471  -2.551 108.693  1.00 64.66     0.009 C 
ATOM   2202  N   PHE A 230      31.502  -4.486 111.976  1.00 41.84    -0.346 N 
ATOM   2203  HN  PHE A 230      32.145  -3.738 112.236  1.00  0.00     0.163 HD
ATOM   2204  CA  PHE A 230      30.337  -4.732 112.776  1.00 40.90     0.180 C 
ATOM   2205  C   PHE A 230      29.966  -3.445 113.469  1.00 56.71     0.241 C 
ATOM   2206  O   PHE A 230      30.827  -2.585 113.710  1.00 44.66    -0.271 OA
ATOM   2207  CB  PHE A 230      30.584  -5.861 113.785  1.00 49.97     0.073 C 
ATOM   2208  CG  PHE A 230      31.527  -5.509 114.916  1.00 43.40    -0.056 A 
ATOM   2209  CD1 PHE A 230      32.897  -5.727 114.798  1.00 38.71     0.007 A 
ATOM   2210  CD2 PHE A 230      31.032  -5.007 116.116  1.00 33.64     0.007 A 
ATOM   2211  CE1 PHE A 230      33.766  -5.433 115.858  1.00 52.64     0.001 A 
ATOM   2212  CE2 PHE A 230      31.898  -4.696 117.182  1.00 33.24     0.001 A 
ATOM   2213  CZ  PHE A 230      33.257  -4.920 117.061  1.00 26.14     0.000 A 
ATOM   2214  N   ALA A 231      28.680  -3.332 113.783  1.00 51.33    -0.346 N 
ATOM   2215  HN  ALA A 231      28.069  -4.137 113.645  1.00  0.00     0.163 HD
ATOM   2216  CA  ALA A 231      28.116  -2.115 114.312  1.00 52.98     0.172 C 
ATOM   2217  C   ALA A 231      26.744  -2.405 114.888  1.00 49.64     0.240 C 
ATOM   2218  O   ALA A 231      26.186  -3.467 114.660  1.00 41.25    -0.271 OA
ATOM   2219  CB  ALA A 231      28.012  -1.071 113.208  1.00 43.57     0.042 C 
ATOM   2220  N   PHE A 232      26.207  -1.429 115.614  1.00 54.51    -0.346 N 
ATOM   2221  HN  PHE A 232      26.732  -0.560 115.717  1.00  0.00     0.163 HD
ATOM   2222  CA  PHE A 232      24.913  -1.532 116.269  1.00 52.54     0.180 C 
ATOM   2223  C   PHE A 232      24.568  -0.144 116.798  1.00 54.15     0.241 C 
ATOM   2224  O   PHE A 232      25.407   0.750 116.765  1.00 48.15    -0.271 OA
ATOM   2225  CB  PHE A 232      25.010  -2.516 117.430  1.00 48.43     0.073 C 
ATOM   2226  CG  PHE A 232      26.144  -2.223 118.374  1.00 59.37    -0.056 A 
ATOM   2227  CD1 PHE A 232      25.941  -1.458 119.504  1.00 49.61     0.007 A 
ATOM   2228  CD2 PHE A 232      27.418  -2.703 118.119  1.00 66.86     0.007 A 
ATOM   2229  CE1 PHE A 232      26.975  -1.176 120.367  1.00 53.16     0.001 A 
ATOM   2230  CE2 PHE A 232      28.464  -2.429 118.986  1.00 73.20     0.001 A 
ATOM   2231  CZ  PHE A 232      28.241  -1.667 120.114  1.00 62.06     0.000 A 
ATOM   2232  N   ASP A 233      23.342   0.035 117.280  1.00 47.40    -0.345 N 
ATOM   2233  HN  ASP A 233      22.659  -0.716 117.187  1.00  0.00     0.163 HD
ATOM   2234  CA  ASP A 233      22.946   1.275 117.938  1.00 45.22     0.186 C 
ATOM   2235  C   ASP A 233      22.638   1.042 119.433  1.00 65.41     0.241 C 
ATOM   2236  O   ASP A 233      22.309  -0.073 119.831  1.00 67.32    -0.271 OA
ATOM   2237  CB  ASP A 233      21.716   1.866 117.253  1.00 43.41     0.147 C 
ATOM   2238  CG  ASP A 233      22.026   2.441 115.872  1.00 74.11     0.175 C 
ATOM   2239  OD1 ASP A 233      23.227   2.501 115.509  1.00 68.98    -0.648 OA
ATOM   2240  OD2 ASP A 233      21.068   2.845 115.160  1.00 67.38    -0.648 OA
ATOM   2241  N   TYR A 234      22.756   2.084 120.257  1.00 48.12    -0.346 N 
ATOM   2242  HN  TYR A 234      23.200   2.938 119.919  1.00  0.00     0.163 HD
ATOM   2243  CA  TYR A 234      22.267   2.034 121.626  1.00 39.44     0.180 C 
ATOM   2244  C   TYR A 234      20.943   2.762 121.707  1.00 49.06     0.241 C 
ATOM   2245  O   TYR A 234      20.664   3.659 120.905  1.00 55.77    -0.271 OA
ATOM   2246  CB  TYR A 234      23.194   2.777 122.601  1.00 49.84     0.073 C 
ATOM   2247  CG  TYR A 234      24.620   2.328 122.650  1.00 43.58    -0.056 A 
ATOM   2248  CD1 TYR A 234      25.556   2.856 121.777  1.00 39.27     0.010 A 
ATOM   2249  CD2 TYR A 234      25.037   1.391 123.582  1.00 36.51     0.010 A 
ATOM   2250  CE1 TYR A 234      26.853   2.456 121.819  1.00 36.97     0.037 A 
ATOM   2251  CE2 TYR A 234      26.336   0.984 123.627  1.00 38.01     0.037 A 
ATOM   2252  CZ  TYR A 234      27.242   1.521 122.748  1.00 46.17     0.065 A 
ATOM   2253  OH  TYR A 234      28.556   1.124 122.800  1.00 62.16    -0.361 OA
ATOM   2254  HH  TYR A 234      28.825   0.478 123.442  1.00  0.00     0.217 HD
ATOM   2255  N   THR A 235      20.154   2.420 122.720  1.00 55.01    -0.344 N 
ATOM   2256  HN  THR A 235      20.368   1.583 123.262  1.00  0.00     0.163 HD
ATOM   2257  CA  THR A 235      18.993   3.217 123.068  1.00 47.28     0.205 C 
ATOM   2258  C   THR A 235      19.329   3.919 124.360  1.00 44.56     0.243 C 
ATOM   2259  O   THR A 235      19.832   3.298 125.287  1.00 61.64    -0.271 OA
ATOM   2260  CB  THR A 235      17.749   2.345 123.244  1.00 53.47     0.146 C 
ATOM   2261  CG2 THR A 235      16.484   3.206 123.282  1.00 37.04     0.042 C 
ATOM   2262  OG1 THR A 235      17.663   1.420 122.149  1.00 66.20    -0.393 OA
ATOM   2263  HG1 THR A 235      16.890   0.878 122.258  1.00  0.00     0.210 HD
ATOM   2264  N   GLY A 236      19.074   5.218 124.418  1.00 49.93    -0.350 N 
ATOM   2265  HN  GLY A 236      18.622   5.674 123.625  1.00  0.00     0.163 HD
ATOM   2266  CA  GLY A 236      19.425   6.007 125.587  1.00 47.51     0.225 C 
ATOM   2267  C   GLY A 236      20.781   5.599 126.117  1.00 45.93     0.236 C 
ATOM   2268  O   GLY A 236      20.874   4.913 127.128  1.00 74.85    -0.272 OA
ATOM   2269  N   TYR A 237      21.834   6.004 125.425  1.00 45.19    -0.346 N 
ATOM   2270  HN  TYR A 237      21.693   6.614 124.619  1.00  0.00     0.163 HD
ATOM   2271  CA  TYR A 237      23.188   5.603 125.782  1.00 53.76     0.180 C 
ATOM   2272  C   TYR A 237      23.692   6.296 127.027  1.00 47.15     0.241 C 
ATOM   2273  O   TYR A 237      24.043   5.640 128.006  1.00 62.78    -0.271 OA
ATOM   2274  CB  TYR A 237      24.140   5.884 124.623  1.00 48.34     0.073 C 
ATOM   2275  CG  TYR A 237      25.607   5.696 124.918  1.00 39.46    -0.056 A 
ATOM   2276  CD1 TYR A 237      26.191   4.461 124.809  1.00 39.08     0.010 A 
ATOM   2277  CD2 TYR A 237      26.419   6.775 125.250  1.00 45.49     0.010 A 
ATOM   2278  CE1 TYR A 237      27.534   4.284 125.044  1.00 46.91     0.037 A 
ATOM   2279  CE2 TYR A 237      27.773   6.609 125.483  1.00 30.83     0.037 A 
ATOM   2280  CZ  TYR A 237      28.322   5.357 125.385  1.00 37.32     0.065 A 
ATOM   2281  OH  TYR A 237      29.665   5.152 125.598  1.00 31.89    -0.361 OA
ATOM   2282  HH  TYR A 237      30.210   5.894 125.834  1.00  0.00     0.217 HD
ATOM   2283  N   ASP A 238      23.751   7.620 126.978  1.00 59.64    -0.345 N 
ATOM   2284  HN  ASP A 238      23.364   8.105 126.168  1.00  0.00     0.163 HD
ATOM   2285  CA  ASP A 238      24.356   8.403 128.055  1.00 71.04     0.186 C 
ATOM   2286  C   ASP A 238      23.630   8.123 129.355  1.00 57.44     0.241 C 
ATOM   2287  O   ASP A 238      24.254   7.877 130.382  1.00 63.82    -0.271 OA
ATOM   2288  CB  ASP A 238      24.304   9.902 127.740  1.00 76.72     0.147 C 
ATOM   2289  CG  ASP A 238      24.967  10.255 126.408  1.00 93.30     0.175 C 
ATOM   2290  OD1 ASP A 238      25.029   9.382 125.500  1.00 88.46    -0.648 OA
ATOM   2291  OD2 ASP A 238      25.410  11.423 126.267  1.00101.68    -0.648 OA
ATOM   2292  N   ALA A 239      22.306   8.150 129.289  1.00 50.45    -0.346 N 
ATOM   2293  HN  ALA A 239      21.864   8.380 128.399  1.00  0.00     0.163 HD
ATOM   2294  CA  ALA A 239      21.460   7.865 130.436  1.00 67.01     0.172 C 
ATOM   2295  C   ALA A 239      21.493   6.396 130.915  1.00 66.57     0.240 C 
ATOM   2296  O   ALA A 239      21.138   6.100 132.049  1.00 72.81    -0.271 OA
ATOM   2297  CB  ALA A 239      20.034   8.305 130.140  1.00 67.15     0.042 C 
ATOM   2298  N   SER A 240      21.912   5.475 130.057  1.00 67.55    -0.344 N 
ATOM   2299  HN  SER A 240      22.169   5.751 129.109  1.00  0.00     0.163 HD
ATOM   2300  CA  SER A 240      22.011   4.074 130.450  1.00 53.93     0.200 C 
ATOM   2301  C   SER A 240      23.367   3.756 131.065  1.00 54.25     0.243 C 
ATOM   2302  O   SER A 240      23.628   2.613 131.461  1.00 45.72    -0.271 OA
ATOM   2303  CB  SER A 240      21.785   3.159 129.245  1.00 42.59     0.199 C 
ATOM   2304  OG  SER A 240      22.996   2.876 128.551  1.00 53.65    -0.398 OA
ATOM   2305  HG  SER A 240      22.856   2.308 127.803  1.00  0.00     0.209 HD
ATOM   2306  N   LEU A 241      24.245   4.755 131.118  1.00 55.89    -0.346 N 
ATOM   2307  HN  LEU A 241      23.981   5.677 130.770  1.00  0.00     0.163 HD
ATOM   2308  CA  LEU A 241      25.583   4.548 131.669  1.00 56.85     0.177 C 
ATOM   2309  C   LEU A 241      25.497   4.352 133.174  1.00 62.05     0.241 C 
ATOM   2310  O   LEU A 241      24.937   5.186 133.893  1.00 66.86    -0.271 OA
ATOM   2311  CB  LEU A 241      26.507   5.719 131.342  1.00 55.05     0.038 C 
ATOM   2312  CG  LEU A 241      26.808   5.920 129.859  1.00 45.11    -0.020 C 
ATOM   2313  CD1 LEU A 241      27.792   7.038 129.681  1.00 33.64     0.009 C 
ATOM   2314  CD2 LEU A 241      27.354   4.650 129.287  1.00 29.73     0.009 C 
ATOM   2315  N   SER A 242      26.040   3.237 133.640  1.00 53.05    -0.344 N 
ATOM   2316  HN  SER A 242      26.479   2.587 132.989  1.00  0.00     0.163 HD
ATOM   2317  CA  SER A 242      26.024   2.920 135.054  1.00 61.09     0.200 C 
ATOM   2318  C   SER A 242      27.359   3.308 135.660  1.00 45.48     0.245 C 
ATOM   2319  O   SER A 242      28.378   3.290 134.970  1.00 55.65    -0.271 OA
ATOM   2320  CB  SER A 242      25.821   1.424 135.231  1.00 63.05     0.199 C 
ATOM   2321  OG  SER A 242      27.023   0.755 134.900  1.00 74.48    -0.398 OA
ATOM   2322  HG  SER A 242      26.896  -0.180 135.011  1.00  0.00     0.209 HD
ATOM   2323  N   PRO A 243      27.363   3.628 136.962  1.00 49.42    -0.337 N 
ATOM   2324  CA  PRO A 243      28.575   4.043 137.685  1.00 44.95     0.179 C 
ATOM   2325  C   PRO A 243      29.836   3.212 137.393  1.00 48.73     0.241 C 
ATOM   2326  O   PRO A 243      30.943   3.757 137.425  1.00 56.74    -0.271 OA
ATOM   2327  CB  PRO A 243      28.156   3.922 139.148  1.00 59.56     0.037 C 
ATOM   2328  CG  PRO A 243      26.689   4.251 139.126  1.00 57.86     0.022 C 
ATOM   2329  CD  PRO A 243      26.173   3.635 137.835  1.00 63.91     0.127 C 
ATOM   2330  N   ALA A 244      29.679   1.927 137.093  1.00 55.36    -0.346 N 
ATOM   2331  HN  ALA A 244      28.740   1.530 137.061  1.00  0.00     0.163 HD
ATOM   2332  CA  ALA A 244      30.835   1.072 136.807  1.00 54.48     0.172 C 
ATOM   2333  C   ALA A 244      31.625   1.550 135.587  1.00 51.25     0.240 C 
ATOM   2334  O   ALA A 244      32.857   1.412 135.520  1.00 39.81    -0.271 OA
ATOM   2335  CB  ALA A 244      30.399  -0.397 136.628  1.00 36.32     0.042 C 
ATOM   2336  N   TRP A 245      30.907   2.084 134.608  1.00 46.43    -0.346 N 
ATOM   2337  HN  TRP A 245      29.892   2.139 134.698  1.00  0.00     0.163 HD
ATOM   2338  CA  TRP A 245      31.551   2.591 133.410  1.00 41.77     0.181 C 
ATOM   2339  C   TRP A 245      32.370   3.832 133.738  1.00 43.56     0.241 C 
ATOM   2340  O   TRP A 245      33.488   3.978 133.273  1.00 43.16    -0.271 OA
ATOM   2341  CB  TRP A 245      30.510   2.860 132.341  1.00 40.00     0.075 C 
ATOM   2342  CG  TRP A 245      29.941   1.604 131.878  1.00 32.30    -0.028 A 
ATOM   2343  CD1 TRP A 245      28.653   1.180 132.022  1.00 47.88     0.096 A 
ATOM   2344  CD2 TRP A 245      30.649   0.544 131.223  1.00 38.58    -0.002 A 
ATOM   2345  CE2 TRP A 245      29.719  -0.495 130.994  1.00 33.43     0.042 A 
ATOM   2346  CE3 TRP A 245      31.974   0.373 130.817  1.00 33.69     0.014 A 
ATOM   2347  NE1 TRP A 245      28.511  -0.082 131.481  1.00 50.48    -0.365 N 
ATOM   2348  HE1 TRP A 245      27.645  -0.619 131.450  1.00  0.00     0.165 HD
ATOM   2349  CZ2 TRP A 245      30.073  -1.675 130.360  1.00 41.18     0.030 A 
ATOM   2350  CZ3 TRP A 245      32.332  -0.813 130.197  1.00 36.58     0.001 A 
ATOM   2351  CH2 TRP A 245      31.386  -1.821 129.971  1.00 50.16     0.002 A 
ATOM   2352  N   PHE A 246      31.817   4.693 134.585  1.00 42.99    -0.346 N 
ATOM   2353  HN  PHE A 246      30.872   4.515 134.926  1.00  0.00     0.163 HD
ATOM   2354  CA  PHE A 246      32.519   5.882 135.040  1.00 40.88     0.180 C 
ATOM   2355  C   PHE A 246      33.751   5.532 135.870  1.00 50.72     0.241 C 
ATOM   2356  O   PHE A 246      34.809   6.164 135.734  1.00 38.81    -0.271 OA
ATOM   2357  CB  PHE A 246      31.580   6.781 135.836  1.00 34.69     0.073 C 
ATOM   2358  CG  PHE A 246      30.497   7.422 135.004  1.00 46.85    -0.056 A 
ATOM   2359  CD1 PHE A 246      30.720   8.637 134.364  1.00 61.45     0.007 A 
ATOM   2360  CD2 PHE A 246      29.258   6.817 134.862  1.00 47.53     0.007 A 
ATOM   2361  CE1 PHE A 246      29.727   9.243 133.608  1.00 48.50     0.001 A 
ATOM   2362  CE2 PHE A 246      28.266   7.416 134.100  1.00 63.90     0.001 A 
ATOM   2363  CZ  PHE A 246      28.505   8.633 133.473  1.00 65.59     0.000 A 
ATOM   2364  N   GLU A 247      33.626   4.528 136.731  1.00 36.24    -0.346 N 
ATOM   2365  HN  GLU A 247      32.729   4.057 136.848  1.00  0.00     0.163 HD
ATOM   2366  CA  GLU A 247      34.777   4.110 137.501  1.00 44.56     0.177 C 
ATOM   2367  C   GLU A 247      35.863   3.671 136.553  1.00 48.67     0.241 C 
ATOM   2368  O   GLU A 247      37.046   3.922 136.779  1.00 61.01    -0.271 OA
ATOM   2369  CB  GLU A 247      34.415   2.977 138.463  1.00 59.63     0.045 C 
ATOM   2370  CG  GLU A 247      33.837   3.477 139.776  1.00 77.90     0.116 C 
ATOM   2371  CD  GLU A 247      34.740   4.514 140.443  1.00 88.43     0.172 C 
ATOM   2372  OE1 GLU A 247      35.986   4.333 140.411  1.00 84.04    -0.648 OA
ATOM   2373  OE2 GLU A 247      34.204   5.516 140.977  1.00 82.23    -0.648 OA
ATOM   2374  N   ALA A 248      35.453   3.012 135.474  1.00 52.47    -0.346 N 
ATOM   2375  HN  ALA A 248      34.453   2.924 135.292  1.00  0.00     0.163 HD
ATOM   2376  CA  ALA A 248      36.400   2.414 134.549  1.00 42.75     0.172 C 
ATOM   2377  C   ALA A 248      37.036   3.509 133.721  1.00 41.22     0.240 C 
ATOM   2378  O   ALA A 248      38.172   3.373 133.260  1.00 57.95    -0.271 OA
ATOM   2379  CB  ALA A 248      35.709   1.387 133.672  1.00 45.52     0.042 C 
ATOM   2380  N   LEU A 249      36.290   4.595 133.536  1.00 37.43    -0.346 N 
ATOM   2381  HN  LEU A 249      35.319   4.586 133.849  1.00  0.00     0.163 HD
ATOM   2382  CA  LEU A 249      36.815   5.798 132.901  1.00 41.91     0.177 C 
ATOM   2383  C   LEU A 249      37.947   6.366 133.758  1.00 48.95     0.241 C 
ATOM   2384  O   LEU A 249      39.066   6.602 133.270  1.00 38.51    -0.271 OA
ATOM   2385  CB  LEU A 249      35.703   6.829 132.739  1.00 26.74     0.038 C 
ATOM   2386  CG  LEU A 249      36.121   8.125 132.047  1.00 44.89    -0.020 C 
ATOM   2387  CD1 LEU A 249      36.730   7.836 130.698  1.00 28.50     0.009 C 
ATOM   2388  CD2 LEU A 249      34.923   9.097 131.915  1.00 48.74     0.009 C 
ATOM   2389  N   LYS A 250      37.644   6.557 135.042  1.00 34.54    -0.346 N 
ATOM   2390  HN  LYS A 250      36.682   6.402 135.344  1.00  0.00     0.163 HD
ATOM   2391  CA  LYS A 250      38.629   6.978 136.036  1.00 34.80     0.176 C 
ATOM   2392  C   LYS A 250      39.858   6.077 136.012  1.00 45.27     0.241 C 
ATOM   2393  O   LYS A 250      40.985   6.556 136.123  1.00 47.78    -0.271 OA
ATOM   2394  CB  LYS A 250      37.997   6.982 137.433  1.00 38.35     0.035 C 
ATOM   2395  CG  LYS A 250      36.815   7.921 137.559  1.00 27.78     0.004 C 
ATOM   2396  CD  LYS A 250      35.992   7.705 138.815  1.00 52.95     0.027 C 
ATOM   2397  CE  LYS A 250      36.650   8.297 140.050  1.00 51.54     0.229 C 
ATOM   2398  NZ  LYS A 250      35.848   7.999 141.257  1.00 61.75    -0.079 N 
ATOM   2399  HZ1 LYS A 250      36.290   8.396 142.086  1.00  0.00     0.274 HD
ATOM   2400  HZ2 LYS A 250      35.676   6.999 141.361  1.00  0.00     0.274 HD
ATOM   2401  HZ3 LYS A 250      34.882   8.309 141.156  1.00  0.00     0.274 HD
ATOM   2402  N   MET A 251      39.645   4.773 135.850  1.00 34.60    -0.346 N 
ATOM   2403  HN  MET A 251      38.690   4.421 135.789  1.00  0.00     0.163 HD
ATOM   2404  CA  MET A 251      40.769   3.841 135.759  1.00 38.08     0.177 C 
ATOM   2405  C   MET A 251      41.661   4.077 134.541  1.00 43.03     0.241 C 
ATOM   2406  O   MET A 251      42.890   3.989 134.631  1.00 48.31    -0.271 OA
ATOM   2407  CB  MET A 251      40.278   2.396 135.803  1.00 48.74     0.045 C 
ATOM   2408  CG  MET A 251      40.043   1.882 137.219  1.00 44.35     0.076 C 
ATOM   2409  SD  MET A 251      39.424   0.187 137.291  1.00 71.45    -0.173 SA
ATOM   2410  CE  MET A 251      37.677   0.503 137.121  1.00 61.37     0.089 C 
ATOM   2411  N   VAL A 252      41.050   4.383 133.401  1.00 43.57    -0.346 N 
ATOM   2412  HN  VAL A 252      40.032   4.355 133.349  1.00  0.00     0.163 HD
ATOM   2413  CA  VAL A 252      41.823   4.758 132.228  1.00 29.76     0.180 C 
ATOM   2414  C   VAL A 252      42.544   6.067 132.515  1.00 39.57     0.241 C 
ATOM   2415  O   VAL A 252      43.716   6.213 132.157  1.00 36.65    -0.271 OA
ATOM   2416  CB  VAL A 252      40.940   4.908 130.970  1.00 41.39     0.009 C 
ATOM   2417  CG1 VAL A 252      41.756   5.423 129.789  1.00 20.57     0.012 C 
ATOM   2418  CG2 VAL A 252      40.271   3.570 130.629  1.00 43.84     0.012 C 
ATOM   2419  N   LEU A 253      41.851   7.005 133.176  1.00 31.42    -0.346 N 
ATOM   2420  HN  LEU A 253      40.887   6.817 133.451  1.00  0.00     0.163 HD
ATOM   2421  CA  LEU A 253      42.458   8.298 133.509  1.00 44.59     0.177 C 
ATOM   2422  C   LEU A 253      43.665   8.191 134.470  1.00 54.08     0.241 C 
ATOM   2423  O   LEU A 253      44.751   8.731 134.176  1.00 47.18    -0.271 OA
ATOM   2424  CB  LEU A 253      41.423   9.336 133.971  1.00 39.63     0.038 C 
ATOM   2425  CG  LEU A 253      40.375   9.764 132.919  1.00 38.28    -0.020 C 
ATOM   2426  CD1 LEU A 253      39.376  10.791 133.463  1.00 34.07     0.009 C 
ATOM   2427  CD2 LEU A 253      41.022  10.290 131.639  1.00 29.96     0.009 C 
ATOM   2428  N   GLU A 254      43.508   7.473 135.582  1.00 44.98    -0.346 N 
ATOM   2429  HN  GLU A 254      42.580   7.149 135.856  1.00  0.00     0.163 HD
ATOM   2430  CA  GLU A 254      44.675   7.150 136.411  1.00 43.75     0.177 C 
ATOM   2431  C   GLU A 254      45.803   6.577 135.544  1.00 46.91     0.241 C 
ATOM   2432  O   GLU A 254      46.963   6.987 135.635  1.00 40.61    -0.271 OA
ATOM   2433  CB  GLU A 254      44.316   6.137 137.499  1.00 41.27     0.045 C 
ATOM   2434  CG  GLU A 254      43.444   6.667 138.619  1.00 64.20     0.116 C 
ATOM   2435  CD  GLU A 254      42.549   5.582 139.221  1.00 94.24     0.172 C 
ATOM   2436  OE1 GLU A 254      42.851   4.383 139.011  1.00101.68    -0.648 OA
ATOM   2437  OE2 GLU A 254      41.540   5.920 139.891  1.00 94.89    -0.648 OA
ATOM   2438  N   LYS A 255      45.447   5.628 134.689  1.00 45.31    -0.346 N 
ATOM   2439  HN  LYS A 255      44.457   5.423 134.553  1.00  0.00     0.163 HD
ATOM   2440  CA  LYS A 255      46.440   4.876 133.943  1.00 46.65     0.176 C 
ATOM   2441  C   LYS A 255      47.222   5.718 132.933  1.00 46.82     0.241 C 
ATOM   2442  O   LYS A 255      48.398   5.466 132.695  1.00 41.27    -0.271 OA
ATOM   2443  CB  LYS A 255      45.777   3.695 133.248  1.00 46.32     0.035 C 
ATOM   2444  CG  LYS A 255      46.491   2.376 133.441  1.00 47.39     0.004 C 
ATOM   2445  CD  LYS A 255      45.549   1.320 134.026  1.00 46.62     0.027 C 
ATOM   2446  CE  LYS A 255      46.114  -0.072 133.827  1.00 68.04     0.229 C 
ATOM   2447  NZ  LYS A 255      45.607  -1.000 134.867  1.00 80.79    -0.079 N 
ATOM   2448  HZ1 LYS A 255      45.987  -1.937 134.733  1.00  0.00     0.274 HD
ATOM   2449  HZ2 LYS A 255      44.588  -1.008 134.901  1.00  0.00     0.274 HD
ATOM   2450  HZ3 LYS A 255      45.790  -0.649 135.807  1.00  0.00     0.274 HD
ATOM   2451  N   ILE A 256      46.582   6.716 132.332  1.00 39.25    -0.346 N 
ATOM   2452  HN  ILE A 256      45.593   6.881 132.521  1.00  0.00     0.163 HD
ATOM   2453  CA  ILE A 256      47.308   7.575 131.397  1.00 43.60     0.180 C 
ATOM   2454  C   ILE A 256      47.890   8.823 132.041  1.00 42.37     0.241 C 
ATOM   2455  O   ILE A 256      48.529   9.632 131.369  1.00 59.73    -0.271 OA
ATOM   2456  CB  ILE A 256      46.473   7.979 130.180  1.00 38.39     0.013 C 
ATOM   2457  CG1 ILE A 256      45.279   8.840 130.615  1.00 28.68     0.002 C 
ATOM   2458  CG2 ILE A 256      46.079   6.742 129.415  1.00 34.17     0.012 C 
ATOM   2459  CD1 ILE A 256      44.587   9.498 129.474  1.00 29.53     0.005 C 
ATOM   2460  N   GLY A 257      47.669   8.989 133.336  1.00 45.24    -0.351 N 
ATOM   2461  HN  GLY A 257      46.982   8.409 133.818  1.00  0.00     0.163 HD
ATOM   2462  CA  GLY A 257      48.409   9.999 134.063  1.00 43.38     0.225 C 
ATOM   2463  C   GLY A 257      47.603  11.177 134.526  1.00 28.69     0.236 C 
ATOM   2464  O   GLY A 257      48.165  12.224 134.799  1.00 57.35    -0.272 OA
ATOM   2465  N   PHE A 258      46.291  10.991 134.620  1.00 48.70    -0.346 N 
ATOM   2466  HN  PHE A 258      45.912  10.082 134.353  1.00  0.00     0.163 HD
ATOM   2467  CA  PHE A 258      45.354  12.026 135.089  1.00 48.66     0.180 C 
ATOM   2468  C   PHE A 258      44.766  11.675 136.463  1.00 46.16     0.241 C 
ATOM   2469  O   PHE A 258      43.729  12.219 136.854  1.00 42.63    -0.271 OA
ATOM   2470  CB  PHE A 258      44.211  12.215 134.069  1.00 31.31     0.073 C 
ATOM   2471  CG  PHE A 258      44.623  12.969 132.841  1.00 34.91    -0.056 A 
ATOM   2472  CD1 PHE A 258      45.361  12.361 131.854  1.00 39.54     0.007 A 
ATOM   2473  CD2 PHE A 258      44.301  14.290 132.693  1.00 34.54     0.007 A 
ATOM   2474  CE1 PHE A 258      45.755  13.054 130.740  1.00 39.72     0.001 A 
ATOM   2475  CE2 PHE A 258      44.695  14.979 131.598  1.00 34.34     0.001 A 
ATOM   2476  CZ  PHE A 258      45.424  14.363 130.617  1.00 41.37     0.000 A 
ATOM   2477  N   GLY A 259      45.430  10.759 137.174  1.00 45.85    -0.351 N 
ATOM   2478  HN  GLY A 259      46.335  10.436 136.831  1.00  0.00     0.163 HD
ATOM   2479  CA  GLY A 259      44.918  10.203 138.415  1.00 36.35     0.225 C 
ATOM   2480  C   GLY A 259      44.425  11.251 139.380  1.00 36.57     0.236 C 
ATOM   2481  O   GLY A 259      43.378  11.109 140.000  1.00 42.56    -0.272 OA
ATOM   2482  N   ASP A 260      45.182  12.332 139.473  1.00 37.84    -0.346 N 
ATOM   2483  HN  ASP A 260      45.980  12.432 138.846  1.00  0.00     0.163 HD
ATOM   2484  CA  ASP A 260      44.914  13.376 140.435  1.00 40.83     0.186 C 
ATOM   2485  C   ASP A 260      43.632  14.172 140.215  1.00 45.15     0.241 C 
ATOM   2486  O   ASP A 260      43.177  14.856 141.126  1.00 51.64    -0.271 OA
ATOM   2487  CB  ASP A 260      46.113  14.316 140.542  1.00 64.52     0.147 C 
ATOM   2488  CG  ASP A 260      46.701  14.673 139.199  1.00 73.88     0.175 C 
ATOM   2489  OD1 ASP A 260      47.119  15.841 139.045  1.00 75.33    -0.648 OA
ATOM   2490  OD2 ASP A 260      46.764  13.792 138.308  1.00 73.83    -0.648 OA
ATOM   2491  N   ARG A 261      43.029  14.090 139.033  1.00 48.74    -0.346 N 
ATOM   2492  HN  ARG A 261      43.445  13.547 138.276  1.00  0.00     0.163 HD
ATOM   2493  CA  ARG A 261      41.755  14.792 138.833  1.00 43.05     0.176 C 
ATOM   2494  C   ARG A 261      40.572  13.898 138.436  1.00 36.92     0.241 C 
ATOM   2495  O   ARG A 261      39.634  14.351 137.796  1.00 44.25    -0.271 OA
ATOM   2496  CB  ARG A 261      41.904  16.010 137.896  1.00 38.16     0.036 C 
ATOM   2497  CG  ARG A 261      42.877  15.839 136.762  1.00 45.54     0.023 C 
ATOM   2498  CD  ARG A 261      44.131  16.638 137.004  1.00 31.92     0.138 C 
ATOM   2499  NE  ARG A 261      44.791  16.994 135.756  1.00 34.79    -0.227 N 
ATOM   2500  HE  ARG A 261      44.349  17.715 135.185  1.00  0.00     0.177 HD
ATOM   2501  CZ  ARG A 261      45.914  16.464 135.298  1.00 40.71     0.665 C 
ATOM   2502  NH1 ARG A 261      46.549  15.522 135.970  1.00 49.08    -0.235 N 
ATOM   2503 1HH1 ARG A 261      47.414  15.114 135.617  1.00  0.00     0.174 HD
ATOM   2504 2HH1 ARG A 261      46.168  15.194 136.857  1.00  0.00     0.174 HD
ATOM   2505  NH2 ARG A 261      46.408  16.889 134.149  1.00 50.29    -0.235 N 
ATOM   2506 1HH2 ARG A 261      47.273  16.481 133.796  1.00  0.00     0.174 HD
ATOM   2507 2HH2 ARG A 261      45.917  17.617 133.630  1.00  0.00     0.174 HD
ATOM   2508  N   VAL A 262      40.599  12.644 138.869  1.00 42.38    -0.346 N 
ATOM   2509  HN  VAL A 262      41.389  12.328 139.431  1.00  0.00     0.163 HD
ATOM   2510  CA  VAL A 262      39.529  11.712 138.560  1.00 37.94     0.180 C 
ATOM   2511  C   VAL A 262      38.322  11.974 139.428  1.00 42.70     0.241 C 
ATOM   2512  O   VAL A 262      37.241  11.449 139.185  1.00 53.92    -0.271 OA
ATOM   2513  CB  VAL A 262      39.987  10.283 138.757  1.00 53.05     0.009 C 
ATOM   2514  CG1 VAL A 262      41.269  10.049 137.977  1.00 58.36     0.012 C 
ATOM   2515  CG2 VAL A 262      40.222  10.013 140.227  1.00 51.11     0.012 C 
ATOM   2516  N   ASP A 263      38.507  12.800 140.447  1.00 50.62    -0.345 N 
ATOM   2517  HN  ASP A 263      39.447  13.136 140.657  1.00  0.00     0.163 HD
ATOM   2518  CA  ASP A 263      37.393  13.234 141.269  1.00 42.59     0.186 C 
ATOM   2519  C   ASP A 263      36.405  14.057 140.452  1.00 55.33     0.241 C 
ATOM   2520  O   ASP A 263      35.225  14.148 140.807  1.00 55.05    -0.271 OA
ATOM   2521  CB  ASP A 263      37.910  14.044 142.459  1.00 63.00     0.147 C 
ATOM   2522  CG  ASP A 263      38.437  13.154 143.587  1.00 88.21     0.175 C 
ATOM   2523  OD1 ASP A 263      38.705  11.947 143.338  1.00 75.79    -0.648 OA
ATOM   2524  OD2 ASP A 263      38.584  13.662 144.725  1.00 99.51    -0.648 OA
ATOM   2525  N   TYR A 264      36.892  14.671 139.367  1.00 46.09    -0.346 N 
ATOM   2526  HN  TYR A 264      37.887  14.597 139.154  1.00  0.00     0.163 HD
ATOM   2527  CA  TYR A 264      36.029  15.441 138.488  1.00 30.97     0.180 C 
ATOM   2528  C   TYR A 264      34.990  14.507 137.906  1.00 37.25     0.241 C 
ATOM   2529  O   TYR A 264      33.842  14.894 137.717  1.00 54.50    -0.271 OA
ATOM   2530  CB  TYR A 264      36.815  16.169 137.386  1.00 35.97     0.073 C 
ATOM   2531  CG  TYR A 264      37.398  17.465 137.871  1.00 44.16    -0.056 A 
ATOM   2532  CD1 TYR A 264      36.696  18.658 137.749  1.00 49.28     0.010 A 
ATOM   2533  CD2 TYR A 264      38.636  17.500 138.492  1.00 56.35     0.010 A 
ATOM   2534  CE1 TYR A 264      37.218  19.854 138.224  1.00 44.12     0.037 A 
ATOM   2535  CE2 TYR A 264      39.163  18.687 138.976  1.00 43.53     0.037 A 
ATOM   2536  CZ  TYR A 264      38.447  19.856 138.844  1.00 43.08     0.065 A 
ATOM   2537  OH  TYR A 264      38.973  21.024 139.333  1.00 36.70    -0.361 OA
ATOM   2538  HH  TYR A 264      39.821  21.025 139.761  1.00  0.00     0.217 HD
ATOM   2539  N   ILE A 265      35.379  13.262 137.652  1.00 32.98    -0.346 N 
ATOM   2540  HN  ILE A 265      36.325  12.963 137.887  1.00  0.00     0.163 HD
ATOM   2541  CA  ILE A 265      34.447  12.327 137.037  1.00 44.78     0.180 C 
ATOM   2542  C   ILE A 265      33.270  11.997 137.957  1.00 42.51     0.241 C 
ATOM   2543  O   ILE A 265      32.137  11.853 137.504  1.00 51.84    -0.271 OA
ATOM   2544  CB  ILE A 265      35.138  11.060 136.524  1.00 46.23     0.013 C 
ATOM   2545  CG1 ILE A 265      36.209  11.427 135.480  1.00 39.85     0.002 C 
ATOM   2546  CG2 ILE A 265      34.111  10.115 135.937  1.00 35.20     0.012 C 
ATOM   2547  CD1 ILE A 265      35.692  12.341 134.367  1.00 28.30     0.005 C 
ATOM   2548  N   ASP A 266      33.546  11.918 139.251  1.00 54.08    -0.345 N 
ATOM   2549  HN  ASP A 266      34.510  12.047 139.557  1.00  0.00     0.163 HD
ATOM   2550  CA  ASP A 266      32.522  11.654 140.251  1.00 44.44     0.186 C 
ATOM   2551  C   ASP A 266      31.406  12.685 140.156  1.00 54.70     0.241 C 
ATOM   2552  O   ASP A 266      30.238  12.381 140.359  1.00 58.72    -0.271 OA
ATOM   2553  CB  ASP A 266      33.130  11.676 141.658  1.00 38.01     0.147 C 
ATOM   2554  CG  ASP A 266      34.101  10.524 141.907  1.00 55.84     0.175 C 
ATOM   2555  OD1 ASP A 266      33.977   9.471 141.246  1.00 60.03    -0.648 OA
ATOM   2556  OD2 ASP A 266      34.985  10.664 142.781  1.00 66.38    -0.648 OA
ATOM   2557  N   TYR A 267      31.778  13.914 139.843  1.00 59.17    -0.346 N 
ATOM   2558  HN  TYR A 267      32.764  14.100 139.662  1.00  0.00     0.163 HD
ATOM   2559  CA  TYR A 267      30.824  15.012 139.748  1.00 57.98     0.180 C 
ATOM   2560  C   TYR A 267      29.926  14.896 138.505  1.00 64.00     0.241 C 
ATOM   2561  O   TYR A 267      28.799  15.399 138.477  1.00 59.79    -0.271 OA
ATOM   2562  CB  TYR A 267      31.594  16.327 139.743  1.00 70.87     0.073 C 
ATOM   2563  CG  TYR A 267      32.586  16.470 140.893  1.00 86.19    -0.056 A 
ATOM   2564  CD1 TYR A 267      32.408  15.779 142.097  1.00 74.33     0.010 A 
ATOM   2565  CD2 TYR A 267      33.697  17.319 140.774  1.00 98.07     0.010 A 
ATOM   2566  CE1 TYR A 267      33.318  15.928 143.154  1.00 85.71     0.037 A 
ATOM   2567  CE2 TYR A 267      34.601  17.485 141.823  1.00 94.10     0.037 A 
ATOM   2568  CZ  TYR A 267      34.417  16.779 143.009  1.00 91.11     0.065 A 
ATOM   2569  OH  TYR A 267      35.322  16.933 144.043  1.00 73.18    -0.361 OA
ATOM   2570  HH  TYR A 267      36.069  17.511 143.944  1.00  0.00     0.217 HD
ATOM   2571  N   LEU A 268      30.424  14.221 137.477  1.00 51.87    -0.346 N 
ATOM   2572  HN  LEU A 268      31.400  13.925 137.488  1.00  0.00     0.163 HD
ATOM   2573  CA  LEU A 268      29.586  13.902 136.337  1.00 57.17     0.177 C 
ATOM   2574  C   LEU A 268      28.582  12.802 136.695  1.00 67.83     0.241 C 
ATOM   2575  O   LEU A 268      27.583  12.611 135.996  1.00 63.40    -0.271 OA
ATOM   2576  CB  LEU A 268      30.446  13.486 135.141  1.00 53.79     0.038 C 
ATOM   2577  CG  LEU A 268      31.387  14.564 134.607  1.00 50.39    -0.020 C 
ATOM   2578  CD1 LEU A 268      32.250  14.003 133.494  1.00 63.81     0.009 C 
ATOM   2579  CD2 LEU A 268      30.608  15.745 134.101  1.00 37.59     0.009 C 
ATOM   2580  N   ASN A 269      28.869  12.078 137.781  1.00 86.38    -0.346 N 
ATOM   2581  HN  ASN A 269      29.748  12.262 138.264  1.00  0.00     0.163 HD
ATOM   2582  CA  ASN A 269      27.984  11.028 138.319  1.00 77.50     0.185 C 
ATOM   2583  C   ASN A 269      26.919  11.518 139.282  1.00 72.38     0.241 C 
ATOM   2584  O   ASN A 269      25.725  11.316 139.061  1.00 90.23    -0.271 OA
ATOM   2585  CB  ASN A 269      28.792   9.976 139.053  1.00 73.77     0.137 C 
ATOM   2586  CG  ASN A 269      29.300   8.924 138.141  1.00 77.04     0.217 C 
ATOM   2587  ND2 ASN A 269      29.981   9.355 137.087  1.00 66.21    -0.370 N 
ATOM   2588 1HD2 ASN A 269      30.331   8.631 136.459  1.00  0.00     0.159 HD
ATOM   2589 2HD2 ASN A 269      30.173  10.342 136.914  1.00  0.00     0.159 HD
ATOM   2590  OD1 ASN A 269      29.067   7.727 138.351  1.00 77.20    -0.274 OA
ATOM   2591  N   HIS A 270      27.355  12.122 140.377  1.00 65.58    -0.346 N 
ATOM   2592  HN  HIS A 270      28.357  12.202 140.550  1.00  0.00     0.163 HD
ATOM   2593  CA  HIS A 270      26.412  12.667 141.326  1.00 73.88     0.182 C 
ATOM   2594  C   HIS A 270      26.156  14.116 140.950  1.00 77.98     0.241 C 
ATOM   2595  O   HIS A 270      26.872  15.024 141.389  1.00 78.35    -0.271 OA
ATOM   2596  CB  HIS A 270      26.936  12.545 142.753  1.00 89.73     0.093 C 
ATOM   2597  CG  HIS A 270      25.895  12.811 143.796  1.00116.54     0.028 A 
ATOM   2598  CD2 HIS A 270      25.594  13.934 144.494  1.00131.73     0.114 A 
ATOM   2599  ND1 HIS A 270      24.997  11.852 144.211  1.00114.69    -0.354 N 
ATOM   2600  HD1 HIS A 270      24.958  10.893 143.866  1.00  0.00     0.166 HD
ATOM   2601  CE1 HIS A 270      24.194  12.367 145.126  1.00124.80     0.180 A 
ATOM   2602  NE2 HIS A 270      24.536  13.629 145.317  1.00134.24    -0.360 N 
ATOM   2603  HE2 HIS A 270      24.088  14.272 145.969  1.00  0.00     0.166 HD
ATOM   2604  N   SER A 271      25.137  14.322 140.120  1.00 75.47    -0.344 N 
ATOM   2605  HN  SER A 271      24.537  13.537 139.865  1.00  0.00     0.163 HD
ATOM   2606  CA  SER A 271      24.854  15.645 139.563  1.00 67.44     0.200 C 
ATOM   2607  C   SER A 271      23.511  16.205 140.013  1.00 60.78     0.243 C 
ATOM   2608  O   SER A 271      22.523  15.491 140.129  1.00 59.44    -0.271 OA
ATOM   2609  CB  SER A 271      24.955  15.635 138.033  1.00 54.02     0.199 C 
ATOM   2610  OG  SER A 271      24.536  14.395 137.480  1.00 54.11    -0.398 OA
ATOM   2611  HG  SER A 271      24.599  14.389 136.532  1.00  0.00     0.209 HD
ATOM   2612  N   HIS A 272      23.498  17.495 140.293  1.00 56.26    -0.346 N 
ATOM   2613  HN  HIS A 272      24.364  18.031 140.237  1.00  0.00     0.163 HD
ATOM   2614  CA  HIS A 272      22.277  18.156 140.677  1.00 73.18     0.182 C 
ATOM   2615  C   HIS A 272      21.838  19.071 139.558  1.00 73.64     0.241 C 
ATOM   2616  O   HIS A 272      22.593  19.924 139.094  1.00 72.65    -0.271 OA
ATOM   2617  CB  HIS A 272      22.468  18.943 141.972  1.00 81.75     0.093 C 
ATOM   2618  CG  HIS A 272      22.747  18.075 143.154  1.00 79.67     0.028 A 
ATOM   2619  CD2 HIS A 272      21.965  17.713 144.197  1.00 74.56     0.114 A 
ATOM   2620  ND1 HIS A 272      23.954  17.439 143.338  1.00 81.82    -0.354 N 
ATOM   2621  HD1 HIS A 272      24.757  17.505 142.713  1.00  0.00     0.166 HD
ATOM   2622  CE1 HIS A 272      23.908  16.730 144.451  1.00 86.18     0.180 A 
ATOM   2623  NE2 HIS A 272      22.712  16.880 144.991  1.00 88.38    -0.360 N 
ATOM   2624  HE2 HIS A 272      22.395  16.447 145.858  1.00  0.00     0.166 HD
ATOM   2625  N   HIS A 273      20.601  18.875 139.129  1.00 66.65    -0.346 N 
ATOM   2626  HN  HIS A 273      20.024  18.171 139.589  1.00  0.00     0.163 HD
ATOM   2627  CA  HIS A 273      20.045  19.625 138.032  1.00 59.55     0.182 C 
ATOM   2628  C   HIS A 273      18.918  20.485 138.559  1.00 70.37     0.241 C 
ATOM   2629  O   HIS A 273      18.190  20.072 139.454  1.00 79.93    -0.271 OA
ATOM   2630  CB  HIS A 273      19.549  18.650 136.973  1.00 59.43     0.093 C 
ATOM   2631  CG  HIS A 273      20.539  17.573 136.644  1.00 67.47     0.028 A 
ATOM   2632  CD2 HIS A 273      21.099  16.615 137.421  1.00 59.76     0.114 A 
ATOM   2633  ND1 HIS A 273      21.083  17.413 135.386  1.00 46.57    -0.354 N 
ATOM   2634  HD1 HIS A 273      20.872  17.993 134.574  1.00  0.00     0.166 HD
ATOM   2635  CE1 HIS A 273      21.920  16.391 135.398  1.00 43.34     0.180 A 
ATOM   2636  NE2 HIS A 273      21.950  15.891 136.622  1.00 58.29    -0.360 N 
ATOM   2637  HE2 HIS A 273      22.514  15.096 136.924  1.00  0.00     0.166 HD
ATOM   2638  N   LEU A 274      18.811  21.700 138.035  1.00 82.87    -0.346 N 
ATOM   2639  HN  LEU A 274      19.548  22.033 137.414  1.00  0.00     0.163 HD
ATOM   2640  CA  LEU A 274      17.680  22.576 138.314  1.00 79.36     0.177 C 
ATOM   2641  C   LEU A 274      16.871  22.693 137.031  1.00 82.28     0.241 C 
ATOM   2642  O   LEU A 274      17.347  23.252 136.050  1.00 88.38    -0.271 OA
ATOM   2643  CB  LEU A 274      18.171  23.961 138.712  1.00 71.52     0.038 C 
ATOM   2644  CG  LEU A 274      19.308  24.040 139.723  1.00 62.26    -0.020 C 
ATOM   2645  CD1 LEU A 274      19.883  25.440 139.736  1.00 71.61     0.009 C 
ATOM   2646  CD2 LEU A 274      18.806  23.668 141.078  1.00 53.22     0.009 C 
ATOM   2647  N   TYR A 275      15.662  22.149 137.015  1.00 84.09    -0.346 N 
ATOM   2648  HN  TYR A 275      15.320  21.638 137.829  1.00  0.00     0.163 HD
ATOM   2649  CA  TYR A 275      14.822  22.283 135.830  1.00 89.24     0.180 C 
ATOM   2650  C   TYR A 275      13.552  23.054 136.131  1.00 94.69     0.241 C 
ATOM   2651  O   TYR A 275      12.576  22.488 136.617  1.00100.53    -0.271 OA
ATOM   2652  CB  TYR A 275      14.460  20.921 135.232  1.00 87.62     0.073 C 
ATOM   2653  CG  TYR A 275      13.312  21.023 134.257  1.00 80.41    -0.056 A 
ATOM   2654  CD1 TYR A 275      13.354  21.929 133.206  1.00 87.64     0.010 A 
ATOM   2655  CD2 TYR A 275      12.184  20.235 134.396  1.00 85.76     0.010 A 
ATOM   2656  CE1 TYR A 275      12.306  22.042 132.317  1.00 92.16     0.037 A 
ATOM   2657  CE2 TYR A 275      11.131  20.337 133.512  1.00 93.00     0.037 A 
ATOM   2658  CZ  TYR A 275      11.195  21.242 132.470  1.00 96.74     0.065 A 
ATOM   2659  OH  TYR A 275      10.146  21.351 131.580  1.00100.21    -0.361 OA
ATOM   2660  HH  TYR A 275       9.380  20.799 131.686  1.00  0.00     0.217 HD
ATOM   2661  N   LYS A 276      13.559  24.346 135.843  1.00 98.02    -0.346 N 
ATOM   2662  HN  LYS A 276      14.398  24.783 135.460  1.00  0.00     0.163 HD
ATOM   2663  CA  LYS A 276      12.368  25.134 136.075  1.00 97.73     0.176 C 
ATOM   2664  C   LYS A 276      12.107  25.171 137.581  1.00102.31     0.241 C 
ATOM   2665  O   LYS A 276      13.037  25.348 138.368  1.00104.46    -0.271 OA
ATOM   2666  CB  LYS A 276      11.189  24.490 135.343  1.00 90.11     0.035 C 
ATOM   2667  CG  LYS A 276      10.262  25.438 134.610  1.00 83.65     0.004 C 
ATOM   2668  CD  LYS A 276       8.992  24.699 134.242  1.00 99.16     0.027 C 
ATOM   2669  CE  LYS A 276       8.101  25.518 133.328  1.00124.73     0.229 C 
ATOM   2670  NZ  LYS A 276       6.919  24.722 132.878  1.00145.83    -0.079 N 
ATOM   2671  HZ1 LYS A 276       6.320  25.273 132.263  1.00  0.00     0.274 HD
ATOM   2672  HZ2 LYS A 276       6.399  24.342 133.669  1.00  0.00     0.274 HD
ATOM   2673  HZ3 LYS A 276       7.201  23.844 132.441  1.00  0.00     0.274 HD
ATOM   2674  N   ASN A 277      10.851  24.974 137.978  1.00107.05    -0.346 N 
ATOM   2675  HN  ASN A 277      10.160  24.671 137.292  1.00  0.00     0.163 HD
ATOM   2676  CA  ASN A 277      10.426  25.178 139.369  1.00102.54     0.185 C 
ATOM   2677  C   ASN A 277      10.849  24.081 140.340  1.00 91.96     0.241 C 
ATOM   2678  O   ASN A 277      10.162  23.819 141.323  1.00 92.91    -0.271 OA
ATOM   2679  CB  ASN A 277       8.905  25.408 139.446  1.00104.66     0.137 C 
ATOM   2680  CG  ASN A 277       8.101  24.106 139.467  1.00 99.04     0.217 C 
ATOM   2681  ND2 ASN A 277       8.506  23.135 138.655  1.00 80.56    -0.370 N 
ATOM   2682 1HD2 ASN A 277       7.970  22.267 138.669  1.00  0.00     0.159 HD
ATOM   2683 2HD2 ASN A 277       9.314  23.235 138.041  1.00  0.00     0.159 HD
ATOM   2684  OD1 ASN A 277       7.125  23.985 140.209  1.00114.53    -0.274 OA
ATOM   2685  N   LYS A 278      11.990  23.456 140.081  1.00 95.44    -0.346 N 
ATOM   2686  HN  LYS A 278      12.587  23.785 139.322  1.00  0.00     0.163 HD
ATOM   2687  CA  LYS A 278      12.396  22.303 140.873  1.00 96.03     0.176 C 
ATOM   2688  C   LYS A 278      13.904  22.154 141.027  1.00100.83     0.241 C 
ATOM   2689  O   LYS A 278      14.664  23.097 140.816  1.00112.05    -0.271 OA
ATOM   2690  CB  LYS A 278      11.827  21.013 140.271  1.00 86.38     0.035 C 
ATOM   2691  CG  LYS A 278      10.314  20.921 140.290  1.00 91.68     0.004 C 
ATOM   2692  CD  LYS A 278       9.845  19.558 139.793  1.00 99.14     0.027 C 
ATOM   2693  CE  LYS A 278      10.549  19.154 138.502  1.00 96.03     0.229 C 
ATOM   2694  NZ  LYS A 278       9.637  18.423 137.576  1.00 95.84    -0.079 N 
ATOM   2695  HZ1 LYS A 278      10.108  18.153 136.712  1.00  0.00     0.274 HD
ATOM   2696  HZ2 LYS A 278       8.793  18.963 137.385  1.00  0.00     0.274 HD
ATOM   2697  HZ3 LYS A 278       9.212  17.617 138.034  1.00  0.00     0.274 HD
ATOM   2698  N   THR A 279      14.303  20.946 141.421  1.00 93.38    -0.344 N 
ATOM   2699  HN  THR A 279      13.581  20.265 141.656  1.00  0.00     0.163 HD
ATOM   2700  CA  THR A 279      15.691  20.525 141.541  1.00 83.56     0.205 C 
ATOM   2701  C   THR A 279      15.612  19.021 141.615  1.00 77.62     0.243 C 
ATOM   2702  O   THR A 279      14.698  18.492 142.245  1.00 78.06    -0.271 OA
ATOM   2703  CB  THR A 279      16.371  21.009 142.854  1.00 64.14     0.146 C 
ATOM   2704  CG2 THR A 279      17.704  20.320 143.043  1.00 57.21     0.042 C 
ATOM   2705  OG1 THR A 279      16.600  22.426 142.818  1.00 74.24    -0.393 OA
ATOM   2706  HG1 THR A 279      17.015  22.722 143.620  1.00  0.00     0.210 HD
ATOM   2707  N   TYR A 280      16.540  18.325 140.962  1.00 79.24    -0.346 N 
ATOM   2708  HN  TYR A 280      17.155  18.803 140.303  1.00  0.00     0.163 HD
ATOM   2709  CA  TYR A 280      16.691  16.884 141.175  1.00 70.49     0.180 C 
ATOM   2710  C   TYR A 280      18.146  16.451 141.291  1.00 77.29     0.241 C 
ATOM   2711  O   TYR A 280      19.046  17.289 141.285  1.00 85.10    -0.271 OA
ATOM   2712  CB  TYR A 280      15.936  16.051 140.137  1.00 46.74     0.073 C 
ATOM   2713  CG  TYR A 280      16.221  16.343 138.695  1.00 55.02    -0.056 A 
ATOM   2714  CD1 TYR A 280      16.770  15.373 137.875  1.00 71.91     0.010 A 
ATOM   2715  CD2 TYR A 280      15.900  17.569 138.134  1.00 64.13     0.010 A 
ATOM   2716  CE1 TYR A 280      17.018  15.619 136.540  1.00 67.14     0.037 A 
ATOM   2717  CE2 TYR A 280      16.142  17.826 136.803  1.00 55.18     0.037 A 
ATOM   2718  CZ  TYR A 280      16.700  16.844 136.008  1.00 63.06     0.065 A 
ATOM   2719  OH  TYR A 280      16.942  17.086 134.674  1.00 69.40    -0.361 OA
ATOM   2720  HH  TYR A 280      16.722  17.934 134.306  1.00  0.00     0.217 HD
ATOM   2721  N   CYS A 281      18.369  15.145 141.424  1.00 68.59    -0.345 N 
ATOM   2722  HN  CYS A 281      17.577  14.503 141.387  1.00  0.00     0.163 HD
ATOM   2723  CA  CYS A 281      19.715  14.600 141.622  1.00 73.65     0.186 C 
ATOM   2724  C   CYS A 281      19.833  13.228 140.979  1.00 79.25     0.242 C 
ATOM   2725  O   CYS A 281      19.016  12.346 141.235  1.00 89.52    -0.271 OA
ATOM   2726  CB  CYS A 281      20.066  14.517 143.113  1.00 67.56     0.121 C 
ATOM   2727  SG  CYS A 281      21.475  13.448 143.515  1.00 74.69    -0.095 SA
ATOM   2728  N   VAL A 282      20.856  13.054 140.148  1.00 64.88    -0.346 N 
ATOM   2729  HN  VAL A 282      21.557  13.790 140.064  1.00  0.00     0.163 HD
ATOM   2730  CA  VAL A 282      21.004  11.841 139.354  1.00 68.07     0.180 C 
ATOM   2731  C   VAL A 282      22.241  11.065 139.813  1.00 78.12     0.241 C 
ATOM   2732  O   VAL A 282      23.170  11.644 140.385  1.00 87.78    -0.271 OA
ATOM   2733  CB  VAL A 282      21.076  12.177 137.838  1.00 52.71     0.009 C 
ATOM   2734  CG1 VAL A 282      20.978  10.922 136.979  1.00 48.25     0.012 C 
ATOM   2735  CG2 VAL A 282      19.964  13.130 137.478  1.00 54.13     0.012 C 
ATOM   2736  N   LYS A 283      22.232   9.752 139.583  1.00 56.97    -0.346 N 
ATOM   2737  HN  LYS A 283      21.417   9.339 139.130  1.00  0.00     0.163 HD
ATOM   2738  CA  LYS A 283      23.342   8.886 139.954  1.00 59.45     0.176 C 
ATOM   2739  C   LYS A 283      23.818   8.105 138.742  1.00 76.83     0.240 C 
ATOM   2740  O   LYS A 283      23.085   7.281 138.192  1.00 80.19    -0.271 OA
ATOM   2741  CB  LYS A 283      22.912   7.913 141.049  1.00 74.78     0.035 C 
ATOM   2742  CG  LYS A 283      22.922   8.501 142.451  1.00 91.05     0.004 C 
ATOM   2743  CD  LYS A 283      24.325   8.478 143.047  1.00101.51     0.027 C 
ATOM   2744  CE  LYS A 283      24.340   9.136 144.416  1.00 99.75     0.229 C 
ATOM   2745  NZ  LYS A 283      23.528   8.367 145.405  1.00 89.49    -0.079 N 
ATOM   2746  HZ1 LYS A 283      23.538   8.809 146.324  1.00  0.00     0.274 HD
ATOM   2747  HZ2 LYS A 283      23.828   7.393 145.456  1.00  0.00     0.274 HD
ATOM   2748  HZ3 LYS A 283      22.575   8.222 145.072  1.00  0.00     0.274 HD
ATOM   2749  N   GLY A 284      25.058   8.345 138.335  1.00 84.48    -0.351 N 
ATOM   2750  HN  GLY A 284      25.684   8.903 138.916  1.00  0.00     0.163 HD
ATOM   2751  CA  GLY A 284      25.525   7.819 137.071  1.00 78.00     0.225 C 
ATOM   2752  C   GLY A 284      24.974   8.715 135.980  1.00 74.02     0.235 C 
ATOM   2753  O   GLY A 284      24.627   9.873 136.249  1.00 65.75    -0.272 OA
ATOM   2754  N   GLY A 285      24.877   8.180 134.762  1.00 59.32    -0.351 N 
ATOM   2755  HN  GLY A 285      25.087   7.190 134.638  1.00  0.00     0.163 HD
ATOM   2756  CA  GLY A 285      24.481   8.968 133.608  1.00 64.82     0.225 C 
ATOM   2757  C   GLY A 285      25.424  10.144 133.362  1.00 82.97     0.236 C 
ATOM   2758  O   GLY A 285      25.881  10.807 134.313  1.00 77.61    -0.272 OA
ATOM   2759  N   MET A 286      25.725  10.425 132.096  1.00 72.40    -0.346 N 
ATOM   2760  HN  MET A 286      25.351   9.855 131.337  1.00  0.00     0.163 HD
ATOM   2761  CA  MET A 286      26.602  11.566 131.806  1.00 95.75     0.177 C 
ATOM   2762  C   MET A 286      25.867  12.799 131.281  1.00 82.95     0.243 C 
ATOM   2763  O   MET A 286      25.269  12.763 130.194  1.00 73.77    -0.271 OA
ATOM   2764  CB  MET A 286      27.721  11.181 130.841  1.00 99.43     0.045 C 
ATOM   2765  CG  MET A 286      28.903  12.140 130.905  1.00 73.78     0.076 C 
ATOM   2766  SD  MET A 286      30.305  11.509 129.996  1.00 68.69    -0.173 SA
ATOM   2767  CE  MET A 286      30.923  10.242 131.084  1.00 83.97     0.089 C 
ATOM   2768  N   PRO A 287      25.925  13.902 132.044  1.00 45.35    -0.337 N 
ATOM   2769  CA  PRO A 287      25.235  15.133 131.634  1.00 56.88     0.179 C 
ATOM   2770  C   PRO A 287      25.718  15.601 130.256  1.00 56.79     0.241 C 
ATOM   2771  O   PRO A 287      26.920  15.767 130.087  1.00 72.73    -0.271 OA
ATOM   2772  CB  PRO A 287      25.655  16.147 132.703  1.00 45.79     0.037 C 
ATOM   2773  CG  PRO A 287      26.253  15.345 133.809  1.00 45.47     0.022 C 
ATOM   2774  CD  PRO A 287      26.825  14.124 133.180  1.00 43.80     0.127 C 
ATOM   2775  N   SER A 288      24.812  15.801 129.302  1.00 36.61    -0.344 N 
ATOM   2776  HN  SER A 288      23.823  15.706 129.532  1.00  0.00     0.163 HD
ATOM   2777  CA  SER A 288      25.190  16.152 127.936  1.00 47.86     0.200 C 
ATOM   2778  C   SER A 288      25.882  17.528 127.807  1.00 58.35     0.242 C 
ATOM   2779  O   SER A 288      26.883  17.670 127.097  1.00 59.21    -0.271 OA
ATOM   2780  CB  SER A 288      23.957  16.113 127.053  1.00 52.03     0.199 C 
ATOM   2781  OG  SER A 288      22.912  16.816 127.700  1.00 57.38    -0.398 OA
ATOM   2782  HG  SER A 288      22.140  16.792 127.147  1.00  0.00     0.209 HD
ATOM   2783  N   GLY A 289      25.366  18.536 128.500  1.00 43.91    -0.350 N 
ATOM   2784  HN  GLY A 289      24.562  18.372 129.106  1.00  0.00     0.163 HD
ATOM   2785  CA  GLY A 289      25.932  19.865 128.405  1.00 26.93     0.225 C 
ATOM   2786  C   GLY A 289      27.170  20.104 129.251  1.00 42.79     0.236 C 
ATOM   2787  O   GLY A 289      27.452  21.244 129.632  1.00 38.53    -0.272 OA
ATOM   2788  N   CYS A 290      27.925  19.053 129.543  1.00 31.07    -0.342 N 
ATOM   2789  HN  CYS A 290      27.638  18.122 129.242  1.00  0.00     0.163 HD
ATOM   2790  CA  CYS A 290      29.166  19.225 130.295  1.00 39.25     0.210 C 
ATOM   2791  C   CYS A 290      30.434  19.274 129.446  1.00 54.84     0.245 C 
ATOM   2792  O   CYS A 290      30.434  18.968 128.241  1.00 48.12    -0.271 OA
ATOM   2793  CB  CYS A 290      29.304  18.137 131.336  1.00 27.44     0.088 C 
ATOM   2794  SG  CYS A 290      28.097  18.345 132.595  1.00 62.04    -0.095 SA
ATOM   2795  N   SER A 291      31.530  19.657 130.085  1.00 42.78    -0.344 N 
ATOM   2796  HN  SER A 291      31.501  19.863 131.084  1.00  0.00     0.163 HD
ATOM   2797  CA  SER A 291      32.773  19.779 129.343  1.00 51.63     0.200 C 
ATOM   2798  C   SER A 291      33.371  18.409 129.204  1.00 48.07     0.242 C 
ATOM   2799  O   SER A 291      33.460  17.663 130.170  1.00 55.47    -0.271 OA
ATOM   2800  CB  SER A 291      33.760  20.737 130.016  1.00 35.74     0.199 C 
ATOM   2801  OG  SER A 291      35.071  20.517 129.534  1.00 47.95    -0.398 OA
ATOM   2802  HG  SER A 291      35.683  21.111 129.952  1.00  0.00     0.209 HD
ATOM   2803  N   GLY A 292      33.750  18.067 127.985  1.00 38.34    -0.350 N 
ATOM   2804  HN  GLY A 292      33.585  18.710 127.211  1.00  0.00     0.163 HD
ATOM   2805  CA  GLY A 292      34.391  16.803 127.729  1.00 35.01     0.225 C 
ATOM   2806  C   GLY A 292      33.442  15.644 127.538  1.00 33.72     0.236 C 
ATOM   2807  O   GLY A 292      33.890  14.552 127.220  1.00 36.57    -0.272 OA
ATOM   2808  N   THR A 293      32.141  15.854 127.700  1.00 33.94    -0.344 N 
ATOM   2809  HN  THR A 293      31.789  16.777 127.955  1.00  0.00     0.163 HD
ATOM   2810  CA  THR A 293      31.226  14.731 127.504  1.00 35.99     0.205 C 
ATOM   2811  C   THR A 293      31.504  14.020 126.199  1.00 33.87     0.243 C 
ATOM   2812  O   THR A 293      31.573  12.798 126.142  1.00 41.85    -0.271 OA
ATOM   2813  CB  THR A 293      29.760  15.126 127.574  1.00 53.55     0.146 C 
ATOM   2814  CG2 THR A 293      29.456  15.639 128.968  1.00 68.03     0.042 C 
ATOM   2815  OG1 THR A 293      29.469  16.134 126.598  1.00 50.23    -0.393 OA
ATOM   2816  HG1 THR A 293      28.553  16.381 126.642  1.00  0.00     0.210 HD
ATOM   2817  N   SER A 294      31.706  14.785 125.152  1.00 26.14    -0.344 N 
ATOM   2818  HN  SER A 294      31.687  15.800 125.252  1.00  0.00     0.163 HD
ATOM   2819  CA  SER A 294      31.957  14.189 123.852  1.00 27.53     0.200 C 
ATOM   2820  C   SER A 294      33.146  13.227 123.846  1.00 26.75     0.243 C 
ATOM   2821  O   SER A 294      33.071  12.149 123.279  1.00 38.64    -0.271 OA
ATOM   2822  CB  SER A 294      32.137  15.292 122.817  1.00 31.80     0.199 C 
ATOM   2823  OG  SER A 294      32.371  14.739 121.553  1.00 41.63    -0.398 OA
ATOM   2824  HG  SER A 294      32.483  15.427 120.907  1.00  0.00     0.209 HD
ATOM   2825  N   ILE A 295      34.251  13.609 124.465  1.00 35.57    -0.346 N 
ATOM   2826  HN  ILE A 295      34.307  14.548 124.860  1.00  0.00     0.163 HD
ATOM   2827  CA  ILE A 295      35.395  12.703 124.592  1.00 30.92     0.180 C 
ATOM   2828  C   ILE A 295      35.135  11.508 125.538  1.00 40.70     0.241 C 
ATOM   2829  O   ILE A 295      35.376  10.346 125.194  1.00 36.81    -0.271 OA
ATOM   2830  CB  ILE A 295      36.604  13.456 125.104  1.00 33.71     0.013 C 
ATOM   2831  CG1 ILE A 295      36.892  14.645 124.193  1.00 36.87     0.002 C 
ATOM   2832  CG2 ILE A 295      37.799  12.544 125.166  1.00 33.05     0.012 C 
ATOM   2833  CD1 ILE A 295      37.882  14.352 123.117  1.00 31.65     0.005 C 
ATOM   2834  N   PHE A 296      34.654  11.804 126.735  1.00 27.97    -0.346 N 
ATOM   2835  HN  PHE A 296      34.497  12.781 126.982  1.00  0.00     0.163 HD
ATOM   2836  CA  PHE A 296      34.345  10.767 127.704  1.00 31.45     0.180 C 
ATOM   2837  C   PHE A 296      33.356   9.738 127.168  1.00 30.01     0.241 C 
ATOM   2838  O   PHE A 296      33.578   8.545 127.337  1.00 37.26    -0.271 OA
ATOM   2839  CB  PHE A 296      33.902  11.363 129.055  1.00 29.20     0.073 C 
ATOM   2840  CG  PHE A 296      34.966  12.214 129.692  1.00 40.20    -0.056 A 
ATOM   2841  CD1 PHE A 296      36.297  11.904 129.510  1.00 30.41     0.007 A 
ATOM   2842  CD2 PHE A 296      34.644  13.351 130.405  1.00 47.77     0.007 A 
ATOM   2843  CE1 PHE A 296      37.280  12.694 130.059  1.00 40.62     0.001 A 
ATOM   2844  CE2 PHE A 296      35.629  14.140 130.960  1.00 41.46     0.001 A 
ATOM   2845  CZ  PHE A 296      36.946  13.809 130.791  1.00 32.67     0.000 A 
ATOM   2846  N   ASN A 297      32.283  10.172 126.514  1.00 26.89    -0.346 N 
ATOM   2847  HN  ASN A 297      32.090  11.171 126.446  1.00  0.00     0.163 HD
ATOM   2848  CA  ASN A 297      31.379   9.198 125.890  1.00 35.86     0.185 C 
ATOM   2849  C   ASN A 297      32.082   8.329 124.842  1.00 36.80     0.241 C 
ATOM   2850  O   ASN A 297      31.882   7.130 124.801  1.00 51.33    -0.271 OA
ATOM   2851  CB  ASN A 297      30.186   9.875 125.251  1.00 37.36     0.137 C 
ATOM   2852  CG  ASN A 297      29.129  10.236 126.241  1.00 43.78     0.217 C 
ATOM   2853  ND2 ASN A 297      28.191  11.076 125.817  1.00 34.49    -0.370 N 
ATOM   2854 1HD2 ASN A 297      27.469  11.323 126.494  1.00  0.00     0.159 HD
ATOM   2855 2HD2 ASN A 297      28.190  11.478 124.880  1.00  0.00     0.159 HD
ATOM   2856  OD1 ASN A 297      29.130   9.752 127.370  1.00 56.09    -0.274 OA
ATOM   2857  N   SER A 298      32.913   8.930 124.003  1.00 28.38    -0.344 N 
ATOM   2858  HN  SER A 298      33.013   9.945 124.026  1.00  0.00     0.163 HD
ATOM   2859  CA  SER A 298      33.681   8.149 123.053  1.00 32.19     0.200 C 
ATOM   2860  C   SER A 298      34.613   7.157 123.720  1.00 24.85     0.243 C 
ATOM   2861  O   SER A 298      34.804   6.056 123.218  1.00 39.32    -0.271 OA
ATOM   2862  CB  SER A 298      34.464   9.065 122.117  1.00 28.66     0.199 C 
ATOM   2863  OG  SER A 298      33.576   9.997 121.534  1.00 30.71    -0.398 OA
ATOM   2864  HG  SER A 298      34.063  10.567 120.951  1.00  0.00     0.209 HD
ATOM   2865  N   MET A 299      35.211   7.560 124.837  1.00 40.36    -0.346 N 
ATOM   2866  HN  MET A 299      34.993   8.486 125.205  1.00  0.00     0.163 HD
ATOM   2867  CA  MET A 299      36.167   6.726 125.555  1.00 22.21     0.177 C 
ATOM   2868  C   MET A 299      35.469   5.519 126.204  1.00 32.35     0.241 C 
ATOM   2869  O   MET A 299      35.933   4.378 126.130  1.00 29.43    -0.271 OA
ATOM   2870  CB  MET A 299      36.866   7.553 126.635  1.00 38.39     0.045 C 
ATOM   2871  CG  MET A 299      38.107   8.322 126.190  1.00 43.14     0.076 C 
ATOM   2872  SD  MET A 299      38.710   9.345 127.570  1.00 35.26    -0.173 SA
ATOM   2873  CE  MET A 299      39.998   8.337 128.299  1.00 30.51     0.089 C 
ATOM   2874  N   ILE A 300      34.359   5.787 126.867  1.00 19.02    -0.346 N 
ATOM   2875  HN  ILE A 300      34.052   6.754 126.967  1.00  0.00     0.163 HD
ATOM   2876  CA  ILE A 300      33.579   4.729 127.450  1.00 28.15     0.180 C 
ATOM   2877  C   ILE A 300      33.155   3.753 126.351  1.00 42.30     0.241 C 
ATOM   2878  O   ILE A 300      33.364   2.540 126.478  1.00 29.07    -0.271 OA
ATOM   2879  CB  ILE A 300      32.350   5.286 128.174  1.00 32.21     0.013 C 
ATOM   2880  CG1 ILE A 300      32.804   6.120 129.379  1.00 26.76     0.002 C 
ATOM   2881  CG2 ILE A 300      31.414   4.141 128.587  1.00 37.82     0.012 C 
ATOM   2882  CD1 ILE A 300      31.712   7.000 129.944  1.00 37.37     0.005 C 
ATOM   2883  N   ASN A 301      32.589   4.285 125.265  1.00 29.60    -0.346 N 
ATOM   2884  HN  ASN A 301      32.414   5.289 125.226  1.00  0.00     0.163 HD
ATOM   2885  CA  ASN A 301      32.222   3.446 124.141  1.00 30.83     0.185 C 
ATOM   2886  C   ASN A 301      33.337   2.468 123.815  1.00 33.67     0.241 C 
ATOM   2887  O   ASN A 301      33.069   1.292 123.602  1.00 40.54    -0.271 OA
ATOM   2888  CB  ASN A 301      31.812   4.262 122.911  1.00 36.67     0.137 C 
ATOM   2889  CG  ASN A 301      30.964   3.454 121.928  1.00 44.08     0.217 C 
ATOM   2890  ND2 ASN A 301      29.881   4.043 121.437  1.00 37.75    -0.370 N 
ATOM   2891 1HD2 ASN A 301      29.315   3.504 120.781  1.00  0.00     0.159 HD
ATOM   2892 2HD2 ASN A 301      29.621   4.999 121.682  1.00  0.00     0.159 HD
ATOM   2893  OD1 ASN A 301      31.275   2.309 121.635  1.00 59.98    -0.274 OA
ATOM   2894  N   ASN A 302      34.583   2.944 123.800  1.00 31.01    -0.346 N 
ATOM   2895  HN  ASN A 302      34.738   3.940 123.959  1.00  0.00     0.163 HD
ATOM   2896  CA  ASN A 302      35.737   2.069 123.560  1.00 26.32     0.185 C 
ATOM   2897  C   ASN A 302      35.942   0.989 124.605  1.00 44.48     0.241 C 
ATOM   2898  O   ASN A 302      36.562  -0.034 124.306  1.00 41.22    -0.271 OA
ATOM   2899  CB  ASN A 302      37.021   2.868 123.479  1.00 29.29     0.137 C 
ATOM   2900  CG  ASN A 302      37.220   3.490 122.136  1.00 44.43     0.217 C 
ATOM   2901  ND2 ASN A 302      36.510   4.597 121.882  1.00 37.47    -0.370 N 
ATOM   2902 1HD2 ASN A 302      36.646   5.022 120.965  1.00  0.00     0.159 HD
ATOM   2903 2HD2 ASN A 302      35.871   5.015 122.558  1.00  0.00     0.159 HD
ATOM   2904  OD1 ASN A 302      37.991   2.985 121.320  1.00 29.19    -0.274 OA
ATOM   2905  N   LEU A 303      35.474   1.260 125.831  1.00 41.88    -0.346 N 
ATOM   2906  HN  LEU A 303      35.011   2.157 125.981  1.00  0.00     0.163 HD
ATOM   2907  CA  LEU A 303      35.587   0.350 126.963  1.00 39.38     0.177 C 
ATOM   2908  C   LEU A 303      34.485  -0.671 126.862  1.00 38.03     0.241 C 
ATOM   2909  O   LEU A 303      34.723  -1.871 126.960  1.00 36.24    -0.271 OA
ATOM   2910  CB  LEU A 303      35.466   1.095 128.298  1.00 30.74     0.038 C 
ATOM   2911  CG  LEU A 303      36.688   1.956 128.655  1.00 36.96    -0.020 C 
ATOM   2912  CD1 LEU A 303      36.562   2.580 130.061  1.00 27.10     0.009 C 
ATOM   2913  CD2 LEU A 303      37.954   1.153 128.532  1.00 27.10     0.009 C 
ATOM   2914  N   ILE A 304      33.274  -0.175 126.675  1.00 31.70    -0.346 N 
ATOM   2915  HN  ILE A 304      33.135   0.833 126.743  1.00  0.00     0.163 HD
ATOM   2916  CA  ILE A 304      32.137  -1.026 126.376  1.00 45.49     0.180 C 
ATOM   2917  C   ILE A 304      32.401  -2.076 125.277  1.00 51.52     0.241 C 
ATOM   2918  O   ILE A 304      32.133  -3.267 125.456  1.00 51.17    -0.271 OA
ATOM   2919  CB  ILE A 304      30.959  -0.200 125.928  1.00 35.88     0.013 C 
ATOM   2920  CG1 ILE A 304      30.369   0.544 127.112  1.00 27.53     0.002 C 
ATOM   2921  CG2 ILE A 304      29.938  -1.101 125.274  1.00 43.68     0.012 C 
ATOM   2922  CD1 ILE A 304      29.279   1.501 126.739  1.00 38.08     0.005 C 
ATOM   2923  N   ILE A 305      32.922  -1.646 124.140  1.00 38.42    -0.346 N 
ATOM   2924  HN  ILE A 305      33.228  -0.678 124.042  1.00  0.00     0.163 HD
ATOM   2925  CA  ILE A 305      33.051  -2.576 123.035  1.00 36.59     0.180 C 
ATOM   2926  C   ILE A 305      34.140  -3.609 123.299  1.00 48.30     0.241 C 
ATOM   2927  O   ILE A 305      33.967  -4.799 123.013  1.00 49.38    -0.271 OA
ATOM   2928  CB  ILE A 305      33.182  -1.847 121.688  1.00 39.17     0.013 C 
ATOM   2929  CG1 ILE A 305      31.847  -1.166 121.371  1.00 38.97     0.002 C 
ATOM   2930  CG2 ILE A 305      33.548  -2.813 120.562  1.00 42.61     0.012 C 
ATOM   2931  CD1 ILE A 305      31.745  -0.629 119.967  1.00 42.26     0.005 C 
ATOM   2932  N   ARG A 306      35.247  -3.165 123.877  1.00 52.99    -0.346 N 
ATOM   2933  HN  ARG A 306      35.375  -2.163 124.016  1.00  0.00     0.163 HD
ATOM   2934  CA  ARG A 306      36.284  -4.089 124.316  1.00 47.18     0.176 C 
ATOM   2935  C   ARG A 306      35.723  -5.121 125.307  1.00 51.26     0.241 C 
ATOM   2936  O   ARG A 306      35.999  -6.309 125.190  1.00 48.58    -0.271 OA
ATOM   2937  CB  ARG A 306      37.440  -3.321 124.945  1.00 41.91     0.036 C 
ATOM   2938  CG  ARG A 306      38.468  -2.831 123.946  1.00 33.28     0.023 C 
ATOM   2939  CD  ARG A 306      39.250  -1.660 124.544  1.00 41.63     0.138 C 
ATOM   2940  NE  ARG A 306      40.233  -1.140 123.607  1.00 42.63    -0.227 N 
ATOM   2941  HE  ARG A 306      41.206  -1.424 123.720  1.00  0.00     0.177 HD
ATOM   2942  CZ  ARG A 306      39.928  -0.314 122.611  1.00 35.29     0.665 C 
ATOM   2943  NH1 ARG A 306      38.674   0.079 122.455  1.00 34.05    -0.235 N 
ATOM   2944 1HH1 ARG A 306      38.440   0.713 121.691  1.00  0.00     0.174 HD
ATOM   2945 2HH1 ARG A 306      37.944  -0.239 123.092  1.00  0.00     0.174 HD
ATOM   2946  NH2 ARG A 306      40.875   0.099 121.785  1.00 33.61    -0.235 N 
ATOM   2947 1HH2 ARG A 306      40.641   0.733 121.021  1.00  0.00     0.174 HD
ATOM   2948 2HH2 ARG A 306      41.842  -0.204 121.905  1.00  0.00     0.174 HD
ATOM   2949  N   THR A 307      34.927  -4.657 126.264  1.00 34.90    -0.344 N 
ATOM   2950  HN  THR A 307      34.695  -3.664 126.275  1.00  0.00     0.163 HD
ATOM   2951  CA  THR A 307      34.377  -5.518 127.293  1.00 40.71     0.205 C 
ATOM   2952  C   THR A 307      33.568  -6.668 126.703  1.00 57.79     0.243 C 
ATOM   2953  O   THR A 307      33.743  -7.844 127.095  1.00 51.34    -0.271 OA
ATOM   2954  CB  THR A 307      33.486  -4.724 128.251  1.00 43.13     0.146 C 
ATOM   2955  CG2 THR A 307      32.670  -5.646 129.127  1.00 49.48     0.042 C 
ATOM   2956  OG1 THR A 307      34.310  -3.904 129.080  1.00 54.22    -0.393 OA
ATOM   2957  HG1 THR A 307      33.757  -3.411 129.675  1.00  0.00     0.210 HD
ATOM   2958  N   LEU A 308      32.687  -6.331 125.763  1.00 47.71    -0.346 N 
ATOM   2959  HN  LEU A 308      32.655  -5.368 125.429  1.00  0.00     0.163 HD
ATOM   2960  CA  LEU A 308      31.765  -7.317 125.202  1.00 57.20     0.177 C 
ATOM   2961  C   LEU A 308      32.484  -8.293 124.275  1.00 52.17     0.241 C 
ATOM   2962  O   LEU A 308      32.186  -9.482 124.260  1.00 58.09    -0.271 OA
ATOM   2963  CB  LEU A 308      30.586  -6.649 124.491  1.00 58.66     0.038 C 
ATOM   2964  CG  LEU A 308      29.766  -5.607 125.264  1.00 54.56    -0.020 C 
ATOM   2965  CD1 LEU A 308      28.527  -5.229 124.467  1.00 50.20     0.009 C 
ATOM   2966  CD2 LEU A 308      29.387  -6.096 126.654  1.00 41.32     0.009 C 
ATOM   2967  N   LEU A 309      33.450  -7.807 123.513  1.00 52.03    -0.346 N 
ATOM   2968  HN  LEU A 309      33.653  -6.807 123.510  1.00  0.00     0.163 HD
ATOM   2969  CA  LEU A 309      34.219  -8.717 122.679  1.00 48.20     0.177 C 
ATOM   2970  C   LEU A 309      34.975  -9.767 123.525  1.00 63.61     0.241 C 
ATOM   2971  O   LEU A 309      35.170 -10.904 123.081  1.00 50.72    -0.271 OA
ATOM   2972  CB  LEU A 309      35.175  -7.938 121.770  1.00 45.81     0.038 C 
ATOM   2973  CG  LEU A 309      34.526  -7.245 120.575  1.00 46.76    -0.020 C 
ATOM   2974  CD1 LEU A 309      35.616  -6.913 119.605  1.00 49.90     0.009 C 
ATOM   2975  CD2 LEU A 309      33.511  -8.157 119.915  1.00 50.60     0.009 C 
ATOM   2976  N   LEU A 310      35.397  -9.373 124.731  1.00 48.50    -0.346 N 
ATOM   2977  HN  LEU A 310      35.217  -8.412 125.022  1.00  0.00     0.163 HD
ATOM   2978  CA  LEU A 310      36.107 -10.265 125.652  1.00 60.81     0.177 C 
ATOM   2979  C   LEU A 310      35.132 -11.237 126.334  1.00 69.36     0.241 C 
ATOM   2980  O   LEU A 310      35.440 -12.411 126.545  1.00 76.11    -0.271 OA
ATOM   2981  CB  LEU A 310      36.880  -9.469 126.717  1.00 37.53     0.038 C 
ATOM   2982  CG  LEU A 310      38.062  -8.579 126.302  1.00 53.95    -0.020 C 
ATOM   2983  CD1 LEU A 310      38.539  -7.723 127.476  1.00 48.97     0.009 C 
ATOM   2984  CD2 LEU A 310      39.221  -9.377 125.727  1.00 42.81     0.009 C 
ATOM   2985  N   LYS A 311      33.957 -10.733 126.683  1.00 64.24    -0.346 N 
ATOM   2986  HN  LYS A 311      33.782  -9.738 126.544  1.00  0.00     0.163 HD
ATOM   2987  CA  LYS A 311      32.912 -11.561 127.258  1.00 60.81     0.176 C 
ATOM   2988  C   LYS A 311      32.457 -12.645 126.263  1.00 66.11     0.241 C 
ATOM   2989  O   LYS A 311      32.443 -13.842 126.571  1.00 68.89    -0.271 OA
ATOM   2990  CB  LYS A 311      31.736 -10.663 127.664  1.00 48.33     0.035 C 
ATOM   2991  CG  LYS A 311      30.427 -11.378 127.852  1.00 59.08     0.004 C 
ATOM   2992  CD  LYS A 311      29.882 -11.163 129.253  1.00 72.80     0.027 C 
ATOM   2993  CE  LYS A 311      28.501 -11.804 129.404  1.00 78.16     0.229 C 
ATOM   2994  NZ  LYS A 311      27.595 -11.003 130.285  1.00 64.27    -0.079 N 
ATOM   2995  HZ1 LYS A 311      26.674 -11.430 130.386  1.00  0.00     0.274 HD
ATOM   2996  HZ2 LYS A 311      27.520 -10.040 129.957  1.00  0.00     0.274 HD
ATOM   2997  HZ3 LYS A 311      28.023 -10.832 131.195  1.00  0.00     0.274 HD
ATOM   2998  N   THR A 312      32.100 -12.200 125.064  1.00 55.18    -0.344 N 
ATOM   2999  HN  THR A 312      32.279 -11.221 124.840  1.00  0.00     0.163 HD
ATOM   3000  CA  THR A 312      31.469 -13.030 124.056  1.00 51.44     0.205 C 
ATOM   3001  C   THR A 312      32.466 -13.973 123.389  1.00 65.67     0.243 C 
ATOM   3002  O   THR A 312      32.329 -15.187 123.457  1.00 81.93    -0.271 OA
ATOM   3003  CB  THR A 312      30.849 -12.138 122.967  1.00 52.12     0.146 C 
ATOM   3004  CG2 THR A 312      30.115 -12.969 121.918  1.00 50.28     0.042 C 
ATOM   3005  OG1 THR A 312      29.937 -11.217 123.563  1.00 43.65    -0.393 OA
ATOM   3006  HG1 THR A 312      29.554 -10.666 122.890  1.00  0.00     0.210 HD
ATOM   3007  N   TYR A 313      33.474 -13.403 122.743  1.00 76.21    -0.346 N 
ATOM   3008  HN  TYR A 313      33.590 -12.391 122.791  1.00  0.00     0.163 HD
ATOM   3009  CA  TYR A 313      34.417 -14.192 121.968  1.00 67.23     0.180 C 
ATOM   3010  C   TYR A 313      35.684 -14.535 122.746  1.00 73.03     0.241 C 
ATOM   3011  O   TYR A 313      36.706 -13.856 122.626  1.00 69.40    -0.271 OA
ATOM   3012  CB  TYR A 313      34.749 -13.482 120.661  1.00 50.37     0.073 C 
ATOM   3013  CG  TYR A 313      33.584 -13.462 119.700  1.00 65.66    -0.056 A 
ATOM   3014  CD1 TYR A 313      33.455 -14.432 118.710  1.00 59.90     0.010 A 
ATOM   3015  CD2 TYR A 313      32.607 -12.480 119.784  1.00 61.67     0.010 A 
ATOM   3016  CE1 TYR A 313      32.396 -14.412 117.827  1.00 56.65     0.037 A 
ATOM   3017  CE2 TYR A 313      31.535 -12.452 118.904  1.00 61.14     0.037 A 
ATOM   3018  CZ  TYR A 313      31.436 -13.420 117.928  1.00 68.42     0.065 A 
ATOM   3019  OH  TYR A 313      30.372 -13.400 117.052  1.00 60.00    -0.361 OA
ATOM   3020  HH  TYR A 313      29.713 -12.719 117.121  1.00  0.00     0.217 HD
ATOM   3021  N   LYS A 314      35.606 -15.596 123.544  1.00 69.26    -0.346 N 
ATOM   3022  HN  LYS A 314      34.728 -16.109 123.617  1.00  0.00     0.163 HD
ATOM   3023  CA  LYS A 314      36.755 -16.029 124.309  1.00 76.11     0.176 C 
ATOM   3024  C   LYS A 314      37.985 -16.054 123.400  1.00 83.07     0.240 C 
ATOM   3025  O   LYS A 314      37.897 -16.422 122.224  1.00 76.98    -0.271 OA
ATOM   3026  CB  LYS A 314      36.511 -17.398 124.939  1.00 87.72     0.035 C 
ATOM   3027  CG  LYS A 314      37.806 -18.131 125.292  1.00105.21     0.004 C 
ATOM   3028  CD  LYS A 314      37.569 -19.600 125.605  1.00112.04     0.027 C 
ATOM   3029  CE  LYS A 314      38.845 -20.420 125.398  1.00109.53     0.229 C 
ATOM   3030  NZ  LYS A 314      38.683 -21.844 125.826  1.00 91.17    -0.079 N 
ATOM   3031  HZ1 LYS A 314      39.533 -22.390 125.688  1.00  0.00     0.274 HD
ATOM   3032  HZ2 LYS A 314      37.887 -22.279 125.361  1.00  0.00     0.274 HD
ATOM   3033  HZ3 LYS A 314      38.360 -21.903 126.792  1.00  0.00     0.274 HD
ATOM   3034  N   GLY A 315      39.119 -15.622 123.941  1.00 83.26    -0.351 N 
ATOM   3035  HN  GLY A 315      39.112 -15.273 124.900  1.00  0.00     0.163 HD
ATOM   3036  CA  GLY A 315      40.365 -15.634 123.203  1.00 81.67     0.225 C 
ATOM   3037  C   GLY A 315      40.531 -14.577 122.126  1.00 82.41     0.236 C 
ATOM   3038  O   GLY A 315      41.580 -14.529 121.487  1.00 72.06    -0.272 OA
ATOM   3039  N   ILE A 316      39.518 -13.733 121.919  1.00 93.13    -0.346 N 
ATOM   3040  HN  ILE A 316      38.659 -13.842 122.458  1.00  0.00     0.163 HD
ATOM   3041  CA  ILE A 316      39.615 -12.648 120.929  1.00 88.88     0.180 C 
ATOM   3042  C   ILE A 316      40.827 -11.764 121.188  1.00 68.39     0.241 C 
ATOM   3043  O   ILE A 316      41.146 -11.461 122.332  1.00 67.69    -0.271 OA
ATOM   3044  CB  ILE A 316      38.359 -11.738 120.884  1.00 52.04     0.013 C 
ATOM   3045  CG1 ILE A 316      38.328 -10.969 119.557  1.00 51.27     0.002 C 
ATOM   3046  CG2 ILE A 316      38.361 -10.779 122.062  1.00 48.27     0.012 C 
ATOM   3047  CD1 ILE A 316      36.955 -10.556 119.084  1.00 45.78     0.005 C 
ATOM   3048  N   ASP A 317      41.499 -11.362 120.114  1.00 65.06    -0.345 N 
ATOM   3049  HN  ASP A 317      41.186 -11.664 119.191  1.00  0.00     0.163 HD
ATOM   3050  CA  ASP A 317      42.670 -10.502 120.218  1.00 60.33     0.186 C 
ATOM   3051  C   ASP A 317      42.312  -9.030 119.975  1.00 56.91     0.241 C 
ATOM   3052  O   ASP A 317      41.912  -8.631 118.871  1.00 48.89    -0.271 OA
ATOM   3053  CB  ASP A 317      43.758 -10.954 119.248  1.00 60.00     0.147 C 
ATOM   3054  CG  ASP A 317      45.052 -10.218 119.464  1.00 78.09     0.175 C 
ATOM   3055  OD1 ASP A 317      45.230  -9.661 120.576  1.00 77.92    -0.648 OA
ATOM   3056  OD2 ASP A 317      45.889 -10.192 118.535  1.00 81.96    -0.648 OA
ATOM   3057  N   LEU A 318      42.458  -8.230 121.027  1.00 55.59    -0.346 N 
ATOM   3058  HN  LEU A 318      42.857  -8.610 121.886  1.00  0.00     0.163 HD
ATOM   3059  CA  LEU A 318      42.066  -6.830 120.990  1.00 44.25     0.177 C 
ATOM   3060  C   LEU A 318      43.027  -5.971 120.177  1.00 56.88     0.241 C 
ATOM   3061  O   LEU A 318      42.680  -4.862 119.780  1.00 63.07    -0.271 OA
ATOM   3062  CB  LEU A 318      41.904  -6.282 122.395  1.00 28.39     0.038 C 
ATOM   3063  CG  LEU A 318      40.662  -6.832 123.089  1.00 48.29    -0.020 C 
ATOM   3064  CD1 LEU A 318      40.331  -6.061 124.359  1.00 30.56     0.009 C 
ATOM   3065  CD2 LEU A 318      39.501  -6.799 122.135  1.00 47.82     0.009 C 
ATOM   3066  N   ASP A 319      44.222  -6.482 119.911  1.00 52.68    -0.346 N 
ATOM   3067  HN  ASP A 319      44.499  -7.369 120.331  1.00  0.00     0.163 HD
ATOM   3068  CA  ASP A 319      45.142  -5.781 119.020  1.00 51.40     0.186 C 
ATOM   3069  C   ASP A 319      44.710  -5.766 117.564  1.00 61.09     0.241 C 
ATOM   3070  O   ASP A 319      45.317  -5.076 116.742  1.00 67.05    -0.271 OA
ATOM   3071  CB  ASP A 319      46.552  -6.329 119.148  1.00 53.30     0.147 C 
ATOM   3072  CG  ASP A 319      47.246  -5.802 120.370  1.00 67.69     0.175 C 
ATOM   3073  OD1 ASP A 319      46.537  -5.590 121.377  1.00 68.38    -0.648 OA
ATOM   3074  OD2 ASP A 319      48.472  -5.573 120.323  1.00 70.68    -0.648 OA
ATOM   3075  N   HIS A 320      43.660  -6.519 117.253  1.00 63.49    -0.346 N 
ATOM   3076  HN  HIS A 320      43.233  -7.096 117.977  1.00  0.00     0.163 HD
ATOM   3077  CA  HIS A 320      43.099  -6.544 115.901  1.00 56.72     0.182 C 
ATOM   3078  C   HIS A 320      41.682  -5.974 115.880  1.00 55.41     0.241 C 
ATOM   3079  O   HIS A 320      40.950  -6.087 114.899  1.00 53.05    -0.271 OA
ATOM   3080  CB  HIS A 320      43.165  -7.956 115.311  1.00 55.85     0.093 C 
ATOM   3081  CG  HIS A 320      44.564  -8.421 115.066  1.00 67.88     0.028 A 
ATOM   3082  CD2 HIS A 320      45.263  -9.461 115.578  1.00 77.17     0.114 A 
ATOM   3083  ND1 HIS A 320      45.431  -7.750 114.228  1.00 68.60    -0.354 N 
ATOM   3084  HD1 HIS A 320      45.204  -6.910 113.696  1.00  0.00     0.166 HD
ATOM   3085  CE1 HIS A 320      46.600  -8.365 114.222  1.00 80.41     0.180 A 
ATOM   3086  NE2 HIS A 320      46.525  -9.405 115.035  1.00 87.96    -0.360 N 
ATOM   3087  HE2 HIS A 320      47.282 -10.061 115.228  1.00  0.00     0.166 HD
ATOM   3088  N   LEU A 321      41.298  -5.357 116.986  1.00 54.75    -0.346 N 
ATOM   3089  HN  LEU A 321      41.830  -5.476 117.848  1.00  0.00     0.163 HD
ATOM   3090  CA  LEU A 321      40.119  -4.511 116.970  1.00 65.35     0.177 C 
ATOM   3091  C   LEU A 321      40.497  -3.102 116.448  1.00 60.69     0.241 C 
ATOM   3092  O   LEU A 321      41.476  -2.494 116.886  1.00 40.92    -0.271 OA
ATOM   3093  CB  LEU A 321      39.477  -4.451 118.353  1.00 34.78     0.038 C 
ATOM   3094  CG  LEU A 321      38.469  -3.330 118.528  1.00 42.67    -0.020 C 
ATOM   3095  CD1 LEU A 321      37.298  -3.623 117.642  1.00 39.13     0.009 C 
ATOM   3096  CD2 LEU A 321      38.070  -3.165 120.007  1.00 35.56     0.009 C 
ATOM   3097  N   LYS A 322      39.732  -2.623 115.477  1.00 51.64    -0.346 N 
ATOM   3098  HN  LYS A 322      38.993  -3.215 115.097  1.00  0.00     0.163 HD
ATOM   3099  CA  LYS A 322      39.906  -1.294 114.937  1.00 45.38     0.176 C 
ATOM   3100  C   LYS A 322      38.539  -0.684 114.986  1.00 44.27     0.241 C 
ATOM   3101  O   LYS A 322      37.650  -1.128 114.265  1.00 41.24    -0.271 OA
ATOM   3102  CB  LYS A 322      40.391  -1.336 113.485  1.00 43.18     0.035 C 
ATOM   3103  CG  LYS A 322      41.819  -1.835 113.310  1.00 45.30     0.004 C 
ATOM   3104  CD  LYS A 322      42.721  -1.319 114.425  1.00 44.62     0.027 C 
ATOM   3105  CE  LYS A 322      43.965  -2.187 114.595  1.00 58.28     0.229 C 
ATOM   3106  NZ  LYS A 322      45.086  -1.841 113.665  1.00 62.16    -0.079 N 
ATOM   3107  HZ1 LYS A 322      45.917  -2.421 113.779  1.00  0.00     0.274 HD
ATOM   3108  HZ2 LYS A 322      45.326  -0.853 113.747  1.00  0.00     0.274 HD
ATOM   3109  HZ3 LYS A 322      44.766  -1.862 112.697  1.00  0.00     0.274 HD
ATOM   3110  N   MET A 323      38.379   0.317 115.852  1.00 39.48    -0.346 N 
ATOM   3111  HN  MET A 323      39.181   0.602 116.414  1.00  0.00     0.163 HD
ATOM   3112  CA  MET A 323      37.112   1.029 116.039  1.00 51.13     0.177 C 
ATOM   3113  C   MET A 323      37.259   2.565 116.180  1.00 51.95     0.241 C 
ATOM   3114  O   MET A 323      38.233   3.092 116.744  1.00 34.65    -0.271 OA
ATOM   3115  CB  MET A 323      36.362   0.473 117.260  1.00 39.62     0.045 C 
ATOM   3116  CG  MET A 323      37.129   0.601 118.584  1.00 24.39     0.076 C 
ATOM   3117  SD  MET A 323      35.993   0.461 119.972  1.00 39.46    -0.173 SA
ATOM   3118  CE  MET A 323      35.114   2.012 119.960  1.00 38.36     0.089 C 
ATOM   3119  N   ILE A 324      36.254   3.276 115.693  1.00 41.52    -0.346 N 
ATOM   3120  HN  ILE A 324      35.475   2.798 115.239  1.00  0.00     0.163 HD
ATOM   3121  CA  ILE A 324      36.242   4.725 115.794  1.00 35.39     0.180 C 
ATOM   3122  C   ILE A 324      34.893   5.087 116.329  1.00 40.58     0.241 C 
ATOM   3123  O   ILE A 324      33.864   4.686 115.773  1.00 44.41    -0.271 OA
ATOM   3124  CB  ILE A 324      36.446   5.394 114.416  1.00 38.86     0.013 C 
ATOM   3125  CG1 ILE A 324      37.738   4.878 113.756  1.00 27.41     0.002 C 
ATOM   3126  CG2 ILE A 324      36.411   6.924 114.547  1.00 22.13     0.012 C 
ATOM   3127  CD1 ILE A 324      38.090   5.533 112.459  1.00 44.54     0.005 C 
ATOM   3128  N   ALA A 325      34.893   5.811 117.438  1.00 36.46    -0.346 N 
ATOM   3129  HN  ALA A 325      35.783   6.075 117.861  1.00  0.00     0.163 HD
ATOM   3130  CA  ALA A 325      33.657   6.237 118.064  1.00 38.58     0.172 C 
ATOM   3131  C   ALA A 325      33.499   7.776 118.014  1.00 43.19     0.240 C 
ATOM   3132  O   ALA A 325      34.493   8.530 117.977  1.00 27.60    -0.271 OA
ATOM   3133  CB  ALA A 325      33.624   5.743 119.487  1.00 21.49     0.042 C 
ATOM   3134  N   TYR A 326      32.245   8.217 117.996  1.00 32.69    -0.346 N 
ATOM   3135  HN  TYR A 326      31.499   7.556 117.782  1.00  0.00     0.163 HD
ATOM   3136  CA  TYR A 326      31.891   9.599 118.268  1.00 36.40     0.180 C 
ATOM   3137  C   TYR A 326      30.778   9.576 119.322  1.00 36.66     0.241 C 
ATOM   3138  O   TYR A 326      29.602   9.474 118.990  1.00 35.11    -0.271 OA
ATOM   3139  CB  TYR A 326      31.454  10.350 116.985  1.00 31.31     0.073 C 
ATOM   3140  CG  TYR A 326      31.737  11.841 117.045  1.00 31.95    -0.056 A 
ATOM   3141  CD1 TYR A 326      31.355  12.598 118.150  1.00 35.43     0.010 A 
ATOM   3142  CD2 TYR A 326      32.410  12.493 116.012  1.00 44.47     0.010 A 
ATOM   3143  CE1 TYR A 326      31.618  13.961 118.226  1.00 29.89     0.037 A 
ATOM   3144  CE2 TYR A 326      32.683  13.870 116.080  1.00 31.15     0.037 A 
ATOM   3145  CZ  TYR A 326      32.294  14.581 117.203  1.00 36.10     0.065 A 
ATOM   3146  OH  TYR A 326      32.555  15.923 117.295  1.00 36.35    -0.361 OA
ATOM   3147  HH  TYR A 326      33.022  16.352 116.588  1.00  0.00     0.217 HD
ATOM   3148  N   GLY A 327      31.147   9.672 120.597  1.00 38.05    -0.351 N 
ATOM   3149  HN  GLY A 327      32.117   9.880 120.836  1.00  0.00     0.163 HD
ATOM   3150  CA  GLY A 327      30.164   9.480 121.645  1.00 36.64     0.225 C 
ATOM   3151  C   GLY A 327      29.563   8.088 121.479  1.00 40.12     0.236 C 
ATOM   3152  O   GLY A 327      30.295   7.093 121.388  1.00 41.70    -0.272 OA
ATOM   3153  N   ASP A 328      28.247   7.974 121.429  1.00 27.53    -0.346 N 
ATOM   3154  HN  ASP A 328      27.639   8.792 121.474  1.00  0.00     0.163 HD
ATOM   3155  CA  ASP A 328      27.704   6.626 121.307  1.00 53.04     0.186 C 
ATOM   3156  C   ASP A 328      27.859   6.027 119.898  1.00 49.03     0.241 C 
ATOM   3157  O   ASP A 328      27.783   4.811 119.715  1.00 45.19    -0.271 OA
ATOM   3158  CB  ASP A 328      26.279   6.488 121.874  1.00 51.62     0.147 C 
ATOM   3159  CG  ASP A 328      25.258   7.334 121.143  1.00 60.99     0.175 C 
ATOM   3160  OD1 ASP A 328      25.572   8.483 120.794  1.00 52.69    -0.648 OA
ATOM   3161  OD2 ASP A 328      24.120   6.851 120.941  1.00 71.37    -0.648 OA
ATOM   3162  N   ASP A 329      28.120   6.873 118.911  1.00 36.33    -0.345 N 
ATOM   3163  HN  ASP A 329      28.260   7.864 119.108  1.00  0.00     0.163 HD
ATOM   3164  CA  ASP A 329      28.204   6.383 117.559  1.00 24.29     0.186 C 
ATOM   3165  C   ASP A 329      29.518   5.687 117.400  1.00 38.57     0.241 C 
ATOM   3166  O   ASP A 329      30.513   6.096 118.004  1.00 43.45    -0.271 OA
ATOM   3167  CB  ASP A 329      28.088   7.512 116.543  1.00 37.20     0.147 C 
ATOM   3168  CG  ASP A 329      27.555   7.026 115.197  1.00 49.98     0.175 C 
ATOM   3169  OD1 ASP A 329      27.696   5.803 114.902  1.00 39.12    -0.648 OA
ATOM   3170  OD2 ASP A 329      26.983   7.867 114.455  1.00 34.87    -0.648 OA
ATOM   3171  N   VAL A 330      29.524   4.636 116.584  1.00 32.53    -0.346 N 
ATOM   3172  HN  VAL A 330      28.670   4.387 116.085  1.00  0.00     0.163 HD
ATOM   3173  CA  VAL A 330      30.716   3.838 116.388  1.00 34.03     0.180 C 
ATOM   3174  C   VAL A 330      30.653   3.014 115.108  1.00 38.65     0.241 C 
ATOM   3175  O   VAL A 330      29.611   2.439 114.783  1.00 38.12    -0.271 OA
ATOM   3176  CB  VAL A 330      30.926   2.873 117.557  1.00 30.17     0.009 C 
ATOM   3177  CG1 VAL A 330      29.964   1.732 117.455  1.00 28.92     0.012 C 
ATOM   3178  CG2 VAL A 330      32.367   2.362 117.572  1.00 37.09     0.012 C 
ATOM   3179  N   ILE A 331      31.778   2.979 114.390  1.00 35.00    -0.346 N 
ATOM   3180  HN  ILE A 331      32.506   3.664 114.593  1.00  0.00     0.163 HD
ATOM   3181  CA  ILE A 331      32.015   2.012 113.334  1.00 27.76     0.180 C 
ATOM   3182  C   ILE A 331      33.197   1.134 113.810  1.00 43.68     0.241 C 
ATOM   3183  O   ILE A 331      34.189   1.645 114.318  1.00 30.48    -0.271 OA
ATOM   3184  CB  ILE A 331      32.324   2.707 111.985  1.00 34.79     0.013 C 
ATOM   3185  CG1 ILE A 331      32.339   1.696 110.826  1.00 39.46     0.002 C 
ATOM   3186  CG2 ILE A 331      33.651   3.470 112.049  1.00 34.14     0.012 C 
ATOM   3187  CD1 ILE A 331      32.769   2.305 109.501  1.00 27.05     0.005 C 
ATOM   3188  N   ALA A 332      33.073  -0.185 113.670  1.00 56.07    -0.346 N 
ATOM   3189  HN  ALA A 332      32.255  -0.556 113.186  1.00  0.00     0.163 HD
ATOM   3190  CA  ALA A 332      34.080  -1.124 114.192  1.00 59.01     0.172 C 
ATOM   3191  C   ALA A 332      34.406  -2.240 113.193  1.00 53.56     0.240 C 
ATOM   3192  O   ALA A 332      33.570  -2.636 112.396  1.00 40.33    -0.271 OA
ATOM   3193  CB  ALA A 332      33.624  -1.729 115.548  1.00 26.41     0.042 C 
ATOM   3194  N   SER A 333      35.632  -2.735 113.252  1.00 44.25    -0.344 N 
ATOM   3195  HN  SER A 333      36.297  -2.326 113.909  1.00  0.00     0.163 HD
ATOM   3196  CA  SER A 333      36.061  -3.831 112.422  1.00 36.72     0.200 C 
ATOM   3197  C   SER A 333      36.872  -4.869 113.221  1.00 45.78     0.243 C 
ATOM   3198  O   SER A 333      37.170  -4.671 114.401  1.00 49.68    -0.271 OA
ATOM   3199  CB  SER A 333      36.908  -3.299 111.274  1.00 51.86     0.199 C 
ATOM   3200  OG  SER A 333      38.159  -2.870 111.755  1.00 53.75    -0.398 OA
ATOM   3201  HG  SER A 333      38.687  -2.538 111.039  1.00  0.00     0.209 HD
ATOM   3202  N   TYR A 334      37.229  -5.963 112.552  1.00 45.18    -0.346 N 
ATOM   3203  HN  TYR A 334      36.958  -6.032 111.571  1.00  0.00     0.163 HD
ATOM   3204  CA  TYR A 334      37.987  -7.076 113.134  1.00 54.72     0.181 C 
ATOM   3205  C   TYR A 334      38.325  -8.039 111.985  1.00 67.05     0.243 C 
ATOM   3206  O   TYR A 334      37.563  -8.115 111.008  1.00 62.36    -0.271 OA
ATOM   3207  CB  TYR A 334      37.192  -7.797 114.229  1.00 41.28     0.073 C 
ATOM   3208  CG  TYR A 334      38.057  -8.717 115.047  1.00 53.37    -0.056 A 
ATOM   3209  CD1 TYR A 334      38.858  -8.216 116.074  1.00 41.01     0.010 A 
ATOM   3210  CD2 TYR A 334      38.112 -10.083 114.771  1.00 47.52     0.010 A 
ATOM   3211  CE1 TYR A 334      39.683  -9.053 116.814  1.00 47.41     0.037 A 
ATOM   3212  CE2 TYR A 334      38.931 -10.928 115.504  1.00 52.98     0.037 A 
ATOM   3213  CZ  TYR A 334      39.715 -10.409 116.526  1.00 54.09     0.065 A 
ATOM   3214  OH  TYR A 334      40.532 -11.247 117.253  1.00 53.97    -0.361 OA
ATOM   3215  HH  TYR A 334      40.554 -12.176 117.056  1.00  0.00     0.217 HD
ATOM   3216  N   PRO A 335      39.474  -8.752 112.077  1.00 63.09    -0.337 N 
ATOM   3217  CA  PRO A 335      39.945  -9.549 110.936  1.00 64.69     0.179 C 
ATOM   3218  C   PRO A 335      39.023 -10.718 110.603  1.00 67.84     0.241 C 
ATOM   3219  O   PRO A 335      39.022 -11.188 109.451  1.00 53.83    -0.271 OA
ATOM   3220  CB  PRO A 335      41.312 -10.060 111.403  1.00 60.22     0.037 C 
ATOM   3221  CG  PRO A 335      41.746  -9.097 112.444  1.00 59.09     0.022 C 
ATOM   3222  CD  PRO A 335      40.477  -8.728 113.157  1.00 59.40     0.127 C 
ATOM   3223  N   HIS A 336      38.255 -11.168 111.596  1.00 40.65    -0.346 N 
ATOM   3224  HN  HIS A 336      38.376 -10.780 112.531  1.00  0.00     0.163 HD
ATOM   3225  CA  HIS A 336      37.250 -12.196 111.383  1.00 59.79     0.182 C 
ATOM   3226  C   HIS A 336      35.932 -11.655 111.874  1.00 51.85     0.241 C 
ATOM   3227  O   HIS A 336      35.913 -10.738 112.674  1.00 50.83    -0.271 OA
ATOM   3228  CB  HIS A 336      37.623 -13.492 112.109  1.00 53.04     0.093 C 
ATOM   3229  CG  HIS A 336      39.019 -13.958 111.818  1.00 79.72     0.028 A 
ATOM   3230  CD2 HIS A 336      40.130 -13.994 112.595  1.00 91.59     0.114 A 
ATOM   3231  ND1 HIS A 336      39.401 -14.439 110.583  1.00 81.16    -0.354 N 
ATOM   3232  HD1 HIS A 336      38.790 -14.533 109.772  1.00  0.00     0.166 HD
ATOM   3233  CE1 HIS A 336      40.684 -14.759 110.616  1.00 98.53     0.180 A 
ATOM   3234  NE2 HIS A 336      41.150 -14.497 111.824  1.00 94.13    -0.360 N 
ATOM   3235  HE2 HIS A 336      42.111 -14.644 112.134  1.00  0.00     0.166 HD
ATOM   3236  N   GLU A 337      34.839 -12.233 111.389  1.00 71.07    -0.346 N 
ATOM   3237  HN  GLU A 337      34.945 -13.069 110.814  1.00  0.00     0.163 HD
ATOM   3238  CA  GLU A 337      33.494 -11.729 111.640  1.00 71.49     0.177 C 
ATOM   3239  C   GLU A 337      33.048 -11.880 113.078  1.00 68.22     0.241 C 
ATOM   3240  O   GLU A 337      33.286 -12.913 113.701  1.00 80.46    -0.271 OA
ATOM   3241  CB  GLU A 337      32.488 -12.447 110.742  1.00100.53     0.045 C 
ATOM   3242  CG  GLU A 337      31.368 -13.157 111.511  1.00118.47     0.116 C 
ATOM   3243  CD  GLU A 337      30.191 -12.236 111.824  1.00124.40     0.172 C 
ATOM   3244  OE1 GLU A 337      29.265 -12.671 112.553  1.00125.07    -0.648 OA
ATOM   3245  OE2 GLU A 337      30.193 -11.083 111.329  1.00117.20    -0.648 OA
ATOM   3246  N   VAL A 338      32.387 -10.842 113.587  1.00 58.41    -0.346 N 
ATOM   3247  HN  VAL A 338      32.300  -9.995 113.026  1.00  0.00     0.163 HD
ATOM   3248  CA  VAL A 338      31.783 -10.866 114.911  1.00 53.63     0.180 C 
ATOM   3249  C   VAL A 338      30.302 -10.494 114.839  1.00 58.05     0.241 C 
ATOM   3250  O   VAL A 338      29.895  -9.596 114.102  1.00 60.43    -0.271 OA
ATOM   3251  CB  VAL A 338      32.552  -9.977 115.936  1.00 59.08     0.009 C 
ATOM   3252  CG1 VAL A 338      33.934  -9.636 115.417  1.00 55.11     0.012 C 
ATOM   3253  CG2 VAL A 338      31.786  -8.723 116.271  1.00 45.54     0.012 C 
ATOM   3254  N   ASP A 339      29.503 -11.211 115.617  1.00 67.40    -0.345 N 
ATOM   3255  HN  ASP A 339      29.933 -11.837 116.298  1.00  0.00     0.163 HD
ATOM   3256  CA  ASP A 339      28.048 -11.158 115.558  1.00 56.69     0.186 C 
ATOM   3257  C   ASP A 339      27.564 -10.103 116.539  1.00 50.51     0.241 C 
ATOM   3258  O   ASP A 339      27.859 -10.178 117.727  1.00 64.18    -0.271 OA
ATOM   3259  CB  ASP A 339      27.519 -12.541 115.953  1.00 76.95     0.147 C 
ATOM   3260  CG  ASP A 339      26.009 -12.671 115.845  1.00 76.41     0.175 C 
ATOM   3261  OD1 ASP A 339      25.335 -11.699 115.444  1.00 74.85    -0.648 OA
ATOM   3262  OD2 ASP A 339      25.500 -13.760 116.199  1.00 85.41    -0.648 OA
ATOM   3263  N   ALA A 340      26.828  -9.113 116.049  1.00 59.18    -0.346 N 
ATOM   3264  HN  ALA A 340      26.553  -9.126 115.067  1.00  0.00     0.163 HD
ATOM   3265  CA  ALA A 340      26.408  -8.005 116.904  1.00 58.88     0.172 C 
ATOM   3266  C   ALA A 340      25.257  -8.410 117.809  1.00 49.42     0.240 C 
ATOM   3267  O   ALA A 340      25.031  -7.810 118.874  1.00 42.34    -0.271 OA
ATOM   3268  CB  ALA A 340      26.033  -6.787 116.070  1.00 52.48     0.042 C 
ATOM   3269  N   SER A 341      24.528  -9.429 117.378  1.00 48.37    -0.344 N 
ATOM   3270  HN  SER A 341      24.744  -9.852 116.475  1.00  0.00     0.163 HD
ATOM   3271  CA  SER A 341      23.427  -9.956 118.165  1.00 57.33     0.200 C 
ATOM   3272  C   SER A 341      23.986 -10.624 119.425  1.00 61.15     0.243 C 
ATOM   3273  O   SER A 341      23.361 -10.606 120.487  1.00 53.56    -0.271 OA
ATOM   3274  CB  SER A 341      22.628 -10.953 117.341  1.00 49.86     0.199 C 
ATOM   3275  OG  SER A 341      23.453 -12.038 116.944  1.00 55.98    -0.398 OA
ATOM   3276  HG  SER A 341      22.954 -12.661 116.429  1.00  0.00     0.209 HD
ATOM   3277  N   LEU A 342      25.177 -11.200 119.302  1.00 64.71    -0.346 N 
ATOM   3278  HN  LEU A 342      25.647 -11.192 118.397  1.00  0.00     0.163 HD
ATOM   3279  CA  LEU A 342      25.822 -11.843 120.440  1.00 63.99     0.177 C 
ATOM   3280  C   LEU A 342      26.419 -10.767 121.341  1.00 65.37     0.241 C 
ATOM   3281  O   LEU A 342      26.380 -10.872 122.573  1.00 61.91    -0.271 OA
ATOM   3282  CB  LEU A 342      26.879 -12.862 119.980  1.00 49.33     0.038 C 
ATOM   3283  CG  LEU A 342      26.290 -13.951 119.078  1.00 50.18    -0.020 C 
ATOM   3284  CD1 LEU A 342      27.343 -14.950 118.600  1.00 43.55     0.009 C 
ATOM   3285  CD2 LEU A 342      25.137 -14.665 119.780  1.00 45.02     0.009 C 
ATOM   3286  N   LEU A 343      26.946  -9.715 120.721  1.00 58.12    -0.346 N 
ATOM   3287  HN  LEU A 343      27.017  -9.721 119.703  1.00  0.00     0.163 HD
ATOM   3288  CA  LEU A 343      27.426  -8.551 121.462  1.00 57.49     0.177 C 
ATOM   3289  C   LEU A 343      26.286  -7.809 122.172  1.00 53.91     0.241 C 
ATOM   3290  O   LEU A 343      26.437  -7.372 123.317  1.00 50.33    -0.271 OA
ATOM   3291  CB  LEU A 343      28.186  -7.614 120.531  1.00 55.37     0.038 C 
ATOM   3292  CG  LEU A 343      29.450  -8.244 119.957  1.00 63.99    -0.020 C 
ATOM   3293  CD1 LEU A 343      30.047  -7.336 118.902  1.00 76.48     0.009 C 
ATOM   3294  CD2 LEU A 343      30.464  -8.532 121.062  1.00 54.65     0.009 C 
ATOM   3295  N   ALA A 344      25.150  -7.673 121.490  1.00 56.77    -0.346 N 
ATOM   3296  HN  ALA A 344      25.109  -7.989 120.521  1.00  0.00     0.163 HD
ATOM   3297  CA  ALA A 344      23.963  -7.082 122.100  1.00 52.12     0.172 C 
ATOM   3298  C   ALA A 344      23.528  -7.909 123.304  1.00 63.10     0.240 C 
ATOM   3299  O   ALA A 344      23.074  -7.361 124.308  1.00 52.80    -0.271 OA
ATOM   3300  CB  ALA A 344      22.833  -6.985 121.088  1.00 39.45     0.042 C 
ATOM   3301  N   GLN A 345      23.672  -9.231 123.191  1.00 45.54    -0.346 N 
ATOM   3302  HN  GLN A 345      24.040  -9.611 122.319  1.00  0.00     0.163 HD
ATOM   3303  CA  GLN A 345      23.323 -10.158 124.269  1.00 55.95     0.177 C 
ATOM   3304  C   GLN A 345      24.066  -9.844 125.580  1.00 53.90     0.241 C 
ATOM   3305  O   GLN A 345      23.452  -9.510 126.597  1.00 31.73    -0.271 OA
ATOM   3306  CB  GLN A 345      23.588 -11.605 123.814  1.00 68.85     0.044 C 
ATOM   3307  CG  GLN A 345      23.549 -12.674 124.922  1.00 85.99     0.105 C 
ATOM   3308  CD  GLN A 345      22.228 -12.683 125.689  1.00109.41     0.215 C 
ATOM   3309  NE2 GLN A 345      22.296 -12.974 126.995  1.00101.55    -0.370 N 
ATOM   3310 1HE2 GLN A 345      21.414 -12.980 127.507  1.00  0.00     0.159 HD
ATOM   3311 2HE2 GLN A 345      23.174 -13.194 127.466  1.00  0.00     0.159 HD
ATOM   3312  OE1 GLN A 345      21.163 -12.416 125.118  1.00122.03    -0.274 OA
ATOM   3313  N   SER A 346      25.390  -9.963 125.533  1.00 53.81    -0.344 N 
ATOM   3314  HN  SER A 346      25.813 -10.315 124.674  1.00  0.00     0.163 HD
ATOM   3315  CA  SER A 346      26.272  -9.616 126.647  1.00 37.10     0.200 C 
ATOM   3316  C   SER A 346      26.025  -8.180 127.108  1.00 60.67     0.242 C 
ATOM   3317  O   SER A 346      26.265  -7.837 128.269  1.00 62.84    -0.271 OA
ATOM   3318  CB  SER A 346      27.734  -9.750 126.211  1.00 52.87     0.199 C 
ATOM   3319  OG  SER A 346      27.951 -10.916 125.441  1.00 44.89    -0.398 OA
ATOM   3320  HG  SER A 346      28.858 -10.999 125.171  1.00  0.00     0.209 HD
ATOM   3321  N   GLY A 347      25.559  -7.336 126.184  1.00 53.55    -0.350 N 
ATOM   3322  HN  GLY A 347      25.380  -7.678 125.240  1.00  0.00     0.163 HD
ATOM   3323  CA  GLY A 347      25.302  -5.945 126.494  1.00 71.11     0.225 C 
ATOM   3324  C   GLY A 347      24.269  -5.814 127.594  1.00 59.35     0.236 C 
ATOM   3325  O   GLY A 347      24.456  -5.075 128.560  1.00 61.12    -0.272 OA
ATOM   3326  N   LYS A 348      23.180  -6.551 127.430  1.00 62.21    -0.346 N 
ATOM   3327  HN  LYS A 348      23.118  -7.138 126.598  1.00  0.00     0.163 HD
ATOM   3328  CA  LYS A 348      22.065  -6.572 128.371  1.00 70.48     0.176 C 
ATOM   3329  C   LYS A 348      22.514  -6.538 129.835  1.00 76.30     0.241 C 
ATOM   3330  O   LYS A 348      21.913  -5.851 130.667  1.00 69.20    -0.271 OA
ATOM   3331  CB  LYS A 348      21.206  -7.823 128.104  1.00 47.37     0.035 C 
ATOM   3332  CG  LYS A 348      20.943  -8.058 126.621  1.00 61.60     0.004 C 
ATOM   3333  CD  LYS A 348      20.062  -9.263 126.364  1.00 85.28     0.027 C 
ATOM   3334  CE  LYS A 348      19.754  -9.408 124.873  1.00 90.27     0.229 C 
ATOM   3335  NZ  LYS A 348      18.901 -10.600 124.594  1.00 83.34    -0.079 N 
ATOM   3336  HZ1 LYS A 348      18.696 -10.697 123.600  1.00  0.00     0.274 HD
ATOM   3337  HZ2 LYS A 348      18.046 -10.582 125.149  1.00  0.00     0.274 HD
ATOM   3338  HZ3 LYS A 348      19.319 -11.451 124.971  1.00  0.00     0.274 HD
ATOM   3339  N   ASP A 349      23.584  -7.270 130.133  1.00 66.09    -0.346 N 
ATOM   3340  HN  ASP A 349      24.120  -7.694 129.376  1.00  0.00     0.163 HD
ATOM   3341  CA  ASP A 349      24.013  -7.484 131.506  1.00 63.01     0.186 C 
ATOM   3342  C   ASP A 349      24.837  -6.340 132.099  1.00 75.67     0.241 C 
ATOM   3343  O   ASP A 349      25.188  -6.363 133.282  1.00 79.75    -0.271 OA
ATOM   3344  CB  ASP A 349      24.771  -8.806 131.608  1.00 79.70     0.147 C 
ATOM   3345  CG  ASP A 349      23.886 -10.004 131.304  1.00104.65     0.175 C 
ATOM   3346  OD1 ASP A 349      22.641  -9.843 131.276  1.00 98.49    -0.648 OA
ATOM   3347  OD2 ASP A 349      24.438 -11.108 131.104  1.00128.13    -0.648 OA
ATOM   3348  N   TYR A 350      25.143  -5.338 131.281  1.00 71.61    -0.346 N 
ATOM   3349  HN  TYR A 350      24.903  -5.405 130.292  1.00  0.00     0.163 HD
ATOM   3350  CA  TYR A 350      25.815  -4.148 131.778  1.00 57.33     0.180 C 
ATOM   3351  C   TYR A 350      24.928  -2.921 131.650  1.00 54.44     0.241 C 
ATOM   3352  O   TYR A 350      25.426  -1.802 131.685  1.00 61.37    -0.271 OA
ATOM   3353  CB  TYR A 350      27.101  -3.885 131.011  1.00 48.91     0.073 C 
ATOM   3354  CG  TYR A 350      28.182  -4.939 131.130  1.00 55.09    -0.056 A 
ATOM   3355  CD1 TYR A 350      29.138  -4.875 132.141  1.00 60.08     0.010 A 
ATOM   3356  CD2 TYR A 350      28.281  -5.965 130.206  1.00 46.56     0.010 A 
ATOM   3357  CE1 TYR A 350      30.144  -5.817 132.244  1.00 34.63     0.037 A 
ATOM   3358  CE2 TYR A 350      29.288  -6.911 130.300  1.00 55.97     0.037 A 
ATOM   3359  CZ  TYR A 350      30.219  -6.829 131.324  1.00 50.89     0.065 A 
ATOM   3360  OH  TYR A 350      31.227  -7.765 131.420  1.00 55.55    -0.361 OA
ATOM   3361  HH  TYR A 350      31.279  -8.467 130.782  1.00  0.00     0.217 HD
ATOM   3362  N   GLY A 351      23.624  -3.121 131.498  1.00 49.13    -0.351 N 
ATOM   3363  HN  GLY A 351      23.267  -4.075 131.444  1.00  0.00     0.163 HD
ATOM   3364  CA  GLY A 351      22.695  -2.005 131.407  1.00 58.70     0.225 C 
ATOM   3365  C   GLY A 351      22.620  -1.411 130.005  1.00 64.54     0.236 C 
ATOM   3366  O   GLY A 351      21.894  -0.454 129.754  1.00 62.56    -0.272 OA
ATOM   3367  N   LEU A 352      23.369  -1.991 129.078  1.00 66.34    -0.346 N 
ATOM   3368  HN  LEU A 352      23.928  -2.807 129.327  1.00  0.00     0.163 HD
ATOM   3369  CA  LEU A 352      23.412  -1.489 127.712  1.00 57.01     0.177 C 
ATOM   3370  C   LEU A 352      22.310  -2.067 126.841  1.00 42.98     0.241 C 
ATOM   3371  O   LEU A 352      22.128  -3.273 126.792  1.00 62.43    -0.271 OA
ATOM   3372  CB  LEU A 352      24.767  -1.810 127.091  1.00 56.65     0.038 C 
ATOM   3373  CG  LEU A 352      25.917  -1.041 127.731  1.00 60.76    -0.020 C 
ATOM   3374  CD1 LEU A 352      27.221  -1.413 127.071  1.00 71.19     0.009 C 
ATOM   3375  CD2 LEU A 352      25.666   0.462 127.632  1.00 74.09     0.009 C 
ATOM   3376  N   THR A 353      21.593  -1.195 126.148  1.00 55.31    -0.344 N 
ATOM   3377  HN  THR A 353      21.779  -0.200 126.273  1.00  0.00     0.163 HD
ATOM   3378  CA  THR A 353      20.550  -1.597 125.215  1.00 57.07     0.205 C 
ATOM   3379  C   THR A 353      21.012  -1.460 123.760  1.00 56.34     0.243 C 
ATOM   3380  O   THR A 353      21.025  -0.360 123.216  1.00 56.86    -0.271 OA
ATOM   3381  CB  THR A 353      19.289  -0.737 125.397  1.00 60.91     0.146 C 
ATOM   3382  CG2 THR A 353      18.274  -1.051 124.319  1.00 72.34     0.042 C 
ATOM   3383  OG1 THR A 353      18.704  -1.007 126.674  1.00 57.93    -0.393 OA
ATOM   3384  HG1 THR A 353      17.925  -0.475 126.786  1.00  0.00     0.210 HD
ATOM   3385  N   MET A 354      21.363  -2.575 123.126  1.00 50.88    -0.346 N 
ATOM   3386  HN  MET A 354      21.255  -3.474 123.596  1.00  0.00     0.163 HD
ATOM   3387  CA  MET A 354      21.900  -2.536 121.770  1.00 51.15     0.177 C 
ATOM   3388  C   MET A 354      20.972  -3.095 120.689  1.00 55.05     0.241 C 
ATOM   3389  O   MET A 354      20.472  -4.208 120.791  1.00 63.88    -0.271 OA
ATOM   3390  CB  MET A 354      23.268  -3.212 121.729  1.00 37.18     0.045 C 
ATOM   3391  CG  MET A 354      24.211  -2.589 122.707  1.00 37.29     0.076 C 
ATOM   3392  SD  MET A 354      25.489  -3.680 123.268  1.00 50.74    -0.173 SA
ATOM   3393  CE  MET A 354      26.383  -3.963 121.744  1.00 65.19     0.089 C 
ATOM   3394  N   THR A 355      20.765  -2.295 119.652  1.00 44.83    -0.344 N 
ATOM   3395  HN  THR A 355      21.234  -1.389 119.631  1.00  0.00     0.163 HD
ATOM   3396  CA  THR A 355      19.900  -2.655 118.548  1.00 51.17     0.205 C 
ATOM   3397  C   THR A 355      20.657  -2.642 117.203  1.00 58.03     0.246 C 
ATOM   3398  O   THR A 355      21.730  -2.047 117.084  1.00 53.84    -0.271 OA
ATOM   3399  CB  THR A 355      18.681  -1.710 118.489  1.00 59.94     0.146 C 
ATOM   3400  CG2 THR A 355      17.967  -1.670 119.841  1.00 49.11     0.042 C 
ATOM   3401  OG1 THR A 355      19.112  -0.392 118.135  1.00 70.07    -0.393 OA
ATOM   3402  HG1 THR A 355      18.362   0.190 118.099  1.00  0.00     0.210 HD
ATOM   3403  N   PRO A 356      20.100  -3.316 116.183  1.00 66.30    -0.337 N 
ATOM   3404  CA  PRO A 356      20.768  -3.378 114.880  1.00 61.50     0.179 C 
ATOM   3405  C   PRO A 356      21.043  -1.984 114.326  1.00 51.77     0.241 C 
ATOM   3406  O   PRO A 356      20.261  -1.063 114.542  1.00 59.11    -0.271 OA
ATOM   3407  CB  PRO A 356      19.744  -4.109 114.006  1.00 64.76     0.037 C 
ATOM   3408  CG  PRO A 356      18.952  -4.929 114.969  1.00 57.63     0.022 C 
ATOM   3409  CD  PRO A 356      18.843  -4.088 116.195  1.00 56.95     0.127 C 
ATOM   3410  N   ALA A 357      22.150  -1.837 113.618  1.00 46.33    -0.346 N 
ATOM   3411  HN  ALA A 357      22.743  -2.647 113.438  1.00  0.00     0.163 HD
ATOM   3412  CA  ALA A 357      22.533  -0.539 113.094  1.00 51.35     0.172 C 
ATOM   3413  C   ALA A 357      21.448   0.056 112.201  1.00 73.02     0.240 C 
ATOM   3414  O   ALA A 357      20.884  -0.625 111.344  1.00 84.42    -0.271 OA
ATOM   3415  CB  ALA A 357      23.832  -0.648 112.342  1.00 49.16     0.042 C 
ATOM   3416  N   ASP A 358      21.150   1.331 112.414  1.00 83.19    -0.346 N 
ATOM   3417  HN  ASP A 358      21.553   1.809 113.220  1.00  0.00     0.163 HD
ATOM   3418  CA  ASP A 358      20.258   2.066 111.521  1.00 94.68     0.186 C 
ATOM   3419  C   ASP A 358      18.806   1.608 111.590  1.00 89.76     0.241 C 
ATOM   3420  O   ASP A 358      18.104   1.564 110.580  1.00 87.57    -0.271 OA
ATOM   3421  CB  ASP A 358      20.757   1.988 110.077  1.00102.93     0.147 C 
ATOM   3422  CG  ASP A 358      22.108   2.649 109.889  1.00 98.86     0.175 C 
ATOM   3423  OD1 ASP A 358      22.911   2.671 110.846  1.00109.18    -0.648 OA
ATOM   3424  OD2 ASP A 358      22.369   3.149 108.780  1.00 99.40    -0.648 OA
ATOM   3425  N   LYS A 359      18.360   1.273 112.791  1.00 91.25    -0.346 N 
ATOM   3426  HN  LYS A 359      19.021   1.191 113.564  1.00  0.00     0.163 HD
ATOM   3427  CA  LYS A 359      16.947   1.019 113.032  1.00 86.86     0.176 C 
ATOM   3428  C   LYS A 359      16.374  -0.139 112.219  1.00 72.87     0.241 C 
ATOM   3429  O   LYS A 359      15.152  -0.284 112.142  1.00 72.57    -0.271 OA
ATOM   3430  CB  LYS A 359      16.133   2.284 112.766  1.00 81.62     0.035 C 
ATOM   3431  CG  LYS A 359      16.560   3.481 113.594  1.00 97.14     0.004 C 
ATOM   3432  CD  LYS A 359      15.779   4.743 113.199  1.00126.96     0.027 C 
ATOM   3433  CE  LYS A 359      15.979   5.893 114.202  1.00136.72     0.229 C 
ATOM   3434  NZ  LYS A 359      15.143   7.102 113.883  1.00135.17    -0.079 N 
ATOM   3435  HZ1 LYS A 359      15.276   7.864 114.548  1.00  0.00     0.274 HD
ATOM   3436  HZ2 LYS A 359      14.157   6.853 113.806  1.00  0.00     0.274 HD
ATOM   3437  HZ3 LYS A 359      15.310   7.419 112.928  1.00  0.00     0.274 HD
ATOM   3438  N   SER A 360      17.243  -0.951 111.616  1.00 56.54    -0.344 N 
ATOM   3439  HN  SER A 360      18.235  -0.712 111.619  1.00  0.00     0.163 HD
ATOM   3440  CA  SER A 360      16.802  -2.181 110.948  1.00 60.71     0.200 C 
ATOM   3441  C   SER A 360      16.206  -3.143 111.976  1.00 66.35     0.243 C 
ATOM   3442  O   SER A 360      16.624  -3.163 113.137  1.00 72.49    -0.271 OA
ATOM   3443  CB  SER A 360      17.972  -2.846 110.226  1.00 78.11     0.199 C 
ATOM   3444  OG  SER A 360      18.980  -1.897 109.906  1.00 85.87    -0.398 OA
ATOM   3445  HG  SER A 360      19.708  -2.311 109.457  1.00  0.00     0.209 HD
ATOM   3446  N   ALA A 361      15.229  -3.939 111.561  1.00 65.86    -0.346 N 
ATOM   3447  HN  ALA A 361      14.985  -3.968 110.571  1.00  0.00     0.163 HD
ATOM   3448  CA  ALA A 361      14.499  -4.776 112.513  1.00 74.70     0.172 C 
ATOM   3449  C   ALA A 361      15.319  -5.974 112.958  1.00 74.32     0.240 C 
ATOM   3450  O   ALA A 361      15.138  -6.492 114.063  1.00 71.26    -0.271 OA
ATOM   3451  CB  ALA A 361      13.192  -5.232 111.920  1.00 83.28     0.042 C 
ATOM   3452  N   THR A 362      16.228  -6.414 112.097  1.00 70.62    -0.344 N 
ATOM   3453  HN  THR A 362      16.342  -5.944 111.199  1.00  0.00     0.163 HD
ATOM   3454  CA  THR A 362      17.063  -7.560 112.421  1.00 80.08     0.205 C 
ATOM   3455  C   THR A 362      18.544  -7.212 112.342  1.00 76.38     0.243 C 
ATOM   3456  O   THR A 362      18.931  -6.265 111.658  1.00 77.38    -0.271 OA
ATOM   3457  CB  THR A 362      16.767  -8.748 111.486  1.00 65.24     0.146 C 
ATOM   3458  CG2 THR A 362      15.635  -9.589 112.039  1.00 56.32     0.042 C 
ATOM   3459  OG1 THR A 362      16.394  -8.256 110.197  1.00 60.12    -0.393 OA
ATOM   3460  HG1 THR A 362      16.211  -8.989 109.620  1.00  0.00     0.210 HD
ATOM   3461  N   PHE A 363      19.368  -7.982 113.046  1.00 59.96    -0.346 N 
ATOM   3462  HN  PHE A 363      18.981  -8.716 113.639  1.00  0.00     0.163 HD
ATOM   3463  CA  PHE A 363      20.812  -7.799 112.989  1.00 69.95     0.180 C 
ATOM   3464  C   PHE A 363      21.338  -8.409 111.712  1.00 58.84     0.241 C 
ATOM   3465  O   PHE A 363      21.138  -9.593 111.472  1.00 85.04    -0.271 OA
ATOM   3466  CB  PHE A 363      21.487  -8.463 114.196  1.00 69.77     0.073 C 
ATOM   3467  CG  PHE A 363      21.302  -7.709 115.488  1.00 66.57    -0.056 A 
ATOM   3468  CD1 PHE A 363      22.302  -6.884 115.975  1.00 50.55     0.007 A 
ATOM   3469  CD2 PHE A 363      20.126  -7.824 116.211  1.00 79.73     0.007 A 
ATOM   3470  CE1 PHE A 363      22.137  -6.203 117.159  1.00 61.38     0.001 A 
ATOM   3471  CE2 PHE A 363      19.948  -7.133 117.403  1.00 76.44     0.001 A 
ATOM   3472  CZ  PHE A 363      20.951  -6.324 117.878  1.00 64.26     0.000 A 
ATOM   3473  N   GLU A 364      22.001  -7.619 110.880  1.00 61.29    -0.346 N 
ATOM   3474  HN  GLU A 364      22.160  -6.640 111.119  1.00  0.00     0.163 HD
ATOM   3475  CA  GLU A 364      22.504  -8.160 109.614  1.00 58.85     0.177 C 
ATOM   3476  C   GLU A 364      23.960  -7.837 109.357  1.00 52.33     0.241 C 
ATOM   3477  O   GLU A 364      24.526  -6.932 109.965  1.00 68.17    -0.271 OA
ATOM   3478  CB  GLU A 364      21.634  -7.709 108.437  1.00 77.41     0.045 C 
ATOM   3479  CG  GLU A 364      20.381  -8.566 108.254  1.00 99.01     0.116 C 
ATOM   3480  CD  GLU A 364      19.157  -7.749 107.870  1.00107.00     0.172 C 
ATOM   3481  OE1 GLU A 364      19.025  -7.404 106.676  1.00120.93    -0.648 OA
ATOM   3482  OE2 GLU A 364      18.328  -7.451 108.762  1.00 86.47    -0.648 OA
ATOM   3483  N   THR A 365      24.575  -8.596 108.465  1.00 53.19    -0.344 N 
ATOM   3484  HN  THR A 365      24.064  -9.340 107.990  1.00  0.00     0.163 HD
ATOM   3485  CA  THR A 365      25.976  -8.370 108.163  1.00 60.03     0.205 C 
ATOM   3486  C   THR A 365      26.177  -6.911 107.800  1.00 58.83     0.243 C 
ATOM   3487  O   THR A 365      25.496  -6.375 106.925  1.00 56.98    -0.271 OA
ATOM   3488  CB  THR A 365      26.477  -9.260 107.023  1.00 73.77     0.146 C 
ATOM   3489  CG2 THR A 365      27.902  -8.872 106.642  1.00 66.80     0.042 C 
ATOM   3490  OG1 THR A 365      26.451 -10.632 107.442  1.00 88.76    -0.393 OA
ATOM   3491  HG1 THR A 365      26.762 -11.184 106.734  1.00  0.00     0.210 HD
ATOM   3492  N   VAL A 366      27.092  -6.257 108.503  1.00 54.37    -0.346 N 
ATOM   3493  HN  VAL A 366      27.595  -6.737 109.249  1.00  0.00     0.163 HD
ATOM   3494  CA  VAL A 366      27.382  -4.867 108.219  1.00 56.28     0.180 C 
ATOM   3495  C   VAL A 366      28.427  -4.831 107.146  1.00 46.60     0.241 C 
ATOM   3496  O   VAL A 366      29.470  -5.459 107.268  1.00 45.47    -0.271 OA
ATOM   3497  CB  VAL A 366      27.849  -4.093 109.458  1.00 54.00     0.009 C 
ATOM   3498  CG1 VAL A 366      28.493  -2.778 109.046  1.00 47.11     0.012 C 
ATOM   3499  CG2 VAL A 366      26.666  -3.843 110.370  1.00 41.90     0.012 C 
ATOM   3500  N   THR A 367      28.120  -4.092 106.088  1.00 45.53    -0.344 N 
ATOM   3501  HN  THR A 367      27.269  -3.531 106.117  1.00  0.00     0.163 HD
ATOM   3502  CA  THR A 367      28.942  -4.045 104.887  1.00 49.71     0.205 C 
ATOM   3503  C   THR A 367      29.257  -2.610 104.488  1.00 53.07     0.243 C 
ATOM   3504  O   THR A 367      28.486  -1.690 104.774  1.00 60.73    -0.271 OA
ATOM   3505  CB  THR A 367      28.220  -4.741 103.698  1.00 56.42     0.146 C 
ATOM   3506  CG2 THR A 367      28.120  -6.246 103.940  1.00 50.70     0.042 C 
ATOM   3507  OG1 THR A 367      26.896  -4.201 103.549  1.00 57.13    -0.393 OA
ATOM   3508  HG1 THR A 367      26.455  -4.626 102.823  1.00  0.00     0.210 HD
ATOM   3509  N   TRP A 368      30.382  -2.415 103.815  1.00 47.90    -0.346 N 
ATOM   3510  HN  TRP A 368      31.021  -3.197 103.667  1.00  0.00     0.163 HD
ATOM   3511  CA  TRP A 368      30.720  -1.105 103.284  1.00 48.53     0.181 C 
ATOM   3512  C   TRP A 368      29.574  -0.473 102.499  1.00 54.32     0.241 C 
ATOM   3513  O   TRP A 368      29.651   0.686 102.090  1.00 70.62    -0.271 OA
ATOM   3514  CB  TRP A 368      31.959  -1.194 102.414  1.00 40.33     0.075 C 
ATOM   3515  CG  TRP A 368      33.191  -1.233 103.220  1.00 56.88    -0.028 A 
ATOM   3516  CD1 TRP A 368      34.158  -2.190 103.201  1.00 45.37     0.096 A 
ATOM   3517  CD2 TRP A 368      33.598  -0.276 104.186  1.00 54.41    -0.002 A 
ATOM   3518  CE2 TRP A 368      34.825  -0.691 104.724  1.00 51.40     0.042 A 
ATOM   3519  CE3 TRP A 368      33.047   0.921 104.654  1.00 35.39     0.014 A 
ATOM   3520  NE1 TRP A 368      35.151  -1.881 104.096  1.00 45.35    -0.365 N 
ATOM   3521  HE1 TRP A 368      35.989  -2.435 104.270  1.00  0.00     0.165 HD
ATOM   3522  CZ2 TRP A 368      35.513   0.013 105.683  1.00 51.74     0.030 A 
ATOM   3523  CZ3 TRP A 368      33.721   1.622 105.612  1.00 44.18     0.001 A 
ATOM   3524  CH2 TRP A 368      34.944   1.175 106.114  1.00 54.34     0.002 A 
ATOM   3525  N   GLU A 369      28.505  -1.232 102.306  1.00 51.06    -0.346 N 
ATOM   3526  HN  GLU A 369      28.480  -2.165 102.716  1.00  0.00     0.163 HD
ATOM   3527  CA  GLU A 369      27.369  -0.773 101.527  1.00 56.43     0.177 C 
ATOM   3528  C   GLU A 369      26.273  -0.218 102.418  1.00 50.40     0.241 C 
ATOM   3529  O   GLU A 369      25.551   0.689 102.023  1.00 49.15    -0.271 OA
ATOM   3530  CB  GLU A 369      26.806  -1.932 100.713  1.00 47.77     0.045 C 
ATOM   3531  CG  GLU A 369      25.603  -1.576  99.884  1.00 68.09     0.116 C 
ATOM   3532  CD  GLU A 369      25.999  -1.224  98.461  1.00115.75     0.172 C 
ATOM   3533  OE1 GLU A 369      27.225  -1.189  98.177  1.00122.46    -0.648 OA
ATOM   3534  OE2 GLU A 369      25.088  -0.988  97.631  1.00132.88    -0.648 OA
ATOM   3535  N   ASN A 370      26.132  -0.779 103.614  1.00 51.14    -0.346 N 
ATOM   3536  HN  ASN A 370      26.794  -1.494 103.916  1.00  0.00     0.163 HD
ATOM   3537  CA  ASN A 370      25.046  -0.386 104.499  1.00 44.86     0.185 C 
ATOM   3538  C   ASN A 370      25.521   0.326 105.768  1.00 41.76     0.241 C 
ATOM   3539  O   ASN A 370      24.717   0.820 106.549  1.00 41.53    -0.271 OA
ATOM   3540  CB  ASN A 370      24.168  -1.598 104.848  1.00 49.49     0.137 C 
ATOM   3541  CG  ASN A 370      24.939  -2.714 105.561  1.00 57.75     0.217 C 
ATOM   3542  ND2 ASN A 370      24.213  -3.625 106.181  1.00 63.30    -0.370 N 
ATOM   3543 1HD2 ASN A 370      24.726  -4.368 106.656  1.00  0.00     0.159 HD
ATOM   3544 2HD2 ASN A 370      23.194  -3.594 106.191  1.00  0.00     0.159 HD
ATOM   3545  OD1 ASN A 370      26.159  -2.751 105.549  1.00 63.39    -0.274 OA
ATOM   3546  N   VAL A 371      26.831   0.376 105.963  1.00 36.25    -0.346 N 
ATOM   3547  HN  VAL A 371      27.454   0.019 105.239  1.00  0.00     0.163 HD
ATOM   3548  CA  VAL A 371      27.403   0.925 107.179  1.00 31.78     0.180 C 
ATOM   3549  C   VAL A 371      27.226   2.427 107.215  1.00 43.10     0.241 C 
ATOM   3550  O   VAL A 371      27.400   3.109 106.205  1.00 41.84    -0.271 OA
ATOM   3551  CB  VAL A 371      28.913   0.643 107.253  1.00 44.56     0.009 C 
ATOM   3552  CG1 VAL A 371      29.646   1.456 106.210  1.00 48.69     0.012 C 
ATOM   3553  CG2 VAL A 371      29.452   0.973 108.623  1.00 38.49     0.012 C 
ATOM   3554  N   THR A 372      26.887   2.952 108.383  1.00 46.10    -0.344 N 
ATOM   3555  HN  THR A 372      26.658   2.345 109.170  1.00  0.00     0.163 HD
ATOM   3556  CA  THR A 372      26.842   4.393 108.539  1.00 36.75     0.205 C 
ATOM   3557  C   THR A 372      27.575   4.869 109.776  1.00 35.14     0.243 C 
ATOM   3558  O   THR A 372      27.608   4.189 110.793  1.00 38.45    -0.271 OA
ATOM   3559  CB  THR A 372      25.417   4.904 108.548  1.00 44.95     0.146 C 
ATOM   3560  CG2 THR A 372      24.698   4.346 107.341  1.00 39.28     0.042 C 
ATOM   3561  OG1 THR A 372      24.764   4.471 109.746  1.00 44.84    -0.393 OA
ATOM   3562  HG1 THR A 372      23.870   4.792 109.752  1.00  0.00     0.210 HD
ATOM   3563  N   PHE A 373      28.172   6.051 109.657  1.00 37.94    -0.346 N 
ATOM   3564  HN  PHE A 373      28.182   6.498 108.740  1.00  0.00     0.163 HD
ATOM   3565  CA  PHE A 373      28.814   6.742 110.771  1.00 33.36     0.180 C 
ATOM   3566  C   PHE A 373      28.447   8.220 110.648  1.00 44.68     0.241 C 
ATOM   3567  O   PHE A 373      28.375   8.769 109.533  1.00 29.54    -0.271 OA
ATOM   3568  CB  PHE A 373      30.327   6.528 110.677  1.00 33.69     0.073 C 
ATOM   3569  CG  PHE A 373      31.078   6.893 111.917  1.00 35.16    -0.056 A 
ATOM   3570  CD1 PHE A 373      30.536   6.656 113.172  1.00 33.15     0.007 A 
ATOM   3571  CD2 PHE A 373      32.358   7.443 111.823  1.00 29.54     0.007 A 
ATOM   3572  CE1 PHE A 373      31.244   6.993 114.312  1.00 28.54     0.001 A 
ATOM   3573  CE2 PHE A 373      33.064   7.787 112.945  1.00 26.73     0.001 A 
ATOM   3574  CZ  PHE A 373      32.508   7.568 114.202  1.00 38.68     0.000 A 
ATOM   3575  N   LEU A 374      28.184   8.875 111.774  1.00 39.81    -0.346 N 
ATOM   3576  HN  LEU A 374      28.246   8.392 112.670  1.00  0.00     0.163 HD
ATOM   3577  CA  LEU A 374      27.804  10.294 111.731  1.00 23.94     0.177 C 
ATOM   3578  C   LEU A 374      26.720  10.541 110.674  1.00 27.29     0.241 C 
ATOM   3579  O   LEU A 374      26.710  11.572 109.989  1.00 28.05    -0.271 OA
ATOM   3580  CB  LEU A 374      29.023  11.180 111.465  1.00 10.75     0.038 C 
ATOM   3581  CG  LEU A 374      30.215  10.789 112.322  1.00 38.69    -0.020 C 
ATOM   3582  CD1 LEU A 374      31.399  11.714 112.088  1.00 18.48     0.009 C 
ATOM   3583  CD2 LEU A 374      29.810  10.685 113.831  1.00 27.55     0.009 C 
ATOM   3584  N   LYS A 375      25.818   9.567 110.557  1.00 38.15    -0.346 N 
ATOM   3585  HN  LYS A 375      25.935   8.737 111.139  1.00  0.00     0.163 HD
ATOM   3586  CA  LYS A 375      24.673   9.609 109.650  1.00 24.86     0.176 C 
ATOM   3587  C   LYS A 375      25.029   9.595 108.169  1.00 28.58     0.241 C 
ATOM   3588  O   LYS A 375      24.168   9.871 107.335  1.00 33.52    -0.271 OA
ATOM   3589  CB  LYS A 375      23.780  10.806 109.953  1.00 26.39     0.035 C 
ATOM   3590  CG  LYS A 375      23.148  10.743 111.309  1.00 34.41     0.004 C 
ATOM   3591  CD  LYS A 375      21.688  11.142 111.267  1.00 55.03     0.027 C 
ATOM   3592  CE  LYS A 375      20.939  10.620 112.504  1.00 76.08     0.229 C 
ATOM   3593  NZ  LYS A 375      20.848  11.649 113.600  1.00 82.62    -0.079 N 
ATOM   3594  HZ1 LYS A 375      20.351  11.303 114.421  1.00  0.00     0.274 HD
ATOM   3595  HZ2 LYS A 375      20.432  12.515 113.257  1.00  0.00     0.274 HD
ATOM   3596  HZ3 LYS A 375      21.772  12.000 113.852  1.00  0.00     0.274 HD
ATOM   3597  N   ARG A 376      26.273   9.268 107.829  1.00 30.06    -0.346 N 
ATOM   3598  HN  ARG A 376      26.956   9.028 108.547  1.00  0.00     0.163 HD
ATOM   3599  CA  ARG A 376      26.653   9.256 106.417  1.00 36.21     0.176 C 
ATOM   3600  C   ARG A 376      27.018   7.867 105.946  1.00 31.70     0.241 C 
ATOM   3601  O   ARG A 376      27.545   7.056 106.706  1.00 36.39    -0.271 OA
ATOM   3602  CB  ARG A 376      27.831  10.188 106.125  1.00 22.17     0.036 C 
ATOM   3603  CG  ARG A 376      27.587  11.620 106.444  1.00 26.22     0.023 C 
ATOM   3604  CD  ARG A 376      28.763  12.130 107.241  1.00 34.01     0.138 C 
ATOM   3605  NE  ARG A 376      28.967  13.560 107.106  1.00 37.32    -0.227 N 
ATOM   3606  HE  ARG A 376      29.437  13.897 106.266  1.00  0.00     0.177 HD
ATOM   3607  CZ  ARG A 376      28.583  14.457 108.001  1.00 36.12     0.665 C 
ATOM   3608  NH1 ARG A 376      27.975  14.082 109.116  1.00 35.54    -0.235 N 
ATOM   3609 1HH1 ARG A 376      27.679  14.773 109.805  1.00  0.00     0.174 HD
ATOM   3610 2HH1 ARG A 376      27.782  13.095 109.286  1.00  0.00     0.174 HD
ATOM   3611  NH2 ARG A 376      28.832  15.727 107.782  1.00 18.06    -0.235 N 
ATOM   3612 1HH2 ARG A 376      28.536  16.418 108.471  1.00  0.00     0.174 HD
ATOM   3613 2HH2 ARG A 376      29.300  16.016 106.923  1.00  0.00     0.174 HD
ATOM   3614  N   PHE A 377      26.744   7.610 104.675  1.00 31.52    -0.346 N 
ATOM   3615  HN  PHE A 377      26.240   8.306 104.125  1.00  0.00     0.163 HD
ATOM   3616  CA  PHE A 377      27.139   6.372 104.048  1.00 31.07     0.180 C 
ATOM   3617  C   PHE A 377      28.539   6.534 103.464  1.00 40.41     0.241 C 
ATOM   3618  O   PHE A 377      29.098   7.646 103.431  1.00 38.99    -0.271 OA
ATOM   3619  CB  PHE A 377      26.127   5.988 102.958  1.00 36.73     0.073 C 
ATOM   3620  CG  PHE A 377      24.843   5.420 103.496  1.00 34.30    -0.056 A 
ATOM   3621  CD1 PHE A 377      23.814   6.255 103.913  1.00 39.93     0.007 A 
ATOM   3622  CD2 PHE A 377      24.671   4.051 103.607  1.00 46.89     0.007 A 
ATOM   3623  CE1 PHE A 377      22.620   5.738 104.423  1.00 32.81     0.001 A 
ATOM   3624  CE2 PHE A 377      23.471   3.513 104.113  1.00 42.87     0.001 A 
ATOM   3625  CZ  PHE A 377      22.451   4.354 104.518  1.00 37.17     0.000 A 
ATOM   3626  N   PHE A 378      29.100   5.420 103.003  1.00 41.76    -0.346 N 
ATOM   3627  HN  PHE A 378      28.578   4.546 103.067  1.00  0.00     0.163 HD
ATOM   3628  CA  PHE A 378      30.430   5.398 102.410  1.00 38.23     0.180 C 
ATOM   3629  C   PHE A 378      30.284   4.954 100.960  1.00 40.11     0.241 C 
ATOM   3630  O   PHE A 378      29.715   3.902 100.691  1.00 39.56    -0.271 OA
ATOM   3631  CB  PHE A 378      31.332   4.413 103.181  1.00 36.53     0.073 C 
ATOM   3632  CG  PHE A 378      31.578   4.800 104.623  1.00 32.62    -0.056 A 
ATOM   3633  CD1 PHE A 378      30.590   4.675 105.562  1.00 31.89     0.007 A 
ATOM   3634  CD2 PHE A 378      32.815   5.275 105.032  1.00 33.95     0.007 A 
ATOM   3635  CE1 PHE A 378      30.824   5.021 106.892  1.00 28.11     0.001 A 
ATOM   3636  CE2 PHE A 378      33.045   5.627 106.346  1.00 26.57     0.001 A 
ATOM   3637  CZ  PHE A 378      32.050   5.488 107.275  1.00 25.74     0.000 A 
ATOM   3638  N   ARG A 379      30.767   5.758 100.022  1.00 37.23    -0.346 N 
ATOM   3639  HN  ARG A 379      31.226   6.629 100.288  1.00  0.00     0.163 HD
ATOM   3640  CA  ARG A 379      30.646   5.405  98.614  1.00 41.75     0.176 C 
ATOM   3641  C   ARG A 379      31.874   5.839  97.857  1.00 43.26     0.241 C 
ATOM   3642  O   ARG A 379      32.187   7.025  97.776  1.00 37.11    -0.271 OA
ATOM   3643  CB  ARG A 379      29.404   6.026  97.961  1.00 36.01     0.036 C 
ATOM   3644  CG  ARG A 379      28.071   5.546  98.497  1.00 44.81     0.023 C 
ATOM   3645  CD  ARG A 379      27.741   4.104  98.116  1.00 50.03     0.138 C 
ATOM   3646  NE  ARG A 379      26.378   3.779  98.522  1.00 53.30    -0.227 N 
ATOM   3647  HE  ARG A 379      25.618   4.062  97.903  1.00  0.00     0.177 HD
ATOM   3648  CZ  ARG A 379      26.057   3.140  99.642  1.00 49.26     0.665 C 
ATOM   3649  NH1 ARG A 379      27.008   2.719 100.460  1.00 33.15    -0.235 N 
ATOM   3650 1HH1 ARG A 379      26.762   2.229 101.320  1.00  0.00     0.174 HD
ATOM   3651 2HH1 ARG A 379      27.987   2.898 100.236  1.00  0.00     0.174 HD
ATOM   3652  NH2 ARG A 379      24.781   2.907  99.934  1.00 48.93    -0.235 N 
ATOM   3653 1HH2 ARG A 379      24.535   2.417 100.794  1.00  0.00     0.174 HD
ATOM   3654 2HH2 ARG A 379      24.048   3.232  99.303  1.00  0.00     0.174 HD
ATOM   3655  N   ALA A 380      32.564   4.865  97.292  1.00 43.29    -0.346 N 
ATOM   3656  HN  ALA A 380      32.251   3.900  97.401  1.00  0.00     0.163 HD
ATOM   3657  CA  ALA A 380      33.757   5.143  96.520  1.00 41.95     0.172 C 
ATOM   3658  C   ALA A 380      33.431   6.019  95.329  1.00 47.35     0.240 C 
ATOM   3659  O   ALA A 380      32.423   5.833  94.647  1.00 47.96    -0.271 OA
ATOM   3660  CB  ALA A 380      34.390   3.842  96.053  1.00 42.95     0.042 C 
ATOM   3661  N   ASP A 381      34.295   6.984  95.078  1.00 40.07    -0.346 N 
ATOM   3662  HN  ASP A 381      35.063   7.162  95.725  1.00  0.00     0.163 HD
ATOM   3663  CA  ASP A 381      34.152   7.788  93.887  1.00 46.87     0.186 C 
ATOM   3664  C   ASP A 381      34.242   6.862  92.675  1.00 45.36     0.241 C 
ATOM   3665  O   ASP A 381      35.002   5.898  92.683  1.00 46.45    -0.271 OA
ATOM   3666  CB  ASP A 381      35.245   8.848  93.833  1.00 41.78     0.147 C 
ATOM   3667  CG  ASP A 381      34.968   9.888  92.802  1.00 53.95     0.175 C 
ATOM   3668  OD1 ASP A 381      33.901  10.527  92.884  1.00 54.28    -0.648 OA
ATOM   3669  OD2 ASP A 381      35.803  10.051  91.896  1.00 69.90    -0.648 OA
ATOM   3670  N   GLU A 382      33.452   7.138  91.646  1.00 48.82    -0.346 N 
ATOM   3671  HN  GLU A 382      32.827   7.943  91.689  1.00  0.00     0.163 HD
ATOM   3672  CA  GLU A 382      33.469   6.303  90.458  1.00 62.13     0.177 C 
ATOM   3673  C   GLU A 382      34.760   6.523  89.696  1.00 62.69     0.241 C 
ATOM   3674  O   GLU A 382      35.327   5.590  89.127  1.00 62.56    -0.271 OA
ATOM   3675  CB  GLU A 382      32.281   6.611  89.557  1.00 69.27     0.045 C 
ATOM   3676  CG  GLU A 382      30.928   6.309  90.177  1.00 88.39     0.116 C 
ATOM   3677  CD  GLU A 382      29.779   6.774  89.294  1.00106.79     0.172 C 
ATOM   3678  OE1 GLU A 382      29.801   6.452  88.080  1.00105.66    -0.648 OA
ATOM   3679  OE2 GLU A 382      28.872   7.476  89.808  1.00106.27    -0.648 OA
ATOM   3680  N   LYS A 383      35.225   7.765  89.693  1.00 61.35    -0.346 N 
ATOM   3681  HN  LYS A 383      34.720   8.491  90.201  1.00  0.00     0.163 HD
ATOM   3682  CA  LYS A 383      36.441   8.107  88.978  1.00 51.70     0.176 C 
ATOM   3683  C   LYS A 383      37.696   7.693  89.775  1.00 50.20     0.241 C 
ATOM   3684  O   LYS A 383      38.624   7.118  89.224  1.00 54.67    -0.271 OA
ATOM   3685  CB  LYS A 383      36.446   9.611  88.657  1.00 57.43     0.035 C 
ATOM   3686  CG  LYS A 383      37.262  10.014  87.406  1.00 77.64     0.004 C 
ATOM   3687  CD  LYS A 383      37.212  11.530  87.133  1.00 70.68     0.027 C 
ATOM   3688  CE  LYS A 383      35.793  12.023  86.813  1.00 66.94     0.229 C 
ATOM   3689  NZ  LYS A 383      35.765  13.422  86.249  1.00 76.60    -0.079 N 
ATOM   3690  HZ1 LYS A 383      34.823  13.749  86.036  1.00  0.00     0.274 HD
ATOM   3691  HZ2 LYS A 383      36.369  13.496  85.430  1.00  0.00     0.274 HD
ATOM   3692  HZ3 LYS A 383      36.245  14.074  86.870  1.00  0.00     0.274 HD
ATOM   3693  N   TYR A 384      37.724   7.983  91.071  1.00 48.74    -0.346 N 
ATOM   3694  HN  TYR A 384      36.932   8.469  91.492  1.00  0.00     0.163 HD
ATOM   3695  CA  TYR A 384      38.864   7.621  91.903  1.00 42.29     0.181 C 
ATOM   3696  C   TYR A 384      38.439   6.762  93.085  1.00 54.76     0.243 C 
ATOM   3697  O   TYR A 384      38.107   7.297  94.140  1.00 46.27    -0.271 OA
ATOM   3698  CB  TYR A 384      39.488   8.867  92.483  1.00 45.68     0.073 C 
ATOM   3699  CG  TYR A 384      39.873   9.902  91.482  1.00 31.91    -0.056 A 
ATOM   3700  CD1 TYR A 384      38.940  10.778  90.957  1.00 38.95     0.010 A 
ATOM   3701  CD2 TYR A 384      41.185  10.033  91.096  1.00 41.36     0.010 A 
ATOM   3702  CE1 TYR A 384      39.321  11.756  90.044  1.00 52.91     0.037 A 
ATOM   3703  CE2 TYR A 384      41.580  11.002  90.196  1.00 60.83     0.037 A 
ATOM   3704  CZ  TYR A 384      40.653  11.855  89.669  1.00 53.31     0.065 A 
ATOM   3705  OH  TYR A 384      41.089  12.794  88.769  1.00 58.46    -0.361 OA
ATOM   3706  HH  TYR A 384      42.001  12.862  88.512  1.00  0.00     0.217 HD
ATOM   3707  N   PRO A 385      38.491   5.430  92.927  1.00 56.76    -0.337 N 
ATOM   3708  CA  PRO A 385      38.007   4.437  93.889  1.00 52.70     0.179 C 
ATOM   3709  C   PRO A 385      38.587   4.580  95.291  1.00 55.28     0.241 C 
ATOM   3710  O   PRO A 385      37.899   4.217  96.243  1.00 60.50    -0.271 OA
ATOM   3711  CB  PRO A 385      38.486   3.119  93.289  1.00 61.85     0.037 C 
ATOM   3712  CG  PRO A 385      38.612   3.385  91.868  1.00 73.01     0.022 C 
ATOM   3713  CD  PRO A 385      39.130   4.784  91.777  1.00 66.39     0.127 C 
ATOM   3714  N   PHE A 386      39.815   5.074  95.425  1.00 44.74    -0.346 N 
ATOM   3715  HN  PHE A 386      40.343   5.356  94.599  1.00  0.00     0.163 HD
ATOM   3716  CA  PHE A 386      40.408   5.214  96.750  1.00 38.24     0.180 C 
ATOM   3717  C   PHE A 386      39.821   6.358  97.587  1.00 59.19     0.241 C 
ATOM   3718  O   PHE A 386      39.873   6.322  98.838  1.00 40.77    -0.271 OA
ATOM   3719  CB  PHE A 386      41.923   5.325  96.682  1.00 32.82     0.073 C 
ATOM   3720  CG  PHE A 386      42.427   6.258  95.622  1.00 45.89    -0.056 A 
ATOM   3721  CD1 PHE A 386      42.898   7.510  95.954  1.00 43.30     0.007 A 
ATOM   3722  CD2 PHE A 386      42.456   5.875  94.292  1.00 34.03     0.007 A 
ATOM   3723  CE1 PHE A 386      43.381   8.369  94.979  1.00 40.28     0.001 A 
ATOM   3724  CE2 PHE A 386      42.945   6.726  93.329  1.00 47.69     0.001 A 
ATOM   3725  CZ  PHE A 386      43.399   7.974  93.672  1.00 44.21     0.000 A 
ATOM   3726  N   LEU A 387      39.245   7.357  96.910  1.00 57.88    -0.346 N 
ATOM   3727  HN  LEU A 387      39.274   7.349  95.890  1.00  0.00     0.163 HD
ATOM   3728  CA  LEU A 387      38.570   8.467  97.600  1.00 33.38     0.177 C 
ATOM   3729  C   LEU A 387      37.097   8.171  97.909  1.00 38.47     0.241 C 
ATOM   3730  O   LEU A 387      36.319   7.828  97.015  1.00 32.23    -0.271 OA
ATOM   3731  CB  LEU A 387      38.692   9.741  96.798  1.00 35.89     0.038 C 
ATOM   3732  CG  LEU A 387      40.110  10.108  96.411  1.00 40.54    -0.020 C 
ATOM   3733  CD1 LEU A 387      40.045  11.291  95.463  1.00 35.80     0.009 C 
ATOM   3734  CD2 LEU A 387      40.961  10.401  97.637  1.00 27.44     0.009 C 
ATOM   3735  N   ILE A 388      36.723   8.290  99.182  1.00 30.71    -0.346 N 
ATOM   3736  HN  ILE A 388      37.384   8.643  99.874  1.00  0.00     0.163 HD
ATOM   3737  CA  ILE A 388      35.373   7.919  99.593  1.00 42.39     0.180 C 
ATOM   3738  C   ILE A 388      34.513   9.131  99.940  1.00 45.18     0.241 C 
ATOM   3739  O   ILE A 388      34.980  10.049 100.618  1.00 48.85    -0.271 OA
ATOM   3740  CB  ILE A 388      35.380   6.945 100.790  1.00 41.87     0.013 C 
ATOM   3741  CG1 ILE A 388      36.324   5.780 100.515  1.00 37.20     0.002 C 
ATOM   3742  CG2 ILE A 388      33.969   6.418 101.061  1.00 33.30     0.012 C 
ATOM   3743  CD1 ILE A 388      35.839   4.881  99.388  1.00 40.72     0.005 C 
ATOM   3744  N   HIS A 389      33.263   9.108  99.464  1.00 33.98    -0.346 N 
ATOM   3745  HN  HIS A 389      32.982   8.314  98.888  1.00  0.00     0.163 HD
ATOM   3746  CA  HIS A 389      32.282  10.149  99.720  1.00 34.67     0.182 C 
ATOM   3747  C   HIS A 389      31.534   9.844 100.991  1.00 39.51     0.243 C 
ATOM   3748  O   HIS A 389      31.092   8.713 101.180  1.00 33.11    -0.271 OA
ATOM   3749  CB  HIS A 389      31.228  10.198  98.606  1.00 31.17     0.093 C 
ATOM   3750  CG  HIS A 389      31.738  10.696  97.290  1.00 43.69     0.028 A 
ATOM   3751  CD2 HIS A 389      31.992  10.046  96.132  1.00 48.83     0.114 A 
ATOM   3752  ND1 HIS A 389      31.996  12.027  97.043  1.00 41.67    -0.354 N 
ATOM   3753  HD1 HIS A 389      31.884  12.783  97.718  1.00  0.00     0.166 HD
ATOM   3754  CE1 HIS A 389      32.410  12.173  95.801  1.00 32.67     0.180 A 
ATOM   3755  NE2 HIS A 389      32.420  10.985  95.226  1.00 50.62    -0.360 N 
ATOM   3756  HE2 HIS A 389      32.700  10.795  94.264  1.00  0.00     0.166 HD
ATOM   3757  N   PRO A 390      31.367  10.862 101.861  1.00 43.01    -0.337 N 
ATOM   3758  CA  PRO A 390      30.418  10.721 102.970  1.00 37.97     0.179 C 
ATOM   3759  C   PRO A 390      29.037  11.016 102.416  1.00 41.28     0.241 C 
ATOM   3760  O   PRO A 390      28.772  12.143 101.992  1.00 48.57    -0.271 OA
ATOM   3761  CB  PRO A 390      30.855  11.812 103.966  1.00 39.26     0.037 C 
ATOM   3762  CG  PRO A 390      31.941  12.654 103.247  1.00 37.33     0.022 C 
ATOM   3763  CD  PRO A 390      31.989  12.198 101.821  1.00 33.65     0.127 C 
ATOM   3764  N   VAL A 391      28.165  10.021 102.372  1.00 39.12    -0.346 N 
ATOM   3765  HN  VAL A 391      28.379   9.129 102.817  1.00  0.00     0.163 HD
ATOM   3766  CA  VAL A 391      26.896  10.214 101.680  1.00 30.36     0.180 C 
ATOM   3767  C   VAL A 391      25.739  10.249 102.670  1.00 46.98     0.241 C 
ATOM   3768  O   VAL A 391      25.269   9.207 103.150  1.00 45.82    -0.271 OA
ATOM   3769  CB  VAL A 391      26.661   9.132 100.589  1.00 30.93     0.009 C 
ATOM   3770  CG1 VAL A 391      25.415   9.418  99.826  1.00 33.93     0.012 C 
ATOM   3771  CG2 VAL A 391      27.842   9.066  99.637  1.00 30.97     0.012 C 
ATOM   3772  N   MET A 392      25.302  11.463 102.983  1.00 39.50    -0.346 N 
ATOM   3773  HN  MET A 392      25.801  12.273 102.614  1.00  0.00     0.163 HD
ATOM   3774  CA  MET A 392      24.143  11.684 103.829  1.00 42.67     0.177 C 
ATOM   3775  C   MET A 392      22.879  11.731 102.972  1.00 44.38     0.243 C 
ATOM   3776  O   MET A 392      22.821  12.426 101.968  1.00 37.50    -0.271 OA
ATOM   3777  CB  MET A 392      24.287  12.990 104.604  1.00 33.63     0.045 C 
ATOM   3778  CG  MET A 392      23.047  13.327 105.415  1.00 38.80     0.076 C 
ATOM   3779  SD  MET A 392      23.247  14.878 106.300  1.00 51.31    -0.173 SA
ATOM   3780  CE  MET A 392      24.585  14.403 107.393  1.00 38.65     0.089 C 
ATOM   3781  N   PRO A 393      21.860  10.973 103.365  1.00 52.58    -0.337 N 
ATOM   3782  CA  PRO A 393      20.707  10.856 102.480  1.00 45.37     0.179 C 
ATOM   3783  C   PRO A 393      19.938  12.157 102.371  1.00 53.15     0.241 C 
ATOM   3784  O   PRO A 393      19.850  12.910 103.329  1.00 48.76    -0.271 OA
ATOM   3785  CB  PRO A 393      19.859   9.782 103.158  1.00 62.69     0.037 C 
ATOM   3786  CG  PRO A 393      20.850   8.969 103.929  1.00 63.95     0.022 C 
ATOM   3787  CD  PRO A 393      21.838   9.972 104.441  1.00 55.38     0.127 C 
ATOM   3788  N   MET A 394      19.377  12.402 101.193  1.00 63.02    -0.346 N 
ATOM   3789  HN  MET A 394      19.495  11.725 100.439  1.00  0.00     0.163 HD
ATOM   3790  CA  MET A 394      18.601  13.603 100.945  1.00 48.40     0.177 C 
ATOM   3791  C   MET A 394      17.458  13.768 101.939  1.00 56.42     0.241 C 
ATOM   3792  O   MET A 394      17.080  14.888 102.291  1.00 56.16    -0.271 OA
ATOM   3793  CB  MET A 394      18.090  13.594  99.513  1.00 30.04     0.045 C 
ATOM   3794  CG  MET A 394      19.218  13.724  98.496  1.00 47.30     0.076 C 
ATOM   3795  SD  MET A 394      20.144  15.275  98.657  1.00 47.70    -0.173 SA
ATOM   3796  CE  MET A 394      18.740  16.368  98.883  1.00 23.63     0.089 C 
ATOM   3797  N   LYS A 395      16.928  12.647 102.412  1.00 56.35    -0.346 N 
ATOM   3798  HN  LYS A 395      17.325  11.749 102.135  1.00  0.00     0.163 HD
ATOM   3799  CA  LYS A 395      15.791  12.676 103.318  1.00 41.69     0.176 C 
ATOM   3800  C   LYS A 395      15.969  13.720 104.405  1.00 44.65     0.241 C 
ATOM   3801  O   LYS A 395      15.048  14.478 104.701  1.00 49.79    -0.271 OA
ATOM   3802  CB  LYS A 395      15.561  11.294 103.938  1.00 46.10     0.035 C 
ATOM   3803  CG  LYS A 395      14.361  11.233 104.891  1.00 59.55     0.004 C 
ATOM   3804  CD  LYS A 395      13.917   9.784 105.093  1.00 84.15     0.027 C 
ATOM   3805  CE  LYS A 395      12.920   9.614 106.239  1.00 96.28     0.229 C 
ATOM   3806  NZ  LYS A 395      13.631   9.497 107.554  1.00 98.05    -0.079 N 
ATOM   3807  HZ1 LYS A 395      12.966   9.384 108.319  1.00  0.00     0.274 HD
ATOM   3808  HZ2 LYS A 395      14.259  10.285 107.714  1.00  0.00     0.274 HD
ATOM   3809  HZ3 LYS A 395      14.323   8.748 107.543  1.00  0.00     0.274 HD
ATOM   3810  N   GLU A 396      17.156  13.761 104.999  1.00 43.49    -0.346 N 
ATOM   3811  HN  GLU A 396      17.930  13.215 104.621  1.00  0.00     0.163 HD
ATOM   3812  CA  GLU A 396      17.360  14.578 106.183  1.00 43.77     0.177 C 
ATOM   3813  C   GLU A 396      17.744  15.980 105.799  1.00 48.57     0.241 C 
ATOM   3814  O   GLU A 396      17.613  16.904 106.591  1.00 56.56    -0.271 OA
ATOM   3815  CB  GLU A 396      18.428  13.978 107.102  1.00 62.54     0.045 C 
ATOM   3816  CG  GLU A 396      18.915  12.607 106.685  1.00 78.68     0.116 C 
ATOM   3817  CD  GLU A 396      19.003  11.646 107.858  1.00 94.25     0.172 C 
ATOM   3818  OE1 GLU A 396      17.976  11.467 108.554  1.00110.12    -0.648 OA
ATOM   3819  OE2 GLU A 396      20.094  11.072 108.084  1.00 83.38    -0.648 OA
ATOM   3820  N   ILE A 397      18.235  16.144 104.580  1.00 39.58    -0.346 N 
ATOM   3821  HN  ILE A 397      18.388  15.337 103.975  1.00  0.00     0.163 HD
ATOM   3822  CA  ILE A 397      18.552  17.471 104.115  1.00 30.80     0.180 C 
ATOM   3823  C   ILE A 397      17.228  18.145 103.763  1.00 56.98     0.241 C 
ATOM   3824  O   ILE A 397      17.051  19.369 103.938  1.00 41.34    -0.271 OA
ATOM   3825  CB  ILE A 397      19.530  17.427 102.937  1.00 43.95     0.013 C 
ATOM   3826  CG1 ILE A 397      20.907  16.984 103.433  1.00 14.26     0.002 C 
ATOM   3827  CG2 ILE A 397      19.611  18.788 102.239  1.00 43.25     0.012 C 
ATOM   3828  CD1 ILE A 397      21.669  16.129 102.426  1.00 38.50     0.005 C 
ATOM   3829  N   HIS A 398      16.277  17.325 103.311  1.00 53.12    -0.346 N 
ATOM   3830  HN  HIS A 398      16.491  16.338 103.167  1.00  0.00     0.163 HD
ATOM   3831  CA  HIS A 398      14.936  17.820 103.020  1.00 50.67     0.182 C 
ATOM   3832  C   HIS A 398      14.233  18.294 104.281  1.00 47.52     0.241 C 
ATOM   3833  O   HIS A 398      13.597  19.347 104.270  1.00 46.55    -0.271 OA
ATOM   3834  CB  HIS A 398      14.100  16.778 102.269  1.00 47.99     0.093 C 
ATOM   3835  CG  HIS A 398      14.580  16.523 100.875  1.00 51.21     0.028 A 
ATOM   3836  CD2 HIS A 398      15.344  17.274 100.045  1.00 44.40     0.114 A 
ATOM   3837  ND1 HIS A 398      14.278  15.374 100.178  1.00 59.26    -0.354 N 
ATOM   3838  HD1 HIS A 398      13.710  14.603 100.531  1.00  0.00     0.166 HD
ATOM   3839  CE1 HIS A 398      14.837  15.424  98.982  1.00 44.76     0.180 A 
ATOM   3840  NE2 HIS A 398      15.493  16.564  98.877  1.00 51.83    -0.360 N 
ATOM   3841  HE2 HIS A 398      16.024  16.869  98.062  1.00  0.00     0.166 HD
ATOM   3842  N   GLU A 399      14.354  17.531 105.366  1.00 37.94    -0.346 N 
ATOM   3843  HN  GLU A 399      14.852  16.643 105.304  1.00  0.00     0.163 HD
ATOM   3844  CA  GLU A 399      13.779  17.952 106.651  1.00 45.81     0.177 C 
ATOM   3845  C   GLU A 399      14.351  19.301 107.132  1.00 43.47     0.241 C 
ATOM   3846  O   GLU A 399      13.618  20.207 107.549  1.00 38.04    -0.271 OA
ATOM   3847  CB  GLU A 399      13.987  16.877 107.722  1.00 45.51     0.045 C 
ATOM   3848  CG  GLU A 399      13.407  15.496 107.384  1.00 54.83     0.116 C 
ATOM   3849  CD  GLU A 399      11.921  15.354 107.729  1.00 66.72     0.172 C 
ATOM   3850  OE1 GLU A 399      11.287  16.356 108.122  1.00 49.46    -0.648 OA
ATOM   3851  OE2 GLU A 399      11.384  14.232 107.605  1.00 79.94    -0.648 OA
ATOM   3852  N   SER A 400      15.667  19.431 107.061  1.00 35.68    -0.344 N 
ATOM   3853  HN  SER A 400      16.222  18.672 106.666  1.00  0.00     0.163 HD
ATOM   3854  CA  SER A 400      16.339  20.631 107.533  1.00 42.08     0.200 C 
ATOM   3855  C   SER A 400      15.881  21.885 106.788  1.00 33.79     0.243 C 
ATOM   3856  O   SER A 400      15.619  22.910 107.387  1.00 56.21    -0.271 OA
ATOM   3857  CB  SER A 400      17.858  20.460 107.396  1.00 30.45     0.199 C 
ATOM   3858  OG  SER A 400      18.547  21.685 107.587  1.00 42.26    -0.398 OA
ATOM   3859  HG  SER A 400      19.487  21.579 107.502  1.00  0.00     0.209 HD
ATOM   3860  N   ILE A 401      15.791  21.783 105.474  1.00 39.15    -0.346 N 
ATOM   3861  HN  ILE A 401      15.889  20.862 105.046  1.00  0.00     0.163 HD
ATOM   3862  CA  ILE A 401      15.558  22.929 104.617  1.00 40.67     0.180 C 
ATOM   3863  C   ILE A 401      14.147  23.524 104.762  1.00 57.72     0.241 C 
ATOM   3864  O   ILE A 401      13.925  24.710 104.475  1.00 59.48    -0.271 OA
ATOM   3865  CB  ILE A 401      15.790  22.542 103.147  1.00 44.03     0.013 C 
ATOM   3866  CG1 ILE A 401      16.194  23.782 102.337  1.00 52.38     0.002 C 
ATOM   3867  CG2 ILE A 401      14.554  21.803 102.587  1.00 26.40     0.012 C 
ATOM   3868  CD1 ILE A 401      16.881  23.471 101.045  1.00 35.91     0.005 C 
ATOM   3869  N   ARG A 402      13.205  22.690 105.206  1.00 55.84    -0.346 N 
ATOM   3870  HN  ARG A 402      13.477  21.738 105.452  1.00  0.00     0.163 HD
ATOM   3871  CA  ARG A 402      11.801  23.074 105.357  1.00 45.34     0.176 C 
ATOM   3872  C   ARG A 402      11.586  23.984 106.556  1.00 42.94     0.241 C 
ATOM   3873  O   ARG A 402      10.475  24.459 106.793  1.00 44.55    -0.271 OA
ATOM   3874  CB  ARG A 402      10.921  21.832 105.521  1.00 45.13     0.036 C 
ATOM   3875  CG  ARG A 402      11.009  20.811 104.381  1.00 52.14     0.023 C 
ATOM   3876  CD  ARG A 402       9.971  19.705 104.570  1.00 49.12     0.138 C 
ATOM   3877  NE  ARG A 402       8.626  20.268 104.652  1.00 54.95    -0.227 N 
ATOM   3878  HE  ARG A 402       8.356  20.948 103.941  1.00  0.00     0.177 HD
ATOM   3879  CZ  ARG A 402       7.726  19.963 105.581  1.00 58.89     0.665 C 
ATOM   3880  NH1 ARG A 402       7.995  19.075 106.529  1.00 60.86    -0.235 N 
ATOM   3881 1HH1 ARG A 402       7.304  18.841 107.242  1.00  0.00     0.174 HD
ATOM   3882 2HH1 ARG A 402       8.908  18.621 106.550  1.00  0.00     0.174 HD
ATOM   3883  NH2 ARG A 402       6.544  20.551 105.554  1.00 61.70    -0.235 N 
ATOM   3884 1HH2 ARG A 402       5.853  20.317 106.267  1.00  0.00     0.174 HD
ATOM   3885 2HH2 ARG A 402       6.337  21.234 104.825  1.00  0.00     0.174 HD
ATOM   3886  N   TRP A 403      12.655  24.228 107.309  1.00 45.87    -0.346 N 
ATOM   3887  HN  TRP A 403      13.549  23.811 107.052  1.00  0.00     0.163 HD
ATOM   3888  CA  TRP A 403      12.581  25.080 108.497  1.00 55.47     0.181 C 
ATOM   3889  C   TRP A 403      13.732  26.070 108.582  1.00 38.60     0.241 C 
ATOM   3890  O   TRP A 403      14.763  25.873 107.952  1.00 49.89    -0.271 OA
ATOM   3891  CB  TRP A 403      12.515  24.228 109.764  1.00 39.97     0.075 C 
ATOM   3892  CG  TRP A 403      11.379  23.276 109.738  1.00 41.81    -0.028 A 
ATOM   3893  CD1 TRP A 403      11.334  22.071 109.104  1.00 51.48     0.096 A 
ATOM   3894  CD2 TRP A 403      10.111  23.453 110.363  1.00 39.40    -0.002 A 
ATOM   3895  CE2 TRP A 403       9.341  22.306 110.072  1.00 53.71     0.042 A 
ATOM   3896  CE3 TRP A 403       9.551  24.468 111.136  1.00 49.19     0.014 A 
ATOM   3897  NE1 TRP A 403      10.113  21.477 109.305  1.00 62.20    -0.365 N 
ATOM   3898  HE1 TRP A 403       9.828  20.567 108.942  1.00  0.00     0.165 HD
ATOM   3899  CZ2 TRP A 403       8.039  22.146 110.528  1.00 51.15     0.030 A 
ATOM   3900  CZ3 TRP A 403       8.265  24.308 111.591  1.00 64.80     0.001 A 
ATOM   3901  CH2 TRP A 403       7.520  23.146 111.290  1.00 57.57     0.002 A 
ATOM   3902  N   THR A 404      13.523  27.136 109.349  1.00 35.37    -0.344 N 
ATOM   3903  HN  THR A 404      12.596  27.258 109.757  1.00  0.00     0.163 HD
ATOM   3904  CA  THR A 404      14.538  28.141 109.642  1.00 42.93     0.205 C 
ATOM   3905  C   THR A 404      14.340  28.682 111.070  1.00 48.45     0.243 C 
ATOM   3906  O   THR A 404      13.222  28.708 111.587  1.00 46.79    -0.271 OA
ATOM   3907  CB  THR A 404      14.440  29.308 108.652  1.00 42.72     0.146 C 
ATOM   3908  CG2 THR A 404      13.002  29.770 108.539  1.00 37.82     0.042 C 
ATOM   3909  OG1 THR A 404      15.248  30.406 109.101  1.00 47.92    -0.393 OA
ATOM   3910  HG1 THR A 404      15.187  31.129 108.488  1.00  0.00     0.210 HD
ATOM   3911  N   LYS A 405      15.425  29.104 111.705  1.00 54.39    -0.346 N 
ATOM   3912  HN  LYS A 405      16.335  28.991 111.258  1.00  0.00     0.163 HD
ATOM   3913  CA  LYS A 405      15.357  29.730 113.035  1.00 61.01     0.176 C 
ATOM   3914  C   LYS A 405      15.371  31.236 112.852  1.00 44.66     0.241 C 
ATOM   3915  O   LYS A 405      15.127  31.989 113.785  1.00 66.28    -0.271 OA
ATOM   3916  CB  LYS A 405      16.559  29.328 113.911  1.00 43.47     0.035 C 
ATOM   3917  CG  LYS A 405      16.409  28.040 114.673  1.00 39.13     0.004 C 
ATOM   3918  CD  LYS A 405      17.731  27.661 115.350  1.00 63.75     0.027 C 
ATOM   3919  CE  LYS A 405      17.612  26.355 116.154  1.00 85.07     0.229 C 
ATOM   3920  NZ  LYS A 405      17.102  26.534 117.560  1.00 88.73    -0.079 N 
ATOM   3921  HZ1 LYS A 405      17.023  25.668 118.093  1.00  0.00     0.274 HD
ATOM   3922  HZ2 LYS A 405      16.211  27.031 117.555  1.00  0.00     0.274 HD
ATOM   3923  HZ3 LYS A 405      17.676  27.210 118.063  1.00  0.00     0.274 HD
ATOM   3924  N   ASP A 406      15.691  31.652 111.636  1.00 49.85    -0.346 N 
ATOM   3925  HN  ASP A 406      15.907  30.951 110.927  1.00  0.00     0.163 HD
ATOM   3926  CA  ASP A 406      15.751  33.054 111.258  1.00 55.46     0.187 C 
ATOM   3927  C   ASP A 406      15.983  33.150 109.749  1.00 56.91     0.243 C 
ATOM   3928  O   ASP A 406      17.088  32.895 109.264  1.00 63.46    -0.271 OA
ATOM   3929  CB  ASP A 406      16.859  33.787 112.016  1.00 53.34     0.147 C 
ATOM   3930  CG  ASP A 406      16.883  35.282 111.713  1.00 62.80     0.175 C 
ATOM   3931  OD1 ASP A 406      15.942  35.783 111.055  1.00 63.94    -0.648 OA
ATOM   3932  OD2 ASP A 406      17.838  35.962 112.136  1.00 68.84    -0.648 OA
ATOM   3933  N   PRO A 407      14.934  33.509 108.998  1.00 54.58    -0.337 N 
ATOM   3934  CA  PRO A 407      15.005  33.560 107.532  1.00 47.24     0.179 C 
ATOM   3935  C   PRO A 407      16.188  34.384 107.056  1.00 51.43     0.241 C 
ATOM   3936  O   PRO A 407      16.618  34.225 105.921  1.00 52.90    -0.271 OA
ATOM   3937  CB  PRO A 407      13.702  34.244 107.144  1.00 57.93     0.037 C 
ATOM   3938  CG  PRO A 407      12.755  33.906 108.258  1.00 68.66     0.022 C 
ATOM   3939  CD  PRO A 407      13.594  33.851 109.509  1.00 58.68     0.127 C 
ATOM   3940  N   ARG A 408      16.723  35.238 107.919  1.00 44.83    -0.346 N 
ATOM   3941  HN  ARG A 408      16.272  35.390 108.821  1.00  0.00     0.163 HD
ATOM   3942  CA  ARG A 408      17.939  35.957 107.598  1.00 45.03     0.176 C 
ATOM   3943  C   ARG A 408      19.096  35.049 107.195  1.00 55.86     0.241 C 
ATOM   3944  O   ARG A 408      20.120  35.516 106.674  1.00 47.42    -0.271 OA
ATOM   3945  CB  ARG A 408      18.403  36.754 108.812  1.00 69.25     0.036 C 
ATOM   3946  CG  ARG A 408      19.633  37.493 108.470  1.00 94.30     0.023 C 
ATOM   3947  CD  ARG A 408      20.877  37.551 109.270  1.00114.06     0.138 C 
ATOM   3948  NE  ARG A 408      21.961  37.130 108.370  1.00128.27    -0.227 N 
ATOM   3949  HE  ARG A 408      22.158  36.130 108.335  1.00  0.00     0.177 HD
ATOM   3950  CZ  ARG A 408      22.719  37.913 107.590  1.00121.05     0.665 C 
ATOM   3951  NH1 ARG A 408      22.592  39.243 107.563  1.00110.12    -0.235 N 
ATOM   3952 1HH1 ARG A 408      23.169  39.839 106.969  1.00  0.00     0.174 HD
ATOM   3953 2HH1 ARG A 408      21.881  39.688 108.144  1.00  0.00     0.174 HD
ATOM   3954  NH2 ARG A 408      23.644  37.334 106.834  1.00115.10    -0.235 N 
ATOM   3955 1HH2 ARG A 408      24.221  37.930 106.240  1.00  0.00     0.174 HD
ATOM   3956 2HH2 ARG A 408      23.741  36.319 106.855  1.00  0.00     0.174 HD
ATOM   3957  N   ASN A 409      18.943  33.756 107.477  1.00 55.89    -0.346 N 
ATOM   3958  HN  ASN A 409      18.031  33.428 107.796  1.00  0.00     0.163 HD
ATOM   3959  CA  ASN A 409      20.033  32.788 107.347  1.00 53.75     0.185 C 
ATOM   3960  C   ASN A 409      19.953  31.931 106.097  1.00 54.17     0.241 C 
ATOM   3961  O   ASN A 409      20.832  31.114 105.855  1.00 63.47    -0.271 OA
ATOM   3962  CB  ASN A 409      20.068  31.871 108.574  1.00 51.02     0.137 C 
ATOM   3963  CG  ASN A 409      20.490  32.597 109.821  1.00 50.26     0.217 C 
ATOM   3964  ND2 ASN A 409      19.793  32.332 110.921  1.00 58.63    -0.370 N 
ATOM   3965 1HD2 ASN A 409      20.079  32.825 111.767  1.00  0.00     0.159 HD
ATOM   3966 2HD2 ASN A 409      19.017  31.671 110.939  1.00  0.00     0.159 HD
ATOM   3967  OD1 ASN A 409      21.428  33.396 109.799  1.00 45.43    -0.274 OA
ATOM   3968  N   THR A 410      18.898  32.121 105.315  1.00 45.03    -0.344 N 
ATOM   3969  HN  THR A 410      18.284  32.913 105.505  1.00  0.00     0.163 HD
ATOM   3970  CA  THR A 410      18.582  31.245 104.198  1.00 48.14     0.205 C 
ATOM   3971  C   THR A 410      19.745  30.938 103.249  1.00 54.98     0.243 C 
ATOM   3972  O   THR A 410      19.908  29.807 102.780  1.00 43.43    -0.271 OA
ATOM   3973  CB  THR A 410      17.431  31.824 103.392  1.00 51.38     0.146 C 
ATOM   3974  CG2 THR A 410      17.100  30.920 102.189  1.00 43.30     0.042 C 
ATOM   3975  OG1 THR A 410      16.289  31.926 104.243  1.00 49.90    -0.393 OA
ATOM   3976  HG1 THR A 410      15.570  32.288 103.739  1.00  0.00     0.210 HD
ATOM   3977  N   GLN A 411      20.544  31.948 102.948  1.00 36.80    -0.346 N 
ATOM   3978  HN  GLN A 411      20.380  32.873 103.346  1.00  0.00     0.163 HD
ATOM   3979  CA  GLN A 411      21.645  31.727 102.055  1.00 38.07     0.177 C 
ATOM   3980  C   GLN A 411      22.589  30.711 102.711  1.00 32.59     0.241 C 
ATOM   3981  O   GLN A 411      22.833  29.637 102.157  1.00 49.07    -0.271 OA
ATOM   3982  CB  GLN A 411      22.329  33.051 101.717  1.00 34.67     0.044 C 
ATOM   3983  CG  GLN A 411      23.571  32.937 100.880  1.00 39.46     0.105 C 
ATOM   3984  CD  GLN A 411      23.284  32.648  99.416  1.00 53.05     0.215 C 
ATOM   3985  NE2 GLN A 411      23.458  31.391  99.002  1.00 41.40    -0.370 N 
ATOM   3986 1HE2 GLN A 411      23.265  31.197  98.019  1.00  0.00     0.159 HD
ATOM   3987 2HE2 GLN A 411      23.758  30.644  99.629  1.00  0.00     0.159 HD
ATOM   3988  OE1 GLN A 411      22.923  33.548  98.661  1.00 60.34    -0.274 OA
ATOM   3989  N   ASP A 412      23.099  31.028 103.896  1.00 37.69    -0.346 N 
ATOM   3990  HN  ASP A 412      22.812  31.899 104.343  1.00  0.00     0.163 HD
ATOM   3991  CA  ASP A 412      24.063  30.160 104.577  1.00 32.54     0.186 C 
ATOM   3992  C   ASP A 412      23.504  28.759 104.748  1.00 35.45     0.241 C 
ATOM   3993  O   ASP A 412      24.153  27.752 104.429  1.00 43.28    -0.271 OA
ATOM   3994  CB  ASP A 412      24.436  30.736 105.948  1.00 58.92     0.147 C 
ATOM   3995  CG  ASP A 412      25.330  31.983 105.849  1.00 83.35     0.175 C 
ATOM   3996  OD1 ASP A 412      25.754  32.343 104.720  1.00 87.76    -0.648 OA
ATOM   3997  OD2 ASP A 412      25.617  32.592 106.912  1.00 83.03    -0.648 OA
ATOM   3998  N   HIS A 413      22.278  28.706 105.243  1.00 40.86    -0.346 N 
ATOM   3999  HN  HIS A 413      21.770  29.577 105.399  1.00  0.00     0.163 HD
ATOM   4000  CA  HIS A 413      21.637  27.455 105.569  1.00 29.05     0.182 C 
ATOM   4001  C   HIS A 413      21.631  26.568 104.327  1.00 33.26     0.241 C 
ATOM   4002  O   HIS A 413      22.276  25.528 104.291  1.00 46.50    -0.271 OA
ATOM   4003  CB  HIS A 413      20.217  27.719 106.085  1.00 26.26     0.093 C 
ATOM   4004  CG  HIS A 413      19.505  26.488 106.539  1.00 35.46     0.028 A 
ATOM   4005  CD2 HIS A 413      19.933  25.210 106.678  1.00 40.79     0.114 A 
ATOM   4006  ND1 HIS A 413      18.177  26.481 106.889  1.00 44.86    -0.354 N 
ATOM   4007  HD1 HIS A 413      17.562  27.295 106.880  1.00  0.00     0.166 HD
ATOM   4008  CE1 HIS A 413      17.818  25.261 107.239  1.00 39.73     0.180 A 
ATOM   4009  NE2 HIS A 413      18.865  24.469 107.114  1.00 37.15    -0.360 N 
ATOM   4010  HE2 HIS A 413      18.878  23.468 107.310  1.00  0.00     0.166 HD
ATOM   4011  N   VAL A 414      20.933  27.010 103.292  1.00 36.64    -0.346 N 
ATOM   4012  HN  VAL A 414      20.501  27.932 103.345  1.00  0.00     0.163 HD
ATOM   4013  CA  VAL A 414      20.763  26.217 102.077  1.00 46.68     0.180 C 
ATOM   4014  C   VAL A 414      22.072  25.849 101.402  1.00 39.46     0.241 C 
ATOM   4015  O   VAL A 414      22.201  24.802 100.797  1.00 31.28    -0.271 OA
ATOM   4016  CB  VAL A 414      19.890  26.941 101.053  1.00 41.71     0.009 C 
ATOM   4017  CG1 VAL A 414      19.826  26.108  99.756  1.00 26.88     0.012 C 
ATOM   4018  CG2 VAL A 414      18.484  27.210 101.662  1.00 30.63     0.012 C 
ATOM   4019  N   ARG A 415      23.046  26.726 101.503  1.00 32.50    -0.346 N 
ATOM   4020  HN  ARG A 415      22.916  27.583 102.040  1.00  0.00     0.163 HD
ATOM   4021  CA  ARG A 415      24.295  26.461 100.848  1.00 33.54     0.176 C 
ATOM   4022  C   ARG A 415      25.039  25.386 101.667  1.00 44.55     0.241 C 
ATOM   4023  O   ARG A 415      25.563  24.438 101.101  1.00 42.03    -0.271 OA
ATOM   4024  CB  ARG A 415      25.052  27.784 100.649  1.00 37.83     0.036 C 
ATOM   4025  CG  ARG A 415      26.549  27.704 100.710  1.00 51.58     0.023 C 
ATOM   4026  CD  ARG A 415      27.156  28.984 100.153  1.00 58.11     0.138 C 
ATOM   4027  NE  ARG A 415      27.814  28.711  98.878  1.00 79.88    -0.227 N 
ATOM   4028  HE  ARG A 415      28.066  27.745  98.671  1.00  0.00     0.177 HD
ATOM   4029  CZ  ARG A 415      28.107  29.635  97.970  1.00 88.82     0.665 C 
ATOM   4030  NH1 ARG A 415      27.798  30.914  98.208  1.00 74.31    -0.235 N 
ATOM   4031 1HH1 ARG A 415      28.023  31.624  97.511  1.00  0.00     0.174 HD
ATOM   4032 2HH1 ARG A 415      27.342  31.189  99.078  1.00  0.00     0.174 HD
ATOM   4033  NH2 ARG A 415      28.704  29.275  96.831  1.00 76.66    -0.235 N 
ATOM   4034 1HH2 ARG A 415      28.929  29.985  96.134  1.00  0.00     0.174 HD
ATOM   4035 2HH2 ARG A 415      28.940  28.299  96.649  1.00  0.00     0.174 HD
ATOM   4036  N   SER A 416      25.030  25.492 102.996  1.00 40.52    -0.344 N 
ATOM   4037  HN  SER A 416      24.657  26.336 103.432  1.00  0.00     0.163 HD
ATOM   4038  CA  SER A 416      25.551  24.407 103.842  1.00 34.98     0.200 C 
ATOM   4039  C   SER A 416      24.943  23.028 103.549  1.00 31.27     0.243 C 
ATOM   4040  O   SER A 416      25.658  22.029 103.570  1.00 37.35    -0.271 OA
ATOM   4041  CB  SER A 416      25.382  24.728 105.329  1.00 34.80     0.199 C 
ATOM   4042  OG  SER A 416      26.414  25.567 105.800  1.00 54.08    -0.398 OA
ATOM   4043  HG  SER A 416      26.309  25.766 106.723  1.00  0.00     0.209 HD
ATOM   4044  N   LEU A 417      23.626  22.974 103.317  1.00 31.40    -0.346 N 
ATOM   4045  HN  LEU A 417      23.071  23.822 103.435  1.00  0.00     0.163 HD
ATOM   4046  CA  LEU A 417      22.951  21.742 102.900  1.00 25.16     0.177 C 
ATOM   4047  C   LEU A 417      23.474  21.240 101.571  1.00 26.47     0.241 C 
ATOM   4048  O   LEU A 417      23.453  20.040 101.297  1.00 25.63    -0.271 OA
ATOM   4049  CB  LEU A 417      21.436  21.946 102.789  1.00 31.62     0.038 C 
ATOM   4050  CG  LEU A 417      20.754  22.242 104.119  1.00 40.88    -0.020 C 
ATOM   4051  CD1 LEU A 417      19.258  22.221 103.940  1.00 33.02     0.009 C 
ATOM   4052  CD2 LEU A 417      21.190  21.216 105.186  1.00 22.62     0.009 C 
ATOM   4053  N   CYS A 418      23.926  22.166 100.732  1.00 23.88    -0.345 N 
ATOM   4054  HN  CYS A 418      23.908  23.147 101.010  1.00  0.00     0.163 HD
ATOM   4055  CA  CYS A 418      24.448  21.800  99.418  1.00 34.97     0.186 C 
ATOM   4056  C   CYS A 418      25.739  21.006  99.565  1.00 39.10     0.241 C 
ATOM   4057  O   CYS A 418      26.033  20.124  98.759  1.00 41.80    -0.271 OA
ATOM   4058  CB  CYS A 418      24.685  23.043  98.542  1.00 37.41     0.121 C 
ATOM   4059  SG  CYS A 418      23.190  23.695  97.757  1.00 40.92    -0.095 SA
ATOM   4060  N   LEU A 419      26.496  21.324 100.614  1.00 42.34    -0.346 N 
ATOM   4061  HN  LEU A 419      26.152  22.018 101.277  1.00  0.00     0.163 HD
ATOM   4062  CA  LEU A 419      27.792  20.718 100.846  1.00 28.10     0.177 C 
ATOM   4063  C   LEU A 419      27.604  19.282 101.288  1.00 39.46     0.241 C 
ATOM   4064  O   LEU A 419      28.465  18.434 101.070  1.00 46.11    -0.271 OA
ATOM   4065  CB  LEU A 419      28.572  21.497 101.906  1.00 21.08     0.038 C 
ATOM   4066  CG  LEU A 419      29.073  22.893 101.537  1.00 47.05    -0.020 C 
ATOM   4067  CD1 LEU A 419      30.295  23.202 102.349  1.00 57.62     0.009 C 
ATOM   4068  CD2 LEU A 419      29.392  23.037 100.056  1.00 45.87     0.009 C 
ATOM   4069  N   LEU A 420      26.468  19.023 101.921  1.00 35.59    -0.346 N 
ATOM   4070  HN  LEU A 420      25.809  19.784 102.086  1.00  0.00     0.163 HD
ATOM   4071  CA  LEU A 420      26.134  17.685 102.387  1.00 35.32     0.177 C 
ATOM   4072  C   LEU A 420      25.520  16.877 101.247  1.00 23.67     0.241 C 
ATOM   4073  O   LEU A 420      25.734  15.680 101.156  1.00 33.37    -0.271 OA
ATOM   4074  CB  LEU A 420      25.144  17.766 103.574  1.00 34.03     0.038 C 
ATOM   4075  CG  LEU A 420      25.625  18.497 104.833  1.00 36.52    -0.020 C 
ATOM   4076  CD1 LEU A 420      24.470  18.846 105.755  1.00 18.57     0.009 C 
ATOM   4077  CD2 LEU A 420      26.664  17.647 105.556  1.00 22.95     0.009 C 
ATOM   4078  N   ALA A 421      24.763  17.555 100.382  1.00 34.17    -0.346 N 
ATOM   4079  HN  ALA A 421      24.788  18.574 100.405  1.00  0.00     0.163 HD
ATOM   4080  CA  ALA A 421      23.899  16.898  99.402  1.00 30.30     0.172 C 
ATOM   4081  C   ALA A 421      24.615  16.391  98.179  1.00 31.97     0.240 C 
ATOM   4082  O   ALA A 421      24.260  15.345  97.665  1.00 37.28    -0.271 OA
ATOM   4083  CB  ALA A 421      22.818  17.830  98.976  1.00 49.53     0.042 C 
ATOM   4084  N   TRP A 422      25.614  17.133  97.705  1.00 41.79    -0.346 N 
ATOM   4085  HN  TRP A 422      25.954  17.926  98.249  1.00  0.00     0.163 HD
ATOM   4086  CA  TRP A 422      26.233  16.825  96.409  1.00 43.47     0.181 C 
ATOM   4087  C   TRP A 422      26.928  15.477  96.389  1.00 41.18     0.241 C 
ATOM   4088  O   TRP A 422      27.119  14.888  95.337  1.00 50.14    -0.271 OA
ATOM   4089  CB  TRP A 422      27.226  17.906  95.995  1.00 38.73     0.075 C 
ATOM   4090  CG  TRP A 422      28.540  17.811  96.684  1.00 37.61    -0.028 A 
ATOM   4091  CD1 TRP A 422      28.863  18.341  97.892  1.00 27.11     0.096 A 
ATOM   4092  CD2 TRP A 422      29.726  17.167  96.202  1.00 43.43    -0.002 A 
ATOM   4093  CE2 TRP A 422      30.728  17.340  97.172  1.00 28.44     0.042 A 
ATOM   4094  CE3 TRP A 422      30.047  16.461  95.032  1.00 36.38     0.014 A 
ATOM   4095  NE1 TRP A 422      30.172  18.069  98.196  1.00 34.47    -0.365 N 
ATOM   4096  HE1 TRP A 422      30.655  18.361  99.045  1.00  0.00     0.165 HD
ATOM   4097  CZ2 TRP A 422      32.018  16.839  97.030  1.00 39.69     0.030 A 
ATOM   4098  CZ3 TRP A 422      31.333  15.961  94.887  1.00 39.47     0.001 A 
ATOM   4099  CH2 TRP A 422      32.299  16.147  95.879  1.00 38.95     0.002 A 
ATOM   4100  N   HIS A 423      27.312  14.998  97.564  1.00 50.55    -0.346 N 
ATOM   4101  HN  HIS A 423      27.185  15.567  98.401  1.00  0.00     0.163 HD
ATOM   4102  CA  HIS A 423      27.910  13.679  97.683  1.00 43.19     0.182 C 
ATOM   4103  C   HIS A 423      26.936  12.581  97.221  1.00 39.22     0.241 C 
ATOM   4104  O   HIS A 423      27.356  11.488  96.882  1.00 42.66    -0.271 OA
ATOM   4105  CB  HIS A 423      28.395  13.446  99.113  1.00 33.59     0.093 C 
ATOM   4106  CG  HIS A 423      29.659  14.176  99.449  1.00 34.71     0.028 A 
ATOM   4107  CD2 HIS A 423      29.908  15.176 100.327  1.00 38.98     0.114 A 
ATOM   4108  ND1 HIS A 423      30.869  13.874  98.866  1.00 25.54    -0.354 N 
ATOM   4109  HD1 HIS A 423      31.016  13.158  98.154  1.00  0.00     0.166 HD
ATOM   4110  CE1 HIS A 423      31.810  14.652  99.369  1.00 24.86     0.180 A 
ATOM   4111  NE2 HIS A 423      31.254  15.456 100.255  1.00 26.05    -0.360 N 
ATOM   4112  HE2 HIS A 423      31.742  16.169 100.798  1.00  0.00     0.166 HD
ATOM   4113  N   ASN A 424      25.642  12.884  97.188  1.00 40.61    -0.346 N 
ATOM   4114  HN  ASN A 424      25.339  13.794  97.534  1.00  0.00     0.163 HD
ATOM   4115  CA  ASN A 424      24.639  11.952  96.671  1.00 34.64     0.185 C 
ATOM   4116  C   ASN A 424      24.706  11.751  95.150  1.00 45.42     0.241 C 
ATOM   4117  O   ASN A 424      23.976  10.931  94.605  1.00 41.21    -0.271 OA
ATOM   4118  CB  ASN A 424      23.246  12.449  97.028  1.00 39.72     0.137 C 
ATOM   4119  CG  ASN A 424      22.810  12.030  98.400  1.00 46.00     0.217 C 
ATOM   4120  ND2 ASN A 424      22.956  12.927  99.362  1.00 59.17    -0.370 N 
ATOM   4121 1HD2 ASN A 424      22.659  12.642 100.295  1.00  0.00     0.159 HD
ATOM   4122 2HD2 ASN A 424      23.361  13.849  99.200  1.00  0.00     0.159 HD
ATOM   4123  OD1 ASN A 424      22.321  10.918  98.596  1.00 51.81    -0.274 OA
ATOM   4124  N   GLY A 425      25.566  12.519  94.477  1.00 41.34    -0.351 N 
ATOM   4125  HN  GLY A 425      26.109  13.213  94.991  1.00  0.00     0.163 HD
ATOM   4126  CA  GLY A 425      25.758  12.406  93.044  1.00 40.44     0.225 C 
ATOM   4127  C   GLY A 425      25.256  13.601  92.249  1.00 51.52     0.236 C 
ATOM   4128  O   GLY A 425      24.519  14.427  92.773  1.00 57.34    -0.272 OA
ATOM   4129  N   GLU A 426      25.627  13.673  90.971  1.00 49.66    -0.346 N 
ATOM   4130  HN  GLU A 426      26.122  12.885  90.554  1.00  0.00     0.163 HD
ATOM   4131  CA  GLU A 426      25.345  14.851  90.147  1.00 46.03     0.177 C 
ATOM   4132  C   GLU A 426      23.885  14.939  89.745  1.00 45.76     0.241 C 
ATOM   4133  O   GLU A 426      23.323  16.026  89.616  1.00 57.99    -0.271 OA
ATOM   4134  CB  GLU A 426      26.251  14.887  88.913  1.00 43.40     0.045 C 
ATOM   4135  CG  GLU A 426      26.196  16.202  88.124  1.00 66.31     0.116 C 
ATOM   4136  CD  GLU A 426      27.219  16.269  86.978  1.00 63.26     0.172 C 
ATOM   4137  OE1 GLU A 426      27.771  15.207  86.604  1.00 50.88    -0.648 OA
ATOM   4138  OE2 GLU A 426      27.476  17.391  86.465  1.00 59.94    -0.648 OA
ATOM   4139  N   GLU A 427      23.262  13.788  89.566  1.00 57.02    -0.346 N 
ATOM   4140  HN  GLU A 427      23.769  12.915  89.711  1.00  0.00     0.163 HD
ATOM   4141  CA  GLU A 427      21.865  13.745  89.165  1.00 54.28     0.177 C 
ATOM   4142  C   GLU A 427      20.917  14.104  90.325  1.00 59.63     0.241 C 
ATOM   4143  O   GLU A 427      19.918  14.798  90.124  1.00 63.67    -0.271 OA
ATOM   4144  CB  GLU A 427      21.556  12.372  88.575  1.00 65.24     0.045 C 
ATOM   4145  CG  GLU A 427      20.098  12.094  88.283  1.00 87.94     0.116 C 
ATOM   4146  CD  GLU A 427      19.862  10.625  87.929  1.00104.40     0.172 C 
ATOM   4147  OE1 GLU A 427      20.813   9.961  87.447  1.00 95.98    -0.648 OA
ATOM   4148  OE2 GLU A 427      18.731  10.134  88.150  1.00104.24    -0.648 OA
ATOM   4149  N   GLU A 428      21.230  13.641  91.534  1.00 54.64    -0.346 N 
ATOM   4150  HN  GLU A 428      22.038  13.027  91.641  1.00  0.00     0.163 HD
ATOM   4151  CA  GLU A 428      20.441  13.994  92.708  1.00 41.98     0.177 C 
ATOM   4152  C   GLU A 428      20.689  15.442  93.118  1.00 49.63     0.241 C 
ATOM   4153  O   GLU A 428      19.756  16.160  93.500  1.00 52.13    -0.271 OA
ATOM   4154  CB  GLU A 428      20.742  13.054  93.870  1.00 55.07     0.045 C 
ATOM   4155  CG  GLU A 428      19.616  12.064  94.176  1.00 73.42     0.116 C 
ATOM   4156  CD  GLU A 428      18.398  12.722  94.843  1.00 95.96     0.172 C 
ATOM   4157  OE1 GLU A 428      18.258  13.974  94.772  1.00 93.57    -0.648 OA
ATOM   4158  OE2 GLU A 428      17.581  11.982  95.447  1.00100.06    -0.648 OA
ATOM   4159  N   TYR A 429      21.941  15.876  93.015  1.00 39.85    -0.346 N 
ATOM   4160  HN  TYR A 429      22.668  15.233  92.701  1.00  0.00     0.163 HD
ATOM   4161  CA  TYR A 429      22.299  17.253  93.342  1.00 38.43     0.180 C 
ATOM   4162  C   TYR A 429      21.586  18.247  92.441  1.00 40.60     0.241 C 
ATOM   4163  O   TYR A 429      20.984  19.193  92.941  1.00 52.14    -0.271 OA
ATOM   4164  CB  TYR A 429      23.814  17.490  93.275  1.00 38.27     0.073 C 
ATOM   4165  CG  TYR A 429      24.198  18.860  93.739  1.00 41.69    -0.056 A 
ATOM   4166  CD1 TYR A 429      23.908  19.266  95.045  1.00 36.86     0.010 A 
ATOM   4167  CD2 TYR A 429      24.834  19.769  92.884  1.00 31.80     0.010 A 
ATOM   4168  CE1 TYR A 429      24.246  20.550  95.502  1.00 42.46     0.037 A 
ATOM   4169  CE2 TYR A 429      25.178  21.063  93.324  1.00 27.22     0.037 A 
ATOM   4170  CZ  TYR A 429      24.875  21.443  94.641  1.00 46.85     0.065 A 
ATOM   4171  OH  TYR A 429      25.194  22.693  95.117  1.00 39.66    -0.361 OA
ATOM   4172  HH  TYR A 429      25.624  23.303  94.529  1.00  0.00     0.217 HD
ATOM   4173  N   ASN A 430      21.661  18.050  91.120  1.00 48.03    -0.346 N 
ATOM   4174  HN  ASN A 430      22.173  17.245  90.760  1.00  0.00     0.163 HD
ATOM   4175  CA  ASN A 430      21.016  18.977  90.182  1.00 40.44     0.185 C 
ATOM   4176  C   ASN A 430      19.512  19.050  90.338  1.00 37.43     0.241 C 
ATOM   4177  O   ASN A 430      18.911  20.076  90.061  1.00 58.69    -0.271 OA
ATOM   4178  CB  ASN A 430      21.387  18.689  88.735  1.00 39.86     0.137 C 
ATOM   4179  CG  ASN A 430      22.824  19.099  88.408  1.00 62.07     0.217 C 
ATOM   4180  ND2 ASN A 430      23.425  18.408  87.449  1.00 55.73    -0.370 N 
ATOM   4181 1HD2 ASN A 430      24.383  18.681  87.231  1.00  0.00     0.159 HD
ATOM   4182 2HD2 ASN A 430      22.964  17.647  86.950  1.00  0.00     0.159 HD
ATOM   4183  OD1 ASN A 430      23.385  20.024  89.015  1.00 54.66    -0.274 OA
ATOM   4184  N   LYS A 431      18.907  17.965  90.794  1.00 44.77    -0.346 N 
ATOM   4185  HN  LYS A 431      19.460  17.130  90.989  1.00  0.00     0.163 HD
ATOM   4186  CA  LYS A 431      17.475  17.937  91.022  1.00 36.79     0.176 C 
ATOM   4187  C   LYS A 431      17.163  18.727  92.292  1.00 56.33     0.241 C 
ATOM   4188  O   LYS A 431      16.149  19.419  92.379  1.00 65.55    -0.271 OA
ATOM   4189  CB  LYS A 431      17.002  16.486  91.093  1.00 44.47     0.035 C 
ATOM   4190  CG  LYS A 431      15.702  16.253  91.817  1.00 68.84     0.004 C 
ATOM   4191  CD  LYS A 431      15.192  14.831  91.570  1.00 79.57     0.027 C 
ATOM   4192  CE  LYS A 431      16.338  13.837  91.453  1.00 88.30     0.229 C 
ATOM   4193  NZ  LYS A 431      16.062  12.733  90.475  1.00 82.04    -0.079 N 
ATOM   4194  HZ1 LYS A 431      16.830  12.067  90.397  1.00  0.00     0.274 HD
ATOM   4195  HZ2 LYS A 431      15.814  13.111  89.561  1.00  0.00     0.274 HD
ATOM   4196  HZ3 LYS A 431      15.189  12.256  90.702  1.00  0.00     0.274 HD
ATOM   4197  N   PHE A 432      18.058  18.637  93.270  1.00 58.06    -0.346 N 
ATOM   4198  HN  PHE A 432      18.824  17.970  93.178  1.00  0.00     0.163 HD
ATOM   4199  CA  PHE A 432      17.980  19.459  94.467  1.00 40.86     0.180 C 
ATOM   4200  C   PHE A 432      17.905  20.955  94.097  1.00 54.55     0.241 C 
ATOM   4201  O   PHE A 432      16.944  21.645  94.469  1.00 53.63    -0.271 OA
ATOM   4202  CB  PHE A 432      19.197  19.183  95.354  1.00 44.18     0.073 C 
ATOM   4203  CG  PHE A 432      19.116  19.794  96.722  1.00 44.71    -0.056 A 
ATOM   4204  CD1 PHE A 432      17.957  19.694  97.476  1.00 36.80     0.007 A 
ATOM   4205  CD2 PHE A 432      20.221  20.421  97.278  1.00 49.65     0.007 A 
ATOM   4206  CE1 PHE A 432      17.887  20.245  98.761  1.00 43.12     0.001 A 
ATOM   4207  CE2 PHE A 432      20.165  20.958  98.572  1.00 53.34     0.001 A 
ATOM   4208  CZ  PHE A 432      18.994  20.877  99.309  1.00 38.68     0.000 A 
ATOM   4209  N   LEU A 433      18.916  21.449  93.378  1.00 39.41    -0.346 N 
ATOM   4210  HN  LEU A 433      19.691  20.834  93.130  1.00  0.00     0.163 HD
ATOM   4211  CA  LEU A 433      18.949  22.850  92.931  1.00 54.67     0.177 C 
ATOM   4212  C   LEU A 433      17.732  23.248  92.084  1.00 48.09     0.241 C 
ATOM   4213  O   LEU A 433      17.293  24.391  92.121  1.00 51.70    -0.271 OA
ATOM   4214  CB  LEU A 433      20.221  23.136  92.130  1.00 33.87     0.038 C 
ATOM   4215  CG  LEU A 433      21.565  22.869  92.775  1.00 36.20    -0.020 C 
ATOM   4216  CD1 LEU A 433      22.637  23.369  91.861  1.00 44.24     0.009 C 
ATOM   4217  CD2 LEU A 433      21.665  23.583  94.088  1.00 37.90     0.009 C 
ATOM   4218  N   ALA A 434      17.209  22.311  91.298  1.00 54.91    -0.346 N 
ATOM   4219  HN  ALA A 434      17.661  21.399  91.227  1.00  0.00     0.163 HD
ATOM   4220  CA  ALA A 434      15.992  22.577  90.535  1.00 77.46     0.172 C 
ATOM   4221  C   ALA A 434      14.898  22.954  91.529  1.00 57.14     0.240 C 
ATOM   4222  O   ALA A 434      14.397  24.065  91.492  1.00 59.83    -0.271 OA
ATOM   4223  CB  ALA A 434      15.582  21.357  89.667  1.00 39.86     0.042 C 
ATOM   4224  N   LYS A 435      14.559  22.029  92.425  1.00 44.40    -0.346 N 
ATOM   4225  HN  LYS A 435      14.977  21.101  92.354  1.00  0.00     0.163 HD
ATOM   4226  CA  LYS A 435      13.613  22.290  93.505  1.00 43.53     0.176 C 
ATOM   4227  C   LYS A 435      13.844  23.641  94.193  1.00 52.35     0.241 C 
ATOM   4228  O   LYS A 435      12.929  24.456  94.279  1.00 54.16    -0.271 OA
ATOM   4229  CB  LYS A 435      13.683  21.173  94.554  1.00 52.31     0.035 C 
ATOM   4230  CG  LYS A 435      13.211  19.803  94.088  1.00 56.58     0.004 C 
ATOM   4231  CD  LYS A 435      11.740  19.585  94.439  1.00 69.42     0.027 C 
ATOM   4232  CE  LYS A 435      11.521  18.235  95.134  1.00 87.85     0.229 C 
ATOM   4233  NZ  LYS A 435      10.392  18.250  96.133  1.00 80.92    -0.079 N 
ATOM   4234  HZ1 LYS A 435      10.246  17.352  96.595  1.00  0.00     0.274 HD
ATOM   4235  HZ2 LYS A 435       9.529  18.577  95.698  1.00  0.00     0.274 HD
ATOM   4236  HZ3 LYS A 435      10.527  18.992  96.820  1.00  0.00     0.274 HD
ATOM   4237  N   ILE A 436      15.052  23.874  94.701  1.00 48.24    -0.346 N 
ATOM   4238  HN  ILE A 436      15.789  23.178  94.589  1.00  0.00     0.163 HD
ATOM   4239  CA  ILE A 436      15.333  25.115  95.417  1.00 45.72     0.180 C 
ATOM   4240  C   ILE A 436      14.920  26.286  94.543  1.00 51.09     0.241 C 
ATOM   4241  O   ILE A 436      14.256  27.219  94.993  1.00 63.53    -0.271 OA
ATOM   4242  CB  ILE A 436      16.829  25.256  95.777  1.00 39.92     0.013 C 
ATOM   4243  CG1 ILE A 436      17.199  24.274  96.880  1.00 41.60     0.002 C 
ATOM   4244  CG2 ILE A 436      17.183  26.699  96.195  1.00 23.67     0.012 C 
ATOM   4245  CD1 ILE A 436      18.640  24.382  97.293  1.00 49.70     0.005 C 
ATOM   4246  N   ARG A 437      15.302  26.220  93.278  1.00 50.48    -0.346 N 
ATOM   4247  HN  ARG A 437      15.777  25.383  92.940  1.00  0.00     0.163 HD
ATOM   4248  CA  ARG A 437      15.055  27.321  92.362  1.00 58.83     0.176 C 
ATOM   4249  C   ARG A 437      13.604  27.356  91.891  1.00 58.02     0.241 C 
ATOM   4250  O   ARG A 437      13.214  28.250  91.146  1.00 64.33    -0.271 OA
ATOM   4251  CB  ARG A 437      16.034  27.255  91.194  1.00 41.73     0.036 C 
ATOM   4252  CG  ARG A 437      17.465  27.456  91.656  1.00 44.13     0.023 C 
ATOM   4253  CD  ARG A 437      18.472  27.126  90.567  1.00 56.64     0.138 C 
ATOM   4254  NE  ARG A 437      19.828  27.565  90.904  1.00 58.63    -0.227 N 
ATOM   4255  HE  ARG A 437      19.930  28.411  91.464  1.00  0.00     0.177 HD
ATOM   4256  CZ  ARG A 437      20.933  26.932  90.527  1.00 53.22     0.665 C 
ATOM   4257  NH1 ARG A 437      20.858  25.827  89.790  1.00 54.05    -0.235 N 
ATOM   4258 1HH1 ARG A 437      21.707  25.341  89.500  1.00  0.00     0.174 HD
ATOM   4259 2HH1 ARG A 437      19.946  25.462  89.517  1.00  0.00     0.174 HD
ATOM   4260  NH2 ARG A 437      22.114  27.405  90.880  1.00 48.35    -0.235 N 
ATOM   4261 1HH2 ARG A 437      22.963  26.919  90.590  1.00  0.00     0.174 HD
ATOM   4262 2HH2 ARG A 437      22.172  28.252  91.445  1.00  0.00     0.174 HD
ATOM   4263  N   SER A 438      12.798  26.407  92.366  1.00 51.77    -0.344 N 
ATOM   4264  HN  SER A 438      13.158  25.735  93.043  1.00  0.00     0.163 HD
ATOM   4265  CA  SER A 438      11.419  26.317  91.934  1.00 38.67     0.200 C 
ATOM   4266  C   SER A 438      10.576  27.398  92.589  1.00 53.04     0.243 C 
ATOM   4267  O   SER A 438       9.407  27.570  92.248  1.00 61.75    -0.271 OA
ATOM   4268  CB  SER A 438      10.850  24.934  92.215  1.00 52.65     0.199 C 
ATOM   4269  OG  SER A 438      10.222  24.884  93.487  1.00 61.75    -0.398 OA
ATOM   4270  HG  SER A 438       9.867  24.021  93.662  1.00  0.00     0.209 HD
ATOM   4271  N   VAL A 439      11.170  28.133  93.527  1.00 51.36    -0.346 N 
ATOM   4272  HN  VAL A 439      12.112  27.887  93.832  1.00  0.00     0.163 HD
ATOM   4273  CA  VAL A 439      10.498  29.290  94.132  1.00 51.72     0.180 C 
ATOM   4274  C   VAL A 439      11.385  30.530  94.057  1.00 43.01     0.243 C 
ATOM   4275  O   VAL A 439      12.605  30.420  94.039  1.00 54.45    -0.271 OA
ATOM   4276  CB  VAL A 439      10.044  29.023  95.593  1.00 49.19     0.009 C 
ATOM   4277  CG1 VAL A 439       9.111  27.840  95.642  1.00 49.37     0.012 C 
ATOM   4278  CG2 VAL A 439      11.233  28.796  96.499  1.00 43.05     0.012 C 
ATOM   4279  N   PRO A 440      10.771  31.720  94.018  1.00 41.72    -0.337 N 
ATOM   4280  CA  PRO A 440      11.540  32.948  93.792  1.00 58.84     0.179 C 
ATOM   4281  C   PRO A 440      12.711  33.128  94.763  1.00 55.74     0.241 C 
ATOM   4282  O   PRO A 440      13.781  33.488  94.288  1.00 49.48    -0.271 OA
ATOM   4283  CB  PRO A 440      10.503  34.068  93.996  1.00 47.18     0.037 C 
ATOM   4284  CG  PRO A 440       9.187  33.398  93.870  1.00 57.29     0.022 C 
ATOM   4285  CD  PRO A 440       9.384  32.010  94.406  1.00 45.98     0.127 C 
ATOM   4286  N   ILE A 441      12.521  32.912  96.072  1.00 46.94    -0.346 N 
ATOM   4287  HN  ILE A 441      11.605  32.615  96.408  1.00  0.00     0.163 HD
ATOM   4288  CA  ILE A 441      13.625  33.101  97.028  1.00 48.37     0.180 C 
ATOM   4289  C   ILE A 441      14.832  32.233  96.674  1.00 52.48     0.241 C 
ATOM   4290  O   ILE A 441      15.982  32.664  96.801  1.00 53.58    -0.271 OA
ATOM   4291  CB  ILE A 441      13.207  32.841  98.471  1.00 41.77     0.013 C 
ATOM   4292  CG1 ILE A 441      12.456  34.045  99.011  1.00 53.29     0.002 C 
ATOM   4293  CG2 ILE A 441      14.424  32.616  99.337  1.00 63.91     0.012 C 
ATOM   4294  CD1 ILE A 441      11.988  33.871 100.414  1.00 57.73     0.005 C 
ATOM   4295  N   GLY A 442      14.555  31.018  96.204  1.00 48.87    -0.351 N 
ATOM   4296  HN  GLY A 442      13.584  30.705  96.184  1.00  0.00     0.163 HD
ATOM   4297  CA  GLY A 442      15.592  30.125  95.719  1.00 43.20     0.225 C 
ATOM   4298  C   GLY A 442      16.444  30.689  94.599  1.00 46.83     0.236 C 
ATOM   4299  O   GLY A 442      17.605  30.304  94.410  1.00 59.80    -0.272 OA
ATOM   4300  N   ARG A 443      15.879  31.604  93.831  1.00 44.22    -0.346 N 
ATOM   4301  HN  ARG A 443      14.936  31.936  94.032  1.00  0.00     0.163 HD
ATOM   4302  CA  ARG A 443      16.616  32.131  92.698  1.00 36.03     0.176 C 
ATOM   4303  C   ARG A 443      17.398  33.329  93.159  1.00 44.18     0.241 C 
ATOM   4304  O   ARG A 443      18.077  33.977  92.375  1.00 53.23    -0.271 OA
ATOM   4305  CB  ARG A 443      15.676  32.490  91.548  1.00 45.87     0.036 C 
ATOM   4306  CG  ARG A 443      14.955  31.290  90.942  1.00 51.55     0.023 C 
ATOM   4307  CD  ARG A 443      13.932  31.712  89.889  1.00 58.14     0.138 C 
ATOM   4308  NE  ARG A 443      12.784  30.812  89.898  1.00 63.65    -0.227 N 
ATOM   4309  HE  ARG A 443      12.913  29.873  89.521  1.00  0.00     0.177 HD
ATOM   4310  CZ  ARG A 443      11.581  31.132  90.364  1.00 65.57     0.665 C 
ATOM   4311  NH1 ARG A 443      11.355  32.342  90.843  1.00 80.85    -0.235 N 
ATOM   4312 1HH1 ARG A 443      10.432  32.588  91.201  1.00  0.00     0.174 HD
ATOM   4313 2HH1 ARG A 443      12.113  33.025  90.862  1.00  0.00     0.174 HD
ATOM   4314  NH2 ARG A 443      10.598  30.246  90.339  1.00 63.01    -0.235 N 
ATOM   4315 1HH2 ARG A 443       9.675  30.492  90.697  1.00  0.00     0.174 HD
ATOM   4316 2HH2 ARG A 443      10.773  29.312  89.969  1.00  0.00     0.174 HD
ATOM   4317  N   ALA A 444      17.314  33.637  94.445  1.00 38.96    -0.346 N 
ATOM   4318  HN  ALA A 444      16.690  33.120  95.064  1.00  0.00     0.163 HD
ATOM   4319  CA  ALA A 444      18.133  34.732  94.960  1.00 47.21     0.172 C 
ATOM   4320  C   ALA A 444      19.395  34.180  95.583  1.00 47.42     0.240 C 
ATOM   4321  O   ALA A 444      20.313  34.945  95.919  1.00 50.63    -0.271 OA
ATOM   4322  CB  ALA A 444      17.368  35.582  95.959  1.00 38.29     0.042 C 
ATOM   4323  N   LEU A 445      19.446  32.849  95.694  1.00 29.77    -0.346 N 
ATOM   4324  HN  LEU A 445      18.729  32.291  95.230  1.00  0.00     0.163 HD
ATOM   4325  CA  LEU A 445      20.491  32.160  96.456  1.00 37.01     0.177 C 
ATOM   4326  C   LEU A 445      21.656  31.743  95.574  1.00 38.93     0.241 C 
ATOM   4327  O   LEU A 445      21.469  31.040  94.585  1.00 43.97    -0.271 OA
ATOM   4328  CB  LEU A 445      19.907  30.921  97.144  1.00 31.81     0.038 C 
ATOM   4329  CG  LEU A 445      18.695  31.097  98.061  1.00 24.93    -0.020 C 
ATOM   4330  CD1 LEU A 445      18.179  29.764  98.580  1.00 33.44     0.009 C 
ATOM   4331  CD2 LEU A 445      19.037  32.006  99.191  1.00 26.30     0.009 C 
ATOM   4332  N   ASP A 446      22.865  32.159  95.921  1.00 49.33    -0.346 N 
ATOM   4333  HN  ASP A 446      22.994  32.755  96.739  1.00  0.00     0.163 HD
ATOM   4334  CA  ASP A 446      24.010  31.749  95.112  1.00 54.26     0.186 C 
ATOM   4335  C   ASP A 446      24.513  30.374  95.532  1.00 43.79     0.241 C 
ATOM   4336  O   ASP A 446      25.164  30.227  96.561  1.00 57.48    -0.271 OA
ATOM   4337  CB  ASP A 446      25.151  32.765  95.150  1.00 58.30     0.147 C 
ATOM   4338  CG  ASP A 446      26.393  32.263  94.423  1.00 90.29     0.175 C 
ATOM   4339  OD1 ASP A 446      26.395  32.267  93.169  1.00102.14    -0.648 OA
ATOM   4340  OD2 ASP A 446      27.361  31.857  95.104  1.00 95.62    -0.648 OA
ATOM   4341  N   LEU A 447      24.198  29.381  94.709  1.00 41.45    -0.346 N 
ATOM   4342  HN  LEU A 447      23.710  29.610  93.843  1.00  0.00     0.163 HD
ATOM   4343  CA  LEU A 447      24.510  27.988  94.973  1.00 53.99     0.177 C 
ATOM   4344  C   LEU A 447      25.609  27.458  94.017  1.00 50.46     0.243 C 
ATOM   4345  O   LEU A 447      25.602  27.779  92.823  1.00 63.01    -0.271 OA
ATOM   4346  CB  LEU A 447      23.226  27.182  94.834  1.00 28.46     0.038 C 
ATOM   4347  CG  LEU A 447      22.012  27.767  95.558  1.00 50.99    -0.020 C 
ATOM   4348  CD1 LEU A 447      20.788  26.951  95.239  1.00 58.42     0.009 C 
ATOM   4349  CD2 LEU A 447      22.177  27.912  97.094  1.00 33.81     0.009 C 
ATOM   4350  N   PRO A 448      26.553  26.646  94.542  1.00 48.72    -0.337 N 
ATOM   4351  CA  PRO A 448      27.648  26.065  93.733  1.00 44.38     0.179 C 
ATOM   4352  C   PRO A 448      27.178  24.901  92.861  1.00 39.04     0.241 C 
ATOM   4353  O   PRO A 448      26.357  24.103  93.309  1.00 41.09    -0.271 OA
ATOM   4354  CB  PRO A 448      28.643  25.548  94.789  1.00 31.29     0.037 C 
ATOM   4355  CG  PRO A 448      27.941  25.719  96.177  1.00 47.36     0.022 C 
ATOM   4356  CD  PRO A 448      26.509  26.080  95.908  1.00 54.46     0.127 C 
ATOM   4357  N   GLU A 449      27.669  24.791  91.636  1.00 51.67    -0.346 N 
ATOM   4358  HN  GLU A 449      28.306  25.496  91.266  1.00  0.00     0.163 HD
ATOM   4359  CA  GLU A 449      27.279  23.635  90.821  1.00 59.60     0.177 C 
ATOM   4360  C   GLU A 449      28.098  22.402  91.215  1.00 55.71     0.241 C 
ATOM   4361  O   GLU A 449      29.176  22.521  91.817  1.00 53.40    -0.271 OA
ATOM   4362  CB  GLU A 449      27.410  23.897  89.310  1.00 56.38     0.045 C 
ATOM   4363  CG  GLU A 449      26.606  25.078  88.742  1.00 62.86     0.116 C 
ATOM   4364  CD  GLU A 449      25.137  25.128  89.194  1.00 85.60     0.172 C 
ATOM   4365  OE1 GLU A 449      24.275  24.471  88.558  1.00 83.49    -0.648 OA
ATOM   4366  OE2 GLU A 449      24.835  25.860  90.173  1.00 84.18    -0.648 OA
ATOM   4367  N   TYR A 450      27.574  21.227  90.875  1.00 46.69    -0.346 N 
ATOM   4368  HN  TYR A 450      26.651  21.205  90.441  1.00  0.00     0.163 HD
ATOM   4369  CA  TYR A 450      28.275  19.972  91.103  1.00 46.42     0.180 C 
ATOM   4370  C   TYR A 450      29.781  20.072  90.833  1.00 56.76     0.241 C 
ATOM   4371  O   TYR A 450      30.614  19.828  91.714  1.00 50.38    -0.271 OA
ATOM   4372  CB  TYR A 450      27.680  18.839  90.254  1.00 31.41     0.073 C 
ATOM   4373  CG  TYR A 450      28.203  17.518  90.727  1.00 46.31    -0.056 A 
ATOM   4374  CD1 TYR A 450      27.637  16.882  91.833  1.00 33.27     0.010 A 
ATOM   4375  CD2 TYR A 450      29.309  16.937  90.125  1.00 51.25     0.010 A 
ATOM   4376  CE1 TYR A 450      28.126  15.690  92.307  1.00 41.11     0.037 A 
ATOM   4377  CE2 TYR A 450      29.825  15.731  90.598  1.00 68.80     0.037 A 
ATOM   4378  CZ  TYR A 450      29.228  15.109  91.688  1.00 61.07     0.065 A 
ATOM   4379  OH  TYR A 450      29.730  13.908  92.151  1.00 76.58    -0.361 OA
ATOM   4380  HH  TYR A 450      30.483  13.511  91.728  1.00  0.00     0.217 HD
ATOM   4381  N   SER A 451      30.123  20.435  89.607  1.00 48.27    -0.344 N 
ATOM   4382  HN  SER A 451      29.407  20.777  88.966  1.00  0.00     0.163 HD
ATOM   4383  CA  SER A 451      31.500  20.354  89.163  1.00 49.03     0.200 C 
ATOM   4384  C   SER A 451      32.418  21.208  90.013  1.00 50.48     0.243 C 
ATOM   4385  O   SER A 451      33.591  20.888  90.169  1.00 51.29    -0.271 OA
ATOM   4386  CB  SER A 451      31.626  20.700  87.668  1.00 45.06     0.199 C 
ATOM   4387  OG  SER A 451      31.302  22.055  87.409  1.00 71.16    -0.398 OA
ATOM   4388  HG  SER A 451      31.380  22.268  86.487  1.00  0.00     0.209 HD
ATOM   4389  N   THR A 452      31.908  22.289  90.582  1.00 37.66    -0.344 N 
ATOM   4390  HN  THR A 452      30.934  22.550  90.431  1.00  0.00     0.163 HD
ATOM   4391  CA  THR A 452      32.776  23.098  91.431  1.00 41.82     0.205 C 
ATOM   4392  C   THR A 452      33.063  22.356  92.742  1.00 33.85     0.243 C 
ATOM   4393  O   THR A 452      34.205  22.313  93.192  1.00 36.81    -0.271 OA
ATOM   4394  CB  THR A 452      32.177  24.496  91.734  1.00 54.74     0.146 C 
ATOM   4395  CG2 THR A 452      33.237  25.432  92.303  1.00 39.62     0.042 C 
ATOM   4396  OG1 THR A 452      31.646  25.065  90.535  1.00 58.99    -0.393 OA
ATOM   4397  HG1 THR A 452      31.279  25.921  90.721  1.00  0.00     0.210 HD
ATOM   4398  N   LEU A 453      32.027  21.780  93.351  1.00 31.31    -0.346 N 
ATOM   4399  HN  LEU A 453      31.100  21.847  92.930  1.00  0.00     0.163 HD
ATOM   4400  CA  LEU A 453      32.190  21.053  94.612  1.00 39.40     0.177 C 
ATOM   4401  C   LEU A 453      33.076  19.822  94.438  1.00 42.51     0.241 C 
ATOM   4402  O   LEU A 453      33.937  19.560  95.264  1.00 40.54    -0.271 OA
ATOM   4403  CB  LEU A 453      30.843  20.634  95.184  1.00 42.33     0.038 C 
ATOM   4404  CG  LEU A 453      29.883  21.773  95.511  1.00 43.32    -0.020 C 
ATOM   4405  CD1 LEU A 453      28.486  21.255  95.763  1.00 48.57     0.009 C 
ATOM   4406  CD2 LEU A 453      30.372  22.557  96.695  1.00 28.34     0.009 C 
ATOM   4407  N   TYR A 454      32.853  19.085  93.350  1.00 37.50    -0.346 N 
ATOM   4408  HN  TYR A 454      32.091  19.358  92.730  1.00  0.00     0.163 HD
ATOM   4409  CA  TYR A 454      33.639  17.913  93.001  1.00 30.88     0.180 C 
ATOM   4410  C   TYR A 454      35.130  18.245  92.892  1.00 40.64     0.241 C 
ATOM   4411  O   TYR A 454      35.996  17.611  93.506  1.00 45.97    -0.271 OA
ATOM   4412  CB  TYR A 454      33.133  17.350  91.679  1.00 41.58     0.073 C 
ATOM   4413  CG  TYR A 454      33.687  15.996  91.362  1.00 57.43    -0.056 A 
ATOM   4414  CD1 TYR A 454      33.572  14.966  92.275  1.00 70.56     0.010 A 
ATOM   4415  CD2 TYR A 454      34.312  15.734  90.153  1.00 55.90     0.010 A 
ATOM   4416  CE1 TYR A 454      34.073  13.720  92.008  1.00 59.65     0.037 A 
ATOM   4417  CE2 TYR A 454      34.820  14.473  89.876  1.00 59.13     0.037 A 
ATOM   4418  CZ  TYR A 454      34.695  13.480  90.818  1.00 55.74     0.065 A 
ATOM   4419  OH  TYR A 454      35.175  12.226  90.596  1.00 57.81    -0.361 OA
ATOM   4420  HH  TYR A 454      35.608  12.059  89.767  1.00  0.00     0.217 HD
ATOM   4421  N   ARG A 455      35.425  19.264  92.109  1.00 49.77    -0.346 N 
ATOM   4422  HN  ARG A 455      34.675  19.758  91.624  1.00  0.00     0.163 HD
ATOM   4423  CA  ARG A 455      36.793  19.693  91.926  1.00 45.75     0.176 C 
ATOM   4424  C   ARG A 455      37.353  20.162  93.254  1.00 43.24     0.241 C 
ATOM   4425  O   ARG A 455      38.516  19.919  93.562  1.00 36.95    -0.271 OA
ATOM   4426  CB  ARG A 455      36.834  20.814  90.892  1.00 44.07     0.036 C 
ATOM   4427  CG  ARG A 455      38.086  21.652  90.931  1.00 75.25     0.023 C 
ATOM   4428  CD  ARG A 455      39.291  20.871  90.442  1.00 96.36     0.138 C 
ATOM   4429  NE  ARG A 455      40.220  21.757  89.746  1.00124.71    -0.227 N 
ATOM   4430  HE  ARG A 455      39.916  22.712  89.559  1.00  0.00     0.177 HD
ATOM   4431  CZ  ARG A 455      41.434  21.403  89.340  1.00134.73     0.665 C 
ATOM   4432  NH1 ARG A 455      41.877  20.171  89.568  1.00127.88    -0.235 N 
ATOM   4433 1HH1 ARG A 455      42.809  19.899  89.256  1.00  0.00     0.174 HD
ATOM   4434 2HH1 ARG A 455      41.285  19.493  90.048  1.00  0.00     0.174 HD
ATOM   4435  NH2 ARG A 455      42.205  22.286  88.714  1.00142.65    -0.235 N 
ATOM   4436 1HH2 ARG A 455      43.137  22.014  88.402  1.00  0.00     0.174 HD
ATOM   4437 2HH2 ARG A 455      41.865  23.232  88.539  1.00  0.00     0.174 HD
ATOM   4438  N   ARG A 456      36.507  20.830  94.040  1.00 49.06    -0.346 N 
ATOM   4439  HN  ARG A 456      35.552  20.988  93.718  1.00  0.00     0.163 HD
ATOM   4440  CA  ARG A 456      36.909  21.343  95.350  1.00 48.17     0.176 C 
ATOM   4441  C   ARG A 456      37.395  20.198  96.241  1.00 58.11     0.241 C 
ATOM   4442  O   ARG A 456      38.425  20.302  96.942  1.00 41.30    -0.271 OA
ATOM   4443  CB  ARG A 456      35.745  22.072  96.022  1.00 41.20     0.036 C 
ATOM   4444  CG  ARG A 456      36.180  23.329  96.744  1.00 54.65     0.023 C 
ATOM   4445  CD  ARG A 456      35.371  23.594  98.012  1.00 70.29     0.138 C 
ATOM   4446  NE  ARG A 456      36.069  24.562  98.859  1.00 74.48    -0.227 N 
ATOM   4447  HE  ARG A 456      36.934  24.261  99.307  1.00  0.00     0.177 HD
ATOM   4448  CZ  ARG A 456      35.656  25.805  99.086  1.00 86.50     0.665 C 
ATOM   4449  NH1 ARG A 456      34.517  26.240  98.556  1.00101.67    -0.235 N 
ATOM   4450 1HH1 ARG A 456      34.200  27.194  98.730  1.00  0.00     0.174 HD
ATOM   4451 2HH1 ARG A 456      33.966  25.622  97.960  1.00  0.00     0.174 HD
ATOM   4452  NH2 ARG A 456      36.374  26.610  99.862  1.00 78.28    -0.235 N 
ATOM   4453 1HH2 ARG A 456      36.057  27.564 100.036  1.00  0.00     0.174 HD
ATOM   4454 2HH2 ARG A 456      37.248  26.276 100.269  1.00  0.00     0.174 HD
ATOM   4455  N   TRP A 457      36.641  19.102  96.180  1.00 36.02    -0.346 N 
ATOM   4456  HN  TRP A 457      35.853  19.092  95.532  1.00  0.00     0.163 HD
ATOM   4457  CA  TRP A 457      36.883  17.924  96.987  1.00 41.27     0.181 C 
ATOM   4458  C   TRP A 457      38.181  17.280  96.561  1.00 48.98     0.241 C 
ATOM   4459  O   TRP A 457      39.107  17.199  97.362  1.00 42.67    -0.271 OA
ATOM   4460  CB  TRP A 457      35.720  16.962  96.820  1.00 40.35     0.075 C 
ATOM   4461  CG  TRP A 457      35.677  15.804  97.765  1.00 33.89    -0.028 A 
ATOM   4462  CD1 TRP A 457      35.640  15.838  99.140  1.00 30.95     0.096 A 
ATOM   4463  CD2 TRP A 457      35.584  14.427  97.391  1.00 38.78    -0.002 A 
ATOM   4464  CE2 TRP A 457      35.505  13.678  98.586  1.00 46.49     0.042 A 
ATOM   4465  CE3 TRP A 457      35.570  13.760  96.159  1.00 47.50     0.014 A 
ATOM   4466  NE1 TRP A 457      35.538  14.554  99.640  1.00 35.54    -0.365 N 
ATOM   4467  HE1 TRP A 457      35.495  14.301 100.627  1.00  0.00     0.165 HD
ATOM   4468  CZ2 TRP A 457      35.409  12.285  98.569  1.00 25.44     0.030 A 
ATOM   4469  CZ3 TRP A 457      35.483  12.383  96.152  1.00 45.02     0.001 A 
ATOM   4470  CH2 TRP A 457      35.395  11.661  97.348  1.00 38.42     0.002 A 
ATOM   4471  N   LEU A 458      38.259  16.848  95.297  1.00 41.76    -0.346 N 
ATOM   4472  HN  LEU A 458      37.430  16.891  94.704  1.00  0.00     0.163 HD
ATOM   4473  CA  LEU A 458      39.509  16.314  94.745  1.00 31.62     0.177 C 
ATOM   4474  C   LEU A 458      40.724  17.161  95.119  1.00 32.95     0.241 C 
ATOM   4475  O   LEU A 458      41.720  16.657  95.625  1.00 46.21    -0.271 OA
ATOM   4476  CB  LEU A 458      39.412  16.166  93.231  1.00 36.34     0.038 C 
ATOM   4477  CG  LEU A 458      38.337  15.206  92.708  1.00 37.19    -0.020 C 
ATOM   4478  CD1 LEU A 458      38.308  15.298  91.212  1.00 29.95     0.009 C 
ATOM   4479  CD2 LEU A 458      38.547  13.749  93.165  1.00 20.28     0.009 C 
ATOM   4480  N   ASP A 459      40.641  18.460  94.898  1.00 40.03    -0.346 N 
ATOM   4481  HN  ASP A 459      39.812  18.851  94.452  1.00  0.00     0.163 HD
ATOM   4482  CA  ASP A 459      41.736  19.330  95.293  1.00 41.09     0.186 C 
ATOM   4483  C   ASP A 459      42.067  19.229  96.772  1.00 28.78     0.241 C 
ATOM   4484  O   ASP A 459      43.211  19.421  97.180  1.00 35.00    -0.271 OA
ATOM   4485  CB  ASP A 459      41.422  20.791  94.939  1.00 49.42     0.147 C 
ATOM   4486  CG  ASP A 459      41.378  21.038  93.433  1.00 82.28     0.175 C 
ATOM   4487  OD1 ASP A 459      41.842  20.163  92.657  1.00 86.85    -0.648 OA
ATOM   4488  OD2 ASP A 459      40.882  22.117  93.027  1.00 94.27    -0.648 OA
ATOM   4489  N   SER A 460      41.068  18.969  97.597  1.00 32.79    -0.344 N 
ATOM   4490  HN  SER A 460      40.154  18.698  97.234  1.00  0.00     0.163 HD
ATOM   4491  CA  SER A 460      41.292  19.076  99.040  1.00 36.34     0.200 C 
ATOM   4492  C   SER A 460      42.183  17.943  99.573  1.00 44.67     0.243 C 
ATOM   4493  O   SER A 460      42.647  17.964 100.723  1.00 45.71    -0.271 OA
ATOM   4494  CB  SER A 460      39.964  19.204  99.807  1.00 33.17     0.199 C 
ATOM   4495  OG  SER A 460      39.293  17.968  99.964  1.00 48.47    -0.398 OA
ATOM   4496  HG  SER A 460      38.473  18.047 100.437  1.00  0.00     0.209 HD
ATOM   4497  N   PHE A 461      42.440  16.974  98.705  1.00 42.15    -0.348 N 
ATOM   4498  HN  PHE A 461      42.038  17.030  97.769  1.00  0.00     0.163 HD
ATOM   4499  CA  PHE A 461      43.275  15.836  99.044  1.00 46.80     0.150 C 
ATOM   4500  C   PHE A 461      44.748  16.100  98.762  1.00 55.27     0.256 C 
ATOM   4501  O   PHE A 461      45.586  15.296  99.172  1.00 52.56    -0.305 OA
ATOM   4502  CB  PHE A 461      42.803  14.594  98.296  1.00 28.71     0.070 C 
ATOM   4503  CG  PHE A 461      41.558  13.987  98.873  1.00 35.67    -0.056 A 
ATOM   4504  CD1 PHE A 461      40.326  14.196  98.279  1.00 25.42     0.007 A 
ATOM   4505  CD2 PHE A 461      41.621  13.219 100.022  1.00 37.33     0.007 A 
ATOM   4506  CE1 PHE A 461      39.186  13.638  98.807  1.00 31.06     0.001 A 
ATOM   4507  CE2 PHE A 461      40.484  12.661 100.559  1.00 39.37     0.001 A 
ATOM   4508  CZ  PHE A 461      39.261  12.866  99.945  1.00 31.72     0.000 A 
TER    4509      PHE A 461 
