# Supplementary material for: Computational discovery of natural inhibitors targeting enterovirus D68 3C protease using molecular docking pharmacokinetics and dynamics simulations
Source: Sci Rep. 2025 Mar 31;15:11015. doi: 10.1038/s41598-025-95163-y (PMC11958634; doi:10.1038/s41598-025-95163-y)
Supplement: Supplementary file 1 — Supplementary Information 1. [file 41598_2025_95163_MOESM1_ESM.zip › docking/3ol6/445154_uff_E=172.22_out.pdbqt]

MODEL 1
REMARK VINA RESULT:      -6.7      0.000      0.000
REMARK  5 active torsions:
REMARK  status: ('A' for Active; 'I' for Inactive)
REMARK    1  A    between atoms: O_1  and  C_10 
REMARK    2  A    between atoms: O_2  and  C_11 
REMARK    3  A    between atoms: O_3  and  C_17 
REMARK    4  A    between atoms: C_4  and  C_6 
REMARK    5  A    between atoms: C_5  and  C_7 
ROOT
HETATM    1  C   UNK N   1      15.787  27.029 125.257  0.00  0.00    -0.031 A 
HETATM    2  C   UNK N   1      14.716  26.352 125.876  0.00  0.00     0.048 A 
HETATM    3  C   UNK N   1      15.590  27.612 123.996  0.00  0.00     0.048 A 
HETATM    4  C   UNK N   1      14.341  27.541 123.366  0.00  0.00     0.069 A 
HETATM    5  C   UNK N   1      13.476  26.262 125.239  0.00  0.00     0.069 A 
HETATM    6  C   UNK N   1      13.287  26.862 123.986  0.00  0.00     0.073 A 
ENDROOT
BRANCH   1   7
HETATM    7  C   UNK N   1      17.130  27.131 125.881  0.00  0.00     0.012 C 
HETATM    8  C   UNK N   1      18.144  26.284 125.612  0.00  0.00     0.012 C 
BRANCH   8   9
HETATM    9  C   UNK N   1      19.488  26.406 126.234  0.00  0.00    -0.036 A 
HETATM   10  C   UNK N   1      20.414  25.343 126.233  0.00  0.00     0.014 A 
HETATM   11  C   UNK N   1      21.659  25.493 126.845  0.00  0.00     0.037 A 
HETATM   12  C   UNK N   1      22.003  26.705 127.455  0.00  0.00     0.065 A 
HETATM   13  C   UNK N   1      21.091  27.765 127.457  0.00  0.00     0.037 A 
HETATM   14  C   UNK N   1      19.837  27.614 126.860  0.00  0.00     0.014 A 
BRANCH  12  15
HETATM   15  O   UNK N   1      23.207  26.858 128.044  0.00  0.00    -0.361 OA
HETATM   16  H   UNK N   1      23.865  27.475 127.696  0.00  0.00     0.217 HD
ENDBRANCH  12  15
ENDBRANCH   8   9
ENDBRANCH   1   7
BRANCH   5  17
HETATM   17  O   UNK N   1      12.471  25.591 125.838  0.00  0.00    -0.361 OA
HETATM   18  H   UNK N   1      12.314  24.652 125.671  0.00  0.00     0.217 HD
ENDBRANCH   5  17
BRANCH   4  19
HETATM   19  O   UNK N   1      14.144  28.122 122.166  0.00  0.00    -0.361 OA
HETATM   20  H   UNK N   1      14.007  27.598 121.364  0.00  0.00     0.217 HD
ENDBRANCH   4  19
TORSDOF 5
ENDMDL
MODEL 2
REMARK VINA RESULT:      -6.7      0.091      2.014
REMARK  5 active torsions:
REMARK  status: ('A' for Active; 'I' for Inactive)
REMARK    1  A    between atoms: O_1  and  C_10 
REMARK    2  A    between atoms: O_2  and  C_11 
REMARK    3  A    between atoms: O_3  and  C_17 
REMARK    4  A    between atoms: C_4  and  C_6 
REMARK    5  A    between atoms: C_5  and  C_7 
ROOT
HETATM    1  C   UNK N   1      15.791  27.071 125.154  0.00  0.00    -0.031 A 
HETATM    2  C   UNK N   1      15.499  27.652 123.903  0.00  0.00     0.048 A 
HETATM    3  C   UNK N   1      14.776  26.390 125.845  0.00  0.00     0.048 A 
HETATM    4  C   UNK N   1      13.495  26.270 125.292  0.00  0.00     0.069 A 
HETATM    5  C   UNK N   1      14.216  27.551 123.361  0.00  0.00     0.069 A 
HETATM    6  C   UNK N   1      13.215  26.856 124.053  0.00  0.00     0.073 A 
ENDROOT
BRANCH   1   7
HETATM    7  C   UNK N   1      17.131  27.171 125.784  0.00  0.00     0.012 C 
HETATM    8  C   UNK N   1      18.120  26.278 125.579  0.00  0.00     0.012 C 
BRANCH   8   9
HETATM    9  C   UNK N   1      19.462  26.397 126.206  0.00  0.00    -0.036 A 
HETATM   10  C   UNK N   1      20.381  25.327 126.222  0.00  0.00     0.014 A 
HETATM   11  C   UNK N   1      21.623  25.475 126.838  0.00  0.00     0.037 A 
HETATM   12  C   UNK N   1      21.974  26.692 127.435  0.00  0.00     0.065 A 
HETATM   13  C   UNK N   1      21.070  27.758 127.420  0.00  0.00     0.037 A 
HETATM   14  C   UNK N   1      19.817  27.610 126.819  0.00  0.00     0.014 A 
BRANCH  12  15
HETATM   15  O   UNK N   1      23.176  26.843 128.029  0.00  0.00    -0.361 OA
HETATM   16  H   UNK N   1      23.923  27.244 127.562  0.00  0.00     0.217 HD
ENDBRANCH  12  15
ENDBRANCH   8   9
ENDBRANCH   1   7
BRANCH   5  17
HETATM   17  O   UNK N   1      13.951  28.133 122.172  0.00  0.00    -0.361 OA
HETATM   18  H   UNK N   1      14.427  28.920 121.873  0.00  0.00     0.217 HD
ENDBRANCH   5  17
BRANCH   4  19
HETATM   19  O   UNK N   1      12.528  25.595 125.944  0.00  0.00    -0.361 OA
HETATM   20  H   UNK N   1      12.069  24.846 125.537  0.00  0.00     0.217 HD
ENDBRANCH   4  19
TORSDOF 5
ENDMDL
MODEL 3
REMARK VINA RESULT:      -6.4     15.581     17.682
REMARK  5 active torsions:
REMARK  status: ('A' for Active; 'I' for Inactive)
REMARK    1  A    between atoms: O_1  and  C_10 
REMARK    2  A    between atoms: O_2  and  C_11 
REMARK    3  A    between atoms: O_3  and  C_17 
REMARK    4  A    between atoms: C_4  and  C_6 
REMARK    5  A    between atoms: C_5  and  C_7 
ROOT
HETATM    1  C   UNK N   1      19.698  10.269 123.726  0.00  0.00    -0.031 A 
HETATM    2  C   UNK N   1      20.901  10.997 123.823  0.00  0.00     0.048 A 
HETATM    3  C   UNK N   1      19.741   8.929 123.312  0.00  0.00     0.048 A 
HETATM    4  C   UNK N   1      20.964   8.313 123.017  0.00  0.00     0.069 A 
HETATM    5  C   UNK N   1      22.120  10.390 123.508  0.00  0.00     0.069 A 
HETATM    6  C   UNK N   1      22.151   9.047 123.111  0.00  0.00     0.073 A 
ENDROOT
BRANCH   1   7
HETATM    7  C   UNK N   1      18.376  10.875 124.025  0.00  0.00     0.012 C 
HETATM    8  C   UNK N   1      17.515  10.375 124.934  0.00  0.00     0.012 C 
BRANCH   8   9
HETATM    9  C   UNK N   1      16.201  10.999 125.233  0.00  0.00    -0.036 A 
HETATM   10  C   UNK N   1      15.015  10.602 124.580  0.00  0.00     0.014 A 
HETATM   11  C   UNK N   1      13.804  11.227 124.876  0.00  0.00     0.037 A 
HETATM   12  C   UNK N   1      13.753  12.247 125.834  0.00  0.00     0.065 A 
HETATM   13  C   UNK N   1      14.923  12.644 126.488  0.00  0.00     0.037 A 
HETATM   14  C   UNK N   1      16.141  12.032 126.184  0.00  0.00     0.014 A 
BRANCH  12  15
HETATM   15  O   UNK N   1      12.584  12.852 126.129  0.00  0.00    -0.361 OA
HETATM   16  H   UNK N   1      12.036  13.254 125.441  0.00  0.00     0.217 HD
ENDBRANCH  12  15
ENDBRANCH   8   9
ENDBRANCH   1   7
BRANCH   5  17
HETATM   17  O   UNK N   1      23.258  11.110 123.586  0.00  0.00    -0.361 OA
HETATM   18  H   UNK N   1      23.947  10.907 124.234  0.00  0.00     0.217 HD
ENDBRANCH   5  17
BRANCH   4  19
HETATM   19  O   UNK N   1      21.008   7.019 122.644  0.00  0.00    -0.361 OA
HETATM   20  H   UNK N   1      20.306   6.397 122.885  0.00  0.00     0.217 HD
ENDBRANCH   4  19
TORSDOF 5
ENDMDL
MODEL 4
REMARK VINA RESULT:      -6.4     39.467     41.625
REMARK  5 active torsions:
REMARK  status: ('A' for Active; 'I' for Inactive)
REMARK    1  A    between atoms: O_1  and  C_10 
REMARK    2  A    between atoms: O_2  and  C_11 
REMARK    3  A    between atoms: O_3  and  C_17 
REMARK    4  A    between atoms: C_4  and  C_6 
REMARK    5  A    between atoms: C_5  and  C_7 
ROOT
HETATM    1  C   UNK N   1      38.799   1.640  99.741  0.00  0.00    -0.031 A 
HETATM    2  C   UNK N   1      39.501   0.435  99.949  0.00  0.00     0.048 A 
HETATM    3  C   UNK N   1      39.504   2.853  99.756  0.00  0.00     0.048 A 
HETATM    4  C   UNK N   1      40.890   2.869  99.955  0.00  0.00     0.069 A 
HETATM    5  C   UNK N   1      40.881   0.452 100.170  0.00  0.00     0.069 A 
HETATM    6  C   UNK N   1      41.576   1.668 100.167  0.00  0.00     0.073 A 
ENDROOT
BRANCH   1   7
HETATM    7  C   UNK N   1      37.331   1.678  99.528  0.00  0.00     0.012 C 
HETATM    8  C   UNK N   1      36.430   1.379 100.486  0.00  0.00     0.012 C 
BRANCH   8   9
HETATM    9  C   UNK N   1      34.962   1.434 100.262  0.00  0.00    -0.036 A 
HETATM   10  C   UNK N   1      34.085   2.044 101.183  0.00  0.00     0.014 A 
HETATM   11  C   UNK N   1      32.711   2.057 100.943  0.00  0.00     0.037 A 
HETATM   12  C   UNK N   1      32.191   1.475  99.781  0.00  0.00     0.065 A 
HETATM   13  C   UNK N   1      33.055   0.871  98.862  0.00  0.00     0.037 A 
HETATM   14  C   UNK N   1      34.431   0.841  99.104  0.00  0.00     0.014 A 
BRANCH  12  15
HETATM   15  O   UNK N   1      30.864   1.489  99.541  0.00  0.00    -0.361 OA
HETATM   16  H   UNK N   1      30.252   1.969 100.117  0.00  0.00     0.217 HD
ENDBRANCH  12  15
ENDBRANCH   8   9
ENDBRANCH   1   7
BRANCH   5  17
HETATM   17  O   UNK N   1      41.531  -0.710 100.388  0.00  0.00    -0.361 OA
HETATM   18  H   UNK N   1      41.603  -1.096 101.272  0.00  0.00     0.217 HD
ENDBRANCH   5  17
BRANCH   4  19
HETATM   19  O   UNK N   1      41.571   4.032  99.944  0.00  0.00    -0.361 OA
HETATM   20  H   UNK N   1      41.457   4.681  99.234  0.00  0.00     0.217 HD
ENDBRANCH   4  19
TORSDOF 5
ENDMDL
MODEL 5
REMARK VINA RESULT:      -6.3     15.046     16.197
REMARK  5 active torsions:
REMARK  status: ('A' for Active; 'I' for Inactive)
REMARK    1  A    between atoms: O_1  and  C_10 
REMARK    2  A    between atoms: O_2  and  C_11 
REMARK    3  A    between atoms: O_3  and  C_17 
REMARK    4  A    between atoms: C_4  and  C_6 
REMARK    5  A    between atoms: C_5  and  C_7 
ROOT
HETATM    1  C   UNK N   1      16.811  11.541 125.652  0.00  0.00    -0.031 A 
HETATM    2  C   UNK N   1      16.262  12.683 126.269  0.00  0.00     0.048 A 
HETATM    3  C   UNK N   1      16.033  10.377 125.553  0.00  0.00     0.048 A 
HETATM    4  C   UNK N   1      14.720  10.354 126.042  0.00  0.00     0.069 A 
HETATM    5  C   UNK N   1      14.961  12.655 126.777  0.00  0.00     0.069 A 
HETATM    6  C   UNK N   1      14.188  11.492 126.658  0.00  0.00     0.073 A 
ENDROOT
BRANCH   1   7
HETATM    7  C   UNK N   1      18.196  11.513 125.120  0.00  0.00     0.012 C 
HETATM    8  C   UNK N   1      18.879  10.376 124.878  0.00  0.00     0.012 C 
BRANCH   8   9
HETATM    9  C   UNK N   1      20.261  10.362 124.332  0.00  0.00    -0.036 A 
HETATM   10  C   UNK N   1      21.019  11.541 124.180  0.00  0.00     0.014 A 
HETATM   11  C   UNK N   1      22.307  11.487 123.646  0.00  0.00     0.037 A 
HETATM   12  C   UNK N   1      22.861  10.259 123.266  0.00  0.00     0.065 A 
HETATM   13  C   UNK N   1      22.117   9.085 123.416  0.00  0.00     0.037 A 
HETATM   14  C   UNK N   1      20.821   9.136 123.936  0.00  0.00     0.014 A 
BRANCH  12  15
HETATM   15  O   UNK N   1      24.107  10.199 122.753  0.00  0.00    -0.361 OA
HETATM   16  H   UNK N   1      24.307   9.663 121.972  0.00  0.00     0.217 HD
ENDBRANCH  12  15
ENDBRANCH   8   9
ENDBRANCH   1   7
BRANCH   5  17
HETATM   17  O   UNK N   1      14.462  13.752 127.383  0.00  0.00    -0.361 OA
HETATM   18  H   UNK N   1      14.979  14.260 128.023  0.00  0.00     0.217 HD
ENDBRANCH   5  17
BRANCH   4  19
HETATM   19  O   UNK N   1      13.965   9.245 125.924  0.00  0.00    -0.361 OA
HETATM   20  H   UNK N   1      13.947   8.566 126.615  0.00  0.00     0.217 HD
ENDBRANCH   4  19
TORSDOF 5
ENDMDL
MODEL 6
REMARK VINA RESULT:      -6.3      2.477      8.697
REMARK  5 active torsions:
REMARK  status: ('A' for Active; 'I' for Inactive)
REMARK    1  A    between atoms: O_1  and  C_10 
REMARK    2  A    between atoms: O_2  and  C_11 
REMARK    3  A    between atoms: O_3  and  C_17 
REMARK    4  A    between atoms: C_4  and  C_6 
REMARK    5  A    between atoms: C_5  and  C_7 
ROOT
HETATM    1  C   UNK N   1      23.181  25.370 127.073  0.00  0.00    -0.031 A 
HETATM    2  C   UNK N   1      23.865  26.591 127.242  0.00  0.00     0.048 A 
HETATM    3  C   UNK N   1      23.870  24.166 127.281  0.00  0.00     0.048 A 
HETATM    4  C   UNK N   1      25.216  24.174 127.671  0.00  0.00     0.069 A 
HETATM    5  C   UNK N   1      25.213  26.600 127.609  0.00  0.00     0.069 A 
HETATM    6  C   UNK N   1      25.886  25.391 127.829  0.00  0.00     0.073 A 
ENDROOT
BRANCH   1   7
HETATM    7  C   UNK N   1      21.756  25.307 126.661  0.00  0.00     0.012 C 
HETATM    8  C   UNK N   1      20.957  26.390 126.571  0.00  0.00     0.012 C 
BRANCH   8   9
HETATM    9  C   UNK N   1      19.536  26.314 126.143  0.00  0.00    -0.036 A 
HETATM   10  C   UNK N   1      18.589  27.293 126.509  0.00  0.00     0.014 A 
HETATM   11  C   UNK N   1      17.260  27.174 126.102  0.00  0.00     0.037 A 
HETATM   12  C   UNK N   1      16.858  26.087 125.316  0.00  0.00     0.065 A 
HETATM   13  C   UNK N   1      17.792  25.114 124.947  0.00  0.00     0.037 A 
HETATM   14  C   UNK N   1      19.121  25.220 125.365  0.00  0.00     0.014 A 
BRANCH  12  15
HETATM   15  O   UNK N   1      15.576  25.969 124.915  0.00  0.00    -0.361 OA
HETATM   16  H   UNK N   1      15.090  26.720 124.548  0.00  0.00     0.217 HD
ENDBRANCH  12  15
ENDBRANCH   8   9
ENDBRANCH   1   7
BRANCH   5  17
HETATM   17  O   UNK N   1      25.855  27.779 127.744  0.00  0.00    -0.361 OA
HETATM   18  H   UNK N   1      26.820  27.838 127.729  0.00  0.00     0.217 HD
ENDBRANCH   5  17
BRANCH   4  19
HETATM   19  O   UNK N   1      25.871  23.018 127.895  0.00  0.00    -0.361 OA
HETATM   20  H   UNK N   1      26.025  22.686 128.791  0.00  0.00     0.217 HD
ENDBRANCH   4  19
TORSDOF 5
ENDMDL
MODEL 7
REMARK VINA RESULT:      -6.3     13.766     15.456
REMARK  5 active torsions:
REMARK  status: ('A' for Active; 'I' for Inactive)
REMARK    1  A    between atoms: O_1  and  C_10 
REMARK    2  A    between atoms: O_2  and  C_11 
REMARK    3  A    between atoms: O_3  and  C_17 
REMARK    4  A    between atoms: C_4  and  C_6 
REMARK    5  A    between atoms: C_5  and  C_7 
ROOT
HETATM    1  C   UNK N   1      17.251  19.959 112.068  0.00  0.00    -0.031 A 
HETATM    2  C   UNK N   1      17.132  18.936 111.107  0.00  0.00     0.048 A 
HETATM    3  C   UNK N   1      17.113  19.639 113.428  0.00  0.00     0.048 A 
HETATM    4  C   UNK N   1      16.879  18.317 113.828  0.00  0.00     0.069 A 
HETATM    5  C   UNK N   1      16.877  17.621 111.503  0.00  0.00     0.069 A 
HETATM    6  C   UNK N   1      16.757  17.311 112.864  0.00  0.00     0.073 A 
ENDROOT
BRANCH   1   7
HETATM    7  C   UNK N   1      17.496  21.375 111.697  0.00  0.00     0.012 C 
HETATM    8  C   UNK N   1      17.170  22.420 112.485  0.00  0.00     0.012 C 
BRANCH   8   9
HETATM    9  C   UNK N   1      17.434  23.833 112.106  0.00  0.00    -0.036 A 
HETATM   10  C   UNK N   1      18.455  24.594 112.712  0.00  0.00     0.014 A 
HETATM   11  C   UNK N   1      18.657  25.923 112.340  0.00  0.00     0.037 A 
HETATM   12  C   UNK N   1      17.856  26.509 111.354  0.00  0.00     0.065 A 
HETATM   13  C   UNK N   1      16.843  25.760 110.747  0.00  0.00     0.037 A 
HETATM   14  C   UNK N   1      16.626  24.433 111.126  0.00  0.00     0.014 A 
BRANCH  12  15
HETATM   15  O   UNK N   1      18.049  27.793 110.987  0.00  0.00    -0.361 OA
HETATM   16  H   UNK N   1      17.329  28.439 111.009  0.00  0.00     0.217 HD
ENDBRANCH  12  15
ENDBRANCH   8   9
ENDBRANCH   1   7
BRANCH   5  17
HETATM   17  O   UNK N   1      16.746  16.660 110.566  0.00  0.00    -0.361 OA
HETATM   18  H   UNK N   1      16.639  16.873 109.629  0.00  0.00     0.217 HD
ENDBRANCH   5  17
BRANCH   4  19
HETATM   19  O   UNK N   1      16.771  18.006 115.135  0.00  0.00    -0.361 OA
HETATM   20  H   UNK N   1      16.401  17.160 115.427  0.00  0.00     0.217 HD
ENDBRANCH   4  19
TORSDOF 5
ENDMDL
MODEL 8
REMARK VINA RESULT:      -6.2      3.302      9.334
REMARK  5 active torsions:
REMARK  status: ('A' for Active; 'I' for Inactive)
REMARK    1  A    between atoms: O_1  and  C_10 
REMARK    2  A    between atoms: O_2  and  C_11 
REMARK    3  A    between atoms: O_3  and  C_17 
REMARK    4  A    between atoms: C_4  and  C_6 
REMARK    5  A    between atoms: C_5  and  C_7 
ROOT
HETATM    1  C   UNK N   1      24.545  25.872 127.774  0.00  0.00    -0.031 A 
HETATM    2  C   UNK N   1      25.375  26.689 128.567  0.00  0.00     0.048 A 
HETATM    3  C   UNK N   1      25.032  24.635 127.323  0.00  0.00     0.048 A 
HETATM    4  C   UNK N   1      26.319  24.208 127.672  0.00  0.00     0.069 A 
HETATM    5  C   UNK N   1      26.667  26.274 128.897  0.00  0.00     0.069 A 
HETATM    6  C   UNK N   1      27.137  25.030 128.455  0.00  0.00     0.073 A 
ENDROOT
BRANCH   1   7
HETATM    7  C   UNK N   1      23.174  26.279 127.375  0.00  0.00     0.012 C 
HETATM    8  C   UNK N   1      22.232  25.412 126.952  0.00  0.00     0.012 C 
BRANCH   8   9
HETATM    9  C   UNK N   1      20.859  25.832 126.568  0.00  0.00    -0.036 A 
HETATM   10  C   UNK N   1      20.001  24.999 125.821  0.00  0.00     0.014 A 
HETATM   11  C   UNK N   1      18.726  25.439 125.465  0.00  0.00     0.037 A 
HETATM   12  C   UNK N   1      18.283  26.708 125.857  0.00  0.00     0.065 A 
HETATM   13  C   UNK N   1      19.127  27.538 126.601  0.00  0.00     0.037 A 
HETATM   14  C   UNK N   1      20.411  27.108 126.946  0.00  0.00     0.014 A 
BRANCH  12  15
HETATM   15  O   UNK N   1      17.050  27.137 125.521  0.00  0.00    -0.361 OA
HETATM   16  H   UNK N   1      16.292  26.536 125.506  0.00  0.00     0.217 HD
ENDBRANCH  12  15
ENDBRANCH   8   9
ENDBRANCH   1   7
BRANCH   5  17
HETATM   17  O   UNK N   1      27.453  27.081 129.639  0.00  0.00    -0.361 OA
HETATM   18  H   UNK N   1      28.355  27.300 129.371  0.00  0.00     0.217 HD
ENDBRANCH   5  17
BRANCH   4  19
HETATM   19  O   UNK N   1      26.779  23.009 127.261  0.00  0.00    -0.361 OA
HETATM   20  H   UNK N   1      26.325  22.500 126.573  0.00  0.00     0.217 HD
ENDBRANCH   4  19
TORSDOF 5
ENDMDL
MODEL 9
REMARK VINA RESULT:      -6.2     23.807     24.827
REMARK  5 active torsions:
REMARK  status: ('A' for Active; 'I' for Inactive)
REMARK    1  A    between atoms: O_1  and  C_10 
REMARK    2  A    between atoms: O_2  and  C_11 
REMARK    3  A    between atoms: O_3  and  C_17 
REMARK    4  A    between atoms: C_4  and  C_6 
REMARK    5  A    between atoms: C_5  and  C_7 
ROOT
HETATM    1  C   UNK N   1      21.560   6.342 110.706  0.00  0.00    -0.031 A 
HETATM    2  C   UNK N   1      22.305   6.902 109.649  0.00  0.00     0.048 A 
HETATM    3  C   UNK N   1      20.340   5.709 110.421  0.00  0.00     0.048 A 
HETATM    4  C   UNK N   1      19.876   5.616 109.103  0.00  0.00     0.069 A 
HETATM    5  C   UNK N   1      21.832   6.830 108.336  0.00  0.00     0.069 A 
HETATM    6  C   UNK N   1      20.621   6.181 108.063  0.00  0.00     0.073 A 
ENDROOT
BRANCH   1   7
HETATM    7  C   UNK N   1      22.006   6.414 112.119  0.00  0.00     0.012 C 
HETATM    8  C   UNK N   1      22.983   7.237 112.552  0.00  0.00     0.012 C 
BRANCH   8   9
HETATM    9  C   UNK N   1      23.411   7.309 113.973  0.00  0.00    -0.036 A 
HETATM   10  C   UNK N   1      23.702   6.154 114.728  0.00  0.00     0.014 A 
HETATM   11  C   UNK N   1      24.082   6.264 116.066  0.00  0.00     0.037 A 
HETATM   12  C   UNK N   1      24.190   7.524 116.667  0.00  0.00     0.065 A 
HETATM   13  C   UNK N   1      23.905   8.673 115.924  0.00  0.00     0.037 A 
HETATM   14  C   UNK N   1      23.509   8.568 114.588  0.00  0.00     0.014 A 
BRANCH  12  15
HETATM   15  O   UNK N   1      24.561   7.637 117.958  0.00  0.00    -0.361 OA
HETATM   16  H   UNK N   1      25.461   7.893 118.205  0.00  0.00     0.217 HD
ENDBRANCH  12  15
ENDBRANCH   8   9
ENDBRANCH   1   7
BRANCH   5  17
HETATM   17  O   UNK N   1      22.550   7.392 107.342  0.00  0.00    -0.361 OA
HETATM   18  H   UNK N   1      23.484   7.616 107.451  0.00  0.00     0.217 HD
ENDBRANCH   5  17
BRANCH   4  19
HETATM   19  O   UNK N   1      18.716   4.987 108.827  0.00  0.00    -0.361 OA
HETATM   20  H   UNK N   1      18.291   4.400 109.470  0.00  0.00     0.217 HD
ENDBRANCH   4  19
TORSDOF 5
ENDMDL
