# Supplementary material for: Computational discovery of natural inhibitors targeting enterovirus D68 3C protease using molecular docking pharmacokinetics and dynamics simulations
Source: Sci Rep. 2025 Mar 31;15:11015. doi: 10.1038/s41598-025-95163-y (PMC11958634; doi:10.1038/s41598-025-95163-y)
Supplement: Supplementary file 1 — Supplementary Information 1. [file 41598_2025_95163_MOESM1_ESM.zip › docking/3ol6/5280343_uff_E=380.43_out.pdbqt]

MODEL 1
REMARK VINA RESULT:      -7.4      0.000      0.000
REMARK  6 active torsions:
REMARK  status: ('A' for Active; 'I' for Inactive)
REMARK    1  A    between atoms: O_2  and  C_12 
REMARK    2  A    between atoms: O_3  and  C_14 
REMARK    3  A    between atoms: O_5  and  C_16 
REMARK    4  A    between atoms: O_6  and  C_20 
REMARK    5  A    between atoms: O_7  and  C_22 
REMARK    6  A    between atoms: C_10  and  C_11 
ROOT
HETATM    1  O   UNK N   1      17.362  10.163 124.645  0.00  0.00    -0.306 OA
HETATM    2  O   UNK N   1      17.305  13.615 126.599  0.00  0.00    -0.284 OA
HETATM    3  C   UNK N   1      16.188  11.661 126.096  0.00  0.00     0.084 A 
HETATM    4  C   UNK N   1      16.283  10.443 125.366  0.00  0.00     0.096 A 
HETATM    5  C   UNK N   1      18.404  10.977 124.554  0.00  0.00     0.123 A 
HETATM    6  C   UNK N   1      18.406  12.203 125.237  0.00  0.00     0.152 A 
HETATM    7  C   UNK N   1      17.293  12.550 126.012  0.00  0.00     0.223 A 
HETATM    8  C   UNK N   1      14.996  11.907 126.856  0.00  0.00     0.085 A 
HETATM    9  C   UNK N   1      15.241   9.514 125.394  0.00  0.00     0.075 A 
HETATM   10  C   UNK N   1      14.090   9.761 126.135  0.00  0.00     0.071 A 
HETATM   11  C   UNK N   1      13.972  10.951 126.858  0.00  0.00     0.074 A 
ENDROOT
BRANCH   5  12
HETATM   12  C   UNK N   1      19.542  10.562 123.729  0.00  0.00     0.004 A 
HETATM   13  C   UNK N   1      20.587   9.824 124.296  0.00  0.00     0.053 A 
HETATM   14  C   UNK N   1      21.670   9.407 123.515  0.00  0.00     0.099 A 
HETATM   15  C   UNK N   1      21.695   9.726 122.131  0.00  0.00     0.098 A 
HETATM   16  C   UNK N   1      20.651  10.479 121.580  0.00  0.00     0.040 A 
HETATM   17  C   UNK N   1      19.580  10.896 122.372  0.00  0.00     0.017 A 
BRANCH  14  18
HETATM   18  O   UNK N   1      22.663   8.714 124.115  0.00  0.00    -0.358 OA
HETATM   19  H   UNK N   1      22.571   7.812 124.441  0.00  0.00     0.218 HD
ENDBRANCH  14  18
BRANCH  15  20
HETATM   20  O   UNK N   1      22.691   9.318 121.314  0.00  0.00    -0.358 OA
HETATM   21  H   UNK N   1      22.939   8.395 121.186  0.00  0.00     0.218 HD
ENDBRANCH  15  20
ENDBRANCH   5  12
BRANCH   6  22
HETATM   22  O   UNK N   1      19.456  13.055 125.161  0.00  0.00    -0.355 OA
HETATM   23  H   UNK N   1      20.352  12.766 124.939  0.00  0.00     0.218 HD
ENDBRANCH   6  22
BRANCH   8  24
HETATM   24  O   UNK N   1      14.783  13.025 127.591  0.00  0.00    -0.360 OA
HETATM   25  H   UNK N   1      15.432  13.498 128.117  0.00  0.00     0.217 HD
ENDBRANCH   8  24
BRANCH  10  26
HETATM   26  O   UNK N   1      13.097   8.850 126.145  0.00  0.00    -0.361 OA
HETATM   27  H   UNK N   1      12.293   8.966 125.618  0.00  0.00     0.217 HD
ENDBRANCH  10  26
TORSDOF 6
ENDMDL
MODEL 2
REMARK VINA RESULT:      -7.4      1.233      2.948
REMARK  6 active torsions:
REMARK  status: ('A' for Active; 'I' for Inactive)
REMARK    1  A    between atoms: O_2  and  C_12 
REMARK    2  A    between atoms: O_3  and  C_14 
REMARK    3  A    between atoms: O_5  and  C_16 
REMARK    4  A    between atoms: O_6  and  C_20 
REMARK    5  A    between atoms: O_7  and  C_22 
REMARK    6  A    between atoms: C_10  and  C_11 
ROOT
HETATM    1  O   UNK N   1      17.400  10.882 124.849  0.00  0.00    -0.306 OA
HETATM    2  O   UNK N   1      14.922   7.787 124.980  0.00  0.00    -0.284 OA
HETATM    3  C   UNK N   1      15.312   9.976 125.591  0.00  0.00     0.084 A 
HETATM    4  C   UNK N   1      16.253  11.039 125.501  0.00  0.00     0.096 A 
HETATM    5  C   UNK N   1      17.743   9.751 124.249  0.00  0.00     0.123 A 
HETATM    6  C   UNK N   1      16.881   8.643 124.283  0.00  0.00     0.152 A 
HETATM    7  C   UNK N   1      15.660   8.753 124.956  0.00  0.00     0.223 A 
HETATM    8  C   UNK N   1      14.092  10.207 126.309  0.00  0.00     0.085 A 
HETATM    9  C   UNK N   1      15.991  12.275 126.096  0.00  0.00     0.075 A 
HETATM   10  C   UNK N   1      14.804  12.489 126.789  0.00  0.00     0.071 A 
HETATM   11  C   UNK N   1      13.865  11.459 126.894  0.00  0.00     0.074 A 
ENDROOT
BRANCH   5  12
HETATM   12  C   UNK N   1      19.034   9.693 123.558  0.00  0.00     0.004 A 
HETATM   13  C   UNK N   1      20.180   9.284 124.248  0.00  0.00     0.053 A 
HETATM   14  C   UNK N   1      21.415   9.208 123.595  0.00  0.00     0.099 A 
HETATM   15  C   UNK N   1      21.496   9.536 122.215  0.00  0.00     0.098 A 
HETATM   16  C   UNK N   1      20.344   9.959 121.541  0.00  0.00     0.040 A 
HETATM   17  C   UNK N   1      19.120  10.038 122.206  0.00  0.00     0.017 A 
BRANCH  14  18
HETATM   18  O   UNK N   1      22.495   8.826 124.312  0.00  0.00    -0.358 OA
HETATM   19  H   UNK N   1      22.602   7.952 124.705  0.00  0.00     0.218 HD
ENDBRANCH  14  18
BRANCH  15  20
HETATM   20  O   UNK N   1      22.649   9.442 121.517  0.00  0.00    -0.358 OA
HETATM   21  H   UNK N   1      22.849   8.730 120.900  0.00  0.00     0.218 HD
ENDBRANCH  15  20
ENDBRANCH   5  12
BRANCH   6  22
HETATM   22  O   UNK N   1      17.207   7.474 123.680  0.00  0.00    -0.355 OA
HETATM   23  H   UNK N   1      17.669   6.758 124.138  0.00  0.00     0.218 HD
ENDBRANCH   6  22
BRANCH   8  24
HETATM   24  O   UNK N   1      13.119   9.278 126.467  0.00  0.00    -0.360 OA
HETATM   25  H   UNK N   1      12.205   9.441 126.713  0.00  0.00     0.217 HD
ENDBRANCH   8  24
BRANCH  10  26
HETATM   26  O   UNK N   1      14.573  13.690 127.357  0.00  0.00    -0.361 OA
HETATM   27  H   UNK N   1      14.394  13.780 128.304  0.00  0.00     0.217 HD
ENDBRANCH  10  26
TORSDOF 6
ENDMDL
MODEL 3
REMARK VINA RESULT:      -7.3      1.975      2.420
REMARK  6 active torsions:
REMARK  status: ('A' for Active; 'I' for Inactive)
REMARK    1  A    between atoms: O_2  and  C_12 
REMARK    2  A    between atoms: O_3  and  C_14 
REMARK    3  A    between atoms: O_5  and  C_16 
REMARK    4  A    between atoms: O_6  and  C_20 
REMARK    5  A    between atoms: O_7  and  C_22 
REMARK    6  A    between atoms: C_10  and  C_11 
ROOT
HETATM    1  O   UNK N   1      17.559  11.171 124.331  0.00  0.00    -0.306 OA
HETATM    2  O   UNK N   1      16.159  13.662 127.082  0.00  0.00    -0.284 OA
HETATM    3  C   UNK N   1      15.681  11.990 125.568  0.00  0.00     0.084 A 
HETATM    4  C   UNK N   1      16.258  11.129 124.593  0.00  0.00     0.096 A 
HETATM    5  C   UNK N   1      18.395  11.997 124.943  0.00  0.00     0.123 A 
HETATM    6  C   UNK N   1      17.921  12.887 125.920  0.00  0.00     0.152 A 
HETATM    7  C   UNK N   1      16.558  12.886 126.235  0.00  0.00     0.223 A 
HETATM    8  C   UNK N   1      14.269  11.898 125.805  0.00  0.00     0.085 A 
HETATM    9  C   UNK N   1      15.467  10.217 123.891  0.00  0.00     0.075 A 
HETATM   10  C   UNK N   1      14.099  10.136 124.129  0.00  0.00     0.071 A 
HETATM   11  C   UNK N   1      13.508  10.973 125.079  0.00  0.00     0.074 A 
ENDROOT
BRANCH   5  12
HETATM   12  C   UNK N   1      19.813  11.954 124.573  0.00  0.00     0.004 A 
HETATM   13  C   UNK N   1      20.360  12.967 123.778  0.00  0.00     0.053 A 
HETATM   14  C   UNK N   1      21.716  12.947 123.433  0.00  0.00     0.099 A 
HETATM   15  C   UNK N   1      22.540  11.893 123.909  0.00  0.00     0.098 A 
HETATM   16  C   UNK N   1      21.976  10.876 124.690  0.00  0.00     0.040 A 
HETATM   17  C   UNK N   1      20.621  10.905 125.021  0.00  0.00     0.017 A 
BRANCH  14  18
HETATM   18  O   UNK N   1      22.191  13.938 122.647  0.00  0.00    -0.358 OA
HETATM   19  H   UNK N   1      22.728  14.671 122.968  0.00  0.00     0.218 HD
ENDBRANCH  14  18
BRANCH  15  20
HETATM   20  O   UNK N   1      23.865  11.837 123.646  0.00  0.00    -0.358 OA
HETATM   21  H   UNK N   1      24.298  12.344 122.950  0.00  0.00     0.218 HD
ENDBRANCH  15  20
ENDBRANCH   5  12
BRANCH   6  22
HETATM   22  O   UNK N   1      18.753  13.745 126.559  0.00  0.00    -0.355 OA
HETATM   23  H   UNK N   1      18.704  13.913 127.511  0.00  0.00     0.218 HD
ENDBRANCH   6  22
BRANCH   8  24
HETATM   24  O   UNK N   1      13.600  12.661 126.703  0.00  0.00    -0.360 OA
HETATM   25  H   UNK N   1      12.695  12.539 126.999  0.00  0.00     0.217 HD
ENDBRANCH   8  24
BRANCH  10  26
HETATM   26  O   UNK N   1      13.355   9.249 123.437  0.00  0.00    -0.361 OA
HETATM   27  H   UNK N   1      12.465   8.998 123.724  0.00  0.00     0.217 HD
ENDBRANCH  10  26
TORSDOF 6
ENDMDL
MODEL 4
REMARK VINA RESULT:      -7.3     17.703     20.049
REMARK  6 active torsions:
REMARK  status: ('A' for Active; 'I' for Inactive)
REMARK    1  A    between atoms: O_2  and  C_12 
REMARK    2  A    between atoms: O_3  and  C_14 
REMARK    3  A    between atoms: O_5  and  C_16 
REMARK    4  A    between atoms: O_6  and  C_20 
REMARK    5  A    between atoms: O_7  and  C_22 
REMARK    6  A    between atoms: C_10  and  C_11 
ROOT
HETATM    1  O   UNK N   1      31.052  23.351 126.613  0.00  0.00    -0.306 OA
HETATM    2  O   UNK N   1      33.635  25.569 124.577  0.00  0.00    -0.284 OA
HETATM    3  C   UNK N   1      32.979  23.447 125.198  0.00  0.00     0.084 A 
HETATM    4  C   UNK N   1      32.015  22.721 125.951  0.00  0.00     0.096 A 
HETATM    5  C   UNK N   1      30.919  24.670 126.618  0.00  0.00     0.123 A 
HETATM    6  C   UNK N   1      31.822  25.474 125.905  0.00  0.00     0.152 A 
HETATM    7  C   UNK N   1      32.858  24.862 125.191  0.00  0.00     0.223 A 
HETATM    8  C   UNK N   1      33.997  22.709 124.506  0.00  0.00     0.085 A 
HETATM    9  C   UNK N   1      32.061  21.326 126.012  0.00  0.00     0.075 A 
HETATM   10  C   UNK N   1      33.052  20.621 125.337  0.00  0.00     0.071 A 
HETATM   11  C   UNK N   1      34.011  21.311 124.592  0.00  0.00     0.074 A 
ENDROOT
BRANCH   5  12
HETATM   12  C   UNK N   1      29.814  25.256 127.383  0.00  0.00     0.004 A 
HETATM   13  C   UNK N   1      30.050  25.795 128.652  0.00  0.00     0.053 A 
HETATM   14  C   UNK N   1      29.008  26.373 129.385  0.00  0.00     0.099 A 
HETATM   15  C   UNK N   1      27.704  26.422 128.822  0.00  0.00     0.098 A 
HETATM   16  C   UNK N   1      27.479  25.864 127.558  0.00  0.00     0.040 A 
HETATM   17  C   UNK N   1      28.526  25.284 126.841  0.00  0.00     0.017 A 
BRANCH  14  18
HETATM   18  O   UNK N   1      29.284  26.862 130.614  0.00  0.00    -0.358 OA
HETATM   19  H   UNK N   1      29.950  27.536 130.790  0.00  0.00     0.218 HD
ENDBRANCH  14  18
BRANCH  15  20
HETATM   20  O   UNK N   1      26.664  27.004 129.460  0.00  0.00    -0.358 OA
HETATM   21  H   UNK N   1      25.982  27.522 129.018  0.00  0.00     0.218 HD
ENDBRANCH  15  20
ENDBRANCH   5  12
BRANCH   6  22
HETATM   22  O   UNK N   1      31.712  26.824 125.895  0.00  0.00    -0.355 OA
HETATM   23  H   UNK N   1      32.467  27.412 125.754  0.00  0.00     0.218 HD
ENDBRANCH   6  22
BRANCH   8  24
HETATM   24  O   UNK N   1      34.970  23.281 123.757  0.00  0.00    -0.360 OA
HETATM   25  H   UNK N   1      35.883  23.427 124.017  0.00  0.00     0.217 HD
ENDBRANCH   8  24
BRANCH  10  26
HETATM   26  O   UNK N   1      33.077  19.275 125.411  0.00  0.00    -0.361 OA
HETATM   27  H   UNK N   1      33.910  18.782 125.451  0.00  0.00     0.217 HD
ENDBRANCH  10  26
TORSDOF 6
ENDMDL
MODEL 5
REMARK VINA RESULT:      -7.1     17.752     19.157
REMARK  6 active torsions:
REMARK  status: ('A' for Active; 'I' for Inactive)
REMARK    1  A    between atoms: O_2  and  C_12 
REMARK    2  A    between atoms: O_3  and  C_14 
REMARK    3  A    between atoms: O_5  and  C_16 
REMARK    4  A    between atoms: O_6  and  C_20 
REMARK    5  A    between atoms: O_7  and  C_22 
REMARK    6  A    between atoms: C_10  and  C_11 
ROOT
HETATM    1  O   UNK N   1      32.194  22.422 126.126  0.00  0.00    -0.306 OA
HETATM    2  O   UNK N   1      33.081  25.982 124.618  0.00  0.00    -0.284 OA
HETATM    3  C   UNK N   1      31.812  24.785 126.126  0.00  0.00     0.084 A 
HETATM    4  C   UNK N   1      31.548  23.474 126.615  0.00  0.00     0.096 A 
HETATM    5  C   UNK N   1      33.109  22.512 125.172  0.00  0.00     0.123 A 
HETATM    6  C   UNK N   1      33.439  23.762 124.624  0.00  0.00     0.152 A 
HETATM    7  C   UNK N   1      32.788  24.904 125.101  0.00  0.00     0.223 A 
HETATM    8  C   UNK N   1      31.081  25.881 126.693  0.00  0.00     0.085 A 
HETATM    9  C   UNK N   1      30.603  23.267 127.622  0.00  0.00     0.075 A 
HETATM   10  C   UNK N   1      29.901  24.338 128.165  0.00  0.00     0.071 A 
HETATM   11  C   UNK N   1      30.140  25.633 127.700  0.00  0.00     0.074 A 
ENDROOT
BRANCH   5  12
HETATM   12  C   UNK N   1      33.759  21.281 124.711  0.00  0.00     0.004 A 
HETATM   13  C   UNK N   1      33.248  20.591 123.607  0.00  0.00     0.053 A 
HETATM   14  C   UNK N   1      33.869  19.425 123.147  0.00  0.00     0.099 A 
HETATM   15  C   UNK N   1      35.037  18.952 123.803  0.00  0.00     0.098 A 
HETATM   16  C   UNK N   1      35.528  19.643 124.917  0.00  0.00     0.040 A 
HETATM   17  C   UNK N   1      34.894  20.801 125.371  0.00  0.00     0.017 A 
BRANCH  14  18
HETATM   18  O   UNK N   1      33.325  18.785 122.089  0.00  0.00    -0.358 OA
HETATM   19  H   UNK N   1      32.616  18.135 122.156  0.00  0.00     0.218 HD
ENDBRANCH  14  18
BRANCH  15  20
HETATM   20  O   UNK N   1      35.708  17.856 123.383  0.00  0.00    -0.358 OA
HETATM   21  H   UNK N   1      36.341  17.372 123.924  0.00  0.00     0.218 HD
ENDBRANCH  15  20
ENDBRANCH   5  12
BRANCH   6  22
HETATM   22  O   UNK N   1      34.369  23.883 123.646  0.00  0.00    -0.355 OA
HETATM   23  H   UNK N   1      34.224  24.406 122.845  0.00  0.00     0.218 HD
ENDBRANCH   6  22
BRANCH   8  24
HETATM   24  O   UNK N   1      31.239  27.173 126.315  0.00  0.00    -0.360 OA
HETATM   25  H   UNK N   1      30.542  27.794 126.089  0.00  0.00     0.217 HD
ENDBRANCH   8  24
BRANCH  10  26
HETATM   26  O   UNK N   1      28.992  24.113 129.135  0.00  0.00    -0.361 OA
HETATM   27  H   UNK N   1      28.487  23.288 129.179  0.00  0.00     0.217 HD
ENDBRANCH  10  26
TORSDOF 6
ENDMDL
MODEL 6
REMARK VINA RESULT:      -7.0     17.030     18.553
REMARK  6 active torsions:
REMARK  status: ('A' for Active; 'I' for Inactive)
REMARK    1  A    between atoms: O_2  and  C_12 
REMARK    2  A    between atoms: O_3  and  C_14 
REMARK    3  A    between atoms: O_5  and  C_16 
REMARK    4  A    between atoms: O_6  and  C_20 
REMARK    5  A    between atoms: O_7  and  C_22 
REMARK    6  A    between atoms: C_10  and  C_11 
ROOT
HETATM    1  O   UNK N   1      28.502  24.914 126.374  0.00  0.00    -0.306 OA
HETATM    2  O   UNK N   1      28.706  27.056 129.706  0.00  0.00    -0.284 OA
HETATM    3  C   UNK N   1      27.350  26.002 128.167  0.00  0.00     0.084 A 
HETATM    4  C   UNK N   1      27.359  25.236 126.968  0.00  0.00     0.096 A 
HETATM    5  C   UNK N   1      29.689  25.271 126.843  0.00  0.00     0.123 A 
HETATM    6  C   UNK N   1      29.785  26.029 128.021  0.00  0.00     0.152 A 
HETATM    7  C   UNK N   1      28.612  26.398 128.687  0.00  0.00     0.223 A 
HETATM    8  C   UNK N   1      26.083  26.319 128.761  0.00  0.00     0.085 A 
HETATM    9  C   UNK N   1      26.164  24.805 126.389  0.00  0.00     0.075 A 
HETATM   10  C   UNK N   1      24.941  25.118 126.973  0.00  0.00     0.071 A 
HETATM   11  C   UNK N   1      24.906  25.871 128.150  0.00  0.00     0.074 A 
ENDROOT
BRANCH   5  12
HETATM   12  C   UNK N   1      30.885  24.856 126.103  0.00  0.00     0.004 A 
HETATM   13  C   UNK N   1      31.476  25.728 125.183  0.00  0.00     0.053 A 
HETATM   14  C   UNK N   1      32.628  25.350 124.483  0.00  0.00     0.099 A 
HETATM   15  C   UNK N   1      33.204  24.075 124.726  0.00  0.00     0.098 A 
HETATM   16  C   UNK N   1      32.592  23.206 125.638  0.00  0.00     0.040 A 
HETATM   17  C   UNK N   1      31.439  23.592 126.323  0.00  0.00     0.017 A 
BRANCH  14  18
HETATM   18  O   UNK N   1      33.149  26.221 123.591  0.00  0.00    -0.358 OA
HETATM   19  H   UNK N   1      34.065  26.519 123.599  0.00  0.00     0.218 HD
ENDBRANCH  14  18
BRANCH  15  20
HETATM   20  O   UNK N   1      34.338  23.667 124.115  0.00  0.00    -0.358 OA
HETATM   21  H   UNK N   1      34.734  22.797 124.239  0.00  0.00     0.218 HD
ENDBRANCH  15  20
ENDBRANCH   5  12
BRANCH   6  22
HETATM   22  O   UNK N   1      30.984  26.411 128.522  0.00  0.00    -0.355 OA
HETATM   23  H   UNK N   1      31.075  26.925 129.336  0.00  0.00     0.218 HD
ENDBRANCH   6  22
BRANCH   8  24
HETATM   24  O   UNK N   1      25.940  27.040 129.899  0.00  0.00    -0.360 OA
HETATM   25  H   UNK N   1      26.595  27.616 130.300  0.00  0.00     0.217 HD
ENDBRANCH   8  24
BRANCH  10  26
HETATM   26  O   UNK N   1      23.800  24.693 126.395  0.00  0.00    -0.361 OA
HETATM   27  H   UNK N   1      22.931  24.902 126.768  0.00  0.00     0.217 HD
ENDBRANCH  10  26
TORSDOF 6
ENDMDL
MODEL 7
REMARK VINA RESULT:      -6.9     15.066     17.250
REMARK  6 active torsions:
REMARK  status: ('A' for Active; 'I' for Inactive)
REMARK    1  A    between atoms: O_2  and  C_12 
REMARK    2  A    between atoms: O_3  and  C_14 
REMARK    3  A    between atoms: O_5  and  C_16 
REMARK    4  A    between atoms: O_6  and  C_20 
REMARK    5  A    between atoms: O_7  and  C_22 
REMARK    6  A    between atoms: C_10  and  C_11 
ROOT
HETATM    1  O   UNK N   1      17.995  20.493 111.077  0.00  0.00    -0.306 OA
HETATM    2  O   UNK N   1      16.658  18.687 114.345  0.00  0.00    -0.284 OA
HETATM    3  C   UNK N   1      17.646  18.452 112.275  0.00  0.00     0.084 A 
HETATM    4  C   UNK N   1      18.102  19.171 111.135  0.00  0.00     0.096 A 
HETATM    5  C   UNK N   1      17.470  21.222 112.051  0.00  0.00     0.123 A 
HETATM    6  C   UNK N   1      16.991  20.604 113.217  0.00  0.00     0.152 A 
HETATM    7  C   UNK N   1      17.077  19.213 113.331  0.00  0.00     0.223 A 
HETATM    8  C   UNK N   1      17.787  17.024 112.278  0.00  0.00     0.085 A 
HETATM    9  C   UNK N   1      18.674  18.501 110.052  0.00  0.00     0.075 A 
HETATM   10  C   UNK N   1      18.807  17.116 110.066  0.00  0.00     0.071 A 
HETATM   11  C   UNK N   1      18.364  16.387 111.172  0.00  0.00     0.074 A 
ENDROOT
BRANCH   5  12
HETATM   12  C   UNK N   1      17.406  22.676 111.877  0.00  0.00     0.004 A 
HETATM   13  C   UNK N   1      18.357  23.498 112.492  0.00  0.00     0.053 A 
HETATM   14  C   UNK N   1      18.317  24.886 112.319  0.00  0.00     0.099 A 
HETATM   15  C   UNK N   1      17.308  25.457 111.498  0.00  0.00     0.098 A 
HETATM   16  C   UNK N   1      16.352  24.625 110.903  0.00  0.00     0.040 A 
HETATM   17  C   UNK N   1      16.399  23.243 111.090  0.00  0.00     0.017 A 
BRANCH  14  18
HETATM   18  O   UNK N   1      19.247  25.636 112.950  0.00  0.00    -0.358 OA
HETATM   19  H   UNK N   1      20.198  25.498 112.869  0.00  0.00     0.218 HD
ENDBRANCH  14  18
BRANCH  15  20
HETATM   20  O   UNK N   1      17.239  26.785 111.258  0.00  0.00    -0.358 OA
HETATM   21  H   UNK N   1      17.890  27.424 111.571  0.00  0.00     0.218 HD
ENDBRANCH  15  20
ENDBRANCH   5  12
BRANCH   6  22
HETATM   22  O   UNK N   1      16.447  21.324 114.228  0.00  0.00    -0.355 OA
HETATM   23  H   UNK N   1      15.587  21.115 114.618  0.00  0.00     0.218 HD
ENDBRANCH   6  22
BRANCH   8  24
HETATM   24  O   UNK N   1      17.392  16.226 113.300  0.00  0.00    -0.360 OA
HETATM   25  H   UNK N   1      17.660  15.317 113.454  0.00  0.00     0.217 HD
ENDBRANCH   8  24
BRANCH  10  26
HETATM   26  O   UNK N   1      19.360  16.491 109.007  0.00  0.00    -0.361 OA
HETATM   27  H   UNK N   1      18.878  15.821 108.502  0.00  0.00     0.217 HD
ENDBRANCH  10  26
TORSDOF 6
ENDMDL
MODEL 8
REMARK VINA RESULT:      -6.9     17.781     20.210
REMARK  6 active torsions:
REMARK  status: ('A' for Active; 'I' for Inactive)
REMARK    1  A    between atoms: O_2  and  C_12 
REMARK    2  A    between atoms: O_3  and  C_14 
REMARK    3  A    between atoms: O_5  and  C_16 
REMARK    4  A    between atoms: O_6  and  C_20 
REMARK    5  A    between atoms: O_7  and  C_22 
REMARK    6  A    between atoms: C_10  and  C_11 
ROOT
HETATM    1  O   UNK N   1      32.936  23.557 124.608  0.00  0.00    -0.306 OA
HETATM    2  O   UNK N   1      32.910  19.765 125.772  0.00  0.00    -0.284 OA
HETATM    3  C   UNK N   1      33.967  21.398 124.533  0.00  0.00     0.084 A 
HETATM    4  C   UNK N   1      33.908  22.770 124.160  0.00  0.00     0.096 A 
HETATM    5  C   UNK N   1      31.976  23.134 125.417  0.00  0.00     0.123 A 
HETATM    6  C   UNK N   1      31.947  21.796 125.842  0.00  0.00     0.152 A 
HETATM    7  C   UNK N   1      32.945  20.922 125.398  0.00  0.00     0.223 A 
HETATM    8  C   UNK N   1      35.040  20.599 124.015  0.00  0.00     0.085 A 
HETATM    9  C   UNK N   1      34.872  23.320 123.313  0.00  0.00     0.075 A 
HETATM   10  C   UNK N   1      35.908  22.536 122.817  0.00  0.00     0.071 A 
HETATM   11  C   UNK N   1      35.987  21.186 123.167  0.00  0.00     0.074 A 
ENDROOT
BRANCH   5  12
HETATM   12  C   UNK N   1      30.956  24.094 125.850  0.00  0.00     0.004 A 
HETATM   13  C   UNK N   1      31.132  24.816 127.035  0.00  0.00     0.053 A 
HETATM   14  C   UNK N   1      30.175  25.748 127.450  0.00  0.00     0.099 A 
HETATM   15  C   UNK N   1      29.023  25.968 126.648  0.00  0.00     0.098 A 
HETATM   16  C   UNK N   1      28.851  25.225 125.473  0.00  0.00     0.040 A 
HETATM   17  C   UNK N   1      29.810  24.293 125.075  0.00  0.00     0.017 A 
BRANCH  14  18
HETATM   18  O   UNK N   1      30.383  26.405 128.612  0.00  0.00    -0.358 OA
HETATM   19  H   UNK N   1      29.845  27.144 128.919  0.00  0.00     0.218 HD
ENDBRANCH  14  18
BRANCH  15  20
HETATM   20  O   UNK N   1      28.082  26.883 126.971  0.00  0.00    -0.358 OA
HETATM   21  H   UNK N   1      27.229  26.958 126.528  0.00  0.00     0.218 HD
ENDBRANCH  15  20
ENDBRANCH   5  12
BRANCH   6  22
HETATM   22  O   UNK N   1      30.976  21.335 126.666  0.00  0.00    -0.355 OA
HETATM   23  H   UNK N   1      30.037  21.526 126.530  0.00  0.00     0.218 HD
ENDBRANCH   6  22
BRANCH   8  24
HETATM   24  O   UNK N   1      35.207  19.284 124.294  0.00  0.00    -0.360 OA
HETATM   25  H   UNK N   1      34.715  18.550 123.917  0.00  0.00     0.217 HD
ENDBRANCH   8  24
BRANCH  10  26
HETATM   26  O   UNK N   1      36.827  23.089 121.999  0.00  0.00    -0.361 OA
HETATM   27  H   UNK N   1      36.574  23.551 121.187  0.00  0.00     0.217 HD
ENDBRANCH  10  26
TORSDOF 6
ENDMDL
MODEL 9
REMARK VINA RESULT:      -6.8     16.622     19.186
REMARK  6 active torsions:
REMARK  status: ('A' for Active; 'I' for Inactive)
REMARK    1  A    between atoms: O_2  and  C_12 
REMARK    2  A    between atoms: O_3  and  C_14 
REMARK    3  A    between atoms: O_5  and  C_16 
REMARK    4  A    between atoms: O_6  and  C_20 
REMARK    5  A    between atoms: O_7  and  C_22 
REMARK    6  A    between atoms: C_10  and  C_11 
ROOT
HETATM    1  O   UNK N   1      28.628  25.828 126.299  0.00  0.00    -0.306 OA
HETATM    2  O   UNK N   1      29.839  23.428 129.215  0.00  0.00    -0.284 OA
HETATM    3  C   UNK N   1      30.416  24.612 127.322  0.00  0.00     0.084 A 
HETATM    4  C   UNK N   1      29.906  25.470 126.308  0.00  0.00     0.096 A 
HETATM    5  C   UNK N   1      27.755  25.424 127.211  0.00  0.00     0.123 A 
HETATM    6  C   UNK N   1      28.162  24.575 128.252  0.00  0.00     0.152 A 
HETATM    7  C   UNK N   1      29.498  24.165 128.309  0.00  0.00     0.223 A 
HETATM    8  C   UNK N   1      31.806  24.259 127.277  0.00  0.00     0.085 A 
HETATM    9  C   UNK N   1      30.741  25.955 125.299  0.00  0.00     0.075 A 
HETATM   10  C   UNK N   1      32.087  25.608 125.266  0.00  0.00     0.071 A 
HETATM   11  C   UNK N   1      32.611  24.765 126.249  0.00  0.00     0.074 A 
ENDROOT
BRANCH   5  12
HETATM   12  C   UNK N   1      26.368  25.886 127.101  0.00  0.00     0.004 A 
HETATM   13  C   UNK N   1      25.594  25.521 125.994  0.00  0.00     0.053 A 
HETATM   14  C   UNK N   1      24.264  25.941 125.886  0.00  0.00     0.099 A 
HETATM   15  C   UNK N   1      23.696  26.733 126.920  0.00  0.00     0.098 A 
HETATM   16  C   UNK N   1      24.487  27.105 128.014  0.00  0.00     0.040 A 
HETATM   17  C   UNK N   1      25.815  26.686 128.105  0.00  0.00     0.017 A 
BRANCH  14  18
HETATM   18  O   UNK N   1      23.565  25.577 124.788  0.00  0.00    -0.358 OA
HETATM   19  H   UNK N   1      23.067  24.755 124.712  0.00  0.00     0.218 HD
ENDBRANCH  14  18
BRANCH  15  20
HETATM   20  O   UNK N   1      22.407  27.135 126.896  0.00  0.00    -0.358 OA
HETATM   21  H   UNK N   1      21.721  26.782 127.473  0.00  0.00     0.218 HD
ENDBRANCH  15  20
ENDBRANCH   5  12
BRANCH   6  22
HETATM   22  O   UNK N   1      27.291  24.145 129.196  0.00  0.00    -0.355 OA
HETATM   23  H   UNK N   1      27.518  24.089 130.134  0.00  0.00     0.218 HD
ENDBRANCH   6  22
BRANCH   8  24
HETATM   24  O   UNK N   1      32.412  23.452 128.181  0.00  0.00    -0.360 OA
HETATM   25  H   UNK N   1      32.534  23.628 129.117  0.00  0.00     0.217 HD
ENDBRANCH   8  24
BRANCH  10  26
HETATM   26  O   UNK N   1      32.873  26.087 124.281  0.00  0.00    -0.361 OA
HETATM   27  H   UNK N   1      32.705  25.883 123.350  0.00  0.00     0.217 HD
ENDBRANCH  10  26
TORSDOF 6
ENDMDL
