# Supplementary material for: Computational discovery of natural inhibitors targeting enterovirus D68 3C protease using molecular docking pharmacokinetics and dynamics simulations
Source: Sci Rep. 2025 Mar 31;15:11015. doi: 10.1038/s41598-025-95163-y (PMC11958634; doi:10.1038/s41598-025-95163-y)
Supplement: Supplementary file 1 — Supplementary Information 1. [file 41598_2025_95163_MOESM1_ESM.zip › docking/3ol6/5280445_uff_E=242.10_out.pdbqt]

MODEL 1
REMARK VINA RESULT:      -7.8      0.000      0.000
REMARK  5 active torsions:
REMARK  status: ('A' for Active; 'I' for Inactive)
REMARK    1  A    between atoms: O_2  and  C_13 
REMARK    2  A    between atoms: O_4  and  C_16 
REMARK    3  A    between atoms: O_5  and  C_19 
REMARK    4  A    between atoms: O_6  and  C_21 
REMARK    5  A    between atoms: C_9  and  C_10 
ROOT
HETATM    1  O   UNK N   1      17.630   9.752 123.815  0.00  0.00    -0.309 OA
HETATM    2  O   UNK N   1      20.823  10.492 126.045  0.00  0.00    -0.287 OA
HETATM    3  C   UNK N   1      19.974   9.425 124.184  0.00  0.00     0.081 A 
HETATM    4  C   UNK N   1      18.784   9.209 123.435  0.00  0.00     0.095 A 
HETATM    5  C   UNK N   1      17.517  10.550 124.872  0.00  0.00     0.090 A 
HETATM    6  C   UNK N   1      19.869  10.252 125.332  0.00  0.00     0.190 A 
HETATM    7  C   UNK N   1      18.642  10.820 125.659  0.00  0.00     0.094 A 
HETATM    8  C   UNK N   1      21.187   8.806 123.735  0.00  0.00     0.085 A 
HETATM    9  C   UNK N   1      18.807   8.430 122.276  0.00  0.00     0.075 A 
HETATM   10  C   UNK N   1      19.993   7.845 121.840  0.00  0.00     0.071 A 
HETATM   11  C   UNK N   1      21.169   8.030 122.570  0.00  0.00     0.074 A 
ENDROOT
BRANCH   5  12
HETATM   12  C   UNK N   1      16.194  11.137 125.195  0.00  0.00     0.001 A 
HETATM   13  C   UNK N   1      16.108  12.198 126.113  0.00  0.00     0.053 A 
HETATM   14  C   UNK N   1      14.870  12.773 126.423  0.00  0.00     0.099 A 
HETATM   15  C   UNK N   1      13.696  12.265 125.837  0.00  0.00     0.098 A 
HETATM   16  C   UNK N   1      13.777  11.198 124.934  0.00  0.00     0.040 A 
HETATM   17  C   UNK N   1      15.013  10.645 124.606  0.00  0.00     0.017 A 
BRANCH  14  18
HETATM   18  O   UNK N   1      14.825  13.812 127.283  0.00  0.00    -0.358 OA
HETATM   19  H   UNK N   1      14.368  13.759 128.134  0.00  0.00     0.218 HD
ENDBRANCH  14  18
BRANCH  15  20
HETATM   20  O   UNK N   1      12.497  12.802 126.144  0.00  0.00    -0.358 OA
HETATM   21  H   UNK N   1      11.917  12.402 126.808  0.00  0.00     0.218 HD
ENDBRANCH  15  20
ENDBRANCH   5  12
BRANCH   8  22
HETATM   22  O   UNK N   1      22.377   8.924 124.369  0.00  0.00    -0.360 OA
HETATM   23  H   UNK N   1      22.621   8.530 125.210  0.00  0.00     0.217 HD
ENDBRANCH   8  22
BRANCH  10  24
HETATM   24  O   UNK N   1      19.995   7.103 120.714  0.00  0.00    -0.361 OA
HETATM   25  H   UNK N   1      20.560   6.322 120.621  0.00  0.00     0.217 HD
ENDBRANCH  10  24
TORSDOF 5
ENDMDL
MODEL 2
REMARK VINA RESULT:      -7.5      1.391      2.588
REMARK  5 active torsions:
REMARK  status: ('A' for Active; 'I' for Inactive)
REMARK    1  A    between atoms: O_2  and  C_13 
REMARK    2  A    between atoms: O_4  and  C_16 
REMARK    3  A    between atoms: O_5  and  C_19 
REMARK    4  A    between atoms: O_6  and  C_21 
REMARK    5  A    between atoms: C_9  and  C_10 
ROOT
HETATM    1  O   UNK N   1      18.590  11.150 124.437  0.00  0.00    -0.309 OA
HETATM    2  O   UNK N   1      18.651   7.567 122.743  0.00  0.00    -0.287 OA
HETATM    3  C   UNK N   1      19.878   9.383 123.462  0.00  0.00     0.081 A 
HETATM    4  C   UNK N   1      19.774  10.661 124.078  0.00  0.00     0.095 A 
HETATM    5  C   UNK N   1      17.452  10.480 124.287  0.00  0.00     0.090 A 
HETATM    6  C   UNK N   1      18.672   8.662 123.267  0.00  0.00     0.190 A 
HETATM    7  C   UNK N   1      17.468   9.212 123.696  0.00  0.00     0.094 A 
HETATM    8  C   UNK N   1      21.179   8.910 123.085  0.00  0.00     0.085 A 
HETATM    9  C   UNK N   1      20.917  11.423 124.330  0.00  0.00     0.075 A 
HETATM   10  C   UNK N   1      22.176  10.948 123.974  0.00  0.00     0.071 A 
HETATM   11  C   UNK N   1      22.300   9.704 123.352  0.00  0.00     0.074 A 
ENDROOT
BRANCH   5  12
HETATM   12  C   UNK N   1      16.185  11.096 124.752  0.00  0.00     0.001 A 
HETATM   13  C   UNK N   1      16.211  12.045 125.788  0.00  0.00     0.053 A 
HETATM   14  C   UNK N   1      15.028  12.645 126.235  0.00  0.00     0.099 A 
HETATM   15  C   UNK N   1      13.796  12.272 125.666  0.00  0.00     0.098 A 
HETATM   16  C   UNK N   1      13.765  11.314 124.645  0.00  0.00     0.040 A 
HETATM   17  C   UNK N   1      14.947  10.739 124.182  0.00  0.00     0.017 A 
BRANCH  14  18
HETATM   18  O   UNK N   1      15.091  13.577 127.209  0.00  0.00    -0.358 OA
HETATM   19  H   UNK N   1      14.359  14.182 127.393  0.00  0.00     0.218 HD
ENDBRANCH  14  18
BRANCH  15  20
HETATM   20  O   UNK N   1      12.650  12.832 126.103  0.00  0.00    -0.358 OA
HETATM   21  H   UNK N   1      12.596  13.271 126.964  0.00  0.00     0.218 HD
ENDBRANCH  15  20
ENDBRANCH   5  12
BRANCH   8  22
HETATM   22  O   UNK N   1      21.406   7.720 122.479  0.00  0.00    -0.360 OA
HETATM   23  H   UNK N   1      20.901   7.339 121.756  0.00  0.00     0.217 HD
ENDBRANCH   8  22
BRANCH  10  24
HETATM   24  O   UNK N   1      23.268  11.696 124.233  0.00  0.00    -0.361 OA
HETATM   25  H   UNK N   1      23.412  12.102 125.100  0.00  0.00     0.217 HD
ENDBRANCH  10  24
TORSDOF 5
ENDMDL
MODEL 3
REMARK VINA RESULT:      -7.5      2.067      6.807
REMARK  5 active torsions:
REMARK  status: ('A' for Active; 'I' for Inactive)
REMARK    1  A    between atoms: O_2  and  C_13 
REMARK    2  A    between atoms: O_4  and  C_16 
REMARK    3  A    between atoms: O_5  and  C_19 
REMARK    4  A    between atoms: O_6  and  C_21 
REMARK    5  A    between atoms: C_9  and  C_10 
ROOT
HETATM    1  O   UNK N   1      17.696  11.083 124.131  0.00  0.00    -0.309 OA
HETATM    2  O   UNK N   1      16.670  13.554 127.057  0.00  0.00    -0.287 OA
HETATM    3  C   UNK N   1      15.958  12.024 125.483  0.00  0.00     0.081 A 
HETATM    4  C   UNK N   1      16.406  11.159 124.447  0.00  0.00     0.095 A 
HETATM    5  C   UNK N   1      18.641  11.763 124.772  0.00  0.00     0.090 A 
HETATM    6  C   UNK N   1      16.948  12.779 126.163  0.00  0.00     0.190 A 
HETATM    7  C   UNK N   1      18.285  12.631 125.811  0.00  0.00     0.094 A 
HETATM    8  C   UNK N   1      14.554  12.074 125.774  0.00  0.00     0.085 A 
HETATM    9  C   UNK N   1      15.498  10.360 123.747  0.00  0.00     0.075 A 
HETATM   10  C   UNK N   1      14.139  10.406 124.047  0.00  0.00     0.071 A 
HETATM   11  C   UNK N   1      13.676  11.261 125.049  0.00  0.00     0.074 A 
ENDROOT
BRANCH   5  12
HETATM   12  C   UNK N   1      20.057  11.584 124.371  0.00  0.00     0.001 A 
HETATM   13  C   UNK N   1      20.671  10.328 124.520  0.00  0.00     0.053 A 
HETATM   14  C   UNK N   1      22.003  10.135 124.138  0.00  0.00     0.099 A 
HETATM   15  C   UNK N   1      22.749  11.215 123.629  0.00  0.00     0.098 A 
HETATM   16  C   UNK N   1      22.145  12.472 123.494  0.00  0.00     0.040 A 
HETATM   17  C   UNK N   1      20.810  12.655 123.850  0.00  0.00     0.017 A 
BRANCH  14  18
HETATM   18  O   UNK N   1      22.553   8.909 124.264  0.00  0.00    -0.358 OA
HETATM   19  H   UNK N   1      22.439   8.221 123.593  0.00  0.00     0.218 HD
ENDBRANCH  14  18
BRANCH  15  20
HETATM   20  O   UNK N   1      24.039  11.043 123.275  0.00  0.00    -0.358 OA
HETATM   21  H   UNK N   1      24.289  10.474 122.533  0.00  0.00     0.218 HD
ENDBRANCH  15  20
ENDBRANCH   5  12
BRANCH   8  22
HETATM   22  O   UNK N   1      14.006  12.867 126.724  0.00  0.00    -0.360 OA
HETATM   23  H   UNK N   1      14.425  13.612 127.163  0.00  0.00     0.217 HD
ENDBRANCH   8  22
BRANCH  10  24
HETATM   24  O   UNK N   1      13.280   9.620 123.365  0.00  0.00    -0.361 OA
HETATM   25  H   UNK N   1      13.326   8.655 123.414  0.00  0.00     0.217 HD
ENDBRANCH  10  24
TORSDOF 5
ENDMDL
MODEL 4
REMARK VINA RESULT:      -7.5      2.167      2.602
REMARK  5 active torsions:
REMARK  status: ('A' for Active; 'I' for Inactive)
REMARK    1  A    between atoms: O_2  and  C_13 
REMARK    2  A    between atoms: O_4  and  C_16 
REMARK    3  A    between atoms: O_5  and  C_19 
REMARK    4  A    between atoms: O_6  and  C_21 
REMARK    5  A    between atoms: C_9  and  C_10 
ROOT
HETATM    1  O   UNK N   1      19.107  11.015 124.591  0.00  0.00    -0.309 OA
HETATM    2  O   UNK N   1      21.253  14.067 125.933  0.00  0.00    -0.287 OA
HETATM    3  C   UNK N   1      21.209  12.162 124.632  0.00  0.00     0.081 A 
HETATM    4  C   UNK N   1      20.374  11.098 124.192  0.00  0.00     0.095 A 
HETATM    5  C   UNK N   1      18.534  11.921 125.378  0.00  0.00     0.090 A 
HETATM    6  C   UNK N   1      20.624  13.125 125.494  0.00  0.00     0.190 A 
HETATM    7  C   UNK N   1      19.285  13.003 125.848  0.00  0.00     0.094 A 
HETATM    8  C   UNK N   1      22.570  12.195 124.180  0.00  0.00     0.085 A 
HETATM    9  C   UNK N   1      20.865  10.123 123.320  0.00  0.00     0.075 A 
HETATM   10  C   UNK N   1      22.183  10.173 122.875  0.00  0.00     0.071 A 
HETATM   11  C   UNK N   1      23.026  11.199 123.308  0.00  0.00     0.074 A 
ENDROOT
BRANCH   5  12
HETATM   12  C   UNK N   1      17.104  11.761 125.738  0.00  0.00     0.001 A 
HETATM   13  C   UNK N   1      16.432  12.803 126.400  0.00  0.00     0.053 A 
HETATM   14  C   UNK N   1      15.080  12.677 126.740  0.00  0.00     0.099 A 
HETATM   15  C   UNK N   1      14.394  11.483 126.448  0.00  0.00     0.098 A 
HETATM   16  C   UNK N   1      15.065  10.436 125.804  0.00  0.00     0.040 A 
HETATM   17  C   UNK N   1      16.404  10.576 125.441  0.00  0.00     0.017 A 
BRANCH  14  18
HETATM   18  O   UNK N   1      14.455  13.709 127.345  0.00  0.00    -0.358 OA
HETATM   19  H   UNK N   1      13.990  13.609 128.187  0.00  0.00     0.218 HD
ENDBRANCH  14  18
BRANCH  15  20
HETATM   20  O   UNK N   1      13.096  11.346 126.789  0.00  0.00    -0.358 OA
HETATM   21  H   UNK N   1      12.424  11.974 126.489  0.00  0.00     0.218 HD
ENDBRANCH  15  20
ENDBRANCH   5  12
BRANCH   8  22
HETATM   22  O   UNK N   1      23.465  13.145 124.539  0.00  0.00    -0.360 OA
HETATM   23  H   UNK N   1      23.281  14.073 124.706  0.00  0.00     0.217 HD
ENDBRANCH   8  22
BRANCH  10  24
HETATM   24  O   UNK N   1      22.636   9.226 122.027  0.00  0.00    -0.361 OA
HETATM   25  H   UNK N   1      23.029   8.403 122.348  0.00  0.00     0.217 HD
ENDBRANCH  10  24
TORSDOF 5
ENDMDL
MODEL 5
REMARK VINA RESULT:      -7.4      2.876      3.814
REMARK  5 active torsions:
REMARK  status: ('A' for Active; 'I' for Inactive)
REMARK    1  A    between atoms: O_2  and  C_13 
REMARK    2  A    between atoms: O_4  and  C_16 
REMARK    3  A    between atoms: O_5  and  C_19 
REMARK    4  A    between atoms: O_6  and  C_21 
REMARK    5  A    between atoms: C_9  and  C_10 
ROOT
HETATM    1  O   UNK N   1      18.865  12.995 124.823  0.00  0.00    -0.309 OA
HETATM    2  O   UNK N   1      21.383   9.935 124.936  0.00  0.00    -0.287 OA
HETATM    3  C   UNK N   1      21.074  12.162 124.420  0.00  0.00     0.081 A 
HETATM    4  C   UNK N   1      20.113  13.211 124.413  0.00  0.00     0.095 A 
HETATM    5  C   UNK N   1      18.449  11.825 125.295  0.00  0.00     0.090 A 
HETATM    6  C   UNK N   1      20.643  10.897 124.897  0.00  0.00     0.190 A 
HETATM    7  C   UNK N   1      19.335  10.743 125.344  0.00  0.00     0.094 A 
HETATM    8  C   UNK N   1      22.402  12.448 123.957  0.00  0.00     0.085 A 
HETATM    9  C   UNK N   1      20.465  14.493 123.985  0.00  0.00     0.075 A 
HETATM   10  C   UNK N   1      21.759  14.764 123.551  0.00  0.00     0.071 A 
HETATM   11  C   UNK N   1      22.714  13.745 123.534  0.00  0.00     0.074 A 
ENDROOT
BRANCH   5  12
HETATM   12  C   UNK N   1      17.048  11.693 125.762  0.00  0.00     0.001 A 
HETATM   13  C   UNK N   1      16.413  12.784 126.381  0.00  0.00     0.053 A 
HETATM   14  C   UNK N   1      15.088  12.684 126.820  0.00  0.00     0.099 A 
HETATM   15  C   UNK N   1      14.392  11.469 126.672  0.00  0.00     0.098 A 
HETATM   16  C   UNK N   1      15.027  10.375 126.071  0.00  0.00     0.040 A 
HETATM   17  C   UNK N   1      16.337  10.486 125.610  0.00  0.00     0.017 A 
BRANCH  14  18
HETATM   18  O   UNK N   1      14.497  13.761 127.379  0.00  0.00    -0.358 OA
HETATM   19  H   UNK N   1      14.772  14.665 127.174  0.00  0.00     0.218 HD
ENDBRANCH  14  18
BRANCH  15  20
HETATM   20  O   UNK N   1      13.121  11.358 127.108  0.00  0.00    -0.358 OA
HETATM   21  H   UNK N   1      12.580  12.138 127.297  0.00  0.00     0.218 HD
ENDBRANCH  15  20
ENDBRANCH   5  12
BRANCH   8  22
HETATM   22  O   UNK N   1      23.398  11.533 123.903  0.00  0.00    -0.360 OA
HETATM   23  H   UNK N   1      23.706  10.976 124.622  0.00  0.00     0.217 HD
ENDBRANCH   8  22
BRANCH  10  24
HETATM   24  O   UNK N   1      22.081  16.011 123.150  0.00  0.00    -0.361 OA
HETATM   25  H   UNK N   1      21.415  16.617 122.794  0.00  0.00     0.217 HD
ENDBRANCH  10  24
TORSDOF 5
ENDMDL
MODEL 6
REMARK VINA RESULT:      -7.4     17.736     20.213
REMARK  5 active torsions:
REMARK  status: ('A' for Active; 'I' for Inactive)
REMARK    1  A    between atoms: O_2  and  C_13 
REMARK    2  A    between atoms: O_4  and  C_16 
REMARK    3  A    between atoms: O_5  and  C_19 
REMARK    4  A    between atoms: O_6  and  C_21 
REMARK    5  A    between atoms: C_9  and  C_10 
ROOT
HETATM    1  O   UNK N   1      30.145  23.573 126.698  0.00  0.00    -0.309 OA
HETATM    2  O   UNK N   1      30.849  26.917 128.706  0.00  0.00    -0.287 OA
HETATM    3  C   UNK N   1      29.297  25.325 128.093  0.00  0.00     0.081 A 
HETATM    4  C   UNK N   1      29.125  24.123 127.351  0.00  0.00     0.095 A 
HETATM    5  C   UNK N   1      31.376  24.072 126.723  0.00  0.00     0.090 A 
HETATM    6  C   UNK N   1      30.599  25.889 128.111  0.00  0.00     0.190 A 
HETATM    7  C   UNK N   1      31.632  25.248 127.436  0.00  0.00     0.094 A 
HETATM    8  C   UNK N   1      28.160  25.880 128.769  0.00  0.00     0.085 A 
HETATM    9  C   UNK N   1      27.881  23.489 127.306  0.00  0.00     0.075 A 
HETATM   10  C   UNK N   1      26.787  24.029 127.978  0.00  0.00     0.071 A 
HETATM   11  C   UNK N   1      26.930  25.217 128.697  0.00  0.00     0.074 A 
ENDROOT
BRANCH   5  12
HETATM   12  C   UNK N   1      32.456  23.366 125.991  0.00  0.00     0.001 A 
HETATM   13  C   UNK N   1      33.140  22.306 126.611  0.00  0.00     0.053 A 
HETATM   14  C   UNK N   1      34.155  21.620 125.934  0.00  0.00     0.099 A 
HETATM   15  C   UNK N   1      34.519  22.014 124.633  0.00  0.00     0.098 A 
HETATM   16  C   UNK N   1      33.850  23.080 124.019  0.00  0.00     0.040 A 
HETATM   17  C   UNK N   1      32.821  23.744 124.684  0.00  0.00     0.017 A 
BRANCH  14  18
HETATM   18  O   UNK N   1      34.770  20.585 126.545  0.00  0.00    -0.358 OA
HETATM   19  H   UNK N   1      35.104  20.645 127.450  0.00  0.00     0.218 HD
ENDBRANCH  14  18
BRANCH  15  20
HETATM   20  O   UNK N   1      35.508  21.369 123.980  0.00  0.00    -0.358 OA
HETATM   21  H   UNK N   1      35.436  20.433 123.748  0.00  0.00     0.218 HD
ENDBRANCH  15  20
ENDBRANCH   5  12
BRANCH   8  22
HETATM   22  O   UNK N   1      28.194  27.024 129.492  0.00  0.00    -0.360 OA
HETATM   23  H   UNK N   1      27.756  27.186 130.332  0.00  0.00     0.217 HD
ENDBRANCH   8  22
BRANCH  10  24
HETATM   24  O   UNK N   1      25.596  23.396 127.928  0.00  0.00    -0.361 OA
HETATM   25  H   UNK N   1      25.165  23.062 128.727  0.00  0.00     0.217 HD
ENDBRANCH  10  24
TORSDOF 5
ENDMDL
MODEL 7
REMARK VINA RESULT:      -7.3      9.669     13.505
REMARK  5 active torsions:
REMARK  status: ('A' for Active; 'I' for Inactive)
REMARK    1  A    between atoms: O_2  and  C_13 
REMARK    2  A    between atoms: O_4  and  C_16 
REMARK    3  A    between atoms: O_5  and  C_19 
REMARK    4  A    between atoms: O_6  and  C_21 
REMARK    5  A    between atoms: C_9  and  C_10 
ROOT
HETATM    1  O   UNK N   1      21.801   7.105 114.058  0.00  0.00    -0.309 OA
HETATM    2  O   UNK N   1      24.849   4.635 113.488  0.00  0.00    -0.287 OA
HETATM    3  C   UNK N   1      23.605   5.847 115.006  0.00  0.00     0.081 A 
HETATM    4  C   UNK N   1      22.496   6.729 115.129  0.00  0.00     0.095 A 
HETATM    5  C   UNK N   1      22.062   6.663 112.832  0.00  0.00     0.090 A 
HETATM    6  C   UNK N   1      23.917   5.384 113.702  0.00  0.00     0.190 A 
HETATM    7  C   UNK N   1      23.132   5.785 112.626  0.00  0.00     0.094 A 
HETATM    8  C   UNK N   1      24.325   5.484 116.192  0.00  0.00     0.085 A 
HETATM    9  C   UNK N   1      22.106   7.209 116.382  0.00  0.00     0.075 A 
HETATM   10  C   UNK N   1      22.802   6.839 117.529  0.00  0.00     0.071 A 
HETATM   11  C   UNK N   1      23.904   5.988 117.429  0.00  0.00     0.074 A 
ENDROOT
BRANCH   5  12
HETATM   12  C   UNK N   1      21.208   7.112 111.706  0.00  0.00     0.001 A 
HETATM   13  C   UNK N   1      21.802   7.530 110.503  0.00  0.00     0.053 A 
HETATM   14  C   UNK N   1      21.014   7.947 109.425  0.00  0.00     0.099 A 
HETATM   15  C   UNK N   1      19.613   7.982 109.555  0.00  0.00     0.098 A 
HETATM   16  C   UNK N   1      19.018   7.581 110.758  0.00  0.00     0.040 A 
HETATM   17  C   UNK N   1      19.804   7.140 111.820  0.00  0.00     0.017 A 
BRANCH  14  18
HETATM   18  O   UNK N   1      21.615   8.311 108.272  0.00  0.00    -0.358 OA
HETATM   19  H   UNK N   1      22.575   8.396 108.196  0.00  0.00     0.218 HD
ENDBRANCH  14  18
BRANCH  15  20
HETATM   20  O   UNK N   1      18.846   8.400 108.527  0.00  0.00    -0.358 OA
HETATM   21  H   UNK N   1      18.915   8.001 107.648  0.00  0.00     0.218 HD
ENDBRANCH  15  20
ENDBRANCH   5  12
BRANCH   8  22
HETATM   22  O   UNK N   1      25.404   4.666 116.203  0.00  0.00    -0.360 OA
HETATM   23  H   UNK N   1      26.254   4.843 116.615  0.00  0.00     0.217 HD
ENDBRANCH   8  22
BRANCH  10  24
HETATM   24  O   UNK N   1      22.404   7.307 118.730  0.00  0.00    -0.361 OA
HETATM   25  H   UNK N   1      22.120   8.224 118.848  0.00  0.00     0.217 HD
ENDBRANCH  10  24
TORSDOF 5
ENDMDL
MODEL 8
REMARK VINA RESULT:      -7.0     15.117     17.691
REMARK  5 active torsions:
REMARK  status: ('A' for Active; 'I' for Inactive)
REMARK    1  A    between atoms: O_2  and  C_13 
REMARK    2  A    between atoms: O_4  and  C_16 
REMARK    3  A    between atoms: O_5  and  C_19 
REMARK    4  A    between atoms: O_6  and  C_21 
REMARK    5  A    between atoms: C_9  and  C_10 
ROOT
HETATM    1  O   UNK N   1      21.557  25.413 126.545  0.00  0.00    -0.309 OA
HETATM    2  O   UNK N   1      20.387  28.969 127.851  0.00  0.00    -0.287 OA
HETATM    3  C   UNK N   1      19.835  27.073 126.657  0.00  0.00     0.081 A 
HETATM    4  C   UNK N   1      20.327  25.809 126.229  0.00  0.00     0.095 A 
HETATM    5  C   UNK N   1      22.380  26.134 127.300  0.00  0.00     0.090 A 
HETATM    6  C   UNK N   1      20.707  27.871 127.442  0.00  0.00     0.190 A 
HETATM    7  C   UNK N   1      21.970  27.387 127.769  0.00  0.00     0.094 A 
HETATM    8  C   UNK N   1      18.505  27.454 126.278  0.00  0.00     0.085 A 
HETATM    9  C   UNK N   1      19.521  24.952 125.476  0.00  0.00     0.075 A 
HETATM   10  C   UNK N   1      18.226  25.325 125.126  0.00  0.00     0.071 A 
HETATM   11  C   UNK N   1      17.729  26.568 125.521  0.00  0.00     0.074 A 
ENDROOT
BRANCH   5  12
HETATM   12  C   UNK N   1      23.721  25.591 127.628  0.00  0.00     0.001 A 
HETATM   13  C   UNK N   1      24.664  26.407 128.275  0.00  0.00     0.053 A 
HETATM   14  C   UNK N   1      25.931  25.911 128.603  0.00  0.00     0.099 A 
HETATM   15  C   UNK N   1      26.278  24.592 128.253  0.00  0.00     0.098 A 
HETATM   16  C   UNK N   1      25.346  23.782 127.594  0.00  0.00     0.040 A 
HETATM   17  C   UNK N   1      24.075  24.269 127.294  0.00  0.00     0.017 A 
BRANCH  14  18
HETATM   18  O   UNK N   1      26.803  26.711 129.254  0.00  0.00    -0.358 OA
HETATM   19  H   UNK N   1      27.453  26.364 129.879  0.00  0.00     0.218 HD
ENDBRANCH  14  18
BRANCH  15  20
HETATM   20  O   UNK N   1      27.503  24.112 128.550  0.00  0.00    -0.358 OA
HETATM   21  H   UNK N   1      27.661  23.583 129.344  0.00  0.00     0.218 HD
ENDBRANCH  15  20
ENDBRANCH   5  12
BRANCH   8  22
HETATM   22  O   UNK N   1      17.931  28.634 126.612  0.00  0.00    -0.360 OA
HETATM   23  H   UNK N   1      17.013  28.777 126.858  0.00  0.00     0.217 HD
ENDBRANCH   8  22
BRANCH  10  24
HETATM   24  O   UNK N   1      17.461  24.479 124.405  0.00  0.00    -0.361 OA
HETATM   25  H   UNK N   1      16.499  24.455 124.503  0.00  0.00     0.217 HD
ENDBRANCH  10  24
TORSDOF 5
ENDMDL
MODEL 9
REMARK VINA RESULT:      -6.9      1.810      6.912
REMARK  5 active torsions:
REMARK  status: ('A' for Active; 'I' for Inactive)
REMARK    1  A    between atoms: O_2  and  C_13 
REMARK    2  A    between atoms: O_4  and  C_16 
REMARK    3  A    between atoms: O_5  and  C_19 
REMARK    4  A    between atoms: O_6  and  C_21 
REMARK    5  A    between atoms: C_9  and  C_10 
ROOT
HETATM    1  O   UNK N   1      16.691   9.645 124.651  0.00  0.00    -0.309 OA
HETATM    2  O   UNK N   1      17.473  13.302 125.966  0.00  0.00    -0.287 OA
HETATM    3  C   UNK N   1      16.030  11.502 126.011  0.00  0.00     0.081 A 
HETATM    4  C   UNK N   1      15.822  10.193 125.496  0.00  0.00     0.095 A 
HETATM    5  C   UNK N   1      17.810  10.252 124.267  0.00  0.00     0.090 A 
HETATM    6  C   UNK N   1      17.206  12.178 125.592  0.00  0.00     0.190 A 
HETATM    7  C   UNK N   1      18.094  11.540 124.734  0.00  0.00     0.094 A 
HETATM    8  C   UNK N   1      15.055  12.047 126.911  0.00  0.00     0.085 A 
HETATM    9  C   UNK N   1      14.703   9.449 125.880  0.00  0.00     0.075 A 
HETATM   10  C   UNK N   1      13.770   9.982 126.766  0.00  0.00     0.071 A 
HETATM   11  C   UNK N   1      13.947  11.272 127.269  0.00  0.00     0.074 A 
ENDROOT
BRANCH   5  12
HETATM   12  C   UNK N   1      18.735   9.545 123.348  0.00  0.00     0.001 A 
HETATM   13  C   UNK N   1      18.336   9.277 122.027  0.00  0.00     0.053 A 
HETATM   14  C   UNK N   1      19.198   8.620 121.141  0.00  0.00     0.099 A 
HETATM   15  C   UNK N   1      20.464   8.193 121.584  0.00  0.00     0.098 A 
HETATM   16  C   UNK N   1      20.857   8.443 122.905  0.00  0.00     0.040 A 
HETATM   17  C   UNK N   1      20.008   9.122 123.777  0.00  0.00     0.017 A 
BRANCH  14  18
HETATM   18  O   UNK N   1      18.798   8.408 119.870  0.00  0.00    -0.358 OA
HETATM   19  H   UNK N   1      19.243   8.816 119.114  0.00  0.00     0.218 HD
ENDBRANCH  14  18
BRANCH  15  20
HETATM   20  O   UNK N   1      21.293   7.543 120.742  0.00  0.00    -0.358 OA
HETATM   21  H   UNK N   1      21.194   6.597 120.562  0.00  0.00     0.218 HD
ENDBRANCH  15  20
ENDBRANCH   5  12
BRANCH   8  22
HETATM   22  O   UNK N   1      15.134  13.285 127.454  0.00  0.00    -0.360 OA
HETATM   23  H   UNK N   1      14.625  13.620 128.197  0.00  0.00     0.217 HD
ENDBRANCH   8  22
BRANCH  10  24
HETATM   24  O   UNK N   1      12.701   9.244 127.130  0.00  0.00    -0.361 OA
HETATM   25  H   UNK N   1      12.087   8.882 126.476  0.00  0.00     0.217 HD
ENDBRANCH  10  24
TORSDOF 5
ENDMDL
