# Supplementary material for: Computational discovery of natural inhibitors targeting enterovirus D68 3C protease using molecular docking pharmacokinetics and dynamics simulations
Source: Sci Rep. 2025 Mar 31;15:11015. doi: 10.1038/s41598-025-95163-y (PMC11958634; doi:10.1038/s41598-025-95163-y)
Supplement: Supplementary file 1 — Supplementary Information 1. [file 41598_2025_95163_MOESM1_ESM.zip › docking/3ol6/5281855_uff_E=227.58_out.pdbqt]

MODEL 1
REMARK VINA RESULT:      -8.3      0.000      0.000
REMARK  4 active torsions:
REMARK  status: ('A' for Active; 'I' for Inactive)
REMARK    1  A    between atoms: O_3  and  C_15 
REMARK    2  A    between atoms: O_4  and  C_16 
REMARK    3  A    between atoms: O_5  and  C_21 
REMARK    4  A    between atoms: O_6  and  C_22 
ROOT
HETATM    1  O   UNK N   1      17.205  13.317 126.438  0.00  0.00    -0.271 OA
HETATM    2  O   UNK N   1      17.591   8.885 124.289  0.00  0.00    -0.271 OA
HETATM    3  O   UNK N   1      19.217  14.197 126.238  0.00  0.00    -0.259 OA
HETATM    4  O   UNK N   1      15.578   8.007 124.479  0.00  0.00    -0.259 OA
HETATM    5  C   UNK N   1      16.740  11.156 125.580  0.00  0.00     0.031 A 
HETATM    6  C   UNK N   1      18.054  11.050 125.137  0.00  0.00     0.031 A 
HETATM    7  C   UNK N   1      15.845  10.100 125.360  0.00  0.00     0.056 A 
HETATM    8  C   UNK N   1      18.947  12.107 125.351  0.00  0.00     0.056 A 
HETATM    9  C   UNK N   1      16.333  12.326 126.241  0.00  0.00     0.127 A 
HETATM   10  C   UNK N   1      18.461   9.877 124.481  0.00  0.00     0.127 A 
HETATM   11  C   UNK N   1      15.009  12.443 126.691  0.00  0.00     0.134 A 
HETATM   12  C   UNK N   1      19.783   9.753 124.029  0.00  0.00     0.134 A 
HETATM   13  C   UNK N   1      14.519  10.220 125.808  0.00  0.00     0.058 A 
HETATM   14  C   UNK N   1      20.268  11.992 124.885  0.00  0.00     0.058 A 
HETATM   15  C   UNK N   1      18.474  13.254 126.025  0.00  0.00     0.299 A 
HETATM   16  C   UNK N   1      16.320   8.951 124.693  0.00  0.00     0.299 A 
HETATM   17  C   UNK N   1      14.098  11.386 126.472  0.00  0.00     0.102 A 
HETATM   18  C   UNK N   1      20.692  10.830 124.220  0.00  0.00     0.102 A 
ENDROOT
BRANCH  11  19
HETATM   19  O   UNK N   1      14.624  13.569 127.329  0.00  0.00    -0.356 OA
HETATM   20  H   UNK N   1      13.722  13.695 127.657  0.00  0.00     0.218 HD
ENDBRANCH  11  19
BRANCH  17  21
HETATM   21  O   UNK N   1      12.824  11.495 126.903  0.00  0.00    -0.358 OA
HETATM   22  H   UNK N   1      12.279  10.716 127.083  0.00  0.00     0.218 HD
ENDBRANCH  17  21
BRANCH  12  23
HETATM   23  O   UNK N   1      20.149   8.597 123.429  0.00  0.00    -0.356 OA
HETATM   24  H   UNK N   1      19.972   8.388 122.504  0.00  0.00     0.218 HD
ENDBRANCH  12  23
BRANCH  18  25
HETATM   25  O   UNK N   1      21.965  10.784 123.768  0.00  0.00    -0.358 OA
HETATM   26  H   UNK N   1      22.600  10.100 124.011  0.00  0.00     0.218 HD
ENDBRANCH  18  25
TORSDOF 4
ENDMDL
MODEL 2
REMARK VINA RESULT:      -8.2      0.224      6.184
REMARK  4 active torsions:
REMARK  status: ('A' for Active; 'I' for Inactive)
REMARK    1  A    between atoms: O_3  and  C_15 
REMARK    2  A    between atoms: O_4  and  C_16 
REMARK    3  A    between atoms: O_5  and  C_21 
REMARK    4  A    between atoms: O_6  and  C_22 
ROOT
HETATM    1  O   UNK N   1      17.329   8.959 124.157  0.00  0.00    -0.271 OA
HETATM    2  O   UNK N   1      17.137  13.327 126.457  0.00  0.00    -0.271 OA
HETATM    3  O   UNK N   1      15.278   8.167 124.317  0.00  0.00    -0.259 OA
HETATM    4  O   UNK N   1      19.184  14.125 126.288  0.00  0.00    -0.259 OA
HETATM    5  C   UNK N   1      17.887  11.070 125.081  0.00  0.00     0.031 A 
HETATM    6  C   UNK N   1      16.576  11.222 125.522  0.00  0.00     0.031 A 
HETATM    7  C   UNK N   1      18.826  12.078 125.336  0.00  0.00     0.056 A 
HETATM    8  C   UNK N   1      15.635  10.218 125.264  0.00  0.00     0.056 A 
HETATM    9  C   UNK N   1      18.244   9.904 124.385  0.00  0.00     0.127 A 
HETATM   10  C   UNK N   1      16.221  12.386 126.224  0.00  0.00     0.127 A 
HETATM   11  C   UNK N   1      19.563   9.742 123.936  0.00  0.00     0.134 A 
HETATM   12  C   UNK N   1      14.905  12.554 126.677  0.00  0.00     0.134 A 
HETATM   13  C   UNK N   1      20.146  11.916 124.882  0.00  0.00     0.058 A 
HETATM   14  C   UNK N   1      14.311  10.391 125.702  0.00  0.00     0.058 A 
HETATM   15  C   UNK N   1      16.061   9.069 124.561  0.00  0.00     0.299 A 
HETATM   16  C   UNK N   1      18.402  13.223 126.045  0.00  0.00     0.299 A 
HETATM   17  C   UNK N   1      20.517  10.753 124.184  0.00  0.00     0.102 A 
HETATM   18  C   UNK N   1      13.935  11.551 126.398  0.00  0.00     0.102 A 
ENDROOT
BRANCH  11  19
HETATM   19  O   UNK N   1      19.902   8.617 123.269  0.00  0.00    -0.356 OA
HETATM   20  H   UNK N   1      20.605   8.027 123.575  0.00  0.00     0.218 HD
ENDBRANCH  11  19
BRANCH  17  21
HETATM   21  O   UNK N   1      21.787  10.601 123.753  0.00  0.00    -0.358 OA
HETATM   22  H   UNK N   1      22.391  11.353 123.673  0.00  0.00     0.218 HD
ENDBRANCH  17  21
BRANCH  12  23
HETATM   23  O   UNK N   1      14.606  13.673 127.375  0.00  0.00    -0.356 OA
HETATM   24  H   UNK N   1      14.104  14.416 127.019  0.00  0.00     0.218 HD
ENDBRANCH  12  23
BRANCH  18  25
HETATM   25  O   UNK N   1      12.643  11.679 126.772  0.00  0.00    -0.358 OA
HETATM   26  H   UNK N   1      12.236  11.178 127.489  0.00  0.00     0.218 HD
ENDBRANCH  18  25
TORSDOF 4
ENDMDL
MODEL 3
REMARK VINA RESULT:      -8.2      1.158      4.931
REMARK  4 active torsions:
REMARK  status: ('A' for Active; 'I' for Inactive)
REMARK    1  A    between atoms: O_3  and  C_15 
REMARK    2  A    between atoms: O_4  and  C_16 
REMARK    3  A    between atoms: O_5  and  C_21 
REMARK    4  A    between atoms: O_6  and  C_22 
ROOT
HETATM    1  O   UNK N   1      16.962  13.388 126.325  0.00  0.00    -0.271 OA
HETATM    2  O   UNK N   1      16.633   8.756 124.637  0.00  0.00    -0.271 OA
HETATM    3  O   UNK N   1      15.111  13.678 127.487  0.00  0.00    -0.259 OA
HETATM    4  O   UNK N   1      18.488   8.461 123.484  0.00  0.00    -0.259 OA
HETATM    5  C   UNK N   1      17.402  11.322 125.247  0.00  0.00     0.031 A 
HETATM    6  C   UNK N   1      16.197  10.818 125.724  0.00  0.00     0.031 A 
HETATM    7  C   UNK N   1      18.230  10.513 124.457  0.00  0.00     0.056 A 
HETATM    8  C   UNK N   1      15.372  11.623 126.518  0.00  0.00     0.056 A 
HETATM    9  C   UNK N   1      17.769  12.639 125.571  0.00  0.00     0.127 A 
HETATM   10  C   UNK N   1      15.829   9.503 125.395  0.00  0.00     0.127 A 
HETATM   11  C   UNK N   1      18.983  13.156 125.096  0.00  0.00     0.134 A 
HETATM   12  C   UNK N   1      14.616   8.979 125.866  0.00  0.00     0.134 A 
HETATM   13  C   UNK N   1      19.448  11.032 123.986  0.00  0.00     0.058 A 
HETATM   14  C   UNK N   1      14.164  11.095 127.004  0.00  0.00     0.058 A 
HETATM   15  C   UNK N   1      15.798  12.939 126.803  0.00  0.00     0.299 A 
HETATM   16  C   UNK N   1      17.800   9.201 124.167  0.00  0.00     0.299 A 
HETATM   17  C   UNK N   1      19.826  12.349 124.301  0.00  0.00     0.102 A 
HETATM   18  C   UNK N   1      13.782   9.780 126.693  0.00  0.00     0.102 A 
ENDROOT
BRANCH  11  19
HETATM   19  O   UNK N   1      19.329  14.424 125.407  0.00  0.00    -0.356 OA
HETATM   20  H   UNK N   1      20.164  14.818 125.116  0.00  0.00     0.218 HD
ENDBRANCH  11  19
BRANCH  17  21
HETATM   21  O   UNK N   1      20.995  12.843 123.843  0.00  0.00    -0.358 OA
HETATM   22  H   UNK N   1      21.462  13.557 124.300  0.00  0.00     0.218 HD
ENDBRANCH  17  21
BRANCH  12  23
HETATM   23  O   UNK N   1      14.279   7.720 125.504  0.00  0.00    -0.356 OA
HETATM   24  H   UNK N   1      14.286   7.398 124.595  0.00  0.00     0.218 HD
ENDBRANCH  12  23
BRANCH  18  25
HETATM   25  O   UNK N   1      12.623   9.315 127.211  0.00  0.00    -0.358 OA
HETATM   26  H   UNK N   1      11.801   9.238 126.712  0.00  0.00     0.218 HD
ENDBRANCH  18  25
TORSDOF 4
ENDMDL
MODEL 4
REMARK VINA RESULT:      -7.8      1.476      5.053
REMARK  4 active torsions:
REMARK  status: ('A' for Active; 'I' for Inactive)
REMARK    1  A    between atoms: O_3  and  C_15 
REMARK    2  A    between atoms: O_4  and  C_16 
REMARK    3  A    between atoms: O_5  and  C_21 
REMARK    4  A    between atoms: O_6  and  C_22 
ROOT
HETATM    1  O   UNK N   1      19.265  12.292 125.999  0.00  0.00    -0.271 OA
HETATM    2  O   UNK N   1      16.292   9.144 123.621  0.00  0.00    -0.271 OA
HETATM    3  O   UNK N   1      17.907  13.848 126.772  0.00  0.00    -0.259 OA
HETATM    4  O   UNK N   1      17.646   7.582 122.858  0.00  0.00    -0.259 OA
HETATM    5  C   UNK N   1      18.422  10.462 124.750  0.00  0.00     0.031 A 
HETATM    6  C   UNK N   1      17.133  10.968 124.881  0.00  0.00     0.031 A 
HETATM    7  C   UNK N   1      18.632   9.270 124.044  0.00  0.00     0.056 A 
HETATM    8  C   UNK N   1      16.922  12.156 125.590  0.00  0.00     0.056 A 
HETATM    9  C   UNK N   1      19.493  11.159 125.333  0.00  0.00     0.127 A 
HETATM   10  C   UNK N   1      16.063  10.274 124.293  0.00  0.00     0.127 A 
HETATM   11  C   UNK N   1      20.796  10.655 125.207  0.00  0.00     0.134 A 
HETATM   12  C   UNK N   1      14.758  10.771 124.413  0.00  0.00     0.134 A 
HETATM   13  C   UNK N   1      19.937   8.766 123.923  0.00  0.00     0.058 A 
HETATM   14  C   UNK N   1      15.612  12.648 125.727  0.00  0.00     0.058 A 
HETATM   15  C   UNK N   1      18.043  12.808 126.149  0.00  0.00     0.299 A 
HETATM   16  C   UNK N   1      17.512   8.622 123.480  0.00  0.00     0.299 A 
HETATM   17  C   UNK N   1      21.019   9.454 124.500  0.00  0.00     0.102 A 
HETATM   18  C   UNK N   1      14.528  11.964 125.153  0.00  0.00     0.102 A 
ENDROOT
BRANCH  11  19
HETATM   19  O   UNK N   1      21.823  11.331 125.767  0.00  0.00    -0.356 OA
HETATM   20  H   UNK N   1      21.744  12.255 126.044  0.00  0.00     0.218 HD
ENDBRANCH  11  19
BRANCH  17  21
HETATM   21  O   UNK N   1      22.271   8.966 124.378  0.00  0.00    -0.358 OA
HETATM   22  H   UNK N   1      22.833   9.187 123.622  0.00  0.00     0.218 HD
ENDBRANCH  17  21
BRANCH  12  23
HETATM   23  O   UNK N   1      13.756  10.093 123.808  0.00  0.00    -0.356 OA
HETATM   24  H   UNK N   1      13.502  10.212 122.885  0.00  0.00     0.218 HD
ENDBRANCH  12  23
BRANCH  18  25
HETATM   25  O   UNK N   1      13.288  12.467 125.339  0.00  0.00    -0.358 OA
HETATM   26  H   UNK N   1      13.098  13.404 125.466  0.00  0.00     0.218 HD
ENDBRANCH  18  25
TORSDOF 4
ENDMDL
MODEL 5
REMARK VINA RESULT:      -7.6      1.449      4.954
REMARK  4 active torsions:
REMARK  status: ('A' for Active; 'I' for Inactive)
REMARK    1  A    between atoms: O_3  and  C_15 
REMARK    2  A    between atoms: O_4  and  C_16 
REMARK    3  A    between atoms: O_5  and  C_21 
REMARK    4  A    between atoms: O_6  and  C_22 
ROOT
HETATM    1  O   UNK N   1      18.249  13.237 126.281  0.00  0.00    -0.271 OA
HETATM    2  O   UNK N   1      19.120   8.834 124.217  0.00  0.00    -0.271 OA
HETATM    3  O   UNK N   1      16.061  13.294 126.543  0.00  0.00    -0.259 OA
HETATM    4  O   UNK N   1      21.309   8.771 123.964  0.00  0.00    -0.259 OA
HETATM    5  C   UNK N   1      19.304  11.341 125.326  0.00  0.00     0.031 A 
HETATM    6  C   UNK N   1      18.065  10.725 125.184  0.00  0.00     0.031 A 
HETATM    7  C   UNK N   1      20.464  10.675 124.906  0.00  0.00     0.056 A 
HETATM    8  C   UNK N   1      16.907  11.387 125.607  0.00  0.00     0.056 A 
HETATM    9  C   UNK N   1      19.369  12.625 125.891  0.00  0.00     0.127 A 
HETATM   10  C   UNK N   1      18.002   9.443 124.613  0.00  0.00     0.127 A 
HETATM   11  C   UNK N   1      20.614  13.254 126.039  0.00  0.00     0.134 A 
HETATM   12  C   UNK N   1      16.761   8.808 124.460  0.00  0.00     0.134 A 
HETATM   13  C   UNK N   1      21.710  11.305 125.059  0.00  0.00     0.058 A 
HETATM   14  C   UNK N   1      15.664  10.746 125.471  0.00  0.00     0.058 A 
HETATM   15  C   UNK N   1      17.042  12.677 126.164  0.00  0.00     0.299 A 
HETATM   16  C   UNK N   1      20.328   9.388 124.343  0.00  0.00     0.299 A 
HETATM   17  C   UNK N   1      21.789  12.591 125.623  0.00  0.00     0.102 A 
HETATM   18  C   UNK N   1      15.580   9.461 124.910  0.00  0.00     0.102 A 
ENDROOT
BRANCH  11  19
HETATM   19  O   UNK N   1      20.670  14.490 126.581  0.00  0.00    -0.356 OA
HETATM   20  H   UNK N   1      19.890  15.059 126.655  0.00  0.00     0.218 HD
ENDBRANCH  11  19
BRANCH  17  21
HETATM   21  O   UNK N   1      22.988  13.193 125.765  0.00  0.00    -0.358 OA
HETATM   22  H   UNK N   1      23.634  13.219 125.045  0.00  0.00     0.218 HD
ENDBRANCH  17  21
BRANCH  12  23
HETATM   23  O   UNK N   1      16.733   7.587 123.878  0.00  0.00    -0.356 OA
HETATM   24  H   UNK N   1      16.912   7.429 122.944  0.00  0.00     0.218 HD
ENDBRANCH  12  23
BRANCH  18  25
HETATM   25  O   UNK N   1      14.362   8.881 124.828  0.00  0.00    -0.358 OA
HETATM   26  H   UNK N   1      13.529   9.368 124.842  0.00  0.00     0.218 HD
ENDBRANCH  18  25
TORSDOF 4
ENDMDL
MODEL 6
REMARK VINA RESULT:      -7.2     18.599     21.118
REMARK  4 active torsions:
REMARK  status: ('A' for Active; 'I' for Inactive)
REMARK    1  A    between atoms: O_3  and  C_15 
REMARK    2  A    between atoms: O_4  and  C_16 
REMARK    3  A    between atoms: O_5  and  C_21 
REMARK    4  A    between atoms: O_6  and  C_22 
ROOT
HETATM    1  O   UNK N   1       4.677  28.787 120.602  0.00  0.00    -0.271 OA
HETATM    2  O   UNK N   1       3.940  25.471 124.190  0.00  0.00    -0.271 OA
HETATM    3  O   UNK N   1       6.170  27.842 119.284  0.00  0.00    -0.259 OA
HETATM    4  O   UNK N   1       2.439  26.409 125.503  0.00  0.00    -0.259 OA
HETATM    5  C   UNK N   1       3.892  27.666 122.539  0.00  0.00     0.031 A 
HETATM    6  C   UNK N   1       4.717  26.585 122.246  0.00  0.00     0.031 A 
HETATM    7  C   UNK N   1       3.078  27.631 123.679  0.00  0.00     0.056 A 
HETATM    8  C   UNK N   1       5.526  26.618 121.105  0.00  0.00     0.056 A 
HETATM    9  C   UNK N   1       3.891  28.778 121.681  0.00  0.00     0.127 A 
HETATM   10  C   UNK N   1       4.721  25.476 123.109  0.00  0.00     0.127 A 
HETATM   11  C   UNK N   1       3.062  29.873 121.967  0.00  0.00     0.134 A 
HETATM   12  C   UNK N   1       5.547  24.379 122.830  0.00  0.00     0.134 A 
HETATM   13  C   UNK N   1       2.245  28.727 123.962  0.00  0.00     0.058 A 
HETATM   14  C   UNK N   1       6.343  25.512 120.814  0.00  0.00     0.058 A 
HETATM   15  C   UNK N   1       5.479  27.767 120.286  0.00  0.00     0.299 A 
HETATM   16  C   UNK N   1       3.130  26.485 124.501  0.00  0.00     0.299 A 
HETATM   17  C   UNK N   1       2.235  29.847 123.112  0.00  0.00     0.102 A 
HETATM   18  C   UNK N   1       6.356  24.391 121.659  0.00  0.00     0.102 A 
ENDROOT
BRANCH  11  19
HETATM   19  O   UNK N   1       3.067  30.941 121.140  0.00  0.00    -0.356 OA
HETATM   20  H   UNK N   1       2.910  31.842 121.458  0.00  0.00     0.218 HD
ENDBRANCH  11  19
BRANCH  17  21
HETATM   21  O   UNK N   1       1.436  30.898 123.390  0.00  0.00    -0.358 OA
HETATM   22  H   UNK N   1       1.681  31.802 123.149  0.00  0.00     0.218 HD
ENDBRANCH  17  21
BRANCH  12  23
HETATM   23  O   UNK N   1       5.549  23.341 123.698  0.00  0.00    -0.356 OA
HETATM   24  H   UNK N   1       6.080  22.543 123.586  0.00  0.00     0.218 HD
ENDBRANCH  12  23
BRANCH  18  25
HETATM   25  O   UNK N   1       7.139  23.344 121.317  0.00  0.00    -0.358 OA
HETATM   26  H   UNK N   1       7.697  22.860 121.938  0.00  0.00     0.218 HD
ENDBRANCH  18  25
TORSDOF 4
ENDMDL
MODEL 7
REMARK VINA RESULT:      -7.2     14.976     17.412
REMARK  4 active torsions:
REMARK  status: ('A' for Active; 'I' for Inactive)
REMARK    1  A    between atoms: O_3  and  C_15 
REMARK    2  A    between atoms: O_4  and  C_16 
REMARK    3  A    between atoms: O_5  and  C_21 
REMARK    4  A    between atoms: O_6  and  C_22 
ROOT
HETATM    1  O   UNK N   1      28.860  26.365 127.997  0.00  0.00    -0.271 OA
HETATM    2  O   UNK N   1      28.749  21.837 126.025  0.00  0.00    -0.271 OA
HETATM    3  O   UNK N   1      30.976  26.676 128.532  0.00  0.00    -0.259 OA
HETATM    4  O   UNK N   1      26.636  21.529 125.480  0.00  0.00    -0.259 OA
HETATM    5  C   UNK N   1      28.153  24.341 126.984  0.00  0.00     0.031 A 
HETATM    6  C   UNK N   1      29.459  23.865 127.027  0.00  0.00     0.031 A 
HETATM    7  C   UNK N   1      27.138  23.540 126.443  0.00  0.00     0.056 A 
HETATM    8  C   UNK N   1      30.474  24.667 127.563  0.00  0.00     0.056 A 
HETATM    9  C   UNK N   1      27.876  25.623 127.486  0.00  0.00     0.127 A 
HETATM   10  C   UNK N   1      29.734  22.580 126.530  0.00  0.00     0.127 A 
HETATM   11  C   UNK N   1      26.561  26.113 127.446  0.00  0.00     0.134 A 
HETATM   12  C   UNK N   1      31.045  22.084 126.567  0.00  0.00     0.134 A 
HETATM   13  C   UNK N   1      25.824  24.034 126.400  0.00  0.00     0.058 A 
HETATM   14  C   UNK N   1      31.791  24.178 127.586  0.00  0.00     0.058 A 
HETATM   15  C   UNK N   1      30.126  25.945 128.053  0.00  0.00     0.299 A 
HETATM   16  C   UNK N   1      27.485  22.260 125.960  0.00  0.00     0.299 A 
HETATM   17  C   UNK N   1      25.532  25.315 126.900  0.00  0.00     0.102 A 
HETATM   18  C   UNK N   1      32.088  22.899 127.087  0.00  0.00     0.102 A 
ENDROOT
BRANCH  11  19
HETATM   19  O   UNK N   1      26.299  27.346 127.933  0.00  0.00    -0.356 OA
HETATM   20  H   UNK N   1      26.002  28.072 127.367  0.00  0.00     0.218 HD
ENDBRANCH  11  19
BRANCH  17  21
HETATM   21  O   UNK N   1      24.267  25.783 126.860  0.00  0.00    -0.358 OA
HETATM   22  H   UNK N   1      23.645  25.637 127.587  0.00  0.00     0.218 HD
ENDBRANCH  17  21
BRANCH  12  23
HETATM   23  O   UNK N   1      31.269  20.831 126.109  0.00  0.00    -0.356 OA
HETATM   24  H   UNK N   1      31.817  20.179 126.562  0.00  0.00     0.218 HD
ENDBRANCH  12  23
BRANCH  18  25
HETATM   25  O   UNK N   1      33.377  22.491 127.108  0.00  0.00    -0.358 OA
HETATM   26  H   UNK N   1      34.133  23.089 127.102  0.00  0.00     0.218 HD
ENDBRANCH  18  25
TORSDOF 4
ENDMDL
MODEL 8
REMARK VINA RESULT:      -7.2     15.032     18.475
REMARK  4 active torsions:
REMARK  status: ('A' for Active; 'I' for Inactive)
REMARK    1  A    between atoms: O_3  and  C_15 
REMARK    2  A    between atoms: O_4  and  C_16 
REMARK    3  A    between atoms: O_5  and  C_21 
REMARK    4  A    between atoms: O_6  and  C_22 
ROOT
HETATM    1  O   UNK N   1      28.912  21.810 126.054  0.00  0.00    -0.271 OA
HETATM    2  O   UNK N   1      28.940  26.360 127.978  0.00  0.00    -0.271 OA
HETATM    3  O   UNK N   1      26.801  21.454 125.525  0.00  0.00    -0.259 OA
HETATM    4  O   UNK N   1      31.051  26.722 128.498  0.00  0.00    -0.259 OA
HETATM    5  C   UNK N   1      29.584  23.862 127.033  0.00  0.00     0.031 A 
HETATM    6  C   UNK N   1      28.269  24.313 126.987  0.00  0.00     0.031 A 
HETATM    7  C   UNK N   1      30.585  24.690 127.559  0.00  0.00     0.056 A 
HETATM    8  C   UNK N   1      27.270  23.488 126.458  0.00  0.00     0.056 A 
HETATM    9  C   UNK N   1      29.884  22.578 126.549  0.00  0.00     0.127 A 
HETATM   10  C   UNK N   1      27.969  25.594 127.478  0.00  0.00     0.127 A 
HETATM   11  C   UNK N   1      31.208  22.115 126.590  0.00  0.00     0.134 A 
HETATM   12  C   UNK N   1      26.649  26.064 127.441  0.00  0.00     0.134 A 
HETATM   13  C   UNK N   1      31.910  24.225 127.596  0.00  0.00     0.058 A 
HETATM   14  C   UNK N   1      25.948  23.963 126.405  0.00  0.00     0.058 A 
HETATM   15  C   UNK N   1      27.639  22.208 125.990  0.00  0.00     0.299 A 
HETATM   16  C   UNK N   1      30.214  25.967 128.033  0.00  0.00     0.299 A 
HETATM   17  C   UNK N   1      32.225  22.942 127.114  0.00  0.00     0.102 A 
HETATM   18  C   UNK N   1      25.629  25.244 126.883  0.00  0.00     0.102 A 
ENDROOT
BRANCH  11  19
HETATM   19  O   UNK N   1      31.491  20.878 126.125  0.00  0.00    -0.356 OA
HETATM   20  H   UNK N   1      30.998  20.475 125.396  0.00  0.00     0.218 HD
ENDBRANCH  11  19
BRANCH  17  21
HETATM   21  O   UNK N   1      33.499  22.500 127.155  0.00  0.00    -0.358 OA
HETATM   22  H   UNK N   1      33.804  21.771 126.596  0.00  0.00     0.218 HD
ENDBRANCH  17  21
BRANCH  12  23
HETATM   23  O   UNK N   1      26.391  27.291 127.951  0.00  0.00    -0.356 OA
HETATM   24  H   UNK N   1      26.171  27.457 128.875  0.00  0.00     0.218 HD
ENDBRANCH  12  23
BRANCH  18  25
HETATM   25  O   UNK N   1      24.347  25.661 126.781  0.00  0.00    -0.358 OA
HETATM   26  H   UNK N   1      23.975  26.076 125.994  0.00  0.00     0.218 HD
ENDBRANCH  18  25
TORSDOF 4
ENDMDL
MODEL 9
REMARK VINA RESULT:      -7.2     14.891     17.526
REMARK  4 active torsions:
REMARK  status: ('A' for Active; 'I' for Inactive)
REMARK    1  A    between atoms: O_3  and  C_15 
REMARK    2  A    between atoms: O_4  and  C_16 
REMARK    3  A    between atoms: O_5  and  C_21 
REMARK    4  A    between atoms: O_6  and  C_22 
ROOT
HETATM    1  O   UNK N   1      26.274  23.229 126.527  0.00  0.00    -0.271 OA
HETATM    2  O   UNK N   1      30.547  24.924 128.337  0.00  0.00    -0.271 OA
HETATM    3  O   UNK N   1      26.825  21.369 125.479  0.00  0.00    -0.259 OA
HETATM    4  O   UNK N   1      29.996  26.778 129.395  0.00  0.00    -0.259 OA
HETATM    5  C   UNK N   1      27.921  24.529 127.631  0.00  0.00     0.031 A 
HETATM    6  C   UNK N   1      28.898  23.617 127.243  0.00  0.00     0.031 A 
HETATM    7  C   UNK N   1      28.279  25.651 128.391  0.00  0.00     0.056 A 
HETATM    8  C   UNK N   1      28.540  22.494 126.489  0.00  0.00     0.056 A 
HETATM    9  C   UNK N   1      26.588  24.305 127.251  0.00  0.00     0.127 A 
HETATM   10  C   UNK N   1      30.232  23.846 127.618  0.00  0.00     0.127 A 
HETATM   11  C   UNK N   1      25.595  25.218 127.638  0.00  0.00     0.134 A 
HETATM   12  C   UNK N   1      31.230  22.938 127.235  0.00  0.00     0.134 A 
HETATM   13  C   UNK N   1      27.283  26.561 128.780  0.00  0.00     0.058 A 
HETATM   14  C   UNK N   1      29.536  21.574 126.117  0.00  0.00     0.058 A 
HETATM   15  C   UNK N   1      27.182  22.330 126.138  0.00  0.00     0.299 A 
HETATM   16  C   UNK N   1      29.638  25.817 128.734  0.00  0.00     0.299 A 
HETATM   17  C   UNK N   1      25.944  26.350 128.406  0.00  0.00     0.102 A 
HETATM   18  C   UNK N   1      30.874  21.780 126.489  0.00  0.00     0.102 A 
ENDROOT
BRANCH  11  19
HETATM   19  O   UNK N   1      24.314  24.999 127.268  0.00  0.00    -0.356 OA
HETATM   20  H   UNK N   1      23.590  24.962 127.909  0.00  0.00     0.218 HD
ENDBRANCH  11  19
BRANCH  17  21
HETATM   21  O   UNK N   1      24.992  27.230 128.781  0.00  0.00    -0.358 OA
HETATM   22  H   UNK N   1      25.091  27.784 129.567  0.00  0.00     0.218 HD
ENDBRANCH  17  21
BRANCH  12  23
HETATM   23  O   UNK N   1      32.508  23.205 127.587  0.00  0.00    -0.356 OA
HETATM   24  H   UNK N   1      33.190  22.532 127.701  0.00  0.00     0.218 HD
ENDBRANCH  12  23
BRANCH  18  25
HETATM   25  O   UNK N   1      31.785  20.849 126.129  0.00  0.00    -0.358 OA
HETATM   26  H   UNK N   1      32.036  20.098 126.679  0.00  0.00     0.218 HD
ENDBRANCH  18  25
TORSDOF 4
ENDMDL
