# Supplementary material for: Computational discovery of natural inhibitors targeting enterovirus D68 3C protease using molecular docking pharmacokinetics and dynamics simulations
Source: Sci Rep. 2025 Mar 31;15:11015. doi: 10.1038/s41598-025-95163-y (PMC11958634; doi:10.1038/s41598-025-95163-y)
Supplement: Supplementary file 1 — Supplementary Information 1. [file 41598_2025_95163_MOESM1_ESM.zip › docking/3ol6/64982_uff_E=439.92_out.pdbqt]

MODEL 1
REMARK VINA RESULT:      -8.7      0.000      0.000
REMARK  10 active torsions:
REMARK  status: ('A' for Active; 'I' for Inactive)
REMARK    1  A    between atoms: O_2  and  C_15 
REMARK    2  A    between atoms: O_2  and  C_18 
REMARK    3  A    between atoms: O_3  and  C_12 
REMARK    4  A    between atoms: O_4  and  C_13 
REMARK    5  A    between atoms: O_5  and  C_14 
REMARK    6  A    between atoms: O_6  and  C_17 
REMARK    7  A    between atoms: O_9  and  C_20 
REMARK    8  A    between atoms: O_10  and  C_23 
REMARK    9  A    between atoms: C_16  and  C_17 
REMARK   10  A    between atoms: C_25  and  C_27 
ROOT
HETATM    1  O   UNK N   1      27.029  22.111 125.690  0.00  0.00    -0.309 OA
HETATM    2  O   UNK N   1      26.345  25.923 126.522  0.00  0.00    -0.287 OA
HETATM    3  C   UNK N   1      30.306  22.848 127.046  0.00  0.00     0.110 A 
HETATM    4  C   UNK N   1      29.227  22.159 126.486  0.00  0.00     0.078 A 
HETATM    5  C   UNK N   1      30.170  24.201 127.382  0.00  0.00     0.134 A 
HETATM    6  C   UNK N   1      28.017  22.807 126.245  0.00  0.00     0.096 A 
HETATM    7  C   UNK N   1      27.852  24.177 126.573  0.00  0.00     0.084 A 
HETATM    8  C   UNK N   1      28.955  24.877 127.169  0.00  0.00     0.118 A 
HETATM    9  C   UNK N   1      26.593  24.760 126.275  0.00  0.00     0.190 A 
HETATM   10  C   UNK N   1      25.850  22.639 125.376  0.00  0.00     0.090 A 
HETATM   11  C   UNK N   1      25.603  23.988 125.665  0.00  0.00     0.094 A 
ENDROOT
BRANCH   3  12
HETATM   12  O   UNK N   1      31.482  22.216 127.286  0.00  0.00    -0.315 OA
BRANCH  12  13
HETATM   13  C   UNK N   1      32.342  21.863 126.265  0.00  0.00     0.299 C 
HETATM   14  O   UNK N   1      32.274  20.454 126.132  0.00  0.00    -0.340 OA
HETATM   15  C   UNK N   1      33.042  19.994 125.038  0.00  0.00     0.253 C 
HETATM   16  C   UNK N   1      34.539  20.307 125.288  0.00  0.00     0.189 C 
HETATM   17  C   UNK N   1      34.728  21.818 125.514  0.00  0.00     0.183 C 
HETATM   18  C   UNK N   1      33.774  22.291 126.628  0.00  0.00     0.205 C 
BRANCH  15  19
HETATM   19  C   UNK N   1      32.820  18.507 124.895  0.00  0.00     0.172 C 
HETATM   20  O   UNK N   1      33.585  17.832 124.220  0.00  0.00    -0.648 OA
BRANCH  19  21
HETATM   21  O   UNK N   1      31.782  17.915 125.522  0.00  0.00    -0.774 OA
HETATM   22  H   UNK N   1      30.992  17.647 125.031  0.00  0.00     0.167 HD
ENDBRANCH  19  21
ENDBRANCH  15  19
BRANCH  16  23
HETATM   23  O   UNK N   1      35.348  19.860 124.228  0.00  0.00    -0.390 OA
HETATM   24  H   UNK N   1      36.048  19.269 124.615  0.00  0.00     0.210 HD
ENDBRANCH  16  23
BRANCH  17  25
HETATM   25  O   UNK N   1      36.064  22.071 125.865  0.00  0.00    -0.390 OA
HETATM   26  H   UNK N   1      36.285  21.472 126.625  0.00  0.00     0.210 HD
ENDBRANCH  17  25
BRANCH  18  27
HETATM   27  O   UNK N   1      33.823  23.689 126.757  0.00  0.00    -0.388 OA
HETATM   28  H   UNK N   1      32.895  24.024 126.647  0.00  0.00     0.210 HD
ENDBRANCH  18  27
ENDBRANCH  12  13
ENDBRANCH   3  12
BRANCH   5  29
HETATM   29  O   UNK N   1      31.201  24.875 127.941  0.00  0.00    -0.356 OA
HETATM   30  H   UNK N   1      31.529  24.679 128.831  0.00  0.00     0.218 HD
ENDBRANCH   5  29
BRANCH   8  31
HETATM   31  O   UNK N   1      28.905  26.175 127.551  0.00  0.00    -0.357 OA
HETATM   32  H   UNK N   1      28.130  26.657 127.851  0.00  0.00     0.218 HD
ENDBRANCH   8  31
BRANCH  10  33
HETATM   33  C   UNK N   1      24.835  21.773 124.713  0.00  0.00    -0.002 A 
HETATM   34  C   UNK N   1      23.914  22.288 123.774  0.00  0.00     0.014 A 
HETATM   35  C   UNK N   1      22.990  21.443 123.154  0.00  0.00     0.001 A 
HETATM   36  C   UNK N   1      22.958  20.084 123.469  0.00  0.00     0.000 A 
HETATM   37  C   UNK N   1      23.859  19.562 124.399  0.00  0.00     0.001 A 
HETATM   38  C   UNK N   1      24.800  20.397 125.010  0.00  0.00     0.014 A 
ENDBRANCH  10  33
TORSDOF 10
ENDMDL
MODEL 2
REMARK VINA RESULT:      -8.5      1.928      2.480
REMARK  10 active torsions:
REMARK  status: ('A' for Active; 'I' for Inactive)
REMARK    1  A    between atoms: O_2  and  C_15 
REMARK    2  A    between atoms: O_2  and  C_18 
REMARK    3  A    between atoms: O_3  and  C_12 
REMARK    4  A    between atoms: O_4  and  C_13 
REMARK    5  A    between atoms: O_5  and  C_14 
REMARK    6  A    between atoms: O_6  and  C_17 
REMARK    7  A    between atoms: O_9  and  C_20 
REMARK    8  A    between atoms: O_10  and  C_23 
REMARK    9  A    between atoms: C_16  and  C_17 
REMARK   10  A    between atoms: C_25  and  C_27 
ROOT
HETATM    1  O   UNK N   1      26.805  23.941 126.166  0.00  0.00    -0.309 OA
HETATM    2  O   UNK N   1      25.386  26.574 128.764  0.00  0.00    -0.287 OA
HETATM    3  C   UNK N   1      30.008  25.048 127.447  0.00  0.00     0.110 A 
HETATM    4  C   UNK N   1      29.040  24.356 126.713  0.00  0.00     0.078 A 
HETATM    5  C   UNK N   1      29.613  25.999 128.396  0.00  0.00     0.134 A 
HETATM    6  C   UNK N   1      27.684  24.611 126.906  0.00  0.00     0.096 A 
HETATM    7  C   UNK N   1      27.256  25.571 127.859  0.00  0.00     0.084 A 
HETATM    8  C   UNK N   1      28.252  26.264 128.627  0.00  0.00     0.118 A 
HETATM    9  C   UNK N   1      25.857  25.780 127.975  0.00  0.00     0.190 A 
HETATM   10  C   UNK N   1      25.491  24.137 126.236  0.00  0.00     0.090 A 
HETATM   11  C   UNK N   1      24.984  25.069 127.151  0.00  0.00     0.094 A 
ENDROOT
BRANCH   3  12
HETATM   12  O   UNK N   1      31.327  24.795 127.262  0.00  0.00    -0.315 OA
BRANCH  12  13
HETATM   13  C   UNK N   1      31.802  24.187 126.117  0.00  0.00     0.299 C 
HETATM   14  O   UNK N   1      32.396  22.964 126.511  0.00  0.00    -0.340 OA
HETATM   15  C   UNK N   1      32.824  22.207 125.397  0.00  0.00     0.253 C 
HETATM   16  C   UNK N   1      33.939  22.976 124.644  0.00  0.00     0.189 C 
HETATM   17  C   UNK N   1      33.422  24.364 124.219  0.00  0.00     0.183 C 
HETATM   18  C   UNK N   1      32.850  25.094 125.449  0.00  0.00     0.205 C 
BRANCH  15  19
HETATM   19  C   UNK N   1      33.333  20.875 125.895  0.00  0.00     0.172 C 
HETATM   20  O   UNK N   1      32.649  19.868 125.769  0.00  0.00    -0.648 OA
BRANCH  19  21
HETATM   21  O   UNK N   1      34.550  20.789 126.472  0.00  0.00    -0.774 OA
HETATM   22  H   UNK N   1      35.132  20.036 126.295  0.00  0.00     0.167 HD
ENDBRANCH  19  21
ENDBRANCH  15  19
BRANCH  16  23
HETATM   23  O   UNK N   1      34.404  22.258 123.528  0.00  0.00    -0.390 OA
HETATM   24  H   UNK N   1      35.273  21.846 123.779  0.00  0.00     0.210 HD
ENDBRANCH  16  23
BRANCH  17  25
HETATM   25  O   UNK N   1      34.477  25.097 123.653  0.00  0.00    -0.390 OA
HETATM   26  H   UNK N   1      34.498  25.978 124.109  0.00  0.00     0.210 HD
ENDBRANCH  17  25
BRANCH  18  27
HETATM   27  O   UNK N   1      32.243  26.302 125.066  0.00  0.00    -0.388 OA
HETATM   28  H   UNK N   1      31.325  26.299 125.443  0.00  0.00     0.210 HD
ENDBRANCH  18  27
ENDBRANCH  12  13
ENDBRANCH   3  12
BRANCH   5  29
HETATM   29  O   UNK N   1      30.540  26.663 129.125  0.00  0.00    -0.356 OA
HETATM   30  H   UNK N   1      31.385  26.264 129.380  0.00  0.00     0.218 HD
ENDBRANCH   5  29
BRANCH   8  31
HETATM   31  O   UNK N   1      27.963  27.178 129.584  0.00  0.00    -0.357 OA
HETATM   32  H   UNK N   1      28.275  27.178 130.492  0.00  0.00     0.218 HD
ENDBRANCH   8  31
BRANCH  10  33
HETATM   33  C   UNK N   1      24.606  23.361 125.323  0.00  0.00    -0.002 A 
HETATM   34  C   UNK N   1      23.540  23.968 124.623  0.00  0.00     0.014 A 
HETATM   35  C   UNK N   1      22.743  23.215 123.758  0.00  0.00     0.001 A 
HETATM   36  C   UNK N   1      22.983  21.851 123.587  0.00  0.00     0.000 A 
HETATM   37  C   UNK N   1      24.031  21.237 124.276  0.00  0.00     0.001 A 
HETATM   38  C   UNK N   1      24.845  21.986 125.130  0.00  0.00     0.014 A 
ENDBRANCH  10  33
TORSDOF 10
ENDMDL
MODEL 3
REMARK VINA RESULT:      -8.3      4.482      7.432
REMARK  10 active torsions:
REMARK  status: ('A' for Active; 'I' for Inactive)
REMARK    1  A    between atoms: O_2  and  C_15 
REMARK    2  A    between atoms: O_2  and  C_18 
REMARK    3  A    between atoms: O_3  and  C_12 
REMARK    4  A    between atoms: O_4  and  C_13 
REMARK    5  A    between atoms: O_5  and  C_14 
REMARK    6  A    between atoms: O_6  and  C_17 
REMARK    7  A    between atoms: O_9  and  C_20 
REMARK    8  A    between atoms: O_10  and  C_23 
REMARK    9  A    between atoms: C_16  and  C_17 
REMARK   10  A    between atoms: C_25  and  C_27 
ROOT
HETATM    1  O   UNK N   1      21.499  25.947 126.548  0.00  0.00    -0.309 OA
HETATM    2  O   UNK N   1      21.597  23.982 123.110  0.00  0.00    -0.287 OA
HETATM    3  C   UNK N   1      24.710  24.350 127.059  0.00  0.00     0.110 A 
HETATM    4  C   UNK N   1      23.575  25.141 127.260  0.00  0.00     0.078 A 
HETATM    5  C   UNK N   1      24.847  23.616 125.873  0.00  0.00     0.134 A 
HETATM    6  C   UNK N   1      22.568  25.197 126.298  0.00  0.00     0.096 A 
HETATM    7  C   UNK N   1      22.679  24.463 125.090  0.00  0.00     0.084 A 
HETATM    8  C   UNK N   1      23.857  23.669 124.876  0.00  0.00     0.118 A 
HETATM    9  C   UNK N   1      21.598  24.565 124.176  0.00  0.00     0.190 A 
HETATM   10  C   UNK N   1      20.461  26.039 125.722  0.00  0.00     0.090 A 
HETATM   11  C   UNK N   1      20.488  25.343 124.505  0.00  0.00     0.094 A 
ENDROOT
BRANCH   3  12
HETATM   12  O   UNK N   1      25.692  24.299 127.993  0.00  0.00    -0.315 OA
BRANCH  12  13
HETATM   13  C   UNK N   1      26.844  25.052 127.883  0.00  0.00     0.299 C 
HETATM   14  O   UNK N   1      27.931  24.145 127.845  0.00  0.00    -0.340 OA
HETATM   15  C   UNK N   1      29.160  24.810 127.627  0.00  0.00     0.253 C 
HETATM   16  C   UNK N   1      29.458  25.753 128.820  0.00  0.00     0.189 C 
HETATM   17  C   UNK N   1      28.300  26.751 129.001  0.00  0.00     0.183 C 
HETATM   18  C   UNK N   1      26.971  25.979 129.104  0.00  0.00     0.205 C 
BRANCH  15  19
HETATM   19  C   UNK N   1      30.243  23.769 127.480  0.00  0.00     0.172 C 
HETATM   20  O   UNK N   1      30.844  23.361 128.465  0.00  0.00    -0.648 OA
BRANCH  19  21
HETATM   21  O   UNK N   1      30.545  23.274 126.261  0.00  0.00    -0.774 OA
HETATM   22  H   UNK N   1      31.393  22.836 126.098  0.00  0.00     0.167 HD
ENDBRANCH  19  21
ENDBRANCH  15  19
BRANCH  16  23
HETATM   23  O   UNK N   1      30.678  26.433 128.653  0.00  0.00    -0.390 OA
HETATM   24  H   UNK N   1      30.940  26.798 129.539  0.00  0.00     0.210 HD
ENDBRANCH  16  23
BRANCH  17  25
HETATM   25  O   UNK N   1      28.522  27.513 130.160  0.00  0.00    -0.390 OA
HETATM   26  H   UNK N   1      27.817  28.210 130.191  0.00  0.00     0.210 HD
ENDBRANCH  17  25
BRANCH  18  27
HETATM   27  O   UNK N   1      25.884  26.869 129.127  0.00  0.00    -0.388 OA
HETATM   28  H   UNK N   1      26.076  27.545 129.829  0.00  0.00     0.210 HD
ENDBRANCH  18  27
ENDBRANCH  12  13
ENDBRANCH   3  12
BRANCH   5  29
HETATM   29  O   UNK N   1      25.949  22.861 125.659  0.00  0.00    -0.356 OA
HETATM   30  H   UNK N   1      26.846  23.209 125.768  0.00  0.00     0.218 HD
ENDBRANCH   5  29
BRANCH   8  31
HETATM   31  O   UNK N   1      24.087  22.951 123.751  0.00  0.00    -0.357 OA
HETATM   32  H   UNK N   1      23.452  22.743 123.061  0.00  0.00     0.218 HD
ENDBRANCH   8  31
BRANCH  10  33
HETATM   33  C   UNK N   1      19.296  26.873 126.131  0.00  0.00    -0.002 A 
HETATM   34  C   UNK N   1      17.980  26.571 125.718  0.00  0.00     0.014 A 
HETATM   35  C   UNK N   1      16.908  27.361 126.138  0.00  0.00     0.001 A 
HETATM   36  C   UNK N   1      17.129  28.468 126.958  0.00  0.00     0.000 A 
HETATM   37  C   UNK N   1      18.426  28.782 127.371  0.00  0.00     0.001 A 
HETATM   38  C   UNK N   1      19.502  27.985 126.971  0.00  0.00     0.014 A 
ENDBRANCH  10  33
TORSDOF 10
ENDMDL
MODEL 4
REMARK VINA RESULT:      -8.3      9.428     12.856
REMARK  10 active torsions:
REMARK  status: ('A' for Active; 'I' for Inactive)
REMARK    1  A    between atoms: O_2  and  C_15 
REMARK    2  A    between atoms: O_2  and  C_18 
REMARK    3  A    between atoms: O_3  and  C_12 
REMARK    4  A    between atoms: O_4  and  C_13 
REMARK    5  A    between atoms: O_5  and  C_14 
REMARK    6  A    between atoms: O_6  and  C_17 
REMARK    7  A    between atoms: O_9  and  C_20 
REMARK    8  A    between atoms: O_10  and  C_23 
REMARK    9  A    between atoms: C_16  and  C_17 
REMARK   10  A    between atoms: C_25  and  C_27 
ROOT
HETATM    1  O   UNK N   1      19.649  11.108 123.814  0.00  0.00    -0.309 OA
HETATM    2  O   UNK N   1      18.693  14.030 126.312  0.00  0.00    -0.287 OA
HETATM    3  C   UNK N   1      22.442  13.276 123.026  0.00  0.00     0.110 A 
HETATM    4  C   UNK N   1      21.573  12.181 123.031  0.00  0.00     0.078 A 
HETATM    5  C   UNK N   1      22.198  14.363 123.875  0.00  0.00     0.134 A 
HETATM    6  C   UNK N   1      20.456  12.164 123.864  0.00  0.00     0.096 A 
HETATM    7  C   UNK N   1      20.184  13.251 124.732  0.00  0.00     0.084 A 
HETATM    8  C   UNK N   1      21.091  14.365 124.741  0.00  0.00     0.118 A 
HETATM    9  C   UNK N   1      19.014  13.157 125.531  0.00  0.00     0.190 A 
HETATM   10  C   UNK N   1      18.534  11.006 124.531  0.00  0.00     0.090 A 
HETATM   11  C   UNK N   1      18.189  12.038 125.414  0.00  0.00     0.094 A 
ENDROOT
BRANCH   3  12
HETATM   12  O   UNK N   1      23.532  13.291 122.219  0.00  0.00    -0.315 OA
BRANCH  12  13
HETATM   13  C   UNK N   1      24.741  12.753 122.614  0.00  0.00     0.299 C 
HETATM   14  O   UNK N   1      25.543  13.825 123.074  0.00  0.00    -0.340 OA
HETATM   15  C   UNK N   1      26.772  13.369 123.603  0.00  0.00     0.253 C 
HETATM   16  C   UNK N   1      27.601  12.693 122.482  0.00  0.00     0.189 C 
HETATM   17  C   UNK N   1      26.794  11.540 121.857  0.00  0.00     0.183 C 
HETATM   18  C   UNK N   1      25.414  12.064 121.414  0.00  0.00     0.205 C 
BRANCH  15  19
HETATM   19  C   UNK N   1      27.511  14.556 124.176  0.00  0.00     0.172 C 
HETATM   20  O   UNK N   1      28.679  14.759 123.874  0.00  0.00    -0.648 OA
BRANCH  19  21
HETATM   21  O   UNK N   1      26.880  15.403 125.015  0.00  0.00    -0.774 OA
HETATM   22  H   UNK N   1      26.864  15.239 125.969  0.00  0.00     0.167 HD
ENDBRANCH  19  21
ENDBRANCH  15  19
BRANCH  16  23
HETATM   23  O   UNK N   1      28.840  12.228 122.959  0.00  0.00    -0.390 OA
HETATM   24  H   UNK N   1      28.788  11.237 123.010  0.00  0.00     0.210 HD
ENDBRANCH  16  23
BRANCH  17  25
HETATM   25  O   UNK N   1      27.501  11.019 120.761  0.00  0.00    -0.390 OA
HETATM   26  H   UNK N   1      28.404  10.769 121.089  0.00  0.00     0.210 HD
ENDBRANCH  17  25
BRANCH  18  27
HETATM   27  O   UNK N   1      24.604  11.005 120.971  0.00  0.00    -0.388 OA
HETATM   28  H   UNK N   1      23.666  11.328 120.989  0.00  0.00     0.210 HD
ENDBRANCH  18  27
ENDBRANCH  12  13
ENDBRANCH   3  12
BRANCH   5  29
HETATM   29  O   UNK N   1      23.042  15.421 123.892  0.00  0.00    -0.356 OA
HETATM   30  H   UNK N   1      22.792  16.290 123.546  0.00  0.00     0.218 HD
ENDBRANCH   5  29
BRANCH   8  31
HETATM   31  O   UNK N   1      20.950  15.444 125.548  0.00  0.00    -0.357 OA
HETATM   32  H   UNK N   1      21.607  16.123 125.721  0.00  0.00     0.218 HD
ENDBRANCH   8  31
BRANCH  10  33
HETATM   33  C   UNK N   1      17.683   9.795 124.356  0.00  0.00    -0.002 A 
HETATM   34  C   UNK N   1      17.737   9.008 123.185  0.00  0.00     0.014 A 
HETATM   35  C   UNK N   1      16.941   7.866 123.063  0.00  0.00     0.001 A 
HETATM   36  C   UNK N   1      16.073   7.501 124.093  0.00  0.00     0.000 A 
HETATM   37  C   UNK N   1      16.006   8.272 125.255  0.00  0.00     0.001 A 
HETATM   38  C   UNK N   1      16.812   9.406 125.393  0.00  0.00     0.014 A 
ENDBRANCH  10  33
TORSDOF 10
ENDMDL
MODEL 5
REMARK VINA RESULT:      -8.2     15.802     17.803
REMARK  10 active torsions:
REMARK  status: ('A' for Active; 'I' for Inactive)
REMARK    1  A    between atoms: O_2  and  C_15 
REMARK    2  A    between atoms: O_2  and  C_18 
REMARK    3  A    between atoms: O_3  and  C_12 
REMARK    4  A    between atoms: O_4  and  C_13 
REMARK    5  A    between atoms: O_5  and  C_14 
REMARK    6  A    between atoms: O_6  and  C_17 
REMARK    7  A    between atoms: O_9  and  C_20 
REMARK    8  A    between atoms: O_10  and  C_23 
REMARK    9  A    between atoms: C_16  and  C_17 
REMARK   10  A    between atoms: C_25  and  C_27 
ROOT
HETATM    1  O   UNK N   1      17.726  10.618 123.852  0.00  0.00    -0.309 OA
HETATM    2  O   UNK N   1      20.520   9.699 126.505  0.00  0.00    -0.287 OA
HETATM    3  C   UNK N   1      20.257   9.592 121.471  0.00  0.00     0.110 A 
HETATM    4  C   UNK N   1      19.049  10.045 122.011  0.00  0.00     0.078 A 
HETATM    5  C   UNK N   1      21.310   9.236 122.323  0.00  0.00     0.134 A 
HETATM    6  C   UNK N   1      18.886  10.160 123.390  0.00  0.00     0.096 A 
HETATM    7  C   UNK N   1      19.937   9.809 124.276  0.00  0.00     0.084 A 
HETATM    8  C   UNK N   1      21.168   9.322 123.719  0.00  0.00     0.118 A 
HETATM    9  C   UNK N   1      19.689   9.976 125.663  0.00  0.00     0.190 A 
HETATM   10  C   UNK N   1      17.477  10.809 125.144  0.00  0.00     0.090 A 
HETATM   11  C   UNK N   1      18.463  10.489 126.087  0.00  0.00     0.094 A 
ENDROOT
BRANCH   3  12
HETATM   12  O   UNK N   1      20.413   9.475 120.129  0.00  0.00    -0.315 OA
BRANCH  12  13
HETATM   13  C   UNK N   1      20.029   8.339 119.445  0.00  0.00     0.299 C 
HETATM   14  O   UNK N   1      21.208   7.616 119.143  0.00  0.00    -0.340 OA
HETATM   15  C   UNK N   1      20.919   6.375 118.531  0.00  0.00     0.253 C 
HETATM   16  C   UNK N   1      20.231   6.619 117.164  0.00  0.00     0.189 C 
HETATM   17  C   UNK N   1      18.957   7.462 117.361  0.00  0.00     0.183 C 
HETATM   18  C   UNK N   1      19.307   8.741 118.147  0.00  0.00     0.205 C 
BRANCH  15  19
HETATM   19  C   UNK N   1      22.214   5.620 118.353  0.00  0.00     0.172 C 
HETATM   20  O   UNK N   1      22.835   5.700 117.302  0.00  0.00    -0.648 OA
BRANCH  19  21
HETATM   21  O   UNK N   1      22.699   4.863 119.360  0.00  0.00    -0.774 OA
HETATM   22  H   UNK N   1      23.478   4.304 119.230  0.00  0.00     0.167 HD
ENDBRANCH  19  21
ENDBRANCH  15  19
BRANCH  16  23
HETATM   23  O   UNK N   1      19.929   5.411 116.510  0.00  0.00    -0.390 OA
HETATM   24  H   UNK N   1      19.007   5.490 116.148  0.00  0.00     0.210 HD
ENDBRANCH  16  23
BRANCH  17  25
HETATM   25  O   UNK N   1      18.415   7.783 116.107  0.00  0.00    -0.390 OA
HETATM   26  H   UNK N   1      17.698   7.123 115.921  0.00  0.00     0.210 HD
ENDBRANCH  17  25
BRANCH  18  27
HETATM   27  O   UNK N   1      18.142   9.458 118.465  0.00  0.00    -0.388 OA
HETATM   28  H   UNK N   1      18.419  10.388 118.670  0.00  0.00     0.210 HD
ENDBRANCH  18  27
ENDBRANCH  12  13
ENDBRANCH   3  12
BRANCH   5  29
HETATM   29  O   UNK N   1      22.477   8.779 121.813  0.00  0.00    -0.356 OA
HETATM   30  H   UNK N   1      23.306   8.797 122.313  0.00  0.00     0.218 HD
ENDBRANCH   5  29
BRANCH   8  31
HETATM   31  O   UNK N   1      22.228   8.929 124.465  0.00  0.00    -0.357 OA
HETATM   32  H   UNK N   1      22.544   9.337 125.275  0.00  0.00     0.218 HD
ENDBRANCH   8  31
BRANCH  10  33
HETATM   33  C   UNK N   1      16.156  11.372 125.540  0.00  0.00    -0.002 A 
HETATM   34  C   UNK N   1      14.941  10.831 125.063  0.00  0.00     0.014 A 
HETATM   35  C   UNK N   1      13.719  11.369 125.472  0.00  0.00     0.001 A 
HETATM   36  C   UNK N   1      13.686  12.458 126.345  0.00  0.00     0.000 A 
HETATM   37  C   UNK N   1      14.879  13.006 126.820  0.00  0.00     0.001 A 
HETATM   38  C   UNK N   1      16.106  12.462 126.431  0.00  0.00     0.014 A 
ENDBRANCH  10  33
TORSDOF 10
ENDMDL
MODEL 6
REMARK VINA RESULT:      -8.0     12.530     16.482
REMARK  10 active torsions:
REMARK  status: ('A' for Active; 'I' for Inactive)
REMARK    1  A    between atoms: O_2  and  C_15 
REMARK    2  A    between atoms: O_2  and  C_18 
REMARK    3  A    between atoms: O_3  and  C_12 
REMARK    4  A    between atoms: O_4  and  C_13 
REMARK    5  A    between atoms: O_5  and  C_14 
REMARK    6  A    between atoms: O_6  and  C_17 
REMARK    7  A    between atoms: O_9  and  C_20 
REMARK    8  A    between atoms: O_10  and  C_23 
REMARK    9  A    between atoms: C_16  and  C_17 
REMARK   10  A    between atoms: C_25  and  C_27 
ROOT
HETATM    1  O   UNK N   1      15.600   9.561 124.451  0.00  0.00    -0.309 OA
HETATM    2  O   UNK N   1      13.181  12.212 126.129  0.00  0.00    -0.287 OA
HETATM    3  C   UNK N   1      18.181  11.825 125.608  0.00  0.00     0.110 A 
HETATM    4  C   UNK N   1      17.545  10.726 125.022  0.00  0.00     0.078 A 
HETATM    5  C   UNK N   1      17.418  12.820 126.233  0.00  0.00     0.134 A 
HETATM    6  C   UNK N   1      16.157  10.615 125.041  0.00  0.00     0.096 A 
HETATM    7  C   UNK N   1      15.360  11.608 125.665  0.00  0.00     0.084 A 
HETATM    8  C   UNK N   1      16.017  12.725 126.285  0.00  0.00     0.118 A 
HETATM    9  C   UNK N   1      13.953  11.423 125.620  0.00  0.00     0.190 A 
HETATM   10  C   UNK N   1      14.286   9.378 124.371  0.00  0.00     0.090 A 
HETATM   11  C   UNK N   1      13.425  10.313 124.960  0.00  0.00     0.094 A 
ENDROOT
BRANCH   3  12
HETATM   12  O   UNK N   1      19.533  11.930 125.593  0.00  0.00    -0.315 OA
BRANCH  12  13
HETATM   13  C   UNK N   1      20.229  12.242 124.442  0.00  0.00     0.299 C 
HETATM   14  O   UNK N   1      21.178  11.211 124.238  0.00  0.00    -0.340 OA
HETATM   15  C   UNK N   1      21.879  11.378 123.021  0.00  0.00     0.253 C 
HETATM   16  C   UNK N   1      22.706  12.687 123.074  0.00  0.00     0.189 C 
HETATM   17  C   UNK N   1      21.778  13.882 123.360  0.00  0.00     0.183 C 
HETATM   18  C   UNK N   1      20.946  13.592 124.624  0.00  0.00     0.205 C 
BRANCH  15  19
HETATM   19  C   UNK N   1      22.778  10.181 122.823  0.00  0.00     0.172 C 
HETATM   20  O   UNK N   1      22.302   9.055 122.769  0.00  0.00    -0.648 OA
BRANCH  19  21
HETATM   21  O   UNK N   1      24.111  10.351 122.694  0.00  0.00    -0.774 OA
HETATM   22  H   UNK N   1      24.565  10.110 121.874  0.00  0.00     0.167 HD
ENDBRANCH  19  21
ENDBRANCH  15  19
BRANCH  16  23
HETATM   23  O   UNK N   1      23.429  12.895 121.886  0.00  0.00    -0.390 OA
HETATM   24  H   UNK N   1      22.775  12.918 121.139  0.00  0.00     0.210 HD
ENDBRANCH  16  23
BRANCH  17  25
HETATM   25  O   UNK N   1      22.554  15.040 123.533  0.00  0.00    -0.390 OA
HETATM   26  H   UNK N   1      22.047  15.793 123.132  0.00  0.00     0.210 HD
ENDBRANCH  17  25
BRANCH  18  27
HETATM   27  O   UNK N   1      19.990  14.601 124.827  0.00  0.00    -0.388 OA
HETATM   28  H   UNK N   1      20.286  15.129 125.614  0.00  0.00     0.210 HD
ENDBRANCH  18  27
ENDBRANCH  12  13
ENDBRANCH   3  12
BRANCH   5  29
HETATM   29  O   UNK N   1      18.023  13.879 126.818  0.00  0.00    -0.356 OA
HETATM   30  H   UNK N   1      17.609  14.385 127.532  0.00  0.00     0.218 HD
ENDBRANCH   5  29
BRANCH   8  31
HETATM   31  O   UNK N   1      15.363  13.717 126.936  0.00  0.00    -0.357 OA
HETATM   32  H   UNK N   1      14.446  13.710 127.223  0.00  0.00     0.218 HD
ENDBRANCH   8  31
BRANCH  10  33
HETATM   33  C   UNK N   1      13.777   8.182 123.642  0.00  0.00    -0.002 A 
HETATM   34  C   UNK N   1      13.636   6.927 124.274  0.00  0.00     0.014 A 
HETATM   35  C   UNK N   1      13.134   5.831 123.567  0.00  0.00     0.001 A 
HETATM   36  C   UNK N   1      12.780   5.963 122.224  0.00  0.00     0.000 A 
HETATM   37  C   UNK N   1      12.917   7.197 121.585  0.00  0.00     0.001 A 
HETATM   38  C   UNK N   1      13.401   8.303 122.290  0.00  0.00     0.014 A 
ENDBRANCH  10  33
TORSDOF 10
ENDMDL
MODEL 7
REMARK VINA RESULT:      -7.9     12.620     16.192
REMARK  10 active torsions:
REMARK  status: ('A' for Active; 'I' for Inactive)
REMARK    1  A    between atoms: O_2  and  C_15 
REMARK    2  A    between atoms: O_2  and  C_18 
REMARK    3  A    between atoms: O_3  and  C_12 
REMARK    4  A    between atoms: O_4  and  C_13 
REMARK    5  A    between atoms: O_5  and  C_14 
REMARK    6  A    between atoms: O_6  and  C_17 
REMARK    7  A    between atoms: O_9  and  C_20 
REMARK    8  A    between atoms: O_10  and  C_23 
REMARK    9  A    between atoms: C_16  and  C_17 
REMARK   10  A    between atoms: C_25  and  C_27 
ROOT
HETATM    1  O   UNK N   1      18.566  11.371 124.891  0.00  0.00    -0.309 OA
HETATM    2  O   UNK N   1      20.914  14.377 125.958  0.00  0.00    -0.287 OA
HETATM    3  C   UNK N   1      21.621  10.058 123.454  0.00  0.00     0.110 A 
HETATM    4  C   UNK N   1      20.286  10.178 123.850  0.00  0.00     0.078 A 
HETATM    5  C   UNK N   1      22.538  11.065 123.785  0.00  0.00     0.134 A 
HETATM    6  C   UNK N   1      19.851  11.296 124.558  0.00  0.00     0.096 A 
HETATM    7  C   UNK N   1      20.757  12.331 124.904  0.00  0.00     0.084 A 
HETATM    8  C   UNK N   1      22.133  12.195 124.516  0.00  0.00     0.118 A 
HETATM    9  C   UNK N   1      20.223  13.441 125.609  0.00  0.00     0.190 A 
HETATM   10  C   UNK N   1      18.034  12.410 125.527  0.00  0.00     0.090 A 
HETATM   11  C   UNK N   1      18.860  13.478 125.905  0.00  0.00     0.094 A 
ENDROOT
BRANCH   3  12
HETATM   12  O   UNK N   1      22.045   8.968 122.769  0.00  0.00    -0.315 OA
BRANCH  12  13
HETATM   13  C   UNK N   1      21.449   8.569 121.589  0.00  0.00     0.299 C 
HETATM   14  O   UNK N   1      20.682   9.663 121.120  0.00  0.00    -0.340 OA
HETATM   15  C   UNK N   1      20.109   9.397 119.856  0.00  0.00     0.253 C 
HETATM   16  C   UNK N   1      19.107   8.221 119.977  0.00  0.00     0.189 C 
HETATM   17  C   UNK N   1      19.821   6.981 120.546  0.00  0.00     0.183 C 
HETATM   18  C   UNK N   1      20.536   7.360 121.857  0.00  0.00     0.205 C 
BRANCH  15  19
HETATM   19  C   UNK N   1      19.413  10.649 119.377  0.00  0.00     0.172 C 
HETATM   20  O   UNK N   1      20.065  11.593 118.952  0.00  0.00    -0.648 OA
BRANCH  19  21
HETATM   21  O   UNK N   1      18.066  10.726 119.406  0.00  0.00    -0.774 OA
HETATM   22  H   UNK N   1      17.519   9.966 119.160  0.00  0.00     0.167 HD
ENDBRANCH  19  21
ENDBRANCH  15  19
BRANCH  16  23
HETATM   23  O   UNK N   1      18.503   7.922 118.743  0.00  0.00    -0.390 OA
HETATM   24  H   UNK N   1      17.595   7.564 118.934  0.00  0.00     0.210 HD
ENDBRANCH  16  23
BRANCH  17  25
HETATM   25  O   UNK N   1      18.878   5.965 120.771  0.00  0.00    -0.390 OA
HETATM   26  H   UNK N   1      18.445   6.157 121.643  0.00  0.00     0.210 HD
ENDBRANCH  17  25
BRANCH  18  27
HETATM   27  O   UNK N   1      21.313   6.285 122.323  0.00  0.00    -0.388 OA
HETATM   28  H   UNK N   1      22.264   6.533 122.186  0.00  0.00     0.210 HD
ENDBRANCH  18  27
ENDBRANCH  12  13
ENDBRANCH   3  12
BRANCH   5  29
HETATM   29  O   UNK N   1      23.837  10.953 123.423  0.00  0.00    -0.356 OA
HETATM   30  H   UNK N   1      24.116  10.898 122.498  0.00  0.00     0.218 HD
ENDBRANCH   5  29
BRANCH   8  31
HETATM   31  O   UNK N   1      23.092  13.103 124.816  0.00  0.00    -0.357 OA
HETATM   32  H   UNK N   1      23.227  13.957 124.397  0.00  0.00     0.218 HD
ENDBRANCH   8  31
BRANCH  10  33
HETATM   33  C   UNK N   1      16.571  12.404 125.805  0.00  0.00    -0.002 A 
HETATM   34  C   UNK N   1      16.017  13.095 126.906  0.00  0.00     0.014 A 
HETATM   35  C   UNK N   1      14.637  13.087 127.124  0.00  0.00     0.001 A 
HETATM   36  C   UNK N   1      13.793  12.382 126.265  0.00  0.00     0.000 A 
HETATM   37  C   UNK N   1      14.327  11.692 125.175  0.00  0.00     0.001 A 
HETATM   38  C   UNK N   1      15.705  11.710 124.938  0.00  0.00     0.014 A 
ENDBRANCH  10  33
TORSDOF 10
ENDMDL
MODEL 8
REMARK VINA RESULT:      -7.9      2.476      3.956
REMARK  10 active torsions:
REMARK  status: ('A' for Active; 'I' for Inactive)
REMARK    1  A    between atoms: O_2  and  C_15 
REMARK    2  A    between atoms: O_2  and  C_18 
REMARK    3  A    between atoms: O_3  and  C_12 
REMARK    4  A    between atoms: O_4  and  C_13 
REMARK    5  A    between atoms: O_5  and  C_14 
REMARK    6  A    between atoms: O_6  and  C_17 
REMARK    7  A    between atoms: O_9  and  C_20 
REMARK    8  A    between atoms: O_10  and  C_23 
REMARK    9  A    between atoms: C_16  and  C_17 
REMARK   10  A    between atoms: C_25  and  C_27 
ROOT
HETATM    1  O   UNK N   1      25.609  23.992 126.636  0.00  0.00    -0.309 OA
HETATM    2  O   UNK N   1      26.453  26.497 129.587  0.00  0.00    -0.287 OA
HETATM    3  C   UNK N   1      29.046  22.951 127.113  0.00  0.00     0.110 A 
HETATM    4  C   UNK N   1      27.739  23.029 126.622  0.00  0.00     0.078 A 
HETATM    5  C   UNK N   1      29.447  23.790 128.160  0.00  0.00     0.134 A 
HETATM    6  C   UNK N   1      26.833  23.943 127.154  0.00  0.00     0.096 A 
HETATM    7  C   UNK N   1      27.213  24.807 128.213  0.00  0.00     0.084 A 
HETATM    8  C   UNK N   1      28.550  24.709 128.731  0.00  0.00     0.118 A 
HETATM    9  C   UNK N   1      26.232  25.719 128.680  0.00  0.00     0.190 A 
HETATM   10  C   UNK N   1      24.680  24.855 127.037  0.00  0.00     0.090 A 
HETATM   11  C   UNK N   1      24.973  25.746 128.078  0.00  0.00     0.094 A 
ENDROOT
BRANCH   3  12
HETATM   12  O   UNK N   1      29.926  22.057 126.598  0.00  0.00    -0.315 OA
BRANCH  12  13
HETATM   13  C   UNK N   1      31.233  22.400 126.315  0.00  0.00     0.299 C 
HETATM   14  O   UNK N   1      31.208  23.689 125.728  0.00  0.00    -0.340 OA
HETATM   15  C   UNK N   1      32.512  24.182 125.493  0.00  0.00     0.253 C 
HETATM   16  C   UNK N   1      33.230  23.279 124.459  0.00  0.00     0.189 C 
HETATM   17  C   UNK N   1      33.260  21.825 124.965  0.00  0.00     0.183 C 
HETATM   18  C   UNK N   1      31.830  21.381 125.328  0.00  0.00     0.205 C 
BRANCH  15  19
HETATM   19  C   UNK N   1      32.397  25.599 124.982  0.00  0.00     0.172 C 
HETATM   20  O   UNK N   1      31.701  26.413 125.574  0.00  0.00    -0.648 OA
BRANCH  19  21
HETATM   21  O   UNK N   1      33.072  25.975 123.876  0.00  0.00    -0.774 OA
HETATM   22  H   UNK N   1      33.708  25.379 123.454  0.00  0.00     0.167 HD
ENDBRANCH  19  21
ENDBRANCH  15  19
BRANCH  16  23
HETATM   23  O   UNK N   1      34.532  23.735 124.185  0.00  0.00    -0.390 OA
HETATM   24  H   UNK N   1      34.706  23.579 123.219  0.00  0.00     0.210 HD
ENDBRANCH  16  23
BRANCH  17  25
HETATM   25  O   UNK N   1      33.797  20.998 123.965  0.00  0.00    -0.390 OA
HETATM   26  H   UNK N   1      33.378  20.105 124.069  0.00  0.00     0.210 HD
ENDBRANCH  17  25
BRANCH  18  27
HETATM   27  O   UNK N   1      31.846  20.109 125.926  0.00  0.00    -0.388 OA
HETATM   28  H   UNK N   1      32.780  19.777 125.877  0.00  0.00     0.210 HD
ENDBRANCH  18  27
ENDBRANCH  12  13
ENDBRANCH   3  12
BRANCH   5  29
HETATM   29  O   UNK N   1      30.704  23.712 128.656  0.00  0.00    -0.356 OA
HETATM   30  H   UNK N   1      30.903  23.293 129.506  0.00  0.00     0.218 HD
ENDBRANCH   5  29
BRANCH   8  31
HETATM   31  O   UNK N   1      29.015  25.460 129.758  0.00  0.00    -0.357 OA
HETATM   32  H   UNK N   1      28.522  25.748 130.530  0.00  0.00     0.218 HD
ENDBRANCH   8  31
BRANCH  10  33
HETATM   33  C   UNK N   1      23.358  24.849 126.349  0.00  0.00    -0.002 A 
HETATM   34  C   UNK N   1      22.175  25.260 127.002  0.00  0.00     0.014 A 
HETATM   35  C   UNK N   1      20.956  25.263 126.321  0.00  0.00     0.001 A 
HETATM   36  C   UNK N   1      20.892  24.845 124.991  0.00  0.00     0.000 A 
HETATM   37  C   UNK N   1      22.052  24.431 124.334  0.00  0.00     0.001 A 
HETATM   38  C   UNK N   1      23.280  24.443 125.003  0.00  0.00     0.014 A 
ENDBRANCH  10  33
TORSDOF 10
ENDMDL
MODEL 9
REMARK VINA RESULT:      -7.9     14.190     17.956
REMARK  10 active torsions:
REMARK  status: ('A' for Active; 'I' for Inactive)
REMARK    1  A    between atoms: O_2  and  C_15 
REMARK    2  A    between atoms: O_2  and  C_18 
REMARK    3  A    between atoms: O_3  and  C_12 
REMARK    4  A    between atoms: O_4  and  C_13 
REMARK    5  A    between atoms: O_5  and  C_14 
REMARK    6  A    between atoms: O_6  and  C_17 
REMARK    7  A    between atoms: O_9  and  C_20 
REMARK    8  A    between atoms: O_10  and  C_23 
REMARK    9  A    between atoms: C_16  and  C_17 
REMARK   10  A    between atoms: C_25  and  C_27 
ROOT
HETATM    1  O   UNK N   1      17.702  10.433 124.536  0.00  0.00    -0.309 OA
HETATM    2  O   UNK N   1      20.788  12.690 125.571  0.00  0.00    -0.287 OA
HETATM    3  C   UNK N   1      20.255   8.435 122.920  0.00  0.00     0.110 A 
HETATM    4  C   UNK N   1      19.012   8.878 123.382  0.00  0.00     0.078 A 
HETATM    5  C   UNK N   1      21.413   9.158 123.233  0.00  0.00     0.134 A 
HETATM    6  C   UNK N   1      18.910  10.043 124.140  0.00  0.00     0.096 A 
HETATM    7  C   UNK N   1      20.065  10.795 124.470  0.00  0.00     0.084 A 
HETATM    8  C   UNK N   1      21.344  10.325 124.014  0.00  0.00     0.118 A 
HETATM    9  C   UNK N   1      19.865  11.977 125.230  0.00  0.00     0.190 A 
HETATM   10  C   UNK N   1      17.483  11.549 125.225  0.00  0.00     0.090 A 
HETATM   11  C   UNK N   1      18.571  12.353 125.592  0.00  0.00     0.094 A 
ENDROOT
BRANCH   3  12
HETATM   12  O   UNK N   1      20.355   7.299 122.186  0.00  0.00    -0.315 OA
BRANCH  12  13
HETATM   13  C   UNK N   1      19.774   7.182 120.939  0.00  0.00     0.299 C 
HETATM   14  O   UNK N   1      18.944   6.034 120.973  0.00  0.00    -0.340 OA
HETATM   15  C   UNK N   1      18.216   5.880 119.771  0.00  0.00     0.253 C 
HETATM   16  C   UNK N   1      19.196   5.638 118.596  0.00  0.00     0.189 C 
HETATM   17  C   UNK N   1      20.199   6.804 118.502  0.00  0.00     0.183 C 
HETATM   18  C   UNK N   1      20.870   7.011 119.873  0.00  0.00     0.205 C 
BRANCH  15  19
HETATM   19  C   UNK N   1      17.274   4.710 119.935  0.00  0.00     0.172 C 
HETATM   20  O   UNK N   1      16.091   4.902 120.182  0.00  0.00    -0.648 OA
BRANCH  19  21
HETATM   21  O   UNK N   1      17.733   3.449 119.798  0.00  0.00    -0.774 OA
HETATM   22  H   UNK N   1      17.801   3.036 118.924  0.00  0.00     0.167 HD
ENDBRANCH  19  21
ENDBRANCH  15  19
BRANCH  16  23
HETATM   23  O   UNK N   1      18.517   5.470 117.377  0.00  0.00    -0.390 OA
HETATM   24  H   UNK N   1      17.702   6.038 117.408  0.00  0.00     0.210 HD
ENDBRANCH  16  23
BRANCH  17  25
HETATM   25  O   UNK N   1      21.158   6.512 117.519  0.00  0.00    -0.390 OA
HETATM   26  H   UNK N   1      21.397   7.369 117.081  0.00  0.00     0.210 HD
ENDBRANCH  17  25
BRANCH  18  27
HETATM   27  O   UNK N   1      21.683   8.157 119.855  0.00  0.00    -0.388 OA
HETATM   28  H   UNK N   1      21.419   8.689 119.060  0.00  0.00     0.210 HD
ENDBRANCH  18  27
ENDBRANCH  12  13
ENDBRANCH   3  12
BRANCH   5  29
HETATM   29  O   UNK N   1      22.624   8.729 122.807  0.00  0.00    -0.356 OA
HETATM   30  H   UNK N   1      22.781   8.435 121.898  0.00  0.00     0.218 HD
ENDBRANCH   5  29
BRANCH   8  31
HETATM   31  O   UNK N   1      22.516  10.943 124.292  0.00  0.00    -0.357 OA
HETATM   32  H   UNK N   1      23.192  10.646 124.907  0.00  0.00     0.218 HD
ENDBRANCH   8  31
BRANCH  10  33
HETATM   33  C   UNK N   1      16.080  11.909 125.572  0.00  0.00    -0.002 A 
HETATM   34  C   UNK N   1      14.982  11.448 124.812  0.00  0.00     0.014 A 
HETATM   35  C   UNK N   1      13.677  11.786 125.179  0.00  0.00     0.001 A 
HETATM   36  C   UNK N   1      13.446  12.596 126.292  0.00  0.00     0.000 A 
HETATM   37  C   UNK N   1      14.522  13.063 127.049  0.00  0.00     0.001 A 
HETATM   38  C   UNK N   1      15.831  12.714 126.701  0.00  0.00     0.014 A 
ENDBRANCH  10  33
TORSDOF 10
ENDMDL
