# Supplementary material for: Computational discovery of natural inhibitors targeting enterovirus D68 3C protease using molecular docking pharmacokinetics and dynamics simulations
Source: Sci Rep. 2025 Mar 31;15:11015. doi: 10.1038/s41598-025-95163-y (PMC11958634; doi:10.1038/s41598-025-95163-y)
Supplement: Supplementary file 1 — Supplementary Information 1. [file 41598_2025_95163_MOESM1_ESM.zip › docking/3ol6/65064_uff_E=325.39_out.pdbqt]

MODEL 1
REMARK VINA RESULT:      -8.0      0.000      0.000
REMARK  12 active torsions:
REMARK  status: ('A' for Active; 'I' for Inactive)
REMARK    1  A    between atoms: O_2  and  C_12 
REMARK    2  A    between atoms: O_2  and  C_24 
REMARK    3  A    between atoms: O_3  and  C_18 
REMARK    4  A    between atoms: O_4  and  C_23 
REMARK    5  A    between atoms: O_5  and  C_25 
REMARK    6  A    between atoms: O_6  and  C_26 
REMARK    7  A    between atoms: O_8  and  C_27 
REMARK    8  A    between atoms: O_9  and  C_31 
REMARK    9  A    between atoms: O_10  and  C_32 
REMARK   10  A    between atoms: O_11  and  C_33 
REMARK   11  A    between atoms: C_13  and  C_16 
REMARK   12  A    between atoms: C_24  and  C_28 
ROOT
HETATM    1  O   UNK N   1      18.068  11.528 125.310  0.00  0.00    -0.338 OA
HETATM    2  C   UNK N   1      17.792   9.539 124.015  0.00  0.00     0.170 C 
HETATM    3  C   UNK N   1      18.713  10.362 124.928  0.00  0.00     0.192 C 
HETATM    4  C   UNK N   1      16.511   9.189 124.808  0.00  0.00     0.080 C 
HETATM    5  C   UNK N   1      15.947  10.413 125.507  0.00  0.00     0.011 A 
HETATM    6  C   UNK N   1      16.772  11.542 125.712  0.00  0.00     0.081 A 
HETATM    7  C   UNK N   1      14.618  10.432 125.970  0.00  0.00     0.077 A 
HETATM    8  C   UNK N   1      16.261  12.679 126.343  0.00  0.00     0.074 A 
HETATM    9  C   UNK N   1      14.120  11.578 126.611  0.00  0.00     0.073 A 
HETATM   10  C   UNK N   1      14.936  12.698 126.796  0.00  0.00     0.071 A 
ENDROOT
BRANCH   2  11
HETATM   11  O   UNK N   1      17.442  10.317 122.931  0.00  0.00    -0.309 OA
BRANCH  11  12
HETATM   12  C   UNK N   1      17.535   9.927 121.633  0.00  0.00     0.294 C 
HETATM   13  O   UNK N   1      16.531   9.820 120.942  0.00  0.00    -0.259 OA
BRANCH  12  14
HETATM   14  C   UNK N   1      18.870   9.633 121.076  0.00  0.00     0.045 A 
HETATM   15  C   UNK N   1      19.382   8.325 121.057  0.00  0.00     0.057 A 
HETATM   16  C   UNK N   1      20.658   8.075 120.527  0.00  0.00     0.102 A 
HETATM   17  C   UNK N   1      21.416   9.134 119.992  0.00  0.00     0.132 A 
HETATM   18  C   UNK N   1      20.896  10.435 119.992  0.00  0.00     0.102 A 
HETATM   19  C   UNK N   1      19.634  10.681 120.541  0.00  0.00     0.057 A 
BRANCH  16  20
HETATM   20  O   UNK N   1      21.159   6.821 120.531  0.00  0.00    -0.358 OA
HETATM   21  H   UNK N   1      22.004   6.607 120.110  0.00  0.00     0.218 HD
ENDBRANCH  16  20
BRANCH  17  22
HETATM   22  O   UNK N   1      22.645   8.917 119.473  0.00  0.00    -0.356 OA
HETATM   23  H   UNK N   1      22.809   8.902 118.520  0.00  0.00     0.218 HD
ENDBRANCH  17  22
BRANCH  18  24
HETATM   24  O   UNK N   1      21.613  11.446 119.460  0.00  0.00    -0.358 OA
HETATM   25  H   UNK N   1      22.423  11.770 119.881  0.00  0.00     0.218 HD
ENDBRANCH  18  24
ENDBRANCH  12  14
ENDBRANCH  11  12
ENDBRANCH   2  11
BRANCH   3  26
HETATM   26  C   UNK N   1      20.038  10.679 124.267  0.00  0.00    -0.021 A 
HETATM   27  C   UNK N   1      20.978   9.655 124.079  0.00  0.00     0.049 A 
HETATM   28  C   UNK N   1      22.215   9.923 123.476  0.00  0.00     0.102 A 
HETATM   29  C   UNK N   1      22.525  11.224 123.058  0.00  0.00     0.132 A 
HETATM   30  C   UNK N   1      21.589  12.260 123.240  0.00  0.00     0.102 A 
HETATM   31  C   UNK N   1      20.348  11.984 123.838  0.00  0.00     0.049 A 
BRANCH  28  32
HETATM   32  O   UNK N   1      23.112   8.931 123.296  0.00  0.00    -0.358 OA
HETATM   33  H   UNK N   1      22.877   8.109 122.843  0.00  0.00     0.218 HD
ENDBRANCH  28  32
BRANCH  29  34
HETATM   34  O   UNK N   1      23.726  11.465 122.486  0.00  0.00    -0.356 OA
HETATM   35  H   UNK N   1      23.821  11.663 121.544  0.00  0.00     0.218 HD
ENDBRANCH  29  34
BRANCH  30  36
HETATM   36  O   UNK N   1      21.887  13.514 122.841  0.00  0.00    -0.358 OA
HETATM   37  H   UNK N   1      22.217  13.705 121.951  0.00  0.00     0.218 HD
ENDBRANCH  30  36
ENDBRANCH   3  26
BRANCH   7  38
HETATM   38  O   UNK N   1      13.823   9.356 125.788  0.00  0.00    -0.360 OA
HETATM   39  H   UNK N   1      13.627   9.012 124.906  0.00  0.00     0.217 HD
ENDBRANCH   7  38
BRANCH  10  40
HETATM   40  O   UNK N   1      14.440  13.788 127.420  0.00  0.00    -0.361 OA
HETATM   41  H   UNK N   1      14.952  14.606 127.499  0.00  0.00     0.217 HD
ENDBRANCH  10  40
TORSDOF 12
ENDMDL
MODEL 2
REMARK VINA RESULT:      -8.0      0.056      2.046
REMARK  12 active torsions:
REMARK  status: ('A' for Active; 'I' for Inactive)
REMARK    1  A    between atoms: O_2  and  C_12 
REMARK    2  A    between atoms: O_2  and  C_24 
REMARK    3  A    between atoms: O_3  and  C_18 
REMARK    4  A    between atoms: O_4  and  C_23 
REMARK    5  A    between atoms: O_5  and  C_25 
REMARK    6  A    between atoms: O_6  and  C_26 
REMARK    7  A    between atoms: O_8  and  C_27 
REMARK    8  A    between atoms: O_9  and  C_31 
REMARK    9  A    between atoms: O_10  and  C_32 
REMARK   10  A    between atoms: O_11  and  C_33 
REMARK   11  A    between atoms: C_13  and  C_16 
REMARK   12  A    between atoms: C_24  and  C_28 
ROOT
HETATM    1  O   UNK N   1      18.043  11.485 125.311  0.00  0.00    -0.338 OA
HETATM    2  C   UNK N   1      17.754   9.510 123.998  0.00  0.00     0.170 C 
HETATM    3  C   UNK N   1      18.676  10.313 124.927  0.00  0.00     0.192 C 
HETATM    4  C   UNK N   1      16.459   9.172 124.774  0.00  0.00     0.080 C 
HETATM    5  C   UNK N   1      15.904  10.399 125.476  0.00  0.00     0.011 A 
HETATM    6  C   UNK N   1      16.743  11.515 125.700  0.00  0.00     0.081 A 
HETATM    7  C   UNK N   1      14.571  10.433 125.926  0.00  0.00     0.077 A 
HETATM    8  C   UNK N   1      16.241  12.653 126.334  0.00  0.00     0.074 A 
HETATM    9  C   UNK N   1      14.083  11.581 126.570  0.00  0.00     0.073 A 
HETATM   10  C   UNK N   1      14.912  12.688 126.773  0.00  0.00     0.071 A 
ENDROOT
BRANCH   2  11
HETATM   11  O   UNK N   1      17.426  10.301 122.916  0.00  0.00    -0.309 OA
BRANCH  11  12
HETATM   12  C   UNK N   1      17.519   9.917 121.617  0.00  0.00     0.294 C 
HETATM   13  O   UNK N   1      16.513   9.776 120.936  0.00  0.00    -0.259 OA
BRANCH  12  14
HETATM   14  C   UNK N   1      18.858   9.672 121.044  0.00  0.00     0.045 A 
HETATM   15  C   UNK N   1      19.623  10.719 120.503  0.00  0.00     0.057 A 
HETATM   16  C   UNK N   1      20.890  10.457 119.958  0.00  0.00     0.102 A 
HETATM   17  C   UNK N   1      21.405   9.146 119.976  0.00  0.00     0.132 A 
HETATM   18  C   UNK N   1      20.650   8.107 120.535  0.00  0.00     0.102 A 
HETATM   19  C   UNK N   1      19.379   8.371 121.056  0.00  0.00     0.057 A 
BRANCH  16  20
HETATM   20  O   UNK N   1      21.615  11.459 119.417  0.00  0.00    -0.358 OA
HETATM   21  H   UNK N   1      22.068  11.361 118.567  0.00  0.00     0.218 HD
ENDBRANCH  16  20
BRANCH  17  22
HETATM   22  O   UNK N   1      22.623   8.870 119.460  0.00  0.00    -0.356 OA
HETATM   23  H   UNK N   1      22.787   8.840 118.507  0.00  0.00     0.218 HD
ENDBRANCH  17  22
BRANCH  18  24
HETATM   24  O   UNK N   1      21.150   6.855 120.571  0.00  0.00    -0.358 OA
HETATM   25  H   UNK N   1      20.729   6.125 120.093  0.00  0.00     0.218 HD
ENDBRANCH  18  24
ENDBRANCH  12  14
ENDBRANCH  11  12
ENDBRANCH   2  11
BRANCH   3  26
HETATM   26  C   UNK N   1      20.012  10.617 124.282  0.00  0.00    -0.021 A 
HETATM   27  C   UNK N   1      20.297  11.927 123.870  0.00  0.00     0.049 A 
HETATM   28  C   UNK N   1      21.523  12.235 123.264  0.00  0.00     0.102 A 
HETATM   29  C   UNK N   1      22.477  11.229 123.060  0.00  0.00     0.132 A 
HETATM   30  C   UNK N   1      22.203   9.910 123.471  0.00  0.00     0.102 A 
HETATM   31  C   UNK N   1      20.976   9.609 124.085  0.00  0.00     0.049 A 
BRANCH  28  32
HETATM   32  O   UNK N   1      21.791  13.499 122.875  0.00  0.00    -0.358 OA
HETATM   33  H   UNK N   1      21.395  14.262 123.319  0.00  0.00     0.218 HD
ENDBRANCH  28  32
BRANCH  29  34
HETATM   34  O   UNK N   1      23.650  11.542 122.467  0.00  0.00    -0.356 OA
HETATM   35  H   UNK N   1      24.491  11.151 122.742  0.00  0.00     0.218 HD
ENDBRANCH  29  34
BRANCH  30  36
HETATM   36  O   UNK N   1      23.119   8.939 123.272  0.00  0.00    -0.358 OA
HETATM   37  H   UNK N   1      24.036   9.139 123.035  0.00  0.00     0.218 HD
ENDBRANCH  30  36
ENDBRANCH   3  26
BRANCH   7  38
HETATM   38  O   UNK N   1      13.763   9.370 125.726  0.00  0.00    -0.360 OA
HETATM   39  H   UNK N   1      12.858   9.472 125.403  0.00  0.00     0.217 HD
ENDBRANCH   7  38
BRANCH  10  40
HETATM   40  O   UNK N   1      14.425  13.780 127.400  0.00  0.00    -0.361 OA
HETATM   41  H   UNK N   1      13.505  14.061 127.291  0.00  0.00     0.217 HD
ENDBRANCH  10  40
TORSDOF 12
ENDMDL
MODEL 3
REMARK VINA RESULT:      -7.8      1.251      3.722
REMARK  12 active torsions:
REMARK  status: ('A' for Active; 'I' for Inactive)
REMARK    1  A    between atoms: O_2  and  C_12 
REMARK    2  A    between atoms: O_2  and  C_24 
REMARK    3  A    between atoms: O_3  and  C_18 
REMARK    4  A    between atoms: O_4  and  C_23 
REMARK    5  A    between atoms: O_5  and  C_25 
REMARK    6  A    between atoms: O_6  and  C_26 
REMARK    7  A    between atoms: O_8  and  C_27 
REMARK    8  A    between atoms: O_9  and  C_31 
REMARK    9  A    between atoms: O_10  and  C_32 
REMARK   10  A    between atoms: O_11  and  C_33 
REMARK   11  A    between atoms: C_13  and  C_16 
REMARK   12  A    between atoms: C_24  and  C_28 
ROOT
HETATM    1  O   UNK N   1      16.495   9.404 124.021  0.00  0.00    -0.338 OA
HETATM    2  C   UNK N   1      17.819  11.354 124.416  0.00  0.00     0.170 C 
HETATM    3  C   UNK N   1      17.236  10.384 123.378  0.00  0.00     0.192 C 
HETATM    4  C   UNK N   1      16.645  12.008 125.181  0.00  0.00     0.080 C 
HETATM    5  C   UNK N   1      15.638  10.966 125.635  0.00  0.00     0.011 A 
HETATM    6  C   UNK N   1      15.627   9.692 125.023  0.00  0.00     0.081 A 
HETATM    7  C   UNK N   1      14.701  11.258 126.643  0.00  0.00     0.077 A 
HETATM    8  C   UNK N   1      14.713   8.721 125.440  0.00  0.00     0.074 A 
HETATM    9  C   UNK N   1      13.781  10.277 127.046  0.00  0.00     0.073 A 
HETATM   10  C   UNK N   1      13.787   9.012 126.449  0.00  0.00     0.071 A 
ENDROOT
BRANCH   2  11
HETATM   11  O   UNK N   1      18.581  10.630 125.312  0.00  0.00    -0.309 OA
BRANCH  11  12
HETATM   12  C   UNK N   1      19.847  10.946 125.686  0.00  0.00     0.294 C 
HETATM   13  O   UNK N   1      20.098  11.235 126.848  0.00  0.00    -0.259 OA
BRANCH  12  14
HETATM   14  C   UNK N   1      20.912  10.936 124.664  0.00  0.00     0.045 A 
HETATM   15  C   UNK N   1      21.634   9.766 124.373  0.00  0.00     0.057 A 
HETATM   16  C   UNK N   1      22.647   9.786 123.401  0.00  0.00     0.102 A 
HETATM   17  C   UNK N   1      22.925  10.975 122.700  0.00  0.00     0.132 A 
HETATM   18  C   UNK N   1      22.190  12.137 122.977  0.00  0.00     0.102 A 
HETATM   19  C   UNK N   1      21.198  12.115 123.961  0.00  0.00     0.057 A 
BRANCH  16  20
HETATM   20  O   UNK N   1      23.355   8.667 123.139  0.00  0.00    -0.358 OA
HETATM   21  H   UNK N   1      23.101   8.055 122.433  0.00  0.00     0.218 HD
ENDBRANCH  16  20
BRANCH  17  22
HETATM   22  O   UNK N   1      23.893  11.018 121.758  0.00  0.00    -0.356 OA
HETATM   23  H   UNK N   1      23.718  10.816 120.829  0.00  0.00     0.218 HD
ENDBRANCH  17  22
BRANCH  18  24
HETATM   24  O   UNK N   1      22.442  13.270 122.291  0.00  0.00    -0.358 OA
HETATM   25  H   UNK N   1      21.810  13.627 121.650  0.00  0.00     0.218 HD
ENDBRANCH  18  24
ENDBRANCH  12  14
ENDBRANCH  11  12
ENDBRANCH   2  11
BRANCH   3  26
HETATM   26  C   UNK N   1      18.311   9.757 122.515  0.00  0.00    -0.021 A 
HETATM   27  C   UNK N   1      18.613   8.395 122.670  0.00  0.00     0.049 A 
HETATM   28  C   UNK N   1      19.608   7.791 121.889  0.00  0.00     0.102 A 
HETATM   29  C   UNK N   1      20.317   8.547 120.947  0.00  0.00     0.132 A 
HETATM   30  C   UNK N   1      20.023   9.915 120.781  0.00  0.00     0.102 A 
HETATM   31  C   UNK N   1      19.019  10.513 121.561  0.00  0.00     0.049 A 
BRANCH  28  32
HETATM   32  O   UNK N   1      19.889   6.480 122.042  0.00  0.00    -0.358 OA
HETATM   33  H   UNK N   1      20.466   6.162 122.750  0.00  0.00     0.218 HD
ENDBRANCH  28  32
BRANCH  29  34
HETATM   34  O   UNK N   1      21.279   7.950 120.209  0.00  0.00    -0.356 OA
HETATM   35  H   UNK N   1      21.584   7.049 120.385  0.00  0.00     0.218 HD
ENDBRANCH  29  34
BRANCH  30  36
HETATM   36  O   UNK N   1      20.707  10.646 119.877  0.00  0.00    -0.358 OA
HETATM   37  H   UNK N   1      20.941  10.295 119.005  0.00  0.00     0.218 HD
ENDBRANCH  30  36
ENDBRANCH   3  26
BRANCH   7  38
HETATM   38  O   UNK N   1      14.695  12.475 127.228  0.00  0.00    -0.360 OA
HETATM   39  H   UNK N   1      15.021  12.609 128.128  0.00  0.00     0.217 HD
ENDBRANCH   7  38
BRANCH  10  40
HETATM   40  O   UNK N   1      12.892   8.083 126.847  0.00  0.00    -0.361 OA
HETATM   41  H   UNK N   1      12.691   7.305 126.307  0.00  0.00     0.217 HD
ENDBRANCH  10  40
TORSDOF 12
ENDMDL
MODEL 4
REMARK VINA RESULT:      -7.7     16.658     18.648
REMARK  12 active torsions:
REMARK  status: ('A' for Active; 'I' for Inactive)
REMARK    1  A    between atoms: O_2  and  C_12 
REMARK    2  A    between atoms: O_2  and  C_24 
REMARK    3  A    between atoms: O_3  and  C_18 
REMARK    4  A    between atoms: O_4  and  C_23 
REMARK    5  A    between atoms: O_5  and  C_25 
REMARK    6  A    between atoms: O_6  and  C_26 
REMARK    7  A    between atoms: O_8  and  C_27 
REMARK    8  A    between atoms: O_9  and  C_31 
REMARK    9  A    between atoms: O_10  and  C_32 
REMARK   10  A    between atoms: O_11  and  C_33 
REMARK   11  A    between atoms: C_13  and  C_16 
REMARK   12  A    between atoms: C_24  and  C_28 
ROOT
HETATM    1  O   UNK N   1      29.525  25.073 124.712  0.00  0.00    -0.338 OA
HETATM    2  C   UNK N   1      31.092  25.192 126.512  0.00  0.00     0.170 C 
HETATM    3  C   UNK N   1      30.829  25.432 125.018  0.00  0.00     0.192 C 
HETATM    4  C   UNK N   1      30.108  26.067 127.324  0.00  0.00     0.080 C 
HETATM    5  C   UNK N   1      28.690  25.930 126.798  0.00  0.00     0.011 A 
HETATM    6  C   UNK N   1      28.474  25.419 125.497  0.00  0.00     0.081 A 
HETATM    7  C   UNK N   1      27.589  26.323 127.579  0.00  0.00     0.077 A 
HETATM    8  C   UNK N   1      27.174  25.278 125.006  0.00  0.00     0.074 A 
HETATM    9  C   UNK N   1      26.288  26.184 127.070  0.00  0.00     0.073 A 
HETATM   10  C   UNK N   1      26.079  25.662 125.789  0.00  0.00     0.071 A 
ENDROOT
BRANCH   2  11
HETATM   11  O   UNK N   1      30.839  23.865 126.794  0.00  0.00    -0.309 OA
BRANCH  11  12
HETATM   12  C   UNK N   1      31.684  23.038 127.462  0.00  0.00     0.294 C 
HETATM   13  O   UNK N   1      31.655  22.973 128.683  0.00  0.00    -0.259 OA
BRANCH  12  14
HETATM   14  C   UNK N   1      32.638  22.222 126.685  0.00  0.00     0.045 A 
HETATM   15  C   UNK N   1      34.009  22.527 126.658  0.00  0.00     0.057 A 
HETATM   16  C   UNK N   1      34.893  21.739 125.905  0.00  0.00     0.102 A 
HETATM   17  C   UNK N   1      34.408  20.624 125.194  0.00  0.00     0.132 A 
HETATM   18  C   UNK N   1      33.043  20.307 125.238  0.00  0.00     0.102 A 
HETATM   19  C   UNK N   1      32.165  21.110 125.972  0.00  0.00     0.057 A 
BRANCH  16  20
HETATM   20  O   UNK N   1      36.206  22.047 125.862  0.00  0.00    -0.358 OA
HETATM   21  H   UNK N   1      36.685  22.125 125.024  0.00  0.00     0.218 HD
ENDBRANCH  16  20
BRANCH  17  22
HETATM   22  O   UNK N   1      35.240  19.848 124.465  0.00  0.00    -0.356 OA
HETATM   23  H   UNK N   1      35.722  20.187 123.697  0.00  0.00     0.218 HD
ENDBRANCH  17  22
BRANCH  18  24
HETATM   24  O   UNK N   1      32.581  19.229 124.573  0.00  0.00    -0.358 OA
HETATM   25  H   UNK N   1      32.931  18.341 124.740  0.00  0.00     0.218 HD
ENDBRANCH  18  24
ENDBRANCH  12  14
ENDBRANCH  11  12
ENDBRANCH   2  11
BRANCH   3  26
HETATM   26  C   UNK N   1      31.807  24.681 124.138  0.00  0.00    -0.021 A 
HETATM   27  C   UNK N   1      33.130  25.137 124.032  0.00  0.00     0.049 A 
HETATM   28  C   UNK N   1      34.054  24.465 123.220  0.00  0.00     0.102 A 
HETATM   29  C   UNK N   1      33.660  23.330 122.499  0.00  0.00     0.132 A 
HETATM   30  C   UNK N   1      32.335  22.862 122.599  0.00  0.00     0.102 A 
HETATM   31  C   UNK N   1      31.415  23.535 123.421  0.00  0.00     0.049 A 
BRANCH  28  32
HETATM   32  O   UNK N   1      35.325  24.907 123.127  0.00  0.00    -0.358 OA
HETATM   33  H   UNK N   1      35.548  25.718 122.648  0.00  0.00     0.218 HD
ENDBRANCH  28  32
BRANCH  29  34
HETATM   34  O   UNK N   1      34.561  22.700 121.714  0.00  0.00    -0.356 OA
HETATM   35  H   UNK N   1      35.258  22.134 122.075  0.00  0.00     0.218 HD
ENDBRANCH  29  34
BRANCH  30  36
HETATM   36  O   UNK N   1      31.952  21.771 121.903  0.00  0.00    -0.358 OA
HETATM   37  H   UNK N   1      32.451  20.942 121.933  0.00  0.00     0.218 HD
ENDBRANCH  30  36
ENDBRANCH   3  26
BRANCH   7  38
HETATM   38  O   UNK N   1      27.783  26.821 128.819  0.00  0.00    -0.360 OA
HETATM   39  H   UNK N   1      27.134  26.698 129.525  0.00  0.00     0.217 HD
ENDBRANCH   7  38
BRANCH  10  40
HETATM   40  O   UNK N   1      24.821  25.542 125.316  0.00  0.00    -0.361 OA
HETATM   41  H   UNK N   1      24.501  24.715 124.927  0.00  0.00     0.217 HD
ENDBRANCH  10  40
TORSDOF 12
ENDMDL
MODEL 5
REMARK VINA RESULT:      -7.6     16.107     18.081
REMARK  12 active torsions:
REMARK  status: ('A' for Active; 'I' for Inactive)
REMARK    1  A    between atoms: O_2  and  C_12 
REMARK    2  A    between atoms: O_2  and  C_24 
REMARK    3  A    between atoms: O_3  and  C_18 
REMARK    4  A    between atoms: O_4  and  C_23 
REMARK    5  A    between atoms: O_5  and  C_25 
REMARK    6  A    between atoms: O_6  and  C_26 
REMARK    7  A    between atoms: O_8  and  C_27 
REMARK    8  A    between atoms: O_9  and  C_31 
REMARK    9  A    between atoms: O_10  and  C_32 
REMARK   10  A    between atoms: O_11  and  C_33 
REMARK   11  A    between atoms: C_13  and  C_16 
REMARK   12  A    between atoms: C_24  and  C_28 
ROOT
HETATM    1  O   UNK N   1      28.442  25.306 125.438  0.00  0.00    -0.338 OA
HETATM    2  C   UNK N   1      29.925  25.185 127.308  0.00  0.00     0.170 C 
HETATM    3  C   UNK N   1      29.708  25.673 125.868  0.00  0.00     0.192 C 
HETATM    4  C   UNK N   1      28.856  25.847 128.210  0.00  0.00     0.080 C 
HETATM    5  C   UNK N   1      27.472  25.730 127.597  0.00  0.00     0.011 A 
HETATM    6  C   UNK N   1      27.341  25.449 126.217  0.00  0.00     0.081 A 
HETATM    7  C   UNK N   1      26.318  25.917 128.379  0.00  0.00     0.077 A 
HETATM    8  C   UNK N   1      26.073  25.327 125.644  0.00  0.00     0.074 A 
HETATM    9  C   UNK N   1      25.049  25.802 127.788  0.00  0.00     0.073 A 
HETATM   10  C   UNK N   1      24.925  25.506 126.426  0.00  0.00     0.071 A 
ENDROOT
BRANCH   2  11
HETATM   11  O   UNK N   1      29.743  23.818 127.339  0.00  0.00    -0.309 OA
BRANCH  11  12
HETATM   12  C   UNK N   1      30.630  22.928 127.855  0.00  0.00     0.294 C 
HETATM   13  O   UNK N   1      30.633  22.676 129.052  0.00  0.00    -0.259 OA
BRANCH  12  14
HETATM   14  C   UNK N   1      31.589  22.274 126.943  0.00  0.00     0.045 A 
HETATM   15  C   UNK N   1      31.182  21.261 126.059  0.00  0.00     0.057 A 
HETATM   16  C   UNK N   1      32.116  20.650 125.208  0.00  0.00     0.102 A 
HETATM   17  C   UNK N   1      33.461  21.070 125.224  0.00  0.00     0.132 A 
HETATM   18  C   UNK N   1      33.862  22.095 126.092  0.00  0.00     0.102 A 
HETATM   19  C   UNK N   1      32.930  22.683 126.952  0.00  0.00     0.057 A 
BRANCH  16  20
HETATM   20  O   UNK N   1      31.729  19.660 124.375  0.00  0.00    -0.358 OA
HETATM   21  H   UNK N   1      31.104  18.975 124.652  0.00  0.00     0.218 HD
ENDBRANCH  16  20
BRANCH  17  22
HETATM   22  O   UNK N   1      34.378  20.499 124.412  0.00  0.00    -0.356 OA
HETATM   23  H   UNK N   1      34.182  20.269 123.493  0.00  0.00     0.218 HD
ENDBRANCH  17  22
BRANCH  18  24
HETATM   24  O   UNK N   1      35.144  22.511 126.093  0.00  0.00    -0.358 OA
HETATM   25  H   UNK N   1      35.580  22.810 126.905  0.00  0.00     0.218 HD
ENDBRANCH  18  24
ENDBRANCH  12  14
ENDBRANCH  11  12
ENDBRANCH   2  11
BRANCH   3  26
HETATM   26  C   UNK N   1      30.765  25.146 124.921  0.00  0.00    -0.021 A 
HETATM   27  C   UNK N   1      30.427  24.145 123.998  0.00  0.00     0.049 A 
HETATM   28  C   UNK N   1      31.388  23.634 123.114  0.00  0.00     0.102 A 
HETATM   29  C   UNK N   1      32.702  24.118 123.150  0.00  0.00     0.132 A 
HETATM   30  C   UNK N   1      33.054  25.124 124.071  0.00  0.00     0.102 A 
HETATM   31  C   UNK N   1      32.084  25.638 124.949  0.00  0.00     0.049 A 
BRANCH  28  32
HETATM   32  O   UNK N   1      31.052  22.674 122.227  0.00  0.00    -0.358 OA
HETATM   33  H   UNK N   1      31.676  22.360 121.557  0.00  0.00     0.218 HD
ENDBRANCH  28  32
BRANCH  29  34
HETATM   34  O   UNK N   1      33.617  23.607 122.296  0.00  0.00    -0.356 OA
HETATM   35  H   UNK N   1      34.032  24.138 121.602  0.00  0.00     0.218 HD
ENDBRANCH  29  34
BRANCH  30  36
HETATM   36  O   UNK N   1      34.320  25.589 124.109  0.00  0.00    -0.358 OA
HETATM   37  H   UNK N   1      34.986  25.213 124.702  0.00  0.00     0.218 HD
ENDBRANCH  30  36
ENDBRANCH   3  26
BRANCH   7  38
HETATM   38  O   UNK N   1      26.431  26.196 129.695  0.00  0.00    -0.360 OA
HETATM   39  H   UNK N   1      27.244  26.562 130.070  0.00  0.00     0.217 HD
ENDBRANCH   7  38
BRANCH  10  40
HETATM   40  O   UNK N   1      23.697  25.405 125.876  0.00  0.00    -0.361 OA
HETATM   41  H   UNK N   1      23.514  24.793 125.148  0.00  0.00     0.217 HD
ENDBRANCH  10  40
TORSDOF 12
ENDMDL
MODEL 6
REMARK VINA RESULT:      -7.6      1.888      4.445
REMARK  12 active torsions:
REMARK  status: ('A' for Active; 'I' for Inactive)
REMARK    1  A    between atoms: O_2  and  C_12 
REMARK    2  A    between atoms: O_2  and  C_24 
REMARK    3  A    between atoms: O_3  and  C_18 
REMARK    4  A    between atoms: O_4  and  C_23 
REMARK    5  A    between atoms: O_5  and  C_25 
REMARK    6  A    between atoms: O_6  and  C_26 
REMARK    7  A    between atoms: O_8  and  C_27 
REMARK    8  A    between atoms: O_9  and  C_31 
REMARK    9  A    between atoms: O_10  and  C_32 
REMARK   10  A    between atoms: O_11  and  C_33 
REMARK   11  A    between atoms: C_13  and  C_16 
REMARK   12  A    between atoms: C_24  and  C_28 
ROOT
HETATM    1  O   UNK N   1      17.138   8.920 124.442  0.00  0.00    -0.338 OA
HETATM    2  C   UNK N   1      17.146  11.287 124.116  0.00  0.00     0.170 C 
HETATM    3  C   UNK N   1      17.493   9.908 123.536  0.00  0.00     0.192 C 
HETATM    4  C   UNK N   1      15.621  11.337 124.368  0.00  0.00     0.080 C 
HETATM    5  C   UNK N   1      15.144  10.094 125.097  0.00  0.00     0.011 A 
HETATM    6  C   UNK N   1      15.953   8.934 125.103  0.00  0.00     0.081 A 
HETATM    7  C   UNK N   1      13.899  10.074 125.753  0.00  0.00     0.077 A 
HETATM    8  C   UNK N   1      15.530   7.788 125.780  0.00  0.00     0.074 A 
HETATM    9  C   UNK N   1      13.483   8.912 126.422  0.00  0.00     0.073 A 
HETATM   10  C   UNK N   1      14.294   7.773 126.438  0.00  0.00     0.071 A 
ENDROOT
BRANCH   2  11
HETATM   11  O   UNK N   1      17.798  11.431 125.324  0.00  0.00    -0.309 OA
BRANCH  11  12
HETATM   12  C   UNK N   1      18.414  12.566 125.744  0.00  0.00     0.294 C 
HETATM   13  O   UNK N   1      17.800  13.406 126.386  0.00  0.00    -0.259 OA
BRANCH  12  14
HETATM   14  C   UNK N   1      19.838  12.765 125.407  0.00  0.00     0.045 A 
HETATM   15  C   UNK N   1      20.251  12.987 124.083  0.00  0.00     0.057 A 
HETATM   16  C   UNK N   1      21.612  13.166 123.789  0.00  0.00     0.102 A 
HETATM   17  C   UNK N   1      22.563  13.146 124.827  0.00  0.00     0.132 A 
HETATM   18  C   UNK N   1      22.148  12.945 126.151  0.00  0.00     0.102 A 
HETATM   19  C   UNK N   1      20.793  12.745 126.433  0.00  0.00     0.057 A 
BRANCH  16  20
HETATM   20  O   UNK N   1      22.010  13.357 122.513  0.00  0.00    -0.358 OA
HETATM   21  H   UNK N   1      22.018  12.635 121.868  0.00  0.00     0.218 HD
ENDBRANCH  16  20
BRANCH  17  22
HETATM   22  O   UNK N   1      23.878  13.319 124.570  0.00  0.00    -0.356 OA
HETATM   23  H   UNK N   1      24.449  12.592 124.284  0.00  0.00     0.218 HD
ENDBRANCH  17  22
BRANCH  18  24
HETATM   24  O   UNK N   1      23.055  12.946 127.148  0.00  0.00    -0.358 OA
HETATM   25  H   UNK N   1      23.699  13.663 127.249  0.00  0.00     0.218 HD
ENDBRANCH  18  24
ENDBRANCH  12  14
ENDBRANCH  11  12
ENDBRANCH   2  11
BRANCH   3  26
HETATM   26  C   UNK N   1      18.959   9.793 123.174  0.00  0.00    -0.021 A 
HETATM   27  C   UNK N   1      19.875   9.346 124.138  0.00  0.00     0.049 A 
HETATM   28  C   UNK N   1      21.239   9.238 123.831  0.00  0.00     0.102 A 
HETATM   29  C   UNK N   1      21.700   9.581 122.553  0.00  0.00     0.132 A 
HETATM   30  C   UNK N   1      20.790  10.030 121.577  0.00  0.00     0.102 A 
HETATM   31  C   UNK N   1      19.424  10.129 121.887  0.00  0.00     0.049 A 
BRANCH  28  32
HETATM   32  O   UNK N   1      22.112   8.803 124.763  0.00  0.00    -0.358 OA
HETATM   33  H   UNK N   1      22.991   8.474 124.523  0.00  0.00     0.218 HD
ENDBRANCH  28  32
BRANCH  29  34
HETATM   34  O   UNK N   1      23.019   9.478 122.278  0.00  0.00    -0.356 OA
HETATM   35  H   UNK N   1      23.350   9.068 121.466  0.00  0.00     0.218 HD
ENDBRANCH  29  34
BRANCH  30  36
HETATM   36  O   UNK N   1      21.233  10.364 120.346  0.00  0.00    -0.358 OA
HETATM   37  H   UNK N   1      20.850   9.984 119.543  0.00  0.00     0.218 HD
ENDBRANCH  30  36
ENDBRANCH   3  26
BRANCH   7  38
HETATM   38  O   UNK N   1      13.114  11.172 125.747  0.00  0.00    -0.360 OA
HETATM   39  H   UNK N   1      12.484  11.344 125.033  0.00  0.00     0.217 HD
ENDBRANCH   7  38
BRANCH  10  40
HETATM   40  O   UNK N   1      13.874   6.664 127.083  0.00  0.00    -0.361 OA
HETATM   41  H   UNK N   1      12.967   6.337 126.995  0.00  0.00     0.217 HD
ENDBRANCH  10  40
TORSDOF 12
ENDMDL
MODEL 7
REMARK VINA RESULT:      -7.5      1.754      2.149
REMARK  12 active torsions:
REMARK  status: ('A' for Active; 'I' for Inactive)
REMARK    1  A    between atoms: O_2  and  C_12 
REMARK    2  A    between atoms: O_2  and  C_24 
REMARK    3  A    between atoms: O_3  and  C_18 
REMARK    4  A    between atoms: O_4  and  C_23 
REMARK    5  A    between atoms: O_5  and  C_25 
REMARK    6  A    between atoms: O_6  and  C_26 
REMARK    7  A    between atoms: O_8  and  C_27 
REMARK    8  A    between atoms: O_9  and  C_31 
REMARK    9  A    between atoms: O_10  and  C_32 
REMARK   10  A    between atoms: O_11  and  C_33 
REMARK   11  A    between atoms: C_13  and  C_16 
REMARK   12  A    between atoms: C_24  and  C_28 
ROOT
HETATM    1  O   UNK N   1      17.730  10.847 124.866  0.00  0.00    -0.338 OA
HETATM    2  C   UNK N   1      16.951   8.777 123.962  0.00  0.00     0.170 C 
HETATM    3  C   UNK N   1      18.135   9.560 124.548  0.00  0.00     0.192 C 
HETATM    4  C   UNK N   1      15.832   8.721 125.029  0.00  0.00     0.080 C 
HETATM    5  C   UNK N   1      15.578  10.091 125.630  0.00  0.00     0.011 A 
HETATM    6  C   UNK N   1      16.559  11.102 125.502  0.00  0.00     0.081 A 
HETATM    7  C   UNK N   1      14.389  10.364 126.330  0.00  0.00     0.077 A 
HETATM    8  C   UNK N   1      16.332  12.371 126.041  0.00  0.00     0.074 A 
HETATM    9  C   UNK N   1      14.178  11.640 126.875  0.00  0.00     0.073 A 
HETATM   10  C   UNK N   1      15.144  12.642 126.731  0.00  0.00     0.071 A 
ENDROOT
BRANCH   2  11
HETATM   11  O   UNK N   1      16.477   9.459 122.860  0.00  0.00    -0.309 OA
BRANCH  11  12
HETATM   12  C   UNK N   1      16.097   8.879 121.693  0.00  0.00     0.294 C 
HETATM   13  O   UNK N   1      14.964   9.036 121.260  0.00  0.00    -0.259 OA
BRANCH  12  14
HETATM   14  C   UNK N   1      17.077   8.055 120.958  0.00  0.00     0.045 A 
HETATM   15  C   UNK N   1      16.994   6.652 120.953  0.00  0.00     0.057 A 
HETATM   16  C   UNK N   1      17.944   5.892 120.253  0.00  0.00     0.102 A 
HETATM   17  C   UNK N   1      18.969   6.537 119.534  0.00  0.00     0.132 A 
HETATM   18  C   UNK N   1      19.039   7.937 119.523  0.00  0.00     0.102 A 
HETATM   19  C   UNK N   1      18.103   8.687 120.241  0.00  0.00     0.057 A 
BRANCH  16  20
HETATM   20  O   UNK N   1      17.877   4.544 120.268  0.00  0.00    -0.358 OA
HETATM   21  H   UNK N   1      17.934   4.038 121.091  0.00  0.00     0.218 HD
ENDBRANCH  16  20
BRANCH  17  22
HETATM   22  O   UNK N   1      19.893   5.827 118.850  0.00  0.00    -0.356 OA
HETATM   23  H   UNK N   1      20.623   5.370 119.289  0.00  0.00     0.218 HD
ENDBRANCH  17  22
BRANCH  18  24
HETATM   24  O   UNK N   1      20.008   8.556 118.818  0.00  0.00    -0.358 OA
HETATM   25  H   UNK N   1      19.919   8.720 117.868  0.00  0.00     0.218 HD
ENDBRANCH  18  24
ENDBRANCH  12  14
ENDBRANCH  11  12
ENDBRANCH   2  11
BRANCH   3  26
HETATM   26  C   UNK N   1      19.320   9.594 123.605  0.00  0.00    -0.021 A 
HETATM   27  C   UNK N   1      19.998   8.403 123.305  0.00  0.00     0.049 A 
HETATM   28  C   UNK N   1      21.102   8.407 122.441  0.00  0.00     0.102 A 
HETATM   29  C   UNK N   1      21.543   9.609 121.872  0.00  0.00     0.132 A 
HETATM   30  C   UNK N   1      20.870  10.811 122.164  0.00  0.00     0.102 A 
HETATM   31  C   UNK N   1      19.759  10.800 123.025  0.00  0.00     0.049 A 
BRANCH  28  32
HETATM   32  O   UNK N   1      21.745   7.256 122.155  0.00  0.00    -0.358 OA
HETATM   33  H   UNK N   1      21.868   6.563 122.820  0.00  0.00     0.218 HD
ENDBRANCH  28  32
BRANCH  29  34
HETATM   34  O   UNK N   1      22.614   9.595 121.048  0.00  0.00    -0.356 OA
HETATM   35  H   UNK N   1      23.350  10.215 121.144  0.00  0.00     0.218 HD
ENDBRANCH  29  34
BRANCH  30  36
HETATM   36  O   UNK N   1      21.295  11.970 121.620  0.00  0.00    -0.358 OA
HETATM   37  H   UNK N   1      22.225  12.239 121.648  0.00  0.00     0.218 HD
ENDBRANCH  30  36
ENDBRANCH   3  26
BRANCH   7  38
HETATM   38  O   UNK N   1      13.450   9.403 126.467  0.00  0.00    -0.360 OA
HETATM   39  H   UNK N   1      13.196   8.831 125.730  0.00  0.00     0.217 HD
ENDBRANCH   7  38
BRANCH  10  40
HETATM   40  O   UNK N   1      14.924  13.861 127.266  0.00  0.00    -0.361 OA
HETATM   41  H   UNK N   1      14.472  14.560 126.773  0.00  0.00     0.217 HD
ENDBRANCH  10  40
TORSDOF 12
ENDMDL
MODEL 8
REMARK VINA RESULT:      -7.3     15.283     18.941
REMARK  12 active torsions:
REMARK  status: ('A' for Active; 'I' for Inactive)
REMARK    1  A    between atoms: O_2  and  C_12 
REMARK    2  A    between atoms: O_2  and  C_24 
REMARK    3  A    between atoms: O_3  and  C_18 
REMARK    4  A    between atoms: O_4  and  C_23 
REMARK    5  A    between atoms: O_5  and  C_25 
REMARK    6  A    between atoms: O_6  and  C_26 
REMARK    7  A    between atoms: O_8  and  C_27 
REMARK    8  A    between atoms: O_9  and  C_31 
REMARK    9  A    between atoms: O_10  and  C_32 
REMARK   10  A    between atoms: O_11  and  C_33 
REMARK   11  A    between atoms: C_13  and  C_16 
REMARK   12  A    between atoms: C_24  and  C_28 
ROOT
HETATM    1  O   UNK N   1      31.853  22.602 123.926  0.00  0.00    -0.338 OA
HETATM    2  C   UNK N   1      31.149  21.522 125.938  0.00  0.00     0.170 C 
HETATM    3  C   UNK N   1      30.795  21.908 124.494  0.00  0.00     0.192 C 
HETATM    4  C   UNK N   1      32.405  20.620 125.904  0.00  0.00     0.080 C 
HETATM    5  C   UNK N   1      33.485  21.216 125.019  0.00  0.00     0.011 A 
HETATM    6  C   UNK N   1      33.142  22.203 124.067  0.00  0.00     0.081 A 
HETATM    7  C   UNK N   1      34.821  20.785 125.120  0.00  0.00     0.077 A 
HETATM    8  C   UNK N   1      34.129  22.768 123.255  0.00  0.00     0.074 A 
HETATM    9  C   UNK N   1      35.801  21.355 124.291  0.00  0.00     0.073 A 
HETATM   10  C   UNK N   1      35.459  22.343 123.363  0.00  0.00     0.071 A 
ENDROOT
BRANCH   2  11
HETATM   11  O   UNK N   1      31.451  22.673 126.637  0.00  0.00    -0.309 OA
BRANCH  11  12
HETATM   12  C   UNK N   1      30.867  23.046 127.805  0.00  0.00     0.294 C 
HETATM   13  O   UNK N   1      31.183  22.509 128.858  0.00  0.00    -0.259 OA
BRANCH  12  14
HETATM   14  C   UNK N   1      29.845  24.111 127.778  0.00  0.00     0.045 A 
HETATM   15  C   UNK N   1      28.785  24.130 128.699  0.00  0.00     0.057 A 
HETATM   16  C   UNK N   1      27.821  25.149 128.646  0.00  0.00     0.102 A 
HETATM   17  C   UNK N   1      27.931  26.170 127.682  0.00  0.00     0.132 A 
HETATM   18  C   UNK N   1      29.001  26.162 126.776  0.00  0.00     0.102 A 
HETATM   19  C   UNK N   1      29.944  25.131 126.820  0.00  0.00     0.057 A 
BRANCH  16  20
HETATM   20  O   UNK N   1      26.791  25.153 129.518  0.00  0.00    -0.358 OA
HETATM   21  H   UNK N   1      26.415  25.977 129.861  0.00  0.00     0.218 HD
ENDBRANCH  16  20
BRANCH  17  22
HETATM   22  O   UNK N   1      27.019  27.164 127.613  0.00  0.00    -0.356 OA
HETATM   23  H   UNK N   1      26.099  27.040 127.886  0.00  0.00     0.218 HD
ENDBRANCH  17  22
BRANCH  18  24
HETATM   24  O   UNK N   1      29.118  27.149 125.865  0.00  0.00    -0.358 OA
HETATM   25  H   UNK N   1      29.177  26.962 124.917  0.00  0.00     0.218 HD
ENDBRANCH  18  24
ENDBRANCH  12  14
ENDBRANCH  11  12
ENDBRANCH   2  11
BRANCH   3  26
HETATM   26  C   UNK N   1      29.522  22.724 124.416  0.00  0.00    -0.021 A 
HETATM   27  C   UNK N   1      28.363  22.255 125.054  0.00  0.00     0.049 A 
HETATM   28  C   UNK N   1      27.169  22.987 124.992  0.00  0.00     0.102 A 
HETATM   29  C   UNK N   1      27.122  24.196 124.285  0.00  0.00     0.132 A 
HETATM   30  C   UNK N   1      28.279  24.677 123.642  0.00  0.00     0.102 A 
HETATM   31  C   UNK N   1      29.475  23.943 123.714  0.00  0.00     0.049 A 
BRANCH  28  32
HETATM   32  O   UNK N   1      26.060  22.531 125.611  0.00  0.00    -0.358 OA
HETATM   33  H   UNK N   1      25.960  22.575 126.573  0.00  0.00     0.218 HD
ENDBRANCH  28  32
BRANCH  29  34
HETATM   34  O   UNK N   1      25.960  24.884 124.229  0.00  0.00    -0.356 OA
HETATM   35  H   UNK N   1      25.173  24.614 124.722  0.00  0.00     0.218 HD
ENDBRANCH  29  34
BRANCH  30  36
HETATM   36  O   UNK N   1      28.235  25.839 122.957  0.00  0.00    -0.358 OA
HETATM   37  H   UNK N   1      27.447  26.118 122.470  0.00  0.00     0.218 HD
ENDBRANCH  30  36
ENDBRANCH   3  26
BRANCH   7  38
HETATM   38  O   UNK N   1      35.159  19.837 126.019  0.00  0.00    -0.360 OA
HETATM   39  H   UNK N   1      35.635  20.053 126.832  0.00  0.00     0.217 HD
ENDBRANCH   7  38
BRANCH  10  40
HETATM   40  O   UNK N   1      36.415  22.874 122.572  0.00  0.00    -0.361 OA
HETATM   41  H   UNK N   1      37.084  23.481 122.919  0.00  0.00     0.217 HD
ENDBRANCH  10  40
TORSDOF 12
ENDMDL
MODEL 9
REMARK VINA RESULT:      -7.3     16.232     18.339
REMARK  12 active torsions:
REMARK  status: ('A' for Active; 'I' for Inactive)
REMARK    1  A    between atoms: O_2  and  C_12 
REMARK    2  A    between atoms: O_2  and  C_24 
REMARK    3  A    between atoms: O_3  and  C_18 
REMARK    4  A    between atoms: O_4  and  C_23 
REMARK    5  A    between atoms: O_5  and  C_25 
REMARK    6  A    between atoms: O_6  and  C_26 
REMARK    7  A    between atoms: O_8  and  C_27 
REMARK    8  A    between atoms: O_9  and  C_31 
REMARK    9  A    between atoms: O_10  and  C_32 
REMARK   10  A    between atoms: O_11  and  C_33 
REMARK   11  A    between atoms: C_13  and  C_16 
REMARK   12  A    between atoms: C_24  and  C_28 
ROOT
HETATM    1  O   UNK N   1      31.543  22.944 126.746  0.00  0.00    -0.338 OA
HETATM    2  C   UNK N   1      30.370  21.943 124.921  0.00  0.00     0.170 C 
HETATM    3  C   UNK N   1      31.324  21.734 126.105  0.00  0.00     0.192 C 
HETATM    4  C   UNK N   1      29.031  22.491 125.469  0.00  0.00     0.080 C 
HETATM    5  C   UNK N   1      29.262  23.638 126.436  0.00  0.00     0.011 A 
HETATM    6  C   UNK N   1      30.536  23.810 127.023  0.00  0.00     0.081 A 
HETATM    7  C   UNK N   1      28.220  24.522 126.770  0.00  0.00     0.077 A 
HETATM    8  C   UNK N   1      30.765  24.869 127.905  0.00  0.00     0.074 A 
HETATM    9  C   UNK N   1      28.461  25.577 127.665  0.00  0.00     0.073 A 
HETATM   10  C   UNK N   1      29.728  25.752 128.230  0.00  0.00     0.071 A 
ENDROOT
BRANCH   2  11
HETATM   11  O   UNK N   1      30.919  22.886 124.076  0.00  0.00    -0.309 OA
BRANCH  11  12
HETATM   12  C   UNK N   1      31.346  22.639 122.811  0.00  0.00     0.294 C 
HETATM   13  O   UNK N   1      30.545  22.381 121.923  0.00  0.00    -0.259 OA
BRANCH  12  14
HETATM   14  C   UNK N   1      32.794  22.688 122.529  0.00  0.00     0.045 A 
HETATM   15  C   UNK N   1      33.443  21.641 121.853  0.00  0.00     0.057 A 
HETATM   16  C   UNK N   1      34.823  21.709 121.605  0.00  0.00     0.102 A 
HETATM   17  C   UNK N   1      35.555  22.840 122.014  0.00  0.00     0.132 A 
HETATM   18  C   UNK N   1      34.904  23.894 122.669  0.00  0.00     0.102 A 
HETATM   19  C   UNK N   1      33.533  23.810 122.933  0.00  0.00     0.057 A 
BRANCH  16  20
HETATM   20  O   UNK N   1      35.449  20.691 120.976  0.00  0.00    -0.358 OA
HETATM   21  H   UNK N   1      36.030  20.079 121.449  0.00  0.00     0.218 HD
ENDBRANCH  16  20
BRANCH  17  22
HETATM   22  O   UNK N   1      36.883  22.931 121.783  0.00  0.00    -0.356 OA
HETATM   23  H   UNK N   1      37.242  23.340 120.983  0.00  0.00     0.218 HD
ENDBRANCH  17  22
BRANCH  18  24
HETATM   24  O   UNK N   1      35.600  24.987 123.042  0.00  0.00    -0.358 OA
HETATM   25  H   UNK N   1      36.211  25.432 122.437  0.00  0.00     0.218 HD
ENDBRANCH  18  24
ENDBRANCH  12  14
ENDBRANCH  11  12
ENDBRANCH   2  11
BRANCH   3  26
HETATM   26  C   UNK N   1      32.638  21.114 125.677  0.00  0.00    -0.021 A 
HETATM   27  C   UNK N   1      33.836  21.806 125.913  0.00  0.00     0.049 A 
HETATM   28  C   UNK N   1      35.066  21.258 125.520  0.00  0.00     0.102 A 
HETATM   29  C   UNK N   1      35.108  20.012 124.881  0.00  0.00     0.132 A 
HETATM   30  C   UNK N   1      33.912  19.308 124.641  0.00  0.00     0.102 A 
HETATM   31  C   UNK N   1      32.683  19.857 125.043  0.00  0.00     0.049 A 
BRANCH  28  32
HETATM   32  O   UNK N   1      36.213  21.929 125.755  0.00  0.00    -0.358 OA
HETATM   33  H   UNK N   1      37.052  21.467 125.897  0.00  0.00     0.218 HD
ENDBRANCH  28  32
BRANCH  29  34
HETATM   34  O   UNK N   1      36.301  19.504 124.502  0.00  0.00    -0.356 OA
HETATM   35  H   UNK N   1      37.139  19.942 124.703  0.00  0.00     0.218 HD
ENDBRANCH  29  34
BRANCH  30  36
HETATM   36  O   UNK N   1      33.950  18.109 124.023  0.00  0.00    -0.358 OA
HETATM   37  H   UNK N   1      34.540  17.935 123.275  0.00  0.00     0.218 HD
ENDBRANCH  30  36
ENDBRANCH   3  26
BRANCH   7  38
HETATM   38  O   UNK N   1      26.996  24.362 126.222  0.00  0.00    -0.360 OA
HETATM   39  H   UNK N   1      26.881  24.153 125.285  0.00  0.00     0.217 HD
ENDBRANCH   7  38
BRANCH  10  40
HETATM   40  O   UNK N   1      29.938  26.769 129.093  0.00  0.00    -0.361 OA
HETATM   41  H   UNK N   1      29.828  27.693 128.826  0.00  0.00     0.217 HD
ENDBRANCH  10  40
TORSDOF 12
ENDMDL
