# Supplementary material for: Computational discovery of natural inhibitors targeting enterovirus D68 3C protease using molecular docking pharmacokinetics and dynamics simulations
Source: Sci Rep. 2025 Mar 31;15:11015. doi: 10.1038/s41598-025-95163-y (PMC11958634; doi:10.1038/s41598-025-95163-y)
Supplement: Supplementary file 1 — Supplementary Information 1. [file 41598_2025_95163_MOESM1_ESM.zip › docking/3ol6/969516_uff_E=272.07_out.pdbqt]

MODEL 1
REMARK VINA RESULT:      -6.7      0.000      0.000
REMARK  10 active torsions:
REMARK  status: ('A' for Active; 'I' for Inactive)
REMARK    1  A    between atoms: O_1  and  C_12 
REMARK    2  A    between atoms: O_2  and  C_13 
REMARK    3  A    between atoms: O_3  and  C_18 
REMARK    4  A    between atoms: O_4  and  C_19 
REMARK    5  A    between atoms: C_7  and  C_16 
REMARK    6  A    between atoms: C_8  and  C_17 
REMARK    7  A    between atoms: C_9  and  C_20 
REMARK    8  A    between atoms: C_9  and  C_21 
REMARK    9  A    between atoms: C_20  and  C_24 
REMARK   10  A    between atoms: C_21  and  C_25 
ROOT
HETATM    1  C   UNK N   1      13.698  11.071 127.032  0.00  0.00     0.165 C 
ENDROOT
BRANCH   1   2
HETATM    2  C   UNK N   1      14.551  11.881 126.099  0.00  0.00     0.156 C 
HETATM    3  O   UNK N   1      14.036  12.359 125.098  0.00  0.00    -0.293 OA
BRANCH   2   4
HETATM    4  C   UNK N   1      15.979  12.144 126.392  0.00  0.00     0.051 C 
HETATM    5  C   UNK N   1      16.893  12.107 125.407  0.00  0.00     0.015 C 
BRANCH   5   6
HETATM    6  C   UNK N   1      18.336  12.369 125.613  0.00  0.00    -0.033 A 
HETATM    7  C   UNK N   1      19.198  11.269 125.713  0.00  0.00     0.051 A 
HETATM    8  C   UNK N   1      20.582  11.449 125.891  0.00  0.00     0.102 A 
HETATM    9  C   UNK N   1      21.095  12.756 126.007  0.00  0.00     0.099 A 
HETATM   10  C   UNK N   1      20.232  13.855 125.923  0.00  0.00     0.040 A 
HETATM   11  C   UNK N   1      18.864  13.669 125.714  0.00  0.00     0.014 A 
BRANCH   8  12
HETATM   12  O   UNK N   1      21.438  10.391 125.939  0.00  0.00    -0.353 OA
HETATM   13  C   UNK N   1      21.487   9.370 125.010  0.00  0.00     0.210 C 
ENDBRANCH   8  12
BRANCH   9  14
HETATM   14  O   UNK N   1      22.415  12.973 126.192  0.00  0.00    -0.358 OA
HETATM   15  H   UNK N   1      22.873  12.707 127.002  0.00  0.00     0.218 HD
ENDBRANCH   9  14
ENDBRANCH   5   6
ENDBRANCH   2   4
ENDBRANCH   1   2
BRANCH   1  16
HETATM   16  C   UNK N   1      13.563   9.623 126.657  0.00  0.00     0.156 C 
HETATM   17  O   UNK N   1      13.007   8.842 127.416  0.00  0.00    -0.293 OA
BRANCH  16  18
HETATM   18  C   UNK N   1      14.232   9.141 125.422  0.00  0.00     0.051 C 
HETATM   19  C   UNK N   1      15.326   8.360 125.462  0.00  0.00     0.015 C 
BRANCH  19  20
HETATM   20  C   UNK N   1      16.115   7.973 124.255  0.00  0.00    -0.033 A 
HETATM   21  C   UNK N   1      17.279   8.703 123.974  0.00  0.00     0.051 A 
HETATM   22  C   UNK N   1      18.041   8.440 122.816  0.00  0.00     0.102 A 
HETATM   23  C   UNK N   1      17.633   7.421 121.945  0.00  0.00     0.099 A 
HETATM   24  C   UNK N   1      16.479   6.677 122.225  0.00  0.00     0.040 A 
HETATM   25  C   UNK N   1      15.721   6.950 123.366  0.00  0.00     0.014 A 
BRANCH  22  26
HETATM   26  O   UNK N   1      19.154   9.160 122.511  0.00  0.00    -0.353 OA
HETATM   27  C   UNK N   1      19.151  10.453 122.028  0.00  0.00     0.210 C 
ENDBRANCH  22  26
BRANCH  23  28
HETATM   28  O   UNK N   1      18.354   7.167 120.831  0.00  0.00    -0.358 OA
HETATM   29  H   UNK N   1      18.496   6.264 120.511  0.00  0.00     0.218 HD
ENDBRANCH  23  28
ENDBRANCH  19  20
ENDBRANCH  16  18
ENDBRANCH   1  16
TORSDOF 10
ENDMDL
MODEL 2
REMARK VINA RESULT:      -6.6      1.682      7.065
REMARK  10 active torsions:
REMARK  status: ('A' for Active; 'I' for Inactive)
REMARK    1  A    between atoms: O_1  and  C_12 
REMARK    2  A    between atoms: O_2  and  C_13 
REMARK    3  A    between atoms: O_3  and  C_18 
REMARK    4  A    between atoms: O_4  and  C_19 
REMARK    5  A    between atoms: C_7  and  C_16 
REMARK    6  A    between atoms: C_8  and  C_17 
REMARK    7  A    between atoms: C_9  and  C_20 
REMARK    8  A    between atoms: C_9  and  C_21 
REMARK    9  A    between atoms: C_20  and  C_24 
REMARK   10  A    between atoms: C_21  and  C_25 
ROOT
HETATM    1  C   UNK N   1      18.748   8.094 121.696  0.00  0.00     0.165 C 
ENDROOT
BRANCH   1   2
HETATM    2  C   UNK N   1      17.909   9.325 121.503  0.00  0.00     0.156 C 
HETATM    3  O   UNK N   1      17.964   9.911 120.431  0.00  0.00    -0.293 OA
BRANCH   2   4
HETATM    4  C   UNK N   1      16.994   9.807 122.562  0.00  0.00     0.051 C 
HETATM    5  C   UNK N   1      16.683   9.017 123.605  0.00  0.00     0.015 C 
BRANCH   5   6
HETATM    6  C   UNK N   1      15.787   9.427 124.710  0.00  0.00    -0.033 A 
HETATM    7  C   UNK N   1      14.784   8.534 125.111  0.00  0.00     0.051 A 
HETATM    8  C   UNK N   1      13.911   8.855 126.167  0.00  0.00     0.102 A 
HETATM    9  C   UNK N   1      14.029  10.108 126.799  0.00  0.00     0.099 A 
HETATM   10  C   UNK N   1      15.020  11.008 126.387  0.00  0.00     0.040 A 
HETATM   11  C   UNK N   1      15.904  10.669 125.361  0.00  0.00     0.014 A 
BRANCH   8  12
HETATM   12  O   UNK N   1      12.965   7.976 126.601  0.00  0.00    -0.353 OA
HETATM   13  C   UNK N   1      12.733   6.730 126.054  0.00  0.00     0.210 C 
ENDBRANCH   8  12
BRANCH   9  14
HETATM   14  O   UNK N   1      13.202  10.461 127.806  0.00  0.00    -0.358 OA
HETATM   15  H   UNK N   1      12.351  10.893 127.649  0.00  0.00     0.218 HD
ENDBRANCH   9  14
ENDBRANCH   5   6
ENDBRANCH   2   4
ENDBRANCH   1   2
BRANCH   1  16
HETATM   16  C   UNK N   1      20.015   8.317 122.472  0.00  0.00     0.156 C 
HETATM   17  O   UNK N   1      20.763   7.380 122.707  0.00  0.00    -0.293 OA
BRANCH  16  18
HETATM   18  C   UNK N   1      20.265   9.659 123.057  0.00  0.00     0.051 C 
HETATM   19  C   UNK N   1      20.203   9.882 124.382  0.00  0.00     0.015 C 
BRANCH  19  20
HETATM   20  C   UNK N   1      20.303  11.237 125.001  0.00  0.00    -0.033 A 
HETATM   21  C   UNK N   1      21.378  11.479 125.868  0.00  0.00     0.051 A 
HETATM   22  C   UNK N   1      21.505  12.712 126.543  0.00  0.00     0.102 A 
HETATM   23  C   UNK N   1      20.547  13.712 126.326  0.00  0.00     0.099 A 
HETATM   24  C   UNK N   1      19.478  13.484 125.451  0.00  0.00     0.040 A 
HETATM   25  C   UNK N   1      19.350  12.257 124.796  0.00  0.00     0.014 A 
BRANCH  22  26
HETATM   26  O   UNK N   1      22.523  12.953 127.412  0.00  0.00    -0.353 OA
HETATM   27  C   UNK N   1      22.462  12.750 128.777  0.00  0.00     0.210 C 
ENDBRANCH  22  26
BRANCH  23  28
HETATM   28  O   UNK N   1      20.658  14.893 126.974  0.00  0.00    -0.358 OA
HETATM   29  H   UNK N   1      21.465  15.427 126.926  0.00  0.00     0.218 HD
ENDBRANCH  23  28
ENDBRANCH  19  20
ENDBRANCH  16  18
ENDBRANCH   1  16
TORSDOF 10
ENDMDL
MODEL 3
REMARK VINA RESULT:      -6.6      2.902      6.879
REMARK  10 active torsions:
REMARK  status: ('A' for Active; 'I' for Inactive)
REMARK    1  A    between atoms: O_1  and  C_12 
REMARK    2  A    between atoms: O_2  and  C_13 
REMARK    3  A    between atoms: O_3  and  C_18 
REMARK    4  A    between atoms: O_4  and  C_19 
REMARK    5  A    between atoms: C_7  and  C_16 
REMARK    6  A    between atoms: C_8  and  C_17 
REMARK    7  A    between atoms: C_9  and  C_20 
REMARK    8  A    between atoms: C_9  and  C_21 
REMARK    9  A    between atoms: C_20  and  C_24 
REMARK   10  A    between atoms: C_21  and  C_25 
ROOT
HETATM    1  C   UNK N   1      19.254   7.892 121.480  0.00  0.00     0.165 C 
ENDROOT
BRANCH   1   2
HETATM    2  C   UNK N   1      18.151   7.748 122.489  0.00  0.00     0.156 C 
HETATM    3  O   UNK N   1      17.446   6.749 122.450  0.00  0.00    -0.293 OA
BRANCH   2   4
HETATM    4  C   UNK N   1      17.935   8.762 123.545  0.00  0.00     0.051 C 
HETATM    5  C   UNK N   1      16.917   9.636 123.451  0.00  0.00     0.015 C 
BRANCH   5   6
HETATM    6  C   UNK N   1      16.625  10.672 124.468  0.00  0.00    -0.033 A 
HETATM    7  C   UNK N   1      17.668  11.521 124.862  0.00  0.00     0.051 A 
HETATM    8  C   UNK N   1      17.453  12.538 125.810  0.00  0.00     0.102 A 
HETATM    9  C   UNK N   1      16.179  12.674 126.395  0.00  0.00     0.099 A 
HETATM   10  C   UNK N   1      15.141  11.815 126.014  0.00  0.00     0.040 A 
HETATM   11  C   UNK N   1      15.353  10.829 125.048  0.00  0.00     0.014 A 
BRANCH   8  12
HETATM   12  O   UNK N   1      18.444  13.404 126.164  0.00  0.00    -0.353 OA
HETATM   13  C   UNK N   1      19.379  13.933 125.297  0.00  0.00     0.210 C 
ENDBRANCH   8  12
BRANCH   9  14
HETATM   14  O   UNK N   1      15.934  13.627 127.319  0.00  0.00    -0.358 OA
HETATM   15  H   UNK N   1      15.825  13.421 128.258  0.00  0.00     0.218 HD
ENDBRANCH   9  14
ENDBRANCH   5   6
ENDBRANCH   2   4
ENDBRANCH   1   2
BRANCH   1  16
HETATM   16  C   UNK N   1      20.640   7.794 122.052  0.00  0.00     0.156 C 
HETATM   17  O   UNK N   1      21.021   6.750 122.560  0.00  0.00    -0.293 OA
BRANCH  16  18
HETATM   18  C   UNK N   1      21.476   9.021 122.106  0.00  0.00     0.051 C 
HETATM   19  C   UNK N   1      22.006   9.472 123.256  0.00  0.00     0.015 C 
BRANCH  19  20
HETATM   20  C   UNK N   1      22.729  10.772 123.384  0.00  0.00    -0.033 A 
HETATM   21  C   UNK N   1      23.933  10.920 122.681  0.00  0.00     0.051 A 
HETATM   22  C   UNK N   1      24.706  12.094 122.803  0.00  0.00     0.102 A 
HETATM   23  C   UNK N   1      24.250  13.131 123.628  0.00  0.00     0.099 A 
HETATM   24  C   UNK N   1      23.042  12.997 124.323  0.00  0.00     0.040 A 
HETATM   25  C   UNK N   1      22.286  11.828 124.209  0.00  0.00     0.014 A 
BRANCH  22  26
HETATM   26  O   UNK N   1      25.893  12.242 122.155  0.00  0.00    -0.353 OA
HETATM   27  C   UNK N   1      26.948  11.353 122.224  0.00  0.00     0.210 C 
ENDBRANCH  22  26
BRANCH  23  28
HETATM   28  O   UNK N   1      24.989  14.256 123.755  0.00  0.00    -0.358 OA
HETATM   29  H   UNK N   1      25.008  14.933 123.064  0.00  0.00     0.218 HD
ENDBRANCH  23  28
ENDBRANCH  19  20
ENDBRANCH  16  18
ENDBRANCH   1  16
TORSDOF 10
ENDMDL
MODEL 4
REMARK VINA RESULT:      -6.5      1.620      5.507
REMARK  10 active torsions:
REMARK  status: ('A' for Active; 'I' for Inactive)
REMARK    1  A    between atoms: O_1  and  C_12 
REMARK    2  A    between atoms: O_2  and  C_13 
REMARK    3  A    between atoms: O_3  and  C_18 
REMARK    4  A    between atoms: O_4  and  C_19 
REMARK    5  A    between atoms: C_7  and  C_16 
REMARK    6  A    between atoms: C_8  and  C_17 
REMARK    7  A    between atoms: C_9  and  C_20 
REMARK    8  A    between atoms: C_9  and  C_21 
REMARK    9  A    between atoms: C_20  and  C_24 
REMARK   10  A    between atoms: C_21  and  C_25 
ROOT
HETATM    1  C   UNK N   1      21.502  12.886 125.731  0.00  0.00     0.165 C 
ENDROOT
BRANCH   1   2
HETATM    2  C   UNK N   1      20.283  13.571 125.185  0.00  0.00     0.156 C 
HETATM    3  O   UNK N   1      20.404  14.295 124.207  0.00  0.00    -0.293 OA
BRANCH   2   4
HETATM    4  C   UNK N   1      18.944  13.349 125.778  0.00  0.00     0.051 C 
HETATM    5  C   UNK N   1      18.130  12.401 125.284  0.00  0.00     0.015 C 
BRANCH   5   6
HETATM    6  C   UNK N   1      16.783  12.108 125.826  0.00  0.00    -0.033 A 
HETATM    7  C   UNK N   1      16.230  10.846 125.571  0.00  0.00     0.051 A 
HETATM    8  C   UNK N   1      14.962  10.498 126.072  0.00  0.00     0.102 A 
HETATM    9  C   UNK N   1      14.229  11.450 126.807  0.00  0.00     0.099 A 
HETATM   10  C   UNK N   1      14.775  12.717 127.048  0.00  0.00     0.040 A 
HETATM   11  C   UNK N   1      16.047  13.044 126.575  0.00  0.00     0.014 A 
BRANCH   8  12
HETATM   12  O   UNK N   1      14.433   9.258 125.876  0.00  0.00    -0.353 OA
HETATM   13  C   UNK N   1      15.122   8.178 125.361  0.00  0.00     0.210 C 
ENDBRANCH   8  12
BRANCH   9  14
HETATM   14  O   UNK N   1      13.003  11.162 127.294  0.00  0.00    -0.358 OA
HETATM   15  H   UNK N   1      12.193  11.366 126.806  0.00  0.00     0.218 HD
ENDBRANCH   9  14
ENDBRANCH   5   6
ENDBRANCH   2   4
ENDBRANCH   1   2
BRANCH   1  16
HETATM   16  C   UNK N   1      21.235  11.558 126.380  0.00  0.00     0.156 C 
HETATM   17  O   UNK N   1      21.339  11.435 127.592  0.00  0.00    -0.293 OA
BRANCH  16  18
HETATM   18  C   UNK N   1      20.979  10.380 125.513  0.00  0.00     0.051 C 
HETATM   19  C   UNK N   1      21.102  10.440 124.175  0.00  0.00     0.015 C 
BRANCH  19  20
HETATM   20  C   UNK N   1      20.718   9.329 123.255  0.00  0.00    -0.033 A 
HETATM   21  C   UNK N   1      19.431   9.359 122.698  0.00  0.00     0.051 A 
HETATM   22  C   UNK N   1      18.971   8.312 121.872  0.00  0.00     0.102 A 
HETATM   23  C   UNK N   1      19.824   7.235 121.593  0.00  0.00     0.099 A 
HETATM   24  C   UNK N   1      21.115   7.203 122.134  0.00  0.00     0.040 A 
HETATM   25  C   UNK N   1      21.562   8.236 122.962  0.00  0.00     0.014 A 
BRANCH  22  26
HETATM   26  O   UNK N   1      17.716   8.309 121.350  0.00  0.00    -0.353 OA
HETATM   27  C   UNK N   1      16.558   8.105 122.075  0.00  0.00     0.210 C 
ENDBRANCH  22  26
BRANCH  23  28
HETATM   28  O   UNK N   1      19.389   6.225 120.809  0.00  0.00    -0.358 OA
HETATM   29  H   UNK N   1      18.755   6.374 120.092  0.00  0.00     0.218 HD
ENDBRANCH  23  28
ENDBRANCH  19  20
ENDBRANCH  16  18
ENDBRANCH   1  16
TORSDOF 10
ENDMDL
MODEL 5
REMARK VINA RESULT:      -6.4      1.709      5.340
REMARK  10 active torsions:
REMARK  status: ('A' for Active; 'I' for Inactive)
REMARK    1  A    between atoms: O_1  and  C_12 
REMARK    2  A    between atoms: O_2  and  C_13 
REMARK    3  A    between atoms: O_3  and  C_18 
REMARK    4  A    between atoms: O_4  and  C_19 
REMARK    5  A    between atoms: C_7  and  C_16 
REMARK    6  A    between atoms: C_8  and  C_17 
REMARK    7  A    between atoms: C_9  and  C_20 
REMARK    8  A    between atoms: C_9  and  C_21 
REMARK    9  A    between atoms: C_20  and  C_24 
REMARK   10  A    between atoms: C_21  and  C_25 
ROOT
HETATM    1  C   UNK N   1      21.797  11.154 124.583  0.00  0.00     0.165 C 
ENDROOT
BRANCH   1   2
HETATM    2  C   UNK N   1      20.953  12.257 125.154  0.00  0.00     0.156 C 
HETATM    3  O   UNK N   1      21.357  13.408 125.073  0.00  0.00    -0.293 OA
BRANCH   2   4
HETATM    4  C   UNK N   1      19.634  11.980 125.767  0.00  0.00     0.051 C 
HETATM    5  C   UNK N   1      18.507  12.427 125.186  0.00  0.00     0.015 C 
BRANCH   5   6
HETATM    6  C   UNK N   1      17.149  12.183 125.727  0.00  0.00    -0.033 A 
HETATM    7  C   UNK N   1      16.457  11.049 125.283  0.00  0.00     0.051 A 
HETATM    8  C   UNK N   1      15.172  10.750 125.771  0.00  0.00     0.102 A 
HETATM    9  C   UNK N   1      14.564  11.629 126.689  0.00  0.00     0.099 A 
HETATM   10  C   UNK N   1      15.250  12.771 127.120  0.00  0.00     0.040 A 
HETATM   11  C   UNK N   1      16.538  13.044 126.656  0.00  0.00     0.014 A 
BRANCH   8  12
HETATM   12  O   UNK N   1      14.507   9.624 125.387  0.00  0.00    -0.353 OA
HETATM   13  C   UNK N   1      14.859   8.338 125.746  0.00  0.00     0.210 C 
ENDBRANCH   8  12
BRANCH   9  14
HETATM   14  O   UNK N   1      13.327  11.387 127.171  0.00  0.00    -0.358 OA
HETATM   15  H   UNK N   1      12.560  11.271 126.592  0.00  0.00     0.218 HD
ENDBRANCH   9  14
ENDBRANCH   5   6
ENDBRANCH   2   4
ENDBRANCH   1   2
BRANCH   1  16
HETATM   16  C   UNK N   1      21.183   9.786 124.676  0.00  0.00     0.156 C 
HETATM   17  O   UNK N   1      21.414   9.075 125.643  0.00  0.00    -0.293 OA
BRANCH  16  18
HETATM   18  C   UNK N   1      20.411   9.272 123.517  0.00  0.00     0.051 C 
HETATM   19  C   UNK N   1      19.088   9.039 123.588  0.00  0.00     0.015 C 
BRANCH  19  20
HETATM   20  C   UNK N   1      18.300   8.389 122.500  0.00  0.00    -0.033 A 
HETATM   21  C   UNK N   1      16.967   8.791 122.331  0.00  0.00     0.051 A 
HETATM   22  C   UNK N   1      16.138   8.177 121.368  0.00  0.00     0.102 A 
HETATM   23  C   UNK N   1      16.666   7.161 120.559  0.00  0.00     0.099 A 
HETATM   24  C   UNK N   1      18.000   6.763 120.711  0.00  0.00     0.040 A 
HETATM   25  C   UNK N   1      18.813   7.365 121.675  0.00  0.00     0.014 A 
BRANCH  22  26
HETATM   26  O   UNK N   1      14.835   8.531 121.213  0.00  0.00    -0.353 OA
HETATM   27  C   UNK N   1      14.167   9.453 121.994  0.00  0.00     0.210 C 
ENDBRANCH  22  26
BRANCH  23  28
HETATM   28  O   UNK N   1      15.877   6.563 119.639  0.00  0.00    -0.358 OA
HETATM   29  H   UNK N   1      15.745   5.604 119.628  0.00  0.00     0.218 HD
ENDBRANCH  23  28
ENDBRANCH  19  20
ENDBRANCH  16  18
ENDBRANCH   1  16
TORSDOF 10
ENDMDL
MODEL 6
REMARK VINA RESULT:      -6.4      4.647      7.487
REMARK  10 active torsions:
REMARK  status: ('A' for Active; 'I' for Inactive)
REMARK    1  A    between atoms: O_1  and  C_12 
REMARK    2  A    between atoms: O_2  and  C_13 
REMARK    3  A    between atoms: O_3  and  C_18 
REMARK    4  A    between atoms: O_4  and  C_19 
REMARK    5  A    between atoms: C_7  and  C_16 
REMARK    6  A    between atoms: C_8  and  C_17 
REMARK    7  A    between atoms: C_9  and  C_20 
REMARK    8  A    between atoms: C_9  and  C_21 
REMARK    9  A    between atoms: C_20  and  C_24 
REMARK   10  A    between atoms: C_21  and  C_25 
ROOT
HETATM    1  C   UNK N   1      21.793  11.372 124.853  0.00  0.00     0.165 C 
ENDROOT
BRANCH   1   2
HETATM    2  C   UNK N   1      22.158  11.202 123.406  0.00  0.00     0.156 C 
HETATM    3  O   UNK N   1      21.267  10.984 122.597  0.00  0.00    -0.293 OA
BRANCH   2   4
HETATM    4  C   UNK N   1      23.558  11.336 122.944  0.00  0.00     0.051 C 
HETATM    5  C   UNK N   1      24.249  12.464 123.184  0.00  0.00     0.015 C 
BRANCH   5   6
HETATM    6  C   UNK N   1      25.654  12.674 122.767  0.00  0.00    -0.033 A 
HETATM    7  C   UNK N   1      26.064  12.137 121.539  0.00  0.00     0.051 A 
HETATM    8  C   UNK N   1      27.381  12.316 121.076  0.00  0.00     0.102 A 
HETATM    9  C   UNK N   1      28.303  13.013 121.880  0.00  0.00     0.099 A 
HETATM   10  C   UNK N   1      27.898  13.535 123.115  0.00  0.00     0.040 A 
HETATM   11  C   UNK N   1      26.581  13.381 123.553  0.00  0.00     0.014 A 
BRANCH   8  12
HETATM   12  O   UNK N   1      27.780  11.844 119.862  0.00  0.00    -0.353 OA
HETATM   13  C   UNK N   1      27.210  12.191 118.652  0.00  0.00     0.210 C 
ENDBRANCH   8  12
BRANCH   9  14
HETATM   14  O   UNK N   1      29.580  13.194 121.480  0.00  0.00    -0.358 OA
HETATM   15  H   UNK N   1      30.118  12.473 121.126  0.00  0.00     0.218 HD
ENDBRANCH   9  14
ENDBRANCH   5   6
ENDBRANCH   2   4
ENDBRANCH   1   2
BRANCH   1  16
HETATM   16  C   UNK N   1      21.072  10.201 125.458  0.00  0.00     0.156 C 
HETATM   17  O   UNK N   1      21.607   9.103 125.493  0.00  0.00    -0.293 OA
BRANCH  16  18
HETATM   18  C   UNK N   1      19.659  10.377 125.881  0.00  0.00     0.051 C 
HETATM   19  C   UNK N   1      18.820  11.207 125.237  0.00  0.00     0.015 C 
BRANCH  19  20
HETATM   20  C   UNK N   1      17.440  11.525 125.711  0.00  0.00    -0.033 A 
HETATM   21  C   UNK N   1      16.434  10.578 125.470  0.00  0.00     0.051 A 
HETATM   22  C   UNK N   1      15.094  10.834 125.828  0.00  0.00     0.102 A 
HETATM   23  C   UNK N   1      14.771  12.048 126.450  0.00  0.00     0.099 A 
HETATM   24  C   UNK N   1      15.772  12.993 126.707  0.00  0.00     0.040 A 
HETATM   25  C   UNK N   1      17.096  12.741 126.338  0.00  0.00     0.014 A 
BRANCH  22  26
HETATM   26  O   UNK N   1      14.100   9.941 125.573  0.00  0.00    -0.353 OA
HETATM   27  C   UNK N   1      13.971   8.707 126.178  0.00  0.00     0.210 C 
ENDBRANCH  22  26
BRANCH  23  28
HETATM   28  O   UNK N   1      13.489  12.303 126.790  0.00  0.00    -0.358 OA
HETATM   29  H   UNK N   1      13.163  13.208 126.903  0.00  0.00     0.218 HD
ENDBRANCH  23  28
ENDBRANCH  19  20
ENDBRANCH  16  18
ENDBRANCH   1  16
TORSDOF 10
ENDMDL
MODEL 7
REMARK VINA RESULT:      -6.4     14.772     19.047
REMARK  10 active torsions:
REMARK  status: ('A' for Active; 'I' for Inactive)
REMARK    1  A    between atoms: O_1  and  C_12 
REMARK    2  A    between atoms: O_2  and  C_13 
REMARK    3  A    between atoms: O_3  and  C_18 
REMARK    4  A    between atoms: O_4  and  C_19 
REMARK    5  A    between atoms: C_7  and  C_16 
REMARK    6  A    between atoms: C_8  and  C_17 
REMARK    7  A    between atoms: C_9  and  C_20 
REMARK    8  A    between atoms: C_9  and  C_21 
REMARK    9  A    between atoms: C_20  and  C_24 
REMARK   10  A    between atoms: C_21  and  C_25 
ROOT
HETATM    1  C   UNK N   1      28.761  19.321 123.266  0.00  0.00     0.165 C 
ENDROOT
BRANCH   1   2
HETATM    2  C   UNK N   1      29.700  18.415 124.009  0.00  0.00     0.156 C 
HETATM    3  O   UNK N   1      29.420  17.229 124.105  0.00  0.00    -0.293 OA
BRANCH   2   4
HETATM    4  C   UNK N   1      30.967  18.923 124.583  0.00  0.00     0.051 C 
HETATM    5  C   UNK N   1      31.767  19.727 123.860  0.00  0.00     0.015 C 
BRANCH   5   6
HETATM    6  C   UNK N   1      33.043  20.286 124.363  0.00  0.00    -0.033 A 
HETATM    7  C   UNK N   1      33.000  21.501 125.060  0.00  0.00     0.051 A 
HETATM    8  C   UNK N   1      34.174  22.077 125.579  0.00  0.00     0.102 A 
HETATM    9  C   UNK N   1      35.410  21.437 125.359  0.00  0.00     0.099 A 
HETATM   10  C   UNK N   1      35.454  20.231 124.648  0.00  0.00     0.040 A 
HETATM   11  C   UNK N   1      34.281  19.649 124.164  0.00  0.00     0.014 A 
BRANCH   8  12
HETATM   12  O   UNK N   1      34.143  23.231 126.302  0.00  0.00    -0.353 OA
HETATM   13  C   UNK N   1      33.298  23.474 127.367  0.00  0.00     0.210 C 
ENDBRANCH   8  12
BRANCH   9  14
HETATM   14  O   UNK N   1      36.561  21.963 125.827  0.00  0.00    -0.358 OA
HETATM   15  H   UNK N   1      36.764  22.004 126.772  0.00  0.00     0.218 HD
ENDBRANCH   9  14
ENDBRANCH   5   6
ENDBRANCH   2   4
ENDBRANCH   1   2
BRANCH   1  16
HETATM   16  C   UNK N   1      28.102  20.371 124.114  0.00  0.00     0.156 C 
HETATM   17  O   UNK N   1      27.001  20.164 124.602  0.00  0.00    -0.293 OA
BRANCH  16  18
HETATM   18  C   UNK N   1      28.752  21.702 124.231  0.00  0.00     0.051 C 
HETATM   19  C   UNK N   1      29.352  22.105 125.365  0.00  0.00     0.015 C 
BRANCH  19  20
HETATM   20  C   UNK N   1      29.888  23.481 125.577  0.00  0.00    -0.033 A 
HETATM   21  C   UNK N   1      29.450  24.185 126.708  0.00  0.00     0.051 A 
HETATM   22  C   UNK N   1      29.861  25.515 126.941  0.00  0.00     0.102 A 
HETATM   23  C   UNK N   1      30.735  26.131 126.034  0.00  0.00     0.099 A 
HETATM   24  C   UNK N   1      31.188  25.430 124.910  0.00  0.00     0.040 A 
HETATM   25  C   UNK N   1      30.769  24.119 124.676  0.00  0.00     0.014 A 
BRANCH  22  26
HETATM   26  O   UNK N   1      29.420  26.224 128.015  0.00  0.00    -0.353 OA
HETATM   27  C   UNK N   1      28.767  25.684 129.105  0.00  0.00     0.210 C 
ENDBRANCH  22  26
BRANCH  23  28
HETATM   28  O   UNK N   1      31.128  27.406 126.247  0.00  0.00    -0.358 OA
HETATM   29  H   UNK N   1      31.299  27.744 127.138  0.00  0.00     0.218 HD
ENDBRANCH  23  28
ENDBRANCH  19  20
ENDBRANCH  16  18
ENDBRANCH   1  16
TORSDOF 10
ENDMDL
MODEL 8
REMARK VINA RESULT:      -6.4      2.013      5.530
REMARK  10 active torsions:
REMARK  status: ('A' for Active; 'I' for Inactive)
REMARK    1  A    between atoms: O_1  and  C_12 
REMARK    2  A    between atoms: O_2  and  C_13 
REMARK    3  A    between atoms: O_3  and  C_18 
REMARK    4  A    between atoms: O_4  and  C_19 
REMARK    5  A    between atoms: C_7  and  C_16 
REMARK    6  A    between atoms: C_8  and  C_17 
REMARK    7  A    between atoms: C_9  and  C_20 
REMARK    8  A    between atoms: C_9  and  C_21 
REMARK    9  A    between atoms: C_20  and  C_24 
REMARK   10  A    between atoms: C_21  and  C_25 
ROOT
HETATM    1  C   UNK N   1      21.722  11.150 124.685  0.00  0.00     0.165 C 
ENDROOT
BRANCH   1   2
HETATM    2  C   UNK N   1      20.919  12.262 125.297  0.00  0.00     0.156 C 
HETATM    3  O   UNK N   1      21.374  13.396 125.275  0.00  0.00    -0.293 OA
BRANCH   2   4
HETATM    4  C   UNK N   1      19.580  12.015 125.880  0.00  0.00     0.051 C 
HETATM    5  C   UNK N   1      18.474  12.451 125.253  0.00  0.00     0.015 C 
BRANCH   5   6
HETATM    6  C   UNK N   1      17.100  12.236 125.762  0.00  0.00    -0.033 A 
HETATM    7  C   UNK N   1      16.390  11.124 125.292  0.00  0.00     0.051 A 
HETATM    8  C   UNK N   1      15.088  10.852 125.749  0.00  0.00     0.102 A 
HETATM    9  C   UNK N   1      14.482  11.736 126.663  0.00  0.00     0.099 A 
HETATM   10  C   UNK N   1      15.185  12.857 127.120  0.00  0.00     0.040 A 
HETATM   11  C   UNK N   1      16.489  13.102 126.687  0.00  0.00     0.014 A 
BRANCH   8  12
HETATM   12  O   UNK N   1      14.404   9.746 125.339  0.00  0.00    -0.353 OA
HETATM   13  C   UNK N   1      14.592   8.472 125.836  0.00  0.00     0.210 C 
ENDBRANCH   8  12
BRANCH   9  14
HETATM   14  O   UNK N   1      13.228  11.520 127.115  0.00  0.00    -0.358 OA
HETATM   15  H   UNK N   1      12.472  11.429 126.519  0.00  0.00     0.218 HD
ENDBRANCH   9  14
ENDBRANCH   5   6
ENDBRANCH   2   4
ENDBRANCH   1   2
BRANCH   1  16
HETATM   16  C   UNK N   1      21.117   9.784 124.840  0.00  0.00     0.156 C 
HETATM   17  O   UNK N   1      21.568   9.003 125.665  0.00  0.00    -0.293 OA
BRANCH  16  18
HETATM   18  C   UNK N   1      20.061   9.360 123.885  0.00  0.00     0.051 C 
HETATM   19  C   UNK N   1      19.976   9.870 122.644  0.00  0.00     0.015 C 
BRANCH  19  20
HETATM   20  C   UNK N   1      18.852   9.584 121.704  0.00  0.00    -0.033 A 
HETATM   21  C   UNK N   1      19.178   9.140 120.414  0.00  0.00     0.051 A 
HETATM   22  C   UNK N   1      18.174   8.912 119.449  0.00  0.00     0.102 A 
HETATM   23  C   UNK N   1      16.832   9.118 119.795  0.00  0.00     0.099 A 
HETATM   24  C   UNK N   1      16.496   9.547 121.085  0.00  0.00     0.040 A 
HETATM   25  C   UNK N   1      17.494   9.784 122.034  0.00  0.00     0.014 A 
BRANCH  22  26
HETATM   26  O   UNK N   1      18.474   8.514 118.184  0.00  0.00    -0.353 OA
HETATM   27  C   UNK N   1      19.749   8.278 117.709  0.00  0.00     0.210 C 
ENDBRANCH  22  26
BRANCH  23  28
HETATM   28  O   UNK N   1      15.865   8.908 118.874  0.00  0.00    -0.358 OA
HETATM   29  H   UNK N   1      15.669   8.023 118.535  0.00  0.00     0.218 HD
ENDBRANCH  23  28
ENDBRANCH  19  20
ENDBRANCH  16  18
ENDBRANCH   1  16
TORSDOF 10
ENDMDL
MODEL 9
REMARK VINA RESULT:      -6.2     17.917     19.649
REMARK  10 active torsions:
REMARK  status: ('A' for Active; 'I' for Inactive)
REMARK    1  A    between atoms: O_1  and  C_12 
REMARK    2  A    between atoms: O_2  and  C_13 
REMARK    3  A    between atoms: O_3  and  C_18 
REMARK    4  A    between atoms: O_4  and  C_19 
REMARK    5  A    between atoms: C_7  and  C_16 
REMARK    6  A    between atoms: C_8  and  C_17 
REMARK    7  A    between atoms: C_9  and  C_20 
REMARK    8  A    between atoms: C_9  and  C_21 
REMARK    9  A    between atoms: C_20  and  C_24 
REMARK   10  A    between atoms: C_21  and  C_25 
ROOT
HETATM    1  C   UNK N   1      17.644  25.079 112.133  0.00  0.00     0.165 C 
ENDROOT
BRANCH   1   2
HETATM    2  C   UNK N   1      18.180  26.230 111.331  0.00  0.00     0.156 C 
HETATM    3  O   UNK N   1      17.513  27.252 111.251  0.00  0.00    -0.293 OA
BRANCH   2   4
HETATM    4  C   UNK N   1      19.508  26.164 110.681  0.00  0.00     0.051 C 
HETATM    5  C   UNK N   1      20.132  27.289 110.290  0.00  0.00     0.015 C 
BRANCH   5   6
HETATM    6  C   UNK N   1      21.464  27.310 109.644  0.00  0.00    -0.033 A 
HETATM    7  C   UNK N   1      22.104  26.086 109.413  0.00  0.00     0.051 A 
HETATM    8  C   UNK N   1      23.363  26.035 108.787  0.00  0.00     0.102 A 
HETATM    9  C   UNK N   1      23.999  27.239 108.424  0.00  0.00     0.099 A 
HETATM   10  C   UNK N   1      23.367  28.464 108.670  0.00  0.00     0.040 A 
HETATM   11  C   UNK N   1      22.103  28.504 109.263  0.00  0.00     0.014 A 
BRANCH   8  12
HETATM   12  O   UNK N   1      23.975  24.850 108.510  0.00  0.00    -0.353 OA
HETATM   13  C   UNK N   1      23.321  23.691 108.137  0.00  0.00     0.210 C 
ENDBRANCH   8  12
BRANCH   9  14
HETATM   14  O   UNK N   1      25.213  27.235 107.835  0.00  0.00    -0.358 OA
HETATM   15  H   UNK N   1      25.429  27.816 107.091  0.00  0.00     0.218 HD
ENDBRANCH   9  14
ENDBRANCH   5   6
ENDBRANCH   2   4
ENDBRANCH   1   2
BRANCH   1  16
HETATM   16  C   UNK N   1      17.016  23.987 111.316  0.00  0.00     0.156 C 
HETATM   17  O   UNK N   1      16.512  24.244 110.232  0.00  0.00    -0.293 OA
BRANCH  16  18
HETATM   18  C   UNK N   1      16.900  22.630 111.909  0.00  0.00     0.051 C 
HETATM   19  C   UNK N   1      17.440  21.547 111.322  0.00  0.00     0.015 C 
BRANCH  19  20
HETATM   20  C   UNK N   1      17.227  20.150 111.802  0.00  0.00    -0.033 A 
HETATM   21  C   UNK N   1      17.245  19.926 113.186  0.00  0.00     0.051 A 
HETATM   22  C   UNK N   1      17.118  18.624 113.714  0.00  0.00     0.102 A 
HETATM   23  C   UNK N   1      16.954  17.543 112.837  0.00  0.00     0.099 A 
HETATM   24  C   UNK N   1      16.921  17.759 111.454  0.00  0.00     0.040 A 
HETATM   25  C   UNK N   1      17.060  19.048 110.935  0.00  0.00     0.014 A 
BRANCH  22  26
HETATM   26  O   UNK N   1      17.166  18.385 115.052  0.00  0.00    -0.353 OA
HETATM   27  C   UNK N   1      18.325  18.271 115.794  0.00  0.00     0.210 C 
ENDBRANCH  22  26
BRANCH  23  28
HETATM   28  O   UNK N   1      16.838  16.292 113.335  0.00  0.00    -0.358 OA
HETATM   29  H   UNK N   1      16.982  15.509 112.784  0.00  0.00     0.218 HD
ENDBRANCH  23  28
ENDBRANCH  19  20
ENDBRANCH  16  18
ENDBRANCH   1  16
TORSDOF 10
ENDMDL
