# Supplementary material for: Computational discovery of natural inhibitors targeting enterovirus D68 3C protease using molecular docking pharmacokinetics and dynamics simulations
Source: Sci Rep. 2025 Mar 31;15:11015. doi: 10.1038/s41598-025-95163-y (PMC11958634; doi:10.1038/s41598-025-95163-y)
Supplement: Supplementary file 1 — Supplementary Information 1. [file 41598_2025_95163_MOESM1_ESM.zip › docking/3ol6/conf.txt]

receptor = 3ol6.pdbqt
exhaustiveness  = 8
center_x = 27.3903
center_y = 14.2225
center_z = 120.4135
size_x = 57.8194687748
size_y = 66.195900116
size_z = 65.5906996918
