# Supplementary material for: Computational discovery of natural inhibitors targeting enterovirus D68 3C protease using molecular docking pharmacokinetics and dynamics simulations
Source: Sci Rep. 2025 Mar 31;15:11015. doi: 10.1038/s41598-025-95163-y (PMC11958634; doi:10.1038/s41598-025-95163-y)
Supplement: Supplementary file 1 — Supplementary Information 1. [file 41598_2025_95163_MOESM1_ESM.zip › docking/5gqy/2353_uff_E=579.86_out.pdbqt]

MODEL 1
REMARK VINA RESULT:      -9.0      0.000      0.000
REMARK  2 active torsions:
REMARK  status: ('A' for Active; 'I' for Inactive)
REMARK    1  A    between atoms: O_3  and  C_19 
REMARK    2  A    between atoms: O_4  and  C_21 
ROOT
HETATM    1  O   UNK N   1      59.936  33.885  53.091  0.00  0.00    -0.323 OA
HETATM    2  O   UNK N   1      61.422  32.375  52.440  0.00  0.00    -0.323 OA
HETATM    3  N   UNK N   1      57.910  28.294  55.368  0.00  0.00    -0.355 N 
HETATM    4  C   UNK N   1      56.793  29.259  55.318  0.00  0.00     0.133 C 
HETATM    5  C   UNK N   1      57.282  30.630  55.764  0.00  0.00     0.060 C 
HETATM    6  C   UNK N   1      59.151  28.655  54.892  0.00  0.00     0.046 A 
HETATM    7  C   UNK N   1      58.407  31.041  54.849  0.00  0.00    -0.041 A 
HETATM    8  C   UNK N   1      59.359  30.062  54.435  0.00  0.00    -0.000 A 
HETATM    9  C   UNK N   1      57.680  27.039  55.854  0.00  0.00     0.106 A 
HETATM   10  C   UNK N   1      60.198  27.713  54.887  0.00  0.00     0.043 A 
HETATM   11  C   UNK N   1      58.700  26.077  55.867  0.00  0.00     0.026 A 
HETATM   12  C   UNK N   1      59.974  26.421  55.375  0.00  0.00    -0.020 A 
HETATM   13  C   UNK N   1      58.534  32.379  54.421  0.00  0.00     0.047 A 
HETATM   14  C   UNK N   1      60.439  30.453  53.603  0.00  0.00     0.054 A 
HETATM   15  C   UNK N   1      59.612  32.699  53.606  0.00  0.00     0.105 A 
HETATM   16  C   UNK N   1      60.512  31.788  53.217  0.00  0.00     0.106 A 
HETATM   17  C   UNK N   1      58.464  24.776  56.354  0.00  0.00     0.114 A 
HETATM   18  C   UNK N   1      61.006  25.469  55.386  0.00  0.00     0.015 A 
HETATM   19  C   UNK N   1      59.495  23.825  56.336  0.00  0.00     0.102 A 
HETATM   20  C   UNK N   1      61.098  33.732  52.329  0.00  0.00     0.352 A 
HETATM   21  C   UNK N   1      60.764  24.177  55.862  0.00  0.00     0.040 A 
ENDROOT
BRANCH  17  22
HETATM   22  O   UNK N   1      57.247  24.435  56.835  0.00  0.00    -0.352 OA
HETATM   23  C   UNK N   1      56.287  23.886  56.014  0.00  0.00     0.210 C 
ENDBRANCH  17  22
BRANCH  19  24
HETATM   24  O   UNK N   1      59.264  22.569  56.770  0.00  0.00    -0.353 OA
HETATM   25  C   UNK N   1      60.012  21.510  56.299  0.00  0.00     0.210 C 
ENDBRANCH  19  24
TORSDOF 2
ENDMDL
MODEL 2
REMARK VINA RESULT:      -8.5     20.541     21.808
REMARK  2 active torsions:
REMARK  status: ('A' for Active; 'I' for Inactive)
REMARK    1  A    between atoms: O_3  and  C_19 
REMARK    2  A    between atoms: O_4  and  C_21 
ROOT
HETATM    1  O   UNK N   1      79.131  31.859  71.286  0.00  0.00    -0.323 OA
HETATM    2  O   UNK N   1      77.193  32.747  70.678  0.00  0.00    -0.323 OA
HETATM    3  N   UNK N   1      75.141  26.978  70.386  0.00  0.00    -0.355 N 
HETATM    4  C   UNK N   1      76.276  26.560  71.235  0.00  0.00     0.133 C 
HETATM    5  C   UNK N   1      77.565  27.170  70.703  0.00  0.00     0.060 C 
HETATM    6  C   UNK N   1      75.040  28.288  69.972  0.00  0.00     0.046 A 
HETATM    7  C   UNK N   1      77.402  28.669  70.699  0.00  0.00    -0.041 A 
HETATM    8  C   UNK N   1      76.150  29.230  70.307  0.00  0.00    -0.000 A 
HETATM    9  C   UNK N   1      74.186  26.060  70.058  0.00  0.00     0.106 A 
HETATM   10  C   UNK N   1      73.927  28.696  69.213  0.00  0.00     0.043 A 
HETATM   11  C   UNK N   1      73.066  26.430  69.300  0.00  0.00     0.026 A 
HETATM   12  C   UNK N   1      72.937  27.767  68.875  0.00  0.00    -0.020 A 
HETATM   13  C   UNK N   1      78.475  29.510  71.058  0.00  0.00     0.047 A 
HETATM   14  C   UNK N   1      76.005  30.641  70.268  0.00  0.00     0.054 A 
HETATM   15  C   UNK N   1      78.270  30.882  71.003  0.00  0.00     0.105 A 
HETATM   16  C   UNK N   1      77.101  31.417  70.631  0.00  0.00     0.106 A 
HETATM   17  C   UNK N   1      72.070  25.489  68.971  0.00  0.00     0.114 A 
HETATM   18  C   UNK N   1      71.822  28.151  68.112  0.00  0.00     0.015 A 
HETATM   19  C   UNK N   1      70.947  25.891  68.230  0.00  0.00     0.102 A 
HETATM   20  C   UNK N   1      78.486  33.085  71.093  0.00  0.00     0.352 A 
HETATM   21  C   UNK N   1      70.832  27.216  67.795  0.00  0.00     0.040 A 
ENDROOT
BRANCH  17  22
HETATM   22  O   UNK N   1      72.186  24.203  69.368  0.00  0.00    -0.352 OA
HETATM   23  C   UNK N   1      72.801  23.265  68.568  0.00  0.00     0.210 C 
ENDBRANCH  17  22
BRANCH  19  24
HETATM   24  O   UNK N   1      69.975  25.001  67.941  0.00  0.00    -0.353 OA
HETATM   25  C   UNK N   1      68.867  24.878  68.752  0.00  0.00     0.210 C 
ENDBRANCH  19  24
TORSDOF 2
ENDMDL
MODEL 3
REMARK VINA RESULT:      -8.1      1.583      2.485
REMARK  2 active torsions:
REMARK  status: ('A' for Active; 'I' for Inactive)
REMARK    1  A    between atoms: O_3  and  C_19 
REMARK    2  A    between atoms: O_4  and  C_21 
ROOT
HETATM    1  O   UNK N   1      62.134  34.000  50.913  0.00  0.00    -0.323 OA
HETATM    2  O   UNK N   1      62.716  31.916  50.430  0.00  0.00    -0.323 OA
HETATM    3  N   UNK N   1      58.320  30.240  54.359  0.00  0.00    -0.355 N 
HETATM    4  C   UNK N   1      57.726  31.586  54.226  0.00  0.00     0.133 C 
HETATM    5  C   UNK N   1      58.814  32.642  54.365  0.00  0.00     0.060 C 
HETATM    6  C   UNK N   1      59.505  29.947  53.719  0.00  0.00     0.046 A 
HETATM    7  C   UNK N   1      59.846  32.387  53.295  0.00  0.00    -0.041 A 
HETATM    8  C   UNK N   1      60.213  31.042  52.991  0.00  0.00    -0.000 A 
HETATM    9  C   UNK N   1      57.661  29.293  55.088  0.00  0.00     0.106 A 
HETATM   10  C   UNK N   1      60.038  28.646  53.799  0.00  0.00     0.043 A 
HETATM   11  C   UNK N   1      58.165  27.989  55.193  0.00  0.00     0.026 A 
HETATM   12  C   UNK N   1      59.368  27.664  54.537  0.00  0.00    -0.020 A 
HETATM   13  C   UNK N   1      60.458  33.460  52.617  0.00  0.00     0.047 A 
HETATM   14  C   UNK N   1      61.210  30.801  52.011  0.00  0.00     0.054 A 
HETATM   15  C   UNK N   1      61.425  33.160  51.666  0.00  0.00     0.105 A 
HETATM   16  C   UNK N   1      61.779  31.902  51.378  0.00  0.00     0.106 A 
HETATM   17  C   UNK N   1      57.480  27.004  55.932  0.00  0.00     0.114 A 
HETATM   18  C   UNK N   1      59.887  26.362  54.636  0.00  0.00     0.015 A 
HETATM   19  C   UNK N   1      57.994  25.700  56.003  0.00  0.00     0.102 A 
HETATM   20  C   UNK N   1      62.985  33.249  50.096  0.00  0.00     0.352 A 
HETATM   21  C   UNK N   1      59.199  25.387  55.364  0.00  0.00     0.040 A 
ENDROOT
BRANCH  17  22
HETATM   22  O   UNK N   1      56.328  27.306  56.571  0.00  0.00    -0.352 OA
HETATM   23  C   UNK N   1      55.112  27.197  55.932  0.00  0.00     0.210 C 
ENDBRANCH  17  22
BRANCH  19  24
HETATM   24  O   UNK N   1      57.325  24.746  56.682  0.00  0.00    -0.353 OA
HETATM   25  C   UNK N   1      57.808  23.456  56.748  0.00  0.00     0.210 C 
ENDBRANCH  19  24
TORSDOF 2
ENDMDL
MODEL 4
REMARK VINA RESULT:      -8.0     22.445     23.466
REMARK  2 active torsions:
REMARK  status: ('A' for Active; 'I' for Inactive)
REMARK    1  A    between atoms: O_3  and  C_19 
REMARK    2  A    between atoms: O_4  and  C_21 
ROOT
HETATM    1  O   UNK N   1      79.757  33.891  71.694  0.00  0.00    -0.323 OA
HETATM    2  O   UNK N   1      78.241  34.029  70.083  0.00  0.00    -0.323 OA
HETATM    3  N   UNK N   1      75.922  28.860  72.423  0.00  0.00    -0.355 N 
HETATM    4  C   UNK N   1      76.646  29.136  73.681  0.00  0.00     0.133 C 
HETATM    5  C   UNK N   1      78.088  29.511  73.369  0.00  0.00     0.060 C 
HETATM    6  C   UNK N   1      76.089  29.693  71.338  0.00  0.00     0.046 A 
HETATM    7  C   UNK N   1      78.069  30.719  72.467  0.00  0.00    -0.041 A 
HETATM    8  C   UNK N   1      77.089  30.798  71.433  0.00  0.00    -0.000 A 
HETATM    9  C   UNK N   1      75.066  27.799  72.370  0.00  0.00     0.106 A 
HETATM   10  C   UNK N   1      75.352  29.461  70.160  0.00  0.00     0.043 A 
HETATM   11  C   UNK N   1      74.320  27.535  71.214  0.00  0.00     0.026 A 
HETATM   12  C   UNK N   1      74.466  28.380  70.096  0.00  0.00    -0.020 A 
HETATM   13  C   UNK N   1      79.019  31.749  72.625  0.00  0.00     0.047 A 
HETATM   14  C   UNK N   1      77.091  31.916  70.560  0.00  0.00     0.054 A 
HETATM   15  C   UNK N   1      78.968  32.819  71.741  0.00  0.00     0.105 A 
HETATM   16  C   UNK N   1      78.055  32.899  70.765  0.00  0.00     0.106 A 
HETATM   17  C   UNK N   1      73.423  26.449  71.160  0.00  0.00     0.114 A 
HETATM   18  C   UNK N   1      73.727  28.126  68.928  0.00  0.00     0.015 A 
HETATM   19  C   UNK N   1      72.671  26.221  69.997  0.00  0.00     0.102 A 
HETATM   20  C   UNK N   1      79.332  34.707  70.641  0.00  0.00     0.352 A 
HETATM   21  C   UNK N   1      72.833  27.053  68.883  0.00  0.00     0.040 A 
ENDROOT
BRANCH  17  22
HETATM   22  O   UNK N   1      73.279  25.628  72.223  0.00  0.00    -0.352 OA
HETATM   23  C   UNK N   1      74.042  24.487  72.349  0.00  0.00     0.210 C 
ENDBRANCH  17  22
BRANCH  19  24
HETATM   24  O   UNK N   1      71.788  25.202  69.953  0.00  0.00    -0.353 OA
HETATM   25  C   UNK N   1      72.021  24.100  69.158  0.00  0.00     0.210 C 
ENDBRANCH  19  24
TORSDOF 2
ENDMDL
MODEL 5
REMARK VINA RESULT:      -7.4     22.271     24.398
REMARK  2 active torsions:
REMARK  status: ('A' for Active; 'I' for Inactive)
REMARK    1  A    between atoms: O_3  and  C_19 
REMARK    2  A    between atoms: O_4  and  C_21 
ROOT
HETATM    1  O   UNK N   1      77.257  25.205  78.085  0.00  0.00    -0.323 OA
HETATM    2  O   UNK N   1      77.666  23.320  76.995  0.00  0.00    -0.323 OA
HETATM    3  N   UNK N   1      74.359  25.750  72.441  0.00  0.00    -0.355 N 
HETATM    4  C   UNK N   1      74.565  27.085  73.039  0.00  0.00     0.133 C 
HETATM    5  C   UNK N   1      74.281  27.024  74.534  0.00  0.00     0.060 C 
HETATM    6  C   UNK N   1      74.838  24.628  73.083  0.00  0.00     0.046 A 
HETATM    7  C   UNK N   1      75.205  25.999  75.141  0.00  0.00    -0.041 A 
HETATM    8  C   UNK N   1      75.461  24.788  74.431  0.00  0.00    -0.000 A 
HETATM    9  C   UNK N   1      73.727  25.654  71.236  0.00  0.00     0.106 A 
HETATM   10  C   UNK N   1      74.692  23.364  72.481  0.00  0.00     0.043 A 
HETATM   11  C   UNK N   1      73.560  24.412  70.609  0.00  0.00     0.026 A 
HETATM   12  C   UNK N   1      74.052  23.253  71.242  0.00  0.00    -0.020 A 
HETATM   13  C   UNK N   1      75.793  26.220  76.403  0.00  0.00     0.047 A 
HETATM   14  C   UNK N   1      76.302  23.807  75.015  0.00  0.00     0.054 A 
HETATM   15  C   UNK N   1      76.608  25.222  76.922  0.00  0.00     0.105 A 
HETATM   16  C   UNK N   1      76.850  24.081  76.265  0.00  0.00     0.106 A 
HETATM   17  C   UNK N   1      72.921  24.310  69.357  0.00  0.00     0.114 A 
HETATM   18  C   UNK N   1      73.889  22.000  70.627  0.00  0.00     0.015 A 
HETATM   19  C   UNK N   1      72.787  23.056  68.741  0.00  0.00     0.102 A 
HETATM   20  C   UNK N   1      77.957  23.999  78.183  0.00  0.00     0.352 A 
HETATM   21  C   UNK N   1      73.262  21.906  69.382  0.00  0.00     0.040 A 
ENDROOT
BRANCH  17  22
HETATM   22  O   UNK N   1      72.440  25.413  68.743  0.00  0.00    -0.352 OA
HETATM   23  C   UNK N   1      71.129  25.805  68.908  0.00  0.00     0.210 C 
ENDBRANCH  17  22
BRANCH  19  24
HETATM   24  O   UNK N   1      72.205  22.959  67.527  0.00  0.00    -0.353 OA
HETATM   25  C   UNK N   1      72.360  21.824  66.760  0.00  0.00     0.210 C 
ENDBRANCH  19  24
TORSDOF 2
ENDMDL
MODEL 6
REMARK VINA RESULT:      -7.2     20.544     22.397
REMARK  2 active torsions:
REMARK  status: ('A' for Active; 'I' for Inactive)
REMARK    1  A    between atoms: O_3  and  C_19 
REMARK    2  A    between atoms: O_4  and  C_21 
ROOT
HETATM    1  O   UNK N   1      76.993  26.747  76.063  0.00  0.00    -0.323 OA
HETATM    2  O   UNK N   1      76.749  24.806  75.021  0.00  0.00    -0.323 OA
HETATM    3  N   UNK N   1      73.563  27.952  70.834  0.00  0.00    -0.355 N 
HETATM    4  C   UNK N   1      74.186  29.195  71.334  0.00  0.00     0.133 C 
HETATM    5  C   UNK N   1      74.109  29.230  72.854  0.00  0.00     0.060 C 
HETATM    6  C   UNK N   1      73.825  26.753  71.461  0.00  0.00     0.046 A 
HETATM    7  C   UNK N   1      74.817  28.008  73.382  0.00  0.00    -0.041 A 
HETATM    8  C   UNK N   1      74.653  26.763  72.704  0.00  0.00    -0.000 A 
HETATM    9  C   UNK N   1      72.764  28.009  69.730  0.00  0.00     0.106 A 
HETATM   10  C   UNK N   1      73.278  25.562  70.946  0.00  0.00     0.043 A 
HETATM   11  C   UNK N   1      72.199  26.844  69.192  0.00  0.00     0.026 A 
HETATM   12  C   UNK N   1      72.463  25.605  69.810  0.00  0.00    -0.020 A 
HETATM   13  C   UNK N   1      75.614  28.084  74.543  0.00  0.00     0.047 A 
HETATM   14  C   UNK N   1      75.289  25.605  73.219  0.00  0.00     0.054 A 
HETATM   15  C   UNK N   1      76.212  26.916  74.996  0.00  0.00     0.105 A 
HETATM   16  C   UNK N   1      76.060  25.743  74.370  0.00  0.00     0.106 A 
HETATM   17  C   UNK N   1      71.385  26.896  68.043  0.00  0.00     0.114 A 
HETATM   18  C   UNK N   1      71.900  24.430  69.284  0.00  0.00     0.015 A 
HETATM   19  C   UNK N   1      70.850  25.712  67.512  0.00  0.00     0.102 A 
HETATM   20  C   UNK N   1      77.368  25.401  76.125  0.00  0.00     0.352 A 
HETATM   21  C   UNK N   1      71.101  24.486  68.139  0.00  0.00     0.040 A 
ENDROOT
BRANCH  17  22
HETATM   22  O   UNK N   1      71.120  28.078  67.445  0.00  0.00    -0.352 OA
HETATM   23  C   UNK N   1      71.864  28.514  66.370  0.00  0.00     0.210 C 
ENDBRANCH  17  22
BRANCH  19  24
HETATM   24  O   UNK N   1      70.098  25.753  66.393  0.00  0.00    -0.353 OA
HETATM   25  C   UNK N   1      69.525  24.606  65.885  0.00  0.00     0.210 C 
ENDBRANCH  19  24
TORSDOF 2
ENDMDL
MODEL 7
REMARK VINA RESULT:      -7.2     40.840     42.031
REMARK  2 active torsions:
REMARK  status: ('A' for Active; 'I' for Inactive)
REMARK    1  A    between atoms: O_3  and  C_19 
REMARK    2  A    between atoms: O_4  and  C_21 
ROOT
HETATM    1  O   UNK N   1      53.057  34.458  97.064  0.00  0.00    -0.323 OA
HETATM    2  O   UNK N   1      53.731  32.348  97.000  0.00  0.00    -0.323 OA
HETATM    3  N   UNK N   1      59.416  34.629  96.780  0.00  0.00    -0.355 N 
HETATM    4  C   UNK N   1      58.894  35.908  97.303  0.00  0.00     0.133 C 
HETATM    5  C   UNK N   1      57.647  36.307  96.526  0.00  0.00     0.060 C 
HETATM    6  C   UNK N   1      58.547  33.597  96.498  0.00  0.00     0.046 A 
HETATM    7  C   UNK N   1      56.636  35.199  96.672  0.00  0.00    -0.041 A 
HETATM    8  C   UNK N   1      57.080  33.843  96.629  0.00  0.00    -0.000 A 
HETATM    9  C   UNK N   1      60.763  34.478  96.620  0.00  0.00     0.106 A 
HETATM   10  C   UNK N   1      59.054  32.359  96.057  0.00  0.00     0.043 A 
HETATM   11  C   UNK N   1      61.302  33.262  96.179  0.00  0.00     0.026 A 
HETATM   12  C   UNK N   1      60.433  32.189  95.896  0.00  0.00    -0.020 A 
HETATM   13  C   UNK N   1      55.265  35.491  96.827  0.00  0.00     0.047 A 
HETATM   14  C   UNK N   1      56.126  32.798  96.730  0.00  0.00     0.054 A 
HETATM   15  C   UNK N   1      54.381  34.425  96.922  0.00  0.00     0.105 A 
HETATM   16  C   UNK N   1      54.788  33.151  96.878  0.00  0.00     0.106 A 
HETATM   17  C   UNK N   1      62.693  33.097  96.026  0.00  0.00     0.114 A 
HETATM   18  C   UNK N   1      60.958  30.966  95.449  0.00  0.00     0.015 A 
HETATM   19  C   UNK N   1      63.208  31.861  95.604  0.00  0.00     0.102 A 
HETATM   20  C   UNK N   1      52.585  33.143  97.120  0.00  0.00     0.352 A 
HETATM   21  C   UNK N   1      62.339  30.804  95.308  0.00  0.00     0.040 A 
ENDROOT
BRANCH  17  22
HETATM   22  O   UNK N   1      63.536  34.120  96.289  0.00  0.00    -0.352 OA
HETATM   23  C   UNK N   1      63.832  35.061  95.328  0.00  0.00     0.210 C 
ENDBRANCH  17  22
BRANCH  19  24
HETATM   24  O   UNK N   1      64.541  31.689  95.489  0.00  0.00    -0.353 OA
HETATM   25  C   UNK N   1      65.159  31.768  94.259  0.00  0.00     0.210 C 
ENDBRANCH  19  24
TORSDOF 2
ENDMDL
MODEL 8
REMARK VINA RESULT:      -7.1     25.752     28.502
REMARK  2 active torsions:
REMARK  status: ('A' for Active; 'I' for Inactive)
REMARK    1  A    between atoms: O_3  and  C_19 
REMARK    2  A    between atoms: O_4  and  C_21 
ROOT
HETATM    1  O   UNK N   1      86.310  44.552  67.340  0.00  0.00    -0.323 OA
HETATM    2  O   UNK N   1      84.461  45.213  68.369  0.00  0.00    -0.323 OA
HETATM    3  N   UNK N   1      81.498  41.507  64.489  0.00  0.00    -0.355 N 
HETATM    4  C   UNK N   1      82.772  40.805  64.229  0.00  0.00     0.133 C 
HETATM    5  C   UNK N   1      83.873  41.823  63.965  0.00  0.00     0.060 C 
HETATM    6  C   UNK N   1      81.480  42.614  65.309  0.00  0.00     0.046 A 
HETATM    7  C   UNK N   1      83.974  42.720  65.172  0.00  0.00    -0.041 A 
HETATM    8  C   UNK N   1      82.778  43.140  65.828  0.00  0.00    -0.000 A 
HETATM    9  C   UNK N   1      80.349  41.020  63.938  0.00  0.00     0.106 A 
HETATM   10  C   UNK N   1      80.255  43.246  65.602  0.00  0.00     0.043 A 
HETATM   11  C   UNK N   1      79.113  41.625  64.205  0.00  0.00     0.026 A 
HETATM   12  C   UNK N   1      79.069  42.752  65.050  0.00  0.00    -0.020 A 
HETATM   13  C   UNK N   1      85.230  43.159  65.639  0.00  0.00     0.047 A 
HETATM   14  C   UNK N   1      82.868  44.013  66.943  0.00  0.00     0.054 A 
HETATM   15  C   UNK N   1      85.253  44.010  66.736  0.00  0.00     0.105 A 
HETATM   16  C   UNK N   1      84.136  44.413  67.353  0.00  0.00     0.106 A 
HETATM   17  C   UNK N   1      77.921  41.117  63.650  0.00  0.00     0.114 A 
HETATM   18  C   UNK N   1      77.838  43.371  65.322  0.00  0.00     0.015 A 
HETATM   19  C   UNK N   1      76.694  41.728  63.951  0.00  0.00     0.102 A 
HETATM   20  C   UNK N   1      85.855  45.339  68.403  0.00  0.00     0.352 A 
HETATM   21  C   UNK N   1      76.658  42.858  64.777  0.00  0.00     0.040 A 
ENDROOT
BRANCH  17  22
HETATM   22  O   UNK N   1      77.951  40.040  62.834  0.00  0.00    -0.352 OA
HETATM   23  C   UNK N   1      77.916  38.761  63.343  0.00  0.00     0.210 C 
ENDBRANCH  17  22
BRANCH  19  24
HETATM   24  O   UNK N   1      75.547  41.224  63.449  0.00  0.00    -0.353 OA
HETATM   25  C   UNK N   1      74.547  40.778  64.286  0.00  0.00     0.210 C 
ENDBRANCH  19  24
TORSDOF 2
ENDMDL
MODEL 9
REMARK VINA RESULT:      -6.9     37.506     39.616
REMARK  2 active torsions:
REMARK  status: ('A' for Active; 'I' for Inactive)
REMARK    1  A    between atoms: O_3  and  C_19 
REMARK    2  A    between atoms: O_4  and  C_21 
ROOT
HETATM    1  O   UNK N   1      49.009  13.471  92.375  0.00  0.00    -0.323 OA
HETATM    2  O   UNK N   1      47.883  11.595  92.727  0.00  0.00    -0.323 OA
HETATM    3  N   UNK N   1      50.179   9.727  87.359  0.00  0.00    -0.355 N 
HETATM    4  C   UNK N   1      51.222  10.766  87.474  0.00  0.00     0.133 C 
HETATM    5  C   UNK N   1      50.581  12.093  87.858  0.00  0.00     0.060 C 
HETATM    6  C   UNK N   1      49.186   9.643  88.311  0.00  0.00     0.046 A 
HETATM    7  C   UNK N   1      49.853  11.896  89.163  0.00  0.00    -0.041 A 
HETATM    8  C   UNK N   1      49.131  10.684  89.380  0.00  0.00    -0.000 A 
HETATM    9  C   UNK N   1      50.240   8.837  86.326  0.00  0.00     0.106 A 
HETATM   10  C   UNK N   1      48.228   8.613  88.231  0.00  0.00     0.043 A 
HETATM   11  C   UNK N   1      49.302   7.802  86.213  0.00  0.00     0.026 A 
HETATM   12  C   UNK N   1      48.284   7.691  87.181  0.00  0.00    -0.020 A 
HETATM   13  C   UNK N   1      49.865  12.901  90.152  0.00  0.00     0.047 A 
HETATM   14  C   UNK N   1      48.416  10.511  90.593  0.00  0.00     0.054 A 
HETATM   15  C   UNK N   1      49.147  12.672  91.319  0.00  0.00     0.105 A 
HETATM   16  C   UNK N   1      48.463  11.541  91.528  0.00  0.00     0.106 A 
HETATM   17  C   UNK N   1      49.370   6.873  85.156  0.00  0.00     0.114 A 
HETATM   18  C   UNK N   1      47.334   6.661  87.078  0.00  0.00     0.015 A 
HETATM   19  C   UNK N   1      48.431   5.833  85.078  0.00  0.00     0.102 A 
HETATM   20  C   UNK N   1      48.201  12.824  93.316  0.00  0.00     0.352 A 
HETATM   21  C   UNK N   1      47.411   5.737  86.033  0.00  0.00     0.040 A 
ENDROOT
BRANCH  17  22
HETATM   22  O   UNK N   1      50.338   6.973  84.218  0.00  0.00    -0.352 OA
HETATM   23  C   UNK N   1      51.498   6.236  84.313  0.00  0.00     0.210 C 
ENDBRANCH  17  22
BRANCH  19  24
HETATM   24  O   UNK N   1      48.512   4.921  84.087  0.00  0.00    -0.353 OA
HETATM   25  C   UNK N   1      47.469   4.055  83.838  0.00  0.00     0.210 C 
ENDBRANCH  19  24
TORSDOF 2
ENDMDL
