# Supplementary material for: Computational discovery of natural inhibitors targeting enterovirus D68 3C protease using molecular docking pharmacokinetics and dynamics simulations
Source: Sci Rep. 2025 Mar 31;15:11015. doi: 10.1038/s41598-025-95163-y (PMC11958634; doi:10.1038/s41598-025-95163-y)
Supplement: Supplementary file 1 — Supplementary Information 1. [file 41598_2025_95163_MOESM1_ESM.zip › docking/5gqy/265237_uff_E=2170.87_out.pdbqt]

MODEL 1
REMARK VINA RESULT:     -10.7      0.000      0.000
REMARK  5 active torsions:
REMARK  status: ('A' for Active; 'I' for Inactive)
REMARK    1  A    between atoms: O_2  and  C_20 
REMARK    2  A    between atoms: O_6  and  C_34 
REMARK    3  A    between atoms: C_15  and  C_24 
REMARK    4  A    between atoms: C_24  and  C_27 
REMARK    5  A    between atoms: C_32  and  C_34 
ROOT
HETATM    1  O   UNK N   1      59.398  30.799  55.693  0.00  0.00    -0.365 OA
HETATM    2  O   UNK N   1      60.844  28.688  51.625  0.00  0.00    -0.292 OA
HETATM    3  C   UNK N   1      57.573  28.970  54.601  0.00  0.00    -0.002 C 
HETATM    4  C   UNK N   1      59.785  30.901  54.317  0.00  0.00     0.131 A 
HETATM    5  C   UNK N   1      58.625  28.712  53.475  0.00  0.00     0.009 C 
HETATM    6  C   UNK N   1      60.007  29.466  53.729  0.00  0.00     0.061 C 
HETATM    7  C   UNK N   1      56.278  28.174  54.291  0.00  0.00    -0.001 C 
HETATM    8  C   UNK N   1      56.504  26.650  54.198  0.00  0.00    -0.036 C 
HETATM    9  C   UNK N   1      58.460  31.363  54.846  0.00  0.00     0.162 A 
HETATM   10  C   UNK N   1      57.241  30.473  54.659  0.00  0.00     0.040 C 
HETATM   11  C   UNK N   1      55.041  26.190  53.936  0.00  0.00     0.000 C 
HETATM   12  C   UNK N   1      58.809  27.172  53.243  0.00  0.00     0.007 C 
HETATM   13  C   UNK N   1      57.482  26.432  53.012  0.00  0.00     0.010 C 
HETATM   14  C   UNK N   1      55.103  28.295  55.252  0.00  0.00     0.006 C 
HETATM   15  C   UNK N   1      54.207  27.093  54.891  0.00  0.00     0.006 C 
HETATM   16  C   UNK N   1      60.928  31.937  54.243  0.00  0.00     0.179 C 
HETATM   17  C   UNK N   1      60.942  28.677  54.683  0.00  0.00     0.027 C 
HETATM   18  C   UNK N   1      60.758  29.628  52.399  0.00  0.00     0.161 C 
HETATM   19  C   UNK N   1      57.047  26.004  55.515  0.00  0.00     0.016 C 
HETATM   20  C   UNK N   1      61.627  31.892  52.916  0.00  0.00     0.011 C 
HETATM   21  C   UNK N   1      61.520  30.858  52.071  0.00  0.00     0.050 C 
ENDROOT
BRANCH  11  22
HETATM   22  C   UNK N   1      54.651  24.676  54.037  0.00  0.00     0.016 C 
HETATM   23  C   UNK N   1      55.778  23.726  53.588  0.00  0.00     0.013 C 
BRANCH  22  24
HETATM   24  C   UNK N   1      53.338  24.353  53.264  0.00  0.00     0.140 C 
HETATM   25  O   UNK N   1      53.102  22.992  53.315  0.00  0.00    -0.312 OA
HETATM   26  C   UNK N   1      52.085  22.431  52.620  0.00  0.00     0.292 C 
HETATM   27  O   UNK N   1      51.704  21.309  52.915  0.00  0.00    -0.259 OA
HETATM   28  C   UNK N   1      51.473  23.174  51.479  0.00  0.00     0.042 C 
HETATM   29  C   UNK N   1      52.057  24.347  51.090  0.00  0.00    -0.067 C 
HETATM   30  C   UNK N   1      53.313  24.829  51.794  0.00  0.00     0.067 C 
HETATM   31  C   UNK N   1      51.546  25.188  49.941  0.00  0.00     0.044 C 
BRANCH  28  32
HETATM   32  C   UNK N   1      50.253  22.601  50.788  0.00  0.00     0.209 C 
BRANCH  32  33
HETATM   33  O   UNK N   1      49.275  22.287  51.744  0.00  0.00    -0.396 OA
HETATM   34  H   UNK N   1      49.583  22.670  52.607  0.00  0.00     0.209 HD
ENDBRANCH  32  33
ENDBRANCH  28  32
ENDBRANCH  22  24
ENDBRANCH  11  22
BRANCH  16  35
HETATM   35  O   UNK N   1      61.879  31.749  55.258  0.00  0.00    -0.389 OA
HETATM   36  H   UNK N   1      62.773  31.772  54.829  0.00  0.00     0.210 HD
ENDBRANCH  16  35
TORSDOF 5
ENDMDL
MODEL 2
REMARK VINA RESULT:      -9.7     20.954     26.392
REMARK  5 active torsions:
REMARK  status: ('A' for Active; 'I' for Inactive)
REMARK    1  A    between atoms: O_2  and  C_20 
REMARK    2  A    between atoms: O_6  and  C_34 
REMARK    3  A    between atoms: C_15  and  C_24 
REMARK    4  A    between atoms: C_24  and  C_27 
REMARK    5  A    between atoms: C_32  and  C_34 
ROOT
HETATM    1  O   UNK N   1      70.409  24.671  69.193  0.00  0.00    -0.365 OA
HETATM    2  O   UNK N   1      71.338  27.944  65.799  0.00  0.00    -0.292 OA
HETATM    3  C   UNK N   1      72.727  26.190  69.623  0.00  0.00    -0.002 C 
HETATM    4  C   UNK N   1      70.720  24.984  67.830  0.00  0.00     0.131 A 
HETATM    5  C   UNK N   1      72.380  26.950  68.303  0.00  0.00     0.009 C 
HETATM    6  C   UNK N   1      70.970  26.525  67.691  0.00  0.00     0.061 C 
HETATM    7  C   UNK N   1      74.094  26.690  70.164  0.00  0.00    -0.001 C 
HETATM    8  C   UNK N   1      74.114  28.202  70.472  0.00  0.00    -0.036 C 
HETATM    9  C   UNK N   1      71.568  24.101  68.695  0.00  0.00     0.162 A 
HETATM   10  C   UNK N   1      72.819  24.679  69.337  0.00  0.00     0.040 C 
HETATM   11  C   UNK N   1      75.564  28.332  71.018  0.00  0.00     0.000 C 
HETATM   12  C   UNK N   1      72.505  28.499  68.517  0.00  0.00     0.007 C 
HETATM   13  C   UNK N   1      73.854  28.919  69.120  0.00  0.00     0.010 C 
HETATM   14  C   UNK N   1      74.642  26.065  71.439  0.00  0.00     0.006 C 
HETATM   15  C   UNK N   1      75.731  27.057  71.896  0.00  0.00     0.006 C 
HETATM   16  C   UNK N   1      69.643  24.309  66.952  0.00  0.00     0.179 C 
HETATM   17  C   UNK N   1      69.789  27.282  68.353  0.00  0.00     0.027 C 
HETATM   18  C   UNK N   1      70.936  26.861  66.193  0.00  0.00     0.161 C 
HETATM   19  C   UNK N   1      73.083  28.645  71.563  0.00  0.00     0.016 C 
HETATM   20  C   UNK N   1      69.676  24.827  65.544  0.00  0.00     0.011 C 
HETATM   21  C   UNK N   1      70.290  25.967  65.201  0.00  0.00     0.050 C 
ENDROOT
BRANCH  11  22
HETATM   22  C   UNK N   1      76.027  29.638  71.750  0.00  0.00     0.016 C 
HETATM   23  C   UNK N   1      75.908  30.901  70.874  0.00  0.00     0.013 C 
BRANCH  22  24
HETATM   24  C   UNK N   1      77.471  29.514  72.319  0.00  0.00     0.140 C 
HETATM   25  O   UNK N   1      77.989  30.779  72.525  0.00  0.00    -0.312 OA
HETATM   26  C   UNK N   1      79.276  30.955  72.905  0.00  0.00     0.292 C 
HETATM   27  O   UNK N   1      79.622  32.027  73.377  0.00  0.00    -0.259 OA
HETATM   28  C   UNK N   1      80.262  29.852  72.703  0.00  0.00     0.042 C 
HETATM   29  C   UNK N   1      79.855  28.745  72.013  0.00  0.00    -0.067 C 
HETATM   30  C   UNK N   1      78.446  28.690  71.449  0.00  0.00     0.067 C 
HETATM   31  C   UNK N   1      80.758  27.566  71.728  0.00  0.00     0.044 C 
BRANCH  28  32
HETATM   32  C   UNK N   1      81.668  30.005  73.247  0.00  0.00     0.209 C 
BRANCH  32  33
HETATM   33  O   UNK N   1      82.193  31.245  72.853  0.00  0.00    -0.396 OA
HETATM   34  H   UNK N   1      83.137  31.086  72.586  0.00  0.00     0.209 HD
ENDBRANCH  32  33
ENDBRANCH  28  32
ENDBRANCH  22  24
ENDBRANCH  11  22
BRANCH  16  35
HETATM   35  O   UNK N   1      68.350  24.490  67.468  0.00  0.00    -0.389 OA
HETATM   36  H   UNK N   1      67.878  23.622  67.387  0.00  0.00     0.210 HD
ENDBRANCH  16  35
TORSDOF 5
ENDMDL
MODEL 3
REMARK VINA RESULT:      -9.2     22.252     25.971
REMARK  5 active torsions:
REMARK  status: ('A' for Active; 'I' for Inactive)
REMARK    1  A    between atoms: O_2  and  C_20 
REMARK    2  A    between atoms: O_6  and  C_34 
REMARK    3  A    between atoms: C_15  and  C_24 
REMARK    4  A    between atoms: C_24  and  C_27 
REMARK    5  A    between atoms: C_32  and  C_34 
ROOT
HETATM    1  O   UNK N   1      77.978  31.833  72.485  0.00  0.00    -0.365 OA
HETATM    2  O   UNK N   1      80.498  27.825  73.307  0.00  0.00    -0.292 OA
HETATM    3  C   UNK N   1      76.913  29.513  71.324  0.00  0.00    -0.002 C 
HETATM    4  C   UNK N   1      79.191  31.086  72.342  0.00  0.00     0.131 A 
HETATM    5  C   UNK N   1      78.101  28.736  71.977  0.00  0.00     0.009 C 
HETATM    6  C   UNK N   1      78.992  29.648  72.933  0.00  0.00     0.061 C 
HETATM    7  C   UNK N   1      76.083  28.544  70.441  0.00  0.00    -0.001 C 
HETATM    8  C   UNK N   1      75.492  27.354  71.227  0.00  0.00    -0.036 C 
HETATM    9  C   UNK N   1      78.391  31.603  71.185  0.00  0.00     0.162 A 
HETATM   10  C   UNK N   1      77.466  30.650  70.444  0.00  0.00     0.040 C 
HETATM   11  C   UNK N   1      74.715  26.650  70.079  0.00  0.00     0.000 C 
HETATM   12  C   UNK N   1      77.577  27.440  72.690  0.00  0.00     0.007 C 
HETATM   13  C   UNK N   1      76.705  26.560  71.782  0.00  0.00     0.010 C 
HETATM   14  C   UNK N   1      74.882  29.097  69.687  0.00  0.00     0.006 C 
HETATM   15  C   UNK N   1      74.082  27.837  69.296  0.00  0.00     0.006 C 
HETATM   16  C   UNK N   1      80.337  31.973  72.876  0.00  0.00     0.179 C 
HETATM   17  C   UNK N   1      78.388  29.775  74.357  0.00  0.00     0.027 C 
HETATM   18  C   UNK N   1      80.385  29.021  73.092  0.00  0.00     0.161 C 
HETATM   19  C   UNK N   1      74.508  27.771  72.371  0.00  0.00     0.016 C 
HETATM   20  C   UNK N   1      81.598  31.184  73.076  0.00  0.00     0.011 C 
HETATM   21  C   UNK N   1      81.617  29.846  73.141  0.00  0.00     0.050 C 
ENDROOT
BRANCH  11  22
HETATM   22  C   UNK N   1      73.684  25.512  70.394  0.00  0.00     0.016 C 
HETATM   23  C   UNK N   1      74.349  24.158  70.707  0.00  0.00     0.013 C 
BRANCH  22  24
HETATM   24  C   UNK N   1      72.630  25.342  69.260  0.00  0.00     0.140 C 
HETATM   25  O   UNK N   1      71.403  25.794  69.707  0.00  0.00    -0.312 OA
HETATM   26  C   UNK N   1      70.287  25.650  68.956  0.00  0.00     0.292 C 
HETATM   27  O   UNK N   1      69.297  26.316  69.215  0.00  0.00    -0.259 OA
HETATM   28  C   UNK N   1      70.268  24.649  67.848  0.00  0.00     0.042 C 
HETATM   29  C   UNK N   1      71.342  23.814  67.719  0.00  0.00    -0.067 C 
HETATM   30  C   UNK N   1      72.485  23.904  68.715  0.00  0.00     0.067 C 
HETATM   31  C   UNK N   1      71.442  22.748  66.650  0.00  0.00     0.044 C 
BRANCH  28  32
HETATM   32  C   UNK N   1      69.066  24.581  66.928  0.00  0.00     0.209 C 
BRANCH  32  33
HETATM   33  O   UNK N   1      67.888  24.631  67.689  0.00  0.00    -0.396 OA
HETATM   34  H   UNK N   1      67.448  25.497  67.480  0.00  0.00     0.209 HD
ENDBRANCH  32  33
ENDBRANCH  28  32
ENDBRANCH  22  24
ENDBRANCH  11  22
BRANCH  16  35
HETATM   35  O   UNK N   1      80.001  32.598  74.087  0.00  0.00    -0.389 OA
HETATM   36  H   UNK N   1      80.460  33.478  74.100  0.00  0.00     0.210 HD
ENDBRANCH  16  35
TORSDOF 5
ENDMDL
MODEL 4
REMARK VINA RESULT:      -9.2     25.467     29.783
REMARK  5 active torsions:
REMARK  status: ('A' for Active; 'I' for Inactive)
REMARK    1  A    between atoms: O_2  and  C_20 
REMARK    2  A    between atoms: O_6  and  C_34 
REMARK    3  A    between atoms: C_15  and  C_24 
REMARK    4  A    between atoms: C_24  and  C_27 
REMARK    5  A    between atoms: C_32  and  C_34 
ROOT
HETATM    1  O   UNK N   1      79.361  36.350  74.039  0.00  0.00    -0.365 OA
HETATM    2  O   UNK N   1      83.341  33.716  74.598  0.00  0.00    -0.292 OA
HETATM    3  C   UNK N   1      79.411  33.965  72.565  0.00  0.00    -0.002 C 
HETATM    4  C   UNK N   1      80.780  36.211  73.901  0.00  0.00     0.131 A 
HETATM    5  C   UNK N   1      80.806  33.687  73.211  0.00  0.00     0.009 C 
HETATM    6  C   UNK N   1      81.205  34.761  74.319  0.00  0.00     0.061 C 
HETATM    7  C   UNK N   1      79.091  32.856  71.528  0.00  0.00    -0.001 C 
HETATM    8  C   UNK N   1      79.053  31.439  72.139  0.00  0.00    -0.036 C 
HETATM    9  C   UNK N   1      79.854  36.483  72.753  0.00  0.00     0.162 A 
HETATM   10  C   UNK N   1      79.438  35.331  71.853  0.00  0.00     0.040 C 
HETATM   11  C   UNK N   1      78.671  30.624  70.871  0.00  0.00     0.000 C 
HETATM   12  C   UNK N   1      80.876  32.213  73.743  0.00  0.00     0.007 C 
HETATM   13  C   UNK N   1      80.480  31.170  72.688  0.00  0.00     0.010 C 
HETATM   14  C   UNK N   1      77.781  32.940  70.756  0.00  0.00     0.006 C 
HETATM   15  C   UNK N   1      77.604  31.521  70.178  0.00  0.00     0.006 C 
HETATM   16  C   UNK N   1      81.426  37.424  74.605  0.00  0.00     0.179 C 
HETATM   17  C   UNK N   1      80.581  34.440  75.703  0.00  0.00     0.027 C 
HETATM   18  C   UNK N   1      82.730  34.768  74.506  0.00  0.00     0.161 C 
HETATM   19  C   UNK N   1      77.967  31.253  73.250  0.00  0.00     0.016 C 
HETATM   20  C   UNK N   1      82.899  37.224  74.806  0.00  0.00     0.011 C 
HETATM   21  C   UNK N   1      83.489  36.023  74.728  0.00  0.00     0.050 C 
ENDROOT
BRANCH  11  22
HETATM   22  C   UNK N   1      78.222  29.127  70.990  0.00  0.00     0.016 C 
HETATM   23  C   UNK N   1      78.761  28.238  69.853  0.00  0.00     0.013 C 
BRANCH  22  24
HETATM   24  C   UNK N   1      76.675  28.983  71.095  0.00  0.00     0.140 C 
HETATM   25  O   UNK N   1      76.360  28.287  72.247  0.00  0.00    -0.312 OA
HETATM   26  C   UNK N   1      75.085  27.922  72.518  0.00  0.00     0.292 C 
HETATM   27  O   UNK N   1      74.783  27.596  73.655  0.00  0.00    -0.259 OA
HETATM   28  C   UNK N   1      74.079  27.884  71.416  0.00  0.00     0.042 C 
HETATM   29  C   UNK N   1      74.518  28.090  70.138  0.00  0.00    -0.067 C 
HETATM   30  C   UNK N   1      75.998  28.310  69.881  0.00  0.00     0.067 C 
HETATM   31  C   UNK N   1      73.605  28.063  68.932  0.00  0.00     0.044 C 
BRANCH  28  32
HETATM   32  C   UNK N   1      72.627  27.601  71.745  0.00  0.00     0.209 C 
BRANCH  32  33
HETATM   33  O   UNK N   1      72.094  28.672  72.478  0.00  0.00    -0.396 OA
HETATM   34  H   UNK N   1      71.766  28.297  73.337  0.00  0.00     0.209 HD
ENDBRANCH  32  33
ENDBRANCH  28  32
ENDBRANCH  22  24
ENDBRANCH  11  22
BRANCH  16  35
HETATM   35  O   UNK N   1      80.835  37.690  75.850  0.00  0.00    -0.389 OA
HETATM   36  H   UNK N   1      81.367  38.408  76.280  0.00  0.00     0.210 HD
ENDBRANCH  16  35
TORSDOF 5
ENDMDL
MODEL 5
REMARK VINA RESULT:      -9.1     25.100     30.305
REMARK  5 active torsions:
REMARK  status: ('A' for Active; 'I' for Inactive)
REMARK    1  A    between atoms: O_2  and  C_20 
REMARK    2  A    between atoms: O_6  and  C_34 
REMARK    3  A    between atoms: C_15  and  C_24 
REMARK    4  A    between atoms: C_24  and  C_27 
REMARK    5  A    between atoms: C_32  and  C_34 
ROOT
HETATM    1  O   UNK N   1      74.991  28.031  73.905  0.00  0.00    -0.365 OA
HETATM    2  O   UNK N   1      74.890  28.324  69.109  0.00  0.00    -0.292 OA
HETATM    3  C   UNK N   1      76.720  29.946  72.805  0.00  0.00    -0.002 C 
HETATM    4  C   UNK N   1      75.202  27.423  72.625  0.00  0.00     0.131 A 
HETATM    5  C   UNK N   1      76.166  29.527  71.405  0.00  0.00     0.009 C 
HETATM    6  C   UNK N   1      74.964  28.485  71.497  0.00  0.00     0.061 C 
HETATM    7  C   UNK N   1      77.859  30.984  72.621  0.00  0.00    -0.001 C 
HETATM    8  C   UNK N   1      77.406  32.267  71.891  0.00  0.00    -0.036 C 
HETATM    9  C   UNK N   1      76.274  27.572  73.663  0.00  0.00     0.162 A 
HETATM   10  C   UNK N   1      77.278  28.706  73.528  0.00  0.00     0.040 C 
HETATM   11  C   UNK N   1      78.740  33.066  71.928  0.00  0.00     0.000 C 
HETATM   12  C   UNK N   1      75.803  30.798  70.560  0.00  0.00     0.007 C 
HETATM   13  C   UNK N   1      76.949  31.817  70.477  0.00  0.00     0.010 C 
HETATM   14  C   UNK N   1      78.562  31.517  73.862  0.00  0.00     0.006 C 
HETATM   15  C   UNK N   1      79.285  32.783  73.359  0.00  0.00     0.006 C 
HETATM   16  C   UNK N   1      74.396  26.105  72.610  0.00  0.00     0.179 C 
HETATM   17  C   UNK N   1      73.599  29.179  71.748  0.00  0.00     0.027 C 
HETATM   18  C   UNK N   1      74.840  27.722  70.170  0.00  0.00     0.161 C 
HETATM   19  C   UNK N   1      76.278  33.058  72.633  0.00  0.00     0.016 C 
HETATM   20  C   UNK N   1      74.279  25.547  71.222  0.00  0.00     0.011 C 
HETATM   21  C   UNK N   1      74.513  26.275  70.122  0.00  0.00     0.050 C 
ENDROOT
BRANCH  11  22
HETATM   22  C   UNK N   1      78.768  34.589  71.558  0.00  0.00     0.016 C 
HETATM   23  C   UNK N   1      79.646  34.899  70.331  0.00  0.00     0.013 C 
BRANCH  22  24
HETATM   24  C   UNK N   1      79.193  35.480  72.762  0.00  0.00     0.140 C 
HETATM   25  O   UNK N   1      78.430  36.633  72.767  0.00  0.00    -0.312 OA
HETATM   26  C   UNK N   1      78.680  37.634  73.643  0.00  0.00     0.292 C 
HETATM   27  O   UNK N   1      77.827  38.484  73.842  0.00  0.00    -0.259 OA
HETATM   28  C   UNK N   1      80.008  37.707  74.320  0.00  0.00     0.042 C 
HETATM   29  C   UNK N   1      80.979  36.829  73.926  0.00  0.00    -0.067 C 
HETATM   30  C   UNK N   1      80.692  35.850  72.801  0.00  0.00     0.067 C 
HETATM   31  C   UNK N   1      82.370  36.808  74.521  0.00  0.00     0.044 C 
BRANCH  28  32
HETATM   32  C   UNK N   1      80.238  38.750  75.394  0.00  0.00     0.209 C 
BRANCH  32  33
HETATM   33  O   UNK N   1      79.153  38.756  76.284  0.00  0.00    -0.396 OA
HETATM   34  H   UNK N   1      78.746  37.851  76.247  0.00  0.00     0.209 HD
ENDBRANCH  32  33
ENDBRANCH  28  32
ENDBRANCH  22  24
ENDBRANCH  11  22
BRANCH  16  35
HETATM   35  O   UNK N   1      73.106  26.269  73.138  0.00  0.00    -0.389 OA
HETATM   36  H   UNK N   1      72.533  26.620  72.408  0.00  0.00     0.210 HD
ENDBRANCH  16  35
TORSDOF 5
ENDMDL
MODEL 6
REMARK VINA RESULT:      -8.9      1.991      9.765
REMARK  5 active torsions:
REMARK  status: ('A' for Active; 'I' for Inactive)
REMARK    1  A    between atoms: O_2  and  C_20 
REMARK    2  A    between atoms: O_6  and  C_34 
REMARK    3  A    between atoms: C_15  and  C_24 
REMARK    4  A    between atoms: C_24  and  C_27 
REMARK    5  A    between atoms: C_32  and  C_34 
ROOT
HETATM    1  O   UNK N   1      55.009  21.667  50.358  0.00  0.00    -0.365 OA
HETATM    2  O   UNK N   1      51.191  23.737  52.415  0.00  0.00    -0.292 OA
HETATM    3  C   UNK N   1      55.541  24.095  51.656  0.00  0.00    -0.002 C 
HETATM    4  C   UNK N   1      53.713  22.266  50.237  0.00  0.00     0.131 A 
HETATM    5  C   UNK N   1      54.030  24.126  52.050  0.00  0.00     0.009 C 
HETATM    6  C   UNK N   1      53.251  22.798  51.637  0.00  0.00     0.061 C 
HETATM    7  C   UNK N   1      56.225  25.407  52.124  0.00  0.00    -0.001 C 
HETATM    8  C   UNK N   1      56.140  25.631  53.649  0.00  0.00    -0.036 C 
HETATM    9  C   UNK N   1      54.937  22.781  49.540  0.00  0.00     0.162 A 
HETATM   10  C   UNK N   1      55.671  23.976  50.125  0.00  0.00     0.040 C 
HETATM   11  C   UNK N   1      56.940  26.960  53.757  0.00  0.00     0.000 C 
HETATM   12  C   UNK N   1      53.870  24.475  53.571  0.00  0.00     0.007 C 
HETATM   13  C   UNK N   1      54.629  25.745  53.983  0.00  0.00     0.010 C 
HETATM   14  C   UNK N   1      57.705  25.602  51.823  0.00  0.00     0.006 C 
HETATM   15  C   UNK N   1      58.125  26.745  52.770  0.00  0.00     0.006 C 
HETATM   16  C   UNK N   1      52.819  21.265  49.473  0.00  0.00     0.179 C 
HETATM   17  C   UNK N   1      53.425  21.664  52.682  0.00  0.00     0.027 C 
HETATM   18  C   UNK N   1      51.746  23.091  51.541  0.00  0.00     0.161 C 
HETATM   19  C   UNK N   1      56.832  24.512  54.497  0.00  0.00     0.016 C 
HETATM   20  C   UNK N   1      51.369  21.638  49.567  0.00  0.00     0.011 C 
HETATM   21  C   UNK N   1      50.894  22.490  50.486  0.00  0.00     0.050 C 
ENDROOT
BRANCH  11  22
HETATM   22  C   UNK N   1      57.404  27.501  55.153  0.00  0.00     0.016 C 
HETATM   23  C   UNK N   1      56.238  27.735  56.132  0.00  0.00     0.013 C 
BRANCH  22  24
HETATM   24  C   UNK N   1      58.267  28.791  55.028  0.00  0.00     0.140 C 
HETATM   25  O   UNK N   1      57.753  29.587  54.021  0.00  0.00    -0.312 OA
HETATM   26  C   UNK N   1      58.388  30.715  53.627  0.00  0.00     0.292 C 
HETATM   27  O   UNK N   1      57.780  31.550  52.977  0.00  0.00    -0.259 OA
HETATM   28  C   UNK N   1      59.833  30.902  53.957  0.00  0.00     0.042 C 
HETATM   29  C   UNK N   1      60.500  29.857  54.533  0.00  0.00    -0.067 C 
HETATM   30  C   UNK N   1      59.772  28.547  54.779  0.00  0.00     0.067 C 
HETATM   31  C   UNK N   1      61.966  29.911  54.903  0.00  0.00     0.044 C 
BRANCH  28  32
HETATM   32  C   UNK N   1      60.505  32.219  53.628  0.00  0.00     0.209 C 
BRANCH  32  33
HETATM   33  O   UNK N   1      59.630  33.278  53.912  0.00  0.00    -0.396 OA
HETATM   34  H   UNK N   1      59.939  33.687  54.762  0.00  0.00     0.209 HD
ENDBRANCH  32  33
ENDBRANCH  28  32
ENDBRANCH  22  24
ENDBRANCH  11  22
BRANCH  16  35
HETATM   35  O   UNK N   1      52.976  19.951  49.942  0.00  0.00    -0.389 OA
HETATM   36  H   UNK N   1      53.700  19.967  50.620  0.00  0.00     0.210 HD
ENDBRANCH  16  35
TORSDOF 5
ENDMDL
MODEL 7
REMARK VINA RESULT:      -8.7     24.006     29.296
REMARK  5 active torsions:
REMARK  status: ('A' for Active; 'I' for Inactive)
REMARK    1  A    between atoms: O_2  and  C_20 
REMARK    2  A    between atoms: O_6  and  C_34 
REMARK    3  A    between atoms: C_15  and  C_24 
REMARK    4  A    between atoms: C_24  and  C_27 
REMARK    5  A    between atoms: C_32  and  C_34 
ROOT
HETATM    1  O   UNK N   1      76.488  23.411  71.893  0.00  0.00    -0.365 OA
HETATM    2  O   UNK N   1      72.483  25.552  70.323  0.00  0.00    -0.292 OA
HETATM    3  C   UNK N   1      76.707  26.179  71.504  0.00  0.00    -0.002 C 
HETATM    4  C   UNK N   1      75.486  23.567  70.882  0.00  0.00     0.131 A 
HETATM    5  C   UNK N   1      75.203  26.160  71.085  0.00  0.00     0.009 C 
HETATM    6  C   UNK N   1      74.518  24.734  71.281  0.00  0.00     0.061 C 
HETATM    7  C   UNK N   1      77.280  27.609  71.313  0.00  0.00    -0.001 C 
HETATM    8  C   UNK N   1      76.545  28.679  72.148  0.00  0.00    -0.036 C 
HETATM    9  C   UNK N   1      76.951  23.777  70.642  0.00  0.00     0.162 A 
HETATM   10  C   UNK N   1      77.498  25.196  70.621  0.00  0.00     0.040 C 
HETATM   11  C   UNK N   1      77.386  29.929  71.759  0.00  0.00     0.000 C 
HETATM   12  C   UNK N   1      74.421  27.312  71.809  0.00  0.00     0.007 C 
HETATM   13  C   UNK N   1      75.079  28.690  71.638  0.00  0.00     0.010 C 
HETATM   14  C   UNK N   1      78.746  27.854  71.642  0.00  0.00     0.006 C 
HETATM   15  C   UNK N   1      78.846  29.388  71.755  0.00  0.00     0.006 C 
HETATM   16  C   UNK N   1      74.905  22.165  70.596  0.00  0.00     0.179 C 
HETATM   17  C   UNK N   1      74.040  24.506  72.740  0.00  0.00     0.027 C 
HETATM   18  C   UNK N   1      73.278  24.628  70.381  0.00  0.00     0.161 C 
HETATM   19  C   UNK N   1      76.613  28.440  73.693  0.00  0.00     0.016 C 
HETATM   20  C   UNK N   1      73.638  22.246  69.797  0.00  0.00     0.011 C 
HETATM   21  C   UNK N   1      72.923  23.372  69.677  0.00  0.00     0.050 C 
ENDROOT
BRANCH  11  22
HETATM   22  C   UNK N   1      77.237  31.270  72.555  0.00  0.00     0.016 C 
HETATM   23  C   UNK N   1      75.987  32.078  72.155  0.00  0.00     0.013 C 
BRANCH  22  24
HETATM   24  C   UNK N   1      78.509  32.162  72.450  0.00  0.00     0.140 C 
HETATM   25  O   UNK N   1      78.969  32.450  73.722  0.00  0.00    -0.312 OA
HETATM   26  C   UNK N   1      79.997  33.309  73.916  0.00  0.00     0.292 C 
HETATM   27  O   UNK N   1      80.582  33.311  74.987  0.00  0.00    -0.259 OA
HETATM   28  C   UNK N   1      80.373  34.267  72.834  0.00  0.00     0.042 C 
HETATM   29  C   UNK N   1      79.571  34.334  71.730  0.00  0.00    -0.067 C 
HETATM   30  C   UNK N   1      78.322  33.473  71.656  0.00  0.00     0.067 C 
HETATM   31  C   UNK N   1      79.832  35.271  70.571  0.00  0.00     0.044 C 
BRANCH  28  32
HETATM   32  C   UNK N   1      81.603  35.134  73.005  0.00  0.00     0.209 C 
BRANCH  32  33
HETATM   33  O   UNK N   1      81.394  36.046  74.051  0.00  0.00    -0.396 OA
HETATM   34  H   UNK N   1      82.272  36.470  74.243  0.00  0.00     0.209 HD
ENDBRANCH  32  33
ENDBRANCH  28  32
ENDBRANCH  22  24
ENDBRANCH  11  22
BRANCH  16  35
HETATM   35  O   UNK N   1      74.648  21.449  71.775  0.00  0.00    -0.389 OA
HETATM   36  H   UNK N   1      75.330  20.731  71.837  0.00  0.00     0.210 HD
ENDBRANCH  16  35
TORSDOF 5
ENDMDL
MODEL 8
REMARK VINA RESULT:      -8.7     25.863     30.327
REMARK  5 active torsions:
REMARK  status: ('A' for Active; 'I' for Inactive)
REMARK    1  A    between atoms: O_2  and  C_20 
REMARK    2  A    between atoms: O_6  and  C_34 
REMARK    3  A    between atoms: C_15  and  C_24 
REMARK    4  A    between atoms: C_24  and  C_27 
REMARK    5  A    between atoms: C_32  and  C_34 
ROOT
HETATM    1  O   UNK N   1      80.982  36.403  76.301  0.00  0.00    -0.365 OA
HETATM    2  O   UNK N   1      77.423  38.458  73.810  0.00  0.00    -0.292 OA
HETATM    3  C   UNK N   1      79.367  34.618  74.863  0.00  0.00    -0.002 C 
HETATM    4  C   UNK N   1      79.774  37.174  76.278  0.00  0.00     0.131 A 
HETATM    5  C   UNK N   1      78.575  35.865  74.356  0.00  0.00     0.009 C 
HETATM    6  C   UNK N   1      79.229  37.246  74.811  0.00  0.00     0.061 C 
HETATM    7  C   UNK N   1      78.681  33.325  74.347  0.00  0.00    -0.001 C 
HETATM    8  C   UNK N   1      78.609  33.243  72.807  0.00  0.00    -0.036 C 
HETATM    9  C   UNK N   1      79.923  35.881  77.023  0.00  0.00     0.162 A 
HETATM   10  C   UNK N   1      79.374  34.606  76.403  0.00  0.00     0.040 C 
HETATM   11  C   UNK N   1      77.932  31.851  72.656  0.00  0.00     0.000 C 
HETATM   12  C   UNK N   1      78.357  35.779  72.805  0.00  0.00     0.007 C 
HETATM   13  C   UNK N   1      77.740  34.447  72.353  0.00  0.00     0.010 C 
HETATM   14  C   UNK N   1      79.276  31.980  74.741  0.00  0.00     0.006 C 
HETATM   15  C   UNK N   1      78.641  30.991  73.743  0.00  0.00     0.006 C 
HETATM   16  C   UNK N   1      80.056  38.482  77.049  0.00  0.00     0.179 C 
HETATM   17  C   UNK N   1      80.383  37.688  73.873  0.00  0.00     0.027 C 
HETATM   18  C   UNK N   1      78.169  38.357  74.771  0.00  0.00     0.161 C 
HETATM   19  C   UNK N   1      80.006  33.246  72.102  0.00  0.00     0.016 C 
HETATM   20  C   UNK N   1      78.978  39.500  76.818  0.00  0.00     0.011 C 
HETATM   21  C   UNK N   1      78.107  39.421  75.803  0.00  0.00     0.050 C 
ENDROOT
BRANCH  11  22
HETATM   22  C   UNK N   1      77.874  31.139  71.261  0.00  0.00     0.016 C 
HETATM   23  C   UNK N   1      77.831  32.124  70.078  0.00  0.00     0.013 C 
BRANCH  22  24
HETATM   24  C   UNK N   1      76.691  30.131  71.164  0.00  0.00     0.140 C 
HETATM   25  O   UNK N   1      75.711  30.489  72.071  0.00  0.00    -0.312 OA
HETATM   26  C   UNK N   1      74.625  29.708  72.273  0.00  0.00     0.292 C 
HETATM   27  O   UNK N   1      73.643  30.177  72.827  0.00  0.00    -0.259 OA
HETATM   28  C   UNK N   1      74.658  28.276  71.853  0.00  0.00     0.042 C 
HETATM   29  C   UNK N   1      75.842  27.767  71.400  0.00  0.00    -0.067 C 
HETATM   30  C   UNK N   1      77.077  28.650  71.374  0.00  0.00     0.067 C 
HETATM   31  C   UNK N   1      76.013  26.330  70.958  0.00  0.00     0.044 C 
BRANCH  28  32
HETATM   32  C   UNK N   1      73.398  27.441  71.962  0.00  0.00     0.209 C 
BRANCH  32  33
HETATM   33  O   UNK N   1      72.300  28.185  71.504  0.00  0.00    -0.396 OA
HETATM   34  H   UNK N   1      71.491  27.631  71.664  0.00  0.00     0.209 HD
ENDBRANCH  32  33
ENDBRANCH  28  32
ENDBRANCH  22  24
ENDBRANCH  11  22
BRANCH  16  35
HETATM   35  O   UNK N   1      81.291  39.048  76.696  0.00  0.00    -0.389 OA
HETATM   36  H   UNK N   1      81.886  38.304  76.421  0.00  0.00     0.210 HD
ENDBRANCH  16  35
TORSDOF 5
ENDMDL
MODEL 9
REMARK VINA RESULT:      -8.7     27.108     33.598
REMARK  5 active torsions:
REMARK  status: ('A' for Active; 'I' for Inactive)
REMARK    1  A    between atoms: O_2  and  C_20 
REMARK    2  A    between atoms: O_6  and  C_34 
REMARK    3  A    between atoms: C_15  and  C_24 
REMARK    4  A    between atoms: C_24  and  C_27 
REMARK    5  A    between atoms: C_32  and  C_34 
ROOT
HETATM    1  O   UNK N   1      78.939  40.147  63.035  0.00  0.00    -0.365 OA
HETATM    2  O   UNK N   1      78.608  44.217  65.569  0.00  0.00    -0.292 OA
HETATM    3  C   UNK N   1      81.026  41.971  62.612  0.00  0.00    -0.002 C 
HETATM    4  C   UNK N   1      78.236  41.356  63.345  0.00  0.00     0.131 A 
HETATM    5  C   UNK N   1      80.330  42.893  63.664  0.00  0.00     0.009 C 
HETATM    6  C   UNK N   1      79.075  42.202  64.363  0.00  0.00     0.061 C 
HETATM    7  C   UNK N   1      82.252  42.708  62.009  0.00  0.00    -0.001 C 
HETATM    8  C   UNK N   1      83.308  43.102  63.064  0.00  0.00    -0.036 C 
HETATM    9  C   UNK N   1      78.736  41.012  61.974  0.00  0.00     0.162 A 
HETATM   10  C   UNK N   1      80.032  41.638  61.483  0.00  0.00     0.040 C 
HETATM   11  C   UNK N   1      84.371  43.749  62.131  0.00  0.00     0.000 C 
HETATM   12  C   UNK N   1      81.380  43.430  64.697  0.00  0.00     0.007 C 
HETATM   13  C   UNK N   1      82.601  44.085  64.034  0.00  0.00     0.010 C 
HETATM   14  C   UNK N   1      83.071  42.000  60.939  0.00  0.00     0.006 C 
HETATM   15  C   UNK N   1      84.390  42.799  60.898  0.00  0.00     0.006 C 
HETATM   16  C   UNK N   1      76.786  40.961  63.700  0.00  0.00     0.179 C 
HETATM   17  C   UNK N   1      79.489  41.287  65.546  0.00  0.00     0.027 C 
HETATM   18  C   UNK N   1      78.145  43.282  64.936  0.00  0.00     0.161 C 
HETATM   19  C   UNK N   1      83.928  41.886  63.830  0.00  0.00     0.016 C 
HETATM   20  C   UNK N   1      76.048  42.096  64.348  0.00  0.00     0.011 C 
HETATM   21  C   UNK N   1      76.668  43.159  64.877  0.00  0.00     0.050 C 
ENDROOT
BRANCH  11  22
HETATM   22  C   UNK N   1      85.807  44.078  62.665  0.00  0.00     0.016 C 
HETATM   23  C   UNK N   1      85.927  45.499  63.251  0.00  0.00     0.013 C 
BRANCH  22  24
HETATM   24  C   UNK N   1      86.905  43.849  61.585  0.00  0.00     0.140 C 
HETATM   25  O   UNK N   1      87.988  43.215  62.163  0.00  0.00    -0.312 OA
HETATM   26  C   UNK N   1      89.130  43.004  61.468  0.00  0.00     0.292 C 
HETATM   27  O   UNK N   1      89.939  42.186  61.876  0.00  0.00    -0.259 OA
HETATM   28  C   UNK N   1      89.401  43.803  60.236  0.00  0.00     0.042 C 
HETATM   29  C   UNK N   1      88.543  44.821  59.929  0.00  0.00    -0.067 C 
HETATM   30  C   UNK N   1      87.380  45.127  60.857  0.00  0.00     0.067 C 
HETATM   31  C   UNK N   1      88.712  45.714  58.720  0.00  0.00     0.044 C 
BRANCH  28  32
HETATM   32  C   UNK N   1      90.614  43.475  59.390  0.00  0.00     0.209 C 
BRANCH  32  33
HETATM   33  O   UNK N   1      90.563  42.129  58.997  0.00  0.00    -0.396 OA
HETATM   34  H   UNK N   1      91.199  42.026  58.240  0.00  0.00     0.209 HD
ENDBRANCH  32  33
ENDBRANCH  28  32
ENDBRANCH  22  24
ENDBRANCH  11  22
BRANCH  16  35
HETATM   35  O   UNK N   1      76.735  39.847  64.553  0.00  0.00    -0.389 OA
HETATM   36  H   UNK N   1      77.384  40.010  65.286  0.00  0.00     0.210 HD
ENDBRANCH  16  35
TORSDOF 5
ENDMDL
