# Supplementary material for: Computational discovery of natural inhibitors targeting enterovirus D68 3C protease using molecular docking pharmacokinetics and dynamics simulations
Source: Sci Rep. 2025 Mar 31;15:11015. doi: 10.1038/s41598-025-95163-y (PMC11958634; doi:10.1038/s41598-025-95163-y)
Supplement: Supplementary file 1 — Supplementary Information 1. [file 41598_2025_95163_MOESM1_ESM.zip › docking/5gqy/3220_uff_E=196.51_out.pdbqt]

MODEL 1
REMARK VINA RESULT:      -9.3      0.000      0.000
REMARK  3 active torsions:
REMARK  status: ('A' for Active; 'I' for Inactive)
REMARK    1  A    between atoms: O_1  and  C_13 
REMARK    2  A    between atoms: O_4  and  C_15 
REMARK    3  A    between atoms: O_5  and  C_18 
ROOT
HETATM    1  O   UNK N   1      70.988  27.415  64.603  0.00  0.00    -0.286 OA
HETATM    2  O   UNK N   1      69.851  24.118  68.636  0.00  0.00    -0.287 OA
HETATM    3  C   UNK N   1      70.953  26.080  67.967  0.00  0.00     0.032 A 
HETATM    4  C   UNK N   1      71.281  26.970  66.912  0.00  0.00     0.062 A 
HETATM    5  C   UNK N   1      69.899  25.461  65.290  0.00  0.00     0.062 A 
HETATM    6  C   UNK N   1      69.603  24.590  66.356  0.00  0.00     0.035 A 
HETATM    7  C   UNK N   1      70.741  26.674  65.537  0.00  0.00     0.199 A 
HETATM    8  C   UNK N   1      70.115  24.878  67.715  0.00  0.00     0.194 A 
HETATM    9  C   UNK N   1      71.427  26.323  69.270  0.00  0.00     0.023 A 
HETATM   10  C   UNK N   1      72.112  28.104  67.209  0.00  0.00     0.081 A 
HETATM   11  C   UNK N   1      72.239  27.422  69.542  0.00  0.00    -0.058 A 
HETATM   12  C   UNK N   1      69.392  25.168  63.996  0.00  0.00     0.083 A 
HETATM   13  C   UNK N   1      68.822  23.441  66.128  0.00  0.00     0.053 A 
HETATM   14  C   UNK N   1      72.579  28.298  68.513  0.00  0.00     0.044 A 
HETATM   15  C   UNK N   1      68.330  23.159  64.849  0.00  0.00     0.069 A 
HETATM   16  C   UNK N   1      68.613  24.020  63.793  0.00  0.00     0.074 A 
HETATM   17  C   UNK N   1      72.739  27.654  70.939  0.00  0.00     0.048 C 
ENDROOT
BRANCH  10  18
HETATM   18  O   UNK N   1      72.490  29.027  66.294  0.00  0.00    -0.360 OA
HETATM   19  H   UNK N   1      71.975  29.357  65.555  0.00  0.00     0.217 HD
ENDBRANCH  10  18
BRANCH  12  20
HETATM   20  O   UNK N   1      69.652  25.985  62.953  0.00  0.00    -0.360 OA
HETATM   21  H   UNK N   1      68.961  26.266  62.336  0.00  0.00     0.217 HD
ENDBRANCH  12  20
BRANCH  15  22
HETATM   22  O   UNK N   1      67.581  22.058  64.627  0.00  0.00    -0.361 OA
HETATM   23  H   UNK N   1      67.213  21.536  65.354  0.00  0.00     0.217 HD
ENDBRANCH  15  22
TORSDOF 3
ENDMDL
MODEL 2
REMARK VINA RESULT:      -8.9     15.963     17.500
REMARK  3 active torsions:
REMARK  status: ('A' for Active; 'I' for Inactive)
REMARK    1  A    between atoms: O_1  and  C_13 
REMARK    2  A    between atoms: O_4  and  C_15 
REMARK    3  A    between atoms: O_5  and  C_18 
ROOT
HETATM    1  O   UNK N   1      56.711  30.317  55.231  0.00  0.00    -0.286 OA
HETATM    2  O   UNK N   1      60.962  27.138  54.746  0.00  0.00    -0.287 OA
HETATM    3  C   UNK N   1      58.707  27.302  55.376  0.00  0.00     0.032 A 
HETATM    4  C   UNK N   1      57.562  28.126  55.525  0.00  0.00     0.062 A 
HETATM    5  C   UNK N   1      58.960  30.133  54.613  0.00  0.00     0.062 A 
HETATM    6  C   UNK N   1      60.082  29.292  54.489  0.00  0.00     0.035 A 
HETATM    7  C   UNK N   1      57.670  29.575  55.130  0.00  0.00     0.199 A 
HETATM    8  C   UNK N   1      59.984  27.861  54.859  0.00  0.00     0.194 A 
HETATM    9  C   UNK N   1      58.649  25.939  55.723  0.00  0.00     0.023 A 
HETATM   10  C   UNK N   1      56.360  27.536  56.049  0.00  0.00     0.081 A 
HETATM   11  C   UNK N   1      57.479  25.382  56.238  0.00  0.00    -0.058 A 
HETATM   12  C   UNK N   1      59.076  31.499  54.244  0.00  0.00     0.083 A 
HETATM   13  C   UNK N   1      61.301  29.812  54.014  0.00  0.00     0.053 A 
HETATM   14  C   UNK N   1      56.350  26.183  56.402  0.00  0.00     0.044 A 
HETATM   15  C   UNK N   1      61.406  31.161  53.657  0.00  0.00     0.069 A 
HETATM   16  C   UNK N   1      60.298  31.996  53.771  0.00  0.00     0.074 A 
HETATM   17  C   UNK N   1      57.445  23.928  56.610  0.00  0.00     0.048 C 
ENDROOT
BRANCH  10  18
HETATM   18  O   UNK N   1      55.202  28.212  56.234  0.00  0.00    -0.360 OA
HETATM   19  H   UNK N   1      54.660  28.228  57.025  0.00  0.00     0.217 HD
ENDBRANCH  10  18
BRANCH  12  20
HETATM   20  O   UNK N   1      58.017  32.333  54.345  0.00  0.00    -0.360 OA
HETATM   21  H   UNK N   1      57.719  32.876  53.602  0.00  0.00     0.217 HD
ENDBRANCH  12  20
BRANCH  15  22
HETATM   22  O   UNK N   1      62.573  31.664  53.202  0.00  0.00    -0.361 OA
HETATM   23  H   UNK N   1      63.385  31.626  53.729  0.00  0.00     0.217 HD
ENDBRANCH  15  22
TORSDOF 3
ENDMDL
MODEL 3
REMARK VINA RESULT:      -8.4     16.294     17.525
REMARK  3 active torsions:
REMARK  status: ('A' for Active; 'I' for Inactive)
REMARK    1  A    between atoms: O_1  and  C_13 
REMARK    2  A    between atoms: O_4  and  C_15 
REMARK    3  A    between atoms: O_5  and  C_18 
ROOT
HETATM    1  O   UNK N   1      61.163  27.908  54.183  0.00  0.00    -0.286 OA
HETATM    2  O   UNK N   1      57.381  31.665  54.197  0.00  0.00    -0.287 OA
HETATM    3  C   UNK N   1      59.567  31.095  53.559  0.00  0.00     0.032 A 
HETATM    4  C   UNK N   1      60.596  30.119  53.549  0.00  0.00     0.062 A 
HETATM    5  C   UNK N   1      58.988  28.497  54.814  0.00  0.00     0.062 A 
HETATM    6  C   UNK N   1      57.992  29.492  54.819  0.00  0.00     0.035 A 
HETATM    7  C   UNK N   1      60.314  28.779  54.178  0.00  0.00     0.199 A 
HETATM    8  C   UNK N   1      58.252  30.808  54.190  0.00  0.00     0.194 A 
HETATM    9  C   UNK N   1      59.783  32.357  52.975  0.00  0.00     0.023 A 
HETATM   10  C   UNK N   1      61.854  30.459  52.944  0.00  0.00     0.081 A 
HETATM   11  C   UNK N   1      61.011  32.677  52.397  0.00  0.00    -0.058 A 
HETATM   12  C   UNK N   1      58.714  27.241  55.416  0.00  0.00     0.083 A 
HETATM   13  C   UNK N   1      56.748  29.237  55.425  0.00  0.00     0.053 A 
HETATM   14  C   UNK N   1      62.036  31.732  52.392  0.00  0.00     0.044 A 
HETATM   15  C   UNK N   1      56.488  27.997  56.020  0.00  0.00     0.069 A 
HETATM   16  C   UNK N   1      57.466  27.007  56.012  0.00  0.00     0.074 A 
HETATM   17  C   UNK N   1      61.221  34.033  51.788  0.00  0.00     0.048 C 
ENDROOT
BRANCH  10  18
HETATM   18  O   UNK N   1      62.911  29.617  52.865  0.00  0.00    -0.360 OA
HETATM   19  H   UNK N   1      63.111  28.881  53.448  0.00  0.00     0.217 HD
ENDBRANCH  10  18
BRANCH  12  20
HETATM   20  O   UNK N   1      59.644  26.262  55.424  0.00  0.00    -0.360 OA
HETATM   21  H   UNK N   1      60.589  26.451  55.327  0.00  0.00     0.217 HD
ENDBRANCH  12  20
BRANCH  15  22
HETATM   22  O   UNK N   1      55.296  27.750  56.603  0.00  0.00    -0.361 OA
HETATM   23  H   UNK N   1      54.495  28.232  56.352  0.00  0.00     0.217 HD
ENDBRANCH  15  22
TORSDOF 3
ENDMDL
MODEL 4
REMARK VINA RESULT:      -8.3     15.926     17.758
REMARK  3 active torsions:
REMARK  status: ('A' for Active; 'I' for Inactive)
REMARK    1  A    between atoms: O_1  and  C_13 
REMARK    2  A    between atoms: O_4  and  C_15 
REMARK    3  A    between atoms: O_5  and  C_18 
ROOT
HETATM    1  O   UNK N   1      61.793  29.058  53.956  0.00  0.00    -0.286 OA
HETATM    2  O   UNK N   1      56.991  31.250  54.701  0.00  0.00    -0.287 OA
HETATM    3  C   UNK N   1      58.313  29.322  54.914  0.00  0.00     0.032 A 
HETATM    4  C   UNK N   1      59.577  28.709  54.719  0.00  0.00     0.062 A 
HETATM    5  C   UNK N   1      60.457  30.967  53.748  0.00  0.00     0.062 A 
HETATM    6  C   UNK N   1      59.186  31.543  53.942  0.00  0.00     0.035 A 
HETATM    7  C   UNK N   1      60.689  29.539  54.132  0.00  0.00     0.199 A 
HETATM    8  C   UNK N   1      58.090  30.742  54.533  0.00  0.00     0.194 A 
HETATM    9  C   UNK N   1      57.248  28.588  55.469  0.00  0.00     0.023 A 
HETATM   10  C   UNK N   1      59.730  27.328  55.086  0.00  0.00     0.081 A 
HETATM   11  C   UNK N   1      57.408  27.247  55.814  0.00  0.00    -0.058 A 
HETATM   12  C   UNK N   1      61.495  31.757  53.187  0.00  0.00     0.083 A 
HETATM   13  C   UNK N   1      58.958  32.882  53.573  0.00  0.00     0.053 A 
HETATM   14  C   UNK N   1      58.641  26.628  55.615  0.00  0.00     0.044 A 
HETATM   15  C   UNK N   1      59.987  33.651  53.017  0.00  0.00     0.069 A 
HETATM   16  C   UNK N   1      61.246  33.090  52.829  0.00  0.00     0.074 A 
HETATM   17  C   UNK N   1      56.254  26.482  56.395  0.00  0.00     0.048 C 
ENDROOT
BRANCH  10  18
HETATM   18  O   UNK N   1      60.883  26.631  54.955  0.00  0.00    -0.360 OA
HETATM   19  H   UNK N   1      61.181  25.897  55.494  0.00  0.00     0.217 HD
ENDBRANCH  10  18
BRANCH  12  20
HETATM   20  O   UNK N   1      62.727  31.238  52.992  0.00  0.00    -0.360 OA
HETATM   21  H   UNK N   1      63.082  31.078  52.105  0.00  0.00     0.217 HD
ENDBRANCH  12  20
BRANCH  15  22
HETATM   22  O   UNK N   1      59.771  34.935  52.661  0.00  0.00    -0.361 OA
HETATM   23  H   UNK N   1      58.880  35.311  52.625  0.00  0.00     0.217 HD
ENDBRANCH  15  22
TORSDOF 3
ENDMDL
MODEL 5
REMARK VINA RESULT:      -8.3     16.056     17.236
REMARK  3 active torsions:
REMARK  status: ('A' for Active; 'I' for Inactive)
REMARK    1  A    between atoms: O_1  and  C_13 
REMARK    2  A    between atoms: O_4  and  C_15 
REMARK    3  A    between atoms: O_5  and  C_18 
ROOT
HETATM    1  O   UNK N   1      56.422  29.873  55.228  0.00  0.00    -0.286 OA
HETATM    2  O   UNK N   1      60.760  26.811  54.744  0.00  0.00    -0.287 OA
HETATM    3  C   UNK N   1      59.803  28.919  54.355  0.00  0.00     0.032 A 
HETATM    4  C   UNK N   1      58.661  29.754  54.461  0.00  0.00     0.062 A 
HETATM    5  C   UNK N   1      57.394  27.778  55.603  0.00  0.00     0.062 A 
HETATM    6  C   UNK N   1      58.540  26.969  55.471  0.00  0.00     0.035 A 
HETATM    7  C   UNK N   1      57.422  29.189  55.106  0.00  0.00     0.199 A 
HETATM    8  C   UNK N   1      59.769  27.518  54.853  0.00  0.00     0.194 A 
HETATM    9  C   UNK N   1      60.985  29.407  53.769  0.00  0.00     0.023 A 
HETATM   10  C   UNK N   1      58.744  31.092  53.944  0.00  0.00     0.081 A 
HETATM   11  C   UNK N   1      61.049  30.706  53.265  0.00  0.00    -0.058 A 
HETATM   12  C   UNK N   1      56.230  27.232  56.205  0.00  0.00     0.083 A 
HETATM   13  C   UNK N   1      58.516  25.638  55.926  0.00  0.00     0.053 A 
HETATM   14  C   UNK N   1      59.931  31.533  53.350  0.00  0.00     0.044 A 
HETATM   15  C   UNK N   1      57.363  25.108  56.514  0.00  0.00     0.069 A 
HETATM   16  C   UNK N   1      56.229  25.904  56.654  0.00  0.00     0.074 A 
HETATM   17  C   UNK N   1      62.319  31.201  52.635  0.00  0.00     0.048 C 
ENDROOT
BRANCH  10  18
HETATM   18  O   UNK N   1      57.729  31.987  53.989  0.00  0.00    -0.360 OA
HETATM   19  H   UNK N   1      57.247  32.354  53.246  0.00  0.00     0.217 HD
ENDBRANCH  10  18
BRANCH  12  20
HETATM   20  O   UNK N   1      55.115  27.981  56.353  0.00  0.00    -0.360 OA
HETATM   21  H   UNK N   1      54.403  27.976  55.696  0.00  0.00     0.217 HD
ENDBRANCH  12  20
BRANCH  15  22
HETATM   22  O   UNK N   1      57.337  23.831  56.950  0.00  0.00    -0.361 OA
HETATM   23  H   UNK N   1      57.575  23.597  57.859  0.00  0.00     0.217 HD
ENDBRANCH  15  22
TORSDOF 3
ENDMDL
MODEL 6
REMARK VINA RESULT:      -8.2     15.367     16.947
REMARK  3 active torsions:
REMARK  status: ('A' for Active; 'I' for Inactive)
REMARK    1  A    between atoms: O_1  and  C_13 
REMARK    2  A    between atoms: O_4  and  C_15 
REMARK    3  A    between atoms: O_5  and  C_18 
ROOT
HETATM    1  O   UNK N   1      61.057  27.019  54.689  0.00  0.00    -0.286 OA
HETATM    2  O   UNK N   1      56.019  27.176  56.424  0.00  0.00    -0.287 OA
HETATM    3  C   UNK N   1      57.933  25.857  56.100  0.00  0.00     0.032 A 
HETATM    4  C   UNK N   1      59.272  25.782  55.636  0.00  0.00     0.062 A 
HETATM    5  C   UNK N   1      59.137  28.315  55.018  0.00  0.00     0.062 A 
HETATM    6  C   UNK N   1      57.805  28.353  55.473  0.00  0.00     0.035 A 
HETATM    7  C   UNK N   1      59.907  27.034  55.088  0.00  0.00     0.199 A 
HETATM    8  C   UNK N   1      57.174  27.133  56.029  0.00  0.00     0.194 A 
HETATM    9  C   UNK N   1      57.303  24.715  56.629  0.00  0.00     0.023 A 
HETATM   10  C   UNK N   1      59.950  24.517  55.710  0.00  0.00     0.081 A 
HETATM   11  C   UNK N   1      57.970  23.493  56.687  0.00  0.00    -0.058 A 
HETATM   12  C   UNK N   1      59.723  29.498  54.496  0.00  0.00     0.083 A 
HETATM   13  C   UNK N   1      57.071  29.552  55.399  0.00  0.00     0.053 A 
HETATM   14  C   UNK N   1      59.281  23.401  56.223  0.00  0.00     0.044 A 
HETATM   15  C   UNK N   1      57.656  30.712  54.880  0.00  0.00     0.069 A 
HETATM   16  C   UNK N   1      58.974  30.682  54.434  0.00  0.00     0.074 A 
HETATM   17  C   UNK N   1      57.272  22.287  57.247  0.00  0.00     0.048 C 
ENDROOT
BRANCH  10  18
HETATM   18  O   UNK N   1      61.226  24.316  55.307  0.00  0.00    -0.360 OA
HETATM   19  H   UNK N   1      61.712  23.490  55.310  0.00  0.00     0.217 HD
ENDBRANCH  10  18
BRANCH  12  20
HETATM   20  O   UNK N   1      61.000  29.499  54.055  0.00  0.00    -0.360 OA
HETATM   21  H   UNK N   1      61.642  30.164  54.343  0.00  0.00     0.217 HD
ENDBRANCH  12  20
BRANCH  15  22
HETATM   22  O   UNK N   1      56.955  31.863  54.806  0.00  0.00    -0.361 OA
HETATM   23  H   UNK N   1      57.005  32.536  55.500  0.00  0.00     0.217 HD
ENDBRANCH  15  22
TORSDOF 3
ENDMDL
MODEL 7
REMARK VINA RESULT:      -8.1     14.750     16.802
REMARK  3 active torsions:
REMARK  status: ('A' for Active; 'I' for Inactive)
REMARK    1  A    between atoms: O_1  and  C_13 
REMARK    2  A    between atoms: O_4  and  C_15 
REMARK    3  A    between atoms: O_5  and  C_18 
ROOT
HETATM    1  O   UNK N   1      56.238  26.306  56.356  0.00  0.00    -0.286 OA
HETATM    2  O   UNK N   1      61.170  27.563  54.770  0.00  0.00    -0.287 OA
HETATM    3  C   UNK N   1      58.961  28.304  55.056  0.00  0.00     0.032 A 
HETATM    4  C   UNK N   1      57.637  27.996  55.461  0.00  0.00     0.062 A 
HETATM    5  C   UNK N   1      58.444  25.586  56.060  0.00  0.00     0.062 A 
HETATM    6  C   UNK N   1      59.746  25.920  55.637  0.00  0.00     0.035 A 
HETATM    7  C   UNK N   1      57.357  26.612  55.987  0.00  0.00     0.199 A 
HETATM    8  C   UNK N   1      60.037  27.281  55.133  0.00  0.00     0.194 A 
HETATM    9  C   UNK N   1      59.271  29.587  54.568  0.00  0.00     0.023 A 
HETATM   10  C   UNK N   1      56.632  29.017  55.345  0.00  0.00     0.081 A 
HETATM   11  C   UNK N   1      58.284  30.566  54.453  0.00  0.00    -0.058 A 
HETATM   12  C   UNK N   1      58.190  24.277  56.546  0.00  0.00     0.083 A 
HETATM   13  C   UNK N   1      60.770  24.956  55.692  0.00  0.00     0.053 A 
HETATM   14  C   UNK N   1      56.977  30.273  54.835  0.00  0.00     0.044 A 
HETATM   15  C   UNK N   1      60.509  23.667  56.169  0.00  0.00     0.069 A 
HETATM   16  C   UNK N   1      59.227  23.334  56.595  0.00  0.00     0.074 A 
HETATM   17  C   UNK N   1      58.638  31.924  53.920  0.00  0.00     0.048 C 
ENDROOT
BRANCH  10  18
HETATM   18  O   UNK N   1      55.337  28.850  55.702  0.00  0.00    -0.360 OA
HETATM   19  H   UNK N   1      54.595  28.668  55.123  0.00  0.00     0.217 HD
ENDBRANCH  10  18
BRANCH  12  20
HETATM   20  O   UNK N   1      56.955  23.925  56.965  0.00  0.00    -0.360 OA
HETATM   21  H   UNK N   1      56.192  23.922  56.369  0.00  0.00     0.217 HD
ENDBRANCH  12  20
BRANCH  15  22
HETATM   22  O   UNK N   1      61.489  22.741  56.222  0.00  0.00    -0.361 OA
HETATM   23  H   UNK N   1      61.896  22.475  57.060  0.00  0.00     0.217 HD
ENDBRANCH  15  22
TORSDOF 3
ENDMDL
MODEL 8
REMARK VINA RESULT:      -8.1     14.099     17.008
REMARK  3 active torsions:
REMARK  status: ('A' for Active; 'I' for Inactive)
REMARK    1  A    between atoms: O_1  and  C_13 
REMARK    2  A    between atoms: O_4  and  C_15 
REMARK    3  A    between atoms: O_5  and  C_18 
ROOT
HETATM    1  O   UNK N   1      78.759  38.369  64.639  0.00  0.00    -0.286 OA
HETATM    2  O   UNK N   1      76.331  42.977  63.498  0.00  0.00    -0.287 OA
HETATM    3  C   UNK N   1      78.374  41.828  63.646  0.00  0.00     0.032 A 
HETATM    4  C   UNK N   1      79.048  40.619  63.953  0.00  0.00     0.062 A 
HETATM    5  C   UNK N   1      76.735  39.533  64.488  0.00  0.00     0.062 A 
HETATM    6  C   UNK N   1      76.096  40.753  64.189  0.00  0.00     0.035 A 
HETATM    7  C   UNK N   1      78.224  39.431  64.376  0.00  0.00     0.199 A 
HETATM    8  C   UNK N   1      76.894  41.923  63.758  0.00  0.00     0.194 A 
HETATM    9  C   UNK N   1      79.102  42.961  63.238  0.00  0.00     0.023 A 
HETATM   10  C   UNK N   1      80.481  40.591  63.848  0.00  0.00     0.081 A 
HETATM   11  C   UNK N   1      80.493  42.922  63.148  0.00  0.00    -0.058 A 
HETATM   12  C   UNK N   1      75.948  38.423  64.893  0.00  0.00     0.083 A 
HETATM   13  C   UNK N   1      74.697  40.859  64.304  0.00  0.00     0.053 A 
HETATM   14  C   UNK N   1      81.170  41.744  63.459  0.00  0.00     0.044 A 
HETATM   15  C   UNK N   1      73.931  39.760  64.708  0.00  0.00     0.069 A 
HETATM   16  C   UNK N   1      74.556  38.550  64.997  0.00  0.00     0.074 A 
HETATM   17  C   UNK N   1      81.248  44.146  62.718  0.00  0.00     0.048 C 
ENDROOT
BRANCH  10  18
HETATM   18  O   UNK N   1      81.239  39.500  64.107  0.00  0.00    -0.360 OA
HETATM   19  H   UNK N   1      81.052  38.799  64.735  0.00  0.00     0.217 HD
ENDBRANCH  10  18
BRANCH  12  20
HETATM   20  O   UNK N   1      76.528  37.237  65.182  0.00  0.00    -0.360 OA
HETATM   21  H   UNK N   1      77.440  37.036  64.927  0.00  0.00     0.217 HD
ENDBRANCH  12  20
BRANCH  15  22
HETATM   22  O   UNK N   1      72.590  39.859  64.819  0.00  0.00    -0.361 OA
HETATM   23  H   UNK N   1      72.139  40.715  64.807  0.00  0.00     0.217 HD
ENDBRANCH  15  22
TORSDOF 3
ENDMDL
MODEL 9
REMARK VINA RESULT:      -7.9     15.338     16.358
REMARK  3 active torsions:
REMARK  status: ('A' for Active; 'I' for Inactive)
REMARK    1  A    between atoms: O_1  and  C_13 
REMARK    2  A    between atoms: O_4  and  C_15 
REMARK    3  A    between atoms: O_5  and  C_18 
ROOT
HETATM    1  O   UNK N   1      61.245  26.069  54.849  0.00  0.00    -0.286 OA
HETATM    2  O   UNK N   1      56.227  26.940  56.425  0.00  0.00    -0.287 OA
HETATM    3  C   UNK N   1      58.172  27.869  55.494  0.00  0.00     0.032 A 
HETATM    4  C   UNK N   1      59.512  27.670  55.076  0.00  0.00     0.062 A 
HETATM    5  C   UNK N   1      59.297  25.165  55.779  0.00  0.00     0.062 A 
HETATM    6  C   UNK N   1      57.973  25.398  56.198  0.00  0.00     0.035 A 
HETATM    7  C   UNK N   1      60.102  26.289  55.205  0.00  0.00     0.199 A 
HETATM    8  C   UNK N   1      57.378  26.747  56.061  0.00  0.00     0.194 A 
HETATM    9  C   UNK N   1      57.577  29.139  55.383  0.00  0.00     0.023 A 
HETATM   10  C   UNK N   1      60.239  28.795  54.555  0.00  0.00     0.081 A 
HETATM   11  C   UNK N   1      58.296  30.224  54.883  0.00  0.00    -0.058 A 
HETATM   12  C   UNK N   1      59.845  23.861  55.913  0.00  0.00     0.083 A 
HETATM   13  C   UNK N   1      57.215  24.347  56.748  0.00  0.00     0.053 A 
HETATM   14  C   UNK N   1      59.618  30.046  54.481  0.00  0.00     0.044 A 
HETATM   15  C   UNK N   1      57.765  23.067  56.880  0.00  0.00     0.069 A 
HETATM   16  C   UNK N   1      59.071  22.829  56.462  0.00  0.00     0.074 A 
HETATM   17  C   UNK N   1      57.642  31.572  54.783  0.00  0.00     0.048 C 
ENDROOT
BRANCH  10  18
HETATM   18  O   UNK N   1      61.519  28.735  54.119  0.00  0.00    -0.360 OA
HETATM   19  H   UNK N   1      62.128  29.467  54.004  0.00  0.00     0.217 HD
ENDBRANCH  10  18
BRANCH  12  20
HETATM   20  O   UNK N   1      61.110  23.601  55.516  0.00  0.00    -0.360 OA
HETATM   21  H   UNK N   1      61.303  23.108  54.706  0.00  0.00     0.217 HD
ENDBRANCH  12  20
BRANCH  15  22
HETATM   22  O   UNK N   1      57.042  22.059  57.408  0.00  0.00    -0.361 OA
HETATM   23  H   UNK N   1      57.154  21.142  57.117  0.00  0.00     0.217 HD
ENDBRANCH  15  22
TORSDOF 3
ENDMDL
