# Supplementary material for: Computational discovery of natural inhibitors targeting enterovirus D68 3C protease using molecular docking pharmacokinetics and dynamics simulations
Source: Sci Rep. 2025 Mar 31;15:11015. doi: 10.1038/s41598-025-95163-y (PMC11958634; doi:10.1038/s41598-025-95163-y)
Supplement: Supplementary file 1 — Supplementary Information 1. [file 41598_2025_95163_MOESM1_ESM.zip › docking/5gqy/445154_uff_E=172.22_out.pdbqt]

MODEL 1
REMARK VINA RESULT:      -7.6      0.000      0.000
REMARK  5 active torsions:
REMARK  status: ('A' for Active; 'I' for Inactive)
REMARK    1  A    between atoms: O_1  and  C_10 
REMARK    2  A    between atoms: O_2  and  C_11 
REMARK    3  A    between atoms: O_3  and  C_17 
REMARK    4  A    between atoms: C_4  and  C_6 
REMARK    5  A    between atoms: C_5  and  C_7 
ROOT
HETATM    1  C   UNK N   1      69.929  23.288  65.198  0.00  0.00    -0.031 A 
HETATM    2  C   UNK N   1      69.964  24.460  64.416  0.00  0.00     0.048 A 
HETATM    3  C   UNK N   1      68.843  22.409  65.064  0.00  0.00     0.048 A 
HETATM    4  C   UNK N   1      67.815  22.681  64.152  0.00  0.00     0.069 A 
HETATM    5  C   UNK N   1      68.929  24.743  63.521  0.00  0.00     0.069 A 
HETATM    6  C   UNK N   1      67.858  23.850  63.385  0.00  0.00     0.073 A 
ENDROOT
BRANCH   1   7
HETATM    7  C   UNK N   1      70.991  22.955  66.180  0.00  0.00     0.012 C 
HETATM    8  C   UNK N   1      71.256  23.699  67.273  0.00  0.00     0.012 C 
BRANCH   8   9
HETATM    9  C   UNK N   1      72.314  23.347  68.255  0.00  0.00    -0.036 A 
HETATM   10  C   UNK N   1      72.463  24.035  69.477  0.00  0.00     0.014 A 
HETATM   11  C   UNK N   1      73.481  23.685  70.363  0.00  0.00     0.037 A 
HETATM   12  C   UNK N   1      74.357  22.637  70.053  0.00  0.00     0.065 A 
HETATM   13  C   UNK N   1      74.214  21.948  68.845  0.00  0.00     0.037 A 
HETATM   14  C   UNK N   1      73.205  22.306  67.946  0.00  0.00     0.014 A 
BRANCH  12  15
HETATM   15  O   UNK N   1      75.341  22.291  70.907  0.00  0.00    -0.361 OA
HETATM   16  H   UNK N   1      75.783  21.432  70.847  0.00  0.00     0.217 HD
ENDBRANCH  12  15
ENDBRANCH   8   9
ENDBRANCH   1   7
BRANCH   5  17
HETATM   17  O   UNK N   1      68.971  25.881  62.798  0.00  0.00    -0.361 OA
HETATM   18  H   UNK N   1      68.352  26.049  62.075  0.00  0.00     0.217 HD
ENDBRANCH   5  17
BRANCH   4  19
HETATM   19  O   UNK N   1      66.785  21.825  64.005  0.00  0.00    -0.361 OA
HETATM   20  H   UNK N   1      66.887  20.875  64.162  0.00  0.00     0.217 HD
ENDBRANCH   4  19
TORSDOF 5
ENDMDL
MODEL 2
REMARK VINA RESULT:      -7.4     32.723     34.582
REMARK  5 active torsions:
REMARK  status: ('A' for Active; 'I' for Inactive)
REMARK    1  A    between atoms: O_1  and  C_10 
REMARK    2  A    between atoms: O_2  and  C_11 
REMARK    3  A    between atoms: O_3  and  C_17 
REMARK    4  A    between atoms: C_4  and  C_6 
REMARK    5  A    between atoms: C_5  and  C_7 
ROOT
HETATM    1  C   UNK N   1      38.467  28.168  57.608  0.00  0.00    -0.031 A 
HETATM    2  C   UNK N   1      38.957  27.754  58.863  0.00  0.00     0.048 A 
HETATM    3  C   UNK N   1      37.080  28.240  57.405  0.00  0.00     0.048 A 
HETATM    4  C   UNK N   1      36.192  27.924  58.441  0.00  0.00     0.069 A 
HETATM    5  C   UNK N   1      38.072  27.417  59.890  0.00  0.00     0.069 A 
HETATM    6  C   UNK N   1      36.689  27.508  59.681  0.00  0.00     0.073 A 
ENDROOT
BRANCH   1   7
HETATM    7  C   UNK N   1      39.365  28.512  56.478  0.00  0.00     0.012 C 
HETATM    8  C   UNK N   1      38.987  29.271  55.429  0.00  0.00     0.012 C 
BRANCH   8   9
HETATM    9  C   UNK N   1      39.901  29.619  54.310  0.00  0.00    -0.036 A 
HETATM   10  C   UNK N   1      41.304  29.588  54.450  0.00  0.00     0.014 A 
HETATM   11  C   UNK N   1      42.127  29.940  53.380  0.00  0.00     0.037 A 
HETATM   12  C   UNK N   1      41.566  30.315  52.154  0.00  0.00     0.065 A 
HETATM   13  C   UNK N   1      40.177  30.345  52.006  0.00  0.00     0.037 A 
HETATM   14  C   UNK N   1      39.348  30.009  53.080  0.00  0.00     0.014 A 
BRANCH  12  15
HETATM   15  O   UNK N   1      42.356  30.652  51.114  0.00  0.00    -0.361 OA
HETATM   16  H   UNK N   1      43.296  30.851  51.236  0.00  0.00     0.217 HD
ENDBRANCH  12  15
ENDBRANCH   8   9
ENDBRANCH   1   7
BRANCH   5  17
HETATM   17  O   UNK N   1      38.561  27.003  61.077  0.00  0.00    -0.361 OA
HETATM   18  H   UNK N   1      38.844  26.090  61.221  0.00  0.00     0.217 HD
ENDBRANCH   5  17
BRANCH   4  19
HETATM   19  O   UNK N   1      34.860  28.017  58.254  0.00  0.00    -0.361 OA
HETATM   20  H   UNK N   1      34.246  28.091  59.000  0.00  0.00     0.217 HD
ENDBRANCH   4  19
TORSDOF 5
ENDMDL
MODEL 3
REMARK VINA RESULT:      -7.3      2.185      7.545
REMARK  5 active torsions:
REMARK  status: ('A' for Active; 'I' for Inactive)
REMARK    1  A    between atoms: O_1  and  C_10 
REMARK    2  A    between atoms: O_2  and  C_11 
REMARK    3  A    between atoms: O_3  and  C_17 
REMARK    4  A    between atoms: C_4  and  C_6 
REMARK    5  A    between atoms: C_5  and  C_7 
ROOT
HETATM    1  C   UNK N   1      71.339  25.293  68.612  0.00  0.00    -0.031 A 
HETATM    2  C   UNK N   1      72.249  24.292  69.006  0.00  0.00     0.048 A 
HETATM    3  C   UNK N   1      71.321  26.512  69.305  0.00  0.00     0.048 A 
HETATM    4  C   UNK N   1      72.209  26.743  70.364  0.00  0.00     0.069 A 
HETATM    5  C   UNK N   1      73.121  24.512  70.075  0.00  0.00     0.069 A 
HETATM    6  C   UNK N   1      73.105  25.740  70.750  0.00  0.00     0.073 A 
ENDROOT
BRANCH   1   7
HETATM    7  C   UNK N   1      70.376  25.098  67.499  0.00  0.00     0.012 C 
HETATM    8  C   UNK N   1      70.516  24.153  66.548  0.00  0.00     0.012 C 
BRANCH   8   9
HETATM    9  C   UNK N   1      69.537  23.961  65.446  0.00  0.00    -0.036 A 
HETATM   10  C   UNK N   1      69.264  24.971  64.501  0.00  0.00     0.014 A 
HETATM   11  C   UNK N   1      68.324  24.757  63.493  0.00  0.00     0.037 A 
HETATM   12  C   UNK N   1      67.651  23.532  63.405  0.00  0.00     0.065 A 
HETATM   13  C   UNK N   1      67.918  22.525  64.337  0.00  0.00     0.037 A 
HETATM   14  C   UNK N   1      68.848  22.740  65.358  0.00  0.00     0.014 A 
BRANCH  12  15
HETATM   15  O   UNK N   1      66.744  23.317  62.431  0.00  0.00    -0.361 OA
HETATM   16  H   UNK N   1      66.449  22.424  62.202  0.00  0.00     0.217 HD
ENDBRANCH  12  15
ENDBRANCH   8   9
ENDBRANCH   1   7
BRANCH   5  17
HETATM   17  O   UNK N   1      73.970  23.533  70.450  0.00  0.00    -0.361 OA
HETATM   18  H   UNK N   1      74.390  22.948  69.805  0.00  0.00     0.217 HD
ENDBRANCH   5  17
BRANCH   4  19
HETATM   19  O   UNK N   1      72.210  27.923  71.014  0.00  0.00    -0.361 OA
HETATM   20  H   UNK N   1      72.718  28.055  71.828  0.00  0.00     0.217 HD
ENDBRANCH   4  19
TORSDOF 5
ENDMDL
MODEL 4
REMARK VINA RESULT:      -7.3     14.532     17.953
REMARK  5 active torsions:
REMARK  status: ('A' for Active; 'I' for Inactive)
REMARK    1  A    between atoms: O_1  and  C_10 
REMARK    2  A    between atoms: O_2  and  C_11 
REMARK    3  A    between atoms: O_3  and  C_17 
REMARK    4  A    between atoms: C_4  and  C_6 
REMARK    5  A    between atoms: C_5  and  C_7 
ROOT
HETATM    1  C   UNK N   1      59.212  24.988  56.160  0.00  0.00    -0.031 A 
HETATM    2  C   UNK N   1      58.056  24.310  56.597  0.00  0.00     0.048 A 
HETATM    3  C   UNK N   1      60.468  24.393  56.354  0.00  0.00     0.048 A 
HETATM    4  C   UNK N   1      60.573  23.133  56.956  0.00  0.00     0.069 A 
HETATM    5  C   UNK N   1      58.162  23.063  57.217  0.00  0.00     0.069 A 
HETATM    6  C   UNK N   1      59.420  22.472  57.391  0.00  0.00     0.073 A 
ENDROOT
BRANCH   1   7
HETATM    7  C   UNK N   1      59.154  26.326  55.519  0.00  0.00     0.012 C 
HETATM    8  C   UNK N   1      58.125  27.183  55.673  0.00  0.00     0.012 C 
BRANCH   8   9
HETATM    9  C   UNK N   1      58.087  28.525  55.036  0.00  0.00    -0.036 A 
HETATM   10  C   UNK N   1      57.316  29.583  55.560  0.00  0.00     0.014 A 
HETATM   11  C   UNK N   1      57.293  30.822  54.919  0.00  0.00     0.037 A 
HETATM   12  C   UNK N   1      58.046  31.030  53.757  0.00  0.00     0.065 A 
HETATM   13  C   UNK N   1      58.816  29.987  53.234  0.00  0.00     0.037 A 
HETATM   14  C   UNK N   1      58.829  28.739  53.862  0.00  0.00     0.014 A 
BRANCH  12  15
HETATM   15  O   UNK N   1      58.032  32.227  53.136  0.00  0.00    -0.361 OA
HETATM   16  H   UNK N   1      57.670  32.330  52.245  0.00  0.00     0.217 HD
ENDBRANCH  12  15
ENDBRANCH   8   9
ENDBRANCH   1   7
BRANCH   5  17
HETATM   17  O   UNK N   1      57.045  22.440  57.648  0.00  0.00    -0.361 OA
HETATM   18  H   UNK N   1      56.283  22.933  57.983  0.00  0.00     0.217 HD
ENDBRANCH   5  17
BRANCH   4  19
HETATM   19  O   UNK N   1      61.778  22.551  57.120  0.00  0.00    -0.361 OA
HETATM   20  H   UNK N   1      62.591  23.072  57.175  0.00  0.00     0.217 HD
ENDBRANCH   4  19
TORSDOF 5
ENDMDL
MODEL 5
REMARK VINA RESULT:      -7.2     16.310     18.164
REMARK  5 active torsions:
REMARK  status: ('A' for Active; 'I' for Inactive)
REMARK    1  A    between atoms: O_1  and  C_10 
REMARK    2  A    between atoms: O_2  and  C_11 
REMARK    3  A    between atoms: O_3  and  C_17 
REMARK    4  A    between atoms: C_4  and  C_6 
REMARK    5  A    between atoms: C_5  and  C_7 
ROOT
HETATM    1  C   UNK N   1      58.855  29.950  54.552  0.00  0.00    -0.031 A 
HETATM    2  C   UNK N   1      58.141  30.725  53.616  0.00  0.00     0.048 A 
HETATM    3  C   UNK N   1      60.119  30.385  54.978  0.00  0.00     0.048 A 
HETATM    4  C   UNK N   1      60.658  31.585  54.497  0.00  0.00     0.069 A 
HETATM    5  C   UNK N   1      58.687  31.911  53.119  0.00  0.00     0.069 A 
HETATM    6  C   UNK N   1      59.943  32.343  53.564  0.00  0.00     0.073 A 
ENDROOT
BRANCH   1   7
HETATM    7  C   UNK N   1      58.329  28.670  55.091  0.00  0.00     0.012 C 
HETATM    8  C   UNK N   1      59.055  27.536  55.161  0.00  0.00     0.012 C 
BRANCH   8   9
HETATM    9  C   UNK N   1      58.520  26.266  55.716  0.00  0.00    -0.036 A 
HETATM   10  C   UNK N   1      57.162  26.111  56.062  0.00  0.00     0.014 A 
HETATM   11  C   UNK N   1      56.703  24.908  56.597  0.00  0.00     0.037 A 
HETATM   12  C   UNK N   1      57.587  23.838  56.785  0.00  0.00     0.065 A 
HETATM   13  C   UNK N   1      58.934  23.982  56.441  0.00  0.00     0.037 A 
HETATM   14  C   UNK N   1      59.401  25.191  55.919  0.00  0.00     0.014 A 
BRANCH  12  15
HETATM   15  O   UNK N   1      57.149  22.670  57.298  0.00  0.00    -0.361 OA
HETATM   16  H   UNK N   1      57.471  21.820  56.966  0.00  0.00     0.217 HD
ENDBRANCH  12  15
ENDBRANCH   8   9
ENDBRANCH   1   7
BRANCH   5  17
HETATM   17  O   UNK N   1      57.997  32.627  52.207  0.00  0.00    -0.361 OA
HETATM   18  H   UNK N   1      57.588  32.212  51.436  0.00  0.00     0.217 HD
ENDBRANCH   5  17
BRANCH   4  19
HETATM   19  O   UNK N   1      61.861  32.016  54.926  0.00  0.00    -0.361 OA
HETATM   20  H   UNK N   1      62.183  31.820  55.817  0.00  0.00     0.217 HD
ENDBRANCH   4  19
TORSDOF 5
ENDMDL
MODEL 6
REMARK VINA RESULT:      -7.2     14.558     17.901
REMARK  5 active torsions:
REMARK  status: ('A' for Active; 'I' for Inactive)
REMARK    1  A    between atoms: O_1  and  C_10 
REMARK    2  A    between atoms: O_2  and  C_11 
REMARK    3  A    between atoms: O_3  and  C_17 
REMARK    4  A    between atoms: C_4  and  C_6 
REMARK    5  A    between atoms: C_5  and  C_7 
ROOT
HETATM    1  C   UNK N   1      59.313  25.041  56.116  0.00  0.00    -0.031 A 
HETATM    2  C   UNK N   1      60.540  24.379  56.323  0.00  0.00     0.048 A 
HETATM    3  C   UNK N   1      58.123  24.420  56.524  0.00  0.00     0.048 A 
HETATM    4  C   UNK N   1      58.152  23.166  57.148  0.00  0.00     0.069 A 
HETATM    5  C   UNK N   1      60.569  23.119  56.925  0.00  0.00     0.069 A 
HETATM    6  C   UNK N   1      59.375  22.515  57.343  0.00  0.00     0.073 A 
ENDROOT
BRANCH   1   7
HETATM    7  C   UNK N   1      59.227  26.369  55.458  0.00  0.00     0.012 C 
HETATM    8  C   UNK N   1      58.231  27.250  55.684  0.00  0.00     0.012 C 
BRANCH   8   9
HETATM    9  C   UNK N   1      58.165  28.582  55.028  0.00  0.00    -0.036 A 
HETATM   10  C   UNK N   1      57.366  29.628  55.534  0.00  0.00     0.014 A 
HETATM   11  C   UNK N   1      57.318  30.858  54.878  0.00  0.00     0.037 A 
HETATM   12  C   UNK N   1      58.071  31.068  53.717  0.00  0.00     0.065 A 
HETATM   13  C   UNK N   1      58.868  30.037  53.211  0.00  0.00     0.037 A 
HETATM   14  C   UNK N   1      58.908  28.798  53.856  0.00  0.00     0.014 A 
BRANCH  12  15
HETATM   15  O   UNK N   1      58.032  32.257  53.080  0.00  0.00    -0.361 OA
HETATM   16  H   UNK N   1      58.487  33.034  53.433  0.00  0.00     0.217 HD
ENDBRANCH  12  15
ENDBRANCH   8   9
ENDBRANCH   1   7
BRANCH   5  17
HETATM   17  O   UNK N   1      61.751  22.492  57.094  0.00  0.00    -0.361 OA
HETATM   18  H   UNK N   1      61.863  21.552  56.899  0.00  0.00     0.217 HD
ENDBRANCH   5  17
BRANCH   4  19
HETATM   19  O   UNK N   1      57.012  22.580  57.563  0.00  0.00    -0.361 OA
HETATM   20  H   UNK N   1      56.294  22.373  56.947  0.00  0.00     0.217 HD
ENDBRANCH   4  19
TORSDOF 5
ENDMDL
MODEL 7
REMARK VINA RESULT:      -7.2     13.848     16.967
REMARK  5 active torsions:
REMARK  status: ('A' for Active; 'I' for Inactive)
REMARK    1  A    between atoms: O_1  and  C_10 
REMARK    2  A    between atoms: O_2  and  C_11 
REMARK    3  A    between atoms: O_3  and  C_17 
REMARK    4  A    between atoms: C_4  and  C_6 
REMARK    5  A    between atoms: C_5  and  C_7 
ROOT
HETATM    1  C   UNK N   1      56.893  26.263  55.751  0.00  0.00    -0.031 A 
HETATM    2  C   UNK N   1      55.537  26.090  55.410  0.00  0.00     0.048 A 
HETATM    3  C   UNK N   1      57.403  27.563  55.890  0.00  0.00     0.048 A 
HETATM    4  C   UNK N   1      56.572  28.676  55.711  0.00  0.00     0.069 A 
HETATM    5  C   UNK N   1      54.712  27.199  55.210  0.00  0.00     0.069 A 
HETATM    6  C   UNK N   1      55.229  28.493  55.366  0.00  0.00     0.073 A 
ENDROOT
BRANCH   1   7
HETATM    7  C   UNK N   1      57.816  25.117  55.950  0.00  0.00     0.012 C 
HETATM    8  C   UNK N   1      59.147  25.253  56.123  0.00  0.00     0.012 C 
BRANCH   8   9
HETATM    9  C   UNK N   1      60.057  24.097  56.334  0.00  0.00    -0.036 A 
HETATM   10  C   UNK N   1      59.579  22.824  56.706  0.00  0.00     0.014 A 
HETATM   11  C   UNK N   1      60.470  21.770  56.913  0.00  0.00     0.037 A 
HETATM   12  C   UNK N   1      61.845  21.965  56.740  0.00  0.00     0.065 A 
HETATM   13  C   UNK N   1      62.326  23.224  56.368  0.00  0.00     0.037 A 
HETATM   14  C   UNK N   1      61.440  24.287  56.175  0.00  0.00     0.014 A 
BRANCH  12  15
HETATM   15  O   UNK N   1      62.711  20.949  56.934  0.00  0.00    -0.361 OA
HETATM   16  H   UNK N   1      63.662  21.106  57.023  0.00  0.00     0.217 HD
ENDBRANCH  12  15
ENDBRANCH   8   9
ENDBRANCH   1   7
BRANCH   5  17
HETATM   17  O   UNK N   1      53.422  27.012  54.862  0.00  0.00    -0.361 OA
HETATM   18  H   UNK N   1      53.165  26.792  53.957  0.00  0.00     0.217 HD
ENDBRANCH   5  17
BRANCH   4  19
HETATM   19  O   UNK N   1      57.055  29.925  55.869  0.00  0.00    -0.361 OA
HETATM   20  H   UNK N   1      57.323  30.260  56.737  0.00  0.00     0.217 HD
ENDBRANCH   4  19
TORSDOF 5
ENDMDL
MODEL 8
REMARK VINA RESULT:      -7.1     13.927     16.941
REMARK  5 active torsions:
REMARK  status: ('A' for Active; 'I' for Inactive)
REMARK    1  A    between atoms: O_1  and  C_10 
REMARK    2  A    between atoms: O_2  and  C_11 
REMARK    3  A    between atoms: O_3  and  C_17 
REMARK    4  A    between atoms: C_4  and  C_6 
REMARK    5  A    between atoms: C_5  and  C_7 
ROOT
HETATM    1  C   UNK N   1      57.350  26.813  55.635  0.00  0.00    -0.031 A 
HETATM    2  C   UNK N   1      57.549  28.206  55.566  0.00  0.00     0.048 A 
HETATM    3  C   UNK N   1      56.043  26.305  55.581  0.00  0.00     0.048 A 
HETATM    4  C   UNK N   1      54.949  27.168  55.440  0.00  0.00     0.069 A 
HETATM    5  C   UNK N   1      56.458  29.070  55.448  0.00  0.00     0.069 A 
HETATM    6  C   UNK N   1      55.158  28.550  55.379  0.00  0.00     0.073 A 
ENDROOT
BRANCH   1   7
HETATM    7  C   UNK N   1      58.475  25.855  55.787  0.00  0.00     0.012 C 
HETATM    8  C   UNK N   1      58.345  24.634  56.344  0.00  0.00     0.012 C 
BRANCH   8   9
HETATM    9  C   UNK N   1      59.476  23.681  56.477  0.00  0.00    -0.036 A 
HETATM   10  C   UNK N   1      59.276  22.289  56.592  0.00  0.00     0.014 A 
HETATM   11  C   UNK N   1      60.365  21.430  56.734  0.00  0.00     0.037 A 
HETATM   12  C   UNK N   1      61.669  21.941  56.751  0.00  0.00     0.065 A 
HETATM   13  C   UNK N   1      61.876  23.318  56.635  0.00  0.00     0.037 A 
HETATM   14  C   UNK N   1      60.787  24.185  56.508  0.00  0.00     0.014 A 
BRANCH  12  15
HETATM   15  O   UNK N   1      62.727  21.115  56.884  0.00  0.00    -0.361 OA
HETATM   16  H   UNK N   1      62.633  20.230  57.264  0.00  0.00     0.217 HD
ENDBRANCH  12  15
ENDBRANCH   8   9
ENDBRANCH   1   7
BRANCH   5  17
HETATM   17  O   UNK N   1      56.668  30.402  55.405  0.00  0.00    -0.361 OA
HETATM   18  H   UNK N   1      57.299  30.799  54.790  0.00  0.00     0.217 HD
ENDBRANCH   5  17
BRANCH   4  19
HETATM   19  O   UNK N   1      53.696  26.679  55.362  0.00  0.00    -0.361 OA
HETATM   20  H   UNK N   1      52.991  26.994  55.946  0.00  0.00     0.217 HD
ENDBRANCH   4  19
TORSDOF 5
ENDMDL
MODEL 9
REMARK VINA RESULT:      -7.1     17.847     19.484
REMARK  5 active torsions:
REMARK  status: ('A' for Active; 'I' for Inactive)
REMARK    1  A    between atoms: O_1  and  C_10 
REMARK    2  A    between atoms: O_2  and  C_11 
REMARK    3  A    between atoms: O_3  and  C_17 
REMARK    4  A    between atoms: C_4  and  C_6 
REMARK    5  A    between atoms: C_5  and  C_7 
ROOT
HETATM    1  C   UNK N   1      57.244  28.393  55.179  0.00  0.00    -0.031 A 
HETATM    2  C   UNK N   1      55.850  28.494  54.992  0.00  0.00     0.048 A 
HETATM    3  C   UNK N   1      57.776  27.215  55.725  0.00  0.00     0.048 A 
HETATM    4  C   UNK N   1      56.938  26.144  56.061  0.00  0.00     0.069 A 
HETATM    5  C   UNK N   1      55.012  27.435  55.347  0.00  0.00     0.069 A 
HETATM    6  C   UNK N   1      55.557  26.258  55.876  0.00  0.00     0.073 A 
ENDROOT
BRANCH   1   7
HETATM    7  C   UNK N   1      58.174  29.499  54.841  0.00  0.00     0.012 C 
HETATM    8  C   UNK N   1      58.407  29.919  53.581  0.00  0.00     0.012 C 
BRANCH   8   9
HETATM    9  C   UNK N   1      59.332  31.036  53.258  0.00  0.00    -0.036 A 
HETATM   10  C   UNK N   1      58.875  32.357  53.069  0.00  0.00     0.014 A 
HETATM   11  C   UNK N   1      59.774  33.374  52.748  0.00  0.00     0.037 A 
HETATM   12  C   UNK N   1      61.140  33.095  52.624  0.00  0.00     0.065 A 
HETATM   13  C   UNK N   1      61.601  31.788  52.814  0.00  0.00     0.037 A 
HETATM   14  C   UNK N   1      60.702  30.763  53.119  0.00  0.00     0.014 A 
BRANCH  12  15
HETATM   15  O   UNK N   1      62.015  34.074  52.319  0.00  0.00    -0.361 OA
HETATM   16  H   UNK N   1      62.131  34.845  52.892  0.00  0.00     0.217 HD
ENDBRANCH  12  15
ENDBRANCH   8   9
ENDBRANCH   1   7
BRANCH   5  17
HETATM   17  O   UNK N   1      53.679  27.561  55.180  0.00  0.00    -0.361 OA
HETATM   18  H   UNK N   1      53.106  27.897  55.882  0.00  0.00     0.217 HD
ENDBRANCH   5  17
BRANCH   4  19
HETATM   19  O   UNK N   1      57.452  25.002  56.561  0.00  0.00    -0.361 OA
HETATM   20  H   UNK N   1      58.269  24.617  56.213  0.00  0.00     0.217 HD
ENDBRANCH   4  19
TORSDOF 5
ENDMDL
