# Supplementary material for: Computational discovery of natural inhibitors targeting enterovirus D68 3C protease using molecular docking pharmacokinetics and dynamics simulations
Source: Sci Rep. 2025 Mar 31;15:11015. doi: 10.1038/s41598-025-95163-y (PMC11958634; doi:10.1038/s41598-025-95163-y)
Supplement: Supplementary file 1 — Supplementary Information 1. [file 41598_2025_95163_MOESM1_ESM.zip › docking/5gqy/5280343_uff_E=380.43_out.pdbqt]

MODEL 1
REMARK VINA RESULT:      -8.4      0.000      0.000
REMARK  6 active torsions:
REMARK  status: ('A' for Active; 'I' for Inactive)
REMARK    1  A    between atoms: O_2  and  C_12 
REMARK    2  A    between atoms: O_3  and  C_14 
REMARK    3  A    between atoms: O_5  and  C_16 
REMARK    4  A    between atoms: O_6  and  C_20 
REMARK    5  A    between atoms: O_7  and  C_22 
REMARK    6  A    between atoms: C_10  and  C_11 
ROOT
HETATM    1  O   UNK N   1      71.754  23.542  67.338  0.00  0.00    -0.306 OA
HETATM    2  O   UNK N   1      70.865  26.292  70.055  0.00  0.00    -0.284 OA
HETATM    3  C   UNK N   1      72.284  24.587  69.425  0.00  0.00     0.084 A 
HETATM    4  C   UNK N   1      72.537  23.626  68.407  0.00  0.00     0.096 A 
HETATM    5  C   UNK N   1      70.705  24.330  67.144  0.00  0.00     0.123 A 
HETATM    6  C   UNK N   1      70.372  25.310  68.093  0.00  0.00     0.152 A 
HETATM    7  C   UNK N   1      71.163  25.441  69.239  0.00  0.00     0.223 A 
HETATM    8  C   UNK N   1      73.165  24.627  70.556  0.00  0.00     0.085 A 
HETATM    9  C   UNK N   1      73.618  22.747  68.510  0.00  0.00     0.075 A 
HETATM   10  C   UNK N   1      74.467  22.795  69.611  0.00  0.00     0.071 A 
HETATM   11  C   UNK N   1      74.237  23.729  70.624  0.00  0.00     0.074 A 
ENDROOT
BRANCH   5  12
HETATM   12  C   UNK N   1      69.913  24.148  65.924  0.00  0.00     0.004 A 
HETATM   13  C   UNK N   1      68.999  23.093  65.834  0.00  0.00     0.053 A 
HETATM   14  C   UNK N   1      68.225  22.919  64.682  0.00  0.00     0.099 A 
HETATM   15  C   UNK N   1      68.362  23.835  63.604  0.00  0.00     0.098 A 
HETATM   16  C   UNK N   1      69.292  24.877  63.702  0.00  0.00     0.040 A 
HETATM   17  C   UNK N   1      70.064  25.034  64.854  0.00  0.00     0.017 A 
BRANCH  14  18
HETATM   18  O   UNK N   1      67.371  21.872  64.636  0.00  0.00    -0.358 OA
HETATM   19  H   UNK N   1      67.649  20.949  64.610  0.00  0.00     0.218 HD
ENDBRANCH  14  18
BRANCH  15  20
HETATM   20  O   UNK N   1      67.614  23.747  62.482  0.00  0.00    -0.358 OA
HETATM   21  H   UNK N   1      67.978  23.591  61.603  0.00  0.00     0.218 HD
ENDBRANCH  15  20
ENDBRANCH   5  12
BRANCH   6  22
HETATM   22  O   UNK N   1      69.305  26.126  67.922  0.00  0.00    -0.355 OA
HETATM   23  H   UNK N   1      69.062  26.814  68.558  0.00  0.00     0.218 HD
ENDBRANCH   6  22
BRANCH   8  24
HETATM   24  O   UNK N   1      73.032  25.492  71.590  0.00  0.00    -0.360 OA
HETATM   25  H   UNK N   1      72.673  26.382  71.551  0.00  0.00     0.217 HD
ENDBRANCH   8  24
BRANCH  10  26
HETATM   26  O   UNK N   1      75.503  21.936  69.689  0.00  0.00    -0.361 OA
HETATM   27  H   UNK N   1      76.111  21.802  68.948  0.00  0.00     0.217 HD
ENDBRANCH  10  26
TORSDOF 6
ENDMDL
MODEL 2
REMARK VINA RESULT:      -8.2      1.264      2.855
REMARK  6 active torsions:
REMARK  status: ('A' for Active; 'I' for Inactive)
REMARK    1  A    between atoms: O_2  and  C_12 
REMARK    2  A    between atoms: O_3  and  C_14 
REMARK    3  A    between atoms: O_5  and  C_16 
REMARK    4  A    between atoms: O_6  and  C_20 
REMARK    5  A    between atoms: O_7  and  C_22 
REMARK    6  A    between atoms: C_10  and  C_11 
ROOT
HETATM    1  O   UNK N   1      70.836  25.193  67.703  0.00  0.00    -0.306 OA
HETATM    2  O   UNK N   1      73.630  22.465  68.403  0.00  0.00    -0.284 OA
HETATM    3  C   UNK N   1      72.662  24.452  69.061  0.00  0.00     0.084 A 
HETATM    4  C   UNK N   1      71.636  25.386  68.745  0.00  0.00     0.096 A 
HETATM    5  C   UNK N   1      70.931  24.141  66.901  0.00  0.00     0.123 A 
HETATM    6  C   UNK N   1      71.912  23.163  67.131  0.00  0.00     0.152 A 
HETATM    7  C   UNK N   1      72.783  23.317  68.214  0.00  0.00     0.223 A 
HETATM    8  C   UNK N   1      73.495  24.717  70.199  0.00  0.00     0.085 A 
HETATM    9  C   UNK N   1      71.448  26.529  69.525  0.00  0.00     0.075 A 
HETATM   10  C   UNK N   1      72.261  26.776  70.626  0.00  0.00     0.071 A 
HETATM   11  C   UNK N   1      73.276  25.874  70.956  0.00  0.00     0.074 A 
ENDROOT
BRANCH   5  12
HETATM   12  C   UNK N   1      69.991  24.031  65.782  0.00  0.00     0.004 A 
HETATM   13  C   UNK N   1      69.067  22.982  65.744  0.00  0.00     0.053 A 
HETATM   14  C   UNK N   1      68.153  22.876  64.689  0.00  0.00     0.099 A 
HETATM   15  C   UNK N   1      68.160  23.855  63.660  0.00  0.00     0.098 A 
HETATM   16  C   UNK N   1      69.101  24.891  63.702  0.00  0.00     0.040 A 
HETATM   17  C   UNK N   1      70.012  24.980  64.755  0.00  0.00     0.017 A 
BRANCH  14  18
HETATM   18  O   UNK N   1      67.294  21.833  64.689  0.00  0.00    -0.358 OA
HETATM   19  H   UNK N   1      67.467  20.991  65.126  0.00  0.00     0.218 HD
ENDBRANCH  14  18
BRANCH  15  20
HETATM   20  O   UNK N   1      67.277  23.834  62.637  0.00  0.00    -0.358 OA
HETATM   21  H   UNK N   1      67.157  23.083  62.045  0.00  0.00     0.218 HD
ENDBRANCH  15  20
ENDBRANCH   5  12
BRANCH   6  22
HETATM   22  O   UNK N   1      72.033  22.080  66.326  0.00  0.00    -0.355 OA
HETATM   23  H   UNK N   1      71.272  21.589  65.988  0.00  0.00     0.218 HD
ENDBRANCH   6  22
BRANCH   8  24
HETATM   24  O   UNK N   1      74.504  23.908  70.604  0.00  0.00    -0.360 OA
HETATM   25  H   UNK N   1      74.549  23.416  71.427  0.00  0.00     0.217 HD
ENDBRANCH   8  24
BRANCH  10  26
HETATM   26  O   UNK N   1      72.061  27.886  71.364  0.00  0.00    -0.361 OA
HETATM   27  H   UNK N   1      71.736  28.708  70.970  0.00  0.00     0.217 HD
ENDBRANCH  10  26
TORSDOF 6
ENDMDL
MODEL 3
REMARK VINA RESULT:      -8.2      4.806      9.411
REMARK  6 active torsions:
REMARK  status: ('A' for Active; 'I' for Inactive)
REMARK    1  A    between atoms: O_2  and  C_12 
REMARK    2  A    between atoms: O_3  and  C_14 
REMARK    3  A    between atoms: O_5  and  C_16 
REMARK    4  A    between atoms: O_6  and  C_20 
REMARK    5  A    between atoms: O_7  and  C_22 
REMARK    6  A    between atoms: C_10  and  C_11 
ROOT
HETATM    1  O   UNK N   1      73.158  26.612  72.584  0.00  0.00    -0.306 OA
HETATM    2  O   UNK N   1      74.051  30.074  70.864  0.00  0.00    -0.284 OA
HETATM    3  C   UNK N   1      73.421  27.875  70.568  0.00  0.00     0.084 A 
HETATM    4  C   UNK N   1      73.115  26.669  71.258  0.00  0.00     0.096 A 
HETATM    5  C   UNK N   1      73.481  27.650  73.344  0.00  0.00     0.123 A 
HETATM    6  C   UNK N   1      73.800  28.884  72.756  0.00  0.00     0.152 A 
HETATM    7  C   UNK N   1      73.772  29.000  71.363  0.00  0.00     0.223 A 
HETATM    8  C   UNK N   1      73.357  27.873  69.135  0.00  0.00     0.085 A 
HETATM    9  C   UNK N   1      72.760  25.516  70.554  0.00  0.00     0.075 A 
HETATM   10  C   UNK N   1      72.701  25.525  69.165  0.00  0.00     0.071 A 
HETATM   11  C   UNK N   1      72.999  26.697  68.464  0.00  0.00     0.074 A 
ENDROOT
BRANCH   5  12
HETATM   12  C   UNK N   1      73.495  27.470  74.799  0.00  0.00     0.004 A 
HETATM   13  C   UNK N   1      74.606  26.894  75.423  0.00  0.00     0.053 A 
HETATM   14  C   UNK N   1      74.638  26.734  76.812  0.00  0.00     0.099 A 
HETATM   15  C   UNK N   1      73.535  27.176  77.591  0.00  0.00     0.098 A 
HETATM   16  C   UNK N   1      72.422  27.735  76.951  0.00  0.00     0.040 A 
HETATM   17  C   UNK N   1      72.400  27.882  75.564  0.00  0.00     0.017 A 
BRANCH  14  18
HETATM   18  O   UNK N   1      75.727  26.154  77.364  0.00  0.00    -0.358 OA
HETATM   19  H   UNK N   1      75.901  26.123  78.312  0.00  0.00     0.218 HD
ENDBRANCH  14  18
BRANCH  15  20
HETATM   20  O   UNK N   1      73.522  27.088  78.939  0.00  0.00    -0.358 OA
HETATM   21  H   UNK N   1      73.003  27.664  79.512  0.00  0.00     0.218 HD
ENDBRANCH  15  20
ENDBRANCH   5  12
BRANCH   6  22
HETATM   22  O   UNK N   1      74.136  29.960  73.508  0.00  0.00    -0.355 OA
HETATM   23  H   UNK N   1      74.899  30.521  73.311  0.00  0.00     0.218 HD
ENDBRANCH   6  22
BRANCH   8  24
HETATM   24  O   UNK N   1      73.625  28.954  68.363  0.00  0.00    -0.360 OA
HETATM   25  H   UNK N   1      73.988  29.793  68.657  0.00  0.00     0.217 HD
ENDBRANCH   8  24
BRANCH  10  26
HETATM   26  O   UNK N   1      72.357  24.399  68.507  0.00  0.00    -0.361 OA
HETATM   27  H   UNK N   1      71.744  23.754  68.887  0.00  0.00     0.217 HD
ENDBRANCH  10  26
TORSDOF 6
ENDMDL
MODEL 4
REMARK VINA RESULT:      -8.1      1.836      6.559
REMARK  6 active torsions:
REMARK  status: ('A' for Active; 'I' for Inactive)
REMARK    1  A    between atoms: O_2  and  C_12 
REMARK    2  A    between atoms: O_3  and  C_14 
REMARK    3  A    between atoms: O_5  and  C_16 
REMARK    4  A    between atoms: O_6  and  C_20 
REMARK    5  A    between atoms: O_7  and  C_22 
REMARK    6  A    between atoms: C_10  and  C_11 
ROOT
HETATM    1  O   UNK N   1      71.643  23.669  67.419  0.00  0.00    -0.306 OA
HETATM    2  O   UNK N   1      67.890  24.831  66.875  0.00  0.00    -0.284 OA
HETATM    3  C   UNK N   1      69.630  23.513  66.134  0.00  0.00     0.084 A 
HETATM    4  C   UNK N   1      70.980  23.146  66.394  0.00  0.00     0.096 A 
HETATM    5  C   UNK N   1      71.108  24.548  68.255  0.00  0.00     0.123 A 
HETATM    6  C   UNK N   1      69.782  24.973  68.082  0.00  0.00     0.152 A 
HETATM    7  C   UNK N   1      69.038  24.455  67.016  0.00  0.00     0.223 A 
HETATM    8  C   UNK N   1      68.969  22.914  65.010  0.00  0.00     0.085 A 
HETATM    9  C   UNK N   1      71.639  22.226  65.576  0.00  0.00     0.075 A 
HETATM   10  C   UNK N   1      70.988  21.651  64.489  0.00  0.00     0.071 A 
HETATM   11  C   UNK N   1      69.663  21.997  64.212  0.00  0.00     0.074 A 
ENDROOT
BRANCH   5  12
HETATM   12  C   UNK N   1      71.935  25.056  69.354  0.00  0.00     0.004 A 
HETATM   13  C   UNK N   1      71.750  26.361  69.824  0.00  0.00     0.053 A 
HETATM   14  C   UNK N   1      72.521  26.852  70.883  0.00  0.00     0.099 A 
HETATM   15  C   UNK N   1      73.488  26.007  71.492  0.00  0.00     0.098 A 
HETATM   16  C   UNK N   1      73.674  24.709  71.001  0.00  0.00     0.040 A 
HETATM   17  C   UNK N   1      72.904  24.235  69.938  0.00  0.00     0.017 A 
BRANCH  14  18
HETATM   18  O   UNK N   1      72.317  28.125  71.286  0.00  0.00    -0.358 OA
HETATM   19  H   UNK N   1      72.289  28.883  70.691  0.00  0.00     0.218 HD
ENDBRANCH  14  18
BRANCH  15  20
HETATM   20  O   UNK N   1      74.234  26.407  72.545  0.00  0.00    -0.358 OA
HETATM   21  H   UNK N   1      73.948  26.344  73.463  0.00  0.00     0.218 HD
ENDBRANCH  15  20
ENDBRANCH   5  12
BRANCH   6  22
HETATM   22  O   UNK N   1      69.211  25.872  68.919  0.00  0.00    -0.355 OA
HETATM   23  H   UNK N   1      69.312  26.828  68.813  0.00  0.00     0.218 HD
ENDBRANCH   6  22
BRANCH   8  24
HETATM   24  O   UNK N   1      67.688  23.179  64.656  0.00  0.00    -0.360 OA
HETATM   25  H   UNK N   1      67.376  23.447  63.789  0.00  0.00     0.217 HD
ENDBRANCH   8  24
BRANCH  10  26
HETATM   26  O   UNK N   1      71.645  20.767  63.712  0.00  0.00    -0.361 OA
HETATM   27  H   UNK N   1      71.706  19.830  63.947  0.00  0.00     0.217 HD
ENDBRANCH  10  26
TORSDOF 6
ENDMDL
MODEL 5
REMARK VINA RESULT:      -7.9     17.037     18.548
REMARK  6 active torsions:
REMARK  status: ('A' for Active; 'I' for Inactive)
REMARK    1  A    between atoms: O_2  and  C_12 
REMARK    2  A    between atoms: O_3  and  C_14 
REMARK    3  A    between atoms: O_5  and  C_16 
REMARK    4  A    between atoms: O_6  and  C_20 
REMARK    5  A    between atoms: O_7  and  C_22 
REMARK    6  A    between atoms: C_10  and  C_11 
ROOT
HETATM    1  O   UNK N   1      59.688  28.570  54.798  0.00  0.00    -0.306 OA
HETATM    2  O   UNK N   1      57.209  31.665  54.887  0.00  0.00    -0.284 OA
HETATM    3  C   UNK N   1      59.324  30.898  54.380  0.00  0.00     0.084 A 
HETATM    4  C   UNK N   1      60.152  29.741  54.379  0.00  0.00     0.096 A 
HETATM    5  C   UNK N   1      58.449  28.396  55.236  0.00  0.00     0.123 A 
HETATM    6  C   UNK N   1      57.555  29.477  55.276  0.00  0.00     0.152 A 
HETATM    7  C   UNK N   1      57.992  30.735  54.848  0.00  0.00     0.223 A 
HETATM    8  C   UNK N   1      59.883  32.135  53.917  0.00  0.00     0.085 A 
HETATM    9  C   UNK N   1      61.475  29.813  53.936  0.00  0.00     0.075 A 
HETATM   10  C   UNK N   1      62.007  31.017  53.488  0.00  0.00     0.071 A 
HETATM   11  C   UNK N   1      61.214  32.167  53.481  0.00  0.00     0.074 A 
ENDROOT
BRANCH   5  12
HETATM   12  C   UNK N   1      58.046  27.055  55.672  0.00  0.00     0.004 A 
HETATM   13  C   UNK N   1      58.976  26.010  55.671  0.00  0.00     0.053 A 
HETATM   14  C   UNK N   1      58.608  24.730  56.102  0.00  0.00     0.099 A 
HETATM   15  C   UNK N   1      57.281  24.502  56.556  0.00  0.00     0.098 A 
HETATM   16  C   UNK N   1      56.357  25.553  56.536  0.00  0.00     0.040 A 
HETATM   17  C   UNK N   1      56.735  26.823  56.096  0.00  0.00     0.017 A 
BRANCH  14  18
HETATM   18  O   UNK N   1      59.538  23.750  56.063  0.00  0.00    -0.358 OA
HETATM   19  H   UNK N   1      60.481  23.895  56.203  0.00  0.00     0.218 HD
ENDBRANCH  14  18
BRANCH  15  20
HETATM   20  O   UNK N   1      56.875  23.301  57.023  0.00  0.00    -0.358 OA
HETATM   21  H   UNK N   1      57.341  22.801  57.703  0.00  0.00     0.218 HD
ENDBRANCH  15  20
ENDBRANCH   5  12
BRANCH   6  22
HETATM   22  O   UNK N   1      56.284  29.328  55.721  0.00  0.00    -0.355 OA
HETATM   23  H   UNK N   1      55.996  28.568  56.244  0.00  0.00     0.218 HD
ENDBRANCH   6  22
BRANCH   8  24
HETATM   24  O   UNK N   1      59.200  33.304  53.869  0.00  0.00    -0.360 OA
HETATM   25  H   UNK N   1      59.554  34.182  54.030  0.00  0.00     0.217 HD
ENDBRANCH   8  24
BRANCH  10  26
HETATM   26  O   UNK N   1      63.287  31.063  53.066  0.00  0.00    -0.361 OA
HETATM   27  H   UNK N   1      63.618  30.467  52.379  0.00  0.00     0.217 HD
ENDBRANCH  10  26
TORSDOF 6
ENDMDL
MODEL 6
REMARK VINA RESULT:      -7.8     14.855     17.960
REMARK  6 active torsions:
REMARK  status: ('A' for Active; 'I' for Inactive)
REMARK    1  A    between atoms: O_2  and  C_12 
REMARK    2  A    between atoms: O_3  and  C_14 
REMARK    3  A    between atoms: O_5  and  C_16 
REMARK    4  A    between atoms: O_6  and  C_20 
REMARK    5  A    between atoms: O_7  and  C_22 
REMARK    6  A    between atoms: C_10  and  C_11 
ROOT
HETATM    1  O   UNK N   1      59.309  26.287  55.707  0.00  0.00    -0.306 OA
HETATM    2  O   UNK N   1      56.041  24.077  56.116  0.00  0.00    -0.284 OA
HETATM    3  C   UNK N   1      58.339  24.175  56.277  0.00  0.00     0.084 A 
HETATM    4  C   UNK N   1      59.464  25.030  56.106  0.00  0.00     0.096 A 
HETATM    5  C   UNK N   1      58.126  26.825  55.446  0.00  0.00     0.123 A 
HETATM    6  C   UNK N   1      56.956  26.061  55.584  0.00  0.00     0.152 A 
HETATM    7  C   UNK N   1      57.061  24.730  56.001  0.00  0.00     0.223 A 
HETATM    8  C   UNK N   1      58.571  22.826  56.709  0.00  0.00     0.085 A 
HETATM    9  C   UNK N   1      60.756  24.565  56.356  0.00  0.00     0.075 A 
HETATM   10  C   UNK N   1      60.970  23.256  56.775  0.00  0.00     0.071 A 
HETATM   11  C   UNK N   1      59.882  22.396  56.948  0.00  0.00     0.074 A 
ENDROOT
BRANCH   5  12
HETATM   12  C   UNK N   1      58.077  28.224  55.014  0.00  0.00     0.004 A 
HETATM   13  C   UNK N   1      57.777  29.232  55.936  0.00  0.00     0.053 A 
HETATM   14  C   UNK N   1      57.744  30.574  55.540  0.00  0.00     0.099 A 
HETATM   15  C   UNK N   1      58.034  30.909  54.190  0.00  0.00     0.098 A 
HETATM   16  C   UNK N   1      58.317  29.889  53.273  0.00  0.00     0.040 A 
HETATM   17  C   UNK N   1      58.338  28.554  53.680  0.00  0.00     0.017 A 
BRANCH  14  18
HETATM   18  O   UNK N   1      57.430  31.507  56.465  0.00  0.00    -0.358 OA
HETATM   19  H   UNK N   1      58.058  31.873  57.099  0.00  0.00     0.218 HD
ENDBRANCH  14  18
BRANCH  15  20
HETATM   20  O   UNK N   1      58.060  32.187  53.753  0.00  0.00    -0.358 OA
HETATM   21  H   UNK N   1      58.791  32.572  53.257  0.00  0.00     0.218 HD
ENDBRANCH  15  20
ENDBRANCH   5  12
BRANCH   6  22
HETATM   22  O   UNK N   1      55.735  26.584  55.322  0.00  0.00    -0.355 OA
HETATM   23  H   UNK N   1      54.910  26.126  55.536  0.00  0.00     0.218 HD
ENDBRANCH   6  22
BRANCH   8  24
HETATM   24  O   UNK N   1      57.588  21.915  56.908  0.00  0.00    -0.360 OA
HETATM   25  H   UNK N   1      56.787  22.039  57.423  0.00  0.00     0.217 HD
ENDBRANCH   8  24
BRANCH  10  26
HETATM   26  O   UNK N   1      62.227  22.829  57.008  0.00  0.00    -0.361 OA
HETATM   27  H   UNK N   1      62.915  22.874  56.329  0.00  0.00     0.217 HD
ENDBRANCH  10  26
TORSDOF 6
ENDMDL
MODEL 7
REMARK VINA RESULT:      -7.7     16.208     18.319
REMARK  6 active torsions:
REMARK  status: ('A' for Active; 'I' for Inactive)
REMARK    1  A    between atoms: O_2  and  C_12 
REMARK    2  A    between atoms: O_3  and  C_14 
REMARK    3  A    between atoms: O_5  and  C_16 
REMARK    4  A    between atoms: O_6  and  C_20 
REMARK    5  A    between atoms: O_7  and  C_22 
REMARK    6  A    between atoms: C_10  and  C_11 
ROOT
HETATM    1  O   UNK N   1      59.512  27.599  55.060  0.00  0.00    -0.306 OA
HETATM    2  O   UNK N   1      55.945  26.678  56.531  0.00  0.00    -0.284 OA
HETATM    3  C   UNK N   1      58.063  25.939  55.993  0.00  0.00     0.084 A 
HETATM    4  C   UNK N   1      59.315  26.346  55.454  0.00  0.00     0.096 A 
HETATM    5  C   UNK N   1      58.581  28.539  55.140  0.00  0.00     0.123 A 
HETATM    6  C   UNK N   1      57.312  28.235  55.657  0.00  0.00     0.152 A 
HETATM    7  C   UNK N   1      57.049  26.930  56.085  0.00  0.00     0.223 A 
HETATM    8  C   UNK N   1      57.911  24.572  56.400  0.00  0.00     0.085 A 
HETATM    9  C   UNK N   1      60.366  25.436  55.328  0.00  0.00     0.075 A 
HETATM   10  C   UNK N   1      60.208  24.112  55.726  0.00  0.00     0.071 A 
HETATM   11  C   UNK N   1      58.987  23.688  56.256  0.00  0.00     0.074 A 
ENDROOT
BRANCH   5  12
HETATM   12  C   UNK N   1      58.913  29.889  54.676  0.00  0.00     0.004 A 
HETATM   13  C   UNK N   1      60.170  30.436  54.956  0.00  0.00     0.053 A 
HETATM   14  C   UNK N   1      60.505  31.718  54.504  0.00  0.00     0.099 A 
HETATM   15  C   UNK N   1      59.561  32.457  53.742  0.00  0.00     0.098 A 
HETATM   16  C   UNK N   1      58.301  31.904  53.484  0.00  0.00     0.040 A 
HETATM   17  C   UNK N   1      57.977  30.629  53.947  0.00  0.00     0.017 A 
BRANCH  14  18
HETATM   18  O   UNK N   1      61.725  32.208  54.818  0.00  0.00    -0.358 OA
HETATM   19  H   UNK N   1      62.352  31.764  55.400  0.00  0.00     0.218 HD
ENDBRANCH  14  18
BRANCH  15  20
HETATM   20  O   UNK N   1      59.839  33.681  53.241  0.00  0.00    -0.358 OA
HETATM   21  H   UNK N   1      60.592  33.873  52.672  0.00  0.00     0.218 HD
ENDBRANCH  15  20
ENDBRANCH   5  12
BRANCH   6  22
HETATM   22  O   UNK N   1      56.341  29.175  55.747  0.00  0.00    -0.355 OA
HETATM   23  H   UNK N   1      56.358  29.999  55.240  0.00  0.00     0.218 HD
ENDBRANCH   6  22
BRANCH   8  24
HETATM   24  O   UNK N   1      56.771  24.060  56.926  0.00  0.00    -0.360 OA
HETATM   25  H   UNK N   1      56.653  23.180  57.291  0.00  0.00     0.217 HD
ENDBRANCH   8  24
BRANCH  10  26
HETATM   26  O   UNK N   1      61.237  23.251  55.593  0.00  0.00    -0.361 OA
HETATM   27  H   UNK N   1      61.826  23.275  54.825  0.00  0.00     0.217 HD
ENDBRANCH  10  26
TORSDOF 6
ENDMDL
MODEL 8
REMARK VINA RESULT:      -7.7      3.390      8.097
REMARK  6 active torsions:
REMARK  status: ('A' for Active; 'I' for Inactive)
REMARK    1  A    between atoms: O_2  and  C_12 
REMARK    2  A    between atoms: O_3  and  C_14 
REMARK    3  A    between atoms: O_5  and  C_16 
REMARK    4  A    between atoms: O_6  and  C_20 
REMARK    5  A    between atoms: O_7  and  C_22 
REMARK    6  A    between atoms: C_10  and  C_11 
ROOT
HETATM    1  O   UNK N   1      71.663  26.218  70.581  0.00  0.00    -0.306 OA
HETATM    2  O   UNK N   1      73.173  28.837  68.014  0.00  0.00    -0.284 OA
HETATM    3  C   UNK N   1      71.764  27.040  68.336  0.00  0.00     0.084 A 
HETATM    4  C   UNK N   1      71.268  26.136  69.316  0.00  0.00     0.096 A 
HETATM    5  C   UNK N   1      72.525  27.126  71.014  0.00  0.00     0.123 A 
HETATM    6  C   UNK N   1      73.072  28.063  70.123  0.00  0.00     0.152 A 
HETATM    7  C   UNK N   1      72.692  28.021  68.777  0.00  0.00     0.223 A 
HETATM    8  C   UNK N   1      71.301  26.900  66.986  0.00  0.00     0.085 A 
HETATM    9  C   UNK N   1      70.352  25.141  68.968  0.00  0.00     0.075 A 
HETATM   10  C   UNK N   1      69.909  25.014  67.656  0.00  0.00     0.071 A 
HETATM   11  C   UNK N   1      70.383  25.889  66.675  0.00  0.00     0.074 A 
ENDROOT
BRANCH   5  12
HETATM   12  C   UNK N   1      72.887  27.122  72.435  0.00  0.00     0.004 A 
HETATM   13  C   UNK N   1      72.087  27.798  73.362  0.00  0.00     0.053 A 
HETATM   14  C   UNK N   1      72.412  27.787  74.724  0.00  0.00     0.099 A 
HETATM   15  C   UNK N   1      73.557  27.070  75.161  0.00  0.00     0.098 A 
HETATM   16  C   UNK N   1      74.358  26.413  74.220  0.00  0.00     0.040 A 
HETATM   17  C   UNK N   1      74.028  26.438  72.864  0.00  0.00     0.017 A 
BRANCH  14  18
HETATM   18  O   UNK N   1      71.617  28.471  75.576  0.00  0.00    -0.358 OA
HETATM   19  H   UNK N   1      70.797  28.125  75.946  0.00  0.00     0.218 HD
ENDBRANCH  14  18
BRANCH  15  20
HETATM   20  O   UNK N   1      73.901  26.986  76.465  0.00  0.00    -0.358 OA
HETATM   21  H   UNK N   1      74.694  27.387  76.840  0.00  0.00     0.218 HD
ENDBRANCH  15  20
ENDBRANCH   5  12
BRANCH   6  22
HETATM   22  O   UNK N   1      73.958  29.000  70.537  0.00  0.00    -0.355 OA
HETATM   23  H   UNK N   1      74.592  29.424  69.942  0.00  0.00     0.218 HD
ENDBRANCH   6  22
BRANCH   8  24
HETATM   24  O   UNK N   1      71.697  27.695  65.963  0.00  0.00    -0.360 OA
HETATM   25  H   UNK N   1      71.623  27.503  65.025  0.00  0.00     0.217 HD
ENDBRANCH   8  24
BRANCH  10  26
HETATM   26  O   UNK N   1      69.026  24.044  67.343  0.00  0.00    -0.361 OA
HETATM   27  H   UNK N   1      68.071  24.206  67.340  0.00  0.00     0.217 HD
ENDBRANCH  10  26
TORSDOF 6
ENDMDL
MODEL 9
REMARK VINA RESULT:      -7.6     19.326     20.371
REMARK  6 active torsions:
REMARK  status: ('A' for Active; 'I' for Inactive)
REMARK    1  A    between atoms: O_2  and  C_12 
REMARK    2  A    between atoms: O_3  and  C_14 
REMARK    3  A    between atoms: O_5  and  C_16 
REMARK    4  A    between atoms: O_6  and  C_20 
REMARK    5  A    between atoms: O_7  and  C_22 
REMARK    6  A    between atoms: C_10  and  C_11 
ROOT
HETATM    1  O   UNK N   1      79.554  42.221  66.369  0.00  0.00    -0.306 OA
HETATM    2  O   UNK N   1      81.546  44.226  63.587  0.00  0.00    -0.284 OA
HETATM    3  C   UNK N   1      81.483  43.506  65.777  0.00  0.00     0.084 A 
HETATM    4  C   UNK N   1      80.710  42.772  66.719  0.00  0.00     0.096 A 
HETATM    5  C   UNK N   1      79.047  42.311  65.148  0.00  0.00     0.123 A 
HETATM    6  C   UNK N   1      79.735  43.016  64.147  0.00  0.00     0.152 A 
HETATM    7  C   UNK N   1      80.959  43.618  64.461  0.00  0.00     0.223 A 
HETATM    8  C   UNK N   1      82.724  44.079  66.215  0.00  0.00     0.085 A 
HETATM    9  C   UNK N   1      81.152  42.614  68.034  0.00  0.00     0.075 A 
HETATM   10  C   UNK N   1      82.357  43.172  68.448  0.00  0.00     0.071 A 
HETATM   11  C   UNK N   1      83.133  43.900  67.542  0.00  0.00     0.074 A 
ENDROOT
BRANCH   5  12
HETATM   12  C   UNK N   1      77.762  41.660  64.876  0.00  0.00     0.004 A 
HETATM   13  C   UNK N   1      77.712  40.284  64.633  0.00  0.00     0.053 A 
HETATM   14  C   UNK N   1      76.489  39.648  64.390  0.00  0.00     0.099 A 
HETATM   15  C   UNK N   1      75.291  40.411  64.407  0.00  0.00     0.098 A 
HETATM   16  C   UNK N   1      75.358  41.791  64.635  0.00  0.00     0.040 A 
HETATM   17  C   UNK N   1      76.585  42.414  64.868  0.00  0.00     0.017 A 
BRANCH  14  18
HETATM   18  O   UNK N   1      76.498  38.320  64.141  0.00  0.00    -0.358 OA
HETATM   19  H   UNK N   1      75.798  37.854  63.669  0.00  0.00     0.218 HD
ENDBRANCH  14  18
BRANCH  15  20
HETATM   20  O   UNK N   1      74.076  39.851  64.221  0.00  0.00    -0.358 OA
HETATM   21  H   UNK N   1      73.502  39.558  64.938  0.00  0.00     0.218 HD
ENDBRANCH  15  20
ENDBRANCH   5  12
BRANCH   6  22
HETATM   22  O   UNK N   1      79.240  43.126  62.891  0.00  0.00    -0.355 OA
HETATM   23  H   UNK N   1      79.803  43.146  62.105  0.00  0.00     0.218 HD
ENDBRANCH   6  22
BRANCH   8  24
HETATM   24  O   UNK N   1      83.549  44.799  65.417  0.00  0.00    -0.360 OA
HETATM   25  H   UNK N   1      83.994  45.619  65.644  0.00  0.00     0.217 HD
ENDBRANCH   8  24
BRANCH  10  26
HETATM   26  O   UNK N   1      82.763  43.008  69.723  0.00  0.00    -0.361 OA
HETATM   27  H   UNK N   1      83.224  42.207  70.012  0.00  0.00     0.217 HD
ENDBRANCH  10  26
TORSDOF 6
ENDMDL
