# Supplementary material for: Computational discovery of natural inhibitors targeting enterovirus D68 3C protease using molecular docking pharmacokinetics and dynamics simulations
Source: Sci Rep. 2025 Mar 31;15:11015. doi: 10.1038/s41598-025-95163-y (PMC11958634; doi:10.1038/s41598-025-95163-y)
Supplement: Supplementary file 1 — Supplementary Information 1. [file 41598_2025_95163_MOESM1_ESM.zip › docking/5gqy/5280445_uff_E=242.10_out.pdbqt]

MODEL 1
REMARK VINA RESULT:      -8.8      0.000      0.000
REMARK  5 active torsions:
REMARK  status: ('A' for Active; 'I' for Inactive)
REMARK    1  A    between atoms: O_2  and  C_13 
REMARK    2  A    between atoms: O_4  and  C_16 
REMARK    3  A    between atoms: O_5  and  C_19 
REMARK    4  A    between atoms: O_6  and  C_21 
REMARK    5  A    between atoms: C_9  and  C_10 
ROOT
HETATM    1  O   UNK N   1      71.550  23.728  67.582  0.00  0.00    -0.309 OA
HETATM    2  O   UNK N   1      71.182  27.046  69.721  0.00  0.00    -0.287 OA
HETATM    3  C   UNK N   1      72.248  25.014  69.478  0.00  0.00     0.081 A 
HETATM    4  C   UNK N   1      72.323  23.854  68.658  0.00  0.00     0.095 A 
HETATM    5  C   UNK N   1      70.701  24.671  67.184  0.00  0.00     0.090 A 
HETATM    6  C   UNK N   1      71.329  26.022  69.085  0.00  0.00     0.190 A 
HETATM    7  C   UNK N   1      70.573  25.847  67.931  0.00  0.00     0.094 A 
HETATM    8  C   UNK N   1      73.097  25.093  70.632  0.00  0.00     0.085 A 
HETATM    9  C   UNK N   1      73.222  22.829  68.960  0.00  0.00     0.075 A 
HETATM   10  C   UNK N   1      74.052  22.921  70.074  0.00  0.00     0.071 A 
HETATM   11  C   UNK N   1      73.982  24.043  70.902  0.00  0.00     0.074 A 
ENDROOT
BRANCH   5  12
HETATM   12  C   UNK N   1      69.908  24.453  65.950  0.00  0.00     0.001 A 
HETATM   13  C   UNK N   1      69.074  23.326  65.848  0.00  0.00     0.053 A 
HETATM   14  C   UNK N   1      68.309  23.107  64.697  0.00  0.00     0.099 A 
HETATM   15  C   UNK N   1      68.400  24.004  63.616  0.00  0.00     0.098 A 
HETATM   16  C   UNK N   1      69.243  25.119  63.708  0.00  0.00     0.040 A 
HETATM   17  C   UNK N   1      69.982  25.349  64.866  0.00  0.00     0.017 A 
BRANCH  14  18
HETATM   18  O   UNK N   1      67.493  22.033  64.644  0.00  0.00    -0.358 OA
HETATM   19  H   UNK N   1      66.785  21.891  65.287  0.00  0.00     0.218 HD
ENDBRANCH  14  18
BRANCH  15  20
HETATM   20  O   UNK N   1      67.680  23.791  62.495  0.00  0.00    -0.358 OA
HETATM   21  H   UNK N   1      67.997  24.075  61.627  0.00  0.00     0.218 HD
ENDBRANCH  15  20
ENDBRANCH   5  12
BRANCH   8  22
HETATM   22  O   UNK N   1      73.107  26.135  71.496  0.00  0.00    -0.360 OA
HETATM   23  H   UNK N   1      72.860  26.114  72.424  0.00  0.00     0.217 HD
ENDBRANCH   8  22
BRANCH  10  24
HETATM   24  O   UNK N   1      74.919  21.923  70.343  0.00  0.00    -0.361 OA
HETATM   25  H   UNK N   1      75.721  22.073  70.863  0.00  0.00     0.217 HD
ENDBRANCH  10  24
TORSDOF 5
ENDMDL
MODEL 2
REMARK VINA RESULT:      -8.3      1.186      2.671
REMARK  5 active torsions:
REMARK  status: ('A' for Active; 'I' for Inactive)
REMARK    1  A    between atoms: O_2  and  C_13 
REMARK    2  A    between atoms: O_4  and  C_16 
REMARK    3  A    between atoms: O_5  and  C_19 
REMARK    4  A    between atoms: O_6  and  C_21 
REMARK    5  A    between atoms: C_9  and  C_10 
ROOT
HETATM    1  O   UNK N   1      70.931  25.483  67.709  0.00  0.00    -0.309 OA
HETATM    2  O   UNK N   1      73.169  22.438  68.909  0.00  0.00    -0.287 OA
HETATM    3  C   UNK N   1      72.502  24.613  69.294  0.00  0.00     0.081 A 
HETATM    4  C   UNK N   1      71.671  25.657  68.801  0.00  0.00     0.095 A 
HETATM    5  C   UNK N   1      70.886  24.336  67.039  0.00  0.00     0.090 A 
HETATM    6  C   UNK N   1      72.489  23.388  68.578  0.00  0.00     0.190 A 
HETATM    7  C   UNK N   1      71.668  23.255  67.463  0.00  0.00     0.094 A 
HETATM    8  C   UNK N   1      73.287  24.860  70.469  0.00  0.00     0.085 A 
HETATM    9  C   UNK N   1      71.606  26.885  69.465  0.00  0.00     0.075 A 
HETATM   10  C   UNK N   1      72.360  27.109  70.613  0.00  0.00     0.071 A 
HETATM   11  C   UNK N   1      73.196  26.104  71.103  0.00  0.00     0.074 A 
ENDROOT
BRANCH   5  12
HETATM   12  C   UNK N   1      70.002  24.227  65.853  0.00  0.00     0.001 A 
HETATM   13  C   UNK N   1      69.124  23.137  65.736  0.00  0.00     0.053 A 
HETATM   14  C   UNK N   1      68.275  23.021  64.629  0.00  0.00     0.099 A 
HETATM   15  C   UNK N   1      68.321  23.987  63.607  0.00  0.00     0.098 A 
HETATM   16  C   UNK N   1      69.207  25.066  63.713  0.00  0.00     0.040 A 
HETATM   17  C   UNK N   1      70.032  25.194  64.829  0.00  0.00     0.017 A 
BRANCH  14  18
HETATM   18  O   UNK N   1      67.419  21.979  64.563  0.00  0.00    -0.358 OA
HETATM   19  H   UNK N   1      66.806  21.768  65.280  0.00  0.00     0.218 HD
ENDBRANCH  14  18
BRANCH  15  20
HETATM   20  O   UNK N   1      67.519  23.873  62.529  0.00  0.00    -0.358 OA
HETATM   21  H   UNK N   1      66.731  24.425  62.423  0.00  0.00     0.218 HD
ENDBRANCH  15  20
ENDBRANCH   5  12
BRANCH   8  22
HETATM   22  O   UNK N   1      74.125  23.953  71.024  0.00  0.00    -0.360 OA
HETATM   23  H   UNK N   1      75.063  23.851  70.841  0.00  0.00     0.217 HD
ENDBRANCH   8  22
BRANCH  10  24
HETATM   24  O   UNK N   1      72.277  28.299  71.243  0.00  0.00    -0.361 OA
HETATM   25  H   UNK N   1      72.312  29.135  70.756  0.00  0.00     0.217 HD
ENDBRANCH  10  24
TORSDOF 5
ENDMDL
MODEL 3
REMARK VINA RESULT:      -8.3     17.131     18.533
REMARK  5 active torsions:
REMARK  status: ('A' for Active; 'I' for Inactive)
REMARK    1  A    between atoms: O_2  and  C_13 
REMARK    2  A    between atoms: O_4  and  C_16 
REMARK    3  A    between atoms: O_5  and  C_19 
REMARK    4  A    between atoms: O_6  and  C_21 
REMARK    5  A    between atoms: C_9  and  C_10 
ROOT
HETATM    1  O   UNK N   1      59.705  28.599  54.865  0.00  0.00    -0.309 OA
HETATM    2  O   UNK N   1      57.205  31.675  54.869  0.00  0.00    -0.287 OA
HETATM    3  C   UNK N   1      59.331  30.916  54.392  0.00  0.00     0.081 A 
HETATM    4  C   UNK N   1      60.166  29.765  54.419  0.00  0.00     0.095 A 
HETATM    5  C   UNK N   1      58.451  28.420  55.269  0.00  0.00     0.090 A 
HETATM    6  C   UNK N   1      57.995  30.753  54.844  0.00  0.00     0.190 A 
HETATM    7  C   UNK N   1      57.563  29.501  55.265  0.00  0.00     0.094 A 
HETATM    8  C   UNK N   1      59.882  32.150  53.911  0.00  0.00     0.085 A 
HETATM    9  C   UNK N   1      61.485  29.834  53.966  0.00  0.00     0.075 A 
HETATM   10  C   UNK N   1      62.006  31.033  53.488  0.00  0.00     0.071 A 
HETATM   11  C   UNK N   1      61.210  32.179  53.468  0.00  0.00     0.074 A 
ENDROOT
BRANCH   5  12
HETATM   12  C   UNK N   1      58.022  27.072  55.715  0.00  0.00     0.001 A 
HETATM   13  C   UNK N   1      58.940  26.008  55.700  0.00  0.00     0.053 A 
HETATM   14  C   UNK N   1      58.558  24.731  56.127  0.00  0.00     0.099 A 
HETATM   15  C   UNK N   1      57.234  24.499  56.543  0.00  0.00     0.098 A 
HETATM   16  C   UNK N   1      56.312  25.554  56.543  0.00  0.00     0.040 A 
HETATM   17  C   UNK N   1      56.702  26.831  56.144  0.00  0.00     0.017 A 
BRANCH  14  18
HETATM   18  O   UNK N   1      59.473  23.739  56.132  0.00  0.00    -0.358 OA
HETATM   19  H   UNK N   1      59.222  22.805  56.133  0.00  0.00     0.218 HD
ENDBRANCH  14  18
BRANCH  15  20
HETATM   20  O   UNK N   1      56.853  23.267  56.938  0.00  0.00    -0.358 OA
HETATM   21  H   UNK N   1      55.923  23.001  56.940  0.00  0.00     0.218 HD
ENDBRANCH  15  20
ENDBRANCH   5  12
BRANCH   8  22
HETATM   22  O   UNK N   1      59.194  33.314  53.851  0.00  0.00    -0.360 OA
HETATM   23  H   UNK N   1      59.000  33.906  54.583  0.00  0.00     0.217 HD
ENDBRANCH   8  22
BRANCH  10  24
HETATM   24  O   UNK N   1      63.281  31.076  53.047  0.00  0.00    -0.361 OA
HETATM   25  H   UNK N   1      64.029  31.117  53.659  0.00  0.00     0.217 HD
ENDBRANCH  10  24
TORSDOF 5
ENDMDL
MODEL 4
REMARK VINA RESULT:      -8.1      4.839      8.925
REMARK  5 active torsions:
REMARK  status: ('A' for Active; 'I' for Inactive)
REMARK    1  A    between atoms: O_2  and  C_13 
REMARK    2  A    between atoms: O_4  and  C_16 
REMARK    3  A    between atoms: O_5  and  C_19 
REMARK    4  A    between atoms: O_6  and  C_21 
REMARK    5  A    between atoms: C_9  and  C_10 
ROOT
HETATM    1  O   UNK N   1      73.682  29.091  68.827  0.00  0.00    -0.309 OA
HETATM    2  O   UNK N   1      72.252  26.456  71.421  0.00  0.00    -0.287 OA
HETATM    3  C   UNK N   1      72.163  27.294  69.273  0.00  0.00     0.081 A 
HETATM    4  C   UNK N   1      72.729  28.266  68.402  0.00  0.00     0.095 A 
HETATM    5  C   UNK N   1      74.189  29.043  70.055  0.00  0.00     0.090 A 
HETATM    6  C   UNK N   1      72.673  27.243  70.596  0.00  0.00     0.190 A 
HETATM    7  C   UNK N   1      73.693  28.109  70.972  0.00  0.00     0.094 A 
HETATM    8  C   UNK N   1      71.132  26.437  68.764  0.00  0.00     0.085 A 
HETATM    9  C   UNK N   1      72.303  28.363  67.075  0.00  0.00     0.075 A 
HETATM   10  C   UNK N   1      71.312  27.517  66.587  0.00  0.00     0.071 A 
HETATM   11  C   UNK N   1      70.730  26.568  67.430  0.00  0.00     0.074 A 
ENDROOT
BRANCH   5  12
HETATM   12  C   UNK N   1      75.275  29.982  70.425  0.00  0.00     0.001 A 
HETATM   13  C   UNK N   1      74.993  31.083  71.252  0.00  0.00     0.053 A 
HETATM   14  C   UNK N   1      76.006  31.976  71.621  0.00  0.00     0.099 A 
HETATM   15  C   UNK N   1      77.313  31.791  71.134  0.00  0.00     0.098 A 
HETATM   16  C   UNK N   1      77.595  30.704  70.297  0.00  0.00     0.040 A 
HETATM   17  C   UNK N   1      76.591  29.801  69.953  0.00  0.00     0.017 A 
BRANCH  14  18
HETATM   18  O   UNK N   1      75.708  33.005  72.443  0.00  0.00    -0.358 OA
HETATM   19  H   UNK N   1      74.940  33.574  72.300  0.00  0.00     0.218 HD
ENDBRANCH  14  18
BRANCH  15  20
HETATM   20  O   UNK N   1      78.291  32.657  71.470  0.00  0.00    -0.358 OA
HETATM   21  H   UNK N   1      78.344  33.540  71.077  0.00  0.00     0.218 HD
ENDBRANCH  15  20
ENDBRANCH   5  12
BRANCH   8  22
HETATM   22  O   UNK N   1      70.507  25.487  69.498  0.00  0.00    -0.360 OA
HETATM   23  H   UNK N   1      70.452  25.444  70.456  0.00  0.00     0.217 HD
ENDBRANCH   8  22
BRANCH  10  24
HETATM   24  O   UNK N   1      70.920  27.622  65.300  0.00  0.00    -0.361 OA
HETATM   25  H   UNK N   1      70.689  26.843  64.774  0.00  0.00     0.217 HD
ENDBRANCH  10  24
TORSDOF 5
ENDMDL
MODEL 5
REMARK VINA RESULT:      -8.0     16.798     18.308
REMARK  5 active torsions:
REMARK  status: ('A' for Active; 'I' for Inactive)
REMARK    1  A    between atoms: O_2  and  C_13 
REMARK    2  A    between atoms: O_4  and  C_16 
REMARK    3  A    between atoms: O_5  and  C_19 
REMARK    4  A    between atoms: O_6  and  C_21 
REMARK    5  A    between atoms: C_9  and  C_10 
ROOT
HETATM    1  O   UNK N   1      59.548  27.700  55.272  0.00  0.00    -0.309 OA
HETATM    2  O   UNK N   1      55.936  29.331  55.358  0.00  0.00    -0.287 OA
HETATM    3  C   UNK N   1      58.197  29.663  55.040  0.00  0.00     0.081 A 
HETATM    4  C   UNK N   1      59.457  29.004  55.025  0.00  0.00     0.095 A 
HETATM    5  C   UNK N   1      58.490  26.930  55.506  0.00  0.00     0.090 A 
HETATM    6  C   UNK N   1      57.056  28.865  55.314  0.00  0.00     0.190 A 
HETATM    7  C   UNK N   1      57.212  27.500  55.530  0.00  0.00     0.094 A 
HETATM    8  C   UNK N   1      58.159  31.073  54.777  0.00  0.00     0.085 A 
HETATM    9  C   UNK N   1      60.626  29.714  54.737  0.00  0.00     0.075 A 
HETATM   10  C   UNK N   1      60.576  31.079  54.469  0.00  0.00     0.071 A 
HETATM   11  C   UNK N   1      59.351  31.749  54.495  0.00  0.00     0.074 A 
ENDROOT
BRANCH   5  12
HETATM   12  C   UNK N   1      58.690  25.479  55.735  0.00  0.00     0.001 A 
HETATM   13  C   UNK N   1      57.745  24.755  56.482  0.00  0.00     0.053 A 
HETATM   14  C   UNK N   1      57.910  23.382  56.702  0.00  0.00     0.099 A 
HETATM   15  C   UNK N   1      59.049  22.725  56.199  0.00  0.00     0.098 A 
HETATM   16  C   UNK N   1      60.001  23.447  55.468  0.00  0.00     0.040 A 
HETATM   17  C   UNK N   1      59.820  24.808  55.228  0.00  0.00     0.017 A 
BRANCH  14  18
HETATM   18  O   UNK N   1      56.968  22.709  57.395  0.00  0.00    -0.358 OA
HETATM   19  H   UNK N   1      57.127  22.367  58.285  0.00  0.00     0.218 HD
ENDBRANCH  14  18
BRANCH  15  20
HETATM   20  O   UNK N   1      59.224  21.406  56.421  0.00  0.00    -0.358 OA
HETATM   21  H   UNK N   1      59.877  20.891  55.926  0.00  0.00     0.218 HD
ENDBRANCH  15  20
ENDBRANCH   5  12
BRANCH   8  22
HETATM   22  O   UNK N   1      57.025  31.813  54.778  0.00  0.00    -0.360 OA
HETATM   23  H   UNK N   1      56.440  31.968  54.032  0.00  0.00     0.217 HD
ENDBRANCH   8  22
BRANCH  10  24
HETATM   24  O   UNK N   1      61.715  31.744  54.184  0.00  0.00    -0.361 OA
HETATM   25  H   UNK N   1      62.447  31.319  53.715  0.00  0.00     0.217 HD
ENDBRANCH  10  24
TORSDOF 5
ENDMDL
MODEL 6
REMARK VINA RESULT:      -7.8      2.649      7.289
REMARK  5 active torsions:
REMARK  status: ('A' for Active; 'I' for Inactive)
REMARK    1  A    between atoms: O_2  and  C_13 
REMARK    2  A    between atoms: O_4  and  C_16 
REMARK    3  A    between atoms: O_5  and  C_19 
REMARK    4  A    between atoms: O_6  and  C_21 
REMARK    5  A    between atoms: C_9  and  C_10 
ROOT
HETATM    1  O   UNK N   1      71.318  26.115  68.356  0.00  0.00    -0.309 OA
HETATM    2  O   UNK N   1      71.812  28.346  65.116  0.00  0.00    -0.287 OA
HETATM    3  C   UNK N   1      70.807  26.490  66.047  0.00  0.00     0.081 A 
HETATM    4  C   UNK N   1      70.679  25.743  67.250  0.00  0.00     0.095 A 
HETATM    5  C   UNK N   1      72.073  27.208  68.425  0.00  0.00     0.090 A 
HETATM    6  C   UNK N   1      71.629  27.645  66.091  0.00  0.00     0.190 A 
HETATM    7  C   UNK N   1      72.244  28.003  67.286  0.00  0.00     0.094 A 
HETATM    8  C   UNK N   1      70.103  26.036  64.882  0.00  0.00     0.085 A 
HETATM    9  C   UNK N   1      69.866  24.608  67.298  0.00  0.00     0.075 A 
HETATM   10  C   UNK N   1      69.175  24.184  66.166  0.00  0.00     0.071 A 
HETATM   11  C   UNK N   1      69.301  24.893  64.969  0.00  0.00     0.074 A 
ENDROOT
BRANCH   5  12
HETATM   12  C   UNK N   1      72.717  27.560  69.713  0.00  0.00     0.001 A 
HETATM   13  C   UNK N   1      72.305  26.922  70.896  0.00  0.00     0.053 A 
HETATM   14  C   UNK N   1      72.906  27.232  72.121  0.00  0.00     0.099 A 
HETATM   15  C   UNK N   1      73.912  28.216  72.177  0.00  0.00     0.098 A 
HETATM   16  C   UNK N   1      74.314  28.865  71.003  0.00  0.00     0.040 A 
HETATM   17  C   UNK N   1      73.732  28.534  69.780  0.00  0.00     0.017 A 
BRANCH  14  18
HETATM   18  O   UNK N   1      72.510  26.578  73.233  0.00  0.00    -0.358 OA
HETATM   19  H   UNK N   1      72.555  25.615  73.308  0.00  0.00     0.218 HD
ENDBRANCH  14  18
BRANCH  15  20
HETATM   20  O   UNK N   1      74.485  28.534  73.356  0.00  0.00    -0.358 OA
HETATM   21  H   UNK N   1      74.984  27.883  73.869  0.00  0.00     0.218 HD
ENDBRANCH  15  20
ENDBRANCH   5  12
BRANCH   8  22
HETATM   22  O   UNK N   1      70.157  26.651  63.677  0.00  0.00    -0.360 OA
HETATM   23  H   UNK N   1      70.737  26.429  62.944  0.00  0.00     0.217 HD
ENDBRANCH   8  22
BRANCH  10  24
HETATM   24  O   UNK N   1      68.389  23.090  66.235  0.00  0.00    -0.361 OA
HETATM   25  H   UNK N   1      68.631  22.325  66.777  0.00  0.00     0.217 HD
ENDBRANCH  10  24
TORSDOF 5
ENDMDL
MODEL 7
REMARK VINA RESULT:      -7.8     17.713     19.844
REMARK  5 active torsions:
REMARK  status: ('A' for Active; 'I' for Inactive)
REMARK    1  A    between atoms: O_2  and  C_13 
REMARK    2  A    between atoms: O_4  and  C_16 
REMARK    3  A    between atoms: O_5  and  C_19 
REMARK    4  A    between atoms: O_6  and  C_21 
REMARK    5  A    between atoms: C_9  and  C_10 
ROOT
HETATM    1  O   UNK N   1      56.825  28.462  54.525  0.00  0.00    -0.309 OA
HETATM    2  O   UNK N   1      59.114  25.538  55.914  0.00  0.00    -0.287 OA
HETATM    3  C   UNK N   1      56.992  26.202  55.298  0.00  0.00     0.081 A 
HETATM    4  C   UNK N   1      56.239  27.298  54.794  0.00  0.00     0.095 A 
HETATM    5  C   UNK N   1      58.131  28.667  54.667  0.00  0.00     0.090 A 
HETATM    6  C   UNK N   1      58.384  26.407  55.481  0.00  0.00     0.190 A 
HETATM    7  C   UNK N   1      58.945  27.636  55.149  0.00  0.00     0.094 A 
HETATM    8  C   UNK N   1      56.307  24.974  55.580  0.00  0.00     0.085 A 
HETATM    9  C   UNK N   1      54.868  27.170  54.559  0.00  0.00     0.075 A 
HETATM   10  C   UNK N   1      54.215  25.969  54.823  0.00  0.00     0.071 A 
HETATM   11  C   UNK N   1      54.932  24.885  55.334  0.00  0.00     0.074 A 
ENDROOT
BRANCH   5  12
HETATM   12  C   UNK N   1      58.697  29.989  54.306  0.00  0.00     0.001 A 
HETATM   13  C   UNK N   1      59.951  30.372  54.814  0.00  0.00     0.053 A 
HETATM   14  C   UNK N   1      60.507  31.612  54.478  0.00  0.00     0.099 A 
HETATM   15  C   UNK N   1      59.793  32.499  53.651  0.00  0.00     0.098 A 
HETATM   16  C   UNK N   1      58.537  32.127  53.157  0.00  0.00     0.040 A 
HETATM   17  C   UNK N   1      57.997  30.881  53.470  0.00  0.00     0.017 A 
BRANCH  14  18
HETATM   18  O   UNK N   1      61.728  31.936  54.956  0.00  0.00    -0.358 OA
HETATM   19  H   UNK N   1      62.540  31.549  54.601  0.00  0.00     0.218 HD
ENDBRANCH  14  18
BRANCH  15  20
HETATM   20  O   UNK N   1      60.315  33.702  53.337  0.00  0.00    -0.358 OA
HETATM   21  H   UNK N   1      59.772  34.503  53.327  0.00  0.00     0.218 HD
ENDBRANCH  15  20
ENDBRANCH   5  12
BRANCH   8  22
HETATM   22  O   UNK N   1      56.909  23.867  56.075  0.00  0.00    -0.360 OA
HETATM   23  H   UNK N   1      57.714  23.456  55.749  0.00  0.00     0.217 HD
ENDBRANCH   8  22
BRANCH  10  24
HETATM   24  O   UNK N   1      52.892  25.863  54.581  0.00  0.00    -0.361 OA
HETATM   25  H   UNK N   1      52.233  26.177  55.217  0.00  0.00     0.217 HD
ENDBRANCH  10  24
TORSDOF 5
ENDMDL
MODEL 8
REMARK VINA RESULT:      -7.8      4.552      9.351
REMARK  5 active torsions:
REMARK  status: ('A' for Active; 'I' for Inactive)
REMARK    1  A    between atoms: O_2  and  C_13 
REMARK    2  A    between atoms: O_4  and  C_16 
REMARK    3  A    between atoms: O_5  and  C_19 
REMARK    4  A    between atoms: O_6  and  C_21 
REMARK    5  A    between atoms: C_9  and  C_10 
ROOT
HETATM    1  O   UNK N   1      73.177  26.601  72.613  0.00  0.00    -0.309 OA
HETATM    2  O   UNK N   1      74.086  30.059  70.900  0.00  0.00    -0.287 OA
HETATM    3  C   UNK N   1      73.439  27.865  70.596  0.00  0.00     0.081 A 
HETATM    4  C   UNK N   1      73.124  26.661  71.284  0.00  0.00     0.095 A 
HETATM    5  C   UNK N   1      73.482  27.646  73.375  0.00  0.00     0.090 A 
HETATM    6  C   UNK N   1      73.792  28.987  71.390  0.00  0.00     0.190 A 
HETATM    7  C   UNK N   1      73.796  28.871  72.776  0.00  0.00     0.094 A 
HETATM    8  C   UNK N   1      73.375  27.871  69.163  0.00  0.00     0.085 A 
HETATM    9  C   UNK N   1      72.740  25.519  70.578  0.00  0.00     0.075 A 
HETATM   10  C   UNK N   1      72.668  25.539  69.188  0.00  0.00     0.071 A 
HETATM   11  C   UNK N   1      72.989  26.705  68.491  0.00  0.00     0.074 A 
ENDROOT
BRANCH   5  12
HETATM   12  C   UNK N   1      73.480  27.489  74.849  0.00  0.00     0.001 A 
HETATM   13  C   UNK N   1      74.587  26.906  75.490  0.00  0.00     0.053 A 
HETATM   14  C   UNK N   1      74.609  26.757  76.881  0.00  0.00     0.099 A 
HETATM   15  C   UNK N   1      73.500  27.165  77.646  0.00  0.00     0.098 A 
HETATM   16  C   UNK N   1      72.389  27.732  77.010  0.00  0.00     0.040 A 
HETATM   17  C   UNK N   1      72.381  27.904  75.627  0.00  0.00     0.017 A 
BRANCH  14  18
HETATM   18  O   UNK N   1      75.701  26.224  77.468  0.00  0.00    -0.358 OA
HETATM   19  H   UNK N   1      75.758  25.286  77.695  0.00  0.00     0.218 HD
ENDBRANCH  14  18
BRANCH  15  20
HETATM   20  O   UNK N   1      73.506  27.009  78.986  0.00  0.00    -0.358 OA
HETATM   21  H   UNK N   1      72.695  27.081  79.508  0.00  0.00     0.218 HD
ENDBRANCH  15  20
ENDBRANCH   5  12
BRANCH   8  22
HETATM   22  O   UNK N   1      73.665  28.948  68.396  0.00  0.00    -0.360 OA
HETATM   23  H   UNK N   1      73.095  29.356  67.740  0.00  0.00     0.217 HD
ENDBRANCH   8  22
BRANCH  10  24
HETATM   24  O   UNK N   1      72.286  24.427  68.525  0.00  0.00    -0.361 OA
HETATM   25  H   UNK N   1      72.819  24.057  67.807  0.00  0.00     0.217 HD
ENDBRANCH  10  24
TORSDOF 5
ENDMDL
MODEL 9
REMARK VINA RESULT:      -7.8      1.590      1.975
REMARK  5 active torsions:
REMARK  status: ('A' for Active; 'I' for Inactive)
REMARK    1  A    between atoms: O_2  and  C_13 
REMARK    2  A    between atoms: O_4  and  C_16 
REMARK    3  A    between atoms: O_5  and  C_19 
REMARK    4  A    between atoms: O_6  and  C_21 
REMARK    5  A    between atoms: C_9  and  C_10 
ROOT
HETATM    1  O   UNK N   1      72.776  23.118  68.457  0.00  0.00    -0.309 OA
HETATM    2  O   UNK N   1      71.832  26.388  70.490  0.00  0.00    -0.287 OA
HETATM    3  C   UNK N   1      73.284  24.610  70.260  0.00  0.00     0.081 A 
HETATM    4  C   UNK N   1      73.558  23.452  69.480  0.00  0.00     0.095 A 
HETATM    5  C   UNK N   1      71.731  23.845  68.074  0.00  0.00     0.090 A 
HETATM    6  C   UNK N   1      72.157  25.386  69.885  0.00  0.00     0.190 A 
HETATM    7  C   UNK N   1      71.398  25.004  68.784  0.00  0.00     0.094 A 
HETATM    8  C   UNK N   1      74.154  24.916  71.358  0.00  0.00     0.085 A 
HETATM    9  C   UNK N   1      74.664  22.649  69.767  0.00  0.00     0.075 A 
HETATM   10  C   UNK N   1      75.511  22.964  70.826  0.00  0.00     0.071 A 
HETATM   11  C   UNK N   1      75.251  24.085  71.615  0.00  0.00     0.074 A 
ENDROOT
BRANCH   5  12
HETATM   12  C   UNK N   1      70.940  23.409  66.898  0.00  0.00     0.001 A 
HETATM   13  C   UNK N   1      71.498  22.502  65.981  0.00  0.00     0.053 A 
HETATM   14  C   UNK N   1      70.765  22.070  64.870  0.00  0.00     0.099 A 
HETATM   15  C   UNK N   1      69.469  22.573  64.648  0.00  0.00     0.098 A 
HETATM   16  C   UNK N   1      68.917  23.490  65.551  0.00  0.00     0.040 A 
HETATM   17  C   UNK N   1      69.638  23.897  66.671  0.00  0.00     0.017 A 
BRANCH  14  18
HETATM   18  O   UNK N   1      71.317  21.172  64.026  0.00  0.00    -0.358 OA
HETATM   19  H   UNK N   1      71.446  20.246  64.271  0.00  0.00     0.218 HD
ENDBRANCH  14  18
BRANCH  15  20
HETATM   20  O   UNK N   1      68.763  22.176  63.569  0.00  0.00    -0.358 OA
HETATM   21  H   UNK N   1      68.133  21.443  63.618  0.00  0.00     0.218 HD
ENDBRANCH  15  20
ENDBRANCH   5  12
BRANCH   8  22
HETATM   22  O   UNK N   1      73.989  25.979  72.181  0.00  0.00    -0.360 OA
HETATM   23  H   UNK N   1      74.634  26.331  72.800  0.00  0.00     0.217 HD
ENDBRANCH   8  22
BRANCH  10  24
HETATM   24  O   UNK N   1      76.579  22.179  71.081  0.00  0.00    -0.361 OA
HETATM   25  H   UNK N   1      76.515  21.406  71.660  0.00  0.00     0.217 HD
ENDBRANCH  10  24
TORSDOF 5
ENDMDL
