# Supplementary material for: Computational discovery of natural inhibitors targeting enterovirus D68 3C protease using molecular docking pharmacokinetics and dynamics simulations
Source: Sci Rep. 2025 Mar 31;15:11015. doi: 10.1038/s41598-025-95163-y (PMC11958634; doi:10.1038/s41598-025-95163-y)
Supplement: Supplementary file 1 — Supplementary Information 1. [file 41598_2025_95163_MOESM1_ESM.zip › docking/5gqy/5281855_uff_E=227.58_out.pdbqt]

MODEL 1
REMARK VINA RESULT:      -8.9      0.000      0.000
REMARK  4 active torsions:
REMARK  status: ('A' for Active; 'I' for Inactive)
REMARK    1  A    between atoms: O_3  and  C_15 
REMARK    2  A    between atoms: O_4  and  C_16 
REMARK    3  A    between atoms: O_5  and  C_21 
REMARK    4  A    between atoms: O_6  and  C_22 
ROOT
HETATM    1  O   UNK N   1      61.388  27.970  54.464  0.00  0.00    -0.271 OA
HETATM    2  O   UNK N   1      56.928  29.802  55.543  0.00  0.00    -0.271 OA
HETATM    3  O   UNK N   1      61.223  25.821  54.933  0.00  0.00    -0.259 OA
HETATM    4  O   UNK N   1      57.087  31.947  55.065  0.00  0.00    -0.259 OA
HETATM    5  C   UNK N   1      59.537  29.420  54.772  0.00  0.00     0.031 A 
HETATM    6  C   UNK N   1      58.774  28.348  55.225  0.00  0.00     0.031 A 
HETATM    7  C   UNK N   1      58.968  30.699  54.704  0.00  0.00     0.056 A 
HETATM    8  C   UNK N   1      59.341  27.070  55.288  0.00  0.00     0.056 A 
HETATM    9  C   UNK N   1      60.870  29.197  54.389  0.00  0.00     0.127 A 
HETATM   10  C   UNK N   1      57.444  28.574  55.613  0.00  0.00     0.127 A 
HETATM   11  C   UNK N   1      61.647  30.271  53.930  0.00  0.00     0.134 A 
HETATM   12  C   UNK N   1      56.661  27.505  56.074  0.00  0.00     0.134 A 
HETATM   13  C   UNK N   1      59.747  31.772  54.240  0.00  0.00     0.058 A 
HETATM   14  C   UNK N   1      58.553  25.994  55.734  0.00  0.00     0.058 A 
HETATM   15  C   UNK N   1      60.687  26.916  54.891  0.00  0.00     0.299 A 
HETATM   16  C   UNK N   1      57.625  30.854  55.108  0.00  0.00     0.299 A 
HETATM   17  C   UNK N   1      61.083  31.563  53.855  0.00  0.00     0.102 A 
HETATM   18  C   UNK N   1      57.218  26.197  56.119  0.00  0.00     0.102 A 
ENDROOT
BRANCH  11  19
HETATM   19  O   UNK N   1      62.929  30.052  53.566  0.00  0.00    -0.356 OA
HETATM   20  H   UNK N   1      63.562  30.774  53.441  0.00  0.00     0.218 HD
ENDBRANCH  11  19
BRANCH  17  21
HETATM   21  O   UNK N   1      61.827  32.599  53.413  0.00  0.00    -0.358 OA
HETATM   22  H   UNK N   1      61.807  32.883  52.488  0.00  0.00     0.218 HD
ENDBRANCH  17  21
BRANCH  12  23
HETATM   23  O   UNK N   1      55.393  27.764  56.469  0.00  0.00    -0.356 OA
HETATM   24  H   UNK N   1      55.003  28.646  56.494  0.00  0.00     0.218 HD
ENDBRANCH  12  23
BRANCH  18  25
HETATM   25  O   UNK N   1      56.499  25.123  56.513  0.00  0.00    -0.358 OA
HETATM   26  H   UNK N   1      55.971  25.092  57.320  0.00  0.00     0.218 HD
ENDBRANCH  18  25
TORSDOF 4
ENDMDL
MODEL 2
REMARK VINA RESULT:      -8.8      0.044      6.183
REMARK  4 active torsions:
REMARK  status: ('A' for Active; 'I' for Inactive)
REMARK    1  A    between atoms: O_3  and  C_15 
REMARK    2  A    between atoms: O_4  and  C_16 
REMARK    3  A    between atoms: O_5  and  C_21 
REMARK    4  A    between atoms: O_6  and  C_22 
ROOT
HETATM    1  O   UNK N   1      56.940  29.827  55.575  0.00  0.00    -0.271 OA
HETATM    2  O   UNK N   1      61.380  27.989  54.428  0.00  0.00    -0.271 OA
HETATM    3  O   UNK N   1      57.109  31.980  55.130  0.00  0.00    -0.259 OA
HETATM    4  O   UNK N   1      61.210  25.835  54.862  0.00  0.00    -0.259 OA
HETATM    5  C   UNK N   1      58.777  28.371  55.220  0.00  0.00     0.031 A 
HETATM    6  C   UNK N   1      59.540  29.444  54.772  0.00  0.00     0.031 A 
HETATM    7  C   UNK N   1      59.339  27.088  55.261  0.00  0.00     0.056 A 
HETATM    8  C   UNK N   1      58.977  30.725  54.726  0.00  0.00     0.056 A 
HETATM    9  C   UNK N   1      57.451  28.595  55.624  0.00  0.00     0.127 A 
HETATM   10  C   UNK N   1      60.868  29.219  54.374  0.00  0.00     0.127 A 
HETATM   11  C   UNK N   1      56.673  27.519  56.076  0.00  0.00     0.134 A 
HETATM   12  C   UNK N   1      61.652  30.290  53.921  0.00  0.00     0.134 A 
HETATM   13  C   UNK N   1      58.558  26.010  55.711  0.00  0.00     0.058 A 
HETATM   14  C   UNK N   1      59.755  31.797  54.257  0.00  0.00     0.058 A 
HETATM   15  C   UNK N   1      57.639  30.882  55.149  0.00  0.00     0.299 A 
HETATM   16  C   UNK N   1      60.679  26.933  54.844  0.00  0.00     0.299 A 
HETATM   17  C   UNK N   1      57.229  26.221  56.119  0.00  0.00     0.102 A 
HETATM   18  C   UNK N   1      61.083  31.592  53.847  0.00  0.00     0.102 A 
ENDROOT
BRANCH  11  19
HETATM   19  O   UNK N   1      55.399  27.740  56.466  0.00  0.00    -0.356 OA
HETATM   20  H   UNK N   1      55.183  28.218  57.280  0.00  0.00     0.218 HD
ENDBRANCH  11  19
BRANCH  17  21
HETATM   21  O   UNK N   1      56.484  25.183  56.553  0.00  0.00    -0.358 OA
HETATM   22  H   UNK N   1      56.391  24.980  57.494  0.00  0.00     0.218 HD
ENDBRANCH  17  21
BRANCH  12  23
HETATM   23  O   UNK N   1      62.936  30.043  53.575  0.00  0.00    -0.356 OA
HETATM   24  H   UNK N   1      63.211  29.319  53.000  0.00  0.00     0.218 HD
ENDBRANCH  12  23
BRANCH  18  25
HETATM   25  O   UNK N   1      61.776  32.654  53.379  0.00  0.00    -0.358 OA
HETATM   26  H   UNK N   1      61.588  33.094  52.541  0.00  0.00     0.218 HD
ENDBRANCH  18  25
TORSDOF 4
ENDMDL
MODEL 3
REMARK VINA RESULT:      -8.2      1.524      3.163
REMARK  4 active torsions:
REMARK  status: ('A' for Active; 'I' for Inactive)
REMARK    1  A    between atoms: O_3  and  C_15 
REMARK    2  A    between atoms: O_4  and  C_16 
REMARK    3  A    between atoms: O_5  and  C_21 
REMARK    4  A    between atoms: O_6  and  C_22 
ROOT
HETATM    1  O   UNK N   1      60.665  28.208  54.708  0.00  0.00    -0.271 OA
HETATM    2  O   UNK N   1      56.524  26.072  56.350  0.00  0.00    -0.271 OA
HETATM    3  O   UNK N   1      62.194  26.626  54.864  0.00  0.00    -0.259 OA
HETATM    4  O   UNK N   1      54.992  27.648  56.185  0.00  0.00    -0.259 OA
HETATM    5  C   UNK N   1      58.422  27.790  55.354  0.00  0.00     0.031 A 
HETATM    6  C   UNK N   1      58.764  26.485  55.694  0.00  0.00     0.031 A 
HETATM    7  C   UNK N   1      57.100  28.226  55.515  0.00  0.00     0.056 A 
HETATM    8  C   UNK N   1      60.083  26.047  55.529  0.00  0.00     0.056 A 
HETATM    9  C   UNK N   1      59.414  28.648  54.851  0.00  0.00     0.127 A 
HETATM   10  C   UNK N   1      57.773  25.630  56.202  0.00  0.00     0.127 A 
HETATM   11  C   UNK N   1      59.078  29.966  54.504  0.00  0.00     0.134 A 
HETATM   12  C   UNK N   1      58.101  24.312  56.552  0.00  0.00     0.134 A 
HETATM   13  C   UNK N   1      56.765  29.544  55.162  0.00  0.00     0.058 A 
HETATM   14  C   UNK N   1      60.411  24.722  55.863  0.00  0.00     0.058 A 
HETATM   15  C   UNK N   1      61.032  26.962  55.021  0.00  0.00     0.299 A 
HETATM   16  C   UNK N   1      56.154  27.313  56.028  0.00  0.00     0.299 A 
HETATM   17  C   UNK N   1      57.749  30.415  54.659  0.00  0.00     0.102 A 
HETATM   18  C   UNK N   1      59.433  23.849  56.365  0.00  0.00     0.102 A 
ENDROOT
BRANCH  11  19
HETATM   19  O   UNK N   1      60.036  30.788  54.024  0.00  0.00    -0.356 OA
HETATM   20  H   UNK N   1      60.860  30.454  53.642  0.00  0.00     0.218 HD
ENDBRANCH  11  19
BRANCH  17  21
HETATM   21  O   UNK N   1      57.422  31.681  54.325  0.00  0.00    -0.358 OA
HETATM   22  H   UNK N   1      57.762  32.100  53.523  0.00  0.00     0.218 HD
ENDBRANCH  17  21
BRANCH  12  23
HETATM   23  O   UNK N   1      57.128  23.525  57.067  0.00  0.00    -0.356 OA
HETATM   24  H   UNK N   1      56.470  23.826  57.705  0.00  0.00     0.218 HD
ENDBRANCH  12  23
BRANCH  18  25
HETATM   25  O   UNK N   1      59.797  22.578  56.644  0.00  0.00    -0.358 OA
HETATM   26  H   UNK N   1      60.692  22.235  56.532  0.00  0.00     0.218 HD
ENDBRANCH  18  25
TORSDOF 4
ENDMDL
MODEL 4
REMARK VINA RESULT:      -8.0     23.133     26.118
REMARK  4 active torsions:
REMARK  status: ('A' for Active; 'I' for Inactive)
REMARK    1  A    between atoms: O_3  and  C_15 
REMARK    2  A    between atoms: O_4  and  C_16 
REMARK    3  A    between atoms: O_5  and  C_21 
REMARK    4  A    between atoms: O_6  and  C_22 
ROOT
HETATM    1  O   UNK N   1      78.417  43.551  65.103  0.00  0.00    -0.271 OA
HETATM    2  O   UNK N   1      80.206  39.156  63.728  0.00  0.00    -0.271 OA
HETATM    3  O   UNK N   1      80.202  44.831  65.299  0.00  0.00    -0.259 OA
HETATM    4  O   UNK N   1      78.422  37.879  63.521  0.00  0.00    -0.259 OA
HETATM    5  C   UNK N   1      78.621  41.281  64.450  0.00  0.00     0.031 A 
HETATM    6  C   UNK N   1      80.002  41.430  64.369  0.00  0.00     0.031 A 
HETATM    7  C   UNK N   1      78.037  40.042  64.155  0.00  0.00     0.056 A 
HETATM    8  C   UNK N   1      80.585  42.669  64.659  0.00  0.00     0.056 A 
HETATM    9  C   UNK N   1      77.835  42.382  64.826  0.00  0.00     0.127 A 
HETATM   10  C   UNK N   1      80.787  40.326  63.998  0.00  0.00     0.127 A 
HETATM   11  C   UNK N   1      76.442  42.243  64.910  0.00  0.00     0.134 A 
HETATM   12  C   UNK N   1      82.180  40.458  63.914  0.00  0.00     0.134 A 
HETATM   13  C   UNK N   1      76.641  39.905  64.235  0.00  0.00     0.058 A 
HETATM   14  C   UNK N   1      81.980  42.808  64.558  0.00  0.00     0.058 A 
HETATM   15  C   UNK N   1      79.738  43.734  65.034  0.00  0.00     0.299 A 
HETATM   16  C   UNK N   1      78.885  38.975  63.787  0.00  0.00     0.299 A 
HETATM   17  C   UNK N   1      75.843  40.999  64.612  0.00  0.00     0.102 A 
HETATM   18  C   UNK N   1      82.782  41.719  64.181  0.00  0.00     0.102 A 
ENDROOT
BRANCH  11  19
HETATM   19  O   UNK N   1      75.691  43.304  65.275  0.00  0.00    -0.356 OA
HETATM   20  H   UNK N   1      75.118  43.289  66.055  0.00  0.00     0.218 HD
ENDBRANCH  11  19
BRANCH  17  21
HETATM   21  O   UNK N   1      74.503  40.861  64.690  0.00  0.00    -0.358 OA
HETATM   22  H   UNK N   1      74.092  40.057  65.038  0.00  0.00     0.218 HD
ENDBRANCH  17  21
BRANCH  12  23
HETATM   23  O   UNK N   1      82.908  39.366  63.583  0.00  0.00    -0.356 OA
HETATM   24  H   UNK N   1      83.576  39.351  62.887  0.00  0.00     0.218 HD
ENDBRANCH  12  23
BRANCH  18  25
HETATM   25  O   UNK N   1      84.115  41.916  64.074  0.00  0.00    -0.358 OA
HETATM   26  H   UNK N   1      84.781  41.298  64.399  0.00  0.00     0.218 HD
ENDBRANCH  18  25
TORSDOF 4
ENDMDL
MODEL 5
REMARK VINA RESULT:      -7.9     16.878     18.533
REMARK  4 active torsions:
REMARK  status: ('A' for Active; 'I' for Inactive)
REMARK    1  A    between atoms: O_3  and  C_15 
REMARK    2  A    between atoms: O_4  and  C_16 
REMARK    3  A    between atoms: O_5  and  C_21 
REMARK    4  A    between atoms: O_6  and  C_22 
ROOT
HETATM    1  O   UNK N   1      72.726  23.499  69.391  0.00  0.00    -0.271 OA
HETATM    2  O   UNK N   1      70.263  23.250  65.115  0.00  0.00    -0.271 OA
HETATM    3  O   UNK N   1      73.695  21.527  69.578  0.00  0.00    -0.259 OA
HETATM    4  O   UNK N   1      69.301  25.224  64.921  0.00  0.00    -0.259 OA
HETATM    5  C   UNK N   1      71.378  24.011  67.508  0.00  0.00     0.031 A 
HETATM    6  C   UNK N   1      71.620  22.741  66.992  0.00  0.00     0.031 A 
HETATM    7  C   UNK N   1      70.567  24.906  66.799  0.00  0.00     0.056 A 
HETATM    8  C   UNK N   1      72.434  21.848  67.697  0.00  0.00     0.056 A 
HETATM    9  C   UNK N   1      71.957  24.371  68.735  0.00  0.00     0.127 A 
HETATM   10  C   UNK N   1      71.035  22.380  65.767  0.00  0.00     0.127 A 
HETATM   11  C   UNK N   1      71.721  25.649  69.264  0.00  0.00     0.134 A 
HETATM   12  C   UNK N   1      71.266  21.104  65.233  0.00  0.00     0.134 A 
HETATM   13  C   UNK N   1      70.334  26.187  67.327  0.00  0.00     0.058 A 
HETATM   14  C   UNK N   1      72.681  20.575  67.156  0.00  0.00     0.058 A 
HETATM   15  C   UNK N   1      72.983  22.273  68.927  0.00  0.00     0.299 A 
HETATM   16  C   UNK N   1      70.013  24.479  65.573  0.00  0.00     0.299 A 
HETATM   17  C   UNK N   1      70.907  26.561  68.556  0.00  0.00     0.102 A 
HETATM   18  C   UNK N   1      72.112  20.197  65.929  0.00  0.00     0.102 A 
ENDROOT
BRANCH  11  19
HETATM   19  O   UNK N   1      72.278  25.990  70.446  0.00  0.00    -0.356 OA
HETATM   20  H   UNK N   1      73.116  25.614  70.751  0.00  0.00     0.218 HD
ENDBRANCH  11  19
BRANCH  17  21
HETATM   21  O   UNK N   1      70.678  27.791  69.061  0.00  0.00    -0.358 OA
HETATM   22  H   UNK N   1      70.403  28.530  68.499  0.00  0.00     0.218 HD
ENDBRANCH  17  21
BRANCH  12  23
HETATM   23  O   UNK N   1      70.663  20.779  64.067  0.00  0.00    -0.356 OA
HETATM   24  H   UNK N   1      71.006  20.127  63.444  0.00  0.00     0.218 HD
ENDBRANCH  12  23
BRANCH  18  25
HETATM   25  O   UNK N   1      72.406  18.970  65.442  0.00  0.00    -0.358 OA
HETATM   26  H   UNK N   1      73.194  18.469  65.681  0.00  0.00     0.218 HD
ENDBRANCH  18  25
TORSDOF 4
ENDMDL
MODEL 6
REMARK VINA RESULT:      -7.9     16.853     18.356
REMARK  4 active torsions:
REMARK  status: ('A' for Active; 'I' for Inactive)
REMARK    1  A    between atoms: O_3  and  C_15 
REMARK    2  A    between atoms: O_4  and  C_16 
REMARK    3  A    between atoms: O_5  and  C_21 
REMARK    4  A    between atoms: O_6  and  C_22 
ROOT
HETATM    1  O   UNK N   1      72.514  28.964  67.247  0.00  0.00    -0.271 OA
HETATM    2  O   UNK N   1      70.805  24.367  67.843  0.00  0.00    -0.271 OA
HETATM    3  O   UNK N   1      71.857  29.532  65.220  0.00  0.00    -0.259 OA
HETATM    4  O   UNK N   1      71.452  23.801  69.873  0.00  0.00    -0.259 OA
HETATM    5  C   UNK N   1      71.986  26.830  68.136  0.00  0.00     0.031 A 
HETATM    6  C   UNK N   1      71.322  26.505  66.958  0.00  0.00     0.031 A 
HETATM    7  C   UNK N   1      72.046  25.897  69.180  0.00  0.00     0.056 A 
HETATM    8  C   UNK N   1      71.258  27.437  65.916  0.00  0.00     0.056 A 
HETATM    9  C   UNK N   1      72.585  28.094  68.257  0.00  0.00     0.127 A 
HETATM   10  C   UNK N   1      70.729  25.237  66.836  0.00  0.00     0.127 A 
HETATM   11  C   UNK N   1      73.256  28.432  69.442  0.00  0.00     0.134 A 
HETATM   12  C   UNK N   1      70.058  24.892  65.654  0.00  0.00     0.134 A 
HETATM   13  C   UNK N   1      72.714  26.239  70.368  0.00  0.00     0.058 A 
HETATM   14  C   UNK N   1      70.571  27.100  64.737  0.00  0.00     0.058 A 
HETATM   15  C   UNK N   1      71.884  28.690  66.102  0.00  0.00     0.299 A 
HETATM   16  C   UNK N   1      71.426  24.643  68.992  0.00  0.00     0.299 A 
HETATM   17  C   UNK N   1      73.320  27.502  70.502  0.00  0.00     0.102 A 
HETATM   18  C   UNK N   1      69.964  25.841  64.599  0.00  0.00     0.102 A 
ENDROOT
BRANCH  11  19
HETATM   19  O   UNK N   1      73.833  29.649  69.552  0.00  0.00    -0.356 OA
HETATM   20  H   UNK N   1      73.970  30.080  70.408  0.00  0.00     0.218 HD
ENDBRANCH  11  19
BRANCH  17  21
HETATM   21  O   UNK N   1      73.963  27.823  71.643  0.00  0.00    -0.358 OA
HETATM   22  H   UNK N   1      74.151  27.164  72.326  0.00  0.00     0.218 HD
ENDBRANCH  17  21
BRANCH  12  23
HETATM   23  O   UNK N   1      69.524  23.652  65.559  0.00  0.00    -0.356 OA
HETATM   24  H   UNK N   1      70.034  22.858  65.358  0.00  0.00     0.218 HD
ENDBRANCH  12  23
BRANCH  18  25
HETATM   25  O   UNK N   1      69.294  25.580  63.455  0.00  0.00    -0.358 OA
HETATM   26  H   UNK N   1      68.960  26.260  62.857  0.00  0.00     0.218 HD
ENDBRANCH  18  25
TORSDOF 4
ENDMDL
MODEL 7
REMARK VINA RESULT:      -7.7     24.904     27.268
REMARK  4 active torsions:
REMARK  status: ('A' for Active; 'I' for Inactive)
REMARK    1  A    between atoms: O_3  and  C_15 
REMARK    2  A    between atoms: O_4  and  C_16 
REMARK    3  A    between atoms: O_5  and  C_21 
REMARK    4  A    between atoms: O_6  and  C_22 
ROOT
HETATM    1  O   UNK N   1      82.989  41.480  63.735  0.00  0.00    -0.271 OA
HETATM    2  O   UNK N   1      78.502  42.781  65.340  0.00  0.00    -0.271 OA
HETATM    3  O   UNK N   1      84.259  41.568  65.535  0.00  0.00    -0.259 OA
HETATM    4  O   UNK N   1      77.228  42.683  63.545  0.00  0.00    -0.259 OA
HETATM    5  C   UNK N   1      80.679  42.001  63.858  0.00  0.00     0.031 A 
HETATM    6  C   UNK N   1      80.809  42.249  65.221  0.00  0.00     0.031 A 
HETATM    7  C   UNK N   1      79.429  42.145  63.241  0.00  0.00     0.056 A 
HETATM    8  C   UNK N   1      82.056  42.101  65.838  0.00  0.00     0.056 A 
HETATM    9  C   UNK N   1      81.810  41.609  63.123  0.00  0.00     0.127 A 
HETATM   10  C   UNK N   1      79.679  42.647  65.953  0.00  0.00     0.127 A 
HETATM   11  C   UNK N   1      81.689  41.355  61.749  0.00  0.00     0.134 A 
HETATM   12  C   UNK N   1      79.792  42.903  67.327  0.00  0.00     0.134 A 
HETATM   13  C   UNK N   1      79.309  41.887  61.866  0.00  0.00     0.058 A 
HETATM   14  C   UNK N   1      82.169  42.340  67.218  0.00  0.00     0.058 A 
HETATM   15  C   UNK N   1      83.153  41.706  65.040  0.00  0.00     0.299 A 
HETATM   16  C   UNK N   1      78.334  42.546  64.037  0.00  0.00     0.299 A 
HETATM   17  C   UNK N   1      80.433  41.494  61.118  0.00  0.00     0.102 A 
HETATM   18  C   UNK N   1      81.049  42.732  67.970  0.00  0.00     0.102 A 
ENDROOT
BRANCH  11  19
HETATM   19  O   UNK N   1      82.780  40.981  61.046  0.00  0.00    -0.356 OA
HETATM   20  H   UNK N   1      83.644  41.397  61.173  0.00  0.00     0.218 HD
ENDBRANCH  11  19
BRANCH  17  21
HETATM   21  O   UNK N   1      80.312  41.251  59.796  0.00  0.00    -0.358 OA
HETATM   22  H   UNK N   1      79.466  41.340  59.336  0.00  0.00     0.218 HD
ENDBRANCH  17  21
BRANCH  12  23
HETATM   23  O   UNK N   1      78.690  43.315  67.995  0.00  0.00    -0.356 OA
HETATM   24  H   UNK N   1      77.814  43.393  67.598  0.00  0.00     0.218 HD
ENDBRANCH  12  23
BRANCH  18  25
HETATM   25  O   UNK N   1      81.209  42.922  69.298  0.00  0.00    -0.358 OA
HETATM   26  H   UNK N   1      81.885  43.491  69.685  0.00  0.00     0.218 HD
ENDBRANCH  18  25
TORSDOF 4
ENDMDL
MODEL 8
REMARK VINA RESULT:      -7.6     21.294     22.885
REMARK  4 active torsions:
REMARK  status: ('A' for Active; 'I' for Inactive)
REMARK    1  A    between atoms: O_3  and  C_15 
REMARK    2  A    between atoms: O_4  and  C_16 
REMARK    3  A    between atoms: O_5  and  C_21 
REMARK    4  A    between atoms: O_6  and  C_22 
ROOT
HETATM    1  O   UNK N   1      74.175  21.903  70.702  0.00  0.00    -0.271 OA
HETATM    2  O   UNK N   1      73.379  26.576  72.093  0.00  0.00    -0.271 OA
HETATM    3  O   UNK N   1      73.308  21.781  68.678  0.00  0.00    -0.259 OA
HETATM    4  O   UNK N   1      74.255  26.703  74.111  0.00  0.00    -0.259 OA
HETATM    5  C   UNK N   1      74.112  23.934  71.924  0.00  0.00     0.031 A 
HETATM    6  C   UNK N   1      73.452  24.549  70.865  0.00  0.00     0.031 A 
HETATM    7  C   UNK N   1      74.409  24.669  73.079  0.00  0.00     0.056 A 
HETATM    8  C   UNK N   1      73.160  23.817  69.709  0.00  0.00     0.056 A 
HETATM    9  C   UNK N   1      74.470  22.580  71.813  0.00  0.00     0.127 A 
HETATM   10  C   UNK N   1      73.089  25.901  70.980  0.00  0.00     0.127 A 
HETATM   11  C   UNK N   1      75.137  21.951  72.875  0.00  0.00     0.134 A 
HETATM   12  C   UNK N   1      72.422  26.537  69.923  0.00  0.00     0.134 A 
HETATM   13  C   UNK N   1      75.080  24.038  74.140  0.00  0.00     0.058 A 
HETATM   14  C   UNK N   1      72.506  24.456  68.641  0.00  0.00     0.058 A 
HETATM   15  C   UNK N   1      73.545  22.459  69.664  0.00  0.00     0.299 A 
HETATM   16  C   UNK N   1      74.017  26.024  73.127  0.00  0.00     0.299 A 
HETATM   17  C   UNK N   1      75.444  22.683  74.043  0.00  0.00     0.102 A 
HETATM   18  C   UNK N   1      72.141  25.809  68.733  0.00  0.00     0.102 A 
ENDROOT
BRANCH  11  19
HETATM   19  O   UNK N   1      75.477  20.648  72.764  0.00  0.00    -0.356 OA
HETATM   20  H   UNK N   1      76.115  20.228  73.358  0.00  0.00     0.218 HD
ENDBRANCH  11  19
BRANCH  17  21
HETATM   21  O   UNK N   1      76.086  22.082  75.066  0.00  0.00    -0.358 OA
HETATM   22  H   UNK N   1      75.741  21.280  75.483  0.00  0.00     0.218 HD
ENDBRANCH  17  21
BRANCH  12  23
HETATM   23  O   UNK N   1      72.060  27.831  70.080  0.00  0.00    -0.356 OA
HETATM   24  H   UNK N   1      71.316  28.123  70.620  0.00  0.00     0.218 HD
ENDBRANCH  12  23
BRANCH  18  25
HETATM   25  O   UNK N   1      71.540  26.380  67.667  0.00  0.00    -0.358 OA
HETATM   26  H   UNK N   1      71.138  27.257  67.678  0.00  0.00     0.218 HD
ENDBRANCH  18  25
TORSDOF 4
ENDMDL
MODEL 9
REMARK VINA RESULT:      -7.6     22.981     24.526
REMARK  4 active torsions:
REMARK  status: ('A' for Active; 'I' for Inactive)
REMARK    1  A    between atoms: O_3  and  C_15 
REMARK    2  A    between atoms: O_4  and  C_16 
REMARK    3  A    between atoms: O_5  and  C_21 
REMARK    4  A    between atoms: O_6  and  C_22 
ROOT
HETATM    1  O   UNK N   1      75.409  25.272  75.465  0.00  0.00    -0.271 OA
HETATM    2  O   UNK N   1      73.201  25.340  71.046  0.00  0.00    -0.271 OA
HETATM    3  O   UNK N   1      75.235  27.345  76.195  0.00  0.00    -0.259 OA
HETATM    4  O   UNK N   1      73.365  23.266  70.320  0.00  0.00    -0.259 OA
HETATM    5  C   UNK N   1      74.517  24.652  73.357  0.00  0.00     0.031 A 
HETATM    6  C   UNK N   1      74.082  25.958  73.159  0.00  0.00     0.031 A 
HETATM    7  C   UNK N   1      74.277  23.682  72.374  0.00  0.00     0.056 A 
HETATM    8  C   UNK N   1      74.317  26.926  74.143  0.00  0.00     0.056 A 
HETATM    9  C   UNK N   1      75.192  24.329  74.546  0.00  0.00     0.127 A 
HETATM   10  C   UNK N   1      73.412  26.281  71.967  0.00  0.00     0.127 A 
HETATM   11  C   UNK N   1      75.635  23.014  74.756  0.00  0.00     0.134 A 
HETATM   12  C   UNK N   1      72.968  27.593  71.750  0.00  0.00     0.134 A 
HETATM   13  C   UNK N   1      74.717  22.365  72.588  0.00  0.00     0.058 A 
HETATM   14  C   UNK N   1      73.858  28.238  73.935  0.00  0.00     0.058 A 
HETATM   15  C   UNK N   1      75.004  26.535  75.313  0.00  0.00     0.299 A 
HETATM   16  C   UNK N   1      73.597  24.075  71.202  0.00  0.00     0.299 A 
HETATM   17  C   UNK N   1      75.395  22.028  73.773  0.00  0.00     0.102 A 
HETATM   18  C   UNK N   1      73.180  28.579  72.753  0.00  0.00     0.102 A 
ENDROOT
BRANCH  11  19
HETATM   19  O   UNK N   1      76.286  22.709  75.899  0.00  0.00    -0.356 OA
HETATM   20  H   UNK N   1      77.123  23.128  76.145  0.00  0.00     0.218 HD
ENDBRANCH  11  19
BRANCH  17  21
HETATM   21  O   UNK N   1      75.818  20.763  73.972  0.00  0.00    -0.358 OA
HETATM   22  H   UNK N   1      75.565  20.041  73.379  0.00  0.00     0.218 HD
ENDBRANCH  17  21
BRANCH  12  23
HETATM   23  O   UNK N   1      72.355  27.876  70.578  0.00  0.00    -0.356 OA
HETATM   24  H   UNK N   1      72.787  28.307  69.831  0.00  0.00     0.218 HD
ENDBRANCH  12  23
BRANCH  18  25
HETATM   25  O   UNK N   1      72.736  29.849  72.618  0.00  0.00    -0.358 OA
HETATM   26  H   UNK N   1      71.953  30.197  73.060  0.00  0.00     0.218 HD
ENDBRANCH  18  25
TORSDOF 4
ENDMDL
