# Supplementary material for: Computational discovery of natural inhibitors targeting enterovirus D68 3C protease using molecular docking pharmacokinetics and dynamics simulations
Source: Sci Rep. 2025 Mar 31;15:11015. doi: 10.1038/s41598-025-95163-y (PMC11958634; doi:10.1038/s41598-025-95163-y)
Supplement: Supplementary file 1 — Supplementary Information 1. [file 41598_2025_95163_MOESM1_ESM.zip › docking/5gqy/64982_uff_E=439.92_out.pdbqt]

MODEL 1
REMARK VINA RESULT:      -9.5      0.000      0.000
REMARK  10 active torsions:
REMARK  status: ('A' for Active; 'I' for Inactive)
REMARK    1  A    between atoms: O_2  and  C_15 
REMARK    2  A    between atoms: O_2  and  C_18 
REMARK    3  A    between atoms: O_3  and  C_12 
REMARK    4  A    between atoms: O_4  and  C_13 
REMARK    5  A    between atoms: O_5  and  C_14 
REMARK    6  A    between atoms: O_6  and  C_17 
REMARK    7  A    between atoms: O_9  and  C_20 
REMARK    8  A    between atoms: O_10  and  C_23 
REMARK    9  A    between atoms: C_16  and  C_17 
REMARK   10  A    between atoms: C_25  and  C_27 
ROOT
HETATM    1  O   UNK N   1      70.776  25.501  67.483  0.00  0.00    -0.309 OA
HETATM    2  O   UNK N   1      72.222  28.958  66.200  0.00  0.00    -0.287 OA
HETATM    3  C   UNK N   1      72.557  26.372  70.515  0.00  0.00     0.110 A 
HETATM    4  C   UNK N   1      71.759  25.683  69.596  0.00  0.00     0.078 A 
HETATM    5  C   UNK N   1      73.115  27.608  70.163  0.00  0.00     0.134 A 
HETATM    6  C   UNK N   1      71.523  26.206  68.326  0.00  0.00     0.096 A 
HETATM    7  C   UNK N   1      72.077  27.454  67.943  0.00  0.00     0.084 A 
HETATM    8  C   UNK N   1      72.878  28.170  68.897  0.00  0.00     0.118 A 
HETATM    9  C   UNK N   1      71.801  27.901  66.625  0.00  0.00     0.190 A 
HETATM   10  C   UNK N   1      70.523  25.883  66.234  0.00  0.00     0.090 A 
HETATM   11  C   UNK N   1      71.035  27.104  65.774  0.00  0.00     0.094 A 
ENDROOT
BRANCH   3  12
HETATM   12  O   UNK N   1      72.782  25.865  71.752  0.00  0.00    -0.315 OA
BRANCH  12  13
HETATM   13  C   UNK N   1      73.929  25.157  72.054  0.00  0.00     0.299 C 
HETATM   14  O   UNK N   1      73.582  23.784  72.057  0.00  0.00    -0.340 OA
HETATM   15  C   UNK N   1      74.714  22.959  72.253  0.00  0.00     0.253 C 
HETATM   16  C   UNK N   1      75.317  23.230  73.655  0.00  0.00     0.189 C 
HETATM   17  C   UNK N   1      75.675  24.721  73.792  0.00  0.00     0.183 C 
HETATM   18  C   UNK N   1      74.442  25.577  73.442  0.00  0.00     0.205 C 
BRANCH  15  19
HETATM   19  C   UNK N   1      74.279  21.519  72.124  0.00  0.00     0.172 C 
HETATM   20  O   UNK N   1      73.256  21.237  71.514  0.00  0.00    -0.648 OA
BRANCH  19  21
HETATM   21  O   UNK N   1      75.024  20.536  72.671  0.00  0.00    -0.774 OA
HETATM   22  H   UNK N   1      75.921  20.711  72.989  0.00  0.00     0.167 HD
ENDBRANCH  19  21
ENDBRANCH  15  19
BRANCH  16  23
HETATM   23  O   UNK N   1      76.443  22.425  73.901  0.00  0.00    -0.390 OA
HETATM   24  H   UNK N   1      77.053  22.939  74.495  0.00  0.00     0.210 HD
ENDBRANCH  16  23
BRANCH  17  25
HETATM   25  O   UNK N   1      76.099  24.977  75.106  0.00  0.00    -0.390 OA
HETATM   26  H   UNK N   1      77.085  25.085  75.079  0.00  0.00     0.210 HD
ENDBRANCH  17  25
BRANCH  18  27
HETATM   27  O   UNK N   1      74.779  26.941  73.420  0.00  0.00    -0.388 OA
HETATM   28  H   UNK N   1      74.125  27.412  74.000  0.00  0.00     0.210 HD
ENDBRANCH  18  27
ENDBRANCH  12  13
ENDBRANCH   3  12
BRANCH   5  29
HETATM   29  O   UNK N   1      73.874  28.292  71.050  0.00  0.00    -0.356 OA
HETATM   30  H   UNK N   1      73.587  29.129  71.443  0.00  0.00     0.218 HD
ENDBRANCH   5  29
BRANCH   8  31
HETATM   31  O   UNK N   1      73.433  29.382  68.655  0.00  0.00    -0.357 OA
HETATM   32  H   UNK N   1      73.191  30.217  69.062  0.00  0.00     0.218 HD
ENDBRANCH   8  31
BRANCH  10  33
HETATM   33  C   UNK N   1      69.711  24.986  65.365  0.00  0.00    -0.002 A 
HETATM   34  C   UNK N   1      69.292  25.378  64.074  0.00  0.00     0.014 A 
HETATM   35  C   UNK N   1      68.551  24.503  63.276  0.00  0.00     0.001 A 
HETATM   36  C   UNK N   1      68.204  23.238  63.753  0.00  0.00     0.000 A 
HETATM   37  C   UNK N   1      68.608  22.839  65.028  0.00  0.00     0.001 A 
HETATM   38  C   UNK N   1      69.366  23.701  65.827  0.00  0.00     0.014 A 
ENDBRANCH  10  33
TORSDOF 10
ENDMDL
MODEL 2
REMARK VINA RESULT:      -9.0     19.111     24.592
REMARK  10 active torsions:
REMARK  status: ('A' for Active; 'I' for Inactive)
REMARK    1  A    between atoms: O_2  and  C_15 
REMARK    2  A    between atoms: O_2  and  C_18 
REMARK    3  A    between atoms: O_3  and  C_12 
REMARK    4  A    between atoms: O_4  and  C_13 
REMARK    5  A    between atoms: O_5  and  C_14 
REMARK    6  A    between atoms: O_6  and  C_17 
REMARK    7  A    between atoms: O_9  and  C_20 
REMARK    8  A    between atoms: O_10  and  C_23 
REMARK    9  A    between atoms: C_16  and  C_17 
REMARK   10  A    between atoms: C_25  and  C_27 
ROOT
HETATM    1  O   UNK N   1      57.383  24.683  54.677  0.00  0.00    -0.309 OA
HETATM    2  O   UNK N   1      55.602  27.702  56.523  0.00  0.00    -0.287 OA
HETATM    3  C   UNK N   1      54.158  24.327  53.066  0.00  0.00     0.110 A 
HETATM    4  C   UNK N   1      55.496  24.121  53.417  0.00  0.00     0.078 A 
HETATM    5  C   UNK N   1      53.436  25.372  53.657  0.00  0.00     0.134 A 
HETATM    6  C   UNK N   1      56.116  24.936  54.362  0.00  0.00     0.096 A 
HETATM    7  C   UNK N   1      55.408  25.999  54.978  0.00  0.00     0.084 A 
HETATM    8  C   UNK N   1      54.041  26.223  54.598  0.00  0.00     0.118 A 
HETATM    9  C   UNK N   1      56.114  26.766  55.942  0.00  0.00     0.190 A 
HETATM   10  C   UNK N   1      58.059  25.368  55.595  0.00  0.00     0.090 A 
HETATM   11  C   UNK N   1      57.433  26.435  56.254  0.00  0.00     0.094 A 
ENDROOT
BRANCH   3  12
HETATM   12  O   UNK N   1      53.556  23.537  52.143  0.00  0.00    -0.315 OA
BRANCH  12  13
HETATM   13  C   UNK N   1      52.856  22.401  52.499  0.00  0.00     0.299 C 
HETATM   14  O   UNK N   1      53.709  21.296  52.263  0.00  0.00    -0.340 OA
HETATM   15  C   UNK N   1      53.125  20.083  52.695  0.00  0.00     0.253 C 
HETATM   16  C   UNK N   1      51.849  19.796  51.864  0.00  0.00     0.189 C 
HETATM   17  C   UNK N   1      50.865  20.973  51.993  0.00  0.00     0.183 C 
HETATM   18  C   UNK N   1      51.589  22.286  51.634  0.00  0.00     0.205 C 
BRANCH  15  19
HETATM   19  C   UNK N   1      54.141  18.979  52.519  0.00  0.00     0.172 C 
HETATM   20  O   UNK N   1      54.381  18.534  51.405  0.00  0.00    -0.648 OA
BRANCH  19  21
HETATM   21  O   UNK N   1      54.796  18.486  53.591  0.00  0.00    -0.774 OA
HETATM   22  H   UNK N   1      54.646  17.579  53.892  0.00  0.00     0.167 HD
ENDBRANCH  19  21
ENDBRANCH  15  19
BRANCH  16  23
HETATM   23  O   UNK N   1      51.235  18.592  52.253  0.00  0.00    -0.390 OA
HETATM   24  H   UNK N   1      50.488  18.421  51.620  0.00  0.00     0.210 HD
ENDBRANCH  16  23
BRANCH  17  25
HETATM   25  O   UNK N   1      49.772  20.760  51.136  0.00  0.00    -0.390 OA
HETATM   26  H   UNK N   1      49.883  19.856  50.742  0.00  0.00     0.210 HD
ENDBRANCH  17  25
BRANCH  18  27
HETATM   27  O   UNK N   1      50.756  23.390  51.880  0.00  0.00    -0.388 OA
HETATM   28  H   UNK N   1      50.114  23.446  51.125  0.00  0.00     0.210 HD
ENDBRANCH  18  27
ENDBRANCH  12  13
ENDBRANCH   3  12
BRANCH   5  29
HETATM   29  O   UNK N   1      52.146  25.593  53.312  0.00  0.00    -0.356 OA
HETATM   30  H   UNK N   1      51.631  26.330  53.670  0.00  0.00     0.218 HD
ENDBRANCH   5  29
BRANCH   8  31
HETATM   31  O   UNK N   1      53.276  27.224  55.096  0.00  0.00    -0.357 OA
HETATM   32  H   UNK N   1      52.318  27.281  55.073  0.00  0.00     0.218 HD
ENDBRANCH   8  31
BRANCH  10  33
HETATM   33  C   UNK N   1      59.460  24.963  55.898  0.00  0.00    -0.002 A 
HETATM   34  C   UNK N   1      59.767  23.707  56.467  0.00  0.00     0.014 A 
HETATM   35  C   UNK N   1      61.094  23.350  56.718  0.00  0.00     0.001 A 
HETATM   36  C   UNK N   1      62.129  24.238  56.422  0.00  0.00     0.000 A 
HETATM   37  C   UNK N   1      61.840  25.484  55.864  0.00  0.00     0.001 A 
HETATM   38  C   UNK N   1      60.517  25.842  55.592  0.00  0.00     0.014 A 
ENDBRANCH  10  33
TORSDOF 10
ENDMDL
MODEL 3
REMARK VINA RESULT:      -8.9      6.817     10.749
REMARK  10 active torsions:
REMARK  status: ('A' for Active; 'I' for Inactive)
REMARK    1  A    between atoms: O_2  and  C_15 
REMARK    2  A    between atoms: O_2  and  C_18 
REMARK    3  A    between atoms: O_3  and  C_12 
REMARK    4  A    between atoms: O_4  and  C_13 
REMARK    5  A    between atoms: O_5  and  C_14 
REMARK    6  A    between atoms: O_6  and  C_17 
REMARK    7  A    between atoms: O_9  and  C_20 
REMARK    8  A    between atoms: O_10  and  C_23 
REMARK    9  A    between atoms: C_16  and  C_17 
REMARK   10  A    between atoms: C_25  and  C_27 
ROOT
HETATM    1  O   UNK N   1      74.993  29.701  73.666  0.00  0.00    -0.309 OA
HETATM    2  O   UNK N   1      75.626  27.143  70.708  0.00  0.00    -0.287 OA
HETATM    3  C   UNK N   1      76.716  32.007  71.467  0.00  0.00     0.110 A 
HETATM    4  C   UNK N   1      76.030  31.485  72.567  0.00  0.00     0.078 A 
HETATM    5  C   UNK N   1      76.989  31.187  70.363  0.00  0.00     0.134 A 
HETATM    6  C   UNK N   1      75.624  30.153  72.586  0.00  0.00     0.096 A 
HETATM    7  C   UNK N   1      75.888  29.300  71.484  0.00  0.00     0.084 A 
HETATM    8  C   UNK N   1      76.574  29.844  70.345  0.00  0.00     0.118 A 
HETATM    9  C   UNK N   1      75.455  27.953  71.597  0.00  0.00     0.190 A 
HETATM   10  C   UNK N   1      74.601  28.438  73.809  0.00  0.00     0.090 A 
HETATM   11  C   UNK N   1      74.825  27.528  72.767  0.00  0.00     0.094 A 
ENDROOT
BRANCH   3  12
HETATM   12  O   UNK N   1      77.107  33.305  71.447  0.00  0.00    -0.315 OA
BRANCH  12  13
HETATM   13  C   UNK N   1      78.236  33.738  72.113  0.00  0.00     0.299 C 
HETATM   14  O   UNK N   1      77.799  34.549  73.189  0.00  0.00    -0.340 OA
HETATM   15  C   UNK N   1      78.878  34.962  74.004  0.00  0.00     0.253 C 
HETATM   16  C   UNK N   1      79.836  35.861  73.181  0.00  0.00     0.189 C 
HETATM   17  C   UNK N   1      80.329  35.099  71.937  0.00  0.00     0.183 C 
HETATM   18  C   UNK N   1      79.115  34.560  71.154  0.00  0.00     0.205 C 
BRANCH  15  19
HETATM   19  C   UNK N   1      78.317  35.716  75.186  0.00  0.00     0.172 C 
HETATM   20  O   UNK N   1      79.066  36.313  75.948  0.00  0.00    -0.648 OA
BRANCH  19  21
HETATM   21  O   UNK N   1      76.985  35.743  75.401  0.00  0.00    -0.774 OA
HETATM   22  H   UNK N   1      76.603  35.363  76.205  0.00  0.00     0.167 HD
ENDBRANCH  19  21
ENDBRANCH  15  19
BRANCH  16  23
HETATM   23  O   UNK N   1      80.924  36.305  73.953  0.00  0.00    -0.390 OA
HETATM   24  H   UNK N   1      81.107  35.610  74.640  0.00  0.00     0.210 HD
ENDBRANCH  16  23
BRANCH  17  25
HETATM   25  O   UNK N   1      81.091  35.965  71.136  0.00  0.00    -0.390 OA
HETATM   26  H   UNK N   1      80.644  36.014  70.252  0.00  0.00     0.210 HD
ENDBRANCH  17  25
BRANCH  18  27
HETATM   27  O   UNK N   1      79.538  33.742  70.094  0.00  0.00    -0.388 OA
HETATM   28  H   UNK N   1      78.868  33.015  70.001  0.00  0.00     0.210 HD
ENDBRANCH  18  27
ENDBRANCH  12  13
ENDBRANCH   3  12
BRANCH   5  29
HETATM   29  O   UNK N   1      77.637  31.685  69.285  0.00  0.00    -0.356 OA
HETATM   30  H   UNK N   1      78.073  32.550  69.294  0.00  0.00     0.218 HD
ENDBRANCH   5  29
BRANCH   8  31
HETATM   31  O   UNK N   1      76.854  29.135  69.226  0.00  0.00    -0.357 OA
HETATM   32  H   UNK N   1      76.288  28.487  68.798  0.00  0.00     0.218 HD
ENDBRANCH   8  31
BRANCH  10  33
HETATM   33  C   UNK N   1      73.946  28.036  75.085  0.00  0.00    -0.002 A 
HETATM   34  C   UNK N   1      72.595  28.344  75.360  0.00  0.00     0.014 A 
HETATM   35  C   UNK N   1      72.005  27.932  76.557  0.00  0.00     0.001 A 
HETATM   36  C   UNK N   1      72.751  27.224  77.501  0.00  0.00     0.000 A 
HETATM   37  C   UNK N   1      74.088  26.916  77.245  0.00  0.00     0.001 A 
HETATM   38  C   UNK N   1      74.681  27.308  76.041  0.00  0.00     0.014 A 
ENDBRANCH  10  33
TORSDOF 10
ENDMDL
MODEL 4
REMARK VINA RESULT:      -8.7     16.559     19.420
REMARK  10 active torsions:
REMARK  status: ('A' for Active; 'I' for Inactive)
REMARK    1  A    between atoms: O_2  and  C_15 
REMARK    2  A    between atoms: O_2  and  C_18 
REMARK    3  A    between atoms: O_3  and  C_12 
REMARK    4  A    between atoms: O_4  and  C_13 
REMARK    5  A    between atoms: O_5  and  C_14 
REMARK    6  A    between atoms: O_6  and  C_17 
REMARK    7  A    between atoms: O_9  and  C_20 
REMARK    8  A    between atoms: O_10  and  C_23 
REMARK    9  A    between atoms: C_16  and  C_17 
REMARK   10  A    between atoms: C_25  and  C_27 
ROOT
HETATM    1  O   UNK N   1      59.436  27.673  54.610  0.00  0.00    -0.309 OA
HETATM    2  O   UNK N   1      56.121  27.106  56.703  0.00  0.00    -0.287 OA
HETATM    3  C   UNK N   1      59.842  24.106  55.098  0.00  0.00     0.110 A 
HETATM    4  C   UNK N   1      60.065  25.422  54.682  0.00  0.00     0.078 A 
HETATM    5  C   UNK N   1      58.696  23.795  55.841  0.00  0.00     0.134 A 
HETATM    6  C   UNK N   1      59.165  26.434  55.011  0.00  0.00     0.096 A 
HETATM    7  C   UNK N   1      57.998  26.148  55.764  0.00  0.00     0.084 A 
HETATM    8  C   UNK N   1      57.760  24.791  56.171  0.00  0.00     0.118 A 
HETATM    9  C   UNK N   1      57.148  27.243  56.069  0.00  0.00     0.190 A 
HETATM   10  C   UNK N   1      58.671  28.720  54.905  0.00  0.00     0.090 A 
HETATM   11  C   UNK N   1      57.498  28.526  55.647  0.00  0.00     0.094 A 
ENDROOT
BRANCH   3  12
HETATM   12  O   UNK N   1      60.715  23.121  54.774  0.00  0.00    -0.315 OA
BRANCH  12  13
HETATM   13  C   UNK N   1      61.922  22.969  55.428  0.00  0.00     0.299 C 
HETATM   14  O   UNK N   1      62.940  23.331  54.513  0.00  0.00    -0.340 OA
HETATM   15  C   UNK N   1      64.218  23.312  55.117  0.00  0.00     0.253 C 
HETATM   16  C   UNK N   1      64.562  21.867  55.559  0.00  0.00     0.189 C 
HETATM   17  C   UNK N   1      63.478  21.339  56.516  0.00  0.00     0.183 C 
HETATM   18  C   UNK N   1      62.094  21.502  55.858  0.00  0.00     0.205 C 
BRANCH  15  19
HETATM   19  C   UNK N   1      65.225  23.822  54.114  0.00  0.00     0.172 C 
HETATM   20  O   UNK N   1      66.411  23.885  54.408  0.00  0.00    -0.648 OA
BRANCH  19  21
HETATM   21  O   UNK N   1      64.820  24.201  52.883  0.00  0.00    -0.774 OA
HETATM   22  H   UNK N   1      65.127  23.733  52.093  0.00  0.00     0.167 HD
ENDBRANCH  19  21
ENDBRANCH  15  19
BRANCH  16  23
HETATM   23  O   UNK N   1      65.831  21.795  56.160  0.00  0.00    -0.390 OA
HETATM   24  H   UNK N   1      66.481  22.222  55.540  0.00  0.00     0.210 HD
ENDBRANCH  16  23
BRANCH  17  25
HETATM   25  O   UNK N   1      63.733  19.989  56.806  0.00  0.00    -0.390 OA
HETATM   26  H   UNK N   1      64.359  19.969  57.575  0.00  0.00     0.210 HD
ENDBRANCH  17  25
BRANCH  18  27
HETATM   27  O   UNK N   1      61.075  21.161  56.764  0.00  0.00    -0.388 OA
HETATM   28  H   UNK N   1      61.452  21.258  57.677  0.00  0.00     0.210 HD
ENDBRANCH  18  27
ENDBRANCH  12  13
ENDBRANCH   3  12
BRANCH   5  29
HETATM   29  O   UNK N   1      58.460  22.522  56.234  0.00  0.00    -0.356 OA
HETATM   30  H   UNK N   1      57.619  22.247  56.627  0.00  0.00     0.218 HD
ENDBRANCH   5  29
BRANCH   8  31
HETATM   31  O   UNK N   1      56.667  24.395  56.866  0.00  0.00    -0.357 OA
HETATM   32  H   UNK N   1      56.521  24.489  57.811  0.00  0.00     0.218 HD
ENDBRANCH   8  31
BRANCH  10  33
HETATM   33  C   UNK N   1      59.100  30.069  54.441  0.00  0.00    -0.002 A 
HETATM   34  C   UNK N   1      58.279  30.871  53.617  0.00  0.00     0.014 A 
HETATM   35  C   UNK N   1      58.703  32.141  53.218  0.00  0.00     0.001 A 
HETATM   36  C   UNK N   1      59.950  32.623  53.618  0.00  0.00     0.000 A 
HETATM   37  C   UNK N   1      60.774  31.840  54.429  0.00  0.00     0.001 A 
HETATM   38  C   UNK N   1      60.350  30.576  54.848  0.00  0.00     0.014 A 
ENDBRANCH  10  33
TORSDOF 10
ENDMDL
MODEL 5
REMARK VINA RESULT:      -8.5     15.575     18.685
REMARK  10 active torsions:
REMARK  status: ('A' for Active; 'I' for Inactive)
REMARK    1  A    between atoms: O_2  and  C_15 
REMARK    2  A    between atoms: O_2  and  C_18 
REMARK    3  A    between atoms: O_3  and  C_12 
REMARK    4  A    between atoms: O_4  and  C_13 
REMARK    5  A    between atoms: O_5  and  C_14 
REMARK    6  A    between atoms: O_6  and  C_17 
REMARK    7  A    between atoms: O_9  and  C_20 
REMARK    8  A    between atoms: O_10  and  C_23 
REMARK    9  A    between atoms: C_16  and  C_17 
REMARK   10  A    between atoms: C_25  and  C_27 
ROOT
HETATM    1  O   UNK N   1      59.665  25.898  55.161  0.00  0.00    -0.309 OA
HETATM    2  O   UNK N   1      57.211  23.473  57.106  0.00  0.00    -0.287 OA
HETATM    3  C   UNK N   1      61.788  22.965  55.053  0.00  0.00     0.110 A 
HETATM    4  C   UNK N   1      61.312  24.265  54.863  0.00  0.00     0.078 A 
HETATM    5  C   UNK N   1      60.997  22.025  55.726  0.00  0.00     0.134 A 
HETATM    6  C   UNK N   1      60.062  24.643  55.349  0.00  0.00     0.096 A 
HETATM    7  C   UNK N   1      59.241  23.712  56.035  0.00  0.00     0.084 A 
HETATM    8  C   UNK N   1      59.723  22.371  56.209  0.00  0.00     0.118 A 
HETATM    9  C   UNK N   1      57.992  24.189  56.511  0.00  0.00     0.190 A 
HETATM   10  C   UNK N   1      58.513  26.378  55.620  0.00  0.00     0.090 A 
HETATM   11  C   UNK N   1      57.642  25.525  56.311  0.00  0.00     0.094 A 
ENDROOT
BRANCH   3  12
HETATM   12  O   UNK N   1      63.003  22.596  54.576  0.00  0.00    -0.315 OA
BRANCH  12  13
HETATM   13  C   UNK N   1      64.177  22.988  55.188  0.00  0.00     0.299 C 
HETATM   14  O   UNK N   1      64.776  23.963  54.354  0.00  0.00    -0.340 OA
HETATM   15  C   UNK N   1      65.940  24.510  54.941  0.00  0.00     0.253 C 
HETATM   16  C   UNK N   1      67.010  23.402  55.104  0.00  0.00     0.189 C 
HETATM   17  C   UNK N   1      66.442  22.245  55.948  0.00  0.00     0.183 C 
HETATM   18  C   UNK N   1      65.110  21.773  55.336  0.00  0.00     0.205 C 
BRANCH  15  19
HETATM   19  C   UNK N   1      66.445  25.618  54.048  0.00  0.00     0.172 C 
HETATM   20  O   UNK N   1      66.090  25.678  52.879  0.00  0.00    -0.648 OA
BRANCH  19  21
HETATM   21  O   UNK N   1      67.283  26.555  54.541  0.00  0.00    -0.774 OA
HETATM   22  H   UNK N   1      67.162  26.910  55.434  0.00  0.00     0.167 HD
ENDBRANCH  19  21
ENDBRANCH  15  19
BRANCH  16  23
HETATM   23  O   UNK N   1      68.193  23.900  55.679  0.00  0.00    -0.390 OA
HETATM   24  H   UNK N   1      68.747  24.275  54.944  0.00  0.00     0.210 HD
ENDBRANCH  16  23
BRANCH  17  25
HETATM   25  O   UNK N   1      67.374  21.195  55.981  0.00  0.00    -0.390 OA
HETATM   26  H   UNK N   1      67.472  20.921  56.930  0.00  0.00     0.210 HD
ENDBRANCH  17  25
BRANCH  18  27
HETATM   27  O   UNK N   1      64.499  20.816  56.165  0.00  0.00    -0.388 OA
HETATM   28  H   UNK N   1      64.863  20.948  57.079  0.00  0.00     0.210 HD
ENDBRANCH  18  27
ENDBRANCH  12  13
ENDBRANCH   3  12
BRANCH   5  29
HETATM   29  O   UNK N   1      61.439  20.758  55.900  0.00  0.00    -0.356 OA
HETATM   30  H   UNK N   1      62.381  20.533  55.909  0.00  0.00     0.218 HD
ENDBRANCH   5  29
BRANCH   8  31
HETATM   31  O   UNK N   1      59.016  21.390  56.821  0.00  0.00    -0.357 OA
HETATM   32  H   UNK N   1      59.371  20.659  57.333  0.00  0.00     0.218 HD
ENDBRANCH   8  31
BRANCH  10  33
HETATM   33  C   UNK N   1      58.197  27.815  55.389  0.00  0.00    -0.002 A 
HETATM   34  C   UNK N   1      56.902  28.338  55.603  0.00  0.00     0.014 A 
HETATM   35  C   UNK N   1      56.645  29.696  55.398  0.00  0.00     0.001 A 
HETATM   36  C   UNK N   1      57.663  30.547  54.966  0.00  0.00     0.000 A 
HETATM   37  C   UNK N   1      58.947  30.043  54.747  0.00  0.00     0.001 A 
HETATM   38  C   UNK N   1      59.217  28.689  54.967  0.00  0.00     0.014 A 
ENDBRANCH  10  33
TORSDOF 10
ENDMDL
MODEL 6
REMARK VINA RESULT:      -8.4      4.473      8.968
REMARK  10 active torsions:
REMARK  status: ('A' for Active; 'I' for Inactive)
REMARK    1  A    between atoms: O_2  and  C_15 
REMARK    2  A    between atoms: O_2  and  C_18 
REMARK    3  A    between atoms: O_3  and  C_12 
REMARK    4  A    between atoms: O_4  and  C_13 
REMARK    5  A    between atoms: O_5  and  C_14 
REMARK    6  A    between atoms: O_6  and  C_17 
REMARK    7  A    between atoms: O_9  and  C_20 
REMARK    8  A    between atoms: O_10  and  C_23 
REMARK    9  A    between atoms: C_16  and  C_17 
REMARK   10  A    between atoms: C_25  and  C_27 
ROOT
HETATM    1  O   UNK N   1      77.712  29.045  72.389  0.00  0.00    -0.309 OA
HETATM    2  O   UNK N   1      75.662  32.430  72.207  0.00  0.00    -0.287 OA
HETATM    3  C   UNK N   1      74.452  27.545  71.891  0.00  0.00     0.110 A 
HETATM    4  C   UNK N   1      75.830  27.694  72.075  0.00  0.00     0.078 A 
HETATM    5  C   UNK N   1      73.634  28.679  71.808  0.00  0.00     0.134 A 
HETATM    6  C   UNK N   1      76.400  28.960  72.192  0.00  0.00     0.096 A 
HETATM    7  C   UNK N   1      75.595  30.125  72.115  0.00  0.00     0.084 A 
HETATM    8  C   UNK N   1      74.183  29.970  71.903  0.00  0.00     0.118 A 
HETATM    9  C   UNK N   1      76.257  31.372  72.263  0.00  0.00     0.190 A 
HETATM   10  C   UNK N   1      78.353  30.198  72.558  0.00  0.00     0.090 A 
HETATM   11  C   UNK N   1      77.632  31.399  72.497  0.00  0.00     0.094 A 
ENDROOT
BRANCH   3  12
HETATM   12  O   UNK N   1      73.899  26.313  71.772  0.00  0.00    -0.315 OA
BRANCH  12  13
HETATM   13  C   UNK N   1      73.561  25.779  70.545  0.00  0.00     0.299 C 
HETATM   14  O   UNK N   1      72.152  25.865  70.427  0.00  0.00    -0.340 OA
HETATM   15  C   UNK N   1      71.707  25.439  69.155  0.00  0.00     0.253 C 
HETATM   16  C   UNK N   1      72.039  23.938  68.964  0.00  0.00     0.189 C 
HETATM   17  C   UNK N   1      73.552  23.710  69.138  0.00  0.00     0.183 C 
HETATM   18  C   UNK N   1      74.008  24.308  70.483  0.00  0.00     0.205 C 
BRANCH  15  19
HETATM   19  C   UNK N   1      70.218  25.675  69.071  0.00  0.00     0.172 C 
HETATM   20  O   UNK N   1      69.444  24.727  69.049  0.00  0.00    -0.648 OA
BRANCH  19  21
HETATM   21  O   UNK N   1      69.734  26.934  69.031  0.00  0.00    -0.774 OA
HETATM   22  H   UNK N   1      70.302  27.692  69.230  0.00  0.00     0.167 HD
ENDBRANCH  19  21
ENDBRANCH  15  19
BRANCH  16  23
HETATM   23  O   UNK N   1      71.607  23.464  67.713  0.00  0.00    -0.390 OA
HETATM   24  H   UNK N   1      70.914  24.093  67.378  0.00  0.00     0.210 HD
ENDBRANCH  16  23
BRANCH  17  25
HETATM   25  O   UNK N   1      73.822  22.333  69.090  0.00  0.00    -0.390 OA
HETATM   26  H   UNK N   1      73.485  21.940  69.937  0.00  0.00     0.210 HD
ENDBRANCH  17  25
BRANCH  18  27
HETATM   27  O   UNK N   1      75.406  24.241  70.602  0.00  0.00    -0.388 OA
HETATM   28  H   UNK N   1      75.616  23.414  71.110  0.00  0.00     0.210 HD
ENDBRANCH  18  27
ENDBRANCH  12  13
ENDBRANCH   3  12
BRANCH   5  29
HETATM   29  O   UNK N   1      72.302  28.549  71.613  0.00  0.00    -0.356 OA
HETATM   30  H   UNK N   1      71.828  29.036  70.923  0.00  0.00     0.218 HD
ENDBRANCH   5  29
BRANCH   8  31
HETATM   31  O   UNK N   1      73.322  31.009  71.783  0.00  0.00    -0.357 OA
HETATM   32  H   UNK N   1      72.532  31.165  72.306  0.00  0.00     0.218 HD
ENDBRANCH   8  31
BRANCH  10  33
HETATM   33  C   UNK N   1      79.819  30.167  72.818  0.00  0.00    -0.002 A 
HETATM   34  C   UNK N   1      80.541  28.955  72.877  0.00  0.00     0.014 A 
HETATM   35  C   UNK N   1      81.920  28.963  73.102  0.00  0.00     0.001 A 
HETATM   36  C   UNK N   1      82.595  30.170  73.285  0.00  0.00     0.000 A 
HETATM   37  C   UNK N   1      81.894  31.376  73.233  0.00  0.00     0.001 A 
HETATM   38  C   UNK N   1      80.517  31.378  72.991  0.00  0.00     0.014 A 
ENDBRANCH  10  33
TORSDOF 10
ENDMDL
MODEL 7
REMARK VINA RESULT:      -8.2     32.828     35.474
REMARK  10 active torsions:
REMARK  status: ('A' for Active; 'I' for Inactive)
REMARK    1  A    between atoms: O_2  and  C_15 
REMARK    2  A    between atoms: O_2  and  C_18 
REMARK    3  A    between atoms: O_3  and  C_12 
REMARK    4  A    between atoms: O_4  and  C_13 
REMARK    5  A    between atoms: O_5  and  C_14 
REMARK    6  A    between atoms: O_6  and  C_17 
REMARK    7  A    between atoms: O_9  and  C_20 
REMARK    8  A    between atoms: O_10  and  C_23 
REMARK    9  A    between atoms: C_16  and  C_17 
REMARK   10  A    between atoms: C_25  and  C_27 
ROOT
HETATM    1  O   UNK N   1      48.279   8.460  86.969  0.00  0.00    -0.309 OA
HETATM    2  O   UNK N   1      47.668   6.501  90.357  0.00  0.00    -0.287 OA
HETATM    3  C   UNK N   1      46.822   5.491  85.490  0.00  0.00     0.110 A 
HETATM    4  C   UNK N   1      47.393   6.759  85.631  0.00  0.00     0.078 A 
HETATM    5  C   UNK N   1      46.560   4.715  86.627  0.00  0.00     0.134 A 
HETATM    6  C   UNK N   1      47.717   7.257  86.892  0.00  0.00     0.096 A 
HETATM    7  C   UNK N   1      47.465   6.492  88.059  0.00  0.00     0.084 A 
HETATM    8  C   UNK N   1      46.858   5.198  87.913  0.00  0.00     0.118 A 
HETATM    9  C   UNK N   1      47.845   7.069  89.298  0.00  0.00     0.190 A 
HETATM   10  C   UNK N   1      48.669   9.012  88.114  0.00  0.00     0.090 A 
HETATM   11  C   UNK N   1      48.458   8.323  89.315  0.00  0.00     0.094 A 
ENDROOT
BRANCH   3  12
HETATM   12  O   UNK N   1      46.501   5.009  84.264  0.00  0.00    -0.315 OA
BRANCH  12  13
HETATM   13  C   UNK N   1      47.367   4.210  83.544  0.00  0.00     0.299 C 
HETATM   14  O   UNK N   1      48.662   4.767  83.685  0.00  0.00    -0.340 OA
HETATM   15  C   UNK N   1      49.648   3.962  83.069  0.00  0.00     0.253 C 
HETATM   16  C   UNK N   1      49.393   3.908  81.541  0.00  0.00     0.189 C 
HETATM   17  C   UNK N   1      47.975   3.373  81.266  0.00  0.00     0.183 C 
HETATM   18  C   UNK N   1      46.952   4.205  82.063  0.00  0.00     0.205 C 
BRANCH  15  19
HETATM   19  C   UNK N   1      51.002   4.561  83.366  0.00  0.00     0.172 C 
HETATM   20  O   UNK N   1      51.958   3.834  83.605  0.00  0.00    -0.648 OA
BRANCH  19  21
HETATM   21  O   UNK N   1      51.166   5.900  83.359  0.00  0.00    -0.774 OA
HETATM   22  H   UNK N   1      51.274   6.383  82.527  0.00  0.00     0.167 HD
ENDBRANCH  19  21
ENDBRANCH  15  19
BRANCH  16  23
HETATM   23  O   UNK N   1      50.355   3.123  80.881  0.00  0.00    -0.390 OA
HETATM   24  H   UNK N   1      51.216   3.237  81.364  0.00  0.00     0.210 HD
ENDBRANCH  16  23
BRANCH  17  25
HETATM   25  O   UNK N   1      47.711   3.449  79.888  0.00  0.00    -0.390 OA
HETATM   26  H   UNK N   1      46.764   3.183  79.758  0.00  0.00     0.210 HD
ENDBRANCH  17  25
BRANCH  18  27
HETATM   27  O   UNK N   1      45.666   3.651  81.943  0.00  0.00    -0.388 OA
HETATM   28  H   UNK N   1      45.746   2.683  82.148  0.00  0.00     0.210 HD
ENDBRANCH  18  27
ENDBRANCH  12  13
ENDBRANCH   3  12
BRANCH   5  29
HETATM   29  O   UNK N   1      45.991   3.493  86.505  0.00  0.00    -0.356 OA
HETATM   30  H   UNK N   1      45.556   3.046  87.245  0.00  0.00     0.218 HD
ENDBRANCH   5  29
BRANCH   8  31
HETATM   31  O   UNK N   1      46.544   4.392  88.955  0.00  0.00    -0.357 OA
HETATM   32  H   UNK N   1      46.123   4.654  89.778  0.00  0.00     0.218 HD
ENDBRANCH   8  31
BRANCH  10  33
HETATM   33  C   UNK N   1      49.331  10.347  88.072  0.00  0.00    -0.002 A 
HETATM   34  C   UNK N   1      50.005  10.809  86.920  0.00  0.00     0.014 A 
HETATM   35  C   UNK N   1      50.595  12.075  86.907  0.00  0.00     0.001 A 
HETATM   36  C   UNK N   1      50.537  12.890  88.039  0.00  0.00     0.000 A 
HETATM   37  C   UNK N   1      49.878  12.444  89.186  0.00  0.00     0.001 A 
HETATM   38  C   UNK N   1      49.268  11.186  89.202  0.00  0.00     0.014 A 
ENDBRANCH  10  33
TORSDOF 10
ENDMDL
MODEL 8
REMARK VINA RESULT:      -8.2      8.075     11.803
REMARK  10 active torsions:
REMARK  status: ('A' for Active; 'I' for Inactive)
REMARK    1  A    between atoms: O_2  and  C_15 
REMARK    2  A    between atoms: O_2  and  C_18 
REMARK    3  A    between atoms: O_3  and  C_12 
REMARK    4  A    between atoms: O_4  and  C_13 
REMARK    5  A    between atoms: O_5  and  C_14 
REMARK    6  A    between atoms: O_6  and  C_17 
REMARK    7  A    between atoms: O_9  and  C_20 
REMARK    8  A    between atoms: O_10  and  C_23 
REMARK    9  A    between atoms: C_16  and  C_17 
REMARK   10  A    between atoms: C_25  and  C_27 
ROOT
HETATM    1  O   UNK N   1      78.583  34.765  73.175  0.00  0.00    -0.309 OA
HETATM    2  O   UNK N   1      82.209  33.211  73.530  0.00  0.00    -0.287 OA
HETATM    3  C   UNK N   1      77.695  31.384  72.225  0.00  0.00     0.110 A 
HETATM    4  C   UNK N   1      77.599  32.745  72.530  0.00  0.00     0.078 A 
HETATM    5  C   UNK N   1      78.932  30.734  72.322  0.00  0.00     0.134 A 
HETATM    6  C   UNK N   1      78.725  33.468  72.917  0.00  0.00     0.096 A 
HETATM    7  C   UNK N   1      79.990  32.836  73.022  0.00  0.00     0.084 A 
HETATM    8  C   UNK N   1      80.082  31.433  72.730  0.00  0.00     0.118 A 
HETATM    9  C   UNK N   1      81.085  33.654  73.405  0.00  0.00     0.190 A 
HETATM   10  C   UNK N   1      79.596  35.559  73.509  0.00  0.00     0.090 A 
HETATM   11  C   UNK N   1      80.882  35.015  73.633  0.00  0.00     0.094 A 
ENDROOT
BRANCH   3  12
HETATM   12  O   UNK N   1      76.598  30.679  71.853  0.00  0.00    -0.315 OA
BRANCH  12  13
HETATM   13  C   UNK N   1      75.667  30.238  72.772  0.00  0.00     0.299 C 
HETATM   14  O   UNK N   1      76.195  29.069  73.371  0.00  0.00    -0.340 OA
HETATM   15  C   UNK N   1      75.362  28.591  74.409  0.00  0.00     0.253 C 
HETATM   16  C   UNK N   1      73.994  28.163  73.821  0.00  0.00     0.189 C 
HETATM   17  C   UNK N   1      73.348  29.349  73.080  0.00  0.00     0.183 C 
HETATM   18  C   UNK N   1      74.347  29.912  72.051  0.00  0.00     0.205 C 
BRANCH  15  19
HETATM   19  C   UNK N   1      76.052  27.422  75.070  0.00  0.00     0.172 C 
HETATM   20  O   UNK N   1      76.905  26.786  74.465  0.00  0.00    -0.648 OA
BRANCH  19  21
HETATM   21  O   UNK N   1      75.739  27.081  76.338  0.00  0.00    -0.774 OA
HETATM   22  H   UNK N   1      76.432  26.913  76.993  0.00  0.00     0.167 HD
ENDBRANCH  19  21
ENDBRANCH  15  19
BRANCH  16  23
HETATM   23  O   UNK N   1      73.130  27.672  74.816  0.00  0.00    -0.390 OA
HETATM   24  H   UNK N   1      73.580  27.803  75.693  0.00  0.00     0.210 HD
ENDBRANCH  16  23
BRANCH  17  25
HETATM   25  O   UNK N   1      72.174  28.914  72.445  0.00  0.00    -0.390 OA
HETATM   26  H   UNK N   1      72.352  28.005  72.091  0.00  0.00     0.210 HD
ENDBRANCH  17  25
BRANCH  18  27
HETATM   27  O   UNK N   1      73.839  31.082  71.461  0.00  0.00    -0.388 OA
HETATM   28  H   UNK N   1      73.294  31.543  72.151  0.00  0.00     0.210 HD
ENDBRANCH  18  27
ENDBRANCH  12  13
ENDBRANCH   3  12
BRANCH   5  29
HETATM   29  O   UNK N   1      79.035  29.413  72.047  0.00  0.00    -0.356 OA
HETATM   30  H   UNK N   1      79.187  29.079  71.151  0.00  0.00     0.218 HD
ENDBRANCH   5  29
BRANCH   8  31
HETATM   31  O   UNK N   1      81.229  30.718  72.824  0.00  0.00    -0.357 OA
HETATM   32  H   UNK N   1      81.649  30.209  72.126  0.00  0.00     0.218 HD
ENDBRANCH   8  31
BRANCH  10  33
HETATM   33  C   UNK N   1      79.324  37.007  73.727  0.00  0.00    -0.002 A 
HETATM   34  C   UNK N   1      78.091  37.597  73.372  0.00  0.00     0.014 A 
HETATM   35  C   UNK N   1      77.861  38.953  73.612  0.00  0.00     0.001 A 
HETATM   36  C   UNK N   1      78.854  39.744  74.191  0.00  0.00     0.000 A 
HETATM   37  C   UNK N   1      80.080  39.176  74.543  0.00  0.00     0.001 A 
HETATM   38  C   UNK N   1      80.312  37.815  74.324  0.00  0.00     0.014 A 
ENDBRANCH  10  33
TORSDOF 10
ENDMDL
MODEL 9
REMARK VINA RESULT:      -8.2      2.157      4.144
REMARK  10 active torsions:
REMARK  status: ('A' for Active; 'I' for Inactive)
REMARK    1  A    between atoms: O_2  and  C_15 
REMARK    2  A    between atoms: O_2  and  C_18 
REMARK    3  A    between atoms: O_3  and  C_12 
REMARK    4  A    between atoms: O_4  and  C_13 
REMARK    5  A    between atoms: O_5  and  C_14 
REMARK    6  A    between atoms: O_6  and  C_17 
REMARK    7  A    between atoms: O_9  and  C_20 
REMARK    8  A    between atoms: O_10  and  C_23 
REMARK    9  A    between atoms: C_16  and  C_17 
REMARK   10  A    between atoms: C_25  and  C_27 
ROOT
HETATM    1  O   UNK N   1      72.495  25.418  69.762  0.00  0.00    -0.309 OA
HETATM    2  O   UNK N   1      73.955  28.928  68.649  0.00  0.00    -0.287 OA
HETATM    3  C   UNK N   1      75.450  25.336  71.856  0.00  0.00     0.110 A 
HETATM    4  C   UNK N   1      74.241  24.976  71.253  0.00  0.00     0.078 A 
HETATM    5  C   UNK N   1      76.051  26.560  71.536  0.00  0.00     0.134 A 
HETATM    6  C   UNK N   1      73.632  25.817  70.324  0.00  0.00     0.096 A 
HETATM    7  C   UNK N   1      74.220  27.061  69.979  0.00  0.00     0.084 A 
HETATM    8  C   UNK N   1      75.451  27.438  70.617  0.00  0.00     0.118 A 
HETATM    9  C   UNK N   1      73.541  27.845  69.010  0.00  0.00     0.190 A 
HETATM   10  C   UNK N   1      71.852  26.120  68.833  0.00  0.00     0.090 A 
HETATM   11  C   UNK N   1      72.366  27.361  68.433  0.00  0.00     0.094 A 
ENDROOT
BRANCH   3  12
HETATM   12  O   UNK N   1      76.040  24.519  72.764  0.00  0.00    -0.315 OA
BRANCH  12  13
HETATM   13  C   UNK N   1      75.797  24.636  74.118  0.00  0.00     0.299 C 
HETATM   14  O   UNK N   1      75.447  25.987  74.362  0.00  0.00    -0.340 OA
HETATM   15  C   UNK N   1      75.074  26.195  75.710  0.00  0.00     0.253 C 
HETATM   16  C   UNK N   1      76.287  25.916  76.633  0.00  0.00     0.189 C 
HETATM   17  C   UNK N   1      76.801  24.482  76.404  0.00  0.00     0.183 C 
HETATM   18  C   UNK N   1      77.069  24.269  74.902  0.00  0.00     0.205 C 
BRANCH  15  19
HETATM   19  C   UNK N   1      74.604  27.622  75.857  0.00  0.00     0.172 C 
HETATM   20  O   UNK N   1      73.771  27.912  76.705  0.00  0.00    -0.648 OA
BRANCH  19  21
HETATM   21  O   UNK N   1      75.110  28.586  75.059  0.00  0.00    -0.774 OA
HETATM   22  H   UNK N   1      75.126  29.511  75.346  0.00  0.00     0.167 HD
ENDBRANCH  19  21
ENDBRANCH  15  19
BRANCH  16  23
HETATM   23  O   UNK N   1      75.967  26.117  77.988  0.00  0.00    -0.390 OA
HETATM   24  H   UNK N   1      76.822  26.213  78.485  0.00  0.00     0.210 HD
ENDBRANCH  16  23
BRANCH  17  25
HETATM   25  O   UNK N   1      77.974  24.286  77.151  0.00  0.00    -0.390 OA
HETATM   26  H   UNK N   1      77.953  24.932  77.903  0.00  0.00     0.210 HD
ENDBRANCH  17  25
BRANCH  18  27
HETATM   27  O   UNK N   1      77.402  22.928  74.647  0.00  0.00    -0.388 OA
HETATM   28  H   UNK N   1      77.497  22.834  73.663  0.00  0.00     0.210 HD
ENDBRANCH  18  27
ENDBRANCH  12  13
ENDBRANCH   3  12
BRANCH   5  29
HETATM   29  O   UNK N   1      77.212  26.927  72.126  0.00  0.00    -0.356 OA
HETATM   30  H   UNK N   1      77.956  26.317  72.233  0.00  0.00     0.218 HD
ENDBRANCH   5  29
BRANCH   8  31
HETATM   31  O   UNK N   1      76.087  28.612  70.390  0.00  0.00    -0.357 OA
HETATM   32  H   UNK N   1      76.262  29.305  71.032  0.00  0.00     0.218 HD
ENDBRANCH   8  31
BRANCH  10  33
HETATM   33  C   UNK N   1      70.610  25.549  68.241  0.00  0.00    -0.002 A 
HETATM   34  C   UNK N   1      70.511  25.243  66.866  0.00  0.00     0.014 A 
HETATM   35  C   UNK N   1      69.339  24.687  66.348  0.00  0.00     0.001 A 
HETATM   36  C   UNK N   1      68.248  24.443  67.182  0.00  0.00     0.000 A 
HETATM   37  C   UNK N   1      68.330  24.745  68.543  0.00  0.00     0.001 A 
HETATM   38  C   UNK N   1      69.505  25.283  69.074  0.00  0.00     0.014 A 
ENDBRANCH  10  33
TORSDOF 10
ENDMDL
