# Supplementary material for: Computational discovery of natural inhibitors targeting enterovirus D68 3C protease using molecular docking pharmacokinetics and dynamics simulations
Source: Sci Rep. 2025 Mar 31;15:11015. doi: 10.1038/s41598-025-95163-y (PMC11958634; doi:10.1038/s41598-025-95163-y)
Supplement: Supplementary file 1 — Supplementary Information 1. [file 41598_2025_95163_MOESM1_ESM.zip › docking/5gqy/65064_uff_E=325.39_out.pdbqt]

MODEL 1
REMARK VINA RESULT:      -9.2      0.000      0.000
REMARK  12 active torsions:
REMARK  status: ('A' for Active; 'I' for Inactive)
REMARK    1  A    between atoms: O_2  and  C_12 
REMARK    2  A    between atoms: O_2  and  C_24 
REMARK    3  A    between atoms: O_3  and  C_18 
REMARK    4  A    between atoms: O_4  and  C_23 
REMARK    5  A    between atoms: O_5  and  C_25 
REMARK    6  A    between atoms: O_6  and  C_26 
REMARK    7  A    between atoms: O_8  and  C_27 
REMARK    8  A    between atoms: O_9  and  C_31 
REMARK    9  A    between atoms: O_10  and  C_32 
REMARK   10  A    between atoms: O_11  and  C_33 
REMARK   11  A    between atoms: C_13  and  C_16 
REMARK   12  A    between atoms: C_24  and  C_28 
ROOT
HETATM    1  O   UNK N   1      72.436  24.068  70.106  0.00  0.00    -0.338 OA
HETATM    2  C   UNK N   1      74.001  25.636  71.002  0.00  0.00     0.170 C 
HETATM    3  C   UNK N   1      73.780  24.240  70.401  0.00  0.00     0.192 C 
HETATM    4  C   UNK N   1      73.558  26.689  69.959  0.00  0.00     0.080 C 
HETATM    5  C   UNK N   1      72.197  26.348  69.379  0.00  0.00     0.011 A 
HETATM    6  C   UNK N   1      71.697  25.031  69.498  0.00  0.00     0.081 A 
HETATM    7  C   UNK N   1      71.434  27.320  68.707  0.00  0.00     0.077 A 
HETATM    8  C   UNK N   1      70.442  24.707  68.978  0.00  0.00     0.074 A 
HETATM    9  C   UNK N   1      70.178  26.979  68.181  0.00  0.00     0.073 A 
HETATM   10  C   UNK N   1      69.681  25.679  68.317  0.00  0.00     0.071 A 
ENDROOT
BRANCH   2  11
HETATM   11  O   UNK N   1      73.204  25.762  72.122  0.00  0.00    -0.309 OA
BRANCH  11  12
HETATM   12  C   UNK N   1      73.266  26.788  73.008  0.00  0.00     0.294 C 
HETATM   13  O   UNK N   1      72.718  27.854  72.765  0.00  0.00    -0.259 OA
BRANCH  12  14
HETATM   14  C   UNK N   1      74.010  26.592  74.268  0.00  0.00     0.045 A 
HETATM   15  C   UNK N   1      75.183  25.821  74.312  0.00  0.00     0.057 A 
HETATM   16  C   UNK N   1      75.867  25.644  75.525  0.00  0.00     0.102 A 
HETATM   17  C   UNK N   1      75.389  26.262  76.697  0.00  0.00     0.132 A 
HETATM   18  C   UNK N   1      74.230  27.049  76.649  0.00  0.00     0.102 A 
HETATM   19  C   UNK N   1      73.542  27.202  75.441  0.00  0.00     0.057 A 
BRANCH  16  20
HETATM   20  O   UNK N   1      76.981  24.884  75.570  0.00  0.00    -0.358 OA
HETATM   21  H   UNK N   1      77.854  25.266  75.741  0.00  0.00     0.218 HD
ENDBRANCH  16  20
BRANCH  17  22
HETATM   22  O   UNK N   1      76.031  26.109  77.876  0.00  0.00    -0.356 OA
HETATM   23  H   UNK N   1      75.572  26.164  78.726  0.00  0.00     0.218 HD
ENDBRANCH  17  22
BRANCH  18  24
HETATM   24  O   UNK N   1      73.782  27.657  77.766  0.00  0.00    -0.358 OA
HETATM   25  H   UNK N   1      73.455  28.568  77.752  0.00  0.00     0.218 HD
ENDBRANCH  18  24
ENDBRANCH  12  14
ENDBRANCH  11  12
ENDBRANCH   2  11
BRANCH   3  26
HETATM   26  C   UNK N   1      74.268  23.139  71.318  0.00  0.00    -0.021 A 
HETATM   27  C   UNK N   1      75.454  23.322  72.046  0.00  0.00     0.049 A 
HETATM   28  C   UNK N   1      75.931  22.316  72.897  0.00  0.00     0.102 A 
HETATM   29  C   UNK N   1      75.227  21.111  73.025  0.00  0.00     0.132 A 
HETATM   30  C   UNK N   1      74.035  20.917  72.301  0.00  0.00     0.102 A 
HETATM   31  C   UNK N   1      73.556  21.931  71.455  0.00  0.00     0.049 A 
BRANCH  28  32
HETATM   32  O   UNK N   1      77.070  22.502  73.596  0.00  0.00    -0.358 OA
HETATM   33  H   UNK N   1      77.060  22.806  74.515  0.00  0.00     0.218 HD
ENDBRANCH  28  32
BRANCH  29  34
HETATM   34  O   UNK N   1      75.707  20.149  73.844  0.00  0.00    -0.356 OA
HETATM   35  H   UNK N   1      75.349  19.251  73.855  0.00  0.00     0.218 HD
ENDBRANCH  29  34
BRANCH  30  36
HETATM   36  O   UNK N   1      73.357  19.756  72.420  0.00  0.00    -0.358 OA
HETATM   37  H   UNK N   1      72.506  19.704  72.879  0.00  0.00     0.218 HD
ENDBRANCH  30  36
ENDBRANCH   3  26
BRANCH   7  38
HETATM   38  O   UNK N   1      71.905  28.579  68.579  0.00  0.00    -0.360 OA
HETATM   39  H   UNK N   1      71.316  29.329  68.416  0.00  0.00     0.217 HD
ENDBRANCH   7  38
BRANCH  10  40
HETATM   40  O   UNK N   1      68.473  25.370  67.800  0.00  0.00    -0.361 OA
HETATM   41  H   UNK N   1      68.015  24.549  68.032  0.00  0.00     0.217 HD
ENDBRANCH  10  40
TORSDOF 12
ENDMDL
MODEL 2
REMARK VINA RESULT:      -9.1      1.101      2.381
REMARK  12 active torsions:
REMARK  status: ('A' for Active; 'I' for Inactive)
REMARK    1  A    between atoms: O_2  and  C_12 
REMARK    2  A    between atoms: O_2  and  C_24 
REMARK    3  A    between atoms: O_3  and  C_18 
REMARK    4  A    between atoms: O_4  and  C_23 
REMARK    5  A    between atoms: O_5  and  C_25 
REMARK    6  A    between atoms: O_6  and  C_26 
REMARK    7  A    between atoms: O_8  and  C_27 
REMARK    8  A    between atoms: O_9  and  C_31 
REMARK    9  A    between atoms: O_10  and  C_32 
REMARK   10  A    between atoms: O_11  and  C_33 
REMARK   11  A    between atoms: C_13  and  C_16 
REMARK   12  A    between atoms: C_24  and  C_28 
ROOT
HETATM    1  O   UNK N   1      72.858  24.574  70.339  0.00  0.00    -0.338 OA
HETATM    2  C   UNK N   1      74.827  25.846  70.803  0.00  0.00     0.170 C 
HETATM    3  C   UNK N   1      74.241  24.484  70.404  0.00  0.00     0.192 C 
HETATM    4  C   UNK N   1      74.423  26.882  69.727  0.00  0.00     0.080 C 
HETATM    5  C   UNK N   1      72.943  26.787  69.403  0.00  0.00     0.011 A 
HETATM    6  C   UNK N   1      72.226  25.617  69.745  0.00  0.00     0.081 A 
HETATM    7  C   UNK N   1      72.278  27.841  68.749  0.00  0.00     0.077 A 
HETATM    8  C   UNK N   1      70.861  25.524  69.463  0.00  0.00     0.074 A 
HETATM    9  C   UNK N   1      70.908  27.729  68.463  0.00  0.00     0.073 A 
HETATM   10  C   UNK N   1      70.200  26.577  68.820  0.00  0.00     0.071 A 
ENDROOT
BRANCH   2  11
HETATM   11  O   UNK N   1      74.274  26.225  72.009  0.00  0.00    -0.309 OA
BRANCH  11  12
HETATM   12  C   UNK N   1      74.744  27.224  72.799  0.00  0.00     0.294 C 
HETATM   13  O   UNK N   1      75.546  28.038  72.362  0.00  0.00    -0.259 OA
BRANCH  12  14
HETATM   14  C   UNK N   1      74.271  27.307  74.195  0.00  0.00     0.045 A 
HETATM   15  C   UNK N   1      73.017  27.858  74.509  0.00  0.00     0.057 A 
HETATM   16  C   UNK N   1      72.594  27.931  75.846  0.00  0.00     0.102 A 
HETATM   17  C   UNK N   1      73.418  27.430  76.872  0.00  0.00     0.132 A 
HETATM   18  C   UNK N   1      74.660  26.861  76.555  0.00  0.00     0.102 A 
HETATM   19  C   UNK N   1      75.084  26.812  75.224  0.00  0.00     0.057 A 
BRANCH  16  20
HETATM   20  O   UNK N   1      71.399  28.482  76.149  0.00  0.00    -0.358 OA
HETATM   21  H   UNK N   1      70.677  28.522  75.505  0.00  0.00     0.218 HD
ENDBRANCH  16  20
BRANCH  17  22
HETATM   22  O   UNK N   1      73.031  27.486  78.165  0.00  0.00    -0.356 OA
HETATM   23  H   UNK N   1      72.311  28.059  78.465  0.00  0.00     0.218 HD
ENDBRANCH  17  22
BRANCH  18  24
HETATM   24  O   UNK N   1      75.440  26.362  77.535  0.00  0.00    -0.358 OA
HETATM   25  H   UNK N   1      75.420  25.424  77.773  0.00  0.00     0.218 HD
ENDBRANCH  18  24
ENDBRANCH  12  14
ENDBRANCH  11  12
ENDBRANCH   2  11
BRANCH   3  26
HETATM   26  C   UNK N   1      74.657  23.382  71.355  0.00  0.00    -0.021 A 
HETATM   27  C   UNK N   1      73.881  22.217  71.444  0.00  0.00     0.049 A 
HETATM   28  C   UNK N   1      74.240  21.184  72.321  0.00  0.00     0.102 A 
HETATM   29  C   UNK N   1      75.380  21.311  73.125  0.00  0.00     0.132 A 
HETATM   30  C   UNK N   1      76.169  22.475  73.044  0.00  0.00     0.102 A 
HETATM   31  C   UNK N   1      75.809  23.503  72.157  0.00  0.00     0.049 A 
BRANCH  28  32
HETATM   32  O   UNK N   1      73.489  20.065  72.397  0.00  0.00    -0.358 OA
HETATM   33  H   UNK N   1      73.797  19.221  72.037  0.00  0.00     0.218 HD
ENDBRANCH  28  32
BRANCH  29  34
HETATM   34  O   UNK N   1      75.707  20.309  73.971  0.00  0.00    -0.356 OA
HETATM   35  H   UNK N   1      75.896  20.461  74.907  0.00  0.00     0.218 HD
ENDBRANCH  29  34
BRANCH  30  36
HETATM   36  O   UNK N   1      77.266  22.600  73.819  0.00  0.00    -0.358 OA
HETATM   37  H   UNK N   1      77.902  21.878  73.929  0.00  0.00     0.218 HD
ENDBRANCH  30  36
ENDBRANCH   3  26
BRANCH   7  38
HETATM   38  O   UNK N   1      72.954  28.959  68.409  0.00  0.00    -0.360 OA
HETATM   39  H   UNK N   1      73.238  29.603  69.072  0.00  0.00     0.217 HD
ENDBRANCH   7  38
BRANCH  10  40
HETATM   40  O   UNK N   1      68.885  26.487  68.531  0.00  0.00    -0.361 OA
HETATM   41  H   UNK N   1      68.535  25.786  67.962  0.00  0.00     0.217 HD
ENDBRANCH  10  40
TORSDOF 12
ENDMDL
MODEL 3
REMARK VINA RESULT:      -8.9      3.112      6.289
REMARK  12 active torsions:
REMARK  status: ('A' for Active; 'I' for Inactive)
REMARK    1  A    between atoms: O_2  and  C_12 
REMARK    2  A    between atoms: O_2  and  C_24 
REMARK    3  A    between atoms: O_3  and  C_18 
REMARK    4  A    between atoms: O_4  and  C_23 
REMARK    5  A    between atoms: O_5  and  C_25 
REMARK    6  A    between atoms: O_6  and  C_26 
REMARK    7  A    between atoms: O_8  and  C_27 
REMARK    8  A    between atoms: O_9  and  C_31 
REMARK    9  A    between atoms: O_10  and  C_32 
REMARK   10  A    between atoms: O_11  and  C_33 
REMARK   11  A    between atoms: C_13  and  C_16 
REMARK   12  A    between atoms: C_24  and  C_28 
ROOT
HETATM    1  O   UNK N   1      74.844  29.586  70.393  0.00  0.00    -0.338 OA
HETATM    2  C   UNK N   1      75.395  27.428  71.259  0.00  0.00     0.170 C 
HETATM    3  C   UNK N   1      75.029  28.262  70.023  0.00  0.00     0.192 C 
HETATM    4  C   UNK N   1      76.709  27.991  71.851  0.00  0.00     0.080 C 
HETATM    5  C   UNK N   1      76.651  29.502  71.978  0.00  0.00     0.011 A 
HETATM    6  C   UNK N   1      75.693  30.229  71.234  0.00  0.00     0.081 A 
HETATM    7  C   UNK N   1      77.550  30.193  72.811  0.00  0.00     0.077 A 
HETATM    8  C   UNK N   1      75.622  31.619  71.351  0.00  0.00     0.074 A 
HETATM    9  C   UNK N   1      77.473  31.591  72.912  0.00  0.00     0.073 A 
HETATM   10  C   UNK N   1      76.512  32.303  72.187  0.00  0.00     0.071 A 
ENDROOT
BRANCH   2  11
HETATM   11  O   UNK N   1      74.393  27.570  72.196  0.00  0.00    -0.309 OA
BRANCH  11  12
HETATM   12  C   UNK N   1      73.931  26.575  72.996  0.00  0.00     0.294 C 
HETATM   13  O   UNK N   1      73.453  25.558  72.512  0.00  0.00    -0.259 OA
BRANCH  12  14
HETATM   14  C   UNK N   1      74.016  26.745  74.460  0.00  0.00     0.045 A 
HETATM   15  C   UNK N   1      75.066  26.177  75.202  0.00  0.00     0.057 A 
HETATM   16  C   UNK N   1      75.119  26.348  76.594  0.00  0.00     0.102 A 
HETATM   17  C   UNK N   1      74.130  27.110  77.246  0.00  0.00     0.132 A 
HETATM   18  C   UNK N   1      73.095  27.694  76.503  0.00  0.00     0.102 A 
HETATM   19  C   UNK N   1      73.037  27.501  75.119  0.00  0.00     0.057 A 
BRANCH  16  20
HETATM   20  O   UNK N   1      76.114  25.782  77.309  0.00  0.00    -0.358 OA
HETATM   21  H   UNK N   1      76.734  26.312  77.830  0.00  0.00     0.218 HD
ENDBRANCH  16  20
BRANCH  17  22
HETATM   22  O   UNK N   1      74.162  27.292  78.585  0.00  0.00    -0.356 OA
HETATM   23  H   UNK N   1      73.376  27.544  79.091  0.00  0.00     0.218 HD
ENDBRANCH  17  22
BRANCH  18  24
HETATM   24  O   UNK N   1      72.160  28.441  77.124  0.00  0.00    -0.358 OA
HETATM   25  H   UNK N   1      72.133  28.524  78.088  0.00  0.00     0.218 HD
ENDBRANCH  18  24
ENDBRANCH  12  14
ENDBRANCH  11  12
ENDBRANCH   2  11
BRANCH   3  26
HETATM   26  C   UNK N   1      73.797  27.731  69.319  0.00  0.00    -0.021 A 
HETATM   27  C   UNK N   1      72.855  28.632  68.802  0.00  0.00     0.049 A 
HETATM   28  C   UNK N   1      71.703  28.167  68.153  0.00  0.00     0.102 A 
HETATM   29  C   UNK N   1      71.480  26.790  68.020  0.00  0.00     0.132 A 
HETATM   30  C   UNK N   1      72.419  25.875  68.533  0.00  0.00     0.102 A 
HETATM   31  C   UNK N   1      73.576  26.347  69.176  0.00  0.00     0.049 A 
BRANCH  28  32
HETATM   32  O   UNK N   1      70.804  29.041  67.655  0.00  0.00    -0.358 OA
HETATM   33  H   UNK N   1      69.977  28.745  67.248  0.00  0.00     0.218 HD
ENDBRANCH  28  32
BRANCH  29  34
HETATM   34  O   UNK N   1      70.359  26.360  67.398  0.00  0.00    -0.356 OA
HETATM   35  H   UNK N   1      70.288  25.477  67.010  0.00  0.00     0.218 HD
ENDBRANCH  29  34
BRANCH  30  36
HETATM   36  O   UNK N   1      72.205  24.549  68.408  0.00  0.00    -0.358 OA
HETATM   37  H   UNK N   1      71.342  24.149  68.592  0.00  0.00     0.218 HD
ENDBRANCH  30  36
ENDBRANCH   3  26
BRANCH   7  38
HETATM   38  O   UNK N   1      78.475  29.510  73.519  0.00  0.00    -0.360 OA
HETATM   39  H   UNK N   1      78.268  29.111  74.375  0.00  0.00     0.217 HD
ENDBRANCH   7  38
BRANCH  10  40
HETATM   40  O   UNK N   1      76.458  33.647  72.294  0.00  0.00    -0.361 OA
HETATM   41  H   UNK N   1      76.900  34.119  73.015  0.00  0.00     0.217 HD
ENDBRANCH  10  40
TORSDOF 12
ENDMDL
MODEL 4
REMARK VINA RESULT:      -8.8      1.440      2.218
REMARK  12 active torsions:
REMARK  status: ('A' for Active; 'I' for Inactive)
REMARK    1  A    between atoms: O_2  and  C_12 
REMARK    2  A    between atoms: O_2  and  C_24 
REMARK    3  A    between atoms: O_3  and  C_18 
REMARK    4  A    between atoms: O_4  and  C_23 
REMARK    5  A    between atoms: O_5  and  C_25 
REMARK    6  A    between atoms: O_6  and  C_26 
REMARK    7  A    between atoms: O_8  and  C_27 
REMARK    8  A    between atoms: O_9  and  C_31 
REMARK    9  A    between atoms: O_10  and  C_32 
REMARK   10  A    between atoms: O_11  and  C_33 
REMARK   11  A    between atoms: C_13  and  C_16 
REMARK   12  A    between atoms: C_24  and  C_28 
ROOT
HETATM    1  O   UNK N   1      72.694  24.224  70.208  0.00  0.00    -0.338 OA
HETATM    2  C   UNK N   1      73.810  26.004  71.347  0.00  0.00     0.170 C 
HETATM    3  C   UNK N   1      73.930  24.617  70.699  0.00  0.00     0.192 C 
HETATM    4  C   UNK N   1      73.337  27.004  70.266  0.00  0.00     0.080 C 
HETATM    5  C   UNK N   1      72.156  26.454  69.487  0.00  0.00     0.011 A 
HETATM    6  C   UNK N   1      71.889  25.065  69.513  0.00  0.00     0.081 A 
HETATM    7  C   UNK N   1      71.334  27.304  68.725  0.00  0.00     0.077 A 
HETATM    8  C   UNK N   1      70.798  24.548  68.810  0.00  0.00     0.074 A 
HETATM    9  C   UNK N   1      70.246  26.769  68.016  0.00  0.00     0.073 A 
HETATM   10  C   UNK N   1      69.977  25.397  68.059  0.00  0.00     0.071 A 
ENDROOT
BRANCH   2  11
HETATM   11  O   UNK N   1      72.853  25.942  72.339  0.00  0.00    -0.309 OA
BRANCH  11  12
HETATM   12  C   UNK N   1      72.847  26.707  73.461  0.00  0.00     0.294 C 
HETATM   13  O   UNK N   1      71.794  27.001  74.009  0.00  0.00    -0.259 OA
BRANCH  12  14
HETATM   14  C   UNK N   1      74.137  27.177  74.005  0.00  0.00     0.045 A 
HETATM   15  C   UNK N   1      74.782  28.309  73.481  0.00  0.00     0.057 A 
HETATM   16  C   UNK N   1      76.011  28.730  74.011  0.00  0.00     0.102 A 
HETATM   17  C   UNK N   1      76.588  28.029  75.088  0.00  0.00     0.132 A 
HETATM   18  C   UNK N   1      75.934  26.912  75.624  0.00  0.00     0.102 A 
HETATM   19  C   UNK N   1      74.721  26.485  75.076  0.00  0.00     0.057 A 
BRANCH  16  20
HETATM   20  O   UNK N   1      76.641  29.805  73.491  0.00  0.00    -0.358 OA
HETATM   21  H   UNK N   1      76.488  30.699  73.828  0.00  0.00     0.218 HD
ENDBRANCH  16  20
BRANCH  17  22
HETATM   22  O   UNK N   1      77.769  28.417  75.618  0.00  0.00    -0.356 OA
HETATM   23  H   UNK N   1      78.499  28.741  75.072  0.00  0.00     0.218 HD
ENDBRANCH  17  22
BRANCH  18  24
HETATM   24  O   UNK N   1      76.476  26.252  76.668  0.00  0.00    -0.358 OA
HETATM   25  H   UNK N   1      77.429  26.268  76.840  0.00  0.00     0.218 HD
ENDBRANCH  18  24
ENDBRANCH  12  14
ENDBRANCH  11  12
ENDBRANCH   2  11
BRANCH   3  26
HETATM   26  C   UNK N   1      74.473  23.581  71.662  0.00  0.00    -0.021 A 
HETATM   27  C   UNK N   1      74.021  22.256  71.577  0.00  0.00     0.049 A 
HETATM   28  C   UNK N   1      74.502  21.279  72.460  0.00  0.00     0.102 A 
HETATM   29  C   UNK N   1      75.439  21.623  73.444  0.00  0.00     0.132 A 
HETATM   30  C   UNK N   1      75.901  22.950  73.538  0.00  0.00     0.102 A 
HETATM   31  C   UNK N   1      75.422  23.922  72.645  0.00  0.00     0.049 A 
BRANCH  28  32
HETATM   32  O   UNK N   1      74.065  20.006  72.368  0.00  0.00    -0.358 OA
HETATM   33  H   UNK N   1      73.825  19.492  73.153  0.00  0.00     0.218 HD
ENDBRANCH  28  32
BRANCH  29  34
HETATM   34  O   UNK N   1      75.885  20.670  74.292  0.00  0.00    -0.356 OA
HETATM   35  H   UNK N   1      75.648  20.658  75.230  0.00  0.00     0.218 HD
ENDBRANCH  29  34
BRANCH  30  36
HETATM   36  O   UNK N   1      76.801  23.283  74.487  0.00  0.00    -0.358 OA
HETATM   37  H   UNK N   1      76.582  23.886  75.212  0.00  0.00     0.218 HD
ENDBRANCH  30  36
ENDBRANCH   3  26
BRANCH   7  38
HETATM   38  O   UNK N   1      71.584  28.630  68.686  0.00  0.00    -0.360 OA
HETATM   39  H   UNK N   1      70.993  29.246  68.234  0.00  0.00     0.217 HD
ENDBRANCH   7  38
BRANCH  10  40
HETATM   40  O   UNK N   1      68.929  24.903  67.366  0.00  0.00    -0.361 OA
HETATM   41  H   UNK N   1      68.678  25.256  66.500  0.00  0.00     0.217 HD
ENDBRANCH  10  40
TORSDOF 12
ENDMDL
MODEL 5
REMARK VINA RESULT:      -8.7     19.913     23.708
REMARK  12 active torsions:
REMARK  status: ('A' for Active; 'I' for Inactive)
REMARK    1  A    between atoms: O_2  and  C_12 
REMARK    2  A    between atoms: O_2  and  C_24 
REMARK    3  A    between atoms: O_3  and  C_18 
REMARK    4  A    between atoms: O_4  and  C_23 
REMARK    5  A    between atoms: O_5  and  C_25 
REMARK    6  A    between atoms: O_6  and  C_26 
REMARK    7  A    between atoms: O_8  and  C_27 
REMARK    8  A    between atoms: O_9  and  C_31 
REMARK    9  A    between atoms: O_10  and  C_32 
REMARK   10  A    between atoms: O_11  and  C_33 
REMARK   11  A    between atoms: C_13  and  C_16 
REMARK   12  A    between atoms: C_24  and  C_28 
ROOT
HETATM    1  O   UNK N   1      56.663  28.286  54.672  0.00  0.00    -0.338 OA
HETATM    2  C   UNK N   1      58.753  27.311  55.299  0.00  0.00     0.170 C 
HETATM    3  C   UNK N   1      57.841  28.546  55.355  0.00  0.00     0.192 C 
HETATM    4  C   UNK N   1      58.011  26.131  55.971  0.00  0.00     0.080 C 
HETATM    5  C   UNK N   1      56.587  26.015  55.460  0.00  0.00     0.011 A 
HETATM    6  C   UNK N   1      55.984  27.120  54.814  0.00  0.00     0.081 A 
HETATM    7  C   UNK N   1      55.850  24.829  55.635  0.00  0.00     0.077 A 
HETATM    8  C   UNK N   1      54.678  27.021  54.329  0.00  0.00     0.074 A 
HETATM    9  C   UNK N   1      54.535  24.747  55.150  0.00  0.00     0.073 A 
HETATM   10  C   UNK N   1      53.950  25.837  54.498  0.00  0.00     0.071 A 
ENDROOT
BRANCH   2  11
HETATM   11  O   UNK N   1      58.979  26.993  53.975  0.00  0.00    -0.309 OA
BRANCH  11  12
HETATM   12  C   UNK N   1      60.010  26.233  53.525  0.00  0.00     0.294 C 
HETATM   13  O   UNK N   1      59.824  25.374  52.674  0.00  0.00    -0.259 OA
BRANCH  12  14
HETATM   14  C   UNK N   1      61.357  26.463  54.083  0.00  0.00     0.045 A 
HETATM   15  C   UNK N   1      62.235  25.396  54.336  0.00  0.00     0.057 A 
HETATM   16  C   UNK N   1      63.508  25.642  54.875  0.00  0.00     0.102 A 
HETATM   17  C   UNK N   1      63.914  26.964  55.140  0.00  0.00     0.132 A 
HETATM   18  C   UNK N   1      63.046  28.030  54.867  0.00  0.00     0.102 A 
HETATM   19  C   UNK N   1      61.771  27.776  54.352  0.00  0.00     0.057 A 
BRANCH  16  20
HETATM   20  O   UNK N   1      64.342  24.614  55.140  0.00  0.00    -0.358 OA
HETATM   21  H   UNK N   1      64.577  23.961  54.465  0.00  0.00     0.218 HD
ENDBRANCH  16  20
BRANCH  17  22
HETATM   22  O   UNK N   1      65.136  27.227  55.655  0.00  0.00    -0.356 OA
HETATM   23  H   UNK N   1      65.814  26.544  55.750  0.00  0.00     0.218 HD
ENDBRANCH  17  22
BRANCH  18  24
HETATM   24  O   UNK N   1      63.442  29.298  55.102  0.00  0.00    -0.358 OA
HETATM   25  H   UNK N   1      62.804  30.020  55.200  0.00  0.00     0.218 HD
ENDBRANCH  18  24
ENDBRANCH  12  14
ENDBRANCH  11  12
ENDBRANCH   2  11
BRANCH   3  26
HETATM   26  C   UNK N   1      58.518  29.780  54.796  0.00  0.00    -0.021 A 
HETATM   27  C   UNK N   1      59.765  30.173  55.304  0.00  0.00     0.049 A 
HETATM   28  C   UNK N   1      60.410  31.316  54.809  0.00  0.00     0.102 A 
HETATM   29  C   UNK N   1      59.808  32.081  53.802  0.00  0.00     0.132 A 
HETATM   30  C   UNK N   1      58.556  31.695  53.282  0.00  0.00     0.102 A 
HETATM   31  C   UNK N   1      57.919  30.545  53.776  0.00  0.00     0.049 A 
BRANCH  28  32
HETATM   32  O   UNK N   1      61.611  31.684  55.301  0.00  0.00    -0.358 OA
HETATM   33  H   UNK N   1      62.409  31.675  54.754  0.00  0.00     0.218 HD
ENDBRANCH  28  32
BRANCH  29  34
HETATM   34  O   UNK N   1      60.440  33.184  53.343  0.00  0.00    -0.356 OA
HETATM   35  H   UNK N   1      60.023  34.057  53.339  0.00  0.00     0.218 HD
ENDBRANCH  29  34
BRANCH  30  36
HETATM   36  O   UNK N   1      57.973  32.433  52.314  0.00  0.00    -0.358 OA
HETATM   37  H   UNK N   1      57.061  32.747  52.389  0.00  0.00     0.218 HD
ENDBRANCH  30  36
ENDBRANCH   3  26
BRANCH   7  38
HETATM   38  O   UNK N   1      56.412  23.771  56.258  0.00  0.00    -0.360 OA
HETATM   39  H   UNK N   1      55.934  22.939  56.380  0.00  0.00     0.217 HD
ENDBRANCH   7  38
BRANCH  10  40
HETATM   40  O   UNK N   1      52.683  25.740  54.044  0.00  0.00    -0.361 OA
HETATM   41  H   UNK N   1      52.369  26.265  53.293  0.00  0.00     0.217 HD
ENDBRANCH  10  40
TORSDOF 12
ENDMDL
MODEL 6
REMARK VINA RESULT:      -8.6     19.849     23.903
REMARK  12 active torsions:
REMARK  status: ('A' for Active; 'I' for Inactive)
REMARK    1  A    between atoms: O_2  and  C_12 
REMARK    2  A    between atoms: O_2  and  C_24 
REMARK    3  A    between atoms: O_3  and  C_18 
REMARK    4  A    between atoms: O_4  and  C_23 
REMARK    5  A    between atoms: O_5  and  C_25 
REMARK    6  A    between atoms: O_6  and  C_26 
REMARK    7  A    between atoms: O_8  and  C_27 
REMARK    8  A    between atoms: O_9  and  C_31 
REMARK    9  A    between atoms: O_10  and  C_32 
REMARK   10  A    between atoms: O_11  and  C_33 
REMARK   11  A    between atoms: C_13  and  C_16 
REMARK   12  A    between atoms: C_24  and  C_28 
ROOT
HETATM    1  O   UNK N   1      56.783  28.408  54.301  0.00  0.00    -0.338 OA
HETATM    2  C   UNK N   1      58.409  26.659  54.205  0.00  0.00     0.170 C 
HETATM    3  C   UNK N   1      57.144  27.275  53.588  0.00  0.00     0.192 C 
HETATM    4  C   UNK N   1      59.545  27.706  54.127  0.00  0.00     0.080 C 
HETATM    5  C   UNK N   1      59.075  29.063  54.619  0.00  0.00     0.011 A 
HETATM    6  C   UNK N   1      57.690  29.339  54.691  0.00  0.00     0.081 A 
HETATM    7  C   UNK N   1      60.000  30.058  54.988  0.00  0.00     0.077 A 
HETATM    8  C   UNK N   1      57.246  30.580  55.154  0.00  0.00     0.074 A 
HETATM    9  C   UNK N   1      59.539  31.304  55.442  0.00  0.00     0.073 A 
HETATM   10  C   UNK N   1      58.168  31.565  55.527  0.00  0.00     0.071 A 
ENDROOT
BRANCH   2  11
HETATM   11  O   UNK N   1      58.157  26.379  55.533  0.00  0.00    -0.309 OA
BRANCH  11  12
HETATM   12  C   UNK N   1      58.117  25.133  56.069  0.00  0.00     0.294 C 
HETATM   13  O   UNK N   1      57.050  24.624  56.382  0.00  0.00    -0.259 OA
BRANCH  12  14
HETATM   14  C   UNK N   1      59.387  24.406  56.269  0.00  0.00     0.045 A 
HETATM   15  C   UNK N   1      59.406  23.024  56.519  0.00  0.00     0.057 A 
HETATM   16  C   UNK N   1      60.627  22.359  56.713  0.00  0.00     0.102 A 
HETATM   17  C   UNK N   1      61.837  23.075  56.633  0.00  0.00     0.132 A 
HETATM   18  C   UNK N   1      61.818  24.450  56.363  0.00  0.00     0.102 A 
HETATM   19  C   UNK N   1      60.597  25.110  56.193  0.00  0.00     0.057 A 
BRANCH  16  20
HETATM   20  O   UNK N   1      60.642  21.035  56.977  0.00  0.00    -0.358 OA
HETATM   21  H   UNK N   1      59.940  20.607  57.487  0.00  0.00     0.218 HD
ENDBRANCH  16  20
BRANCH  17  22
HETATM   22  O   UNK N   1      63.025  22.456  56.813  0.00  0.00    -0.356 OA
HETATM   23  H   UNK N   1      63.702  22.427  56.123  0.00  0.00     0.218 HD
ENDBRANCH  17  22
BRANCH  18  24
HETATM   24  O   UNK N   1      62.977  25.132  56.266  0.00  0.00    -0.358 OA
HETATM   25  H   UNK N   1      63.712  24.811  55.724  0.00  0.00     0.218 HD
ENDBRANCH  18  24
ENDBRANCH  12  14
ENDBRANCH  11  12
ENDBRANCH   2  11
BRANCH   3  26
HETATM   26  C   UNK N   1      55.994  26.290  53.540  0.00  0.00    -0.021 A 
HETATM   27  C   UNK N   1      54.915  26.445  54.423  0.00  0.00     0.049 A 
HETATM   28  C   UNK N   1      53.842  25.544  54.404  0.00  0.00     0.102 A 
HETATM   29  C   UNK N   1      53.841  24.472  53.501  0.00  0.00     0.132 A 
HETATM   30  C   UNK N   1      54.918  24.307  52.608  0.00  0.00     0.102 A 
HETATM   31  C   UNK N   1      55.987  25.218  52.627  0.00  0.00     0.049 A 
BRANCH  28  32
HETATM   32  O   UNK N   1      52.806  25.703  55.254  0.00  0.00    -0.358 OA
HETATM   33  H   UNK N   1      52.762  25.229  56.097  0.00  0.00     0.218 HD
ENDBRANCH  28  32
BRANCH  29  34
HETATM   34  O   UNK N   1      52.802  23.608  53.502  0.00  0.00    -0.356 OA
HETATM   35  H   UNK N   1      52.295  23.407  54.301  0.00  0.00     0.218 HD
ENDBRANCH  29  34
BRANCH  30  36
HETATM   36  O   UNK N   1      54.920  23.274  51.740  0.00  0.00    -0.358 OA
HETATM   37  H   UNK N   1      55.539  22.534  51.825  0.00  0.00     0.218 HD
ENDBRANCH  30  36
ENDBRANCH   3  26
BRANCH   7  38
HETATM   38  O   UNK N   1      61.325  29.809  54.915  0.00  0.00    -0.360 OA
HETATM   39  H   UNK N   1      61.668  28.914  54.785  0.00  0.00     0.217 HD
ENDBRANCH   7  38
BRANCH  10  40
HETATM   40  O   UNK N   1      57.745  32.771  55.961  0.00  0.00    -0.361 OA
HETATM   41  H   UNK N   1      58.098  33.596  55.597  0.00  0.00     0.217 HD
ENDBRANCH  10  40
TORSDOF 12
ENDMDL
MODEL 7
REMARK VINA RESULT:      -8.6      1.579      6.796
REMARK  12 active torsions:
REMARK  status: ('A' for Active; 'I' for Inactive)
REMARK    1  A    between atoms: O_2  and  C_12 
REMARK    2  A    between atoms: O_2  and  C_24 
REMARK    3  A    between atoms: O_3  and  C_18 
REMARK    4  A    between atoms: O_4  and  C_23 
REMARK    5  A    between atoms: O_5  and  C_25 
REMARK    6  A    between atoms: O_6  and  C_26 
REMARK    7  A    between atoms: O_8  and  C_27 
REMARK    8  A    between atoms: O_9  and  C_31 
REMARK    9  A    between atoms: O_10  and  C_32 
REMARK   10  A    between atoms: O_11  and  C_33 
REMARK   11  A    between atoms: C_13  and  C_16 
REMARK   12  A    between atoms: C_24  and  C_28 
ROOT
HETATM    1  O   UNK N   1      72.833  27.570  72.512  0.00  0.00    -0.338 OA
HETATM    2  C   UNK N   1      74.931  26.964  71.543  0.00  0.00     0.170 C 
HETATM    3  C   UNK N   1      73.621  27.749  71.385  0.00  0.00     0.192 C 
HETATM    4  C   UNK N   1      75.673  27.506  72.787  0.00  0.00     0.080 C 
HETATM    5  C   UNK N   1      74.738  27.618  73.978  0.00  0.00     0.011 A 
HETATM    6  C   UNK N   1      73.340  27.633  73.769  0.00  0.00     0.081 A 
HETATM    7  C   UNK N   1      75.244  27.727  75.286  0.00  0.00     0.077 A 
HETATM    8  C   UNK N   1      72.469  27.724  74.857  0.00  0.00     0.074 A 
HETATM    9  C   UNK N   1      74.357  27.828  76.370  0.00  0.00     0.073 A 
HETATM   10  C   UNK N   1      72.975  27.825  76.159  0.00  0.00     0.071 A 
ENDROOT
BRANCH   2  11
HETATM   11  O   UNK N   1      74.624  25.636  71.756  0.00  0.00    -0.309 OA
BRANCH  11  12
HETATM   12  C   UNK N   1      75.426  24.591  71.427  0.00  0.00     0.294 C 
HETATM   13  O   UNK N   1      76.471  24.776  70.819  0.00  0.00    -0.259 OA
BRANCH  12  14
HETATM   14  C   UNK N   1      75.011  23.229  71.816  0.00  0.00     0.045 A 
HETATM   15  C   UNK N   1      75.678  22.523  72.831  0.00  0.00     0.057 A 
HETATM   16  C   UNK N   1      75.267  21.226  73.177  0.00  0.00     0.102 A 
HETATM   17  C   UNK N   1      74.168  20.639  72.520  0.00  0.00     0.132 A 
HETATM   18  C   UNK N   1      73.489  21.352  71.522  0.00  0.00     0.102 A 
HETATM   19  C   UNK N   1      73.918  22.635  71.168  0.00  0.00     0.057 A 
BRANCH  16  20
HETATM   20  O   UNK N   1      75.924  20.540  74.136  0.00  0.00    -0.358 OA
HETATM   21  H   UNK N   1      76.553  19.836  73.921  0.00  0.00     0.218 HD
ENDBRANCH  16  20
BRANCH  17  22
HETATM   22  O   UNK N   1      73.752  19.394  72.838  0.00  0.00    -0.356 OA
HETATM   23  H   UNK N   1      73.115  19.227  73.547  0.00  0.00     0.218 HD
ENDBRANCH  17  22
BRANCH  18  24
HETATM   24  O   UNK N   1      72.424  20.799  70.907  0.00  0.00    -0.358 OA
HETATM   25  H   UNK N   1      71.765  21.340  70.448  0.00  0.00     0.218 HD
ENDBRANCH  18  24
ENDBRANCH  12  14
ENDBRANCH  11  12
ENDBRANCH   2  11
BRANCH   3  26
HETATM   26  C   UNK N   1      72.862  27.348  70.137  0.00  0.00    -0.021 A 
HETATM   27  C   UNK N   1      72.989  28.121  68.973  0.00  0.00     0.049 A 
HETATM   28  C   UNK N   1      72.292  27.776  67.807  0.00  0.00     0.102 A 
HETATM   29  C   UNK N   1      71.455  26.654  67.795  0.00  0.00     0.132 A 
HETATM   30  C   UNK N   1      71.320  25.868  68.956  0.00  0.00     0.102 A 
HETATM   31  C   UNK N   1      72.027  26.214  70.121  0.00  0.00     0.049 A 
BRANCH  28  32
HETATM   32  O   UNK N   1      72.424  28.524  66.691  0.00  0.00    -0.358 OA
HETATM   33  H   UNK N   1      71.704  29.081  66.364  0.00  0.00     0.218 HD
ENDBRANCH  28  32
BRANCH  29  34
HETATM   34  O   UNK N   1      70.784  26.341  66.664  0.00  0.00    -0.356 OA
HETATM   35  H   UNK N   1      70.081  26.900  66.307  0.00  0.00     0.218 HD
ENDBRANCH  29  34
BRANCH  30  36
HETATM   36  O   UNK N   1      70.511  24.788  68.949  0.00  0.00    -0.358 OA
HETATM   37  H   UNK N   1      69.654  24.792  68.498  0.00  0.00     0.218 HD
ENDBRANCH  30  36
ENDBRANCH   3  26
BRANCH   7  38
HETATM   38  O   UNK N   1      76.577  27.724  75.497  0.00  0.00    -0.360 OA
HETATM   39  H   UNK N   1      76.978  27.212  76.213  0.00  0.00     0.217 HD
ENDBRANCH   7  38
BRANCH  10  40
HETATM   40  O   UNK N   1      72.139  27.927  77.213  0.00  0.00    -0.361 OA
HETATM   41  H   UNK N   1      72.237  28.627  77.875  0.00  0.00     0.217 HD
ENDBRANCH  10  40
TORSDOF 12
ENDMDL
MODEL 8
REMARK VINA RESULT:      -8.6     20.084     23.852
REMARK  12 active torsions:
REMARK  status: ('A' for Active; 'I' for Inactive)
REMARK    1  A    between atoms: O_2  and  C_12 
REMARK    2  A    between atoms: O_2  and  C_24 
REMARK    3  A    between atoms: O_3  and  C_18 
REMARK    4  A    between atoms: O_4  and  C_23 
REMARK    5  A    between atoms: O_5  and  C_25 
REMARK    6  A    between atoms: O_6  and  C_26 
REMARK    7  A    between atoms: O_8  and  C_27 
REMARK    8  A    between atoms: O_9  and  C_31 
REMARK    9  A    between atoms: O_10  and  C_32 
REMARK   10  A    between atoms: O_11  and  C_33 
REMARK   11  A    between atoms: C_13  and  C_16 
REMARK   12  A    between atoms: C_24  and  C_28 
ROOT
HETATM    1  O   UNK N   1      58.917  24.444  55.756  0.00  0.00    -0.338 OA
HETATM    2  C   UNK N   1      59.660  26.654  55.234  0.00  0.00     0.170 C 
HETATM    3  C   UNK N   1      58.665  25.783  56.014  0.00  0.00     0.192 C 
HETATM    4  C   UNK N   1      61.090  26.294  55.702  0.00  0.00     0.080 C 
HETATM    5  C   UNK N   1      61.296  24.791  55.728  0.00  0.00     0.011 A 
HETATM    6  C   UNK N   1      60.173  23.932  55.743  0.00  0.00     0.081 A 
HETATM    7  C   UNK N   1      62.590  24.239  55.758  0.00  0.00     0.077 A 
HETATM    8  C   UNK N   1      60.350  22.546  55.755  0.00  0.00     0.074 A 
HETATM    9  C   UNK N   1      62.753  22.845  55.780  0.00  0.00     0.073 A 
HETATM   10  C   UNK N   1      61.639  22.000  55.777  0.00  0.00     0.071 A 
ENDROOT
BRANCH   2  11
HETATM   11  O   UNK N   1      59.546  26.354  53.892  0.00  0.00    -0.309 OA
BRANCH  11  12
HETATM   12  C   UNK N   1      59.324  27.264  52.909  0.00  0.00     0.294 C 
HETATM   13  O   UNK N   1      58.973  26.903  51.794  0.00  0.00    -0.259 OA
BRANCH  12  14
HETATM   14  C   UNK N   1      59.518  28.696  53.212  0.00  0.00     0.045 A 
HETATM   15  C   UNK N   1      60.799  29.273  53.227  0.00  0.00     0.057 A 
HETATM   16  C   UNK N   1      60.956  30.635  53.525  0.00  0.00     0.102 A 
HETATM   17  C   UNK N   1      59.825  31.432  53.787  0.00  0.00     0.132 A 
HETATM   18  C   UNK N   1      58.545  30.861  53.751  0.00  0.00     0.102 A 
HETATM   19  C   UNK N   1      58.398  29.498  53.475  0.00  0.00     0.057 A 
BRANCH  16  20
HETATM   20  O   UNK N   1      62.190  31.183  53.563  0.00  0.00    -0.358 OA
HETATM   21  H   UNK N   1      62.353  32.094  53.279  0.00  0.00     0.218 HD
ENDBRANCH  16  20
BRANCH  17  22
HETATM   22  O   UNK N   1      59.950  32.747  54.073  0.00  0.00    -0.356 OA
HETATM   23  H   UNK N   1      60.731  33.258  53.822  0.00  0.00     0.218 HD
ENDBRANCH  17  22
BRANCH  18  24
HETATM   24  O   UNK N   1      57.460  31.627  53.981  0.00  0.00    -0.358 OA
HETATM   25  H   UNK N   1      57.388  32.526  53.628  0.00  0.00     0.218 HD
ENDBRANCH  18  24
ENDBRANCH  12  14
ENDBRANCH  11  12
ENDBRANCH   2  11
BRANCH   3  26
HETATM   26  C   UNK N   1      57.227  26.126  55.687  0.00  0.00    -0.021 A 
HETATM   27  C   UNK N   1      56.378  25.130  55.180  0.00  0.00     0.049 A 
HETATM   28  C   UNK N   1      55.044  25.422  54.862  0.00  0.00     0.102 A 
HETATM   29  C   UNK N   1      54.547  26.719  55.044  0.00  0.00     0.132 A 
HETATM   30  C   UNK N   1      55.388  27.727  55.554  0.00  0.00     0.102 A 
HETATM   31  C   UNK N   1      56.722  27.427  55.878  0.00  0.00     0.049 A 
BRANCH  28  32
HETATM   32  O   UNK N   1      54.234  24.457  54.379  0.00  0.00    -0.358 OA
HETATM   33  H   UNK N   1      53.566  24.644  53.705  0.00  0.00     0.218 HD
ENDBRANCH  28  32
BRANCH  29  34
HETATM   34  O   UNK N   1      53.261  26.984  54.725  0.00  0.00    -0.356 OA
HETATM   35  H   UNK N   1      52.531  26.408  54.990  0.00  0.00     0.218 HD
ENDBRANCH  29  34
BRANCH  30  36
HETATM   36  O   UNK N   1      54.912  28.978  55.727  0.00  0.00    -0.358 OA
HETATM   37  H   UNK N   1      55.429  29.761  55.488  0.00  0.00     0.218 HD
ENDBRANCH  30  36
ENDBRANCH   3  26
BRANCH   7  38
HETATM   38  O   UNK N   1      63.670  25.050  55.754  0.00  0.00    -0.360 OA
HETATM   39  H   UNK N   1      63.924  25.563  56.533  0.00  0.00     0.217 HD
ENDBRANCH   7  38
BRANCH  10  40
HETATM   40  O   UNK N   1      61.817  20.662  55.804  0.00  0.00    -0.361 OA
HETATM   41  H   UNK N   1      62.494  20.228  55.265  0.00  0.00     0.217 HD
ENDBRANCH  10  40
TORSDOF 12
ENDMDL
MODEL 9
REMARK VINA RESULT:      -8.6     20.407     24.247
REMARK  12 active torsions:
REMARK  status: ('A' for Active; 'I' for Inactive)
REMARK    1  A    between atoms: O_2  and  C_12 
REMARK    2  A    between atoms: O_2  and  C_24 
REMARK    3  A    between atoms: O_3  and  C_18 
REMARK    4  A    between atoms: O_4  and  C_23 
REMARK    5  A    between atoms: O_5  and  C_25 
REMARK    6  A    between atoms: O_6  and  C_26 
REMARK    7  A    between atoms: O_8  and  C_27 
REMARK    8  A    between atoms: O_9  and  C_31 
REMARK    9  A    between atoms: O_10  and  C_32 
REMARK   10  A    between atoms: O_11  and  C_33 
REMARK   11  A    between atoms: C_13  and  C_16 
REMARK   12  A    between atoms: C_24  and  C_28 
ROOT
HETATM    1  O   UNK N   1      56.908  28.327  54.306  0.00  0.00    -0.338 OA
HETATM    2  C   UNK N   1      58.473  26.522  54.352  0.00  0.00     0.170 C 
HETATM    3  C   UNK N   1      57.249  27.145  53.665  0.00  0.00     0.192 C 
HETATM    4  C   UNK N   1      59.647  27.525  54.253  0.00  0.00     0.080 C 
HETATM    5  C   UNK N   1      59.212  28.921  54.658  0.00  0.00     0.011 A 
HETATM    6  C   UNK N   1      57.836  29.247  54.672  0.00  0.00     0.081 A 
HETATM    7  C   UNK N   1      60.159  29.903  55.000  0.00  0.00     0.077 A 
HETATM    8  C   UNK N   1      57.422  30.526  55.054  0.00  0.00     0.074 A 
HETATM    9  C   UNK N   1      59.730  31.187  55.373  0.00  0.00     0.073 A 
HETATM   10  C   UNK N   1      58.367  31.498  55.403  0.00  0.00     0.071 A 
ENDROOT
BRANCH   2  11
HETATM   11  O   UNK N   1      58.174  26.323  55.685  0.00  0.00    -0.309 OA
BRANCH  11  12
HETATM   12  C   UNK N   1      57.890  25.120  56.246  0.00  0.00     0.294 C 
HETATM   13  O   UNK N   1      56.880  24.970  56.918  0.00  0.00    -0.259 OA
BRANCH  12  14
HETATM   14  C   UNK N   1      58.826  23.999  56.029  0.00  0.00     0.045 A 
HETATM   15  C   UNK N   1      60.063  23.941  56.692  0.00  0.00     0.057 A 
HETATM   16  C   UNK N   1      60.937  22.867  56.462  0.00  0.00     0.102 A 
HETATM   17  C   UNK N   1      60.563  21.833  55.582  0.00  0.00     0.132 A 
HETATM   18  C   UNK N   1      59.320  21.881  54.936  0.00  0.00     0.102 A 
HETATM   19  C   UNK N   1      58.464  22.965  55.153  0.00  0.00     0.057 A 
BRANCH  16  20
HETATM   20  O   UNK N   1      62.135  22.824  57.082  0.00  0.00    -0.358 OA
HETATM   21  H   UNK N   1      62.731  23.587  57.095  0.00  0.00     0.218 HD
ENDBRANCH  16  20
BRANCH  17  22
HETATM   22  O   UNK N   1      61.386  20.787  55.347  0.00  0.00    -0.356 OA
HETATM   23  H   UNK N   1      62.323  20.904  55.137  0.00  0.00     0.218 HD
ENDBRANCH  17  22
BRANCH  18  24
HETATM   24  O   UNK N   1      58.952  20.881  54.109  0.00  0.00    -0.358 OA
HETATM   25  H   UNK N   1      59.501  20.617  53.356  0.00  0.00     0.218 HD
ENDBRANCH  18  24
ENDBRANCH  12  14
ENDBRANCH  11  12
ENDBRANCH   2  11
BRANCH   3  26
HETATM   26  C   UNK N   1      56.067  26.198  53.634  0.00  0.00    -0.021 A 
HETATM   27  C   UNK N   1      56.077  25.113  52.746  0.00  0.00     0.049 A 
HETATM   28  C   UNK N   1      54.993  24.225  52.692  0.00  0.00     0.102 A 
HETATM   29  C   UNK N   1      53.884  24.419  53.526  0.00  0.00     0.132 A 
HETATM   30  C   UNK N   1      53.864  25.504  54.423  0.00  0.00     0.102 A 
HETATM   31  C   UNK N   1      54.956  26.386  54.479  0.00  0.00     0.049 A 
BRANCH  28  32
HETATM   32  O   UNK N   1      55.012  23.181  51.837  0.00  0.00    -0.358 OA
HETATM   33  H   UNK N   1      54.859  22.274  52.138  0.00  0.00     0.218 HD
ENDBRANCH  28  32
BRANCH  29  34
HETATM   34  O   UNK N   1      52.845  23.558  53.454  0.00  0.00    -0.356 OA
HETATM   35  H   UNK N   1      52.839  22.711  53.921  0.00  0.00     0.218 HD
ENDBRANCH  29  34
BRANCH  30  36
HETATM   36  O   UNK N   1      52.795  25.695  55.225  0.00  0.00    -0.358 OA
HETATM   37  H   UNK N   1      52.769  25.361  56.133  0.00  0.00     0.218 HD
ENDBRANCH  30  36
ENDBRANCH   3  26
BRANCH   7  38
HETATM   38  O   UNK N   1      61.476  29.606  54.981  0.00  0.00    -0.360 OA
HETATM   39  H   UNK N   1      61.903  29.135  55.710  0.00  0.00     0.217 HD
ENDBRANCH   7  38
BRANCH  10  40
HETATM   40  O   UNK N   1      57.975  32.739  55.759  0.00  0.00    -0.361 OA
HETATM   41  H   UNK N   1      57.246  32.885  56.379  0.00  0.00     0.217 HD
ENDBRANCH  10  40
TORSDOF 12
ENDMDL
