# Supplementary material for: Computational discovery of natural inhibitors targeting enterovirus D68 3C protease using molecular docking pharmacokinetics and dynamics simulations
Source: Sci Rep. 2025 Mar 31;15:11015. doi: 10.1038/s41598-025-95163-y (PMC11958634; doi:10.1038/s41598-025-95163-y)
Supplement: Supplementary file 1 — Supplementary Information 1. [file 41598_2025_95163_MOESM1_ESM.zip › docking/5gqy/969516_uff_E=272.07_out.pdbqt]

MODEL 1
REMARK VINA RESULT:      -8.0      0.000      0.000
REMARK  10 active torsions:
REMARK  status: ('A' for Active; 'I' for Inactive)
REMARK    1  A    between atoms: O_1  and  C_12 
REMARK    2  A    between atoms: O_2  and  C_13 
REMARK    3  A    between atoms: O_3  and  C_18 
REMARK    4  A    between atoms: O_4  and  C_19 
REMARK    5  A    between atoms: C_7  and  C_16 
REMARK    6  A    between atoms: C_8  and  C_17 
REMARK    7  A    between atoms: C_9  and  C_20 
REMARK    8  A    between atoms: C_9  and  C_21 
REMARK    9  A    between atoms: C_20  and  C_24 
REMARK   10  A    between atoms: C_21  and  C_25 
ROOT
HETATM    1  C   UNK N   1      62.273  26.040  54.794  0.00  0.00     0.165 C 
ENDROOT
BRANCH   1   2
HETATM    2  C   UNK N   1      63.124  27.270  54.928  0.00  0.00     0.156 C 
HETATM    3  O   UNK N   1      64.332  27.136  55.068  0.00  0.00    -0.293 OA
BRANCH   2   4
HETATM    4  C   UNK N   1      62.537  28.626  54.850  0.00  0.00     0.051 C 
HETATM    5  C   UNK N   1      61.803  28.989  53.783  0.00  0.00     0.015 C 
BRANCH   5   6
HETATM    6  C   UNK N   1      61.172  30.320  53.633  0.00  0.00    -0.033 A 
HETATM    7  C   UNK N   1      60.260  30.732  54.613  0.00  0.00     0.051 A 
HETATM    8  C   UNK N   1      59.639  31.992  54.539  0.00  0.00     0.102 A 
HETATM    9  C   UNK N   1      59.914  32.830  53.441  0.00  0.00     0.099 A 
HETATM   10  C   UNK N   1      60.813  32.412  52.452  0.00  0.00     0.040 A 
HETATM   11  C   UNK N   1      61.450  31.174  52.550  0.00  0.00     0.014 A 
BRANCH   8  12
HETATM   12  O   UNK N   1      58.789  32.426  55.511  0.00  0.00    -0.353 OA
HETATM   13  C   UNK N   1      57.580  31.837  55.825  0.00  0.00     0.210 C 
ENDBRANCH   8  12
BRANCH   9  14
HETATM   14  O   UNK N   1      59.329  34.041  53.324  0.00  0.00    -0.358 OA
HETATM   15  H   UNK N   1      58.403  34.144  53.062  0.00  0.00     0.218 HD
ENDBRANCH   9  14
ENDBRANCH   5   6
ENDBRANCH   2   4
ENDBRANCH   1   2
BRANCH   1  16
HETATM   16  C   UNK N   1      61.427  25.732  55.997  0.00  0.00     0.156 C 
HETATM   17  O   UNK N   1      61.949  25.335  57.028  0.00  0.00    -0.293 OA
BRANCH  16  18
HETATM   18  C   UNK N   1      59.949  25.789  55.862  0.00  0.00     0.051 C 
HETATM   19  C   UNK N   1      59.314  26.896  55.436  0.00  0.00     0.015 C 
BRANCH  19  20
HETATM   20  C   UNK N   1      57.830  27.048  55.422  0.00  0.00    -0.033 A 
HETATM   21  C   UNK N   1      57.060  25.907  55.156  0.00  0.00     0.051 A 
HETATM   22  C   UNK N   1      55.654  25.984  55.061  0.00  0.00     0.102 A 
HETATM   23  C   UNK N   1      55.021  27.220  55.254  0.00  0.00     0.099 A 
HETATM   24  C   UNK N   1      55.781  28.362  55.534  0.00  0.00     0.040 A 
HETATM   25  C   UNK N   1      57.174  28.283  55.614  0.00  0.00     0.014 A 
BRANCH  22  26
HETATM   26  O   UNK N   1      54.894  24.894  54.771  0.00  0.00    -0.353 OA
HETATM   27  C   UNK N   1      54.840  24.272  53.540  0.00  0.00     0.210 C 
ENDBRANCH  22  26
BRANCH  23  28
HETATM   28  O   UNK N   1      53.676  27.303  55.158  0.00  0.00    -0.358 OA
HETATM   29  H   UNK N   1      53.101  26.569  55.418  0.00  0.00     0.218 HD
ENDBRANCH  23  28
ENDBRANCH  19  20
ENDBRANCH  16  18
ENDBRANCH   1  16
TORSDOF 10
ENDMDL
MODEL 2
REMARK VINA RESULT:      -7.6      2.436      6.697
REMARK  10 active torsions:
REMARK  status: ('A' for Active; 'I' for Inactive)
REMARK    1  A    between atoms: O_1  and  C_12 
REMARK    2  A    between atoms: O_2  and  C_13 
REMARK    3  A    between atoms: O_3  and  C_18 
REMARK    4  A    between atoms: O_4  and  C_19 
REMARK    5  A    between atoms: C_7  and  C_16 
REMARK    6  A    between atoms: C_8  and  C_17 
REMARK    7  A    between atoms: C_9  and  C_20 
REMARK    8  A    between atoms: C_9  and  C_21 
REMARK    9  A    between atoms: C_20  and  C_24 
REMARK   10  A    between atoms: C_21  and  C_25 
ROOT
HETATM    1  C   UNK N   1      58.806  23.323  56.343  0.00  0.00     0.165 C 
ENDROOT
BRANCH   1   2
HETATM    2  C   UNK N   1      59.813  23.508  57.442  0.00  0.00     0.156 C 
HETATM    3  O   UNK N   1      59.530  23.125  58.568  0.00  0.00    -0.293 OA
BRANCH   2   4
HETATM    4  C   UNK N   1      61.144  24.100  57.176  0.00  0.00     0.051 C 
HETATM    5  C   UNK N   1      61.565  24.288  55.914  0.00  0.00     0.015 C 
BRANCH   5   6
HETATM    6  C   UNK N   1      62.875  24.883  55.563  0.00  0.00    -0.033 A 
HETATM    7  C   UNK N   1      63.918  24.018  55.209  0.00  0.00     0.051 A 
HETATM    8  C   UNK N   1      65.182  24.519  54.847  0.00  0.00     0.102 A 
HETATM    9  C   UNK N   1      65.404  25.910  54.880  0.00  0.00     0.099 A 
HETATM   10  C   UNK N   1      64.366  26.774  55.250  0.00  0.00     0.040 A 
HETATM   11  C   UNK N   1      63.106  26.271  55.577  0.00  0.00     0.014 A 
BRANCH   8  12
HETATM   12  O   UNK N   1      66.191  23.694  54.451  0.00  0.00    -0.353 OA
HETATM   13  C   UNK N   1      67.003  22.973  55.304  0.00  0.00     0.210 C 
ENDBRANCH   8  12
BRANCH   9  14
HETATM   14  O   UNK N   1      66.606  26.432  54.555  0.00  0.00    -0.358 OA
HETATM   15  H   UNK N   1      67.266  25.935  54.051  0.00  0.00     0.218 HD
ENDBRANCH   9  14
ENDBRANCH   5   6
ENDBRANCH   2   4
ENDBRANCH   1   2
BRANCH   1  16
HETATM   16  C   UNK N   1      57.462  23.935  56.617  0.00  0.00     0.156 C 
HETATM   17  O   UNK N   1      56.591  23.278  57.168  0.00  0.00    -0.293 OA
BRANCH  16  18
HETATM   18  C   UNK N   1      57.175  25.292  56.087  0.00  0.00     0.051 C 
HETATM   19  C   UNK N   1      58.144  26.209  55.913  0.00  0.00     0.015 C 
BRANCH  19  20
HETATM   20  C   UNK N   1      57.885  27.626  55.522  0.00  0.00    -0.033 A 
HETATM   21  C   UNK N   1      58.970  28.381  55.053  0.00  0.00     0.051 A 
HETATM   22  C   UNK N   1      58.819  29.746  54.726  0.00  0.00     0.102 A 
HETATM   23  C   UNK N   1      57.559  30.346  54.859  0.00  0.00     0.099 A 
HETATM   24  C   UNK N   1      56.467  29.596  55.313  0.00  0.00     0.040 A 
HETATM   25  C   UNK N   1      56.624  28.248  55.647  0.00  0.00     0.014 A 
BRANCH  22  26
HETATM   26  O   UNK N   1      59.866  30.502  54.302  0.00  0.00    -0.353 OA
HETATM   27  C   UNK N   1      60.816  31.071  55.126  0.00  0.00     0.210 C 
ENDBRANCH  22  26
BRANCH  23  28
HETATM   28  O   UNK N   1      57.408  31.654  54.554  0.00  0.00    -0.358 OA
HETATM   29  H   UNK N   1      58.035  32.324  54.861  0.00  0.00     0.218 HD
ENDBRANCH  23  28
ENDBRANCH  19  20
ENDBRANCH  16  18
ENDBRANCH   1  16
TORSDOF 10
ENDMDL
MODEL 3
REMARK VINA RESULT:      -7.5     20.979     24.061
REMARK  10 active torsions:
REMARK  status: ('A' for Active; 'I' for Inactive)
REMARK    1  A    between atoms: O_1  and  C_12 
REMARK    2  A    between atoms: O_2  and  C_13 
REMARK    3  A    between atoms: O_3  and  C_18 
REMARK    4  A    between atoms: O_4  and  C_19 
REMARK    5  A    between atoms: C_7  and  C_16 
REMARK    6  A    between atoms: C_8  and  C_17 
REMARK    7  A    between atoms: C_9  and  C_20 
REMARK    8  A    between atoms: C_9  and  C_21 
REMARK    9  A    between atoms: C_20  and  C_24 
REMARK   10  A    between atoms: C_21  and  C_25 
ROOT
HETATM    1  C   UNK N   1      75.664  29.873  70.310  0.00  0.00     0.165 C 
ENDROOT
BRANCH   1   2
HETATM    2  C   UNK N   1      75.045  30.578  71.482  0.00  0.00     0.156 C 
HETATM    3  O   UNK N   1      74.612  31.711  71.324  0.00  0.00    -0.293 OA
BRANCH   2   4
HETATM    4  C   UNK N   1      74.912  29.915  72.799  0.00  0.00     0.051 C 
HETATM    5  C   UNK N   1      73.788  29.249  73.115  0.00  0.00     0.015 C 
BRANCH   5   6
HETATM    6  C   UNK N   1      73.579  28.549  74.403  0.00  0.00    -0.033 A 
HETATM    7  C   UNK N   1      74.626  27.764  74.904  0.00  0.00     0.051 A 
HETATM    8  C   UNK N   1      74.499  27.088  76.131  0.00  0.00     0.102 A 
HETATM    9  C   UNK N   1      73.286  27.176  76.842  0.00  0.00     0.099 A 
HETATM   10  C   UNK N   1      72.234  27.947  76.333  0.00  0.00     0.040 A 
HETATM   11  C   UNK N   1      72.379  28.642  75.131  0.00  0.00     0.014 A 
BRANCH   8  12
HETATM   12  O   UNK N   1      75.527  26.363  76.655  0.00  0.00    -0.353 OA
HETATM   13  C   UNK N   1      76.689  26.040  75.984  0.00  0.00     0.210 C 
ENDBRANCH   8  12
BRANCH   9  14
HETATM   14  O   UNK N   1      73.118  26.532  78.016  0.00  0.00    -0.358 OA
HETATM   15  H   UNK N   1      72.967  27.003  78.847  0.00  0.00     0.218 HD
ENDBRANCH   9  14
ENDBRANCH   5   6
ENDBRANCH   2   4
ENDBRANCH   1   2
BRANCH   1  16
HETATM   16  C   UNK N   1      74.770  28.867  69.643  0.00  0.00     0.156 C 
HETATM   17  O   UNK N   1      73.877  29.241  68.897  0.00  0.00    -0.293 OA
BRANCH  16  18
HETATM   18  C   UNK N   1      74.908  27.435  70.012  0.00  0.00     0.051 C 
HETATM   19  C   UNK N   1      73.866  26.709  70.454  0.00  0.00     0.015 C 
BRANCH  19  20
HETATM   20  C   UNK N   1      73.985  25.314  70.971  0.00  0.00    -0.033 A 
HETATM   21  C   UNK N   1      73.830  24.263  70.056  0.00  0.00     0.051 A 
HETATM   22  C   UNK N   1      73.864  22.918  70.481  0.00  0.00     0.102 A 
HETATM   23  C   UNK N   1      74.073  22.634  71.837  0.00  0.00     0.099 A 
HETATM   24  C   UNK N   1      74.243  23.677  72.756  0.00  0.00     0.040 A 
HETATM   25  C   UNK N   1      74.196  25.007  72.333  0.00  0.00     0.014 A 
BRANCH  22  26
HETATM   26  O   UNK N   1      73.683  21.887  69.613  0.00  0.00    -0.353 OA
HETATM   27  C   UNK N   1      73.331  22.024  68.285  0.00  0.00     0.210 C 
ENDBRANCH  22  26
BRANCH  23  28
HETATM   28  O   UNK N   1      74.100  21.348  72.253  0.00  0.00    -0.358 OA
HETATM   29  H   UNK N   1      73.342  20.940  72.696  0.00  0.00     0.218 HD
ENDBRANCH  23  28
ENDBRANCH  19  20
ENDBRANCH  16  18
ENDBRANCH   1  16
TORSDOF 10
ENDMDL
MODEL 4
REMARK VINA RESULT:      -7.4      1.778      5.344
REMARK  10 active torsions:
REMARK  status: ('A' for Active; 'I' for Inactive)
REMARK    1  A    between atoms: O_1  and  C_12 
REMARK    2  A    between atoms: O_2  and  C_13 
REMARK    3  A    between atoms: O_3  and  C_18 
REMARK    4  A    between atoms: O_4  and  C_19 
REMARK    5  A    between atoms: C_7  and  C_16 
REMARK    6  A    between atoms: C_8  and  C_17 
REMARK    7  A    between atoms: C_9  and  C_20 
REMARK    8  A    between atoms: C_9  and  C_21 
REMARK    9  A    between atoms: C_20  and  C_24 
REMARK   10  A    between atoms: C_21  and  C_25 
ROOT
HETATM    1  C   UNK N   1      59.190  32.002  54.055  0.00  0.00     0.165 C 
ENDROOT
BRANCH   1   2
HETATM    2  C   UNK N   1      60.453  31.284  54.432  0.00  0.00     0.156 C 
HETATM    3  O   UNK N   1      61.466  31.941  54.630  0.00  0.00    -0.293 OA
BRANCH   2   4
HETATM    4  C   UNK N   1      60.481  29.815  54.609  0.00  0.00     0.051 C 
HETATM    5  C   UNK N   1      60.090  29.002  53.612  0.00  0.00     0.015 C 
BRANCH   5   6
HETATM    6  C   UNK N   1      60.098  27.524  53.704  0.00  0.00    -0.033 A 
HETATM    7  C   UNK N   1      60.515  26.940  54.907  0.00  0.00     0.051 A 
HETATM    8  C   UNK N   1      60.529  25.542  55.066  0.00  0.00     0.102 A 
HETATM    9  C   UNK N   1      60.152  24.724  53.983  0.00  0.00     0.099 A 
HETATM   10  C   UNK N   1      59.751  25.307  52.774  0.00  0.00     0.040 A 
HETATM   11  C   UNK N   1      59.709  26.696  52.635  0.00  0.00     0.014 A 
BRANCH   8  12
HETATM   12  O   UNK N   1      60.884  24.962  56.246  0.00  0.00    -0.353 OA
HETATM   13  C   UNK N   1      62.158  24.970  56.779  0.00  0.00     0.210 C 
ENDBRANCH   8  12
BRANCH   9  14
HETATM   14  O   UNK N   1      60.165  23.378  54.088  0.00  0.00    -0.358 OA
HETATM   15  H   UNK N   1      59.543  22.816  53.605  0.00  0.00     0.218 HD
ENDBRANCH   9  14
ENDBRANCH   5   6
ENDBRANCH   2   4
ENDBRANCH   1   2
BRANCH   1  16
HETATM   16  C   UNK N   1      58.070  31.858  55.046  0.00  0.00     0.156 C 
HETATM   17  O   UNK N   1      57.994  32.615  56.002  0.00  0.00    -0.293 OA
BRANCH  16  18
HETATM   18  C   UNK N   1      57.146  30.702  54.912  0.00  0.00     0.051 C 
HETATM   19  C   UNK N   1      57.207  29.642  55.738  0.00  0.00     0.015 C 
BRANCH  19  20
HETATM   20  C   UNK N   1      56.401  28.399  55.555  0.00  0.00    -0.033 A 
HETATM   21  C   UNK N   1      57.057  27.169  55.701  0.00  0.00     0.051 A 
HETATM   22  C   UNK N   1      56.379  25.952  55.479  0.00  0.00     0.102 A 
HETATM   23  C   UNK N   1      55.023  25.979  55.123  0.00  0.00     0.099 A 
HETATM   24  C   UNK N   1      54.356  27.202  54.988  0.00  0.00     0.040 A 
HETATM   25  C   UNK N   1      55.035  28.405  55.196  0.00  0.00     0.014 A 
BRANCH  22  26
HETATM   26  O   UNK N   1      57.007  24.750  55.585  0.00  0.00    -0.353 OA
HETATM   27  C   UNK N   1      57.502  24.216  56.758  0.00  0.00     0.210 C 
ENDBRANCH  22  26
BRANCH  23  28
HETATM   28  O   UNK N   1      54.368  24.817  54.902  0.00  0.00    -0.358 OA
HETATM   29  H   UNK N   1      53.508  24.634  55.306  0.00  0.00     0.218 HD
ENDBRANCH  23  28
ENDBRANCH  19  20
ENDBRANCH  16  18
ENDBRANCH   1  16
TORSDOF 10
ENDMDL
MODEL 5
REMARK VINA RESULT:      -7.3     17.688     20.490
REMARK  10 active torsions:
REMARK  status: ('A' for Active; 'I' for Inactive)
REMARK    1  A    between atoms: O_1  and  C_12 
REMARK    2  A    between atoms: O_2  and  C_13 
REMARK    3  A    between atoms: O_3  and  C_18 
REMARK    4  A    between atoms: O_4  and  C_19 
REMARK    5  A    between atoms: C_7  and  C_16 
REMARK    6  A    between atoms: C_8  and  C_17 
REMARK    7  A    between atoms: C_9  and  C_20 
REMARK    8  A    between atoms: C_9  and  C_21 
REMARK    9  A    between atoms: C_20  and  C_24 
REMARK   10  A    between atoms: C_21  and  C_25 
ROOT
HETATM    1  C   UNK N   1      71.668  27.461  69.423  0.00  0.00     0.165 C 
ENDROOT
BRANCH   1   2
HETATM    2  C   UNK N   1      72.745  28.184  68.666  0.00  0.00     0.156 C 
HETATM    3  O   UNK N   1      72.685  28.215  67.445  0.00  0.00    -0.293 OA
BRANCH   2   4
HETATM    4  C   UNK N   1      73.841  28.889  69.370  0.00  0.00     0.051 C 
HETATM    5  C   UNK N   1      73.946  28.818  70.708  0.00  0.00     0.015 C 
BRANCH   5   6
HETATM    6  C   UNK N   1      75.016  29.483  71.486  0.00  0.00    -0.033 A 
HETATM    7  C   UNK N   1      75.540  30.685  70.992  0.00  0.00     0.051 A 
HETATM    8  C   UNK N   1      76.546  31.376  71.693  0.00  0.00     0.102 A 
HETATM    9  C   UNK N   1      77.054  30.826  72.885  0.00  0.00     0.099 A 
HETATM   10  C   UNK N   1      76.543  29.616  73.370  0.00  0.00     0.040 A 
HETATM   11  C   UNK N   1      75.522  28.953  72.687  0.00  0.00     0.014 A 
BRANCH   8  12
HETATM   12  O   UNK N   1      77.029  32.572  71.252  0.00  0.00    -0.353 OA
HETATM   13  C   UNK N   1      78.133  32.726  70.437  0.00  0.00     0.210 C 
ENDBRANCH   8  12
BRANCH   9  14
HETATM   14  O   UNK N   1      78.030  31.450  73.580  0.00  0.00    -0.358 OA
HETATM   15  H   UNK N   1      77.888  31.797  74.472  0.00  0.00     0.218 HD
ENDBRANCH   9  14
ENDBRANCH   5   6
ENDBRANCH   2   4
ENDBRANCH   1   2
BRANCH   1  16
HETATM   16  C   UNK N   1      71.891  25.983  69.568  0.00  0.00     0.156 C 
HETATM   17  O   UNK N   1      72.363  25.532  70.602  0.00  0.00    -0.293 OA
BRANCH  16  18
HETATM   18  C   UNK N   1      71.655  25.108  68.391  0.00  0.00     0.051 C 
HETATM   19  C   UNK N   1      70.502  25.138  67.700  0.00  0.00     0.015 C 
BRANCH  19  20
HETATM   20  C   UNK N   1      70.164  24.181  66.606  0.00  0.00    -0.033 A 
HETATM   21  C   UNK N   1      71.084  23.161  66.325  0.00  0.00     0.051 A 
HETATM   22  C   UNK N   1      70.867  22.258  65.262  0.00  0.00     0.102 A 
HETATM   23  C   UNK N   1      69.703  22.377  64.490  0.00  0.00     0.099 A 
HETATM   24  C   UNK N   1      68.772  23.385  64.772  0.00  0.00     0.040 A 
HETATM   25  C   UNK N   1      68.998  24.284  65.817  0.00  0.00     0.014 A 
BRANCH  22  26
HETATM   26  O   UNK N   1      71.764  21.284  64.954  0.00  0.00    -0.353 OA
HETATM   27  C   UNK N   1      71.966  20.134  65.692  0.00  0.00     0.210 C 
ENDBRANCH  22  26
BRANCH  23  28
HETATM   28  O   UNK N   1      69.491  21.521  63.466  0.00  0.00    -0.358 OA
HETATM   29  H   UNK N   1      70.207  20.988  63.092  0.00  0.00     0.218 HD
ENDBRANCH  23  28
ENDBRANCH  19  20
ENDBRANCH  16  18
ENDBRANCH   1  16
TORSDOF 10
ENDMDL
MODEL 6
REMARK VINA RESULT:      -7.3      2.109      8.040
REMARK  10 active torsions:
REMARK  status: ('A' for Active; 'I' for Inactive)
REMARK    1  A    between atoms: O_1  and  C_12 
REMARK    2  A    between atoms: O_2  and  C_13 
REMARK    3  A    between atoms: O_3  and  C_18 
REMARK    4  A    between atoms: O_4  and  C_19 
REMARK    5  A    between atoms: C_7  and  C_16 
REMARK    6  A    between atoms: C_8  and  C_17 
REMARK    7  A    between atoms: C_9  and  C_20 
REMARK    8  A    between atoms: C_9  and  C_21 
REMARK    9  A    between atoms: C_20  and  C_24 
REMARK   10  A    between atoms: C_21  and  C_25 
ROOT
HETATM    1  C   UNK N   1      55.816  27.007  56.551  0.00  0.00     0.165 C 
ENDROOT
BRANCH   1   2
HETATM    2  C   UNK N   1      56.134  25.753  55.789  0.00  0.00     0.156 C 
HETATM    3  O   UNK N   1      55.248  25.220  55.137  0.00  0.00    -0.293 OA
BRANCH   2   4
HETATM    4  C   UNK N   1      57.501  25.183  55.781  0.00  0.00     0.051 C 
HETATM    5  C   UNK N   1      57.858  24.258  56.689  0.00  0.00     0.015 C 
BRANCH   5   6
HETATM    6  C   UNK N   1      59.198  23.631  56.742  0.00  0.00    -0.033 A 
HETATM    7  C   UNK N   1      60.316  24.442  56.507  0.00  0.00     0.051 A 
HETATM    8  C   UNK N   1      61.618  23.913  56.561  0.00  0.00     0.102 A 
HETATM    9  C   UNK N   1      61.790  22.538  56.817  0.00  0.00     0.099 A 
HETATM   10  C   UNK N   1      60.673  21.723  57.036  0.00  0.00     0.040 A 
HETATM   11  C   UNK N   1      59.385  22.263  57.013  0.00  0.00     0.014 A 
BRANCH   8  12
HETATM   12  O   UNK N   1      62.716  24.700  56.386  0.00  0.00    -0.353 OA
HETATM   13  C   UNK N   1      63.222  25.088  55.161  0.00  0.00     0.210 C 
ENDBRANCH   8  12
BRANCH   9  14
HETATM   14  O   UNK N   1      63.022  21.986  56.863  0.00  0.00    -0.358 OA
HETATM   15  H   UNK N   1      63.749  22.385  57.361  0.00  0.00     0.218 HD
ENDBRANCH   9  14
ENDBRANCH   5   6
ENDBRANCH   2   4
ENDBRANCH   1   2
BRANCH   1  16
HETATM   16  C   UNK N   1      55.798  28.257  55.717  0.00  0.00     0.156 C 
HETATM   17  O   UNK N   1      54.744  28.680  55.268  0.00  0.00    -0.293 OA
BRANCH  16  18
HETATM   18  C   UNK N   1      57.093  28.881  55.343  0.00  0.00     0.051 C 
HETATM   19  C   UNK N   1      57.211  30.202  55.125  0.00  0.00     0.015 C 
BRANCH  19  20
HETATM   20  C   UNK N   1      58.452  30.852  54.608  0.00  0.00    -0.033 A 
HETATM   21  C   UNK N   1      59.684  30.321  55.017  0.00  0.00     0.051 A 
HETATM   22  C   UNK N   1      60.900  30.920  54.624  0.00  0.00     0.102 A 
HETATM   23  C   UNK N   1      60.869  32.052  53.798  0.00  0.00     0.099 A 
HETATM   24  C   UNK N   1      59.644  32.580  53.374  0.00  0.00     0.040 A 
HETATM   25  C   UNK N   1      58.442  31.992  53.776  0.00  0.00     0.014 A 
BRANCH  22  26
HETATM   26  O   UNK N   1      62.102  30.439  55.037  0.00  0.00    -0.353 OA
HETATM   27  C   UNK N   1      62.596  29.184  54.743  0.00  0.00     0.210 C 
ENDBRANCH  22  26
BRANCH  23  28
HETATM   28  O   UNK N   1      62.029  32.635  53.423  0.00  0.00    -0.358 OA
HETATM   29  H   UNK N   1      62.087  33.192  52.633  0.00  0.00     0.218 HD
ENDBRANCH  23  28
ENDBRANCH  19  20
ENDBRANCH  16  18
ENDBRANCH   1  16
TORSDOF 10
ENDMDL
MODEL 7
REMARK VINA RESULT:      -7.1      2.798      5.340
REMARK  10 active torsions:
REMARK  status: ('A' for Active; 'I' for Inactive)
REMARK    1  A    between atoms: O_1  and  C_12 
REMARK    2  A    between atoms: O_2  and  C_13 
REMARK    3  A    between atoms: O_3  and  C_18 
REMARK    4  A    between atoms: O_4  and  C_19 
REMARK    5  A    between atoms: C_7  and  C_16 
REMARK    6  A    between atoms: C_8  and  C_17 
REMARK    7  A    between atoms: C_9  and  C_20 
REMARK    8  A    between atoms: C_9  and  C_21 
REMARK    9  A    between atoms: C_20  and  C_24 
REMARK   10  A    between atoms: C_21  and  C_25 
ROOT
HETATM    1  C   UNK N   1      58.288  30.111  55.582  0.00  0.00     0.165 C 
ENDROOT
BRANCH   1   2
HETATM    2  C   UNK N   1      58.031  31.564  55.300  0.00  0.00     0.156 C 
HETATM    3  O   UNK N   1      57.570  32.262  56.191  0.00  0.00    -0.293 OA
BRANCH   2   4
HETATM    4  C   UNK N   1      58.366  32.165  53.989  0.00  0.00     0.051 C 
HETATM    5  C   UNK N   1      59.604  32.631  53.751  0.00  0.00     0.015 C 
BRANCH   5   6
HETATM    6  C   UNK N   1      60.023  33.235  52.465  0.00  0.00    -0.033 A 
HETATM    7  C   UNK N   1      59.413  34.432  52.070  0.00  0.00     0.051 A 
HETATM    8  C   UNK N   1      59.779  35.068  50.869  0.00  0.00     0.102 A 
HETATM    9  C   UNK N   1      60.746  34.466  50.040  0.00  0.00     0.099 A 
HETATM   10  C   UNK N   1      61.344  33.260  50.427  0.00  0.00     0.040 A 
HETATM   11  C   UNK N   1      60.999  32.653  51.636  0.00  0.00     0.014 A 
BRANCH   8  12
HETATM   12  O   UNK N   1      59.230  36.258  50.496  0.00  0.00    -0.353 OA
HETATM   13  C   UNK N   1      59.412  37.455  51.160  0.00  0.00     0.210 C 
ENDBRANCH   8  12
BRANCH   9  14
HETATM   14  O   UNK N   1      61.115  35.034  48.873  0.00  0.00    -0.358 OA
HETATM   15  H   UNK N   1      61.008  35.980  48.702  0.00  0.00     0.218 HD
ENDBRANCH   9  14
ENDBRANCH   5   6
ENDBRANCH   2   4
ENDBRANCH   1   2
BRANCH   1  16
HETATM   16  C   UNK N   1      57.075  29.230  55.477  0.00  0.00     0.156 C 
HETATM   17  O   UNK N   1      56.002  29.702  55.131  0.00  0.00    -0.293 OA
BRANCH  16  18
HETATM   18  C   UNK N   1      57.179  27.819  55.928  0.00  0.00     0.051 C 
HETATM   19  C   UNK N   1      58.251  27.058  55.646  0.00  0.00     0.015 C 
BRANCH  19  20
HETATM   20  C   UNK N   1      58.337  25.599  55.952  0.00  0.00    -0.033 A 
HETATM   21  C   UNK N   1      59.553  24.949  55.693  0.00  0.00     0.051 A 
HETATM   22  C   UNK N   1      59.691  23.559  55.894  0.00  0.00     0.102 A 
HETATM   23  C   UNK N   1      58.599  22.825  56.376  0.00  0.00     0.099 A 
HETATM   24  C   UNK N   1      57.386  23.468  56.650  0.00  0.00     0.040 A 
HETATM   25  C   UNK N   1      57.249  24.842  56.437  0.00  0.00     0.014 A 
BRANCH  22  26
HETATM   26  O   UNK N   1      60.852  22.907  55.618  0.00  0.00    -0.353 OA
HETATM   27  C   UNK N   1      61.954  22.867  56.448  0.00  0.00     0.210 C 
ENDBRANCH  22  26
BRANCH  23  28
HETATM   28  O   UNK N   1      58.722  21.492  56.564  0.00  0.00    -0.358 OA
HETATM   29  H   UNK N   1      58.027  20.874  56.294  0.00  0.00     0.218 HD
ENDBRANCH  23  28
ENDBRANCH  19  20
ENDBRANCH  16  18
ENDBRANCH   1  16
TORSDOF 10
ENDMDL
MODEL 8
REMARK VINA RESULT:      -7.0     20.617     23.732
REMARK  10 active torsions:
REMARK  status: ('A' for Active; 'I' for Inactive)
REMARK    1  A    between atoms: O_1  and  C_12 
REMARK    2  A    between atoms: O_2  and  C_13 
REMARK    3  A    between atoms: O_3  and  C_18 
REMARK    4  A    between atoms: O_4  and  C_19 
REMARK    5  A    between atoms: C_7  and  C_16 
REMARK    6  A    between atoms: C_8  and  C_17 
REMARK    7  A    between atoms: C_9  and  C_20 
REMARK    8  A    between atoms: C_9  and  C_21 
REMARK    9  A    between atoms: C_20  and  C_24 
REMARK   10  A    between atoms: C_21  and  C_25 
ROOT
HETATM    1  C   UNK N   1      76.776  30.858  70.612  0.00  0.00     0.165 C 
ENDROOT
BRANCH   1   2
HETATM    2  C   UNK N   1      75.336  31.162  70.907  0.00  0.00     0.156 C 
HETATM    3  O   UNK N   1      75.064  32.189  71.513  0.00  0.00    -0.293 OA
BRANCH   2   4
HETATM    4  C   UNK N   1      74.249  30.271  70.440  0.00  0.00     0.051 C 
HETATM    5  C   UNK N   1      74.531  29.186  69.699  0.00  0.00     0.015 C 
BRANCH   5   6
HETATM    6  C   UNK N   1      73.506  28.239  69.203  0.00  0.00    -0.033 A 
HETATM    7  C   UNK N   1      73.405  26.990  69.829  0.00  0.00     0.051 A 
HETATM    8  C   UNK N   1      72.440  26.052  69.418  0.00  0.00     0.102 A 
HETATM    9  C   UNK N   1      71.593  26.365  68.337  0.00  0.00     0.099 A 
HETATM   10  C   UNK N   1      71.705  27.608  67.700  0.00  0.00     0.040 A 
HETATM   11  C   UNK N   1      72.643  28.546  68.135  0.00  0.00     0.014 A 
BRANCH   8  12
HETATM   12  O   UNK N   1      72.296  24.853  70.050  0.00  0.00    -0.353 OA
HETATM   13  C   UNK N   1      73.119  23.759  69.867  0.00  0.00     0.210 C 
ENDBRANCH   8  12
BRANCH   9  14
HETATM   14  O   UNK N   1      70.664  25.488  67.902  0.00  0.00    -0.358 OA
HETATM   15  H   UNK N   1      69.916  25.758  67.351  0.00  0.00     0.218 HD
ENDBRANCH   9  14
ENDBRANCH   5   6
ENDBRANCH   2   4
ENDBRANCH   1   2
BRANCH   1  16
HETATM   16  C   UNK N   1      77.628  30.632  71.829  0.00  0.00     0.156 C 
HETATM   17  O   UNK N   1      78.810  30.942  71.816  0.00  0.00    -0.293 OA
BRANCH  16  18
HETATM   18  C   UNK N   1      77.042  29.907  72.985  0.00  0.00     0.051 C 
HETATM   19  C   UNK N   1      76.782  28.588  72.941  0.00  0.00     0.015 C 
BRANCH  19  20
HETATM   20  C   UNK N   1      76.062  27.848  74.019  0.00  0.00    -0.033 A 
HETATM   21  C   UNK N   1      74.980  28.488  74.639  0.00  0.00     0.051 A 
HETATM   22  C   UNK N   1      74.292  27.879  75.710  0.00  0.00     0.102 A 
HETATM   23  C   UNK N   1      74.690  26.608  76.146  0.00  0.00     0.099 A 
HETATM   24  C   UNK N   1      75.762  25.956  75.524  0.00  0.00     0.040 A 
HETATM   25  C   UNK N   1      76.448  26.567  74.472  0.00  0.00     0.014 A 
BRANCH  22  26
HETATM   26  O   UNK N   1      73.261  28.499  76.345  0.00  0.00    -0.353 OA
HETATM   27  C   UNK N   1      71.977  28.609  75.848  0.00  0.00     0.210 C 
ENDBRANCH  22  26
BRANCH  23  28
HETATM   28  O   UNK N   1      74.041  26.022  77.176  0.00  0.00    -0.358 OA
HETATM   29  H   UNK N   1      74.420  25.992  78.066  0.00  0.00     0.218 HD
ENDBRANCH  23  28
ENDBRANCH  19  20
ENDBRANCH  16  18
ENDBRANCH   1  16
TORSDOF 10
ENDMDL
MODEL 9
REMARK VINA RESULT:      -6.9     21.041     23.980
REMARK  10 active torsions:
REMARK  status: ('A' for Active; 'I' for Inactive)
REMARK    1  A    between atoms: O_1  and  C_12 
REMARK    2  A    between atoms: O_2  and  C_13 
REMARK    3  A    between atoms: O_3  and  C_18 
REMARK    4  A    between atoms: O_4  and  C_19 
REMARK    5  A    between atoms: C_7  and  C_16 
REMARK    6  A    between atoms: C_8  and  C_17 
REMARK    7  A    between atoms: C_9  and  C_20 
REMARK    8  A    between atoms: C_9  and  C_21 
REMARK    9  A    between atoms: C_20  and  C_24 
REMARK   10  A    between atoms: C_21  and  C_25 
ROOT
HETATM    1  C   UNK N   1      78.880  28.753  72.107  0.00  0.00     0.165 C 
ENDROOT
BRANCH   1   2
HETATM    2  C   UNK N   1      78.238  28.641  70.754  0.00  0.00     0.156 C 
HETATM    3  O   UNK N   1      78.730  29.254  69.818  0.00  0.00    -0.293 OA
BRANCH   2   4
HETATM    4  C   UNK N   1      77.058  27.775  70.531  0.00  0.00     0.051 C 
HETATM    5  C   UNK N   1      75.823  28.304  70.495  0.00  0.00     0.015 C 
BRANCH   5   6
HETATM    6  C   UNK N   1      74.594  27.510  70.265  0.00  0.00    -0.033 A 
HETATM    7  C   UNK N   1      73.650  28.006  69.355  0.00  0.00     0.051 A 
HETATM    8  C   UNK N   1      72.470  27.292  69.078  0.00  0.00     0.102 A 
HETATM    9  C   UNK N   1      72.223  26.082  69.756  0.00  0.00     0.099 A 
HETATM   10  C   UNK N   1      73.159  25.595  70.678  0.00  0.00     0.040 A 
HETATM   11  C   UNK N   1      74.343  26.293  70.923  0.00  0.00     0.014 A 
BRANCH   8  12
HETATM   12  O   UNK N   1      71.567  27.735  68.159  0.00  0.00    -0.353 OA
HETATM   13  C   UNK N   1      71.891  28.368  66.975  0.00  0.00     0.210 C 
ENDBRANCH   8  12
BRANCH   9  14
HETATM   14  O   UNK N   1      71.097  25.373  69.531  0.00  0.00    -0.358 OA
HETATM   15  H   UNK N   1      70.992  24.801  68.758  0.00  0.00     0.218 HD
ENDBRANCH   9  14
ENDBRANCH   5   6
ENDBRANCH   2   4
ENDBRANCH   1   2
BRANCH   1  16
HETATM   16  C   UNK N   1      78.345  29.866  72.963  0.00  0.00     0.156 C 
HETATM   17  O   UNK N   1      79.070  30.797  73.281  0.00  0.00    -0.293 OA
BRANCH  16  18
HETATM   18  C   UNK N   1      76.973  29.741  73.518  0.00  0.00     0.051 C 
HETATM   19  C   UNK N   1      76.524  28.594  74.056  0.00  0.00     0.015 C 
BRANCH  19  20
HETATM   20  C   UNK N   1      75.113  28.378  74.493  0.00  0.00    -0.033 A 
HETATM   21  C   UNK N   1      74.900  27.692  75.697  0.00  0.00     0.051 A 
HETATM   22  C   UNK N   1      73.596  27.392  76.144  0.00  0.00     0.102 A 
HETATM   23  C   UNK N   1      72.498  27.804  75.375  0.00  0.00     0.099 A 
HETATM   24  C   UNK N   1      72.700  28.502  74.178  0.00  0.00     0.040 A 
HETATM   25  C   UNK N   1      73.994  28.785  73.734  0.00  0.00     0.014 A 
BRANCH  22  26
HETATM   26  O   UNK N   1      73.372  26.699  77.292  0.00  0.00    -0.353 OA
HETATM   27  C   UNK N   1      73.660  27.158  78.562  0.00  0.00     0.210 C 
ENDBRANCH  22  26
BRANCH  23  28
HETATM   28  O   UNK N   1      71.246  27.515  75.792  0.00  0.00    -0.358 OA
HETATM   29  H   UNK N   1      70.729  26.799  75.394  0.00  0.00     0.218 HD
ENDBRANCH  23  28
ENDBRANCH  19  20
ENDBRANCH  16  18
ENDBRANCH   1  16
TORSDOF 10
ENDMDL
