# Supplementary material for: Computational discovery of natural inhibitors targeting enterovirus D68 3C protease using molecular docking pharmacokinetics and dynamics simulations
Source: Sci Rep. 2025 Mar 31;15:11015. doi: 10.1038/s41598-025-95163-y (PMC11958634; doi:10.1038/s41598-025-95163-y)
Supplement: Supplementary file 1 — Supplementary Information 1. [file 41598_2025_95163_MOESM1_ESM.zip › docking/docking.csv]

Ligand	Binding Affinity
5gqy_265237_uff_E=2170.87	-10.7
5gqy_64982_uff_E=439.92	-9.5
5gqy_3220_uff_E=196.51	-9.3
5gqy_65064_uff_E=325.39	-9.2
5gqy_2353_uff_E=579.86	-9
5gqy_5281855_uff_E=227.58	-8.9
5gqy_5280445_uff_E=242.10	-8.8
5gqy_5280343_uff_E=380.43	-8.4
5gqy_969516_uff_E=272.07	-8
5gqy_445154_uff_E=172.22	-7.6
