# Supplementary material for: Computational discovery of natural inhibitors targeting enterovirus D68 3C protease using molecular docking pharmacokinetics and dynamics simulations
Source: Sci Rep. 2025 Mar 31;15:11015. doi: 10.1038/s41598-025-95163-y (PMC11958634; doi:10.1038/s41598-025-95163-y)
Supplement: Supplementary file 1 — Supplementary Information 1. [file 41598_2025_95163_MOESM1_ESM.zip › Ligands/Withaferin A.sdf]

265237
  -OEChem-11092402173D

 72 77  0     1  0  0  0  0  0999 V2000
    4.8515    1.8149    0.6365 O   0  0  0  0  0  0  0  0  0  0  0  0
    7.3874    0.8903    0.5525 O   0  0  0  0  0  0  0  0  0  0  0  0
    4.1286   -2.7992   -0.8664 O   0  0  0  0  0  0  0  0  0  0  0  0
   -5.0719   -0.2089    1.3283 O   0  0  0  0  0  0  0  0  0  0  0  0
   -7.2912   -0.3096    1.7116 O   0  0  0  0  0  0  0  0  0  0  0  0
   -8.7687   -0.7773   -1.0966 O   0  0  0  0  0  0  0  0  0  0  0  0
    2.2022    0.9968    0.0988 C   0  0  2  0  0  0  0  0  0  0  0  0
    5.1071    0.6782   -0.2282 C   0  0  1  0  0  0  0  0  0  0  0  0
    2.7589   -0.4510   -0.0867 C   0  0  1  0  0  0  0  0  0  0  0  0
    4.3268   -0.5887    0.1744 C   0  0  2  0  0  0  0  0  0  0  0  0
    0.6926    1.0051   -0.1838 C   0  0  1  0  0  0  0  0  0  0  0  0
   -0.1104    0.0673    0.7375 C   0  0  1  0  0  0  0  0  0  0  0  0
    4.3867    1.9225   -0.7036 C   0  0  1  0  0  0  0  0  0  0  0  0
    2.9132    1.9644   -0.8507 C   0  0  0  0  0  0  0  0  0  0  0  0
   -1.5372    0.3637    0.2149 C   0  0  2  0  0  0  0  0  0  0  0  0
    1.8989   -1.4766    0.7206 C   0  0  0  0  0  0  0  0  0  0  0  0
    0.3849   -1.3600    0.4784 C   0  0  0  0  0  0  0  0  0  0  0  0
   -0.0710    2.3247   -0.1034 C   0  0  0  0  0  0  0  0  0  0  0  0
   -1.5452    1.8989    0.0288 C   0  0  0  0  0  0  0  0  0  0  0  0
    6.5755    0.5542   -0.5757 C   0  0  2  0  0  0  0  0  0  0  0  0
    4.6340   -0.9173    1.6524 C   0  0  0  0  0  0  0  0  0  0  0  0
    4.8248   -1.8049   -0.6548 C   0  0  0  0  0  0  0  0  0  0  0  0
    0.0117    0.4063    2.2443 C   0  0  0  0  0  0  0  0  0  0  0  0
   -2.6930   -0.1358    1.0699 C   0  0  1  0  0  0  0  0  0  0  0  0
    7.0054   -0.7709   -1.1036 C   0  0  0  0  0  0  0  0  0  0  0  0
    6.2151   -1.8419   -1.1638 C   0  0  0  0  0  0  0  0  0  0  0  0
   -4.0286    0.2593    0.4559 C   0  0  1  0  0  0  0  0  0  0  0  0
   -2.6176   -1.6521    1.2507 C   0  0  0  0  0  0  0  0  0  0  0  0
   -4.2083   -0.3470   -0.9245 C   0  0  0  0  0  0  0  0  0  0  0  0
   -5.6037   -0.0646   -1.4093 C   0  0  0  0  0  0  0  0  0  0  0  0
   -6.3665   -0.1515    0.9203 C   0  0  0  0  0  0  0  0  0  0  0  0
   -6.6172    0.0823   -0.5325 C   0  0  0  0  0  0  0  0  0  0  0  0
   -5.7363    0.0124   -2.9050 C   0  0  0  0  0  0  0  0  0  0  0  0
   -8.0381    0.4158   -0.8871 C   0  0  0  0  0  0  0  0  0  0  0  0
    2.3871    1.3223    1.1291 H   0  0  0  0  0  0  0  0  0  0  0  0
    2.5977   -0.6951   -1.1490 H   0  0  0  0  0  0  0  0  0  0  0  0
    0.5720    0.6524   -1.2225 H   0  0  0  0  0  0  0  0  0  0  0  0
    4.8919    2.6158   -1.3626 H   0  0  0  0  0  0  0  0  0  0  0  0
    2.6602    1.7304   -1.8920 H   0  0  0  0  0  0  0  0  0  0  0  0
    2.5745    2.9901   -0.6644 H   0  0  0  0  0  0  0  0  0  0  0  0
   -1.5999   -0.0891   -0.7839 H   0  0  0  0  0  0  0  0  0  0  0  0
    2.0826   -1.3585    1.7934 H   0  0  0  0  0  0  0  0  0  0  0  0
    2.1944   -2.5013    0.4766 H   0  0  0  0  0  0  0  0  0  0  0  0
    0.1689   -1.6611   -0.5546 H   0  0  0  0  0  0  0  0  0  0  0  0
   -0.0927   -2.0954    1.1270 H   0  0  0  0  0  0  0  0  0  0  0  0
    0.0830    2.9429   -0.9938 H   0  0  0  0  0  0  0  0  0  0  0  0
    0.2369    2.9139    0.7676 H   0  0  0  0  0  0  0  0  0  0  0  0
   -1.9984    2.4196    0.8800 H   0  0  0  0  0  0  0  0  0  0  0  0
   -2.1099    2.1777   -0.8677 H   0  0  0  0  0  0  0  0  0  0  0  0
    6.8177    1.2890   -1.3540 H   0  0  0  0  0  0  0  0  0  0  0  0
    4.2853   -1.9169    1.9341 H   0  0  0  0  0  0  0  0  0  0  0  0
    5.7124   -0.9049    1.8479 H   0  0  0  0  0  0  0  0  0  0  0  0
    4.1754   -0.1858    2.3265 H   0  0  0  0  0  0  0  0  0  0  0  0
   -0.4199    1.3820    2.4890 H   0  0  0  0  0  0  0  0  0  0  0  0
   -0.4988   -0.3371    2.8645 H   0  0  0  0  0  0  0  0  0  0  0  0
    1.0492    0.4318    2.5877 H   0  0  0  0  0  0  0  0  0  0  0  0
   -2.6585    0.3110    2.0718 H   0  0  0  0  0  0  0  0  0  0  0  0
    8.0209   -0.8520   -1.4828 H   0  0  0  0  0  0  0  0  0  0  0  0
    6.5728   -2.7741   -1.5869 H   0  0  0  0  0  0  0  0  0  0  0  0
   -4.1188    1.3523    0.4168 H   0  0  0  0  0  0  0  0  0  0  0  0
   -2.3246   -2.1733    0.3338 H   0  0  0  0  0  0  0  0  0  0  0  0
   -1.9183   -1.9169    2.0475 H   0  0  0  0  0  0  0  0  0  0  0  0
   -3.5742   -2.0792    1.5710 H   0  0  0  0  0  0  0  0  0  0  0  0
    7.1493    1.7936    0.8232 H   0  0  0  0  0  0  0  0  0  0  0  0
   -4.0727   -1.4337   -0.9370 H   0  0  0  0  0  0  0  0  0  0  0  0
   -3.4987    0.0937   -1.6316 H   0  0  0  0  0  0  0  0  0  0  0  0
   -5.2890   -0.8742   -3.3674 H   0  0  0  0  0  0  0  0  0  0  0  0
   -5.2182    0.8987   -3.2849 H   0  0  0  0  0  0  0  0  0  0  0  0
   -6.7740    0.0560   -3.2449 H   0  0  0  0  0  0  0  0  0  0  0  0
   -8.0953    1.0291   -1.7920 H   0  0  0  0  0  0  0  0  0  0  0  0
   -8.5206    0.9943   -0.0915 H   0  0  0  0  0  0  0  0  0  0  0  0
   -9.6792   -0.5211   -1.3221 H   0  0  0  0  0  0  0  0  0  0  0  0
  1  8  1  0  0  0  0
  1 13  1  0  0  0  0
  2 20  1  0  0  0  0
  2 64  1  0  0  0  0
  3 22  2  0  0  0  0
  4 27  1  0  0  0  0
  4 31  1  0  0  0  0
  5 31  2  0  0  0  0
  6 34  1  0  0  0  0
  6 72  1  0  0  0  0
  7  9  1  0  0  0  0
  7 11  1  0  0  0  0
  7 14  1  0  0  0  0
  7 35  1  0  0  0  0
  8 10  1  0  0  0  0
  8 13  1  0  0  0  0
  8 20  1  0  0  0  0
  9 10  1  0  0  0  0
  9 16  1  0  0  0  0
  9 36  1  0  0  0  0
 10 21  1  0  0  0  0
 10 22  1  0  0  0  0
 11 12  1  0  0  0  0
 11 18  1  0  0  0  0
 11 37  1  0  0  0  0
 12 15  1  0  0  0  0
 12 17  1  0  0  0  0
 12 23  1  0  0  0  0
 13 14  1  0  0  0  0
 13 38  1  0  0  0  0
 14 39  1  0  0  0  0
 14 40  1  0  0  0  0
 15 19  1  0  0  0  0
 15 24  1  0  0  0  0
 15 41  1  0  0  0  0
 16 17  1  0  0  0  0
 16 42  1  0  0  0  0
 16 43  1  0  0  0  0
 17 44  1  0  0  0  0
 17 45  1  0  0  0  0
 18 19  1  0  0  0  0
 18 46  1  0  0  0  0
 18 47  1  0  0  0  0
 19 48  1  0  0  0  0
 19 49  1  0  0  0  0
 20 25  1  0  0  0  0
 20 50  1  0  0  0  0
 21 51  1  0  0  0  0
 21 52  1  0  0  0  0
 21 53  1  0  0  0  0
 22 26  1  0  0  0  0
 23 54  1  0  0  0  0
 23 55  1  0  0  0  0
 23 56  1  0  0  0  0
 24 27  1  0  0  0  0
 24 28  1  0  0  0  0
 24 57  1  0  0  0  0
 25 26  2  0  0  0  0
 25 58  1  0  0  0  0
 26 59  1  0  0  0  0
 27 29  1  0  0  0  0
 27 60  1  0  0  0  0
 28 61  1  0  0  0  0
 28 62  1  0  0  0  0
 28 63  1  0  0  0  0
 29 30  1  0  0  0  0
 29 65  1  0  0  0  0
 29 66  1  0  0  0  0
 30 32  2  0  0  0  0
 30 33  1  0  0  0  0
 31 32  1  0  0  0  0
 32 34  1  0  0  0  0
 33 67  1  0  0  0  0
 33 68  1  0  0  0  0
 33 69  1  0  0  0  0
 34 70  1  0  0  0  0
 34 71  1  0  0  0  0
M  END
> <PUBCHEM_COMPOUND_CID>
265237

> <PUBCHEM_CONFORMER_RMSD>
0.8

> <PUBCHEM_CONFORMER_DIVERSEORDER>
1
3
4
2

> <PUBCHEM_MMFF94_PARTIAL_CHARGES>
26
1 -0.3
10 0.16
13 -0.05
14 0.09
2 -0.68
20 0.51
22 0.49
25 -0.29
26 -0.14
27 0.28
29 0.14
3 -0.57
30 -0.28
31 0.71
32 -0.12
33 0.14
34 0.42
38 0.1
4 -0.43
5 -0.57
58 0.15
59 0.15
6 -0.68
64 0.4
72 0.4
8 -0.04

> <PUBCHEM_EFFECTIVE_ROTOR_COUNT>
5.2

> <PUBCHEM_PHARMACOPHORE_FEATURES>
13
1 1 acceptor
1 2 acceptor
1 2 donor
1 28 hydrophobe
1 3 acceptor
1 5 acceptor
1 6 acceptor
1 6 donor
5 11 12 15 18 19 rings
6 4 27 29 30 31 32 rings
6 7 9 11 12 16 17 rings
6 8 10 20 22 25 26 rings
7 1 7 8 9 10 13 14 rings

> <PUBCHEM_HEAVY_ATOM_COUNT>
34

> <PUBCHEM_ATOM_DEF_STEREO_COUNT>
11

> <PUBCHEM_ATOM_UDEF_STEREO_COUNT>
0

> <PUBCHEM_BOND_DEF_STEREO_COUNT>
0

> <PUBCHEM_BOND_UDEF_STEREO_COUNT>
0

> <PUBCHEM_ISOTOPIC_ATOM_COUNT>
0

> <PUBCHEM_COMPONENT_COUNT>
1

> <PUBCHEM_CACTVS_TAUTO_COUNT>
1

> <PUBCHEM_CONFORMER_ID>
00040C1500000001

> <PUBCHEM_MMFF94_ENERGY>
113.732

> <PUBCHEM_FEATURE_SELFOVERLAP>
66.069

> <PUBCHEM_SHAPE_FINGERPRINT>
10299344 5 17418376887386283231
11135926 11 18410013222001632475
11456790 92 9151180818353732254
11578080 2 12108943057894196740
12166972 35 17917714595693768296
12236239 1 17917715695326201793
12838862 33 18261661653697945144
13533116 47 18131355194149306344
1361 2 18343305847154588854
13782708 43 14548726327172273095
13811026 1 18260265231002056488
13835254 42 18059296444903287872
14068700 675 16558747923608735649
14118638 360 18410576146216684264
14170010 4 18410296917613162900
14840074 17 18202001014751105879
14856354 85 16702301265759427869
15119646 104 18060140925118569103
15131766 46 15793726545475910070
15183329 4 18408884032027911091
15198563 99 18115026294999428413
15301273 46 13398632736053775715
15352257 5 16343983594025023167
15419008 47 17603584132175592933
15439362 3 16445620396736291196
18608769 82 17240205469834577035
2026 5 17914625947826805710
21033648 29 16805601537976301932
21267235 1 18335996297593687184
21792961 116 17676207935603403323
22061861 79 18260830393195918751
221357 26 18410578358166974552
23516275 137 16915970420594266663
23522609 53 17345215431003664065
23559900 14 18334861662251099616
23569914 152 17327430555456556279
23569943 247 18129103308252769587
23576562 1 18041558178678301647
24771750 20 17682136699869549724
249057 3 18333735748931652254
255183 451 17985558745695634734
3004659 81 18187087256348789040
3009799 131 18040997340762170740
335352 9 18335708252234755582
3633792 109 18412548678139140073
4015057 19 18340769346643092497
4073 2 17168433786345597840
4098825 35 18339078195097037205
4325135 7 18130787858622884148
59755656 215 18040434378261321220
6081469 158 17749111055064467862
6691757 9 15769782356499399295

> <PUBCHEM_SHAPE_MULTIPOLES>
664.49
22.6
1.98
1.68
21.51
0.15
0.31
-2.71
7.64
-2.94
0.18
1.9
-0.31
1.25

> <PUBCHEM_SHAPE_SELFOVERLAP>
1442.082

> <PUBCHEM_SHAPE_VOLUME>
360.2

> <PUBCHEM_COORDINATE_TYPE>
2
5
10

$$$$
