# Supplementary material for: Computational discovery of natural inhibitors targeting enterovirus D68 3C protease using molecular docking pharmacokinetics and dynamics simulations
Source: Sci Rep. 2025 Mar 31;15:11015. doi: 10.1038/s41598-025-95163-y (PMC11958634; doi:10.1038/s41598-025-95163-y)
Supplement: Supplementary file 1 — Supplementary Information 1. [file 41598_2025_95163_MOESM1_ESM.zip › MDS-100-results/MDS-100(MMGBSA)/82.pdb]

ATOM      1  N   ILE A   5      95.345  32.980  55.925  1.00 42.04           N  
ATOM      2  CA  ILE A   5      96.107  32.879  57.223  1.00 37.44           C  
ATOM      3  C   ILE A   5      97.417  31.993  57.124  1.00 38.27           C  
ATOM      4  O   ILE A   5      97.401  30.965  56.449  1.00 34.50           O  
ATOM      5  CB  ILE A   5      95.133  32.362  58.269  1.00 40.19           C  
ATOM      6  CG1 ILE A   5      95.727  32.338  59.638  1.00 40.83           C  
ATOM      7  CG2 ILE A   5      94.633  30.951  58.006  1.00 39.83           C  
ATOM      8  CD1 ILE A   5      94.824  32.984  60.631  1.00 50.25           C  
ATOM      9  HN1 ILE A   5      94.502  33.550  55.989  1.00  0.00           H  
ATOM     10  HN2 ILE A   5      95.126  32.052  55.563  1.00  0.00           H  
ATOM     11  HN3 ILE A   5      95.951  33.316  55.177  1.00  0.00           H  
ATOM     12  N   SER A   6      98.454  32.323  57.886  1.00 32.56           N  
ATOM     13  CA  SER A   6      99.712  31.542  57.970  1.00 37.66           C  
ATOM     14  C   SER A   6      99.615  30.278  58.815  1.00 38.06           C  
ATOM     15  O   SER A   6      98.778  30.172  59.733  1.00 31.55           O  
ATOM     16  CB  SER A   6     100.825  32.454  58.487  1.00 36.03           C  
ATOM     17  OG  SER A   6     100.802  32.553  59.911  1.00 37.90           O  
ATOM     18  HN  SER A   6      98.380  33.169  58.451  1.00  0.00           H  
ATOM     19  HG  SER A   6     101.494  33.120  60.232  1.00  0.00           H  
ATOM     20  N   ALA A   7     100.496  29.300  58.569  1.00 34.03           N  
ATOM     21  CA  ALA A   7     100.505  28.108  59.384  1.00 29.27           C  
ATOM     22  C   ALA A   7     100.897  28.430  60.785  1.00 28.15           C  
ATOM     23  O   ALA A   7     100.444  27.786  61.714  1.00 30.62           O  
ATOM     24  CB  ALA A   7     101.480  27.048  58.796  1.00 35.12           C  
ATOM     25  HN  ALA A   7     101.163  29.397  57.803  1.00  0.00           H  
ATOM     26  N   ASP A   8     101.770  29.413  60.973  1.00 30.46           N  
ATOM     27  CA  ASP A   8     102.214  29.798  62.289  1.00 33.78           C  
ATOM     28  C   ASP A   8     101.005  30.317  63.141  1.00 29.36           C  
ATOM     29  O   ASP A   8     100.890  29.959  64.311  1.00 31.66           O  
ATOM     30  CB  ASP A   8     103.314  30.858  62.222  1.00 40.63           C  
ATOM     31  CG  ASP A   8     103.645  31.547  63.628  1.00 61.00           C  
ATOM     32  OD1 ASP A   8     103.830  30.947  64.744  1.00 61.41           O  
ATOM     33  OD2 ASP A   8     103.744  32.790  63.605  1.00 82.28           O1-
ATOM     34  HN  ASP A   8     102.137  29.910  60.162  1.00  0.00           H  
ATOM     35  N   GLN A   9     100.153  31.118  62.542  1.00 28.57           N  
ATOM     36  CA  GLN A   9      98.942  31.642  63.200  1.00 29.71           C  
ATOM     37  C   GLN A   9      97.999  30.504  63.532  1.00 25.14           C  
ATOM     38  O   GLN A   9      97.520  30.424  64.667  1.00 28.59           O  
ATOM     39  CB  GLN A   9      98.262  32.703  62.329  1.00 31.95           C  
ATOM     40  CG  GLN A   9      99.101  34.022  62.330  1.00 33.71           C  
ATOM     41  CD  GLN A   9      98.505  35.082  61.435  1.00 47.74           C  
ATOM     42  NE2 GLN A   9      98.762  34.950  60.121  1.00 52.64           N  
ATOM     43  OE1 GLN A   9      97.760  36.006  61.894  1.00 46.30           O  
ATOM     44  HN  GLN A   9     100.338  31.390  61.577  1.00  0.00           H  
ATOM     45 1HE2 GLN A   9      98.359  35.666  59.516  1.00  0.00           H  
ATOM     46 2HE2 GLN A   9      99.359  34.209  59.753  1.00  0.00           H  
ATOM     47  N   VAL A  10      97.828  29.562  62.583  1.00 25.07           N  
ATOM     48  CA  VAL A  10      97.061  28.368  62.849  1.00 25.46           C  
ATOM     49  C   VAL A  10      97.537  27.573  63.998  1.00 29.26           C  
ATOM     50  O   VAL A  10      96.768  27.190  64.913  1.00 26.64           O  
ATOM     51  CB  VAL A  10      96.797  27.562  61.541  1.00 26.04           C  
ATOM     52  CG1 VAL A  10      96.152  26.248  61.887  1.00 29.28           C  
ATOM     53  CG2 VAL A  10      95.839  28.378  60.690  1.00 28.10           C  
ATOM     54  HN  VAL A  10      98.247  29.695  61.663  1.00  0.00           H  
ATOM     55  N   ASN A  11      98.834  27.303  64.002  1.00 27.18           N  
ATOM     56  CA  ASN A  11      99.388  26.551  65.107  1.00 29.33           C  
ATOM     57  C   ASN A  11      99.293  27.244  66.421  1.00 27.78           C  
ATOM     58  O   ASN A  11      99.140  26.566  67.443  1.00 29.07           O  
ATOM     59  CB  ASN A  11     100.876  26.196  64.860  1.00 31.11           C  
ATOM     60  CG  ASN A  11     100.981  25.129  63.799  1.00 37.90           C  
ATOM     61  ND2 ASN A  11     101.931  25.198  62.960  1.00 44.31           N  
ATOM     62  OD1 ASN A  11     100.144  24.264  63.764  1.00 52.05           O  
ATOM     63  HN  ASN A  11      99.432  27.620  63.239  1.00  0.00           H  
ATOM     64 1HD2 ASN A  11     102.002  24.476  62.243  1.00  0.00           H  
ATOM     65 2HD2 ASN A  11     102.640  25.931  62.990  1.00  0.00           H  
ATOM     66  N   GLN A  12      99.363  28.572  66.406  1.00 26.48           N  
ATOM     67  CA  GLN A  12      99.219  29.282  67.688  1.00 31.31           C  
ATOM     68  C   GLN A  12      97.802  29.023  68.274  1.00 32.37           C  
ATOM     69  O   GLN A  12      97.618  28.848  69.502  1.00 33.76           O  
ATOM     70  CB  GLN A  12      99.475  30.766  67.494  1.00 32.14           C  
ATOM     71  CG  GLN A  12     100.954  31.115  67.297  1.00 40.39           C  
ATOM     72  CD  GLN A  12     101.079  32.583  67.302  1.00 53.71           C  
ATOM     73  NE2 GLN A  12     101.328  33.154  66.161  1.00 65.28           N  
ATOM     74  OE1 GLN A  12     100.856  33.214  68.321  1.00 65.22           O  
ATOM     75  HN  GLN A  12      99.512  29.082  65.535  1.00  0.00           H  
ATOM     76 1HE2 GLN A  12     101.415  34.170  66.164  1.00  0.00           H  
ATOM     77 2HE2 GLN A  12     101.515  32.626  65.308  1.00  0.00           H  
ATOM     78  N   ILE A  13      96.829  28.911  67.379  1.00 27.96           N  
ATOM     79  CA  ILE A  13      95.459  28.587  67.834  1.00 30.30           C  
ATOM     80  C   ILE A  13      95.379  27.195  68.280  1.00 26.75           C  
ATOM     81  O   ILE A  13      94.873  26.910  69.334  1.00 35.26           O  
ATOM     82  CB  ILE A  13      94.437  28.822  66.735  1.00 30.75           C  
ATOM     83  CG1 ILE A  13      94.342  30.298  66.370  1.00 29.38           C  
ATOM     84  CG2 ILE A  13      93.067  28.241  67.137  1.00 32.90           C  
ATOM     85  CD1 ILE A  13      93.653  31.189  67.409  1.00 35.60           C  
ATOM     86  HN  ILE A  13      97.024  29.047  66.387  1.00  0.00           H  
ATOM     87  N   ILE A  14      95.889  26.261  67.509  1.00 32.52           N  
ATOM     88  CA  ILE A  14      95.753  24.840  67.834  1.00 32.31           C  
ATOM     89  C   ILE A  14      96.432  24.529  69.121  1.00 40.17           C  
ATOM     90  O   ILE A  14      95.977  23.681  69.880  1.00 34.70           O  
ATOM     91  CB  ILE A  14      96.472  23.931  66.793  1.00 38.96           C  
ATOM     92  CG1 ILE A  14      96.017  24.145  65.345  1.00 41.60           C  
ATOM     93  CG2 ILE A  14      96.397  22.478  67.163  1.00 42.91           C  
ATOM     94  CD1 ILE A  14      94.591  23.799  65.035  1.00 40.95           C  
ATOM     95  HN  ILE A  14      96.392  26.533  66.664  1.00  0.00           H  
ATOM     96  N   TYR A  15      97.589  25.146  69.378  1.00 33.71           N  
ATOM     97  CA  TYR A  15      98.301  24.795  70.599  1.00 36.61           C  
ATOM     98  C   TYR A  15      98.083  25.802  71.724  1.00 39.16           C  
ATOM     99  O   TYR A  15      98.840  25.845  72.678  1.00 37.66           O  
ATOM    100  CB  TYR A  15      99.773  24.558  70.323  1.00 35.85           C  
ATOM    101  CG  TYR A  15      99.987  23.338  69.444  1.00 33.52           C  
ATOM    102  CD1 TYR A  15     100.077  22.068  69.992  1.00 39.48           C  
ATOM    103  CD2 TYR A  15     100.105  23.459  68.094  1.00 36.06           C  
ATOM    104  CE1 TYR A  15     100.247  20.955  69.195  1.00 38.67           C  
ATOM    105  CE2 TYR A  15     100.285  22.345  67.287  1.00 35.47           C  
ATOM    106  CZ  TYR A  15     100.356  21.100  67.871  1.00 38.95           C  
ATOM    107  OH  TYR A  15     100.589  19.972  67.060  1.00 44.25           O  
ATOM    108  HN  TYR A  15      97.964  25.844  68.736  1.00  0.00           H  
ATOM    109  HH  TYR A  15     100.666  20.075  66.119  1.00  0.00           H  
ATOM    110  N   ASN A  16      97.033  26.590  71.615  1.00 38.60           N  
ATOM    111  CA  ASN A  16      96.680  27.534  72.688  1.00 38.74           C  
ATOM    112  C   ASN A  16      97.804  28.494  73.075  1.00 39.54           C  
ATOM    113  O   ASN A  16      98.027  28.764  74.243  1.00 40.16           O  
ATOM    114  CB  ASN A  16      96.202  26.680  73.886  1.00 47.10           C  
ATOM    115  CG  ASN A  16      95.309  27.447  74.846  1.00 60.67           C  
ATOM    116  ND2 ASN A  16      94.986  28.713  74.547  1.00 58.43           N  
ATOM    117  OD1 ASN A  16      94.946  26.912  75.871  1.00 76.49           O  
ATOM    118  HN  ASN A  16      96.456  26.545  70.775  1.00  0.00           H  
ATOM    119 1HD2 ASN A  16      94.386  29.228  75.192  1.00  0.00           H  
ATOM    120 2HD2 ASN A  16      95.292  29.163  73.684  1.00  0.00           H  
ATOM    121  N   LEU A  17      98.541  29.004  72.091  1.00 34.08           N  
ATOM    122  CA  LEU A  17      99.560  29.965  72.299  1.00 35.55           C  
ATOM    123  C   LEU A  17      99.160  31.341  71.852  1.00 39.09           C  
ATOM    124  O   LEU A  17      99.881  32.232  72.133  1.00 37.35           O  
ATOM    125  CB  LEU A  17     100.807  29.563  71.514  1.00 39.41           C  
ATOM    126  CG  LEU A  17     101.396  28.248  72.026  1.00 49.64           C  
ATOM    127  CD1 LEU A  17     102.474  27.753  71.085  1.00 49.74           C  
ATOM    128  CD2 LEU A  17     101.919  28.442  73.459  1.00 49.83           C  
ATOM    129  HN  LEU A  17      98.363  28.686  71.138  1.00  0.00           H  
ATOM    130  N   HIS A  18      98.026  31.523  71.158  1.00 30.29           N  
ATOM    131  CA  HIS A  18      97.664  32.833  70.630  1.00 29.84           C  
ATOM    132  C   HIS A  18      97.179  33.739  71.706  1.00 31.36           C  
ATOM    133  O   HIS A  18      96.329  33.336  72.523  1.00 30.87           O  
ATOM    134  CB  HIS A  18      96.544  32.635  69.593  1.00 33.45           C  
ATOM    135  CG  HIS A  18      96.408  33.755  68.635  1.00 28.40           C  
ATOM    136  CD2 HIS A  18      96.874  33.929  67.381  1.00 32.34           C  
ATOM    137  ND1 HIS A  18      95.805  34.928  68.985  1.00 31.14           N  
ATOM    138  CE1 HIS A  18      95.856  35.770  67.983  1.00 31.49           C  
ATOM    139  NE2 HIS A  18      96.470  35.165  66.976  1.00 35.02           N  
ATOM    140  HN  HIS A  18      97.405  30.730  70.997  1.00  0.00           H  
ATOM    141  HD1 HIS A  18      95.378  35.120  69.891  1.00  0.00           H  
ATOM    142  HE2 HIS A  18      96.616  35.561  66.048  1.00  0.00           H  
ATOM    143  N   HIS A  19      97.550  34.992  71.646  1.00 32.63           N  
ATOM    144  CA  HIS A  19      97.239  35.954  72.713  1.00 36.62           C  
ATOM    145  C   HIS A  19      95.755  36.337  72.723  1.00 36.03           C  
ATOM    146  O   HIS A  19      95.198  36.752  73.732  1.00 33.12           O  
ATOM    147  CB  HIS A  19      98.110  37.215  72.512  1.00 36.36           C  
ATOM    148  CG  HIS A  19      97.672  38.091  71.388  1.00 30.92           C  
ATOM    149  CD2 HIS A  19      97.811  37.983  70.055  1.00 39.44           C  
ATOM    150  ND1 HIS A  19      96.923  39.237  71.603  1.00 36.78           N  
ATOM    151  CE1 HIS A  19      96.646  39.800  70.453  1.00 34.59           C  
ATOM    152  NE2 HIS A  19      97.122  39.028  69.483  1.00 38.61           N  
ATOM    153  HN  HIS A  19      98.073  35.312  70.831  1.00  0.00           H  
ATOM    154  HD1 HIS A  19      96.632  39.588  72.516  1.00  0.00           H  
ATOM    155  HE2 HIS A  19      96.998  39.183  68.483  1.00  0.00           H  
ATOM    156  N   ASP A  20      95.076  36.207  71.587  1.00 31.03           N  
ATOM    157  CA  ASP A  20      93.656  36.577  71.524  1.00 32.15           C  
ATOM    158  C   ASP A  20      93.017  35.979  70.250  1.00 26.45           C  
ATOM    159  O   ASP A  20      93.045  36.614  69.206  1.00 24.99           O  
ATOM    160  CB  ASP A  20      93.512  38.119  71.490  1.00 30.63           C  
ATOM    161  CG  ASP A  20      92.062  38.534  71.414  1.00 36.71           C  
ATOM    162  OD1 ASP A  20      91.150  37.657  71.486  1.00 31.47           O  
ATOM    163  OD2 ASP A  20      91.811  39.700  71.227  1.00 30.35           O1-
ATOM    164  HN  ASP A  20      95.544  35.848  70.755  1.00  0.00           H  
ATOM    165  N   PRO A  21      92.402  34.812  70.374  1.00 26.98           N  
ATOM    166  CA  PRO A  21      91.800  34.090  69.214  1.00 26.40           C  
ATOM    167  C   PRO A  21      90.796  34.925  68.472  1.00 25.63           C  
ATOM    168  O   PRO A  21      90.610  34.707  67.277  1.00 23.50           O  
ATOM    169  CB  PRO A  21      91.183  32.823  69.858  1.00 25.92           C  
ATOM    170  CG  PRO A  21      92.123  32.546  70.946  1.00 31.69           C  
ATOM    171  CD  PRO A  21      92.472  33.928  71.562  1.00 29.11           C  
ATOM    172  N   PHE A  22      90.208  35.965  69.092  1.00 23.96           N  
ATOM    173  CA  PHE A  22      89.264  36.802  68.376  1.00 25.52           C  
ATOM    174  C   PHE A  22      89.849  37.614  67.281  1.00 27.37           C  
ATOM    175  O   PHE A  22      89.140  38.104  66.357  1.00 26.32           O  
ATOM    176  CB  PHE A  22      88.535  37.816  69.296  1.00 31.07           C  
ATOM    177  CG  PHE A  22      87.465  37.182  70.130  1.00 30.40           C  
ATOM    178  CD1 PHE A  22      87.737  36.624  71.329  1.00 30.73           C  
ATOM    179  CD2 PHE A  22      86.156  37.150  69.643  1.00 31.53           C  
ATOM    180  CE1 PHE A  22      86.747  35.984  72.081  1.00 33.91           C  
ATOM    181  CE2 PHE A  22      85.145  36.586  70.419  1.00 29.25           C  
ATOM    182  CZ  PHE A  22      85.423  36.033  71.624  1.00 29.21           C  
ATOM    183  HN  PHE A  22      90.427  36.165  70.068  1.00  0.00           H  
ATOM    184  N   GLU A  23      91.160  37.733  67.313  1.00 25.85           N  
ATOM    185  CA  GLU A  23      91.849  38.507  66.245  1.00 27.25           C  
ATOM    186  C   GLU A  23      91.769  37.698  64.895  1.00 27.21           C  
ATOM    187  O   GLU A  23      91.832  38.273  63.795  1.00 27.69           O  
ATOM    188  CB  GLU A  23      93.371  38.652  66.581  1.00 32.09           C  
ATOM    189  CG  GLU A  23      94.170  39.246  65.424  1.00 41.34           C  
ATOM    190  CD  GLU A  23      95.704  39.202  65.610  1.00 45.35           C  
ATOM    191  OE1 GLU A  23      96.169  39.087  66.751  1.00 48.63           O  
ATOM    192  OE2 GLU A  23      96.428  39.267  64.595  1.00 55.34           O1-
ATOM    193  HN  GLU A  23      91.698  37.299  68.063  1.00  0.00           H  
ATOM    194  N   ILE A  24      91.657  36.373  64.978  1.00 27.60           N  
ATOM    195  CA  ILE A  24      91.588  35.601  63.738  1.00 27.62           C  
ATOM    196  C   ILE A  24      90.364  34.692  63.485  1.00 26.24           C  
ATOM    197  O   ILE A  24      90.042  34.456  62.324  1.00 24.93           O  
ATOM    198  CB  ILE A  24      92.887  34.861  63.497  1.00 37.04           C  
ATOM    199  CG1 ILE A  24      93.204  33.999  64.632  1.00 34.17           C  
ATOM    200  CG2 ILE A  24      94.072  35.838  63.262  1.00 39.64           C  
ATOM    201  CD1 ILE A  24      94.610  33.442  64.464  1.00 43.99           C  
ATOM    202  HN  ILE A  24      91.620  35.908  65.885  1.00  0.00           H  
ATOM    203  N   LEU A  25      89.738  34.198  64.562  1.00 25.24           N  
ATOM    204  CA  LEU A  25      88.474  33.499  64.533  1.00 24.09           C  
ATOM    205  C   LEU A  25      87.297  34.461  64.486  1.00 24.11           C  
ATOM    206  O   LEU A  25      87.399  35.625  64.842  1.00 23.81           O  
ATOM    207  CB  LEU A  25      88.363  32.515  65.668  1.00 25.19           C  
ATOM    208  CG  LEU A  25      89.512  31.530  65.782  1.00 24.71           C  
ATOM    209  CD1 LEU A  25      89.383  30.643  66.990  1.00 24.76           C  
ATOM    210  CD2 LEU A  25      89.729  30.625  64.519  1.00 26.90           C  
ATOM    211  HN  LEU A  25      90.187  34.325  65.469  1.00  0.00           H  
ATOM    212  N   GLY A  26      86.209  33.981  63.933  1.00 22.72           N  
ATOM    213  CA  GLY A  26      85.043  34.782  63.685  1.00 21.48           C  
ATOM    214  C   GLY A  26      85.077  35.408  62.328  1.00 24.36           C  
ATOM    215  O   GLY A  26      85.710  34.841  61.389  1.00 22.87           O  
ATOM    216  HN  GLY A  26      86.190  32.996  63.668  1.00  0.00           H  
ATOM    217  N   CYS A  27      84.395  36.555  62.177  1.00 21.08           N  
ATOM    218  CA  CYS A  27      84.181  37.146  60.872  1.00 23.21           C  
ATOM    219  C   CYS A  27      85.042  38.348  60.756  1.00 28.94           C  
ATOM    220  O   CYS A  27      85.002  39.204  61.607  1.00 28.86           O  
ATOM    221  CB  CYS A  27      82.750  37.494  60.701  1.00 27.21           C  
ATOM    222  SG  CYS A  27      82.333  38.230  59.122  1.00 30.21           S  
ATOM    223  HN  CYS A  27      84.018  37.022  63.002  1.00  0.00           H  
ATOM    224  N   HIS A  28      85.899  38.421  59.757  1.00 26.32           N  
ATOM    225  CA  HIS A  28      86.826  39.549  59.615  1.00 28.37           C  
ATOM    226  C   HIS A  28      86.787  40.108  58.185  1.00 31.05           C  
ATOM    227  O   HIS A  28      86.676  39.351  57.197  1.00 26.24           O  
ATOM    228  CB  HIS A  28      88.248  39.057  59.911  1.00 29.89           C  
ATOM    229  CG  HIS A  28      88.425  38.645  61.295  1.00 30.90           C  
ATOM    230  CD2 HIS A  28      88.233  37.462  61.904  1.00 29.38           C  
ATOM    231  ND1 HIS A  28      88.731  39.546  62.279  1.00 30.99           N  
ATOM    232  CE1 HIS A  28      88.730  38.946  63.444  1.00 29.88           C  
ATOM    233  NE2 HIS A  28      88.447  37.662  63.244  1.00 30.72           N  
ATOM    234  HN  HIS A  28      85.918  37.673  59.064  1.00  0.00           H  
ATOM    235  HD1 HIS A  28      88.930  40.535  62.128  1.00  0.00           H  
ATOM    236  HE2 HIS A  28      88.397  36.945  63.967  1.00  0.00           H  
ATOM    237  N   LEU A  29      86.786  41.432  58.071  1.00 29.66           N  
ATOM    238  CA  LEU A  29      86.664  42.098  56.787  1.00 34.19           C  
ATOM    239  C   LEU A  29      87.947  41.956  56.025  1.00 34.72           C  
ATOM    240  O   LEU A  29      88.948  42.141  56.613  1.00 35.05           O  
ATOM    241  CB  LEU A  29      86.337  43.594  57.017  1.00 33.80           C  
ATOM    242  CG  LEU A  29      86.287  44.419  55.735  1.00 38.30           C  
ATOM    243  CD1 LEU A  29      85.268  43.904  54.745  1.00 34.81           C  
ATOM    244  CD2 LEU A  29      85.964  45.885  56.036  1.00 42.63           C  
ATOM    245  HN  LEU A  29      86.874  41.999  58.914  1.00  0.00           H  
ATOM    246  N   LEU A  30      87.960  41.457  54.811  1.00 31.36           N  
ATOM    247  CA  LEU A  30      89.241  41.403  54.095  1.00 37.72           C  
ATOM    248  C   LEU A  30      89.383  42.642  53.198  1.00 46.28           C  
ATOM    249  O   LEU A  30      90.438  43.234  53.199  1.00 41.53           O  
ATOM    250  CB  LEU A  30      89.392  40.182  53.228  1.00 36.51           C  
ATOM    251  CG  LEU A  30      89.520  38.879  53.962  1.00 36.53           C  
ATOM    252  CD1 LEU A  30      89.509  37.761  52.973  1.00 40.05           C  
ATOM    253  CD2 LEU A  30      90.746  38.882  54.889  1.00 41.44           C  
ATOM    254  HN  LEU A  30      87.103  41.116  54.376  1.00  0.00           H  
ATOM    255  N   GLU A  31      88.352  43.021  52.444  1.00 39.44           N  
ATOM    256  CA  GLU A  31      88.435  44.237  51.598  1.00 43.83           C  
ATOM    257  C   GLU A  31      87.088  44.739  51.120  1.00 43.90           C  
ATOM    258  O   GLU A  31      86.076  44.013  51.216  1.00 39.03           O  
ATOM    259  CB  GLU A  31      89.343  43.976  50.419  1.00 53.40           C  
ATOM    260  CG  GLU A  31      88.910  42.861  49.543  1.00 54.25           C  
ATOM    261  CD  GLU A  31      90.039  42.263  48.717  1.00 69.24           C  
ATOM    262  OE1 GLU A  31      91.154  42.149  49.267  1.00 74.24           O  
ATOM    263  OE2 GLU A  31      89.789  41.858  47.538  1.00 68.27           O1-
ATOM    264  HN  GLU A  31      87.495  42.468  52.448  1.00  0.00           H  
ATOM    265  N   GLU A  32      87.007  46.020  50.774  1.00 38.63           N  
ATOM    266  CA  GLU A  32      85.776  46.597  50.241  1.00 41.68           C  
ATOM    267  C   GLU A  32      85.879  46.776  48.782  1.00 39.59           C  
ATOM    268  O   GLU A  32      86.847  47.293  48.300  1.00 39.03           O  
ATOM    269  CB  GLU A  32      85.421  47.941  50.827  1.00 44.59           C  
ATOM    270  CG  GLU A  32      85.812  48.098  52.269  1.00 55.05           C  
ATOM    271  CD  GLU A  32      85.050  49.213  52.980  1.00 64.13           C  
ATOM    272  OE1 GLU A  32      84.111  49.797  52.370  1.00 58.86           O  
ATOM    273  OE2 GLU A  32      85.389  49.450  54.171  1.00 71.01           O1-
ATOM    274  HN  GLU A  32      87.827  46.616  50.884  1.00  0.00           H  
ATOM    275  N   GLY A  33      84.845  46.405  48.078  1.00 34.64           N  
ATOM    276  CA  GLY A  33      84.771  46.508  46.620  1.00 37.30           C  
ATOM    277  C   GLY A  33      83.812  47.658  46.361  1.00 40.30           C  
ATOM    278  O   GLY A  33      83.466  48.418  47.294  1.00 37.51           O  
ATOM    279  HN  GLY A  33      84.040  46.020  48.573  1.00  0.00           H  
ATOM    280  N   LYS A  34      83.361  47.811  45.134  1.00 42.27           N  
ATOM    281  CA  LYS A  34      82.482  48.953  44.850  1.00 53.71           C  
ATOM    282  C   LYS A  34      81.117  48.757  45.498  1.00 47.36           C  
ATOM    283  O   LYS A  34      80.650  49.613  46.229  1.00 55.20           O  
ATOM    284  CB  LYS A  34      82.261  49.164  43.356  1.00 52.70           C  
ATOM    285  CG  LYS A  34      81.781  50.603  43.058  1.00 53.43           C  
ATOM    286  CD  LYS A  34      81.000  50.746  41.768  1.00 65.62           C  
ATOM    287  CE  LYS A  34      81.222  49.594  40.785  1.00 72.74           C  
ATOM    288  NZ  LYS A  34      80.549  49.873  39.484  1.00 78.03           N1+
ATOM    289  HN  LYS A  34      83.616  47.152  44.398  1.00  0.00           H  
ATOM    290  HZ1 LYS A  34      80.697  49.105  38.829  1.00  0.00           H  
ATOM    291  HZ2 LYS A  34      80.843  50.767  39.091  1.00  0.00           H  
ATOM    292  HZ3 LYS A  34      79.558  50.078  39.608  1.00  0.00           H  
ATOM    293  N   ASN A  35      80.481  47.653  45.189  1.00 43.43           N  
ATOM    294  CA  ASN A  35      79.133  47.431  45.748  1.00 54.61           C  
ATOM    295  C   ASN A  35      79.025  46.314  46.821  1.00 49.68           C  
ATOM    296  O   ASN A  35      77.908  45.986  47.254  1.00 45.18           O  
ATOM    297  CB  ASN A  35      78.225  47.065  44.587  1.00 53.14           C  
ATOM    298  CG  ASN A  35      78.112  48.189  43.562  1.00 63.68           C  
ATOM    299  ND2 ASN A  35      77.991  49.464  44.037  1.00 51.88           N  
ATOM    300  OD1 ASN A  35      78.154  47.921  42.359  1.00 67.39           O  
ATOM    301  HN  ASN A  35      80.909  46.961  44.574  1.00  0.00           H  
ATOM    302 1HD2 ASN A  35      77.915  50.216  43.352  1.00  0.00           H  
ATOM    303 2HD2 ASN A  35      77.956  49.686  45.032  1.00  0.00           H  
ATOM    304  N   THR A  36      80.154  45.688  47.150  1.00 42.57           N  
ATOM    305  CA  THR A  36      80.204  44.563  48.075  1.00 34.95           C  
ATOM    306  C   THR A  36      81.504  44.560  48.857  1.00 40.01           C  
ATOM    307  O   THR A  36      82.374  45.490  48.748  1.00 37.04           O  
ATOM    308  CB  THR A  36      79.946  43.287  47.318  1.00 40.22           C  
ATOM    309  CG2 THR A  36      81.100  42.927  46.405  1.00 39.36           C  
ATOM    310  OG1 THR A  36      79.617  42.228  48.229  1.00 37.12           O  
ATOM    311  HN  THR A  36      81.027  46.012  46.734  1.00  0.00           H  
ATOM    312  HG1 THR A  36      79.454  41.423  47.751  1.00  0.00           H  
ATOM    313  N   LYS A  37      81.602  43.603  49.762  1.00 34.70           N  
ATOM    314  CA  LYS A  37      82.786  43.481  50.601  1.00 32.74           C  
ATOM    315  C   LYS A  37      83.231  42.025  50.554  1.00 30.75           C  
ATOM    316  O   LYS A  37      82.428  41.127  50.309  1.00 30.59           O  
ATOM    317  CB  LYS A  37      82.533  43.935  52.012  1.00 34.29           C  
ATOM    318  CG  LYS A  37      82.191  45.401  52.192  1.00 37.18           C  
ATOM    319  CD  LYS A  37      82.113  45.781  53.657  1.00 38.72           C  
ATOM    320  CE  LYS A  37      81.555  47.189  53.828  1.00 46.22           C  
ATOM    321  NZ  LYS A  37      80.157  47.169  53.266  1.00 55.43           N1+
ATOM    322  HN  LYS A  37      80.836  42.939  49.875  1.00  0.00           H  
ATOM    323  HZ1 LYS A  37      79.784  48.111  53.380  1.00  0.00           H  
ATOM    324  HZ2 LYS A  37      79.566  46.448  53.680  1.00  0.00           H  
ATOM    325  HZ3 LYS A  37      80.114  46.832  52.304  1.00  0.00           H  
ATOM    326  N   LYS A  38      84.480  41.797  50.906  1.00 31.51           N  
ATOM    327  CA  LYS A  38      85.020  40.471  50.989  1.00 31.23           C  
ATOM    328  C   LYS A  38      85.349  40.217  52.441  1.00 26.68           C  
ATOM    329  O   LYS A  38      86.096  40.971  53.029  1.00 28.14           O  
ATOM    330  CB  LYS A  38      86.292  40.318  50.160  1.00 37.26           C  
ATOM    331  CG  LYS A  38      86.709  38.875  50.022  1.00 49.11           C  
ATOM    332  CD  LYS A  38      87.425  38.588  48.701  1.00 61.46           C  
ATOM    333  CE  LYS A  38      88.910  38.612  48.922  1.00 70.99           C  
ATOM    334  NZ  LYS A  38      89.608  38.330  47.641  1.00 82.24           N1+
ATOM    335  HN  LYS A  38      85.083  42.590  51.127  1.00  0.00           H  
ATOM    336  HZ1 LYS A  38      90.617  38.346  47.791  1.00  0.00           H  
ATOM    337  HZ2 LYS A  38      89.319  38.965  46.897  1.00  0.00           H  
ATOM    338  HZ3 LYS A  38      89.296  37.457  47.217  1.00  0.00           H  
ATOM    339  N   TRP A  39      84.792  39.122  52.955  1.00 24.72           N  
ATOM    340  CA  TRP A  39      84.943  38.693  54.315  1.00 25.66           C  
ATOM    341  C   TRP A  39      85.549  37.325  54.402  1.00 22.22           C  
ATOM    342  O   TRP A  39      85.402  36.488  53.523  1.00 25.67           O  
ATOM    343  CB  TRP A  39      83.562  38.567  55.002  1.00 26.12           C  
ATOM    344  CG  TRP A  39      82.689  39.768  54.871  1.00 23.79           C  
ATOM    345  CD1 TRP A  39      81.809  40.020  53.862  1.00 26.48           C  
ATOM    346  CD2 TRP A  39      82.582  40.851  55.773  1.00 26.97           C  
ATOM    347  CE2 TRP A  39      81.653  41.769  55.200  1.00 28.48           C  
ATOM    348  CE3 TRP A  39      83.179  41.156  57.019  1.00 27.42           C  
ATOM    349  NE1 TRP A  39      81.205  41.216  54.036  1.00 25.78           N  
ATOM    350  CZ2 TRP A  39      81.242  42.921  55.836  1.00 32.96           C  
ATOM    351  CZ3 TRP A  39      82.811  42.342  57.630  1.00 34.99           C  
ATOM    352  CH2 TRP A  39      81.807  43.198  57.042  1.00 32.96           C  
ATOM    353  HN  TRP A  39      84.217  38.548  52.338  1.00  0.00           H  
ATOM    354  HE1 TRP A  39      80.526  41.636  53.402  1.00  0.00           H  
ATOM    355  N   VAL A  40      86.186  37.068  55.531  1.00 23.28           N  
ATOM    356  CA  VAL A  40      86.496  35.706  55.875  1.00 24.95           C  
ATOM    357  C   VAL A  40      85.916  35.337  57.245  1.00 22.52           C  
ATOM    358  O   VAL A  40      85.985  36.144  58.201  1.00 24.67           O  
ATOM    359  CB  VAL A  40      88.039  35.447  55.818  1.00 24.78           C  
ATOM    360  CG1 VAL A  40      88.801  36.261  56.776  1.00 26.87           C  
ATOM    361  CG2 VAL A  40      88.424  34.014  56.044  1.00 29.99           C  
ATOM    362  HN  VAL A  40      86.456  37.829  56.154  1.00  0.00           H  
ATOM    363  N   VAL A  41      85.357  34.155  57.306  1.00 21.82           N  
ATOM    364  CA  VAL A  41      84.984  33.533  58.573  1.00 22.26           C  
ATOM    365  C   VAL A  41      85.935  32.408  58.869  1.00 20.33           C  
ATOM    366  O   VAL A  41      86.137  31.515  57.959  1.00 24.01           O  
ATOM    367  CB  VAL A  41      83.577  32.997  58.478  1.00 22.90           C  
ATOM    368  CG1 VAL A  41      83.173  32.251  59.784  1.00 24.61           C  
ATOM    369  CG2 VAL A  41      82.623  34.110  58.118  1.00 24.28           C  
ATOM    370  HN  VAL A  41      85.176  33.651  56.438  1.00  0.00           H  
ATOM    371  N   ARG A  42      86.523  32.410  60.046  1.00 18.54           N  
ATOM    372  CA  ARG A  42      87.346  31.310  60.476  1.00 20.35           C  
ATOM    373  C   ARG A  42      86.888  30.665  61.710  1.00 23.40           C  
ATOM    374  O   ARG A  42      86.349  31.338  62.620  1.00 21.54           O  
ATOM    375  CB  ARG A  42      88.826  31.792  60.677  1.00 22.38           C  
ATOM    376  CG  ARG A  42      89.341  32.654  59.535  1.00 22.70           C  
ATOM    377  CD  ARG A  42      90.880  32.768  59.689  1.00 26.43           C  
ATOM    378  NE  ARG A  42      91.463  33.696  58.721  1.00 26.07           N  
ATOM    379  CZ  ARG A  42      91.657  34.967  58.950  1.00 28.81           C  
ATOM    380  NH1 ARG A  42      91.274  35.519  60.079  1.00 29.67           N1+
ATOM    381  NH2 ARG A  42      92.202  35.703  58.003  1.00 29.94           N  
ATOM    382  HN  ARG A  42      86.393  33.208  60.667  1.00  0.00           H  
ATOM    383  HE  ARG A  42      91.735  33.328  57.810  1.00  0.00           H  
ATOM    384 1HH1 ARG A  42      91.426  36.512  60.258  1.00  0.00           H  
ATOM    385 2HH1 ARG A  42      90.852  34.949  60.812  1.00  0.00           H  
ATOM    386 1HH2 ARG A  42      92.354  36.696  58.182  1.00  0.00           H  
ATOM    387 2HH2 ARG A  42      92.499  35.274  57.126  1.00  0.00           H  
ATOM    388  N   ALA A  43      87.148  29.386  61.816  1.00 20.21           N  
ATOM    389  CA  ALA A  43      86.674  28.570  62.992  1.00 22.07           C  
ATOM    390  C   ALA A  43      87.675  27.532  63.285  1.00 24.02           C  
ATOM    391  O   ALA A  43      88.181  26.833  62.347  1.00 25.54           O  
ATOM    392  CB  ALA A  43      85.351  27.914  62.658  1.00 24.59           C  
ATOM    393  HN  ALA A  43      87.687  28.928  61.081  1.00  0.00           H  
ATOM    394  N   TYR A  44      87.886  27.269  64.556  1.00 22.03           N  
ATOM    395  CA  TYR A  44      88.651  26.139  64.996  1.00 22.46           C  
ATOM    396  C   TYR A  44      87.694  25.157  65.626  1.00 28.62           C  
ATOM    397  O   TYR A  44      87.078  25.463  66.643  1.00 22.68           O  
ATOM    398  CB  TYR A  44      89.717  26.594  66.060  1.00 25.29           C  
ATOM    399  CG  TYR A  44      90.452  25.425  66.730  1.00 27.37           C  
ATOM    400  CD1 TYR A  44      90.882  24.328  65.977  1.00 29.25           C  
ATOM    401  CD2 TYR A  44      90.681  25.394  68.148  1.00 32.16           C  
ATOM    402  CE1 TYR A  44      91.525  23.252  66.543  1.00 27.67           C  
ATOM    403  CE2 TYR A  44      91.317  24.294  68.694  1.00 29.34           C  
ATOM    404  CZ  TYR A  44      91.753  23.283  67.881  1.00 32.75           C  
ATOM    405  OH  TYR A  44      92.362  22.208  68.402  1.00 34.65           O  
ATOM    406  HN  TYR A  44      87.489  27.894  65.257  1.00  0.00           H  
ATOM    407  HH  TYR A  44      92.522  22.230  69.338  1.00  0.00           H  
ATOM    408  N   LEU A  45      87.527  23.984  65.042  1.00 21.37           N  
ATOM    409  CA  LEU A  45      86.453  23.040  65.337  1.00 24.00           C  
ATOM    410  C   LEU A  45      87.056  21.642  65.579  1.00 24.99           C  
ATOM    411  O   LEU A  45      87.162  20.799  64.683  1.00 27.60           O  
ATOM    412  CB  LEU A  45      85.424  22.979  64.168  1.00 24.25           C  
ATOM    413  CG  LEU A  45      84.821  24.343  63.892  1.00 25.69           C  
ATOM    414  CD1 LEU A  45      83.983  24.284  62.593  1.00 28.30           C  
ATOM    415  CD2 LEU A  45      83.852  24.811  65.026  1.00 25.58           C  
ATOM    416  HN  LEU A  45      88.203  23.716  64.327  1.00  0.00           H  
ATOM    417  N   PRO A  46      87.589  21.442  66.763  1.00 29.97           N  
ATOM    418  CA  PRO A  46      88.345  20.198  67.018  1.00 31.80           C  
ATOM    419  C   PRO A  46      87.425  19.020  66.807  1.00 32.26           C  
ATOM    420  O   PRO A  46      86.193  19.061  67.061  1.00 32.95           O  
ATOM    421  CB  PRO A  46      88.717  20.287  68.537  1.00 37.68           C  
ATOM    422  CG  PRO A  46      88.361  21.618  68.993  1.00 34.70           C  
ATOM    423  CD  PRO A  46      87.569  22.358  67.934  1.00 29.71           C  
ATOM    424  N   LYS A  47      87.938  17.985  66.246  1.00 32.70           N  
ATOM    425  CA  LYS A  47      87.006  16.883  65.884  1.00 43.66           C  
ATOM    426  C   LYS A  47      86.004  17.109  64.762  1.00 36.97           C  
ATOM    427  O   LYS A  47      85.341  16.182  64.443  1.00 33.42           O  
ATOM    428  CB  LYS A  47      86.185  16.373  67.082  1.00 50.50           C  
ATOM    429  CG  LYS A  47      87.079  15.910  68.228  1.00 62.96           C  
ATOM    430  CD  LYS A  47      86.380  14.902  69.122  1.00 70.23           C  
ATOM    431  CE  LYS A  47      87.393  14.160  69.979  1.00 76.53           C  
ATOM    432  NZ  LYS A  47      86.670  13.607  71.153  1.00 79.38           N1+
ATOM    433  HN  LYS A  47      88.938  17.921  66.057  1.00  0.00           H  
ATOM    434  HZ1 LYS A  47      87.350  13.109  71.728  1.00  0.00           H  
ATOM    435  HZ2 LYS A  47      85.872  13.028  70.891  1.00  0.00           H  
ATOM    436  HZ3 LYS A  47      86.155  14.318  71.673  1.00  0.00           H  
ATOM    437  N   ALA A  48      85.907  18.265  64.120  1.00 28.87           N  
ATOM    438  CA  ALA A  48      85.033  18.308  62.969  1.00 26.91           C  
ATOM    439  C   ALA A  48      85.871  17.935  61.744  1.00 27.25           C  
ATOM    440  O   ALA A  48      87.019  18.418  61.620  1.00 27.40           O  
ATOM    441  CB  ALA A  48      84.493  19.715  62.777  1.00 25.47           C  
ATOM    442  HN  ALA A  48      86.426  19.088  64.425  1.00  0.00           H  
ATOM    443  N   GLU A  49      85.271  17.223  60.802  1.00 26.33           N  
ATOM    444  CA  GLU A  49      85.883  16.964  59.466  1.00 30.65           C  
ATOM    445  C   GLU A  49      85.506  17.917  58.411  1.00 29.86           C  
ATOM    446  O   GLU A  49      86.246  18.113  57.443  1.00 27.16           O  
ATOM    447  CB  GLU A  49      85.492  15.570  58.951  1.00 34.56           C  
ATOM    448  CG  GLU A  49      86.232  14.540  59.736  1.00 44.88           C  
ATOM    449  CD  GLU A  49      85.413  14.008  60.937  1.00 58.89           C  
ATOM    450  OE1 GLU A  49      84.226  14.401  61.041  1.00 47.16           O  
ATOM    451  OE2 GLU A  49      85.969  13.214  61.744  1.00 51.03           O1-
ATOM    452  HN  GLU A  49      84.349  16.834  60.999  1.00  0.00           H  
ATOM    453  N   ALA A  50      84.360  18.582  58.602  1.00 22.21           N  
ATOM    454  CA  ALA A  50      83.845  19.528  57.605  1.00 23.03           C  
ATOM    455  C   ALA A  50      82.933  20.613  58.295  1.00 24.20           C  
ATOM    456  O   ALA A  50      82.382  20.343  59.358  1.00 22.79           O  
ATOM    457  CB  ALA A  50      83.106  18.762  56.547  1.00 23.98           C  
ATOM    458  HN  ALA A  50      83.832  18.428  59.461  1.00  0.00           H  
ATOM    459  N   ALA A  51      82.806  21.777  57.665  1.00 24.49           N  
ATOM    460  CA  ALA A  51      81.977  22.870  58.125  1.00 21.54           C  
ATOM    461  C   ALA A  51      81.566  23.688  56.996  1.00 24.33           C  
ATOM    462  O   ALA A  51      82.136  23.586  55.870  1.00 22.36           O  
ATOM    463  CB  ALA A  51      82.743  23.692  59.193  1.00 21.07           C  
ATOM    464  HN  ALA A  51      83.328  21.908  56.799  1.00  0.00           H  
ATOM    465  N   TRP A  52      80.462  24.401  57.203  1.00 21.88           N  
ATOM    466  CA  TRP A  52      79.859  25.320  56.239  1.00 21.13           C  
ATOM    467  C   TRP A  52      79.448  26.598  56.957  1.00 21.81           C  
ATOM    468  O   TRP A  52      79.039  26.526  58.172  1.00 21.92           O  
ATOM    469  CB  TRP A  52      78.627  24.708  55.580  1.00 20.45           C  
ATOM    470  CG  TRP A  52      78.799  23.427  54.819  1.00 23.17           C  
ATOM    471  CD1 TRP A  52      78.882  23.305  53.443  1.00 25.19           C  
ATOM    472  CD2 TRP A  52      78.974  22.103  55.336  1.00 23.63           C  
ATOM    473  CE2 TRP A  52      79.105  21.226  54.195  1.00 27.26           C  
ATOM    474  CE3 TRP A  52      79.009  21.562  56.621  1.00 25.43           C  
ATOM    475  NE1 TRP A  52      79.052  22.016  53.078  1.00 25.51           N  
ATOM    476  CZ2 TRP A  52      79.326  19.854  54.325  1.00 29.11           C  
ATOM    477  CZ3 TRP A  52      79.210  20.207  56.783  1.00 29.68           C  
ATOM    478  CH2 TRP A  52      79.361  19.345  55.614  1.00 29.97           C  
ATOM    479  HN  TRP A  52      79.999  24.298  58.106  1.00  0.00           H  
ATOM    480  HE1 TRP A  52      79.129  21.682  52.117  1.00  0.00           H  
ATOM    481  N   VAL A  53      79.468  27.724  56.252  1.00 20.00           N  
ATOM    482  CA  VAL A  53      78.849  28.994  56.691  1.00 20.75           C  
ATOM    483  C   VAL A  53      77.494  29.108  56.051  1.00 23.02           C  
ATOM    484  O   VAL A  53      77.368  29.029  54.840  1.00 22.55           O  
ATOM    485  CB  VAL A  53      79.705  30.160  56.354  1.00 23.72           C  
ATOM    486  CG1 VAL A  53      78.988  31.472  56.666  1.00 23.87           C  
ATOM    487  CG2 VAL A  53      81.052  30.100  57.109  1.00 21.63           C  
ATOM    488  HN  VAL A  53      79.941  27.712  55.349  1.00  0.00           H  
ATOM    489  N   ILE A  54      76.429  29.104  56.858  1.00 19.73           N  
ATOM    490  CA  ILE A  54      75.059  29.272  56.402  1.00 19.40           C  
ATOM    491  C   ILE A  54      74.693  30.739  56.539  1.00 20.29           C  
ATOM    492  O   ILE A  54      74.926  31.351  57.553  1.00 21.85           O  
ATOM    493  CB  ILE A  54      74.047  28.457  57.226  1.00 22.97           C  
ATOM    494  CG1 ILE A  54      74.510  27.019  57.398  1.00 28.10           C  
ATOM    495  CG2 ILE A  54      72.604  28.504  56.665  1.00 26.58           C  
ATOM    496  CD1 ILE A  54      73.756  26.220  58.437  1.00 28.25           C  
ATOM    497  HN  ILE A  54      76.587  28.975  57.857  1.00  0.00           H  
ATOM    498  N   ARG A  55      74.137  31.311  55.497  1.00 21.00           N  
ATOM    499  CA  ARG A  55      73.596  32.686  55.511  1.00 24.58           C  
ATOM    500  C   ARG A  55      72.091  32.485  55.256  1.00 23.66           C  
ATOM    501  O   ARG A  55      71.517  32.539  54.135  1.00 21.86           O  
ATOM    502  CB  ARG A  55      74.225  33.559  54.412  1.00 24.31           C  
ATOM    503  CG  ARG A  55      75.625  33.984  54.744  1.00 25.14           C  
ATOM    504  CD  ARG A  55      76.204  34.835  53.587  1.00 25.26           C  
ATOM    505  NE  ARG A  55      76.583  33.946  52.479  1.00 23.95           N  
ATOM    506  CZ  ARG A  55      76.843  34.350  51.226  1.00 27.25           C  
ATOM    507  NH1 ARG A  55      76.656  35.610  50.921  1.00 23.16           N1+
ATOM    508  NH2 ARG A  55      77.298  33.485  50.338  1.00 25.72           N  
ATOM    509  HN  ARG A  55      74.075  30.777  54.630  1.00  0.00           H  
ATOM    510  HE  ARG A  55      76.654  32.948  52.677  1.00  0.00           H  
ATOM    511 1HH1 ARG A  55      76.854  35.917  49.969  1.00  0.00           H  
ATOM    512 2HH1 ARG A  55      76.305  36.278  51.607  1.00  0.00           H  
ATOM    513 1HH2 ARG A  55      77.496  33.792  49.386  1.00  0.00           H  
ATOM    514 2HH2 ARG A  55      77.444  32.504  50.576  1.00  0.00           H  
ATOM    515  N   PRO A  56      71.410  32.166  56.349  1.00 24.53           N  
ATOM    516  CA  PRO A  56      70.035  31.650  56.213  1.00 26.33           C  
ATOM    517  C   PRO A  56      69.042  32.735  55.693  1.00 22.90           C  
ATOM    518  O   PRO A  56      68.054  32.392  55.005  1.00 30.33           O  
ATOM    519  CB  PRO A  56      69.699  31.206  57.663  1.00 26.19           C  
ATOM    520  CG  PRO A  56      70.506  32.055  58.495  1.00 28.28           C  
ATOM    521  CD  PRO A  56      71.857  32.257  57.737  1.00 26.36           C  
ATOM    522  N   THR A  57      69.340  33.974  55.992  1.00 25.96           N  
ATOM    523  CA  THR A  57      68.487  35.074  55.483  1.00 32.43           C  
ATOM    524  C   THR A  57      68.701  35.372  54.007  1.00 35.09           C  
ATOM    525  O   THR A  57      67.891  35.987  53.416  1.00 27.86           O  
ATOM    526  CB  THR A  57      68.648  36.395  56.240  1.00 30.76           C  
ATOM    527  CG2 THR A  57      68.472  36.148  57.772  1.00 33.21           C  
ATOM    528  OG1 THR A  57      69.903  37.025  56.055  1.00 30.42           O  
ATOM    529  HN  THR A  57      70.154  34.181  56.571  1.00  0.00           H  
ATOM    530  HG1 THR A  57      70.003  37.845  56.525  1.00  0.00           H  
ATOM    531  N   GLU A  58      69.773  34.880  53.419  1.00 28.77           N  
ATOM    532  CA  GLU A  58      69.990  35.052  51.973  1.00 29.15           C  
ATOM    533  C   GLU A  58      69.758  33.716  51.317  1.00 30.02           C  
ATOM    534  O   GLU A  58      69.947  33.593  50.125  1.00 29.74           O  
ATOM    535  CB  GLU A  58      71.420  35.484  51.701  1.00 31.79           C  
ATOM    536  CG  GLU A  58      71.993  36.785  52.251  1.00 37.68           C  
ATOM    537  CD  GLU A  58      73.357  37.153  51.537  1.00 42.80           C  
ATOM    538  OE1 GLU A  58      73.299  37.289  50.284  1.00 51.42           O  
ATOM    539  OE2 GLU A  58      74.489  37.343  52.138  1.00 38.47           O1-
ATOM    540  HN  GLU A  58      70.462  34.373  53.974  1.00  0.00           H  
ATOM    541  N   ARG A  59      69.443  32.674  52.084  1.00 26.36           N  
ATOM    542  CA  ARG A  59      69.241  31.339  51.568  1.00 27.02           C  
ATOM    543  C   ARG A  59      70.562  30.807  50.914  1.00 29.56           C  
ATOM    544  O   ARG A  59      70.483  30.297  49.832  1.00 26.60           O  
ATOM    545  CB  ARG A  59      68.146  31.328  50.473  1.00 34.25           C  
ATOM    546  CG  ARG A  59      66.875  32.196  50.715  1.00 46.94           C  
ATOM    547  CD  ARG A  59      65.873  31.302  51.355  1.00 51.97           C  
ATOM    548  NE  ARG A  59      66.475  30.915  52.583  1.00 56.98           N  
ATOM    549  CZ  ARG A  59      66.385  29.746  53.247  1.00 59.95           C  
ATOM    550  NH1 ARG A  59      65.706  28.715  52.782  1.00 58.49           N1+
ATOM    551  NH2 ARG A  59      67.074  29.624  54.420  1.00 39.83           N  
ATOM    552  HN  ARG A  59      69.339  32.826  53.087  1.00  0.00           H  
ATOM    553  HE  ARG A  59      67.059  31.624  53.025  1.00  0.00           H  
ATOM    554 1HH1 ARG A  59      65.638  27.830  53.285  1.00  0.00           H  
ATOM    555 2HH1 ARG A  59      65.191  28.806  51.906  1.00  0.00           H  
ATOM    556 1HH2 ARG A  59      67.006  28.739  54.923  1.00  0.00           H  
ATOM    557 2HH2 ARG A  59      67.599  30.421  54.780  1.00  0.00           H  
ATOM    558  N   LYS A  60      71.728  31.012  51.528  1.00 25.30           N  
ATOM    559  CA  LYS A  60      72.990  30.535  50.931  1.00 28.16           C  
ATOM    560  C   LYS A  60      73.697  29.687  51.902  1.00 25.69           C  
ATOM    561  O   LYS A  60      73.456  29.767  53.158  1.00 22.98           O  
ATOM    562  CB  LYS A  60      73.917  31.680  50.571  1.00 26.21           C  
ATOM    563  CG  LYS A  60      73.483  32.878  49.722  1.00 34.02           C  
ATOM    564  CD  LYS A  60      72.919  32.540  48.465  1.00 42.69           C  
ATOM    565  CE  LYS A  60      72.606  33.869  47.724  1.00 52.37           C  
ATOM    566  NZ  LYS A  60      73.870  34.518  47.351  1.00 52.90           N1+
ATOM    567  HN  LYS A  60      71.748  31.504  52.421  1.00  0.00           H  
ATOM    568  HZ1 LYS A  60      73.664  35.391  46.864  1.00  0.00           H  
ATOM    569  HZ2 LYS A  60      74.476  33.904  46.807  1.00  0.00           H  
ATOM    570  HZ3 LYS A  60      74.487  34.656  48.152  1.00  0.00           H  
ATOM    571  N   GLU A  61      74.590  28.813  51.390  1.00 21.96           N  
ATOM    572  CA  GLU A  61      75.413  28.038  52.229  1.00 18.57           C  
ATOM    573  C   GLU A  61      76.752  27.874  51.458  1.00 23.28           C  
ATOM    574  O   GLU A  61      76.673  27.516  50.295  1.00 24.78           O  
ATOM    575  CB  GLU A  61      74.796  26.736  52.499  1.00 22.28           C  
ATOM    576  CG  GLU A  61      75.598  25.868  53.400  1.00 25.61           C  
ATOM    577  CD  GLU A  61      75.010  24.499  53.585  1.00 32.89           C  
ATOM    578  OE1 GLU A  61      75.139  23.719  52.661  1.00 34.36           O  
ATOM    579  OE2 GLU A  61      74.446  24.198  54.618  1.00 34.87           O1-
ATOM    580  HN  GLU A  61      74.670  28.713  50.378  1.00  0.00           H  
ATOM    581  N   ASP A  62      77.878  28.117  52.125  1.00 21.27           N  
ATOM    582  CA  ASP A  62      79.222  28.016  51.541  1.00 23.17           C  
ATOM    583  C   ASP A  62      80.044  27.057  52.323  1.00 25.07           C  
ATOM    584  O   ASP A  62      80.047  27.119  53.561  1.00 24.02           O  
ATOM    585  CB  ASP A  62      79.905  29.355  51.598  1.00 25.82           C  
ATOM    586  CG  ASP A  62      79.349  30.359  50.644  1.00 29.37           C  
ATOM    587  OD1 ASP A  62      78.154  30.749  50.738  1.00 23.78           O  
ATOM    588  OD2 ASP A  62      80.142  30.858  49.777  1.00 30.68           O1-
ATOM    589  HN  ASP A  62      77.803  28.391  53.105  1.00  0.00           H  
ATOM    590  N   PRO A  63      80.700  26.097  51.669  1.00 25.64           N  
ATOM    591  CA  PRO A  63      81.665  25.230  52.446  1.00 22.53           C  
ATOM    592  C   PRO A  63      82.811  26.003  52.963  1.00 20.35           C  
ATOM    593  O   PRO A  63      83.294  27.027  52.414  1.00 23.99           O  
ATOM    594  CB  PRO A  63      82.130  24.139  51.385  1.00 27.91           C  
ATOM    595  CG  PRO A  63      81.886  24.806  50.089  1.00 29.94           C  
ATOM    596  CD  PRO A  63      80.828  25.901  50.201  1.00 26.67           C  
ATOM    597  N   MET A  64      83.291  25.583  54.107  1.00 20.32           N  
ATOM    598  CA  MET A  64      84.499  26.027  54.643  1.00 21.17           C  
ATOM    599  C   MET A  64      85.595  24.947  54.190  1.00 20.08           C  
ATOM    600  O   MET A  64      85.273  23.794  53.953  1.00 22.99           O  
ATOM    601  CB  MET A  64      84.540  26.099  56.195  1.00 21.57           C  
ATOM    602  CG  MET A  64      83.304  26.862  56.801  1.00 23.60           C  
ATOM    603  SD  MET A  64      83.560  27.213  58.560  1.00 23.66           S  
ATOM    604  CE  MET A  64      84.628  28.598  58.512  1.00 21.89           C  
ATOM    605  HN  MET A  64      82.753  24.895  54.633  1.00  0.00           H  
ATOM    606  N   ASN A  65      86.822  25.455  54.083  1.00 22.26           N  
ATOM    607  CA  ASN A  65      87.979  24.639  53.777  1.00 24.00           C  
ATOM    608  C   ASN A  65      88.912  24.563  54.934  1.00 21.87           C  
ATOM    609  O   ASN A  65      89.266  25.562  55.475  1.00 22.65           O  
ATOM    610  CB  ASN A  65      88.715  25.244  52.531  1.00 22.75           C  
ATOM    611  CG  ASN A  65      87.839  25.216  51.316  1.00 24.94           C  
ATOM    612  ND2 ASN A  65      87.224  24.147  51.058  1.00 26.41           N  
ATOM    613  OD1 ASN A  65      87.653  26.218  50.691  1.00 32.20           O  
ATOM    614  HN  ASN A  65      86.952  26.457  54.222  1.00  0.00           H  
ATOM    615 1HD2 ASN A  65      86.628  24.128  50.231  1.00  0.00           H  
ATOM    616 2HD2 ASN A  65      87.383  23.292  51.591  1.00  0.00           H  
ATOM    617  N   SER A  66      89.397  23.376  55.251  1.00 22.57           N  
ATOM    618  CA  SER A  66      90.541  23.247  56.139  1.00 23.65           C  
ATOM    619  C   SER A  66      91.757  23.950  55.609  1.00 27.41           C  
ATOM    620  O   SER A  66      91.934  23.982  54.402  1.00 25.79           O  
ATOM    621  CB  SER A  66      90.789  21.761  56.415  1.00 29.11           C  
ATOM    622  OG  SER A  66      91.264  21.098  55.251  1.00 29.83           O  
ATOM    623  HN  SER A  66      88.962  22.537  54.867  1.00  0.00           H  
ATOM    624  HG  SER A  66      91.418  20.176  55.422  1.00  0.00           H  
ATOM    625  N   VAL A  67      92.477  24.657  56.475  1.00 23.98           N  
ATOM    626  CA  VAL A  67      93.602  25.505  56.142  1.00 26.52           C  
ATOM    627  C   VAL A  67      94.673  25.218  57.151  1.00 29.11           C  
ATOM    628  O   VAL A  67      94.482  25.386  58.417  1.00 24.15           O  
ATOM    629  CB  VAL A  67      93.225  27.014  56.027  1.00 32.76           C  
ATOM    630  CG1 VAL A  67      94.427  27.824  55.639  1.00 40.05           C  
ATOM    631  CG2 VAL A  67      92.314  27.220  54.846  1.00 42.01           C  
ATOM    632  HN  VAL A  67      92.214  24.597  57.459  1.00  0.00           H  
ATOM    633  N   HIS A  68      95.780  24.588  56.687  1.00 29.83           N  
ATOM    634  CA  HIS A  68      96.911  24.184  57.544  1.00 29.00           C  
ATOM    635  C   HIS A  68      96.734  23.101  58.561  1.00 33.74           C  
ATOM    636  O   HIS A  68      97.692  22.530  58.951  1.00 34.18           O  
ATOM    637  CB  HIS A  68      97.637  25.371  58.209  1.00 27.42           C  
ATOM    638  CG  HIS A  68      97.991  26.455  57.275  1.00 28.72           C  
ATOM    639  CD2 HIS A  68      97.599  27.753  57.207  1.00 29.95           C  
ATOM    640  ND1 HIS A  68      98.886  26.266  56.234  1.00 33.63           N  
ATOM    641  CE1 HIS A  68      99.001  27.395  55.555  1.00 33.06           C  
ATOM    642  NE2 HIS A  68      98.240  28.314  56.130  1.00 33.21           N  
ATOM    643  HN  HIS A  68      95.834  24.382  55.690  1.00  0.00           H  
ATOM    644  HD1 HIS A  68      99.377  25.397  56.025  1.00  0.00           H  
ATOM    645  HE2 HIS A  68      98.145  29.282  55.823  1.00  0.00           H  
ATOM    646  N   HIS A  69      95.520  22.810  59.005  1.00 27.16           N  
ATOM    647  CA  HIS A  69      95.279  21.811  59.978  1.00 26.49           C  
ATOM    648  C   HIS A  69      93.866  21.336  59.626  1.00 27.68           C  
ATOM    649  O   HIS A  69      92.998  22.172  59.260  1.00 26.65           O  
ATOM    650  CB  HIS A  69      95.283  22.405  61.388  1.00 28.32           C  
ATOM    651  CG  HIS A  69      95.139  21.414  62.470  1.00 25.93           C  
ATOM    652  CD2 HIS A  69      96.074  20.851  63.292  1.00 30.13           C  
ATOM    653  ND1 HIS A  69      93.944  20.832  62.799  1.00 27.70           N  
ATOM    654  CE1 HIS A  69      94.127  19.969  63.784  1.00 31.06           C  
ATOM    655  NE2 HIS A  69      95.416  19.955  64.083  1.00 28.42           N  
ATOM    656  HN  HIS A  69      94.726  23.328  58.630  1.00  0.00           H  
ATOM    657  HD1 HIS A  69      93.049  21.033  62.352  1.00  0.00           H  
ATOM    658  HE2 HIS A  69      95.850  19.366  64.794  1.00  0.00           H  
ATOM    659  N   PRO A  70      93.590  20.075  59.807  1.00 27.59           N  
ATOM    660  CA  PRO A  70      92.271  19.533  59.388  1.00 30.28           C  
ATOM    661  C   PRO A  70      91.070  20.102  60.179  1.00 30.96           C  
ATOM    662  O   PRO A  70      89.977  19.991  59.718  1.00 27.85           O  
ATOM    663  CB  PRO A  70      92.357  18.040  59.735  1.00 30.86           C  
ATOM    664  CG  PRO A  70      93.769  17.804  60.178  1.00 35.23           C  
ATOM    665  CD  PRO A  70      94.531  19.047  60.267  1.00 33.73           C  
ATOM    666  N   ASN A  71      91.302  20.620  61.378  1.00 29.32           N  
ATOM    667  CA  ASN A  71      90.207  21.178  62.197  1.00 28.72           C  
ATOM    668  C   ASN A  71      90.190  22.685  62.234  1.00 26.33           C  
ATOM    669  O   ASN A  71      89.400  23.247  63.015  1.00 25.97           O  
ATOM    670  CB  ASN A  71      90.235  20.641  63.613  1.00 33.09           C  
ATOM    671  CG  ASN A  71      90.236  19.126  63.674  1.00 35.31           C  
ATOM    672  ND2 ASN A  71      89.343  18.480  62.977  1.00 36.87           N  
ATOM    673  OD1 ASN A  71      91.126  18.564  64.250  1.00 47.63           O  
ATOM    674  HN  ASN A  71      92.255  20.633  61.741  1.00  0.00           H  
ATOM    675 1HD2 ASN A  71      89.344  17.461  63.018  1.00  0.00           H  
ATOM    676 2HD2 ASN A  71      88.586  18.958  62.487  1.00  0.00           H  
ATOM    677  N   PHE A  72      91.043  23.373  61.456  1.00 24.08           N  
ATOM    678  CA  PHE A  72      91.025  24.776  61.310  1.00 24.79           C  
ATOM    679  C   PHE A  72      90.421  25.132  59.931  1.00 28.10           C  
ATOM    680  O   PHE A  72      90.943  24.753  58.880  1.00 25.36           O  
ATOM    681  CB  PHE A  72      92.418  25.377  61.503  1.00 24.56           C  
ATOM    682  CG  PHE A  72      92.385  26.858  61.657  1.00 24.67           C  
ATOM    683  CD1 PHE A  72      92.227  27.655  60.596  1.00 24.26           C  
ATOM    684  CD2 PHE A  72      92.575  27.457  62.896  1.00 25.62           C  
ATOM    685  CE1 PHE A  72      92.161  29.013  60.704  1.00 29.12           C  
ATOM    686  CE2 PHE A  72      92.562  28.839  63.032  1.00 25.42           C  
ATOM    687  CZ  PHE A  72      92.313  29.608  61.984  1.00 25.16           C  
ATOM    688  HN  PHE A  72      91.748  22.848  60.939  1.00  0.00           H  
ATOM    689  N   PHE A  73      89.359  25.935  59.923  1.00 22.53           N  
ATOM    690  CA  PHE A  73      88.535  26.211  58.706  1.00 21.57           C  
ATOM    691  C   PHE A  73      88.476  27.668  58.362  1.00 23.00           C  
ATOM    692  O   PHE A  73      88.371  28.536  59.301  1.00 23.53           O  
ATOM    693  CB  PHE A  73      87.128  25.636  58.941  1.00 21.45           C  
ATOM    694  CG  PHE A  73      87.089  24.155  59.122  1.00 20.67           C  
ATOM    695  CD1 PHE A  73      86.947  23.322  57.997  1.00 22.55           C  
ATOM    696  CD2 PHE A  73      87.177  23.567  60.359  1.00 22.16           C  
ATOM    697  CE1 PHE A  73      86.883  21.928  58.166  1.00 23.23           C  
ATOM    698  CE2 PHE A  73      87.097  22.222  60.548  1.00 25.03           C  
ATOM    699  CZ  PHE A  73      86.984  21.353  59.430  1.00 23.70           C  
ATOM    700  HN  PHE A  73      89.092  26.388  60.797  1.00  0.00           H  
ATOM    701  N   GLU A  74      88.432  27.994  57.073  1.00 22.19           N  
ATOM    702  CA  GLU A  74      88.258  29.370  56.567  1.00 22.67           C  
ATOM    703  C   GLU A  74      87.253  29.290  55.484  1.00 22.66           C  
ATOM    704  O   GLU A  74      87.117  28.248  54.748  1.00 21.97           O  
ATOM    705  CB  GLU A  74      89.500  29.909  55.816  1.00 31.25           C  
ATOM    706  CG  GLU A  74      90.590  30.503  56.655  1.00 42.65           C  
ATOM    707  CD  GLU A  74      91.609  31.291  55.744  1.00 39.12           C  
ATOM    708  OE1 GLU A  74      91.974  30.754  54.636  1.00 33.81           O  
ATOM    709  OE2 GLU A  74      91.867  32.423  56.102  1.00 38.12           O1-
ATOM    710  HN  GLU A  74      88.525  27.243  56.389  1.00  0.00           H  
ATOM    711  N   CYS A  75      86.541  30.391  55.339  1.00 22.56           N  
ATOM    712  CA  CYS A  75      85.514  30.541  54.309  1.00 26.15           C  
ATOM    713  C   CYS A  75      85.474  31.974  53.862  1.00 26.79           C  
ATOM    714  O   CYS A  75      85.222  32.887  54.671  1.00 24.11           O  
ATOM    715  CB  CYS A  75      84.146  30.103  54.861  1.00 27.06           C  
ATOM    716  SG  CYS A  75      82.771  30.203  53.652  1.00 26.28           S  
ATOM    717  HN  CYS A  75      86.714  31.171  55.973  1.00  0.00           H  
ATOM    718  N   ILE A  76      85.628  32.228  52.543  1.00 23.26           N  
ATOM    719  CA  ILE A  76      85.728  33.559  52.069  1.00 23.72           C  
ATOM    720  C   ILE A  76      84.442  33.839  51.347  1.00 22.66           C  
ATOM    721  O   ILE A  76      83.927  33.016  50.556  1.00 25.48           O  
ATOM    722  CB  ILE A  76      86.885  33.747  51.054  1.00 29.83           C  
ATOM    723  CG1 ILE A  76      88.215  33.545  51.779  1.00 31.74           C  
ATOM    724  CG2 ILE A  76      86.843  35.143  50.448  1.00 30.92           C  
ATOM    725  CD1 ILE A  76      89.374  33.722  50.828  1.00 47.47           C  
ATOM    726  HN  ILE A  76      85.673  31.453  51.882  1.00  0.00           H  
ATOM    727  N   ILE A  77      83.828  34.969  51.711  1.00 24.10           N  
ATOM    728  CA  ILE A  77      82.466  35.231  51.242  1.00 24.21           C  
ATOM    729  C   ILE A  77      82.415  36.694  50.805  1.00 26.32           C  
ATOM    730  O   ILE A  77      82.818  37.551  51.547  1.00 25.59           O  
ATOM    731  CB  ILE A  77      81.444  34.997  52.364  1.00 26.80           C  
ATOM    732  CG1 ILE A  77      81.231  33.507  52.564  1.00 27.41           C  
ATOM    733  CG2 ILE A  77      80.076  35.554  51.953  1.00 30.44           C  
ATOM    734  CD1 ILE A  77      80.423  33.148  53.798  1.00 29.51           C  
ATOM    735  HN  ILE A  77      84.304  35.643  52.310  1.00  0.00           H  
ATOM    736  N   GLU A  78      81.799  36.965  49.674  1.00 26.18           N  
ATOM    737  CA  GLU A  78      81.609  38.365  49.223  1.00 30.78           C  
ATOM    738  C   GLU A  78      80.155  38.760  49.359  1.00 31.11           C  
ATOM    739  O   GLU A  78      79.318  38.144  48.805  1.00 32.58           O  
ATOM    740  CB  GLU A  78      81.896  38.513  47.718  1.00 38.26           C  
ATOM    741  CG  GLU A  78      83.374  38.439  47.446  1.00 49.28           C  
ATOM    742  CD  GLU A  78      83.779  38.802  45.991  1.00 65.27           C  
ATOM    743  OE1 GLU A  78      83.134  39.686  45.290  1.00 59.67           O  
ATOM    744  OE2 GLU A  78      84.785  38.174  45.586  1.00 62.74           O1-
ATOM    745  HN  GLU A  78      81.447  36.200  49.099  1.00  0.00           H  
ATOM    746  N   THR A  79      79.877  39.774  50.133  1.00 31.39           N  
ATOM    747  CA  THR A  79      78.540  40.220  50.334  1.00 28.62           C  
ATOM    748  C   THR A  79      78.653  41.563  51.023  1.00 27.77           C  
ATOM    749  O   THR A  79      79.637  41.828  51.759  1.00 28.76           O  
ATOM    750  CB  THR A  79      77.787  39.144  51.203  1.00 33.03           C  
ATOM    751  CG2 THR A  79      78.382  39.049  52.610  1.00 30.93           C  
ATOM    752  OG1 THR A  79      76.478  39.560  51.344  1.00 36.43           O  
ATOM    753  HN  THR A  79      80.639  40.260  50.607  1.00  0.00           H  
ATOM    754  HG1 THR A  79      76.024  38.911  51.868  1.00  0.00           H  
ATOM    755  N   PRO A  80      77.637  42.460  50.842  1.00 31.37           N  
ATOM    756  CA  PRO A  80      77.757  43.790  51.443  1.00 32.40           C  
ATOM    757  C   PRO A  80      77.879  43.765  52.928  1.00 34.45           C  
ATOM    758  O   PRO A  80      78.677  44.485  53.498  1.00 33.70           O  
ATOM    759  CB  PRO A  80      76.497  44.556  50.902  1.00 33.03           C  
ATOM    760  CG  PRO A  80      76.213  43.864  49.591  1.00 35.26           C  
ATOM    761  CD  PRO A  80      76.510  42.374  49.879  1.00 33.24           C  
ATOM    762  N   GLU A  81      77.195  42.852  53.615  1.00 34.32           N  
ATOM    763  CA  GLU A  81      77.301  42.828  55.065  1.00 33.30           C  
ATOM    764  C   GLU A  81      77.138  41.379  55.486  1.00 28.67           C  
ATOM    765  O   GLU A  81      76.409  40.665  54.869  1.00 30.91           O  
ATOM    766  CB  GLU A  81      76.154  43.674  55.700  1.00 49.28           C  
ATOM    767  CG  GLU A  81      76.297  45.210  55.749  1.00 62.48           C  
ATOM    768  CD  GLU A  81      75.097  45.968  56.443  1.00 82.92           C  
ATOM    769  OE1 GLU A  81      74.201  46.361  55.674  1.00 85.76           O  
ATOM    770  OE2 GLU A  81      75.021  46.206  57.723  1.00 77.20           O1-
ATOM    771  HN  GLU A  81      76.604  42.177  53.130  1.00  0.00           H  
ATOM    772  N   LEU A  82      77.867  40.947  56.500  1.00 28.57           N  
ATOM    773  CA  LEU A  82      77.799  39.619  56.967  1.00 31.58           C  
ATOM    774  C   LEU A  82      77.434  39.580  58.464  1.00 32.54           C  
ATOM    775  O   LEU A  82      78.182  39.155  59.315  1.00 33.78           O  
ATOM    776  CB  LEU A  82      79.061  38.875  56.609  1.00 29.78           C  
ATOM    777  CG  LEU A  82      79.196  37.373  56.867  1.00 29.11           C  
ATOM    778  CD1 LEU A  82      77.973  36.683  56.351  1.00 31.41           C  
ATOM    779  CD2 LEU A  82      80.473  36.806  56.125  1.00 30.72           C  
ATOM    780  HN  LEU A  82      78.502  41.598  56.961  1.00  0.00           H  
ATOM    781  N   ASN A  83      76.212  39.985  58.729  1.00 32.38           N  
ATOM    782  CA  ASN A  83      75.721  40.123  60.073  1.00 31.74           C  
ATOM    783  C   ASN A  83      75.060  38.834  60.551  1.00 30.47           C  
ATOM    784  O   ASN A  83      75.102  38.590  61.703  1.00 35.16           O  
ATOM    785  CB  ASN A  83      74.643  41.218  60.116  1.00 35.39           C  
ATOM    786  CG  ASN A  83      75.197  42.618  59.772  1.00 37.67           C  
ATOM    787  ND2 ASN A  83      76.273  42.975  60.398  1.00 37.91           N  
ATOM    788  OD1 ASN A  83      74.624  43.325  58.965  1.00 46.15           O  
ATOM    789  HN  ASN A  83      75.589  40.210  57.953  1.00  0.00           H  
ATOM    790 1HD2 ASN A  83      76.639  43.900  60.171  1.00  0.00           H  
ATOM    791 2HD2 ASN A  83      76.754  42.382  61.075  1.00  0.00           H  
ATOM    792  N   HIS A  84      74.389  38.105  59.654  1.00 23.81           N  
ATOM    793  CA  HIS A  84      73.544  37.003  59.984  1.00 24.11           C  
ATOM    794  C   HIS A  84      74.074  35.688  59.396  1.00 23.45           C  
ATOM    795  O   HIS A  84      73.814  35.447  58.199  1.00 25.43           O  
ATOM    796  CB  HIS A  84      72.172  37.317  59.446  1.00 23.64           C  
ATOM    797  CG  HIS A  84      71.553  38.557  60.103  1.00 29.29           C  
ATOM    798  CD2 HIS A  84      71.721  39.069  61.344  1.00 28.90           C  
ATOM    799  ND1 HIS A  84      70.840  39.494  59.402  1.00 33.83           N  
ATOM    800  CE1 HIS A  84      70.554  40.505  60.189  1.00 29.87           C  
ATOM    801  NE2 HIS A  84      71.062  40.262  61.378  1.00 34.96           N  
ATOM    802  HN  HIS A  84      74.487  38.352  58.669  1.00  0.00           H  
ATOM    803  HD1 HIS A  84      70.573  39.418  58.421  1.00  0.00           H  
ATOM    804  HE2 HIS A  84      70.977  40.868  62.194  1.00  0.00           H  
ATOM    805  N   TYR A  85      74.746  34.900  60.206  1.00 22.33           N  
ATOM    806  CA  TYR A  85      75.162  33.561  59.742  1.00 23.14           C  
ATOM    807  C   TYR A  85      75.252  32.596  60.877  1.00 22.55           C  
ATOM    808  O   TYR A  85      75.297  32.979  62.048  1.00 24.27           O  
ATOM    809  CB  TYR A  85      76.545  33.705  59.016  1.00 21.68           C  
ATOM    810  CG  TYR A  85      77.687  33.986  59.850  1.00 20.46           C  
ATOM    811  CD1 TYR A  85      78.039  35.286  60.173  1.00 26.45           C  
ATOM    812  CD2 TYR A  85      78.454  32.989  60.316  1.00 23.10           C  
ATOM    813  CE1 TYR A  85      79.121  35.559  60.979  1.00 29.44           C  
ATOM    814  CE2 TYR A  85      79.579  33.247  61.060  1.00 24.32           C  
ATOM    815  CZ  TYR A  85      79.907  34.538  61.401  1.00 27.72           C  
ATOM    816  OH  TYR A  85      81.018  34.776  62.189  1.00 29.85           O  
ATOM    817  HN  TYR A  85      74.979  35.211  61.149  1.00  0.00           H  
ATOM    818  HH  TYR A  85      81.569  34.061  62.485  1.00  0.00           H  
ATOM    819  N   GLN A  86      75.348  31.321  60.501  1.00 18.75           N  
ATOM    820  CA  GLN A  86      75.516  30.210  61.352  1.00 19.10           C  
ATOM    821  C   GLN A  86      76.627  29.318  60.809  1.00 23.96           C  
ATOM    822  O   GLN A  86      76.921  29.412  59.608  1.00 19.79           O  
ATOM    823  CB  GLN A  86      74.262  29.439  61.350  1.00 20.17           C  
ATOM    824  CG  GLN A  86      73.067  30.091  62.121  1.00 21.33           C  
ATOM    825  CD  GLN A  86      71.767  29.465  61.650  1.00 23.05           C  
ATOM    826  NE2 GLN A  86      70.895  29.118  62.587  1.00 22.23           N  
ATOM    827  OE1 GLN A  86      71.516  29.318  60.443  1.00 23.58           O  
ATOM    828  HN  GLN A  86      75.295  31.131  59.500  1.00  0.00           H  
ATOM    829 1HE2 GLN A  86      70.021  28.697  62.270  1.00  0.00           H  
ATOM    830 2HE2 GLN A  86      71.101  29.239  63.579  1.00  0.00           H  
ATOM    831  N   LEU A  87      77.224  28.517  61.670  1.00 22.15           N  
ATOM    832  CA  LEU A  87      78.161  27.439  61.308  1.00 21.02           C  
ATOM    833  C   LEU A  87      77.488  26.117  61.383  1.00 25.71           C  
ATOM    834  O   LEU A  87      76.785  25.800  62.359  1.00 21.90           O  
ATOM    835  CB  LEU A  87      79.370  27.442  62.186  1.00 19.16           C  
ATOM    836  CG  LEU A  87      80.144  28.711  62.350  1.00 19.45           C  
ATOM    837  CD1 LEU A  87      81.314  28.547  63.269  1.00 20.42           C  
ATOM    838  CD2 LEU A  87      80.586  29.264  61.014  1.00 21.77           C  
ATOM    839  HN  LEU A  87      77.022  28.654  62.660  1.00  0.00           H  
ATOM    840  N   LYS A  88      77.619  25.334  60.303  1.00 19.87           N  
ATOM    841  CA  LYS A  88      77.165  23.964  60.286  1.00 19.76           C  
ATOM    842  C   LYS A  88      78.434  23.174  60.434  1.00 21.49           C  
ATOM    843  O   LYS A  88      79.410  23.434  59.709  1.00 20.64           O  
ATOM    844  CB  LYS A  88      76.398  23.608  59.043  1.00 21.24           C  
ATOM    845  CG  LYS A  88      76.052  22.117  58.932  1.00 26.38           C  
ATOM    846  CD  LYS A  88      75.545  21.734  57.551  1.00 28.83           C  
ATOM    847  CE  LYS A  88      74.123  22.172  57.423  1.00 34.60           C  
ATOM    848  NZ  LYS A  88      73.686  21.885  56.017  1.00 32.06           N1+
ATOM    849  HN  LYS A  88      78.054  25.719  59.465  1.00  0.00           H  
ATOM    850  HZ1 LYS A  88      72.715  22.184  55.930  1.00  0.00           H  
ATOM    851  HZ2 LYS A  88      73.828  20.911  55.748  1.00  0.00           H  
ATOM    852  HZ3 LYS A  88      74.296  22.307  55.317  1.00  0.00           H  
ATOM    853  N   VAL A  89      78.457  22.240  61.366  1.00 20.33           N  
ATOM    854  CA  VAL A  89      79.702  21.576  61.824  1.00 20.29           C  
ATOM    855  C   VAL A  89      79.462  20.047  61.802  1.00 26.03           C  
ATOM    856  O   VAL A  89      78.527  19.547  62.426  1.00 23.03           O  
ATOM    857  CB  VAL A  89      80.100  21.963  63.227  1.00 23.74           C  
ATOM    858  CG1 VAL A  89      81.429  21.258  63.660  1.00 25.86           C  
ATOM    859  CG2 VAL A  89      80.249  23.485  63.381  1.00 23.45           C  
ATOM    860  HN  VAL A  89      77.574  21.960  61.793  1.00  0.00           H  
ATOM    861  N   LYS A  90      80.240  19.328  60.971  1.00 23.19           N  
ATOM    862  CA  LYS A  90      80.110  17.908  60.840  1.00 22.63           C  
ATOM    863  C   LYS A  90      81.235  17.219  61.573  1.00 23.84           C  
ATOM    864  O   LYS A  90      82.419  17.429  61.303  1.00 25.58           O  
ATOM    865  CB  LYS A  90      80.126  17.483  59.390  1.00 24.69           C  
ATOM    866  CG  LYS A  90      79.956  15.979  59.136  1.00 30.21           C  
ATOM    867  CD  LYS A  90      79.889  15.746  57.614  1.00 39.22           C  
ATOM    868  CE  LYS A  90      80.010  14.286  57.163  1.00 43.84           C  
ATOM    869  NZ  LYS A  90      79.167  13.466  58.037  1.00 53.06           N1+
ATOM    870  HN  LYS A  90      80.946  19.811  60.416  1.00  0.00           H  
ATOM    871  HZ1 LYS A  90      79.248  12.494  57.737  1.00  0.00           H  
ATOM    872  HZ2 LYS A  90      78.200  13.789  58.067  1.00  0.00           H  
ATOM    873  HZ3 LYS A  90      79.386  13.592  59.025  1.00  0.00           H  
ATOM    874  N   GLU A  91      80.852  16.397  62.504  1.00 26.44           N  
ATOM    875  CA  GLU A  91      81.766  15.557  63.340  1.00 32.95           C  
ATOM    876  C   GLU A  91      81.378  14.100  63.159  1.00 38.41           C  
ATOM    877  O   GLU A  91      80.299  13.685  63.544  1.00 35.62           O  
ATOM    878  CB  GLU A  91      81.621  15.965  64.791  1.00 34.24           C  
ATOM    879  CG  GLU A  91      81.997  17.431  65.034  1.00 46.57           C  
ATOM    880  CD  GLU A  91      81.436  18.161  66.282  1.00 49.08           C  
ATOM    881  OE1 GLU A  91      80.295  17.960  66.738  1.00 49.16           O  
ATOM    882  OE2 GLU A  91      82.178  19.025  66.764  1.00 51.30           O1-
ATOM    883  HN  GLU A  91      79.850  16.318  62.679  1.00  0.00           H  
ATOM    884  N   GLY A  92      82.193  13.333  62.440  1.00 36.53           N  
ATOM    885  CA  GLY A  92      81.778  11.994  62.074  1.00 37.51           C  
ATOM    886  C   GLY A  92      80.515  11.984  61.256  1.00 38.35           C  
ATOM    887  O   GLY A  92      80.430  12.684  60.275  1.00 41.73           O  
ATOM    888  HN  GLY A  92      83.105  13.685  62.148  1.00  0.00           H  
ATOM    889  N   GLU A  93      79.534  11.172  61.632  1.00 39.52           N  
ATOM    890  CA  GLU A  93      78.276  11.101  60.914  1.00 44.44           C  
ATOM    891  C   GLU A  93      77.202  12.173  61.409  1.00 47.89           C  
ATOM    892  O   GLU A  93      76.086  12.182  60.899  1.00 56.50           O  
ATOM    893  CB  GLU A  93      77.674   9.654  60.980  1.00 54.88           C  
ATOM    894  CG  GLU A  93      77.876   8.800  59.694  1.00 70.76           C  
ATOM    895  CD  GLU A  93      79.192   9.099  58.953  1.00 77.39           C  
ATOM    896  OE1 GLU A  93      80.274   8.888  59.561  1.00 83.10           O  
ATOM    897  OE2 GLU A  93      79.164   9.591  57.783  1.00 75.65           O1-
ATOM    898  HN  GLU A  93      79.669  10.580  62.451  1.00  0.00           H  
ATOM    899  N   HIS A  94      77.564  13.086  62.310  1.00 41.77           N  
ATOM    900  CA  HIS A  94      76.581  14.067  62.902  1.00 40.71           C  
ATOM    901  C   HIS A  94      76.879  15.504  62.510  1.00 37.38           C  
ATOM    902  O   HIS A  94      78.066  15.834  62.343  1.00 31.46           O  
ATOM    903  CB  HIS A  94      76.650  13.921  64.386  1.00 44.18           C  
ATOM    904  CG  HIS A  94      76.415  12.512  64.778  1.00 63.04           C  
ATOM    905  CD2 HIS A  94      77.164  11.637  65.490  1.00 70.22           C  
ATOM    906  ND1 HIS A  94      75.340  11.801  64.280  1.00 66.20           N  
ATOM    907  CE1 HIS A  94      75.405  10.557  64.720  1.00 71.03           C  
ATOM    908  NE2 HIS A  94      76.495  10.437  65.464  1.00 80.50           N  
ATOM    909  HN  HIS A  94      78.538  13.123  62.610  1.00  0.00           H  
ATOM    910  HD1 HIS A  94      74.613  12.176  63.671  1.00  0.00           H  
ATOM    911  HE2 HIS A  94      76.791   9.586  65.943  1.00  0.00           H  
ATOM    912  N   GLU A  95      75.819  16.296  62.290  1.00 28.41           N  
ATOM    913  CA  GLU A  95      75.897  17.696  61.968  1.00 27.50           C  
ATOM    914  C   GLU A  95      75.162  18.494  63.046  1.00 26.23           C  
ATOM    915  O   GLU A  95      74.030  18.128  63.409  1.00 25.70           O  
ATOM    916  CB  GLU A  95      75.173  17.943  60.658  1.00 31.13           C  
ATOM    917  CG  GLU A  95      76.014  17.554  59.513  1.00 36.49           C  
ATOM    918  CD  GLU A  95      75.355  17.823  58.174  1.00 39.14           C  
ATOM    919  OE1 GLU A  95      74.234  18.378  58.082  1.00 29.93           O  
ATOM    920  OE2 GLU A  95      76.017  17.497  57.218  1.00 45.12           O1-
ATOM    921  HN  GLU A  95      74.892  15.876  62.356  1.00  0.00           H  
ATOM    922  N   LYS A  96      75.749  19.610  63.474  1.00 24.21           N  
ATOM    923  CA  LYS A  96      75.042  20.603  64.295  1.00 23.89           C  
ATOM    924  C   LYS A  96      75.157  21.965  63.636  1.00 26.18           C  
ATOM    925  O   LYS A  96      76.079  22.228  62.836  1.00 23.10           O  
ATOM    926  CB  LYS A  96      75.633  20.669  65.700  1.00 26.38           C  
ATOM    927  CG  LYS A  96      77.073  21.108  65.722  1.00 25.47           C  
ATOM    928  CD  LYS A  96      77.661  21.170  67.161  1.00 30.29           C  
ATOM    929  CE  LYS A  96      79.116  21.536  67.080  1.00 32.97           C  
ATOM    930  NZ  LYS A  96      79.890  21.711  68.331  1.00 39.08           N1+
ATOM    931  HN  LYS A  96      76.723  19.782  63.223  1.00  0.00           H  
ATOM    932  HZ1 LYS A  96      80.878  21.959  68.276  1.00  0.00           H  
ATOM    933  HZ2 LYS A  96      79.797  20.866  68.894  1.00  0.00           H  
ATOM    934  HZ3 LYS A  96      79.413  22.396  68.917  1.00  0.00           H  
ATOM    935  N   VAL A  97      74.208  22.836  63.954  1.00 21.19           N  
ATOM    936  CA  VAL A  97      74.191  24.197  63.469  1.00 20.29           C  
ATOM    937  C   VAL A  97      74.220  25.130  64.679  1.00 27.60           C  
ATOM    938  O   VAL A  97      73.362  25.015  65.562  1.00 22.97           O  
ATOM    939  CB  VAL A  97      72.985  24.405  62.615  1.00 20.65           C  
ATOM    940  CG1 VAL A  97      72.908  25.897  62.166  1.00 22.97           C  
ATOM    941  CG2 VAL A  97      73.001  23.552  61.396  1.00 22.83           C  
ATOM    942  HN  VAL A  97      73.455  22.530  64.570  1.00  0.00           H  
ATOM    943  N   ILE A  98      75.206  26.008  64.734  1.00 20.60           N  
ATOM    944  CA  ILE A  98      75.350  26.903  65.850  1.00 22.65           C  
ATOM    945  C   ILE A  98      75.619  28.275  65.396  1.00 24.15           C  
ATOM    946  O   ILE A  98      76.057  28.489  64.237  1.00 22.08           O  
ATOM    947  CB  ILE A  98      76.522  26.429  66.736  1.00 22.56           C  
ATOM    948  CG1 ILE A  98      77.858  26.353  65.915  1.00 23.20           C  
ATOM    949  CG2 ILE A  98      76.180  25.064  67.344  1.00 25.52           C  
ATOM    950  CD1 ILE A  98      79.071  26.108  66.804  1.00 26.01           C  
ATOM    951  HN  ILE A  98      75.879  26.052  63.969  1.00  0.00           H  
ATOM    952  N   TYR A  99      75.475  29.249  66.282  1.00 23.30           N  
ATOM    953  CA  TYR A  99      76.064  30.526  66.049  1.00 22.76           C  
ATOM    954  C   TYR A  99      77.594  30.484  66.201  1.00 22.04           C  
ATOM    955  O   TYR A  99      78.141  29.667  66.913  1.00 22.58           O  
ATOM    956  CB  TYR A  99      75.422  31.583  66.944  1.00 25.85           C  
ATOM    957  CG  TYR A  99      74.016  32.055  66.513  1.00 26.66           C  
ATOM    958  CD1 TYR A  99      73.762  32.424  65.245  1.00 22.38           C  
ATOM    959  CD2 TYR A  99      73.025  32.230  67.431  1.00 30.06           C  
ATOM    960  CE1 TYR A  99      72.553  32.921  64.838  1.00 24.86           C  
ATOM    961  CE2 TYR A  99      71.794  32.824  67.083  1.00 29.11           C  
ATOM    962  CZ  TYR A  99      71.530  33.160  65.777  1.00 28.29           C  
ATOM    963  OH  TYR A  99      70.328  33.819  65.349  1.00 30.79           O  
ATOM    964  HN  TYR A  99      74.940  29.085  67.135  1.00  0.00           H  
ATOM    965  HH  TYR A  99      69.638  33.980  65.982  1.00  0.00           H  
ATOM    966  N   ASP A 100      78.265  31.425  65.548  1.00 22.89           N  
ATOM    967  CA  ASP A 100      79.744  31.481  65.653  1.00 23.70           C  
ATOM    968  C   ASP A 100      80.186  31.823  67.078  1.00 24.96           C  
ATOM    969  O   ASP A 100      79.866  32.877  67.562  1.00 24.89           O  
ATOM    970  CB  ASP A 100      80.248  32.488  64.649  1.00 22.52           C  
ATOM    971  CG  ASP A 100      81.815  32.534  64.548  1.00 23.93           C  
ATOM    972  OD1 ASP A 100      82.468  32.034  65.476  1.00 23.44           O  
ATOM    973  OD2 ASP A 100      82.259  33.056  63.490  1.00 25.42           O1-
ATOM    974  HN  ASP A 100      77.766  32.107  64.976  1.00  0.00           H  
ATOM    975  N   PRO A 101      80.935  30.955  67.726  1.00 27.93           N  
ATOM    976  CA  PRO A 101      81.365  31.274  69.075  1.00 29.20           C  
ATOM    977  C   PRO A 101      82.237  32.464  69.154  1.00 31.44           C  
ATOM    978  O   PRO A 101      82.369  33.008  70.213  1.00 26.26           O  
ATOM    979  CB  PRO A 101      82.174  30.070  69.529  1.00 33.36           C  
ATOM    980  CG  PRO A 101      82.096  29.052  68.425  1.00 34.02           C  
ATOM    981  CD  PRO A 101      81.432  29.630  67.246  1.00 30.12           C  
ATOM    982  N   TYR A 102      82.812  32.918  68.055  1.00 23.59           N  
ATOM    983  CA  TYR A 102      83.666  34.110  68.101  1.00 26.12           C  
ATOM    984  C   TYR A 102      82.982  35.301  67.486  1.00 29.18           C  
ATOM    985  O   TYR A 102      83.624  36.211  66.997  1.00 26.59           O  
ATOM    986  CB  TYR A 102      85.038  33.803  67.432  1.00 25.43           C  
ATOM    987  CG  TYR A 102      85.832  32.905  68.311  1.00 25.69           C  
ATOM    988  CD1 TYR A 102      86.641  33.433  69.323  1.00 26.24           C  
ATOM    989  CD2 TYR A 102      85.723  31.561  68.219  1.00 26.51           C  
ATOM    990  CE1 TYR A 102      87.320  32.627  70.170  1.00 27.78           C  
ATOM    991  CE2 TYR A 102      86.432  30.741  69.059  1.00 28.42           C  
ATOM    992  CZ  TYR A 102      87.206  31.300  70.002  1.00 33.60           C  
ATOM    993  OH  TYR A 102      87.816  30.480  70.789  1.00 34.01           O  
ATOM    994  HN  TYR A 102      82.661  32.437  67.168  1.00  0.00           H  
ATOM    995  N   ALA A 103      81.650  35.314  67.481  1.00 27.42           N  
ATOM    996  CA  ALA A 103      80.932  36.385  66.859  1.00 29.25           C  
ATOM    997  C   ALA A 103      81.146  37.722  67.522  1.00 32.95           C  
ATOM    998  O   ALA A 103      81.230  38.669  66.824  1.00 32.85           O  
ATOM    999  CB  ALA A 103      79.429  36.070  66.828  1.00 36.56           C  
ATOM   1000  HN  ALA A 103      81.136  34.553  67.925  1.00  0.00           H  
ATOM   1001  N   PHE A 104      81.315  37.798  68.811  1.00 30.39           N  
ATOM   1002  CA  PHE A 104      81.188  39.126  69.539  1.00 35.72           C  
ATOM   1003  C   PHE A 104      82.375  39.150  70.415  1.00 30.77           C  
ATOM   1004  O   PHE A 104      82.552  38.371  71.397  1.00 33.69           O  
ATOM   1005  CB  PHE A 104      79.885  39.195  70.459  1.00 32.98           C  
ATOM   1006  CG  PHE A 104      78.571  39.153  69.695  1.00 32.01           C  
ATOM   1007  CD1 PHE A 104      78.264  40.141  68.762  1.00 46.79           C  
ATOM   1008  CD2 PHE A 104      77.608  38.203  69.956  1.00 41.76           C  
ATOM   1009  CE1 PHE A 104      77.061  40.201  68.049  1.00 46.72           C  
ATOM   1010  CE2 PHE A 104      76.381  38.255  69.247  1.00 33.07           C  
ATOM   1011  CZ  PHE A 104      76.104  39.248  68.302  1.00 42.37           C  
ATOM   1012  HN  PHE A 104      81.536  36.954  69.340  1.00  0.00           H  
ATOM   1013  N   SER A 105      83.301  39.991  70.082  1.00 33.37           N  
ATOM   1014  CA  SER A 105      84.520  40.061  70.893  1.00 38.43           C  
ATOM   1015  C   SER A 105      84.433  40.957  72.177  1.00 52.07           C  
ATOM   1016  O   SER A 105      85.327  40.928  73.029  1.00 43.81           O  
ATOM   1017  CB  SER A 105      85.661  40.641  70.022  1.00 47.50           C  
ATOM   1018  OG  SER A 105      85.218  41.730  69.246  1.00 41.13           O  
ATOM   1019  HN  SER A 105      83.184  40.595  69.268  1.00  0.00           H  
ATOM   1020  HG  SER A 105      85.918  42.086  68.712  1.00  0.00           H  
ATOM   1021  N   SER A 106      83.383  41.772  72.313  1.00 38.89           N  
ATOM   1022  CA  SER A 106      83.253  42.592  73.540  1.00 44.96           C  
ATOM   1023  C   SER A 106      81.795  42.554  74.027  1.00 27.61           C  
ATOM   1024  O   SER A 106      80.917  42.289  73.258  1.00 29.28           O  
ATOM   1025  CB  SER A 106      83.685  44.005  73.197  1.00 42.16           C  
ATOM   1026  OG  SER A 106      82.894  44.461  72.069  1.00 53.08           O  
ATOM   1027  HN  SER A 106      82.677  41.829  71.579  1.00  0.00           H  
ATOM   1028  HG  SER A 106      83.165  45.346  71.854  1.00  0.00           H  
ATOM   1029  N   PRO A 107      81.580  42.766  75.275  1.00 28.15           N  
ATOM   1030  CA  PRO A 107      80.197  42.749  75.775  1.00 30.26           C  
ATOM   1031  C   PRO A 107      79.446  43.996  75.434  1.00 26.31           C  
ATOM   1032  O   PRO A 107      78.228  44.007  75.465  1.00 27.74           O  
ATOM   1033  CB  PRO A 107      80.391  42.608  77.273  1.00 34.45           C  
ATOM   1034  CG  PRO A 107      81.728  43.219  77.517  1.00 37.88           C  
ATOM   1035  CD  PRO A 107      82.561  43.105  76.308  1.00 33.63           C  
ATOM   1036  N   TYR A 108      80.140  45.100  75.136  1.00 25.16           N  
ATOM   1037  CA  TYR A 108      79.468  46.387  74.835  1.00 24.50           C  
ATOM   1038  C   TYR A 108      78.900  46.493  73.482  1.00 24.13           C  
ATOM   1039  O   TYR A 108      79.271  45.768  72.534  1.00 24.01           O  
ATOM   1040  CB  TYR A 108      80.376  47.640  75.116  1.00 26.91           C  
ATOM   1041  CG  TYR A 108      81.718  47.589  74.407  1.00 23.63           C  
ATOM   1042  CD1 TYR A 108      81.792  47.879  73.056  1.00 27.23           C  
ATOM   1043  CD2 TYR A 108      82.879  47.181  75.070  1.00 25.79           C  
ATOM   1044  CE1 TYR A 108      82.988  47.823  72.367  1.00 27.71           C  
ATOM   1045  CE2 TYR A 108      84.087  47.142  74.385  1.00 25.25           C  
ATOM   1046  CZ  TYR A 108      84.114  47.437  73.032  1.00 27.31           C  
ATOM   1047  OH  TYR A 108      85.312  47.412  72.346  1.00 27.58           O  
ATOM   1048  HN  TYR A 108      81.159  45.055  75.115  1.00  0.00           H  
ATOM   1049  HH  TYR A 108      86.097  47.143  72.809  1.00  0.00           H  
ATOM   1050  N   LEU A 109      77.927  47.384  73.347  1.00 22.97           N  
ATOM   1051  CA  LEU A 109      77.351  47.638  72.071  1.00 22.88           C  
ATOM   1052  C   LEU A 109      78.380  48.359  71.131  1.00 25.44           C  
ATOM   1053  O   LEU A 109      78.959  49.400  71.490  1.00 24.25           O  
ATOM   1054  CB  LEU A 109      76.124  48.516  72.208  1.00 25.62           C  
ATOM   1055  CG  LEU A 109      74.837  47.903  72.804  1.00 26.93           C  
ATOM   1056  CD1 LEU A 109      74.089  49.062  73.454  1.00 29.70           C  
ATOM   1057  CD2 LEU A 109      74.012  47.322  71.756  1.00 28.56           C  
ATOM   1058  HN  LEU A 109      77.589  47.891  74.165  1.00  0.00           H  
ATOM   1059  N   THR A 110      78.513  47.836  69.941  1.00 26.04           N  
ATOM   1060  CA  THR A 110      79.283  48.440  68.899  1.00 32.24           C  
ATOM   1061  C   THR A 110      78.448  49.369  68.090  1.00 33.97           C  
ATOM   1062  O   THR A 110      77.188  49.377  68.131  1.00 24.39           O  
ATOM   1063  CB  THR A 110      79.869  47.379  67.947  1.00 29.74           C  
ATOM   1064  CG2 THR A 110      80.692  46.375  68.738  1.00 29.12           C  
ATOM   1065  OG1 THR A 110      78.827  46.745  67.184  1.00 27.59           O  
ATOM   1066  HN  THR A 110      78.044  46.952  69.746  1.00  0.00           H  
ATOM   1067  HG1 THR A 110      79.188  46.091  66.597  1.00  0.00           H  
ATOM   1068  N   ASP A 111      79.115  50.098  67.212  1.00 26.58           N  
ATOM   1069  CA  ASP A 111      78.375  50.956  66.284  1.00 31.55           C  
ATOM   1070  C   ASP A 111      77.467  50.185  65.392  1.00 29.40           C  
ATOM   1071  O   ASP A 111      76.363  50.621  65.088  1.00 29.95           O  
ATOM   1072  CB  ASP A 111      79.304  51.705  65.261  1.00 40.99           C  
ATOM   1073  CG  ASP A 111      79.902  52.966  65.811  1.00 44.84           C  
ATOM   1074  OD1 ASP A 111      79.466  53.511  66.853  1.00 38.27           O  
ATOM   1075  OD2 ASP A 111      80.875  53.400  65.143  1.00 50.95           O1-
ATOM   1076  HN  ASP A 111      80.134  50.063  67.181  1.00  0.00           H  
ATOM   1077  N   GLU A 112      77.961  49.067  64.915  1.00 29.74           N  
ATOM   1078  CA  GLU A 112      77.179  48.216  64.090  1.00 30.20           C  
ATOM   1079  C   GLU A 112      75.912  47.668  64.853  1.00 26.17           C  
ATOM   1080  O   GLU A 112      74.870  47.536  64.260  1.00 24.97           O  
ATOM   1081  CB  GLU A 112      77.998  47.042  63.601  1.00 33.62           C  
ATOM   1082  CG  GLU A 112      77.266  45.998  62.702  1.00 46.36           C  
ATOM   1083  CD  GLU A 112      76.890  46.504  61.279  1.00 65.78           C  
ATOM   1084  OE1 GLU A 112      76.232  47.580  61.131  1.00 86.75           O  
ATOM   1085  OE2 GLU A 112      77.183  45.792  60.279  1.00 61.45           O1-
ATOM   1086  HN  GLU A 112      78.921  48.805  65.140  1.00  0.00           H  
ATOM   1087  N   ASP A 113      76.078  47.262  66.077  1.00 21.87           N  
ATOM   1088  CA  ASP A 113      74.927  46.746  66.824  1.00 25.38           C  
ATOM   1089  C   ASP A 113      73.835  47.826  66.858  1.00 25.36           C  
ATOM   1090  O   ASP A 113      72.674  47.568  66.588  1.00 25.61           O  
ATOM   1091  CB  ASP A 113      75.326  46.512  68.233  1.00 22.78           C  
ATOM   1092  CG  ASP A 113      76.181  45.277  68.453  1.00 25.23           C  
ATOM   1093  OD1 ASP A 113      75.959  44.235  67.870  1.00 25.59           O  
ATOM   1094  OD2 ASP A 113      76.991  45.321  69.408  1.00 23.02           O1-
ATOM   1095  HN  ASP A 113      76.999  47.302  66.513  1.00  0.00           H  
ATOM   1096  N   ILE A 114      74.233  49.068  67.145  1.00 26.76           N  
ATOM   1097  CA  ILE A 114      73.255  50.199  67.275  1.00 26.81           C  
ATOM   1098  C   ILE A 114      72.609  50.496  65.956  1.00 30.79           C  
ATOM   1099  O   ILE A 114      71.417  50.672  65.856  1.00 25.81           O  
ATOM   1100  CB  ILE A 114      73.929  51.396  67.925  1.00 29.11           C  
ATOM   1101  CG1 ILE A 114      74.269  51.018  69.321  1.00 28.97           C  
ATOM   1102  CG2 ILE A 114      73.011  52.641  67.865  1.00 33.32           C  
ATOM   1103  CD1 ILE A 114      74.943  52.085  70.147  1.00 34.54           C  
ATOM   1104  HN  ILE A 114      75.227  49.253  67.279  1.00  0.00           H  
ATOM   1105  N   TYR A 115      73.389  50.520  64.878  1.00 27.03           N  
ATOM   1106  CA  TYR A 115      72.818  50.707  63.589  1.00 27.14           C  
ATOM   1107  C   TYR A 115      71.791  49.604  63.254  1.00 26.91           C  
ATOM   1108  O   TYR A 115      70.746  49.880  62.679  1.00 25.51           O  
ATOM   1109  CB  TYR A 115      73.982  50.648  62.537  1.00 34.32           C  
ATOM   1110  CG  TYR A 115      73.494  50.661  61.164  1.00 37.89           C  
ATOM   1111  CD1 TYR A 115      72.934  51.855  60.651  1.00 54.00           C  
ATOM   1112  CD2 TYR A 115      73.505  49.515  60.369  1.00 44.62           C  
ATOM   1113  CE1 TYR A 115      72.422  51.914  59.361  1.00 55.69           C  
ATOM   1114  CE2 TYR A 115      72.984  49.549  59.061  1.00 56.24           C  
ATOM   1115  CZ  TYR A 115      72.436  50.752  58.582  1.00 53.14           C  
ATOM   1116  OH  TYR A 115      71.900  50.882  57.303  1.00 71.80           O  
ATOM   1117  HN  TYR A 115      74.398  50.404  64.976  1.00  0.00           H  
ATOM   1118  HH  TYR A 115      71.910  50.093  56.774  1.00  0.00           H  
ATOM   1119  N   LEU A 116      72.160  48.314  63.408  1.00 24.80           N  
ATOM   1120  CA  LEU A 116      71.247  47.257  63.034  1.00 25.04           C  
ATOM   1121  C   LEU A 116      69.942  47.366  63.889  1.00 21.40           C  
ATOM   1122  O   LEU A 116      68.820  47.183  63.379  1.00 23.46           O  
ATOM   1123  CB  LEU A 116      71.853  45.883  63.295  1.00 27.86           C  
ATOM   1124  CG  LEU A 116      72.692  45.331  62.186  1.00 31.61           C  
ATOM   1125  CD1 LEU A 116      73.279  44.032  62.761  1.00 35.77           C  
ATOM   1126  CD2 LEU A 116      71.884  45.127  60.903  1.00 35.16           C  
ATOM   1127  HN  LEU A 116      73.079  48.086  63.787  1.00  0.00           H  
ATOM   1128  N   PHE A 117      70.148  47.557  65.164  1.00 21.38           N  
ATOM   1129  CA  PHE A 117      68.919  47.786  66.053  1.00 24.60           C  
ATOM   1130  C   PHE A 117      68.019  48.979  65.613  1.00 24.31           C  
ATOM   1131  O   PHE A 117      66.783  48.833  65.510  1.00 25.49           O  
ATOM   1132  CB  PHE A 117      69.406  47.882  67.437  1.00 22.77           C  
ATOM   1133  CG  PHE A 117      68.296  48.121  68.483  1.00 23.92           C  
ATOM   1134  CD1 PHE A 117      67.362  47.125  68.743  1.00 23.72           C  
ATOM   1135  CD2 PHE A 117      68.289  49.249  69.256  1.00 24.77           C  
ATOM   1136  CE1 PHE A 117      66.437  47.249  69.796  1.00 26.44           C  
ATOM   1137  CE2 PHE A 117      67.324  49.401  70.302  1.00 26.35           C  
ATOM   1138  CZ  PHE A 117      66.399  48.394  70.516  1.00 25.40           C  
ATOM   1139  HN  PHE A 117      71.090  47.554  65.554  1.00  0.00           H  
ATOM   1140  N   SER A 118      68.635  50.094  65.188  1.00 24.39           N  
ATOM   1141  CA  SER A 118      67.899  51.246  64.739  1.00 24.27           C  
ATOM   1142  C   SER A 118      67.115  50.981  63.535  1.00 26.84           C  
ATOM   1143  O   SER A 118      66.140  51.665  63.272  1.00 25.67           O  
ATOM   1144  CB  SER A 118      68.837  52.458  64.529  1.00 26.53           C  
ATOM   1145  OG  SER A 118      69.381  52.573  65.847  1.00 33.84           O  
ATOM   1146  HN  SER A 118      69.655  50.125  65.183  1.00  0.00           H  
ATOM   1147  HG  SER A 118      69.957  53.317  65.718  1.00  0.00           H  
ATOM   1148  N   GLU A 119      67.529  49.986  62.780  1.00 23.81           N  
ATOM   1149  CA  GLU A 119      66.834  49.634  61.598  1.00 28.48           C  
ATOM   1150  C   GLU A 119      65.912  48.468  61.845  1.00 25.66           C  
ATOM   1151  O   GLU A 119      65.240  48.035  60.909  1.00 23.95           O  
ATOM   1152  CB  GLU A 119      67.832  49.161  60.448  1.00 31.88           C  
ATOM   1153  CG  GLU A 119      68.947  50.102  60.217  1.00 52.83           C  
ATOM   1154  CD  GLU A 119      68.467  51.435  59.735  1.00 64.86           C  
ATOM   1155  OE1 GLU A 119      67.668  51.442  58.764  1.00 77.18           O  
ATOM   1156  OE2 GLU A 119      68.894  52.457  60.350  1.00 94.90           O1-
ATOM   1157  HN  GLU A 119      68.361  49.462  63.050  1.00  0.00           H  
ATOM   1158  N   GLY A 120      65.912  47.908  63.037  1.00 26.15           N  
ATOM   1159  CA  GLY A 120      65.008  46.812  63.289  1.00 25.97           C  
ATOM   1160  C   GLY A 120      65.530  45.423  62.893  1.00 29.05           C  
ATOM   1161  O   GLY A 120      64.736  44.475  62.888  1.00 26.05           O  
ATOM   1162  HN  GLY A 120      66.539  48.243  63.768  1.00  0.00           H  
ATOM   1163  N   ASN A 121      66.845  45.267  62.597  1.00 23.66           N  
ATOM   1164  CA  ASN A 121      67.348  44.037  61.982  1.00 26.34           C  
ATOM   1165  C   ASN A 121      68.416  43.333  62.808  1.00 24.44           C  
ATOM   1166  O   ASN A 121      69.228  42.527  62.266  1.00 24.64           O  
ATOM   1167  CB  ASN A 121      67.856  44.321  60.565  1.00 26.61           C  
ATOM   1168  CG  ASN A 121      66.784  44.737  59.626  1.00 29.56           C  
ATOM   1169  ND2 ASN A 121      67.097  45.694  58.791  1.00 32.02           N  
ATOM   1170  OD1 ASN A 121      65.671  44.225  59.645  1.00 31.16           O  
ATOM   1171  HN  ASN A 121      67.497  46.023  62.807  1.00  0.00           H  
ATOM   1172 1HD2 ASN A 121      66.360  45.980  58.146  1.00  0.00           H  
ATOM   1173 2HD2 ASN A 121      68.024  46.120  58.775  1.00  0.00           H  
ATOM   1174  N   HIS A 122      68.478  43.605  64.132  1.00 21.93           N  
ATOM   1175  CA  HIS A 122      69.495  42.982  64.934  1.00 23.42           C  
ATOM   1176  C   HIS A 122      68.924  41.688  65.525  1.00 25.86           C  
ATOM   1177  O   HIS A 122      68.340  41.670  66.625  1.00 22.03           O  
ATOM   1178  CB  HIS A 122      69.991  43.899  66.011  1.00 22.90           C  
ATOM   1179  CG  HIS A 122      71.305  43.481  66.560  1.00 22.43           C  
ATOM   1180  CD2 HIS A 122      72.361  44.205  66.954  1.00 24.93           C  
ATOM   1181  ND1 HIS A 122      71.648  42.162  66.796  1.00 24.02           N  
ATOM   1182  CE1 HIS A 122      72.869  42.077  67.235  1.00 23.63           C  
ATOM   1183  NE2 HIS A 122      73.338  43.314  67.327  1.00 25.29           N  
ATOM   1184  HN  HIS A 122      67.809  44.247  64.557  1.00  0.00           H  
ATOM   1185  HD1 HIS A 122      71.028  41.366  66.646  1.00  0.00           H  
ATOM   1186  HE2 HIS A 122      74.279  43.565  67.628  1.00  0.00           H  
ATOM   1187  N   HIS A 123      69.107  40.583  64.807  1.00 21.64           N  
ATOM   1188  CA  HIS A 123      68.476  39.314  65.178  1.00 20.90           C  
ATOM   1189  C   HIS A 123      69.004  38.723  66.471  1.00 22.05           C  
ATOM   1190  O   HIS A 123      68.450  37.700  67.018  1.00 24.98           O  
ATOM   1191  CB  HIS A 123      68.583  38.327  64.028  1.00 22.52           C  
ATOM   1192  CG  HIS A 123      67.943  38.829  62.784  1.00 24.67           C  
ATOM   1193  CD2 HIS A 123      67.050  39.849  62.576  1.00 24.86           C  
ATOM   1194  ND1 HIS A 123      68.167  38.257  61.541  1.00 23.54           N  
ATOM   1195  CE1 HIS A 123      67.467  38.920  60.627  1.00 23.98           C  
ATOM   1196  NE2 HIS A 123      66.809  39.902  61.228  1.00 23.85           N  
ATOM   1197  HN  HIS A 123      69.701  40.620  63.978  1.00  0.00           H  
ATOM   1198  HD1 HIS A 123      68.772  37.456  61.358  1.00  0.00           H  
ATOM   1199  HE2 HIS A 123      66.217  40.589  60.761  1.00  0.00           H  
ATOM   1200  N   ARG A 124      70.146  39.257  66.923  1.00 19.12           N  
ATOM   1201  CA  ARG A 124      70.796  38.799  68.113  1.00 18.89           C  
ATOM   1202  C   ARG A 124      70.924  39.914  69.141  1.00 20.23           C  
ATOM   1203  O   ARG A 124      71.859  39.927  69.990  1.00 19.48           O  
ATOM   1204  CB  ARG A 124      72.163  38.145  67.875  1.00 21.14           C  
ATOM   1205  CG  ARG A 124      72.026  36.917  66.961  1.00 20.28           C  
ATOM   1206  CD  ARG A 124      73.408  36.243  66.797  1.00 20.18           C  
ATOM   1207  NE  ARG A 124      73.783  35.502  68.035  1.00 23.20           N  
ATOM   1208  CZ  ARG A 124      74.978  35.060  68.360  1.00 25.50           C  
ATOM   1209  NH1 ARG A 124      76.028  35.272  67.573  1.00 28.41           N1+
ATOM   1210  NH2 ARG A 124      75.144  34.354  69.456  1.00 25.93           N  
ATOM   1211  HN  ARG A 124      70.570  40.022  66.398  1.00  0.00           H  
ATOM   1212  HE  ARG A 124      73.033  35.318  68.701  1.00  0.00           H  
ATOM   1213 1HH1 ARG A 124      76.955  34.929  67.825  1.00  0.00           H  
ATOM   1214 2HH1 ARG A 124      75.899  35.820  66.722  1.00  0.00           H  
ATOM   1215 1HH2 ARG A 124      76.071  34.011  69.708  1.00  0.00           H  
ATOM   1216 2HH2 ARG A 124      74.338  34.191  70.060  1.00  0.00           H  
ATOM   1217  N   ILE A 125      69.941  40.814  69.141  1.00 20.59           N  
ATOM   1218  CA  ILE A 125      70.093  42.012  70.003  1.00 20.64           C  
ATOM   1219  C   ILE A 125      70.194  41.700  71.472  1.00 20.65           C  
ATOM   1220  O   ILE A 125      70.842  42.374  72.225  1.00 19.79           O  
ATOM   1221  CB  ILE A 125      68.962  43.062  69.685  1.00 22.46           C  
ATOM   1222  CG1 ILE A 125      69.198  44.383  70.396  1.00 24.90           C  
ATOM   1223  CG2 ILE A 125      67.588  42.478  70.022  1.00 23.20           C  
ATOM   1224  CD1 ILE A 125      70.449  45.173  70.096  1.00 25.72           C  
ATOM   1225  HN  ILE A 125      69.109  40.683  68.566  1.00  0.00           H  
ATOM   1226  N   TYR A 126      69.621  40.578  71.876  1.00 19.70           N  
ATOM   1227  CA  TYR A 126      69.582  40.190  73.269  1.00 22.39           C  
ATOM   1228  C   TYR A 126      70.927  39.743  73.735  1.00 25.26           C  
ATOM   1229  O   TYR A 126      71.089  39.420  74.906  1.00 21.17           O  
ATOM   1230  CB  TYR A 126      68.558  39.036  73.489  1.00 23.01           C  
ATOM   1231  CG  TYR A 126      68.674  37.861  72.553  1.00 19.23           C  
ATOM   1232  CD1 TYR A 126      69.653  36.915  72.714  1.00 20.61           C  
ATOM   1233  CD2 TYR A 126      67.852  37.776  71.426  1.00 21.81           C  
ATOM   1234  CE1 TYR A 126      69.769  35.837  71.825  1.00 22.08           C  
ATOM   1235  CE2 TYR A 126      67.929  36.697  70.552  1.00 21.65           C  
ATOM   1236  CZ  TYR A 126      68.883  35.730  70.772  1.00 22.37           C  
ATOM   1237  OH  TYR A 126      68.945  34.652  69.869  1.00 20.87           O  
ATOM   1238  HN  TYR A 126      69.192  39.966  71.182  1.00  0.00           H  
ATOM   1239  HH  TYR A 126      68.335  34.578  69.144  1.00  0.00           H  
ATOM   1240  N   GLU A 127      71.943  39.690  72.801  1.00 22.12           N  
ATOM   1241  CA  GLU A 127      73.302  39.473  73.294  1.00 20.12           C  
ATOM   1242  C   GLU A 127      73.937  40.724  73.921  1.00 20.02           C  
ATOM   1243  O   GLU A 127      74.965  40.605  74.643  1.00 21.28           O  
ATOM   1244  CB  GLU A 127      74.278  38.920  72.188  1.00 22.22           C  
ATOM   1245  CG  GLU A 127      73.849  37.561  71.682  1.00 23.76           C  
ATOM   1246  CD  GLU A 127      74.118  36.492  72.678  1.00 28.56           C  
ATOM   1247  OE1 GLU A 127      75.137  36.503  73.337  1.00 28.90           O  
ATOM   1248  OE2 GLU A 127      73.267  35.590  72.872  1.00 28.40           O1-
ATOM   1249  HN  GLU A 127      71.752  39.798  71.805  1.00  0.00           H  
ATOM   1250  N   LYS A 128      73.392  41.875  73.609  1.00 20.28           N  
ATOM   1251  CA  LYS A 128      73.975  43.139  74.018  1.00 22.43           C  
ATOM   1252  C   LYS A 128      73.013  43.981  74.933  1.00 23.65           C  
ATOM   1253  O   LYS A 128      73.495  44.579  75.893  1.00 25.53           O  
ATOM   1254  CB  LYS A 128      74.311  43.943  72.777  1.00 23.16           C  
ATOM   1255  CG  LYS A 128      75.355  43.256  71.817  1.00 22.38           C  
ATOM   1256  CD  LYS A 128      76.623  43.049  72.562  1.00 23.42           C  
ATOM   1257  CE  LYS A 128      77.841  42.447  71.756  1.00 27.07           C  
ATOM   1258  NZ  LYS A 128      78.505  43.474  70.926  1.00 28.48           N1+
ATOM   1259  HN  LYS A 128      72.531  41.882  73.062  1.00  0.00           H  
ATOM   1260  HZ1 LYS A 128      79.291  43.085  70.406  1.00  0.00           H  
ATOM   1261  HZ2 LYS A 128      78.789  44.278  71.485  1.00  0.00           H  
ATOM   1262  HZ3 LYS A 128      77.841  43.938  70.306  1.00  0.00           H  
ATOM   1263  N   LEU A 129      71.726  43.991  74.595  1.00 20.42           N  
ATOM   1264  CA  LEU A 129      70.737  44.622  75.509  1.00 23.17           C  
ATOM   1265  C   LEU A 129      70.406  43.646  76.628  1.00 25.91           C  
ATOM   1266  O   LEU A 129      70.419  42.434  76.430  1.00 22.31           O  
ATOM   1267  CB  LEU A 129      69.505  45.069  74.766  1.00 21.77           C  
ATOM   1268  CG  LEU A 129      69.683  46.193  73.762  1.00 22.11           C  
ATOM   1269  CD1 LEU A 129      68.347  46.540  73.190  1.00 23.92           C  
ATOM   1270  CD2 LEU A 129      70.398  47.401  74.405  1.00 21.96           C  
ATOM   1271  HN  LEU A 129      71.421  43.570  73.718  1.00  0.00           H  
ATOM   1272  N   GLY A 130      70.045  44.192  77.812  1.00 23.75           N  
ATOM   1273  CA  GLY A 130      69.799  43.396  78.979  1.00 23.01           C  
ATOM   1274  C   GLY A 130      70.977  43.474  79.880  1.00 24.26           C  
ATOM   1275  O   GLY A 130      71.580  44.551  80.015  1.00 23.49           O  
ATOM   1276  HN  GLY A 130      69.944  45.205  77.877  1.00  0.00           H  
ATOM   1277  N   ALA A 131      71.301  42.362  80.529  1.00 23.56           N  
ATOM   1278  CA  ALA A 131      72.420  42.275  81.475  1.00 22.74           C  
ATOM   1279  C   ALA A 131      73.248  41.111  81.099  1.00 24.21           C  
ATOM   1280  O   ALA A 131      72.753  39.983  81.027  1.00 22.56           O  
ATOM   1281  CB  ALA A 131      71.935  42.133  82.937  1.00 24.98           C  
ATOM   1282  HN  ALA A 131      70.743  41.525  80.362  1.00  0.00           H  
ATOM   1283  N   HIS A 132      74.552  41.327  80.903  1.00 23.32           N  
ATOM   1284  CA  HIS A 132      75.468  40.235  80.520  1.00 23.88           C  
ATOM   1285  C   HIS A 132      76.754  40.293  81.348  1.00 24.66           C  
ATOM   1286  O   HIS A 132      77.313  41.390  81.598  1.00 23.41           O  
ATOM   1287  CB  HIS A 132      75.785  40.437  79.030  1.00 26.43           C  
ATOM   1288  CG  HIS A 132      74.663  40.055  78.162  1.00 24.17           C  
ATOM   1289  CD2 HIS A 132      74.298  38.875  77.606  1.00 22.61           C  
ATOM   1290  ND1 HIS A 132      73.740  40.975  77.754  1.00 24.31           N  
ATOM   1291  CE1 HIS A 132      72.833  40.387  77.011  1.00 22.39           C  
ATOM   1292  NE2 HIS A 132      73.177  39.133  76.862  1.00 26.55           N  
ATOM   1293  HN  HIS A 132      74.923  42.270  81.021  1.00  0.00           H  
ATOM   1294  HD1 HIS A 132      73.754  41.967  77.991  1.00  0.00           H  
ATOM   1295  HE2 HIS A 132      72.686  38.453  76.282  1.00  0.00           H  
ATOM   1296  N   VAL A 133      77.207  39.133  81.782  1.00 22.04           N  
ATOM   1297  CA  VAL A 133      78.434  38.937  82.455  1.00 26.32           C  
ATOM   1298  C   VAL A 133      79.544  39.136  81.443  1.00 30.46           C  
ATOM   1299  O   VAL A 133      79.422  38.668  80.341  1.00 28.95           O  
ATOM   1300  CB  VAL A 133      78.463  37.538  83.099  1.00 31.89           C  
ATOM   1301  CG1 VAL A 133      79.778  37.266  83.782  1.00 40.86           C  
ATOM   1302  CG2 VAL A 133      77.421  37.481  84.207  1.00 33.14           C  
ATOM   1303  HN  VAL A 133      76.625  38.311  81.619  1.00  0.00           H  
ATOM   1304  N   GLY A 134      80.525  39.973  81.758  1.00 30.94           N  
ATOM   1305  CA  GLY A 134      81.693  40.098  80.878  1.00 30.36           C  
ATOM   1306  C   GLY A 134      82.816  40.894  81.492  1.00 30.05           C  
ATOM   1307  O   GLY A 134      82.871  41.080  82.692  1.00 27.84           O  
ATOM   1308  HN  GLY A 134      80.467  40.529  82.611  1.00  0.00           H  
ATOM   1309  N   GLU A 135      83.703  41.319  80.642  1.00 29.46           N  
ATOM   1310  CA  GLU A 135      84.925  42.008  81.032  1.00 32.93           C  
ATOM   1311  C   GLU A 135      85.181  43.263  80.253  1.00 31.59           C  
ATOM   1312  O   GLU A 135      85.123  43.268  79.064  1.00 28.70           O  
ATOM   1313  CB  GLU A 135      86.082  41.057  80.889  1.00 38.10           C  
ATOM   1314  CG  GLU A 135      87.279  41.631  81.538  1.00 48.49           C  
ATOM   1315  CD  GLU A 135      88.483  41.524  80.666  1.00 76.44           C  
ATOM   1316  OE1 GLU A 135      89.211  40.515  80.977  1.00 62.43           O  
ATOM   1317  OE2 GLU A 135      88.642  42.421  79.738  1.00 74.70           O1-
ATOM   1318  HN  GLU A 135      83.534  41.161  79.649  1.00  0.00           H  
ATOM   1319  N   ILE A 136      85.340  44.386  80.951  1.00 29.35           N  
ATOM   1320  CA  ILE A 136      85.666  45.661  80.306  1.00 28.66           C  
ATOM   1321  C   ILE A 136      86.821  46.269  81.089  1.00 31.83           C  
ATOM   1322  O   ILE A 136      86.827  46.261  82.330  1.00 28.61           O  
ATOM   1323  CB  ILE A 136      84.448  46.615  80.248  1.00 28.53           C  
ATOM   1324  CG1 ILE A 136      83.400  46.093  79.235  1.00 31.46           C  
ATOM   1325  CG2 ILE A 136      84.814  48.052  79.899  1.00 29.21           C  
ATOM   1326  CD1 ILE A 136      82.171  46.940  79.089  1.00 33.34           C  
ATOM   1327  HN  ILE A 136      85.232  44.358  81.965  1.00  0.00           H  
ATOM   1328  N   ASN A 137      87.802  46.798  80.363  1.00 30.30           N  
ATOM   1329  CA  ASN A 137      88.990  47.412  81.016  1.00 31.89           C  
ATOM   1330  C   ASN A 137      89.671  46.479  81.907  1.00 28.53           C  
ATOM   1331  O   ASN A 137      90.189  46.826  82.906  1.00 32.61           O  
ATOM   1332  CB  ASN A 137      88.646  48.772  81.715  1.00 31.45           C  
ATOM   1333  CG  ASN A 137      88.669  49.916  80.716  1.00 37.75           C  
ATOM   1334  ND2 ASN A 137      87.616  50.659  80.658  1.00 31.89           N  
ATOM   1335  OD1 ASN A 137      89.652  50.070  79.913  1.00 31.01           O  
ATOM   1336  HN  ASN A 137      87.739  46.783  79.345  1.00  0.00           H  
ATOM   1337 1HD2 ASN A 137      87.631  51.427  79.987  1.00  0.00           H  
ATOM   1338 2HD2 ASN A 137      86.832  50.536  81.299  1.00  0.00           H  
ATOM   1339  N   GLY A 138      89.634  45.233  81.575  1.00 29.36           N  
ATOM   1340  CA  GLY A 138      90.360  44.227  82.327  1.00 33.15           C  
ATOM   1341  C   GLY A 138      89.679  43.735  83.569  1.00 41.18           C  
ATOM   1342  O   GLY A 138      90.312  43.114  84.370  1.00 36.98           O  
ATOM   1343  HN  GLY A 138      89.082  44.949  80.766  1.00  0.00           H  
ATOM   1344  N   VAL A 139      88.424  44.114  83.815  1.00 34.45           N  
ATOM   1345  CA  VAL A 139      87.824  43.773  85.113  1.00 32.03           C  
ATOM   1346  C   VAL A 139      86.512  43.033  84.779  1.00 30.16           C  
ATOM   1347  O   VAL A 139      85.768  43.499  83.906  1.00 28.17           O  
ATOM   1348  CB  VAL A 139      87.485  45.054  85.911  1.00 36.59           C  
ATOM   1349  CG1 VAL A 139      86.761  44.699  87.196  1.00 45.28           C  
ATOM   1350  CG2 VAL A 139      88.788  45.819  86.285  1.00 43.65           C  
ATOM   1351  HN  VAL A 139      87.891  44.631  83.116  1.00  0.00           H  
ATOM   1352  N   LYS A 140      86.189  41.995  85.517  1.00 29.92           N  
ATOM   1353  CA  LYS A 140      84.969  41.226  85.319  1.00 34.82           C  
ATOM   1354  C   LYS A 140      83.821  41.969  86.015  1.00 33.96           C  
ATOM   1355  O   LYS A 140      84.051  42.602  87.058  1.00 33.23           O  
ATOM   1356  CB  LYS A 140      85.128  39.888  85.982  1.00 46.37           C  
ATOM   1357  CG  LYS A 140      86.083  38.949  85.290  1.00 60.16           C  
ATOM   1358  CD  LYS A 140      86.016  37.496  85.821  1.00 73.55           C  
ATOM   1359  CE  LYS A 140      84.599  36.863  85.772  1.00 83.66           C  
ATOM   1360  NZ  LYS A 140      83.725  37.149  84.571  1.00 88.01           N1+
ATOM   1361  HN  LYS A 140      86.824  41.715  86.265  1.00  0.00           H  
ATOM   1362  HZ1 LYS A 140      82.794  36.733  84.539  1.00  0.00           H  
ATOM   1363  HZ2 LYS A 140      84.232  36.894  83.723  1.00  0.00           H  
ATOM   1364  HZ3 LYS A 140      83.642  38.159  84.454  1.00  0.00           H  
ATOM   1365  N   GLY A 141      82.589  41.824  85.495  1.00 29.14           N  
ATOM   1366  CA  GLY A 141      81.412  42.505  86.008  1.00 27.23           C  
ATOM   1367  C   GLY A 141      80.214  42.261  85.124  1.00 24.89           C  
ATOM   1368  O   GLY A 141      80.191  41.248  84.424  1.00 25.55           O  
ATOM   1369  HN  GLY A 141      82.474  41.201  84.696  1.00  0.00           H  
ATOM   1370  N   VAL A 142      79.270  43.195  85.104  1.00 24.89           N  
ATOM   1371  CA  VAL A 142      78.076  43.057  84.267  1.00 25.07           C  
ATOM   1372  C   VAL A 142      77.927  44.289  83.489  1.00 25.33           C  
ATOM   1373  O   VAL A 142      78.001  45.385  84.045  1.00 26.34           O  
ATOM   1374  CB  VAL A 142      76.830  42.844  85.184  1.00 25.08           C  
ATOM   1375  CG1 VAL A 142      75.558  42.880  84.395  1.00 26.99           C  
ATOM   1376  CG2 VAL A 142      77.011  41.556  85.922  1.00 27.19           C  
ATOM   1377  HN  VAL A 142      79.379  44.027  85.684  1.00  0.00           H  
ATOM   1378  N   TYR A 143      77.630  44.133  82.214  1.00 22.19           N  
ATOM   1379  CA  TYR A 143      77.238  45.207  81.352  1.00 22.41           C  
ATOM   1380  C   TYR A 143      75.745  45.265  81.277  1.00 24.00           C  
ATOM   1381  O   TYR A 143      75.139  44.250  80.955  1.00 24.16           O  
ATOM   1382  CB  TYR A 143      77.792  44.885  79.934  1.00 21.57           C  
ATOM   1383  CG  TYR A 143      77.472  45.917  78.909  1.00 23.44           C  
ATOM   1384  CD1 TYR A 143      78.193  47.139  78.846  1.00 23.61           C  
ATOM   1385  CD2 TYR A 143      76.556  45.646  77.888  1.00 22.52           C  
ATOM   1386  CE1 TYR A 143      77.916  48.067  77.915  1.00 22.61           C  
ATOM   1387  CE2 TYR A 143      76.286  46.587  76.914  1.00 25.40           C  
ATOM   1388  CZ  TYR A 143      77.030  47.772  76.875  1.00 23.12           C  
ATOM   1389  OH  TYR A 143      76.702  48.670  75.881  1.00 23.36           O  
ATOM   1390  HN  TYR A 143      77.682  43.194  81.819  1.00  0.00           H  
ATOM   1391  HH  TYR A 143      76.100  48.469  75.174  1.00  0.00           H  
ATOM   1392  N   PHE A 144      75.134  46.423  81.511  1.00 21.33           N  
ATOM   1393  CA  PHE A 144      73.683  46.631  81.369  1.00 22.35           C  
ATOM   1394  C   PHE A 144      73.455  47.585  80.241  1.00 22.76           C  
ATOM   1395  O   PHE A 144      74.181  48.600  80.142  1.00 25.36           O  
ATOM   1396  CB  PHE A 144      73.169  47.316  82.668  1.00 20.56           C  
ATOM   1397  CG  PHE A 144      73.356  46.523  83.868  1.00 21.11           C  
ATOM   1398  CD1 PHE A 144      72.336  45.658  84.328  1.00 22.49           C  
ATOM   1399  CD2 PHE A 144      74.451  46.665  84.667  1.00 24.60           C  
ATOM   1400  CE1 PHE A 144      72.531  44.915  85.492  1.00 22.68           C  
ATOM   1401  CE2 PHE A 144      74.607  45.950  85.823  1.00 25.32           C  
ATOM   1402  CZ  PHE A 144      73.646  45.087  86.244  1.00 27.06           C  
ATOM   1403  HN  PHE A 144      75.705  47.215  81.807  1.00  0.00           H  
ATOM   1404  N   ALA A 145      72.435  47.365  79.456  1.00 20.32           N  
ATOM   1405  CA  ALA A 145      72.023  48.292  78.469  1.00 22.86           C  
ATOM   1406  C   ALA A 145      70.548  48.206  78.212  1.00 23.08           C  
ATOM   1407  O   ALA A 145      69.956  47.094  78.071  1.00 23.28           O  
ATOM   1408  CB  ALA A 145      72.837  48.069  77.123  1.00 23.92           C  
ATOM   1409  HN  ALA A 145      71.916  46.493  79.558  1.00  0.00           H  
ATOM   1410  N   VAL A 146      69.943  49.357  78.008  1.00 19.86           N  
ATOM   1411  CA  VAL A 146      68.499  49.521  77.789  1.00 19.96           C  
ATOM   1412  C   VAL A 146      68.121  50.577  76.827  1.00 22.14           C  
ATOM   1413  O   VAL A 146      68.659  51.728  76.834  1.00 25.18           O  
ATOM   1414  CB  VAL A 146      67.825  49.709  79.228  1.00 23.59           C  
ATOM   1415  CG1 VAL A 146      68.352  50.961  79.954  1.00 26.10           C  
ATOM   1416  CG2 VAL A 146      66.279  49.728  79.121  1.00 25.21           C  
ATOM   1417  HN  VAL A 146      70.520  50.198  78.001  1.00  0.00           H  
ATOM   1418  N   TRP A 147      67.174  50.289  75.948  1.00 20.24           N  
ATOM   1419  CA  TRP A 147      66.679  51.245  75.000  1.00 23.64           C  
ATOM   1420  C   TRP A 147      65.650  52.160  75.701  1.00 29.26           C  
ATOM   1421  O   TRP A 147      64.609  51.657  76.188  1.00 24.67           O  
ATOM   1422  CB  TRP A 147      65.969  50.507  73.930  1.00 23.22           C  
ATOM   1423  CG  TRP A 147      65.351  51.387  72.877  1.00 19.73           C  
ATOM   1424  CD1 TRP A 147      65.994  52.396  72.229  1.00 20.11           C  
ATOM   1425  CD2 TRP A 147      64.023  51.352  72.348  1.00 20.49           C  
ATOM   1426  CE2 TRP A 147      63.928  52.386  71.381  1.00 20.80           C  
ATOM   1427  CE3 TRP A 147      62.869  50.559  72.607  1.00 23.41           C  
ATOM   1428  NE1 TRP A 147      65.157  52.976  71.315  1.00 21.06           N  
ATOM   1429  CZ2 TRP A 147      62.774  52.623  70.647  1.00 24.35           C  
ATOM   1430  CZ3 TRP A 147      61.718  50.796  71.898  1.00 22.88           C  
ATOM   1431  CH2 TRP A 147      61.634  51.840  70.947  1.00 24.61           C  
ATOM   1432  HN  TRP A 147      66.780  49.348  75.945  1.00  0.00           H  
ATOM   1433  HE1 TRP A 147      65.412  53.733  70.681  1.00  0.00           H  
ATOM   1434  N   ALA A 148      65.889  53.484  75.683  1.00 24.02           N  
ATOM   1435  CA  ALA A 148      64.932  54.481  76.388  1.00 26.73           C  
ATOM   1436  C   ALA A 148      65.266  55.853  75.880  1.00 26.82           C  
ATOM   1437  O   ALA A 148      65.849  56.637  76.609  1.00 29.71           O  
ATOM   1438  CB  ALA A 148      65.146  54.405  77.861  1.00 26.14           C  
ATOM   1439  HN  ALA A 148      66.713  53.838  75.198  1.00  0.00           H  
ATOM   1440  N   PRO A 149      64.964  56.082  74.615  1.00 26.16           N  
ATOM   1441  CA  PRO A 149      65.513  57.212  73.917  1.00 27.69           C  
ATOM   1442  C   PRO A 149      64.994  58.551  74.433  1.00 33.33           C  
ATOM   1443  O   PRO A 149      65.707  59.545  74.269  1.00 27.66           O  
ATOM   1444  CB  PRO A 149      65.083  56.993  72.514  1.00 28.69           C  
ATOM   1445  CG  PRO A 149      63.839  56.231  72.621  1.00 27.36           C  
ATOM   1446  CD  PRO A 149      64.141  55.300  73.744  1.00 25.52           C  
ATOM   1447  N   ASN A 150      63.826  58.596  75.088  1.00 30.14           N  
ATOM   1448  CA  ASN A 150      63.312  59.894  75.600  1.00 30.08           C  
ATOM   1449  C   ASN A 150      63.473  60.074  77.029  1.00 31.77           C  
ATOM   1450  O   ASN A 150      62.968  61.093  77.566  1.00 29.39           O  
ATOM   1451  CB  ASN A 150      61.887  60.166  75.196  1.00 28.18           C  
ATOM   1452  CG  ASN A 150      61.674  60.073  73.718  1.00 30.42           C  
ATOM   1453  ND2 ASN A 150      61.087  59.003  73.259  1.00 31.90           N  
ATOM   1454  OD1 ASN A 150      62.008  60.966  72.978  1.00 31.08           O  
ATOM   1455  HN  ASN A 150      63.290  57.741  75.235  1.00  0.00           H  
ATOM   1456 1HD2 ASN A 150      60.942  58.940  72.251  1.00  0.00           H  
ATOM   1457 2HD2 ASN A 150      60.805  58.248  73.884  1.00  0.00           H  
ATOM   1458  N   ALA A 151      64.171  59.180  77.714  1.00 26.68           N  
ATOM   1459  CA  ALA A 151      64.345  59.382  79.117  1.00 28.86           C  
ATOM   1460  C   ALA A 151      65.295  60.541  79.399  1.00 33.94           C  
ATOM   1461  O   ALA A 151      66.211  60.775  78.613  1.00 28.39           O  
ATOM   1462  CB  ALA A 151      64.913  58.162  79.809  1.00 26.60           C  
ATOM   1463  HN  ALA A 151      64.575  58.366  77.250  1.00  0.00           H  
ATOM   1464  N   ARG A 152      65.187  61.166  80.563  1.00 31.51           N  
ATOM   1465  CA  ARG A 152      66.077  62.283  80.875  1.00 35.45           C  
ATOM   1466  C   ARG A 152      67.244  61.681  81.592  1.00 36.19           C  
ATOM   1467  O   ARG A 152      68.356  62.129  81.456  1.00 31.75           O  
ATOM   1468  CB  ARG A 152      65.407  63.335  81.795  1.00 40.73           C  
ATOM   1469  CG  ARG A 152      66.229  64.617  81.834  1.00 56.91           C  
ATOM   1470  CD  ARG A 152      65.759  65.589  82.908  1.00 70.28           C  
ATOM   1471  NE  ARG A 152      64.401  66.042  82.650  1.00 69.25           N  
ATOM   1472  CZ  ARG A 152      63.644  66.655  83.560  1.00 88.56           C  
ATOM   1473  NH1 ARG A 152      64.124  66.878  84.801  1.00 76.82           N1+
ATOM   1474  NH2 ARG A 152      62.391  67.024  83.242  1.00 75.66           N  
ATOM   1475  HN  ARG A 152      64.484  60.868  81.240  1.00  0.00           H  
ATOM   1476  HE  ARG A 152      64.007  65.882  81.723  1.00  0.00           H  
ATOM   1477 1HH1 ARG A 152      63.545  67.347  85.497  1.00  0.00           H  
ATOM   1478 2HH1 ARG A 152      65.075  66.598  85.042  1.00  0.00           H  
ATOM   1479 1HH2 ARG A 152      61.812  67.493  83.938  1.00  0.00           H  
ATOM   1480 2HH2 ARG A 152      62.028  66.855  82.304  1.00  0.00           H  
ATOM   1481  N   ASN A 153      67.022  60.631  82.354  1.00 28.78           N  
ATOM   1482  CA  ASN A 153      68.120  59.946  82.998  1.00 29.06           C  
ATOM   1483  C   ASN A 153      67.761  58.460  83.229  1.00 33.48           C  
ATOM   1484  O   ASN A 153      66.565  58.139  83.387  1.00 31.07           O  
ATOM   1485  CB  ASN A 153      68.519  60.514  84.337  1.00 30.93           C  
ATOM   1486  CG  ASN A 153      69.959  60.174  84.709  1.00 43.29           C  
ATOM   1487  ND2 ASN A 153      70.279  60.447  85.943  1.00 44.64           N  
ATOM   1488  OD1 ASN A 153      70.791  59.612  83.914  1.00 37.42           O  
ATOM   1489  HN  ASN A 153      66.068  60.298  82.491  1.00  0.00           H  
ATOM   1490 1HD2 ASN A 153      71.242  60.220  86.192  1.00  0.00           H  
ATOM   1491 2HD2 ASN A 153      69.616  60.895  86.576  1.00  0.00           H  
ATOM   1492  N   VAL A 154      68.772  57.588  83.401  1.00 28.23           N  
ATOM   1493  CA  VAL A 154      68.510  56.184  83.850  1.00 27.96           C  
ATOM   1494  C   VAL A 154      69.614  55.792  84.676  1.00 29.28           C  
ATOM   1495  O   VAL A 154      70.752  56.142  84.325  1.00 29.28           O  
ATOM   1496  CB  VAL A 154      68.435  55.196  82.664  1.00 24.56           C  
ATOM   1497  CG1 VAL A 154      68.062  53.813  83.130  1.00 26.40           C  
ATOM   1498  CG2 VAL A 154      67.561  55.659  81.614  1.00 29.22           C  
ATOM   1499  HN  VAL A 154      69.730  57.888  83.223  1.00  0.00           H  
ATOM   1500  N   SER A 155      69.350  55.096  85.789  1.00 24.61           N  
ATOM   1501  CA  SER A 155      70.320  54.502  86.647  1.00 21.87           C  
ATOM   1502  C   SER A 155      70.059  53.020  86.896  1.00 24.63           C  
ATOM   1503  O   SER A 155      68.943  52.598  86.783  1.00 28.02           O  
ATOM   1504  CB  SER A 155      70.406  55.186  88.050  1.00 32.24           C  
ATOM   1505  OG  SER A 155      70.388  56.617  87.809  1.00 30.79           O  
ATOM   1506  HN  SER A 155      68.369  54.981  86.045  1.00  0.00           H  
ATOM   1507  HG  SER A 155      70.440  57.033  88.662  1.00  0.00           H  
ATOM   1508  N   VAL A 156      71.051  52.272  87.317  1.00 25.95           N  
ATOM   1509  CA  VAL A 156      70.870  50.945  87.685  1.00 28.91           C  
ATOM   1510  C   VAL A 156      70.745  50.880  89.169  1.00 33.63           C  
ATOM   1511  O   VAL A 156      71.668  51.194  89.892  1.00 30.73           O  
ATOM   1512  CB  VAL A 156      72.025  50.009  87.294  1.00 28.33           C  
ATOM   1513  CG1 VAL A 156      71.727  48.571  87.721  1.00 28.64           C  
ATOM   1514  CG2 VAL A 156      72.280  49.996  85.761  1.00 27.05           C  
ATOM   1515  HN  VAL A 156      71.985  52.678  87.376  1.00  0.00           H  
ATOM   1516  N   ILE A 157      69.577  50.421  89.633  1.00 28.60           N  
ATOM   1517  CA  ILE A 157      69.423  50.146  91.097  1.00 30.26           C  
ATOM   1518  C   ILE A 157      69.386  48.694  91.461  1.00 31.40           C  
ATOM   1519  O   ILE A 157      68.851  47.847  90.715  1.00 29.50           O  
ATOM   1520  CB  ILE A 157      68.183  50.895  91.582  1.00 31.35           C  
ATOM   1521  CG1 ILE A 157      66.896  50.440  90.838  1.00 31.03           C  
ATOM   1522  CG2 ILE A 157      68.402  52.397  91.483  1.00 32.15           C  
ATOM   1523  CD1 ILE A 157      65.619  51.104  91.404  1.00 33.33           C  
ATOM   1524  HN  ILE A 157      68.798  50.260  88.995  1.00  0.00           H  
ATOM   1525  N   GLY A 158      70.034  48.272  92.512  1.00 27.57           N  
ATOM   1526  CA  GLY A 158      69.884  46.901  92.831  1.00 27.29           C  
ATOM   1527  C   GLY A 158      70.419  46.498  94.156  1.00 31.74           C  
ATOM   1528  O   GLY A 158      70.782  47.342  94.984  1.00 32.49           O  
ATOM   1529  HN  GLY A 158      70.616  48.895  93.072  1.00  0.00           H  
ATOM   1530  N   ASP A 159      70.522  45.211  94.384  1.00 31.77           N  
ATOM   1531  CA  ASP A 159      71.039  44.766  95.671  1.00 36.05           C  
ATOM   1532  C   ASP A 159      72.430  45.397  95.956  1.00 41.70           C  
ATOM   1533  O   ASP A 159      72.661  45.901  97.040  1.00 41.65           O  
ATOM   1534  CB  ASP A 159      71.052  43.251  95.853  1.00 35.12           C  
ATOM   1535  CG  ASP A 159      71.758  42.426  94.652  1.00 44.48           C  
ATOM   1536  OD1 ASP A 159      72.513  42.967  93.830  1.00 39.82           O  
ATOM   1537  OD2 ASP A 159      71.545  41.175  94.576  1.00 35.68           O1-
ATOM   1538  HN  ASP A 159      70.245  44.534  93.673  1.00  0.00           H  
ATOM   1539  N   PHE A 160      73.319  45.429  94.956  1.00 34.43           N  
ATOM   1540  CA  PHE A 160      74.720  45.820  95.121  1.00 36.05           C  
ATOM   1541  C   PHE A 160      74.841  47.294  95.556  1.00 34.11           C  
ATOM   1542  O   PHE A 160      75.888  47.699  95.946  1.00 38.86           O  
ATOM   1543  CB  PHE A 160      75.533  45.551  93.781  1.00 34.74           C  
ATOM   1544  CG  PHE A 160      75.042  46.369  92.582  1.00 35.11           C  
ATOM   1545  CD1 PHE A 160      73.963  45.945  91.834  1.00 33.46           C  
ATOM   1546  CD2 PHE A 160      75.647  47.561  92.224  1.00 29.71           C  
ATOM   1547  CE1 PHE A 160      73.457  46.706  90.791  1.00 31.39           C  
ATOM   1548  CE2 PHE A 160      75.194  48.307  91.144  1.00 30.31           C  
ATOM   1549  CZ  PHE A 160      74.062  47.914  90.430  1.00 31.42           C  
ATOM   1550  HN  PHE A 160      73.001  45.165  94.023  1.00  0.00           H  
ATOM   1551  N   ASN A 161      73.862  48.148  95.322  1.00 32.76           N  
ATOM   1552  CA  ASN A 161      74.015  49.505  95.778  1.00 36.29           C  
ATOM   1553  C   ASN A 161      72.876  49.933  96.766  1.00 31.78           C  
ATOM   1554  O   ASN A 161      72.497  51.073  96.744  1.00 30.14           O  
ATOM   1555  CB  ASN A 161      74.139  50.426  94.605  1.00 32.90           C  
ATOM   1556  CG  ASN A 161      72.931  50.412  93.627  1.00 35.14           C  
ATOM   1557  ND2 ASN A 161      73.180  51.011  92.434  1.00 31.47           N  
ATOM   1558  OD1 ASN A 161      71.766  50.064  93.965  1.00 30.36           O  
ATOM   1559  HN  ASN A 161      73.018  47.854  94.830  1.00  0.00           H  
ATOM   1560 1HD2 ASN A 161      72.387  51.002  91.792  1.00  0.00           H  
ATOM   1561 2HD2 ASN A 161      74.122  51.292  92.161  1.00  0.00           H  
ATOM   1562  N   ASN A 162      72.231  48.953  97.410  1.00 34.81           N  
ATOM   1563  CA  ASN A 162      71.001  49.202  98.239  1.00 33.48           C  
ATOM   1564  C   ASN A 162      69.986  50.064  97.577  1.00 42.50           C  
ATOM   1565  O   ASN A 162      69.379  50.989  98.173  1.00 32.11           O  
ATOM   1566  CB  ASN A 162      71.458  49.882  99.529  1.00 43.77           C  
ATOM   1567  CG  ASN A 162      72.380  48.957 100.312  1.00 48.70           C  
ATOM   1568  ND2 ASN A 162      73.558  49.395 100.623  1.00 59.48           N  
ATOM   1569  OD1 ASN A 162      72.034  47.835 100.553  1.00 63.66           O  
ATOM   1570  HN  ASN A 162      72.587  48.000  97.336  1.00  0.00           H  
ATOM   1571 1HD2 ASN A 162      74.176  48.775 101.147  1.00  0.00           H  
ATOM   1572 2HD2 ASN A 162      73.852  50.350 100.418  1.00  0.00           H  
ATOM   1573  N   TRP A 163      69.818  49.857  96.292  1.00 32.70           N  
ATOM   1574  CA  TRP A 163      68.696  50.465  95.644  1.00 31.81           C  
ATOM   1575  C   TRP A 163      68.804  51.939  95.552  1.00 28.66           C  
ATOM   1576  O   TRP A 163      67.858  52.671  95.257  1.00 31.95           O  
ATOM   1577  CB  TRP A 163      67.345  49.894  96.230  1.00 32.30           C  
ATOM   1578  CG  TRP A 163      67.369  48.362  96.149  1.00 31.71           C  
ATOM   1579  CD1 TRP A 163      67.777  47.458  97.081  1.00 32.19           C  
ATOM   1580  CD2 TRP A 163      67.017  47.582  94.955  1.00 31.69           C  
ATOM   1581  CE2 TRP A 163      67.159  46.240  95.272  1.00 32.76           C  
ATOM   1582  CE3 TRP A 163      66.475  47.931  93.711  1.00 31.31           C  
ATOM   1583  NE1 TRP A 163      67.662  46.164  96.550  1.00 35.42           N  
ATOM   1584  CZ2 TRP A 163      66.900  45.204  94.322  1.00 31.77           C  
ATOM   1585  CZ3 TRP A 163      66.164  46.897  92.769  1.00 28.89           C  
ATOM   1586  CH2 TRP A 163      66.387  45.584  93.094  1.00 30.62           C  
ATOM   1587  HN  TRP A 163      70.472  49.276  95.767  1.00  0.00           H  
ATOM   1588  HE1 TRP A 163      67.912  45.303  97.035  1.00  0.00           H  
ATOM   1589  N   ASP A 164      70.041  52.413  95.597  1.00 30.79           N  
ATOM   1590  CA  ASP A 164      70.270  53.794  95.411  1.00 32.03           C  
ATOM   1591  C   ASP A 164      71.182  53.938  94.143  1.00 27.29           C  
ATOM   1592  O   ASP A 164      72.274  53.479  94.142  1.00 30.69           O  
ATOM   1593  CB  ASP A 164      71.022  54.268  96.687  1.00 37.22           C  
ATOM   1594  CG  ASP A 164      71.610  55.676  96.545  1.00 38.27           C  
ATOM   1595  OD1 ASP A 164      71.357  56.390  95.556  1.00 38.15           O  
ATOM   1596  OD2 ASP A 164      72.280  56.092  97.478  1.00 42.39           O1-
ATOM   1597  HN  ASP A 164      70.825  51.782  95.765  1.00  0.00           H  
ATOM   1598  N   GLY A 165      70.684  54.624  93.148  1.00 30.05           N  
ATOM   1599  CA  GLY A 165      71.315  54.617  91.825  1.00 33.57           C  
ATOM   1600  C   GLY A 165      72.295  55.758  91.538  1.00 34.74           C  
ATOM   1601  O   GLY A 165      72.841  55.847  90.454  1.00 32.26           O  
ATOM   1602  HN  GLY A 165      69.839  55.176  93.295  1.00  0.00           H  
ATOM   1603  N   ARG A 166      72.630  56.573  92.529  1.00 35.18           N  
ATOM   1604  CA  ARG A 166      73.326  57.836  92.232  1.00 36.30           C  
ATOM   1605  C   ARG A 166      74.784  57.694  91.715  1.00 28.89           C  
ATOM   1606  O   ARG A 166      75.227  58.565  90.984  1.00 34.68           O  
ATOM   1607  CB  ARG A 166      73.274  58.770  93.481  1.00 37.19           C  
ATOM   1608  CG  ARG A 166      71.843  59.309  93.579  1.00 44.80           C  
ATOM   1609  CD  ARG A 166      71.651  60.166  94.821  1.00 53.48           C  
ATOM   1610  NE  ARG A 166      72.378  59.588  95.958  1.00 55.05           N  
ATOM   1611  CZ  ARG A 166      71.877  59.348  97.161  1.00 64.25           C  
ATOM   1612  NH1 ARG A 166      70.596  59.584  97.454  1.00 79.94           N1+
ATOM   1613  NH2 ARG A 166      72.676  58.867  98.093  1.00 59.40           N  
ATOM   1614  HN  ARG A 166      72.406  56.326  93.493  1.00  0.00           H  
ATOM   1615  HE  ARG A 166      73.358  59.349  95.808  1.00  0.00           H  
ATOM   1616 1HH1 ARG A 166      70.210  59.399  98.380  1.00  0.00           H  
ATOM   1617 2HH1 ARG A 166      69.978  59.956  96.733  1.00  0.00           H  
ATOM   1618 1HH2 ARG A 166      72.290  58.682  99.019  1.00  0.00           H  
ATOM   1619 2HH2 ARG A 166      73.655  58.687  97.869  1.00  0.00           H  
ATOM   1620  N   GLU A 167      75.469  56.691  92.172  1.00 26.62           N  
ATOM   1621  CA  GLU A 167      76.792  56.363  91.715  1.00 33.29           C  
ATOM   1622  C   GLU A 167      76.758  55.291  90.532  1.00 36.74           C  
ATOM   1623  O   GLU A 167      77.785  54.675  90.244  1.00 31.94           O  
ATOM   1624  CB  GLU A 167      77.590  55.708  92.845  1.00 33.28           C  
ATOM   1625  CG  GLU A 167      77.767  56.483  94.157  1.00 48.32           C  
ATOM   1626  CD  GLU A 167      78.039  57.942  93.914  1.00 59.14           C  
ATOM   1627  OE1 GLU A 167      78.779  58.246  92.940  1.00 73.53           O  
ATOM   1628  OE2 GLU A 167      77.523  58.795  94.691  1.00 83.41           O1-
ATOM   1629  HN  GLU A 167      75.047  56.105  92.893  1.00  0.00           H  
ATOM   1630  N   HIS A 168      75.583  55.057  89.932  1.00 31.39           N  
ATOM   1631  CA  HIS A 168      75.402  54.075  88.841  1.00 25.77           C  
ATOM   1632  C   HIS A 168      74.484  54.651  87.858  1.00 29.35           C  
ATOM   1633  O   HIS A 168      73.539  53.988  87.319  1.00 31.88           O  
ATOM   1634  CB  HIS A 168      74.943  52.700  89.399  1.00 32.84           C  
ATOM   1635  CG  HIS A 168      75.967  52.019  90.254  1.00 31.44           C  
ATOM   1636  CD2 HIS A 168      77.094  51.319  89.928  1.00 30.50           C  
ATOM   1637  ND1 HIS A 168      75.949  52.065  91.635  1.00 34.21           N  
ATOM   1638  CE1 HIS A 168      76.998  51.429  92.127  1.00 30.14           C  
ATOM   1639  NE2 HIS A 168      77.703  50.942  91.104  1.00 31.06           N  
ATOM   1640  HN  HIS A 168      74.768  55.585  90.245  1.00  0.00           H  
ATOM   1641  HD1 HIS A 168      75.230  52.524  92.194  1.00  0.00           H  
ATOM   1642  HE2 HIS A 168      78.553  50.383  91.181  1.00  0.00           H  
ATOM   1643  N   GLN A 169      74.727  55.906  87.498  1.00 25.26           N  
ATOM   1644  CA  GLN A 169      73.959  56.507  86.487  1.00 27.18           C  
ATOM   1645  C   GLN A 169      74.521  56.019  85.130  1.00 31.82           C  
ATOM   1646  O   GLN A 169      75.697  55.829  85.024  1.00 28.20           O  
ATOM   1647  CB  GLN A 169      74.000  58.022  86.563  1.00 31.81           C  
ATOM   1648  CG  GLN A 169      73.420  58.474  87.926  1.00 35.65           C  
ATOM   1649  CD  GLN A 169      73.448  59.936  88.081  1.00 34.47           C  
ATOM   1650  NE2 GLN A 169      73.969  60.384  89.214  1.00 37.55           N  
ATOM   1651  OE1 GLN A 169      73.026  60.658  87.189  1.00 38.07           O  
ATOM   1652  HN  GLN A 169      75.471  56.433  87.955  1.00  0.00           H  
ATOM   1653 1HE2 GLN A 169      73.988  61.398  89.322  1.00  0.00           H  
ATOM   1654 2HE2 GLN A 169      74.321  59.782  89.958  1.00  0.00           H  
ATOM   1655  N   MET A 170      73.669  55.864  84.129  1.00 29.64           N  
ATOM   1656  CA  MET A 170      74.080  55.165  82.898  1.00 31.17           C  
ATOM   1657  C   MET A 170      74.448  56.225  81.919  1.00 33.46           C  
ATOM   1658  O   MET A 170      74.099  57.390  82.137  1.00 28.60           O  
ATOM   1659  CB  MET A 170      72.911  54.296  82.330  1.00 25.48           C  
ATOM   1660  CG  MET A 170      72.452  53.188  83.366  1.00 23.27           C  
ATOM   1661  SD  MET A 170      71.116  52.109  82.683  1.00 26.44           S  
ATOM   1662  CE  MET A 170      72.165  51.004  81.652  1.00 30.45           C  
ATOM   1663  HN  MET A 170      72.721  56.231  84.210  1.00  0.00           H  
ATOM   1664  N   ARG A 171      75.095  55.827  80.816  1.00 31.94           N  
ATOM   1665  CA  ARG A 171      75.450  56.770  79.786  1.00 30.51           C  
ATOM   1666  C   ARG A 171      74.668  56.568  78.581  1.00 29.46           C  
ATOM   1667  O   ARG A 171      74.524  55.411  78.100  1.00 27.71           O  
ATOM   1668  CB  ARG A 171      76.963  56.570  79.465  1.00 38.84           C  
ATOM   1669  CG  ARG A 171      77.369  57.680  78.498  1.00 48.43           C  
ATOM   1670  CD  ARG A 171      78.835  57.696  78.275  1.00 58.77           C  
ATOM   1671  NE  ARG A 171      79.102  56.696  77.266  1.00 69.43           N  
ATOM   1672  CZ  ARG A 171      80.278  56.512  76.708  1.00 78.21           C  
ATOM   1673  NH1 ARG A 171      81.310  57.325  77.077  1.00 68.91           N1+
ATOM   1674  NH2 ARG A 171      80.398  55.525  75.789  1.00 60.98           N  
ATOM   1675  HN  ARG A 171      75.340  54.843  80.704  1.00  0.00           H  
ATOM   1676  HE  ARG A 171      78.332  56.097  76.969  1.00  0.00           H  
ATOM   1677 1HH1 ARG A 171      82.222  57.182  76.644  1.00  0.00           H  
ATOM   1678 2HH1 ARG A 171      81.220  58.069  77.769  1.00  0.00           H  
ATOM   1679 1HH2 ARG A 171      81.310  55.382  75.356  1.00  0.00           H  
ATOM   1680 2HH2 ARG A 171      79.627  54.917  75.513  1.00  0.00           H  
ATOM   1681  N   LYS A 172      74.142  57.615  78.010  1.00 24.31           N  
ATOM   1682  CA  LYS A 172      73.303  57.442  76.869  1.00 29.51           C  
ATOM   1683  C   LYS A 172      74.172  57.425  75.604  1.00 37.48           C  
ATOM   1684  O   LYS A 172      74.959  58.337  75.407  1.00 34.38           O  
ATOM   1685  CB  LYS A 172      72.327  58.586  76.788  1.00 31.12           C  
ATOM   1686  CG  LYS A 172      71.156  58.456  75.835  1.00 33.17           C  
ATOM   1687  CD  LYS A 172      70.324  59.764  75.819  1.00 41.14           C  
ATOM   1688  CE  LYS A 172      68.925  59.543  75.306  1.00 40.16           C  
ATOM   1689  NZ  LYS A 172      67.999  60.725  75.456  1.00 46.38           N1+
ATOM   1690  HN  LYS A 172      74.328  58.549  78.375  1.00  0.00           H  
ATOM   1691  HZ1 LYS A 172      67.052  60.575  75.109  1.00  0.00           H  
ATOM   1692  HZ2 LYS A 172      68.408  61.551  75.020  1.00  0.00           H  
ATOM   1693  HZ3 LYS A 172      67.974  61.032  76.428  1.00  0.00           H  
ATOM   1694  N   ARG A 173      73.924  56.495  74.696  1.00 33.33           N  
ATOM   1695  CA  ARG A 173      74.600  56.456  73.404  1.00 30.99           C  
ATOM   1696  C   ARG A 173      73.701  56.641  72.282  1.00 33.66           C  
ATOM   1697  O   ARG A 173      72.584  56.106  72.237  1.00 28.98           O  
ATOM   1698  CB  ARG A 173      75.319  55.103  73.285  1.00 36.10           C  
ATOM   1699  CG  ARG A 173      76.483  55.108  74.280  1.00 37.55           C  
ATOM   1700  CD  ARG A 173      77.353  53.892  74.166  1.00 35.59           C  
ATOM   1701  NE  ARG A 173      77.752  53.622  72.775  1.00 30.65           N  
ATOM   1702  CZ  ARG A 173      78.106  52.401  72.370  1.00 28.81           C  
ATOM   1703  NH1 ARG A 173      78.249  51.408  73.238  1.00 24.49           N1+
ATOM   1704  NH2 ARG A 173      78.414  52.197  71.113  1.00 30.40           N  
ATOM   1705  HN  ARG A 173      73.232  55.776  74.908  1.00  0.00           H  
ATOM   1706  HE  ARG A 173      77.758  54.389  72.103  1.00  0.00           H  
ATOM   1707 1HH1 ARG A 173      78.520  50.475  72.928  1.00  0.00           H  
ATOM   1708 2HH1 ARG A 173      78.009  51.567  74.217  1.00  0.00           H  
ATOM   1709 1HH2 ARG A 173      78.685  51.264  70.803  1.00  0.00           H  
ATOM   1710 2HH2 ARG A 173      78.304  52.960  70.446  1.00  0.00           H  
ATOM   1711  N   ASN A 174      74.189  57.430  71.319  1.00 29.40           N  
ATOM   1712  CA  ASN A 174      73.481  57.721  70.085  1.00 29.91           C  
ATOM   1713  C   ASN A 174      72.058  58.165  70.294  1.00 27.60           C  
ATOM   1714  O   ASN A 174      71.225  57.853  69.443  1.00 32.49           O  
ATOM   1715  CB  ASN A 174      73.497  56.526  69.161  1.00 34.65           C  
ATOM   1716  CG  ASN A 174      74.929  56.113  68.754  1.00 50.53           C  
ATOM   1717  ND2 ASN A 174      75.166  56.196  67.503  1.00 53.49           N  
ATOM   1718  OD1 ASN A 174      75.771  55.707  69.549  1.00 50.45           O  
ATOM   1719  HN  ASN A 174      75.108  57.850  71.459  1.00  0.00           H  
ATOM   1720 1HD2 ASN A 174      76.111  55.923  67.234  1.00  0.00           H  
ATOM   1721 2HD2 ASN A 174      74.466  56.533  66.842  1.00  0.00           H  
ATOM   1722  N   TYR A 175      71.806  58.871  71.396  1.00 27.52           N  
ATOM   1723  CA  TYR A 175      70.477  59.436  71.725  1.00 31.39           C  
ATOM   1724  C   TYR A 175      69.424  58.293  71.875  1.00 31.85           C  
ATOM   1725  O   TYR A 175      68.252  58.521  71.600  1.00 36.60           O  
ATOM   1726  CB  TYR A 175      70.018  60.326  70.592  1.00 39.04           C  
ATOM   1727  CG  TYR A 175      71.057  61.390  70.234  1.00 47.56           C  
ATOM   1728  CD1 TYR A 175      71.260  62.455  71.073  1.00 52.89           C  
ATOM   1729  CD2 TYR A 175      71.837  61.283  69.073  1.00 48.37           C  
ATOM   1730  CE1 TYR A 175      72.214  63.417  70.778  1.00 65.48           C  
ATOM   1731  CE2 TYR A 175      72.787  62.255  68.751  1.00 59.48           C  
ATOM   1732  CZ  TYR A 175      72.962  63.312  69.618  1.00 62.22           C  
ATOM   1733  OH  TYR A 175      73.868  64.297  69.382  1.00 82.23           O  
ATOM   1734  HN  TYR A 175      72.572  59.031  72.050  1.00  0.00           H  
ATOM   1735  HH  TYR A 175      74.381  64.225  68.586  1.00  0.00           H  
ATOM   1736  N   THR A 176      69.844  57.054  72.200  1.00 25.86           N  
ATOM   1737  CA  THR A 176      68.883  55.926  72.122  1.00 28.40           C  
ATOM   1738  C   THR A 176      68.995  54.959  73.238  1.00 27.63           C  
ATOM   1739  O   THR A 176      67.940  54.618  73.846  1.00 28.75           O  
ATOM   1740  CB  THR A 176      68.824  55.310  70.696  1.00 31.44           C  
ATOM   1741  CG2 THR A 176      70.203  54.721  70.251  1.00 35.44           C  
ATOM   1742  OG1 THR A 176      67.902  54.235  70.635  1.00 33.23           O  
ATOM   1743  HN  THR A 176      70.807  56.894  72.495  1.00  0.00           H  
ATOM   1744  HG1 THR A 176      67.866  53.859  69.764  1.00  0.00           H  
ATOM   1745  N   ILE A 177      70.205  54.521  73.581  1.00 25.65           N  
ATOM   1746  CA  ILE A 177      70.409  53.417  74.494  1.00 23.95           C  
ATOM   1747  C   ILE A 177      71.305  53.794  75.568  1.00 24.57           C  
ATOM   1748  O   ILE A 177      72.355  54.510  75.345  1.00 30.39           O  
ATOM   1749  CB  ILE A 177      71.060  52.198  73.736  1.00 26.65           C  
ATOM   1750  CG1 ILE A 177      70.036  51.601  72.817  1.00 26.94           C  
ATOM   1751  CG2 ILE A 177      71.532  51.118  74.732  1.00 28.29           C  
ATOM   1752  CD1 ILE A 177      70.585  50.727  71.736  1.00 31.71           C  
ATOM   1753  HN  ILE A 177      71.023  54.983  73.183  1.00  0.00           H  
ATOM   1754  N   TRP A 178      70.945  53.418  76.762  1.00 23.10           N  
ATOM   1755  CA  TRP A 178      71.727  53.684  77.961  1.00 22.20           C  
ATOM   1756  C   TRP A 178      72.562  52.512  78.329  1.00 24.58           C  
ATOM   1757  O   TRP A 178      72.065  51.379  78.330  1.00 27.30           O  
ATOM   1758  CB  TRP A 178      70.769  54.030  79.186  1.00 24.30           C  
ATOM   1759  CG  TRP A 178      69.906  55.209  78.933  1.00 24.39           C  
ATOM   1760  CD1 TRP A 178      68.773  55.263  78.181  1.00 27.89           C  
ATOM   1761  CD2 TRP A 178      70.129  56.553  79.395  1.00 28.08           C  
ATOM   1762  CE2 TRP A 178      69.095  57.360  78.870  1.00 28.32           C  
ATOM   1763  CE3 TRP A 178      71.143  57.150  80.171  1.00 27.86           C  
ATOM   1764  NE1 TRP A 178      68.305  56.571  78.079  1.00 27.99           N  
ATOM   1765  CZ2 TRP A 178      69.046  58.758  79.056  1.00 28.16           C  
ATOM   1766  CZ3 TRP A 178      71.035  58.520  80.445  1.00 32.12           C  
ATOM   1767  CH2 TRP A 178      69.997  59.308  79.878  1.00 27.79           C  
ATOM   1768  HN  TRP A 178      70.067  52.909  76.863  1.00  0.00           H  
ATOM   1769  HE1 TRP A 178      67.515  56.885  77.515  1.00  0.00           H  
ATOM   1770  N   GLU A 179      73.811  52.705  78.761  1.00 22.54           N  
ATOM   1771  CA  GLU A 179      74.625  51.642  79.225  1.00 22.06           C  
ATOM   1772  C   GLU A 179      75.381  51.904  80.430  1.00 24.42           C  
ATOM   1773  O   GLU A 179      75.587  53.057  80.772  1.00 26.12           O  
ATOM   1774  CB  GLU A 179      75.653  51.231  78.112  1.00 26.45           C  
ATOM   1775  CG  GLU A 179      76.643  52.336  77.820  1.00 24.70           C  
ATOM   1776  CD  GLU A 179      77.842  51.907  76.876  1.00 29.97           C  
ATOM   1777  OE1 GLU A 179      78.904  52.481  77.056  1.00 31.28           O  
ATOM   1778  OE2 GLU A 179      77.671  51.050  75.977  1.00 26.78           O1-
ATOM   1779  HN  GLU A 179      74.192  53.651  78.757  1.00  0.00           H  
ATOM   1780  N   LEU A 180      75.784  50.833  81.087  1.00 23.85           N  
ATOM   1781  CA  LEU A 180      76.667  50.870  82.193  1.00 27.47           C  
ATOM   1782  C   LEU A 180      77.335  49.568  82.450  1.00 27.20           C  
ATOM   1783  O   LEU A 180      76.703  48.515  82.478  1.00 25.02           O  
ATOM   1784  CB  LEU A 180      75.897  51.236  83.492  1.00 31.07           C  
ATOM   1785  CG  LEU A 180      76.734  51.471  84.768  1.00 30.55           C  
ATOM   1786  CD1 LEU A 180      77.638  52.750  84.574  1.00 32.26           C  
ATOM   1787  CD2 LEU A 180      75.846  51.712  86.022  1.00 33.92           C  
ATOM   1788  HN  LEU A 180      75.439  49.924  80.780  1.00  0.00           H  
ATOM   1789  N   PHE A 181      78.632  49.617  82.780  1.00 25.01           N  
ATOM   1790  CA  PHE A 181      79.355  48.488  83.266  1.00 24.69           C  
ATOM   1791  C   PHE A 181      79.574  48.612  84.718  1.00 29.90           C  
ATOM   1792  O   PHE A 181      80.037  49.640  85.133  1.00 26.78           O  
ATOM   1793  CB  PHE A 181      80.764  48.381  82.607  1.00 28.39           C  
ATOM   1794  CG  PHE A 181      81.490  47.120  82.949  1.00 24.85           C  
ATOM   1795  CD1 PHE A 181      81.029  45.913  82.477  1.00 28.67           C  
ATOM   1796  CD2 PHE A 181      82.612  47.124  83.774  1.00 27.74           C  
ATOM   1797  CE1 PHE A 181      81.655  44.741  82.770  1.00 25.73           C  
ATOM   1798  CE2 PHE A 181      83.244  45.923  84.123  1.00 31.33           C  
ATOM   1799  CZ  PHE A 181      82.798  44.732  83.577  1.00 30.21           C  
ATOM   1800  HN  PHE A 181      79.126  50.504  82.679  1.00  0.00           H  
ATOM   1801  N   VAL A 182      79.285  47.550  85.470  1.00 26.75           N  
ATOM   1802  CA  VAL A 182      79.421  47.493  86.925  1.00 29.88           C  
ATOM   1803  C   VAL A 182      80.376  46.424  87.267  1.00 25.99           C  
ATOM   1804  O   VAL A 182      80.149  45.263  87.045  1.00 27.80           O  
ATOM   1805  CB  VAL A 182      78.086  47.240  87.725  1.00 27.74           C  
ATOM   1806  CG1 VAL A 182      78.408  47.248  89.215  1.00 32.68           C  
ATOM   1807  CG2 VAL A 182      77.042  48.253  87.286  1.00 28.27           C  
ATOM   1808  HN  VAL A 182      78.943  46.714  84.995  1.00  0.00           H  
ATOM   1809  N   PRO A 183      81.534  46.797  87.843  1.00 34.32           N  
ATOM   1810  CA  PRO A 183      82.561  45.797  88.109  1.00 31.22           C  
ATOM   1811  C   PRO A 183      82.210  44.960  89.274  1.00 31.90           C  
ATOM   1812  O   PRO A 183      81.424  45.393  90.088  1.00 35.73           O  
ATOM   1813  CB  PRO A 183      83.843  46.639  88.413  1.00 37.12           C  
ATOM   1814  CG  PRO A 183      83.323  47.982  88.740  1.00 44.93           C  
ATOM   1815  CD  PRO A 183      82.004  48.181  88.039  1.00 39.34           C  
ATOM   1816  N   GLU A 184      82.745  43.740  89.296  1.00 30.05           N  
ATOM   1817  CA  GLU A 184      82.731  42.844  90.426  1.00 40.31           C  
ATOM   1818  C   GLU A 184      81.391  42.367  90.936  1.00 43.28           C  
ATOM   1819  O   GLU A 184      81.301  42.005  92.054  1.00 56.40           O  
ATOM   1820  CB  GLU A 184      83.536  43.479  91.580  1.00 47.99           C  
ATOM   1821  CG  GLU A 184      85.007  43.072  91.429  1.00 66.83           C  
ATOM   1822  CD  GLU A 184      86.007  44.125  91.841  1.00 77.38           C  
ATOM   1823  OE1 GLU A 184      87.046  44.251  91.127  1.00 74.40           O  
ATOM   1824  OE2 GLU A 184      85.754  44.798  92.880  1.00 76.87           O1-
ATOM   1825  HN  GLU A 184      83.202  43.413  88.444  1.00  0.00           H  
ATOM   1826  N   ILE A 185      80.343  42.503  90.171  1.00 35.39           N  
ATOM   1827  CA  ILE A 185      79.092  41.832  90.416  1.00 31.33           C  
ATOM   1828  C   ILE A 185      78.917  40.801  89.299  1.00 34.96           C  
ATOM   1829  O   ILE A 185      79.602  40.875  88.251  1.00 29.46           O  
ATOM   1830  CB  ILE A 185      77.926  42.796  90.433  1.00 30.98           C  
ATOM   1831  CG1 ILE A 185      77.749  43.494  89.122  1.00 29.63           C  
ATOM   1832  CG2 ILE A 185      78.013  43.755  91.660  1.00 35.79           C  
ATOM   1833  CD1 ILE A 185      76.394  44.155  89.009  1.00 28.86           C  
ATOM   1834  HN  ILE A 185      80.413  43.115  89.358  1.00  0.00           H  
ATOM   1835  N   GLY A 186      78.023  39.849  89.522  1.00 31.39           N  
ATOM   1836  CA  GLY A 186      77.852  38.720  88.631  1.00 32.04           C  
ATOM   1837  C   GLY A 186      76.415  38.168  88.614  1.00 26.88           C  
ATOM   1838  O   GLY A 186      75.416  38.852  88.930  1.00 26.09           O  
ATOM   1839  HN  GLY A 186      77.433  39.914  90.352  1.00  0.00           H  
ATOM   1840  N   SER A 187      76.321  36.919  88.223  1.00 28.26           N  
ATOM   1841  CA  SER A 187      75.031  36.292  88.070  1.00 32.17           C  
ATOM   1842  C   SER A 187      74.383  36.187  89.465  1.00 33.36           C  
ATOM   1843  O   SER A 187      75.040  36.083  90.462  1.00 30.38           O  
ATOM   1844  CB  SER A 187      75.219  34.968  87.399  1.00 34.76           C  
ATOM   1845  OG  SER A 187      75.806  34.115  88.262  1.00 37.19           O  
ATOM   1846  HN  SER A 187      77.168  36.386  88.025  1.00  0.00           H  
ATOM   1847  HG  SER A 187      75.925  33.274  87.836  1.00  0.00           H  
ATOM   1848  N   GLY A 188      73.080  36.308  89.538  1.00 31.69           N  
ATOM   1849  CA  GLY A 188      72.402  36.400  90.834  1.00 32.41           C  
ATOM   1850  C   GLY A 188      72.138  37.804  91.282  1.00 30.53           C  
ATOM   1851  O   GLY A 188      71.211  38.042  92.067  1.00 28.92           O  
ATOM   1852  HN  GLY A 188      72.530  36.339  88.680  1.00  0.00           H  
ATOM   1853  N   THR A 189      72.800  38.792  90.678  1.00 27.41           N  
ATOM   1854  CA  THR A 189      72.480  40.194  91.009  1.00 29.53           C  
ATOM   1855  C   THR A 189      71.052  40.558  90.743  1.00 30.07           C  
ATOM   1856  O   THR A 189      70.521  40.358  89.627  1.00 26.73           O  
ATOM   1857  CB  THR A 189      73.385  41.174  90.199  1.00 28.25           C  
ATOM   1858  CG2 THR A 189      73.003  42.588  90.358  1.00 30.19           C  
ATOM   1859  OG1 THR A 189      74.763  40.950  90.543  1.00 29.33           O  
ATOM   1860  HN  THR A 189      73.523  38.580  89.991  1.00  0.00           H  
ATOM   1861  HG1 THR A 189      75.314  41.547  90.050  1.00  0.00           H  
ATOM   1862  N   VAL A 190      70.398  41.179  91.722  1.00 26.77           N  
ATOM   1863  CA  VAL A 190      69.028  41.643  91.599  1.00 23.89           C  
ATOM   1864  C   VAL A 190      68.948  43.099  91.230  1.00 24.64           C  
ATOM   1865  O   VAL A 190      69.616  43.892  91.893  1.00 27.62           O  
ATOM   1866  CB  VAL A 190      68.253  41.314  92.964  1.00 28.92           C  
ATOM   1867  CG1 VAL A 190      66.844  41.707  92.864  1.00 30.44           C  
ATOM   1868  CG2 VAL A 190      68.376  39.870  93.326  1.00 29.39           C  
ATOM   1869  HN  VAL A 190      70.885  41.337  92.604  1.00  0.00           H  
ATOM   1870  N   TYR A 191      68.184  43.524  90.236  1.00 21.79           N  
ATOM   1871  CA  TYR A 191      68.209  44.954  89.805  1.00 22.12           C  
ATOM   1872  C   TYR A 191      67.043  45.405  89.070  1.00 24.06           C  
ATOM   1873  O   TYR A 191      66.249  44.566  88.598  1.00 27.55           O  
ATOM   1874  CB  TYR A 191      69.477  45.129  88.865  1.00 26.27           C  
ATOM   1875  CG  TYR A 191      69.294  44.414  87.487  1.00 23.62           C  
ATOM   1876  CD1 TYR A 191      69.457  43.033  87.354  1.00 24.62           C  
ATOM   1877  CD2 TYR A 191      68.928  45.145  86.368  1.00 23.07           C  
ATOM   1878  CE1 TYR A 191      69.293  42.395  86.078  1.00 22.85           C  
ATOM   1879  CE2 TYR A 191      68.771  44.516  85.120  1.00 21.73           C  
ATOM   1880  CZ  TYR A 191      68.927  43.153  85.009  1.00 22.34           C  
ATOM   1881  OH  TYR A 191      68.739  42.576  83.762  1.00 25.42           O  
ATOM   1882  HN  TYR A 191      67.569  42.865  89.757  1.00  0.00           H  
ATOM   1883  HH  TYR A 191      68.483  43.105  83.016  1.00  0.00           H  
ATOM   1884  N   LYS A 192      66.875  46.710  88.948  1.00 19.52           N  
ATOM   1885  CA  LYS A 192      65.967  47.355  88.087  1.00 22.05           C  
ATOM   1886  C   LYS A 192      66.593  48.536  87.442  1.00 20.71           C  
ATOM   1887  O   LYS A 192      67.696  48.912  87.839  1.00 25.89           O  
ATOM   1888  CB  LYS A 192      64.733  47.855  88.899  1.00 24.37           C  
ATOM   1889  CG  LYS A 192      63.916  46.671  89.461  1.00 29.28           C  
ATOM   1890  CD  LYS A 192      62.599  47.134  90.105  1.00 30.41           C  
ATOM   1891  CE  LYS A 192      61.772  45.955  90.586  1.00 37.62           C  
ATOM   1892  NZ  LYS A 192      60.712  46.511  91.467  1.00 42.62           N1+
ATOM   1893  HN  LYS A 192      67.459  47.307  89.534  1.00  0.00           H  
ATOM   1894  HZ1 LYS A 192      60.156  45.719  91.790  1.00  0.00           H  
ATOM   1895  HZ2 LYS A 192      60.155  47.238  91.018  1.00  0.00           H  
ATOM   1896  HZ3 LYS A 192      61.079  47.083  92.228  1.00  0.00           H  
ATOM   1897  N   TYR A 193      65.930  49.125  86.489  1.00 22.67           N  
ATOM   1898  CA  TYR A 193      66.359  50.370  85.954  1.00 25.67           C  
ATOM   1899  C   TYR A 193      65.463  51.499  86.611  1.00 27.36           C  
ATOM   1900  O   TYR A 193      64.209  51.465  86.567  1.00 25.49           O  
ATOM   1901  CB  TYR A 193      66.258  50.479  84.450  1.00 23.74           C  
ATOM   1902  CG  TYR A 193      67.155  49.453  83.734  1.00 23.71           C  
ATOM   1903  CD1 TYR A 193      68.534  49.479  83.901  1.00 27.23           C  
ATOM   1904  CD2 TYR A 193      66.607  48.449  82.949  1.00 26.03           C  
ATOM   1905  CE1 TYR A 193      69.345  48.547  83.320  1.00 26.94           C  
ATOM   1906  CE2 TYR A 193      67.420  47.535  82.295  1.00 23.90           C  
ATOM   1907  CZ  TYR A 193      68.777  47.577  82.476  1.00 26.87           C  
ATOM   1908  OH  TYR A 193      69.620  46.618  81.907  1.00 26.98           O  
ATOM   1909  HN  TYR A 193      65.087  48.685  86.119  1.00  0.00           H  
ATOM   1910  HH  TYR A 193      69.236  45.962  81.337  1.00  0.00           H  
ATOM   1911  N   GLU A 194      66.114  52.501  87.138  1.00 26.52           N  
ATOM   1912  CA  GLU A 194      65.406  53.785  87.550  1.00 22.50           C  
ATOM   1913  C   GLU A 194      65.459  54.832  86.530  1.00 27.70           C  
ATOM   1914  O   GLU A 194      66.568  55.318  86.100  1.00 28.82           O  
ATOM   1915  CB  GLU A 194      66.077  54.176  88.868  1.00 26.62           C  
ATOM   1916  CG  GLU A 194      65.332  55.371  89.501  1.00 29.02           C  
ATOM   1917  CD  GLU A 194      66.062  55.800  90.794  1.00 39.72           C  
ATOM   1918  OE1 GLU A 194      66.028  55.175  91.839  1.00 36.10           O  
ATOM   1919  OE2 GLU A 194      66.755  56.785  90.719  1.00 38.46           O1-
ATOM   1920  HN  GLU A 194      67.121  52.422  87.277  1.00  0.00           H  
ATOM   1921  N   ILE A 195      64.324  55.081  85.939  1.00 27.27           N  
ATOM   1922  CA  ILE A 195      64.202  55.998  84.861  1.00 29.20           C  
ATOM   1923  C   ILE A 195      63.599  57.319  85.340  1.00 34.89           C  
ATOM   1924  O   ILE A 195      62.552  57.339  86.056  1.00 33.06           O  
ATOM   1925  CB  ILE A 195      63.319  55.387  83.806  1.00 28.23           C  
ATOM   1926  CG1 ILE A 195      63.885  53.979  83.463  1.00 33.32           C  
ATOM   1927  CG2 ILE A 195      63.069  56.378  82.689  1.00 31.68           C  
ATOM   1928  CD1 ILE A 195      63.246  53.323  82.265  1.00 35.54           C  
ATOM   1929  HN  ILE A 195      63.488  54.597  86.265  1.00  0.00           H  
ATOM   1930  N   LYS A 196      64.232  58.432  84.980  1.00 28.88           N  
ATOM   1931  CA  LYS A 196      63.538  59.729  85.042  1.00 28.97           C  
ATOM   1932  C   LYS A 196      63.075  60.137  83.708  1.00 31.84           C  
ATOM   1933  O   LYS A 196      63.915  60.289  82.742  1.00 31.45           O  
ATOM   1934  CB  LYS A 196      64.486  60.771  85.658  1.00 35.65           C  
ATOM   1935  CG  LYS A 196      63.908  62.199  85.680  1.00 39.37           C  
ATOM   1936  CD  LYS A 196      64.915  63.269  86.169  1.00 47.88           C  
ATOM   1937  CE  LYS A 196      65.409  62.877  87.553  1.00 51.96           C  
ATOM   1938  NZ  LYS A 196      66.444  63.858  88.005  1.00 67.64           N1+
ATOM   1939  HN  LYS A 196      65.200  58.387  84.661  1.00  0.00           H  
ATOM   1940  HZ1 LYS A 196      66.775  63.595  88.933  1.00  0.00           H  
ATOM   1941  HZ2 LYS A 196      66.105  64.820  87.974  1.00  0.00           H  
ATOM   1942  HZ3 LYS A 196      67.207  63.952  87.334  1.00  0.00           H  
ATOM   1943  N   ASN A 197      61.771  60.441  83.570  1.00 30.15           N  
ATOM   1944  CA  ASN A 197      61.255  61.011  82.285  1.00 31.80           C  
ATOM   1945  C   ASN A 197      61.337  62.517  82.020  1.00 34.01           C  
ATOM   1946  O   ASN A 197      61.879  63.239  82.839  1.00 37.66           O  
ATOM   1947  CB  ASN A 197      59.852  60.534  82.082  1.00 41.28           C  
ATOM   1948  CG  ASN A 197      58.841  61.315  82.928  1.00 45.03           C  
ATOM   1949  ND2 ASN A 197      57.697  60.703  83.065  1.00 39.87           N  
ATOM   1950  OD1 ASN A 197      59.073  62.490  83.432  1.00 44.65           O  
ATOM   1951  HN  ASN A 197      61.129  60.282  84.347  1.00  0.00           H  
ATOM   1952 1HD2 ASN A 197      57.024  61.223  83.628  1.00  0.00           H  
ATOM   1953 2HD2 ASN A 197      57.515  59.781  82.669  1.00  0.00           H  
ATOM   1954  N   SER A 198      60.807  62.991  80.865  1.00 41.91           N  
ATOM   1955  CA  SER A 198      60.941  64.397  80.493  1.00 46.79           C  
ATOM   1956  C   SER A 198      60.247  65.367  81.457  1.00 60.63           C  
ATOM   1957  O   SER A 198      60.666  66.538  81.552  1.00 47.53           O  
ATOM   1958  CB  SER A 198      60.432  64.640  79.085  1.00 47.71           C  
ATOM   1959  OG  SER A 198      59.029  64.423  79.086  1.00 48.33           O  
ATOM   1960  HN  SER A 198      60.306  62.354  80.245  1.00  0.00           H  
ATOM   1961  HG  SER A 198      58.710  64.575  78.204  1.00  0.00           H  
ATOM   1962  N   GLU A 199      59.226  64.859  82.166  1.00 61.76           N  
ATOM   1963  CA  GLU A 199      58.549  65.585  83.234  1.00 59.47           C  
ATOM   1964  C   GLU A 199      59.372  65.577  84.480  1.00 59.39           C  
ATOM   1965  O   GLU A 199      59.052  66.318  85.393  1.00 53.68           O  
ATOM   1966  CB  GLU A 199      57.214  64.951  83.636  1.00 60.24           C  
ATOM   1967  CG  GLU A 199      56.329  64.485  82.499  1.00 77.89           C  
ATOM   1968  CD  GLU A 199      55.767  65.622  81.696  1.00 82.73           C  
ATOM   1969  OE1 GLU A 199      56.308  66.741  81.771  1.00 81.93           O  
ATOM   1970  OE2 GLU A 199      54.771  65.380  80.986  1.00 99.45           O1-
ATOM   1971  HN  GLU A 199      58.907  63.915  81.946  1.00  0.00           H  
ATOM   1972  N   GLY A 200      60.360  64.697  84.622  1.00 45.12           N  
ATOM   1973  CA  GLY A 200      61.081  64.715  85.905  1.00 45.09           C  
ATOM   1974  C   GLY A 200      60.501  63.677  86.845  1.00 34.24           C  
ATOM   1975  O   GLY A 200      61.041  63.425  87.924  1.00 38.10           O  
ATOM   1976  HN  GLY A 200      60.605  64.043  83.879  1.00  0.00           H  
ATOM   1977  N   HIS A 201      59.544  62.923  86.352  1.00 37.53           N  
ATOM   1978  CA  HIS A 201      58.990  61.833  87.152  1.00 42.77           C  
ATOM   1979  C   HIS A 201      59.913  60.598  87.092  1.00 46.73           C  
ATOM   1980  O   HIS A 201      60.357  60.181  86.008  1.00 39.38           O  
ATOM   1981  CB  HIS A 201      57.578  61.524  86.634  1.00 52.39           C  
ATOM   1982  CG  HIS A 201      56.834  60.559  87.496  1.00 68.83           C  
ATOM   1983  CD2 HIS A 201      56.516  60.599  88.813  1.00 80.76           C  
ATOM   1984  ND1 HIS A 201      56.348  59.354  87.022  1.00 85.06           N  
ATOM   1985  CE1 HIS A 201      55.762  58.694  88.007  1.00 84.82           C  
ATOM   1986  NE2 HIS A 201      55.851  59.430  89.105  1.00 88.19           N  
ATOM   1987  HN  HIS A 201      59.189  63.099  85.412  1.00  0.00           H  
ATOM   1988  HD1 HIS A 201      56.429  59.025  86.060  1.00  0.00           H  
ATOM   1989  HE2 HIS A 201      55.485  59.171  90.021  1.00  0.00           H  
ATOM   1990  N   ILE A 202      60.145  60.006  88.251  1.00 39.80           N  
ATOM   1991  CA  ILE A 202      61.084  58.939  88.477  1.00 40.90           C  
ATOM   1992  C   ILE A 202      60.313  57.676  88.750  1.00 54.00           C  
ATOM   1993  O   ILE A 202      59.417  57.735  89.541  1.00 49.81           O  
ATOM   1994  CB  ILE A 202      61.889  59.228  89.713  1.00 42.71           C  
ATOM   1995  CG1 ILE A 202      62.766  60.441  89.443  1.00 45.19           C  
ATOM   1996  CG2 ILE A 202      62.684  57.994  90.117  1.00 46.98           C  
ATOM   1997  CD1 ILE A 202      63.693  60.813  90.604  1.00 51.80           C  
ATOM   1998  HN  ILE A 202      59.612  60.334  89.056  1.00  0.00           H  
ATOM   1999  N   TYR A 203      60.601  56.574  88.053  1.00 44.17           N  
ATOM   2000  CA  TYR A 203      59.940  55.300  88.270  1.00 44.62           C  
ATOM   2001  C   TYR A 203      60.878  54.114  87.995  1.00 41.77           C  
ATOM   2002  O   TYR A 203      62.020  54.245  87.518  1.00 37.35           O  
ATOM   2003  CB  TYR A 203      58.663  55.226  87.443  1.00 55.89           C  
ATOM   2004  CG  TYR A 203      58.909  55.560  86.007  1.00 53.36           C  
ATOM   2005  CD1 TYR A 203      58.897  56.884  85.541  1.00 53.15           C  
ATOM   2006  CD2 TYR A 203      59.254  54.578  85.127  1.00 44.09           C  
ATOM   2007  CE1 TYR A 203      59.198  57.170  84.194  1.00 60.84           C  
ATOM   2008  CE2 TYR A 203      59.491  54.851  83.771  1.00 42.16           C  
ATOM   2009  CZ  TYR A 203      59.488  56.099  83.287  1.00 39.98           C  
ATOM   2010  OH  TYR A 203      59.819  56.316  81.961  1.00 46.04           O  
ATOM   2011  HN  TYR A 203      61.321  56.630  87.333  1.00  0.00           H  
ATOM   2012  HH  TYR A 203      60.011  55.606  81.360  1.00  0.00           H  
ATOM   2013  N   GLU A 204      60.443  52.944  88.368  1.00 30.63           N  
ATOM   2014  CA  GLU A 204      61.327  51.789  88.381  1.00 32.30           C  
ATOM   2015  C   GLU A 204      60.842  50.798  87.372  1.00 41.66           C  
ATOM   2016  O   GLU A 204      59.648  50.535  87.378  1.00 34.64           O  
ATOM   2017  CB  GLU A 204      61.301  51.051  89.628  1.00 35.71           C  
ATOM   2018  CG  GLU A 204      62.405  51.368  90.510  1.00 50.63           C  
ATOM   2019  CD  GLU A 204      61.966  52.008  91.715  1.00 52.71           C  
ATOM   2020  OE1 GLU A 204      61.223  53.026  91.569  1.00 71.09           O  
ATOM   2021  OE2 GLU A 204      62.337  51.433  92.749  1.00 53.49           O1-
ATOM   2022  HN  GLU A 204      59.470  52.837  88.655  1.00  0.00           H  
ATOM   2023  N   LYS A 205      61.758  50.203  86.586  1.00 30.04           N  
ATOM   2024  CA  LYS A 205      61.352  49.277  85.523  1.00 27.00           C  
ATOM   2025  C   LYS A 205      62.140  48.005  85.645  1.00 23.85           C  
ATOM   2026  O   LYS A 205      63.336  47.978  85.950  1.00 27.34           O  
ATOM   2027  CB  LYS A 205      61.515  49.871  84.202  1.00 28.55           C  
ATOM   2028  CG  LYS A 205      60.560  50.939  83.796  1.00 30.11           C  
ATOM   2029  CD  LYS A 205      59.134  50.453  83.678  1.00 29.72           C  
ATOM   2030  CE  LYS A 205      58.314  51.505  83.096  1.00 30.55           C  
ATOM   2031  NZ  LYS A 205      56.936  51.124  82.613  1.00 28.61           N1+
ATOM   2032  HN  LYS A 205      62.748  50.399  86.731  1.00  0.00           H  
ATOM   2033  HZ1 LYS A 205      56.361  51.861  82.205  1.00  0.00           H  
ATOM   2034  HZ2 LYS A 205      56.423  50.677  83.373  1.00  0.00           H  
ATOM   2035  HZ3 LYS A 205      57.011  50.350  81.953  1.00  0.00           H  
ATOM   2036  N   SER A 206      61.432  46.877  85.471  1.00 24.46           N  
ATOM   2037  CA  SER A 206      62.061  45.586  85.263  1.00 22.41           C  
ATOM   2038  C   SER A 206      62.883  45.687  83.888  1.00 18.57           C  
ATOM   2039  O   SER A 206      62.568  46.531  83.020  1.00 21.85           O  
ATOM   2040  CB  SER A 206      61.053  44.404  85.147  1.00 27.40           C  
ATOM   2041  OG  SER A 206      60.154  44.328  86.288  1.00 27.26           O  
ATOM   2042  HN  SER A 206      60.413  46.930  85.486  1.00  0.00           H  
ATOM   2043  HG  SER A 206      59.539  43.607  86.217  1.00  0.00           H  
ATOM   2044  N   ASP A 207      63.834  44.842  83.709  1.00 23.38           N  
ATOM   2045  CA  ASP A 207      64.631  44.856  82.385  1.00 22.24           C  
ATOM   2046  C   ASP A 207      63.835  44.205  81.296  1.00 20.76           C  
ATOM   2047  O   ASP A 207      63.492  43.013  81.431  1.00 23.93           O  
ATOM   2048  CB  ASP A 207      65.898  44.096  82.621  1.00 21.44           C  
ATOM   2049  CG  ASP A 207      66.972  44.316  81.441  1.00 17.72           C  
ATOM   2050  OD1 ASP A 207      66.480  44.654  80.328  1.00 22.58           O  
ATOM   2051  OD2 ASP A 207      68.174  44.138  81.792  1.00 23.39           O1-
ATOM   2052  HN  ASP A 207      64.062  44.165  84.437  1.00  0.00           H  
ATOM   2053  N   PRO A 208      63.471  44.934  80.247  1.00 21.32           N  
ATOM   2054  CA  PRO A 208      62.761  44.335  79.116  1.00 22.47           C  
ATOM   2055  C   PRO A 208      63.444  43.110  78.511  1.00 22.43           C  
ATOM   2056  O   PRO A 208      62.748  42.171  78.113  1.00 24.27           O  
ATOM   2057  CB  PRO A 208      62.653  45.492  78.088  1.00 22.28           C  
ATOM   2058  CG  PRO A 208      62.774  46.730  78.923  1.00 24.27           C  
ATOM   2059  CD  PRO A 208      63.719  46.362  80.032  1.00 19.56           C  
ATOM   2060  N   TYR A 209      64.762  43.081  78.571  1.00 22.18           N  
ATOM   2061  CA  TYR A 209      65.570  41.934  78.011  1.00 23.07           C  
ATOM   2062  C   TYR A 209      66.109  41.136  79.133  1.00 23.12           C  
ATOM   2063  O   TYR A 209      67.070  40.344  78.975  1.00 22.27           O  
ATOM   2064  CB  TYR A 209      66.712  42.510  77.157  1.00 21.81           C  
ATOM   2065  CG  TYR A 209      66.248  43.027  75.850  1.00 21.71           C  
ATOM   2066  CD1 TYR A 209      65.860  44.349  75.702  1.00 20.56           C  
ATOM   2067  CD2 TYR A 209      66.253  42.206  74.678  1.00 21.42           C  
ATOM   2068  CE1 TYR A 209      65.430  44.831  74.532  1.00 21.40           C  
ATOM   2069  CE2 TYR A 209      65.782  42.716  73.478  1.00 21.13           C  
ATOM   2070  CZ  TYR A 209      65.443  44.050  73.396  1.00 20.50           C  
ATOM   2071  OH  TYR A 209      65.010  44.511  72.179  1.00 20.40           O  
ATOM   2072  HN  TYR A 209      65.252  43.860  79.011  1.00  0.00           H  
ATOM   2073  HH  TYR A 209      65.019  43.973  71.396  1.00  0.00           H  
ATOM   2074  N   GLY A 210      65.509  41.277  80.366  1.00 19.43           N  
ATOM   2075  CA  GLY A 210      66.002  40.431  81.401  1.00 19.75           C  
ATOM   2076  C   GLY A 210      65.769  38.931  81.218  1.00 17.59           C  
ATOM   2077  O   GLY A 210      64.737  38.525  80.643  1.00 23.31           O  
ATOM   2078  HN  GLY A 210      64.757  41.947  80.528  1.00  0.00           H  
ATOM   2079  N   PHE A 211      66.723  38.157  81.697  1.00 18.71           N  
ATOM   2080  CA  PHE A 211      66.767  36.717  81.495  1.00 20.02           C  
ATOM   2081  C   PHE A 211      66.208  35.908  82.661  1.00 22.01           C  
ATOM   2082  O   PHE A 211      65.960  34.721  82.495  1.00 18.79           O  
ATOM   2083  CB  PHE A 211      68.138  36.227  81.221  1.00 19.99           C  
ATOM   2084  CG  PHE A 211      68.712  36.749  79.901  1.00 20.24           C  
ATOM   2085  CD1 PHE A 211      67.904  37.140  78.903  1.00 21.58           C  
ATOM   2086  CD2 PHE A 211      70.102  36.749  79.699  1.00 23.96           C  
ATOM   2087  CE1 PHE A 211      68.407  37.557  77.633  1.00 22.09           C  
ATOM   2088  CE2 PHE A 211      70.617  37.138  78.436  1.00 22.59           C  
ATOM   2089  CZ  PHE A 211      69.753  37.554  77.426  1.00 22.47           C  
ATOM   2090  HN  PHE A 211      67.470  38.591  82.238  1.00  0.00           H  
ATOM   2091  N   TYR A 212      65.862  36.610  83.763  1.00 20.52           N  
ATOM   2092  CA  TYR A 212      65.310  35.916  84.967  1.00 20.75           C  
ATOM   2093  C   TYR A 212      64.770  37.014  85.851  1.00 24.08           C  
ATOM   2094  O   TYR A 212      65.123  38.210  85.666  1.00 22.72           O  
ATOM   2095  CB  TYR A 212      66.413  35.121  85.644  1.00 23.83           C  
ATOM   2096  CG  TYR A 212      66.048  34.237  86.873  1.00 26.08           C  
ATOM   2097  CD1 TYR A 212      64.808  33.555  86.976  1.00 28.54           C  
ATOM   2098  CD2 TYR A 212      66.926  34.096  87.883  1.00 28.10           C  
ATOM   2099  CE1 TYR A 212      64.536  32.742  88.031  1.00 29.40           C  
ATOM   2100  CE2 TYR A 212      66.648  33.306  88.990  1.00 29.57           C  
ATOM   2101  CZ  TYR A 212      65.424  32.659  89.040  1.00 29.70           C  
ATOM   2102  OH  TYR A 212      65.274  31.890  90.084  1.00 29.33           O  
ATOM   2103  HN  TYR A 212      65.979  37.623  83.773  1.00  0.00           H  
ATOM   2104  HH  TYR A 212      65.900  31.831  90.796  1.00  0.00           H  
ATOM   2105  N   ARG A 213      63.793  36.645  86.705  1.00 21.78           N  
ATOM   2106  CA  ARG A 213      62.998  37.643  87.425  1.00 23.51           C  
ATOM   2107  C   ARG A 213      62.631  37.050  88.770  1.00 25.51           C  
ATOM   2108  O   ARG A 213      62.638  35.791  88.958  1.00 22.93           O  
ATOM   2109  CB  ARG A 213      61.767  38.133  86.647  1.00 24.39           C  
ATOM   2110  CG  ARG A 213      61.461  39.589  86.986  1.00 27.59           C  
ATOM   2111  CD  ARG A 213      60.778  40.384  85.933  1.00 27.79           C  
ATOM   2112  NE  ARG A 213      59.287  40.202  86.055  1.00 29.97           N  
ATOM   2113  CZ  ARG A 213      58.450  40.581  85.136  1.00 35.55           C  
ATOM   2114  NH1 ARG A 213      57.118  40.354  85.253  1.00 40.23           N1+
ATOM   2115  NH2 ARG A 213      58.916  41.188  84.070  1.00 29.07           N  
ATOM   2116  HN  ARG A 213      63.604  35.653  86.852  1.00  0.00           H  
ATOM   2117  HE  ARG A 213      58.918  39.761  86.897  1.00  0.00           H  
ATOM   2118 1HH1 ARG A 213      56.461  40.651  84.532  1.00  0.00           H  
ATOM   2119 2HH1 ARG A 213      56.756  39.882  86.082  1.00  0.00           H  
ATOM   2120 1HH2 ARG A 213      58.259  41.485  83.349  1.00  0.00           H  
ATOM   2121 2HH2 ARG A 213      59.918  41.359  83.982  1.00  0.00           H  
ATOM   2122  N   GLU A 214      62.508  37.930  89.767  1.00 23.33           N  
ATOM   2123  CA  GLU A 214      61.979  37.453  91.079  1.00 24.59           C  
ATOM   2124  C   GLU A 214      60.621  36.809  90.867  1.00 21.45           C  
ATOM   2125  O   GLU A 214      59.906  37.055  89.842  1.00 25.25           O  
ATOM   2126  CB  GLU A 214      61.796  38.650  92.032  1.00 23.13           C  
ATOM   2127  CG  GLU A 214      63.078  39.250  92.527  1.00 25.04           C  
ATOM   2128  CD  GLU A 214      62.785  40.449  93.494  1.00 29.93           C  
ATOM   2129  OE1 GLU A 214      62.122  41.448  93.179  1.00 28.07           O  
ATOM   2130  OE2 GLU A 214      63.322  40.323  94.535  1.00 29.45           O1-
ATOM   2131  HN  GLU A 214      62.770  38.907  89.635  1.00  0.00           H  
ATOM   2132  N   VAL A 215      60.211  36.046  91.864  1.00 23.95           N  
ATOM   2133  CA  VAL A 215      58.862  35.401  91.841  1.00 23.10           C  
ATOM   2134  C   VAL A 215      57.757  36.381  92.064  1.00 26.01           C  
ATOM   2135  O   VAL A 215      57.766  37.209  92.995  1.00 26.17           O  
ATOM   2136  CB  VAL A 215      58.825  34.300  92.886  1.00 26.13           C  
ATOM   2137  CG1 VAL A 215      57.422  33.683  92.918  1.00 29.23           C  
ATOM   2138  CG2 VAL A 215      59.902  33.264  92.656  1.00 28.39           C  
ATOM   2139  HN  VAL A 215      60.825  35.894  92.664  1.00  0.00           H  
ATOM   2140  N   ARG A 216      56.760  36.323  91.204  1.00 21.38           N  
ATOM   2141  CA  ARG A 216      55.641  37.190  91.298  1.00 24.55           C  
ATOM   2142  C   ARG A 216      55.023  37.115  92.769  1.00 24.12           C  
ATOM   2143  O   ARG A 216      55.112  36.074  93.340  1.00 24.52           O  
ATOM   2144  CB  ARG A 216      54.609  36.807  90.284  1.00 26.55           C  
ATOM   2145  CG  ARG A 216      54.111  35.365  90.480  1.00 26.26           C  
ATOM   2146  CD  ARG A 216      52.696  35.456  91.019  1.00 29.24           C  
ATOM   2147  NE  ARG A 216      52.093  34.156  91.344  1.00 27.43           N  
ATOM   2148  CZ  ARG A 216      52.226  33.472  92.467  1.00 28.18           C  
ATOM   2149  NH1 ARG A 216      53.159  33.775  93.344  1.00 26.66           N1+
ATOM   2150  NH2 ARG A 216      51.529  32.334  92.623  1.00 26.68           N  
ATOM   2151  HN  ARG A 216      56.794  35.636  90.451  1.00  0.00           H  
ATOM   2152  HE  ARG A 216      51.507  33.735  90.623  1.00  0.00           H  
ATOM   2153 1HH1 ARG A 216      53.262  33.247  94.211  1.00  0.00           H  
ATOM   2154 2HH1 ARG A 216      53.688  34.639  93.226  1.00  0.00           H  
ATOM   2155 1HH2 ARG A 216      51.632  31.806  93.490  1.00  0.00           H  
ATOM   2156 2HH2 ARG A 216      50.806  32.099  91.943  1.00  0.00           H  
ATOM   2157  N   PRO A 217      54.606  38.263  93.340  1.00 27.25           N  
ATOM   2158  CA  PRO A 217      54.497  39.518  92.687  1.00 26.15           C  
ATOM   2159  C   PRO A 217      55.692  40.492  92.768  1.00 22.85           C  
ATOM   2160  O   PRO A 217      55.515  41.611  92.319  1.00 27.38           O  
ATOM   2161  CB  PRO A 217      53.318  40.179  93.485  1.00 31.47           C  
ATOM   2162  CG  PRO A 217      53.618  39.772  94.891  1.00 30.83           C  
ATOM   2163  CD  PRO A 217      54.144  38.356  94.779  1.00 33.72           C  
ATOM   2164  N   ASN A 218      56.825  40.086  93.229  1.00 23.50           N  
ATOM   2165  CA  ASN A 218      58.061  40.872  93.126  1.00 24.08           C  
ATOM   2166  C   ASN A 218      58.566  40.851  91.640  1.00 31.37           C  
ATOM   2167  O   ASN A 218      58.256  39.876  90.925  1.00 25.26           O  
ATOM   2168  CB  ASN A 218      59.057  40.341  94.022  1.00 25.25           C  
ATOM   2169  CG  ASN A 218      58.636  40.564  95.496  1.00 34.18           C  
ATOM   2170  ND2 ASN A 218      58.708  39.569  96.286  1.00 34.27           N  
ATOM   2171  OD1 ASN A 218      58.162  41.613  95.818  1.00 30.80           O  
ATOM   2172  HN  ASN A 218      56.865  39.176  93.687  1.00  0.00           H  
ATOM   2173 1HD2 ASN A 218      58.431  39.716  97.257  1.00  0.00           H  
ATOM   2174 2HD2 ASN A 218      59.112  38.674  96.011  1.00  0.00           H  
ATOM   2175  N   THR A 219      59.152  41.973  91.188  1.00 24.96           N  
ATOM   2176  CA  THR A 219      59.475  42.170  89.780  1.00 27.83           C  
ATOM   2177  C   THR A 219      60.932  42.570  89.430  1.00 27.06           C  
ATOM   2178  O   THR A 219      61.126  43.026  88.286  1.00 24.98           O  
ATOM   2179  CB  THR A 219      58.538  43.182  89.166  1.00 29.64           C  
ATOM   2180  CG2 THR A 219      57.030  42.673  89.250  1.00 34.29           C  
ATOM   2181  OG1 THR A 219      58.644  44.462  89.827  1.00 30.23           O  
ATOM   2182  HN  THR A 219      59.379  42.712  91.853  1.00  0.00           H  
ATOM   2183  HG1 THR A 219      58.054  45.099  89.441  1.00  0.00           H  
ATOM   2184  N   ALA A 220      61.903  42.410  90.328  1.00 25.54           N  
ATOM   2185  CA  ALA A 220      63.235  42.825  89.959  1.00 26.01           C  
ATOM   2186  C   ALA A 220      63.772  41.744  89.028  1.00 26.65           C  
ATOM   2187  O   ALA A 220      63.566  40.528  89.260  1.00 24.16           O  
ATOM   2188  CB  ALA A 220      64.109  42.952  91.094  1.00 28.71           C  
ATOM   2189  HN  ALA A 220      61.711  42.008  91.246  1.00  0.00           H  
ATOM   2190  N   SER A 221      64.620  42.217  88.121  1.00 24.00           N  
ATOM   2191  CA  SER A 221      65.359  41.337  87.193  1.00 23.65           C  
ATOM   2192  C   SER A 221      66.525  40.747  87.900  1.00 25.34           C  
ATOM   2193  O   SER A 221      66.997  41.248  88.947  1.00 27.49           O  
ATOM   2194  CB  SER A 221      65.714  42.130  85.961  1.00 23.13           C  
ATOM   2195  OG  SER A 221      64.600  42.537  85.243  1.00 23.53           O  
ATOM   2196  HN  SER A 221      64.766  43.225  88.063  1.00  0.00           H  
ATOM   2197  HG  SER A 221      64.824  43.037  84.467  1.00  0.00           H  
ATOM   2198  N   ILE A 222      66.992  39.587  87.416  1.00 22.17           N  
ATOM   2199  CA  ILE A 222      68.087  38.950  87.985  1.00 18.67           C  
ATOM   2200  C   ILE A 222      69.107  38.617  86.862  1.00 25.51           C  
ATOM   2201  O   ILE A 222      68.749  38.057  85.802  1.00 23.57           O  
ATOM   2202  CB  ILE A 222      67.656  37.700  88.703  1.00 20.72           C  
ATOM   2203  CG1 ILE A 222      66.516  37.993  89.685  1.00 23.37           C  
ATOM   2204  CG2 ILE A 222      68.844  37.006  89.285  1.00 24.46           C  
ATOM   2205  CD1 ILE A 222      66.053  36.719  90.449  1.00 24.51           C  
ATOM   2206  HN  ILE A 222      66.532  39.162  86.611  1.00  0.00           H  
ATOM   2207  N   VAL A 223      70.371  38.878  87.092  1.00 25.56           N  
ATOM   2208  CA  VAL A 223      71.434  38.590  86.073  1.00 24.78           C  
ATOM   2209  C   VAL A 223      71.657  37.113  85.886  1.00 27.29           C  
ATOM   2210  O   VAL A 223      71.908  36.407  86.837  1.00 26.51           O  
ATOM   2211  CB  VAL A 223      72.784  39.210  86.506  1.00 25.11           C  
ATOM   2212  CG1 VAL A 223      73.858  38.957  85.484  1.00 25.87           C  
ATOM   2213  CG2 VAL A 223      72.629  40.706  86.642  1.00 25.06           C  
ATOM   2214  HN  VAL A 223      70.639  39.288  87.987  1.00  0.00           H  
ATOM   2215  N   VAL A 224      71.696  36.655  84.642  1.00 22.98           N  
ATOM   2216  CA  VAL A 224      71.940  35.216  84.371  1.00 22.51           C  
ATOM   2217  C   VAL A 224      73.117  35.093  83.409  1.00 24.89           C  
ATOM   2218  O   VAL A 224      73.146  35.763  82.415  1.00 24.14           O  
ATOM   2219  CB  VAL A 224      70.751  34.592  83.572  1.00 27.26           C  
ATOM   2220  CG1 VAL A 224      71.014  33.088  83.304  1.00 30.66           C  
ATOM   2221  CG2 VAL A 224      69.492  34.799  84.363  1.00 27.75           C  
ATOM   2222  HN  VAL A 224      71.557  37.299  83.863  1.00  0.00           H  
ATOM   2223  N   ASP A 225      73.990  34.189  83.648  1.00 24.29           N  
ATOM   2224  CA  ASP A 225      75.148  33.905  82.737  1.00 25.43           C  
ATOM   2225  C   ASP A 225      74.647  32.801  81.816  1.00 23.34           C  
ATOM   2226  O   ASP A 225      74.973  31.625  81.923  1.00 21.90           O  
ATOM   2227  CB  ASP A 225      76.295  33.465  83.608  1.00 28.13           C  
ATOM   2228  CG  ASP A 225      77.618  33.304  82.864  1.00 38.21           C  
ATOM   2229  OD1 ASP A 225      77.724  33.517  81.624  1.00 32.72           O  
ATOM   2230  OD2 ASP A 225      78.505  32.795  83.562  1.00 37.33           O1-
ATOM   2231  HN  ASP A 225      73.894  33.635  84.499  1.00  0.00           H  
ATOM   2232  N   ILE A 226      73.769  33.216  80.931  1.00 23.58           N  
ATOM   2233  CA  ILE A 226      72.886  32.281  80.254  1.00 23.13           C  
ATOM   2234  C   ILE A 226      73.589  31.227  79.353  1.00 25.19           C  
ATOM   2235  O   ILE A 226      73.031  30.185  79.138  1.00 24.76           O  
ATOM   2236  CB  ILE A 226      71.912  33.116  79.385  1.00 27.99           C  
ATOM   2237  CG1 ILE A 226      70.788  32.270  78.920  1.00 28.65           C  
ATOM   2238  CG2 ILE A 226      72.580  33.913  78.238  1.00 28.86           C  
ATOM   2239  CD1 ILE A 226      69.587  33.076  78.532  1.00 32.08           C  
ATOM   2240  HN  ILE A 226      73.706  34.211  80.715  1.00  0.00           H  
ATOM   2241  N   ASP A 227      74.799  31.506  78.892  1.00 25.14           N  
ATOM   2242  CA  ASP A 227      75.558  30.548  78.083  1.00 26.52           C  
ATOM   2243  C   ASP A 227      76.440  29.663  78.943  1.00 26.73           C  
ATOM   2244  O   ASP A 227      77.027  28.752  78.443  1.00 27.33           O  
ATOM   2245  CB  ASP A 227      76.424  31.243  77.030  1.00 27.46           C  
ATOM   2246  CG  ASP A 227      75.637  31.923  76.035  1.00 31.13           C  
ATOM   2247  OD1 ASP A 227      74.476  31.555  75.786  1.00 26.28           O  
ATOM   2248  OD2 ASP A 227      76.077  32.976  75.567  1.00 30.10           O1-
ATOM   2249  HN  ASP A 227      75.214  32.413  79.106  1.00  0.00           H  
ATOM   2250  N   ASN A 228      76.479  29.831  80.244  1.00 26.49           N  
ATOM   2251  CA  ASN A 228      77.343  28.976  81.069  1.00 27.99           C  
ATOM   2252  C   ASN A 228      76.596  28.328  82.248  1.00 31.50           C  
ATOM   2253  O   ASN A 228      77.119  28.335  83.350  1.00 27.74           O  
ATOM   2254  CB  ASN A 228      78.471  29.802  81.597  1.00 28.94           C  
ATOM   2255  CG  ASN A 228      79.340  30.256  80.500  1.00 35.10           C  
ATOM   2256  ND2 ASN A 228      79.298  31.551  80.176  1.00 40.92           N  
ATOM   2257  OD1 ASN A 228      80.074  29.458  79.948  1.00 33.84           O  
ATOM   2258  HN  ASN A 228      75.910  30.555  80.682  1.00  0.00           H  
ATOM   2259 1HD2 ASN A 228      79.900  31.866  79.415  1.00  0.00           H  
ATOM   2260 2HD2 ASN A 228      78.683  32.220  80.639  1.00  0.00           H  
ATOM   2261  N   ILE A 229      75.346  27.934  82.056  1.00 26.94           N  
ATOM   2262  CA  ILE A 229      74.563  27.407  83.175  1.00 27.43           C  
ATOM   2263  C   ILE A 229      74.094  26.016  82.894  1.00 27.37           C  
ATOM   2264  O   ILE A 229      73.670  25.362  83.803  1.00 25.51           O  
ATOM   2265  CB  ILE A 229      73.328  28.256  83.555  1.00 27.42           C  
ATOM   2266  CG1 ILE A 229      72.507  28.620  82.314  1.00 27.49           C  
ATOM   2267  CG2 ILE A 229      73.766  29.499  84.348  1.00 29.88           C  
ATOM   2268  CD1 ILE A 229      71.251  29.358  82.659  1.00 27.29           C  
ATOM   2269  HN  ILE A 229      74.929  27.998  81.128  1.00  0.00           H  
ATOM   2270  N   TYR A 230      74.176  25.531  81.669  1.00 23.85           N  
ATOM   2271  CA  TYR A 230      73.528  24.239  81.324  1.00 25.57           C  
ATOM   2272  C   TYR A 230      74.246  23.572  80.182  1.00 25.84           C  
ATOM   2273  O   TYR A 230      74.558  24.180  79.245  1.00 26.05           O  
ATOM   2274  CB  TYR A 230      71.981  24.415  80.973  1.00 23.81           C  
ATOM   2275  CG  TYR A 230      71.364  23.053  80.858  1.00 23.58           C  
ATOM   2276  CD1 TYR A 230      71.140  22.304  81.978  1.00 25.78           C  
ATOM   2277  CD2 TYR A 230      71.065  22.468  79.617  1.00 24.24           C  
ATOM   2278  CE1 TYR A 230      70.675  21.002  81.916  1.00 24.84           C  
ATOM   2279  CE2 TYR A 230      70.580  21.167  79.553  1.00 25.48           C  
ATOM   2280  CZ  TYR A 230      70.348  20.466  80.677  1.00 25.30           C  
ATOM   2281  OH  TYR A 230      69.959  19.144  80.555  1.00 23.81           O  
ATOM   2282  HN  TYR A 230      74.688  26.047  80.954  1.00  0.00           H  
ATOM   2283  HH  TYR A 230      69.735  18.777  79.708  1.00  0.00           H  
ATOM   2284  N   GLN A 231      74.462  22.297  80.262  1.00 24.58           N  
ATOM   2285  CA  GLN A 231      75.073  21.510  79.207  1.00 28.88           C  
ATOM   2286  C   GLN A 231      74.017  20.629  78.504  1.00 25.22           C  
ATOM   2287  O   GLN A 231      73.390  19.801  79.146  1.00 25.00           O  
ATOM   2288  CB  GLN A 231      76.098  20.607  79.905  1.00 32.16           C  
ATOM   2289  CG  GLN A 231      76.621  19.495  79.084  1.00 46.75           C  
ATOM   2290  CD  GLN A 231      77.531  19.989  78.017  1.00 58.34           C  
ATOM   2291  NE2 GLN A 231      77.000  20.075  76.790  1.00 65.76           N  
ATOM   2292  OE1 GLN A 231      78.731  20.267  78.269  1.00 75.42           O  
ATOM   2293  HN  GLN A 231      74.186  21.817  81.119  1.00  0.00           H  
ATOM   2294 1HE2 GLN A 231      77.624  20.414  76.058  1.00  0.00           H  
ATOM   2295 2HE2 GLN A 231      76.026  19.849  76.586  1.00  0.00           H  
ATOM   2296  N   TRP A 232      73.811  20.870  77.207  1.00 24.97           N  
ATOM   2297  CA  TRP A 232      72.735  20.208  76.441  1.00 25.00           C  
ATOM   2298  C   TRP A 232      73.208  18.878  75.943  1.00 30.84           C  
ATOM   2299  O   TRP A 232      74.444  18.643  75.829  1.00 26.62           O  
ATOM   2300  CB  TRP A 232      72.342  21.088  75.255  1.00 24.94           C  
ATOM   2301  CG  TRP A 232      71.671  22.343  75.620  1.00 24.90           C  
ATOM   2302  CD1 TRP A 232      72.269  23.619  75.817  1.00 28.58           C  
ATOM   2303  CD2 TRP A 232      70.249  22.556  75.759  1.00 22.27           C  
ATOM   2304  CE2 TRP A 232      70.054  23.911  76.099  1.00 21.87           C  
ATOM   2305  CE3 TRP A 232      69.142  21.724  75.656  1.00 19.73           C  
ATOM   2306  NE1 TRP A 232      71.280  24.541  76.101  1.00 25.49           N  
ATOM   2307  CZ2 TRP A 232      68.786  24.457  76.273  1.00 20.33           C  
ATOM   2308  CZ3 TRP A 232      67.879  22.280  75.858  1.00 22.04           C  
ATOM   2309  CH2 TRP A 232      67.738  23.649  76.123  1.00 21.24           C  
ATOM   2310  HN  TRP A 232      74.418  21.535  76.728  1.00  0.00           H  
ATOM   2311  HE1 TRP A 232      71.433  25.533  76.284  1.00  0.00           H  
ATOM   2312  N   HIS A 233      72.276  17.999  75.619  1.00 24.13           N  
ATOM   2313  CA  HIS A 233      72.633  16.695  75.055  1.00 25.33           C  
ATOM   2314  C   HIS A 233      71.791  16.358  73.878  1.00 21.90           C  
ATOM   2315  O   HIS A 233      71.649  15.205  73.524  1.00 21.51           O  
ATOM   2316  CB  HIS A 233      72.415  15.587  76.150  1.00 27.38           C  
ATOM   2317  CG  HIS A 233      73.159  15.843  77.407  1.00 33.79           C  
ATOM   2318  CD2 HIS A 233      74.351  15.359  77.853  1.00 33.30           C  
ATOM   2319  ND1 HIS A 233      72.680  16.674  78.412  1.00 34.40           N  
ATOM   2320  CE1 HIS A 233      73.548  16.698  79.408  1.00 37.08           C  
ATOM   2321  NE2 HIS A 233      74.578  15.933  79.082  1.00 32.22           N  
ATOM   2322  HN  HIS A 233      71.294  18.232  75.764  1.00  0.00           H  
ATOM   2323  HD1 HIS A 233      71.798  17.185  78.385  1.00  0.00           H  
ATOM   2324  HE2 HIS A 233      75.411  15.791  79.654  1.00  0.00           H  
ATOM   2325  N   ASP A 234      71.203  17.330  73.240  1.00 21.08           N  
ATOM   2326  CA  ASP A 234      70.130  17.068  72.245  1.00 20.81           C  
ATOM   2327  C   ASP A 234      70.553  17.281  70.839  1.00 25.08           C  
ATOM   2328  O   ASP A 234      69.726  17.560  69.935  1.00 21.02           O  
ATOM   2329  CB  ASP A 234      68.896  17.936  72.585  1.00 20.70           C  
ATOM   2330  CG  ASP A 234      69.128  19.416  72.526  1.00 22.92           C  
ATOM   2331  OD1 ASP A 234      70.281  19.875  72.570  1.00 20.80           O  
ATOM   2332  OD2 ASP A 234      68.106  20.190  72.500  1.00 20.84           O1-
ATOM   2333  HN  ASP A 234      71.485  18.292  73.427  1.00  0.00           H  
ATOM   2334  N   GLU A 235      71.853  17.105  70.528  1.00 20.01           N  
ATOM   2335  CA  GLU A 235      72.287  17.361  69.150  1.00 23.24           C  
ATOM   2336  C   GLU A 235      71.623  16.483  68.119  1.00 23.08           C  
ATOM   2337  O   GLU A 235      71.296  16.867  67.018  1.00 20.18           O  
ATOM   2338  CB  GLU A 235      73.838  17.194  69.028  1.00 25.39           C  
ATOM   2339  CG  GLU A 235      74.429  18.504  69.519  1.00 33.74           C  
ATOM   2340  CD  GLU A 235      75.984  18.602  69.560  1.00 44.34           C  
ATOM   2341  OE1 GLU A 235      76.684  17.848  68.850  1.00 37.34           O  
ATOM   2342  OE2 GLU A 235      76.458  19.518  70.242  1.00 40.26           O1-
ATOM   2343  HN  GLU A 235      72.521  16.800  71.236  1.00  0.00           H  
ATOM   2344  N   GLU A 236      71.464  15.246  68.469  1.00 22.61           N  
ATOM   2345  CA  GLU A 236      70.843  14.367  67.508  1.00 24.42           C  
ATOM   2346  C   GLU A 236      69.387  14.658  67.232  1.00 26.02           C  
ATOM   2347  O   GLU A 236      68.944  14.596  66.079  1.00 21.96           O  
ATOM   2348  CB  GLU A 236      70.934  12.903  68.058  1.00 26.12           C  
ATOM   2349  CG  GLU A 236      70.193  11.889  67.262  1.00 39.20           C  
ATOM   2350  CD  GLU A 236      70.580  10.447  67.744  1.00 58.27           C  
ATOM   2351  OE1 GLU A 236      71.812  10.140  67.920  1.00 50.61           O  
ATOM   2352  OE2 GLU A 236      69.637   9.704  68.038  1.00 56.77           O1-
ATOM   2353  HN  GLU A 236      71.764  14.908  69.383  1.00  0.00           H  
ATOM   2354  N   TRP A 237      68.619  14.953  68.283  1.00 22.71           N  
ATOM   2355  CA  TRP A 237      67.243  15.538  68.055  1.00 20.03           C  
ATOM   2356  C   TRP A 237      67.205  16.743  67.151  1.00 19.32           C  
ATOM   2357  O   TRP A 237      66.383  16.830  66.231  1.00 20.91           O  
ATOM   2358  CB  TRP A 237      66.634  15.840  69.465  1.00 20.30           C  
ATOM   2359  CG  TRP A 237      65.377  16.669  69.325  1.00 20.81           C  
ATOM   2360  CD1 TRP A 237      65.284  18.037  69.252  1.00 22.17           C  
ATOM   2361  CD2 TRP A 237      64.066  16.156  69.141  1.00 20.46           C  
ATOM   2362  CE2 TRP A 237      63.207  17.241  69.019  1.00 21.20           C  
ATOM   2363  CE3 TRP A 237      63.523  14.854  69.192  1.00 22.54           C  
ATOM   2364  NE1 TRP A 237      63.961  18.369  69.054  1.00 23.76           N  
ATOM   2365  CZ2 TRP A 237      61.790  17.080  68.827  1.00 21.83           C  
ATOM   2366  CZ3 TRP A 237      62.116  14.703  68.997  1.00 24.40           C  
ATOM   2367  CH2 TRP A 237      61.296  15.817  68.831  1.00 25.25           C  
ATOM   2368  HN  TRP A 237      68.957  14.786  69.231  1.00  0.00           H  
ATOM   2369  HE1 TRP A 237      63.603  19.318  68.950  1.00  0.00           H  
ATOM   2370  N   LEU A 238      68.122  17.696  67.342  1.00 20.32           N  
ATOM   2371  CA  LEU A 238      68.079  18.940  66.593  1.00 21.13           C  
ATOM   2372  C   LEU A 238      68.468  18.655  65.153  1.00 23.17           C  
ATOM   2373  O   LEU A 238      68.014  19.263  64.246  1.00 20.56           O  
ATOM   2374  CB  LEU A 238      69.065  19.934  67.183  1.00 21.66           C  
ATOM   2375  CG  LEU A 238      68.635  20.429  68.603  1.00 20.92           C  
ATOM   2376  CD1 LEU A 238      69.758  21.276  69.190  1.00 22.70           C  
ATOM   2377  CD2 LEU A 238      67.364  21.265  68.421  1.00 22.08           C  
ATOM   2378  HN  LEU A 238      68.865  17.547  68.025  1.00  0.00           H  
ATOM   2379  N   GLU A 239      69.356  17.720  64.960  1.00 22.20           N  
ATOM   2380  CA  GLU A 239      69.751  17.388  63.588  1.00 20.81           C  
ATOM   2381  C   GLU A 239      68.616  16.757  62.802  1.00 20.25           C  
ATOM   2382  O   GLU A 239      68.330  17.089  61.638  1.00 20.44           O  
ATOM   2383  CB  GLU A 239      70.951  16.387  63.645  1.00 23.57           C  
ATOM   2384  CG  GLU A 239      71.349  15.880  62.236  1.00 25.89           C  
ATOM   2385  CD  GLU A 239      72.632  14.956  62.294  1.00 30.07           C  
ATOM   2386  OE1 GLU A 239      73.007  14.440  63.350  1.00 36.26           O  
ATOM   2387  OE2 GLU A 239      73.252  14.928  61.307  1.00 32.45           O1-
ATOM   2388  HN  GLU A 239      69.769  17.227  65.752  1.00  0.00           H  
ATOM   2389  N   LYS A 240      67.945  15.800  63.428  1.00 23.35           N  
ATOM   2390  CA  LYS A 240      66.773  15.186  62.812  1.00 22.45           C  
ATOM   2391  C   LYS A 240      65.660  16.162  62.574  1.00 23.74           C  
ATOM   2392  O   LYS A 240      65.049  16.203  61.482  1.00 21.79           O  
ATOM   2393  CB  LYS A 240      66.304  14.066  63.735  1.00 31.62           C  
ATOM   2394  CG  LYS A 240      65.111  13.330  63.234  1.00 42.39           C  
ATOM   2395  CD  LYS A 240      64.913  11.984  63.947  1.00 54.07           C  
ATOM   2396  CE  LYS A 240      63.523  11.427  63.661  1.00 63.67           C  
ATOM   2397  NZ  LYS A 240      63.323  10.177  64.467  1.00 69.57           N1+
ATOM   2398  HN  LYS A 240      68.251  15.490  64.350  1.00  0.00           H  
ATOM   2399  HZ1 LYS A 240      62.393   9.804  64.276  1.00  0.00           H  
ATOM   2400  HZ2 LYS A 240      63.484  10.327  65.463  1.00  0.00           H  
ATOM   2401  HZ3 LYS A 240      64.058   9.489  64.306  1.00  0.00           H  
ATOM   2402  N   ARG A 241      65.446  17.090  63.532  1.00 20.60           N  
ATOM   2403  CA  ARG A 241      64.476  18.140  63.244  1.00 20.58           C  
ATOM   2404  C   ARG A 241      64.787  18.971  61.991  1.00 19.55           C  
ATOM   2405  O   ARG A 241      63.922  19.234  61.161  1.00 21.36           O  
ATOM   2406  CB  ARG A 241      64.384  19.079  64.437  1.00 19.43           C  
ATOM   2407  CG  ARG A 241      63.280  20.099  64.306  1.00 21.63           C  
ATOM   2408  CD  ARG A 241      63.284  20.997  65.519  1.00 20.75           C  
ATOM   2409  NE  ARG A 241      64.323  22.022  65.458  1.00 17.96           N  
ATOM   2410  CZ  ARG A 241      64.649  22.883  66.415  1.00 17.84           C  
ATOM   2411  NH1 ARG A 241      64.220  22.699  67.667  1.00 18.78           N1+
ATOM   2412  NH2 ARG A 241      65.468  23.848  66.199  1.00 19.02           N  
ATOM   2413  HN  ARG A 241      65.943  17.058  64.422  1.00  0.00           H  
ATOM   2414  HE  ARG A 241      64.854  22.083  64.589  1.00  0.00           H  
ATOM   2415 1HH1 ARG A 241      64.470  23.360  68.402  1.00  0.00           H  
ATOM   2416 2HH1 ARG A 241      63.569  21.932  67.839  1.00  0.00           H  
ATOM   2417 1HH2 ARG A 241      65.718  24.509  66.934  1.00  0.00           H  
ATOM   2418 2HH2 ARG A 241      65.795  23.988  65.243  1.00  0.00           H  
ATOM   2419  N   ARG A 242      66.015  19.469  61.915  1.00 22.35           N  
ATOM   2420  CA  ARG A 242      66.439  20.337  60.857  1.00 23.59           C  
ATOM   2421  C   ARG A 242      66.315  19.591  59.502  1.00 24.17           C  
ATOM   2422  O   ARG A 242      66.013  20.235  58.493  1.00 22.08           O  
ATOM   2423  CB  ARG A 242      67.932  20.665  60.927  1.00 25.41           C  
ATOM   2424  CG  ARG A 242      68.371  21.700  59.832  1.00 25.79           C  
ATOM   2425  CD  ARG A 242      69.862  22.085  59.930  1.00 28.73           C  
ATOM   2426  NE  ARG A 242      70.150  23.024  58.804  1.00 27.38           N  
ATOM   2427  CZ  ARG A 242      70.070  24.331  58.928  1.00 30.33           C  
ATOM   2428  NH1 ARG A 242      69.759  24.915  60.152  1.00 24.39           N1+
ATOM   2429  NH2 ARG A 242      70.281  25.060  57.840  1.00 32.67           N  
ATOM   2430  HN  ARG A 242      66.687  19.223  62.642  1.00  0.00           H  
ATOM   2431  HE  ARG A 242      70.420  22.635  57.901  1.00  0.00           H  
ATOM   2432 1HH2 ARG A 242      70.219  26.074  57.936  1.00  0.00           H  
ATOM   2433 2HH2 ARG A 242      70.509  24.632  56.943  1.00  0.00           H  
ATOM   2434  N   ASN A 243      66.513  18.287  59.539  1.00 23.44           N  
ATOM   2435  CA  ASN A 243      66.472  17.488  58.266  1.00 28.68           C  
ATOM   2436  C   ASN A 243      65.116  16.853  57.947  1.00 35.85           C  
ATOM   2437  O   ASN A 243      65.035  16.090  56.987  1.00 31.43           O  
ATOM   2438  CB  ASN A 243      67.621  16.447  58.274  1.00 28.28           C  
ATOM   2439  CG  ASN A 243      68.981  17.163  58.167  1.00 31.51           C  
ATOM   2440  ND2 ASN A 243      69.722  17.245  59.205  1.00 37.54           N  
ATOM   2441  OD1 ASN A 243      69.195  17.836  57.212  1.00 38.27           O  
ATOM   2442  HN  ASN A 243      66.693  17.822  60.429  1.00  0.00           H  
ATOM   2443 1HD2 ASN A 243      70.622  17.719  59.134  1.00  0.00           H  
ATOM   2444 2HD2 ASN A 243      69.538  16.667  60.025  1.00  0.00           H  
ATOM   2445  N   SER A 244      64.046  17.207  58.680  1.00 25.31           N  
ATOM   2446  CA  SER A 244      62.742  16.540  58.512  1.00 27.91           C  
ATOM   2447  C   SER A 244      61.683  17.544  58.188  1.00 30.51           C  
ATOM   2448  O   SER A 244      61.836  18.725  58.468  1.00 26.92           O  
ATOM   2449  CB  SER A 244      62.338  15.845  59.849  1.00 32.38           C  
ATOM   2450  OG  SER A 244      63.240  14.858  60.063  1.00 40.39           O  
ATOM   2451  HN  SER A 244      64.139  17.954  59.368  1.00  0.00           H  
ATOM   2452  HG  SER A 244      62.994  14.435  60.877  1.00  0.00           H  
ATOM   2453  N   ASP A 245      60.625  17.081  57.542  1.00 28.96           N  
ATOM   2454  CA  ASP A 245      59.456  17.884  57.231  1.00 31.94           C  
ATOM   2455  C   ASP A 245      58.359  17.487  58.246  1.00 28.10           C  
ATOM   2456  O   ASP A 245      57.743  16.379  58.132  1.00 22.88           O  
ATOM   2457  CB  ASP A 245      58.962  17.549  55.842  1.00 34.26           C  
ATOM   2458  CG  ASP A 245      57.748  18.384  55.452  1.00 42.38           C  
ATOM   2459  OD1 ASP A 245      57.188  19.173  56.267  1.00 32.05           O  
ATOM   2460  OD2 ASP A 245      57.397  18.264  54.274  1.00 38.55           O1-
ATOM   2461  HN  ASP A 245      60.631  16.105  57.246  1.00  0.00           H  
ATOM   2462  N   PRO A 246      58.121  18.349  59.278  1.00 28.23           N  
ATOM   2463  CA  PRO A 246      57.194  17.978  60.307  1.00 25.84           C  
ATOM   2464  C   PRO A 246      55.788  17.848  59.791  1.00 24.11           C  
ATOM   2465  O   PRO A 246      54.998  17.141  60.392  1.00 25.78           O  
ATOM   2466  CB  PRO A 246      57.323  19.113  61.332  1.00 30.79           C  
ATOM   2467  CG  PRO A 246      57.740  20.260  60.536  1.00 29.73           C  
ATOM   2468  CD  PRO A 246      58.639  19.694  59.461  1.00 30.72           C  
ATOM   2469  N   LEU A 247      55.476  18.461  58.654  1.00 22.23           N  
ATOM   2470  CA  LEU A 247      54.143  18.316  58.106  1.00 22.98           C  
ATOM   2471  C   LEU A 247      53.804  16.864  57.658  1.00 25.97           C  
ATOM   2472  O   LEU A 247      52.625  16.489  57.558  1.00 25.11           O  
ATOM   2473  CB  LEU A 247      53.891  19.296  56.977  1.00 23.50           C  
ATOM   2474  CG  LEU A 247      54.020  20.748  57.272  1.00 27.01           C  
ATOM   2475  CD1 LEU A 247      53.793  21.618  56.050  1.00 29.02           C  
ATOM   2476  CD2 LEU A 247      53.052  21.172  58.413  1.00 29.33           C  
ATOM   2477  HN  LEU A 247      56.171  19.030  58.170  1.00  0.00           H  
ATOM   2478  N   LYS A 248      54.821  16.077  57.463  1.00 26.55           N  
ATOM   2479  CA  LYS A 248      54.686  14.708  56.960  1.00 25.53           C  
ATOM   2480  C   LYS A 248      54.923  13.727  58.036  1.00 30.03           C  
ATOM   2481  O   LYS A 248      55.039  12.544  57.761  1.00 23.91           O  
ATOM   2482  CB  LYS A 248      55.685  14.533  55.796  1.00 32.17           C  
ATOM   2483  CG  LYS A 248      55.121  15.287  54.568  1.00 37.14           C  
ATOM   2484  CD  LYS A 248      55.783  15.044  53.233  1.00 45.54           C  
ATOM   2485  CE  LYS A 248      54.732  14.789  52.136  1.00 59.04           C  
ATOM   2486  NZ  LYS A 248      54.057  13.399  52.052  1.00 53.40           N1+
ATOM   2487  HN  LYS A 248      55.756  16.429  57.670  1.00  0.00           H  
ATOM   2488  HZ1 LYS A 248      53.361  13.230  51.326  1.00  0.00           H  
ATOM   2489  HZ2 LYS A 248      53.645  13.179  52.959  1.00  0.00           H  
ATOM   2490  HZ3 LYS A 248      54.782  12.685  51.984  1.00  0.00           H  
ATOM   2491  N   GLN A 249      54.923  14.191  59.326  1.00 24.29           N  
ATOM   2492  CA  GLN A 249      55.148  13.285  60.450  1.00 23.44           C  
ATOM   2493  C   GLN A 249      53.910  13.210  61.355  1.00 22.19           C  
ATOM   2494  O   GLN A 249      53.056  14.054  61.254  1.00 21.50           O  
ATOM   2495  CB  GLN A 249      56.326  13.817  61.250  1.00 29.15           C  
ATOM   2496  CG  GLN A 249      57.678  13.730  60.550  1.00 35.97           C  
ATOM   2497  CD  GLN A 249      58.744  14.398  61.409  1.00 50.45           C  
ATOM   2498  NE2 GLN A 249      58.307  15.138  62.410  1.00 48.81           N  
ATOM   2499  OE1 GLN A 249      59.952  14.244  61.199  1.00 57.04           O  
ATOM   2500  HN  GLN A 249      54.764  15.183  59.504  1.00  0.00           H  
ATOM   2501 1HE2 GLN A 249      59.021  15.585  62.985  1.00  0.00           H  
ATOM   2502 2HE2 GLN A 249      57.310  15.265  62.583  1.00  0.00           H  
ATOM   2503  N   PRO A 250      53.860  12.254  62.256  1.00 22.74           N  
ATOM   2504  CA  PRO A 250      52.790  12.337  63.220  1.00 26.32           C  
ATOM   2505  C   PRO A 250      53.043  13.528  64.140  1.00 23.92           C  
ATOM   2506  O   PRO A 250      54.168  13.728  64.570  1.00 23.07           O  
ATOM   2507  CB  PRO A 250      52.899  11.027  64.004  1.00 27.54           C  
ATOM   2508  CG  PRO A 250      54.317  10.574  63.857  1.00 29.84           C  
ATOM   2509  CD  PRO A 250      54.760  11.093  62.502  1.00 26.37           C  
ATOM   2510  N   VAL A 251      52.015  14.327  64.424  1.00 22.23           N  
ATOM   2511  CA  VAL A 251      52.131  15.485  65.390  1.00 19.04           C  
ATOM   2512  C   VAL A 251      50.889  15.350  66.263  1.00 21.53           C  
ATOM   2513  O   VAL A 251      49.790  15.692  65.847  1.00 20.79           O  
ATOM   2514  CB  VAL A 251      52.225  16.825  64.682  1.00 21.13           C  
ATOM   2515  CG1 VAL A 251      52.258  17.956  65.709  1.00 24.39           C  
ATOM   2516  CG2 VAL A 251      53.446  16.901  63.751  1.00 24.60           C  
ATOM   2517  HN  VAL A 251      51.117  14.151  63.973  1.00  0.00           H  
ATOM   2518  N   SER A 252      51.091  14.815  67.458  1.00 19.70           N  
ATOM   2519  CA  SER A 252      50.058  14.590  68.460  1.00 20.80           C  
ATOM   2520  C   SER A 252      50.487  15.367  69.738  1.00 19.86           C  
ATOM   2521  O   SER A 252      51.497  15.006  70.380  1.00 18.31           O  
ATOM   2522  CB  SER A 252      50.106  13.077  68.794  1.00 20.73           C  
ATOM   2523  OG  SER A 252      48.921  12.947  69.576  1.00 34.14           O  
ATOM   2524  HN  SER A 252      52.044  14.539  67.695  1.00  0.00           H  
ATOM   2525  HG  SER A 252      48.950  12.020  69.781  1.00  0.00           H  
ATOM   2526  N   VAL A 253      49.837  16.482  69.984  1.00 20.58           N  
ATOM   2527  CA  VAL A 253      50.233  17.478  70.980  1.00 19.66           C  
ATOM   2528  C   VAL A 253      49.395  17.312  72.253  1.00 20.09           C  
ATOM   2529  O   VAL A 253      48.182  17.289  72.214  1.00 19.99           O  
ATOM   2530  CB  VAL A 253      50.046  18.880  70.437  1.00 21.00           C  
ATOM   2531  CG1 VAL A 253      50.436  19.929  71.478  1.00 21.24           C  
ATOM   2532  CG2 VAL A 253      50.875  19.085  69.147  1.00 21.67           C  
ATOM   2533  HN  VAL A 253      48.994  16.667  69.440  1.00  0.00           H  
ATOM   2534  N   TYR A 254      50.076  17.255  73.385  1.00 18.10           N  
ATOM   2535  CA  TYR A 254      49.472  17.340  74.707  1.00 19.51           C  
ATOM   2536  C   TYR A 254      49.723  18.790  75.178  1.00 18.69           C  
ATOM   2537  O   TYR A 254      50.847  19.246  75.466  1.00 19.28           O  
ATOM   2538  CB  TYR A 254      50.146  16.346  75.640  1.00 19.75           C  
ATOM   2539  CG  TYR A 254      49.559  16.191  77.063  1.00 20.45           C  
ATOM   2540  CD1 TYR A 254      48.324  15.609  77.258  1.00 20.22           C  
ATOM   2541  CD2 TYR A 254      50.248  16.569  78.180  1.00 20.37           C  
ATOM   2542  CE1 TYR A 254      47.796  15.405  78.523  1.00 19.51           C  
ATOM   2543  CE2 TYR A 254      49.734  16.380  79.453  1.00 20.03           C  
ATOM   2544  CZ  TYR A 254      48.496  15.789  79.637  1.00 20.66           C  
ATOM   2545  OH  TYR A 254      47.985  15.613  80.935  1.00 18.23           O  
ATOM   2546  HN  TYR A 254      51.088  17.145  73.328  1.00  0.00           H  
ATOM   2547  HH  TYR A 254      48.470  15.879  81.707  1.00  0.00           H  
ATOM   2548  N   GLU A 255      48.649  19.501  75.317  1.00 17.41           N  
ATOM   2549  CA  GLU A 255      48.684  20.925  75.655  1.00 17.97           C  
ATOM   2550  C   GLU A 255      48.619  21.013  77.171  1.00 19.48           C  
ATOM   2551  O   GLU A 255      47.789  20.317  77.812  1.00 17.53           O  
ATOM   2552  CB  GLU A 255      47.538  21.675  75.003  1.00 20.08           C  
ATOM   2553  CG  GLU A 255      47.542  23.197  75.273  1.00 20.05           C  
ATOM   2554  CD  GLU A 255      46.200  23.908  75.004  1.00 21.60           C  
ATOM   2555  OE1 GLU A 255      45.137  23.232  75.045  1.00 22.12           O  
ATOM   2556  OE2 GLU A 255      46.215  25.150  74.796  1.00 22.45           O1-
ATOM   2557  HN  GLU A 255      47.743  19.051  75.186  1.00  0.00           H  
ATOM   2558  N   VAL A 256      49.489  21.816  77.757  1.00 19.46           N  
ATOM   2559  CA  VAL A 256      49.682  21.812  79.228  1.00 20.15           C  
ATOM   2560  C   VAL A 256      49.874  23.228  79.750  1.00 21.72           C  
ATOM   2561  O   VAL A 256      50.569  24.017  79.123  1.00 19.95           O  
ATOM   2562  CB  VAL A 256      50.960  21.073  79.609  1.00 21.39           C  
ATOM   2563  CG1 VAL A 256      51.157  21.140  81.140  1.00 23.97           C  
ATOM   2564  CG2 VAL A 256      50.887  19.656  79.170  1.00 23.65           C  
ATOM   2565  HN  VAL A 256      50.041  22.454  77.184  1.00  0.00           H  
ATOM   2566  N   HIS A 257      49.172  23.556  80.852  1.00 19.27           N  
ATOM   2567  CA  HIS A 257      49.421  24.789  81.646  1.00 18.45           C  
ATOM   2568  C   HIS A 257      50.290  24.351  82.817  1.00 18.88           C  
ATOM   2569  O   HIS A 257      49.854  23.585  83.703  1.00 19.53           O  
ATOM   2570  CB  HIS A 257      48.110  25.412  82.114  1.00 20.28           C  
ATOM   2571  CG  HIS A 257      48.315  26.655  82.913  1.00 19.56           C  
ATOM   2572  CD2 HIS A 257      48.608  27.940  82.552  1.00 20.58           C  
ATOM   2573  ND1 HIS A 257      48.300  26.623  84.289  1.00 22.48           N  
ATOM   2574  CE1 HIS A 257      48.643  27.830  84.744  1.00 23.19           C  
ATOM   2575  NE2 HIS A 257      48.789  28.655  83.714  1.00 21.81           N  
ATOM   2576  HN  HIS A 257      48.431  22.926  81.158  1.00  0.00           H  
ATOM   2577  HD1 HIS A 257      48.066  25.814  84.864  1.00  0.00           H  
ATOM   2578  HE2 HIS A 257      49.000  29.651  83.774  1.00  0.00           H  
ATOM   2579  N   LEU A 258      51.550  24.778  82.846  1.00 19.81           N  
ATOM   2580  CA  LEU A 258      52.467  24.254  83.830  1.00 21.56           C  
ATOM   2581  C   LEU A 258      52.068  24.536  85.315  1.00 19.81           C  
ATOM   2582  O   LEU A 258      52.404  23.748  86.228  1.00 22.30           O  
ATOM   2583  CB  LEU A 258      53.873  24.785  83.619  1.00 22.81           C  
ATOM   2584  CG  LEU A 258      54.630  24.304  82.374  1.00 23.00           C  
ATOM   2585  CD1 LEU A 258      56.052  24.784  82.400  1.00 24.37           C  
ATOM   2586  CD2 LEU A 258      54.626  22.787  82.288  1.00 24.22           C  
ATOM   2587  HN  LEU A 258      51.868  25.475  82.173  1.00  0.00           H  
ATOM   2588  N   GLY A 259      51.418  25.643  85.547  1.00 19.72           N  
ATOM   2589  CA  GLY A 259      51.102  26.032  86.901  1.00 23.13           C  
ATOM   2590  C   GLY A 259      49.945  25.186  87.459  1.00 25.92           C  
ATOM   2591  O   GLY A 259      49.693  25.292  88.624  1.00 24.83           O  
ATOM   2592  HN  GLY A 259      51.132  26.236  84.768  1.00  0.00           H  
ATOM   2593  N   SER A 260      49.209  24.413  86.619  1.00 19.64           N  
ATOM   2594  CA  SER A 260      47.949  23.802  87.095  1.00 19.56           C  
ATOM   2595  C   SER A 260      47.865  22.346  86.688  1.00 21.30           C  
ATOM   2596  O   SER A 260      46.818  21.726  86.812  1.00 22.51           O  
ATOM   2597  CB  SER A 260      46.776  24.600  86.599  1.00 19.81           C  
ATOM   2598  OG  SER A 260      46.675  24.606  85.188  1.00 21.45           O  
ATOM   2599  HN  SER A 260      49.525  24.254  85.662  1.00  0.00           H  
ATOM   2600  HG  SER A 260      45.934  25.110  84.874  1.00  0.00           H  
ATOM   2601  N   TRP A 261      48.951  21.759  86.174  1.00 19.61           N  
ATOM   2602  CA  TRP A 261      48.927  20.307  85.879  1.00 19.84           C  
ATOM   2603  C   TRP A 261      48.934  19.468  87.169  1.00 20.80           C  
ATOM   2604  O   TRP A 261      48.016  18.638  87.411  1.00 20.56           O  
ATOM   2605  CB  TRP A 261      50.070  19.929  84.930  1.00 18.13           C  
ATOM   2606  CG  TRP A 261      50.116  18.541  84.436  1.00 17.36           C  
ATOM   2607  CD1 TRP A 261      49.348  17.983  83.490  1.00 19.61           C  
ATOM   2608  CD2 TRP A 261      51.036  17.504  84.846  1.00 19.16           C  
ATOM   2609  CE2 TRP A 261      50.674  16.321  84.160  1.00 18.04           C  
ATOM   2610  CE3 TRP A 261      52.090  17.455  85.733  1.00 21.84           C  
ATOM   2611  NE1 TRP A 261      49.638  16.641  83.346  1.00 18.35           N  
ATOM   2612  CZ2 TRP A 261      51.398  15.116  84.291  1.00 21.44           C  
ATOM   2613  CZ3 TRP A 261      52.777  16.271  85.902  1.00 22.77           C  
ATOM   2614  CH2 TRP A 261      52.424  15.102  85.211  1.00 21.38           C  
ATOM   2615  HN  TRP A 261      49.790  22.307  85.986  1.00  0.00           H  
ATOM   2616  HE1 TRP A 261      49.151  15.994  82.726  1.00  0.00           H  
ATOM   2617  N   LEU A 262      49.961  19.686  87.966  1.00 22.47           N  
ATOM   2618  CA  LEU A 262      50.146  18.962  89.231  1.00 21.46           C  
ATOM   2619  C   LEU A 262      50.826  19.897  90.242  1.00 23.95           C  
ATOM   2620  O   LEU A 262      51.800  20.587  89.892  1.00 22.04           O  
ATOM   2621  CB  LEU A 262      51.058  17.753  89.029  1.00 22.39           C  
ATOM   2622  CG  LEU A 262      51.406  16.872  90.284  1.00 24.83           C  
ATOM   2623  CD1 LEU A 262      50.185  16.318  91.039  1.00 26.13           C  
ATOM   2624  CD2 LEU A 262      52.306  15.701  89.855  1.00 26.90           C  
ATOM   2625  HN  LEU A 262      50.654  20.384  87.694  1.00  0.00           H  
ATOM   2626  N   HIS A 263      50.305  19.968  91.464  1.00 21.14           N  
ATOM   2627  CA  HIS A 263      50.922  20.785  92.549  1.00 21.76           C  
ATOM   2628  C   HIS A 263      51.643  19.925  93.531  1.00 26.71           C  
ATOM   2629  O   HIS A 263      51.442  18.709  93.569  1.00 25.18           O  
ATOM   2630  CB  HIS A 263      49.844  21.525  93.282  1.00 23.99           C  
ATOM   2631  CG  HIS A 263      49.255  22.608  92.489  1.00 19.72           C  
ATOM   2632  CD2 HIS A 263      49.707  23.250  91.363  1.00 21.30           C  
ATOM   2633  ND1 HIS A 263      48.070  23.208  92.828  1.00 21.96           N  
ATOM   2634  CE1 HIS A 263      47.825  24.204  91.975  1.00 21.55           C  
ATOM   2635  NE2 HIS A 263      48.799  24.237  91.084  1.00 19.88           N  
ATOM   2636  HN  HIS A 263      49.453  19.445  91.666  1.00  0.00           H  
ATOM   2637  HD1 HIS A 263      47.471  22.936  93.608  1.00  0.00           H  
ATOM   2638  HE2 HIS A 263      48.865  24.896  90.308  1.00  0.00           H  
ATOM   2639  N   GLY A 264      52.544  20.540  94.291  1.00 25.97           N  
ATOM   2640  CA  GLY A 264      53.239  19.831  95.389  1.00 27.46           C  
ATOM   2641  C   GLY A 264      52.816  20.401  96.733  1.00 22.16           C  
ATOM   2642  O   GLY A 264      51.929  21.233  96.842  1.00 23.95           O  
ATOM   2643  HN  GLY A 264      52.761  21.521  94.114  1.00  0.00           H  
ATOM   2644  N   SER A 265      53.521  19.989  97.762  1.00 24.60           N  
ATOM   2645  CA  SER A 265      53.274  20.500  99.125  1.00 24.84           C  
ATOM   2646  C   SER A 265      54.159  21.701  99.385  1.00 21.75           C  
ATOM   2647  O   SER A 265      55.350  21.642  99.195  1.00 25.30           O  
ATOM   2648  CB  SER A 265      53.657  19.416 100.213  1.00 26.60           C  
ATOM   2649  OG  SER A 265      53.514  20.074 101.492  1.00 29.95           O  
ATOM   2650  HN  SER A 265      54.258  19.299  97.616  1.00  0.00           H  
ATOM   2651  HG  SER A 265      53.744  19.423 102.145  1.00  0.00           H  
ATOM   2652  N   SER A 266      53.557  22.752  99.840  1.00 27.08           N  
ATOM   2653  CA  SER A 266      54.245  23.881 100.285  1.00 29.04           C  
ATOM   2654  C   SER A 266      55.006  23.760 101.614  1.00 35.81           C  
ATOM   2655  O   SER A 266      55.646  24.728 102.014  1.00 29.78           O  
ATOM   2656  CB  SER A 266      53.340  25.033 100.322  1.00 26.95           C  
ATOM   2657  OG  SER A 266      52.372  25.083 101.377  1.00 29.91           O  
ATOM   2658  HN  SER A 266      52.538  22.755  99.875  1.00  0.00           H  
ATOM   2659  HG  SER A 266      51.785  25.830 101.401  1.00  0.00           H  
ATOM   2660  N   ALA A 267      54.986  22.588 102.229  1.00 30.66           N  
ATOM   2661  CA  ALA A 267      55.629  22.419 103.535  1.00 36.97           C  
ATOM   2662  C   ALA A 267      57.048  22.007 103.303  1.00 38.75           C  
ATOM   2663  O   ALA A 267      57.700  21.550 104.197  1.00 35.82           O  
ATOM   2664  CB  ALA A 267      54.855  21.337 104.330  1.00 36.46           C  
ATOM   2665  HN  ALA A 267      54.519  21.795 101.790  1.00  0.00           H  
ATOM   2666  N   GLU A 268      57.510  22.003 102.043  1.00 33.83           N  
ATOM   2667  CA  GLU A 268      58.875  21.647 101.729  1.00 30.88           C  
ATOM   2668  C   GLU A 268      59.426  22.576 100.618  1.00 33.51           C  
ATOM   2669  O   GLU A 268      58.679  23.307  99.995  1.00 31.34           O  
ATOM   2670  CB  GLU A 268      58.956  20.228 101.270  1.00 34.12           C  
ATOM   2671  CG  GLU A 268      58.316  20.093  99.896  1.00 40.01           C  
ATOM   2672  CD  GLU A 268      58.214  18.692  99.373  1.00 42.55           C  
ATOM   2673  OE1 GLU A 268      58.476  17.758 100.130  1.00 44.91           O  
ATOM   2674  OE2 GLU A 268      57.839  18.456  98.199  1.00 35.91           O1-
ATOM   2675  HN  GLU A 268      56.879  22.259 101.284  1.00  0.00           H  
ATOM   2676  N   LYS A 269      60.721  22.551 100.434  1.00 29.37           N  
ATOM   2677  CA  LYS A 269      61.361  23.373  99.454  1.00 31.69           C  
ATOM   2678  C   LYS A 269      60.999  22.805  98.034  1.00 29.56           C  
ATOM   2679  O   LYS A 269      60.759  21.601  97.858  1.00 28.39           O  
ATOM   2680  CB  LYS A 269      62.868  23.152  99.601  1.00 35.36           C  
ATOM   2681  CG  LYS A 269      63.501  23.639 100.901  1.00 40.70           C  
ATOM   2682  CD  LYS A 269      63.391  25.107 100.960  1.00 45.18           C  
ATOM   2683  CE  LYS A 269      64.480  25.628 101.906  1.00 61.58           C  
ATOM   2684  NZ  LYS A 269      64.120  27.034 102.172  1.00 62.30           N1+
ATOM   2685  HN  LYS A 269      61.291  21.927 101.006  1.00  0.00           H  
ATOM   2686  HZ1 LYS A 269      64.844  27.380 102.801  1.00  0.00           H  
ATOM   2687  HZ2 LYS A 269      63.172  27.156 102.528  1.00  0.00           H  
ATOM   2688  HZ3 LYS A 269      64.003  27.596 101.329  1.00  0.00           H  
ATOM   2689  N   MET A 270      61.142  23.648  97.027  1.00 32.76           N  
ATOM   2690  CA  MET A 270      61.069  23.216  95.618  1.00 27.69           C  
ATOM   2691  C   MET A 270      62.419  22.709  95.152  1.00 30.92           C  
ATOM   2692  O   MET A 270      63.403  23.455  95.087  1.00 28.19           O  
ATOM   2693  CB  MET A 270      60.616  24.473  94.819  1.00 30.97           C  
ATOM   2694  CG  MET A 270      60.558  24.278  93.324  1.00 27.23           C  
ATOM   2695  SD  MET A 270      59.738  25.617  92.502  1.00 28.66           S  
ATOM   2696  CE  MET A 270      60.756  27.067  92.782  1.00 31.17           C  
ATOM   2697  HN  MET A 270      61.309  24.633  97.231  1.00  0.00           H  
ATOM   2698  N   PRO A 271      62.525  21.439  94.849  1.00 27.84           N  
ATOM   2699  CA  PRO A 271      63.783  20.947  94.302  1.00 32.52           C  
ATOM   2700  C   PRO A 271      64.069  21.479  92.882  1.00 34.37           C  
ATOM   2701  O   PRO A 271      63.126  21.655  92.097  1.00 31.02           O  
ATOM   2702  CB  PRO A 271      63.601  19.446  94.202  1.00 32.31           C  
ATOM   2703  CG  PRO A 271      62.203  19.165  94.594  1.00 33.87           C  
ATOM   2704  CD  PRO A 271      61.468  20.422  94.886  1.00 30.65           C  
ATOM   2705  N   LEU A 272      65.336  21.760  92.632  1.00 32.00           N  
ATOM   2706  CA  LEU A 272      65.822  22.299  91.371  1.00 31.69           C  
ATOM   2707  C   LEU A 272      66.897  21.371  90.859  1.00 35.72           C  
ATOM   2708  O   LEU A 272      67.256  20.365  91.496  1.00 33.56           O  
ATOM   2709  CB  LEU A 272      66.342  23.679  91.568  1.00 28.79           C  
ATOM   2710  CG  LEU A 272      65.341  24.704  92.038  1.00 29.58           C  
ATOM   2711  CD1 LEU A 272      65.954  26.085  92.224  1.00 33.69           C  
ATOM   2712  CD2 LEU A 272      64.029  24.907  91.174  1.00 29.77           C  
ATOM   2713  HN  LEU A 272      66.017  21.588  93.371  1.00  0.00           H  
ATOM   2714  N   LEU A 273      67.385  21.624  89.650  1.00 32.49           N  
ATOM   2715  CA  LEU A 273      68.402  20.737  89.122  1.00 32.89           C  
ATOM   2716  C   LEU A 273      69.683  21.014  89.996  1.00 33.86           C  
ATOM   2717  O   LEU A 273      70.156  22.147  90.151  1.00 32.44           O  
ATOM   2718  CB  LEU A 273      68.710  21.025  87.657  1.00 32.21           C  
ATOM   2719  CG  LEU A 273      69.858  20.242  87.043  1.00 35.21           C  
ATOM   2720  CD1 LEU A 273      69.604  18.756  86.973  1.00 36.17           C  
ATOM   2721  CD2 LEU A 273      70.237  20.822  85.665  1.00 35.85           C  
ATOM   2722  HN  LEU A 273      67.053  22.421  89.108  1.00  0.00           H  
ATOM   2723  N   ASN A 274      70.147  20.009  90.649  1.00 36.26           N  
ATOM   2724  CA  ASN A 274      71.216  20.256  91.678  1.00 43.06           C  
ATOM   2725  C   ASN A 274      71.106  21.456  92.585  1.00 44.13           C  
ATOM   2726  O   ASN A 274      72.087  22.127  92.748  1.00 47.39           O  
ATOM   2727  CB  ASN A 274      72.621  20.339  91.005  1.00 48.12           C  
ATOM   2728  CG  ASN A 274      72.887  19.156  90.078  1.00 50.36           C  
ATOM   2729  ND2 ASN A 274      73.292  19.434  88.847  1.00 58.01           N  
ATOM   2730  OD1 ASN A 274      72.671  18.013  90.446  1.00 59.01           O  
ATOM   2731  HN  ASN A 274      69.799  19.066  90.474  1.00  0.00           H  
ATOM   2732 1HD2 ASN A 274      73.470  18.643  88.227  1.00  0.00           H  
ATOM   2733 2HD2 ASN A 274      73.473  20.390  88.539  1.00  0.00           H  
ATOM   2734  N   GLY A 275      69.960  21.690  93.220  1.00 40.34           N  
ATOM   2735  CA  GLY A 275      69.773  22.716  94.232  1.00 36.77           C  
ATOM   2736  C   GLY A 275      68.293  22.765  94.722  1.00 34.65           C  
ATOM   2737  O   GLY A 275      67.545  21.816  94.475  1.00 33.14           O  
ATOM   2738  HN  GLY A 275      69.157  21.109  92.980  1.00  0.00           H  
ATOM   2739  N   GLU A 276      67.891  23.834  95.418  1.00 32.36           N  
ATOM   2740  CA  GLU A 276      66.517  23.976  95.860  1.00 36.35           C  
ATOM   2741  C   GLU A 276      66.216  25.367  96.087  1.00 36.65           C  
ATOM   2742  O   GLU A 276      67.095  26.202  96.095  1.00 38.87           O  
ATOM   2743  CB  GLU A 276      66.273  23.133  97.103  1.00 42.80           C  
ATOM   2744  CG  GLU A 276      67.128  23.614  98.248  1.00 47.89           C  
ATOM   2745  CD  GLU A 276      66.894  22.835  99.554  1.00 49.36           C  
ATOM   2746  OE1 GLU A 276      66.396  21.694  99.535  1.00 44.28           O  
ATOM   2747  OE2 GLU A 276      67.246  23.405 100.597  1.00 55.38           O1-
ATOM   2748  HN  GLU A 276      68.565  24.565  95.643  1.00  0.00           H  
ATOM   2749  N   ALA A 277      64.958  25.681  96.209  1.00 30.79           N  
ATOM   2750  CA  ALA A 277      64.528  26.997  96.462  1.00 32.79           C  
ATOM   2751  C   ALA A 277      63.284  26.974  97.377  1.00 31.40           C  
ATOM   2752  O   ALA A 277      62.706  25.936  97.629  1.00 32.29           O  
ATOM   2753  CB  ALA A 277      64.231  27.718  95.178  1.00 32.36           C  
ATOM   2754  HN  ALA A 277      64.258  24.945  96.118  1.00  0.00           H  
ATOM   2755  N   ASP A 278      62.926  28.125  97.885  1.00 29.96           N  
ATOM   2756  CA  ASP A 278      61.757  28.212  98.717  1.00 32.75           C  
ATOM   2757  C   ASP A 278      60.565  27.850  97.853  1.00 36.24           C  
ATOM   2758  O   ASP A 278      60.532  28.200  96.674  1.00 31.32           O  
ATOM   2759  CB  ASP A 278      61.536  29.611  99.142  1.00 32.15           C  
ATOM   2760  CG  ASP A 278      62.555  30.071 100.274  1.00 36.24           C  
ATOM   2761  OD1 ASP A 278      63.233  29.254 100.880  1.00 37.17           O  
ATOM   2762  OD2 ASP A 278      62.528  31.220 100.535  1.00 39.20           O1-
ATOM   2763  HN  ASP A 278      63.477  28.961  97.691  1.00  0.00           H  
ATOM   2764  N   PRO A 279      59.525  27.316  98.477  1.00 36.14           N  
ATOM   2765  CA  PRO A 279      58.334  26.983  97.674  1.00 27.86           C  
ATOM   2766  C   PRO A 279      57.618  28.153  97.149  1.00 27.05           C  
ATOM   2767  O   PRO A 279      57.543  29.167  97.807  1.00 25.02           O  
ATOM   2768  CB  PRO A 279      57.425  26.275  98.731  1.00 31.57           C  
ATOM   2769  CG  PRO A 279      57.918  26.765 100.098  1.00 32.64           C  
ATOM   2770  CD  PRO A 279      59.419  26.864  99.906  1.00 33.45           C  
ATOM   2771  N   VAL A 280      56.931  28.056  95.989  1.00 24.09           N  
ATOM   2772  CA  VAL A 280      56.133  29.144  95.517  1.00 23.34           C  
ATOM   2773  C   VAL A 280      54.726  28.649  95.712  1.00 28.01           C  
ATOM   2774  O   VAL A 280      54.206  27.789  94.933  1.00 24.03           O  
ATOM   2775  CB  VAL A 280      56.348  29.442  93.998  1.00 23.22           C  
ATOM   2776  CG1 VAL A 280      55.452  30.521  93.516  1.00 25.38           C  
ATOM   2777  CG2 VAL A 280      57.836  29.710  93.724  1.00 27.67           C  
ATOM   2778  HN  VAL A 280      56.983  27.196  95.444  1.00  0.00           H  
ATOM   2779  N   ILE A 281      54.015  29.300  96.625  1.00 28.46           N  
ATOM   2780  CA  ILE A 281      52.669  28.948  96.992  1.00 31.12           C  
ATOM   2781  C   ILE A 281      51.735  29.309  95.897  1.00 26.71           C  
ATOM   2782  O   ILE A 281      51.816  30.386  95.293  1.00 27.04           O  
ATOM   2783  CB  ILE A 281      52.268  29.759  98.310  1.00 33.92           C  
ATOM   2784  CG1 ILE A 281      52.762  29.065  99.566  1.00 35.44           C  
ATOM   2785  CG2 ILE A 281      50.791  29.761  98.541  1.00 35.12           C  
ATOM   2786  CD1 ILE A 281      54.173  28.764  99.669  1.00 44.19           C  
ATOM   2787  HN  ILE A 281      54.448  30.096  97.093  1.00  0.00           H  
ATOM   2788  N   VAL A 282      50.790  28.430  95.601  1.00 23.79           N  
ATOM   2789  CA  VAL A 282      49.949  28.631  94.424  1.00 22.35           C  
ATOM   2790  C   VAL A 282      49.028  29.796  94.546  1.00 30.45           C  
ATOM   2791  O   VAL A 282      48.790  30.570  93.560  1.00 30.62           O  
ATOM   2792  CB  VAL A 282      49.183  27.343  93.965  1.00 26.67           C  
ATOM   2793  CG1 VAL A 282      50.193  26.242  93.793  1.00 25.15           C  
ATOM   2794  CG2 VAL A 282      48.074  26.966  94.925  1.00 30.76           C  
ATOM   2795  HN  VAL A 282      50.649  27.613  96.195  1.00  0.00           H  
ATOM   2796  N   SER A 283      48.505  30.006  95.753  1.00 24.19           N  
ATOM   2797  CA  SER A 283      47.649  31.151  96.008  1.00 26.04           C  
ATOM   2798  C   SER A 283      47.458  31.295  97.554  1.00 29.97           C  
ATOM   2799  O   SER A 283      47.628  30.316  98.258  1.00 27.71           O  
ATOM   2800  CB  SER A 283      46.296  30.998  95.353  1.00 30.86           C  
ATOM   2801  OG  SER A 283      45.472  30.039  96.058  1.00 34.79           O  
ATOM   2802  HN  SER A 283      48.709  29.353  96.509  1.00  0.00           H  
ATOM   2803  HG  SER A 283      44.621  29.943  95.646  1.00  0.00           H  
ATOM   2804  N   GLU A 284      46.962  32.445  97.984  1.00 32.13           N  
ATOM   2805  CA  GLU A 284      46.687  32.689  99.400  1.00 42.07           C  
ATOM   2806  C   GLU A 284      45.474  31.868  99.855  1.00 33.81           C  
ATOM   2807  O   GLU A 284      45.406  31.384 100.955  1.00 37.51           O  
ATOM   2808  CB  GLU A 284      46.434  34.180  99.640  1.00 49.68           C  
ATOM   2809  CG  GLU A 284      47.731  34.900 100.019  1.00 61.31           C  
ATOM   2810  CD  GLU A 284      48.762  34.011 100.781  1.00 73.07           C  
ATOM   2811  OE1 GLU A 284      48.488  33.552 101.916  1.00 72.60           O  
ATOM   2812  OE2 GLU A 284      49.880  33.744 100.249  1.00 83.03           O1-
ATOM   2813  HN  GLU A 284      46.766  33.183  97.308  1.00  0.00           H  
ATOM   2814  N   TRP A 285      44.623  31.553  98.918  1.00 31.45           N  
ATOM   2815  CA  TRP A 285      43.526  30.718  99.249  1.00 33.73           C  
ATOM   2816  C   TRP A 285      43.754  29.242  99.336  1.00 32.72           C  
ATOM   2817  O   TRP A 285      42.956  28.572 100.010  1.00 26.16           O  
ATOM   2818  CB  TRP A 285      42.307  31.069  98.507  1.00 45.49           C  
ATOM   2819  CG  TRP A 285      42.211  30.797  97.204  1.00 51.40           C  
ATOM   2820  CD1 TRP A 285      41.721  29.624  96.591  1.00 58.99           C  
ATOM   2821  CD2 TRP A 285      42.394  31.759  96.184  1.00 70.16           C  
ATOM   2822  CE2 TRP A 285      42.084  31.118  94.935  1.00 69.77           C  
ATOM   2823  CE3 TRP A 285      42.846  33.089  96.187  1.00 63.31           C  
ATOM   2824  NE1 TRP A 285      41.664  29.825  95.210  1.00 70.60           N  
ATOM   2825  CZ2 TRP A 285      42.218  31.787  93.715  1.00 66.35           C  
ATOM   2826  CZ3 TRP A 285      42.978  33.733  94.987  1.00 68.45           C  
ATOM   2827  CH2 TRP A 285      42.670  33.084  93.761  1.00 61.79           C  
ATOM   2828  HN  TRP A 285      44.744  31.900  97.967  1.00  0.00           H  
ATOM   2829  HE1 TRP A 285      41.364  29.137  94.520  1.00  0.00           H  
ATOM   2830  N   ASN A 286      44.868  28.768  98.801  1.00 28.67           N  
ATOM   2831  CA  ASN A 286      45.254  27.338  98.830  1.00 25.59           C  
ATOM   2832  C   ASN A 286      46.654  27.217  99.259  1.00 25.49           C  
ATOM   2833  O   ASN A 286      47.502  26.697  98.534  1.00 26.29           O  
ATOM   2834  CB  ASN A 286      44.893  26.774  97.427  1.00 28.77           C  
ATOM   2835  CG  ASN A 286      45.152  25.279  97.208  1.00 31.10           C  
ATOM   2836  ND2 ASN A 286      45.090  24.469  98.240  1.00 32.57           N  
ATOM   2837  OD1 ASN A 286      45.431  24.871  96.089  1.00 31.34           O  
ATOM   2838  HN  ASN A 286      45.498  29.426  98.342  1.00  0.00           H  
ATOM   2839 1HD2 ASN A 286      45.262  23.474  98.094  1.00  0.00           H  
ATOM   2840 2HD2 ASN A 286      44.857  24.809  99.173  1.00  0.00           H  
ATOM   2841  N   PRO A 287      46.957  27.618 100.504  1.00 25.42           N  
ATOM   2842  CA  PRO A 287      48.330  27.845 100.952  1.00 23.76           C  
ATOM   2843  C   PRO A 287      49.134  26.639 101.218  1.00 27.05           C  
ATOM   2844  O   PRO A 287      50.387  26.686 101.234  1.00 25.75           O  
ATOM   2845  CB  PRO A 287      48.167  28.778 102.219  1.00 29.62           C  
ATOM   2846  CG  PRO A 287      46.837  28.268 102.777  1.00 26.48           C  
ATOM   2847  CD  PRO A 287      45.979  28.075 101.556  1.00 26.24           C  
ATOM   2848  N   GLY A 288      48.474  25.466 101.322  1.00 21.66           N  
ATOM   2849  CA  GLY A 288      49.217  24.229 101.425  1.00 19.65           C  
ATOM   2850  C   GLY A 288      49.821  23.671 100.172  1.00 23.78           C  
ATOM   2851  O   GLY A 288      50.571  22.694 100.225  1.00 22.82           O  
ATOM   2852  HN  GLY A 288      47.454  25.452 101.328  1.00  0.00           H  
ATOM   2853  N   ALA A 289      49.537  24.304  99.046  1.00 23.61           N  
ATOM   2854  CA  ALA A 289      50.027  23.829  97.746  1.00 27.27           C  
ATOM   2855  C   ALA A 289      51.079  24.788  97.118  1.00 20.11           C  
ATOM   2856  O   ALA A 289      50.897  26.055  97.244  1.00 22.77           O  
ATOM   2857  CB  ALA A 289      48.851  23.728  96.757  1.00 25.65           C  
ATOM   2858  HN  ALA A 289      48.962  25.145  99.082  1.00  0.00           H  
ATOM   2859  N   ARG A 290      52.042  24.195  96.461  1.00 22.30           N  
ATOM   2860  CA  ARG A 290      53.100  24.914  95.765  1.00 22.89           C  
ATOM   2861  C   ARG A 290      53.182  24.394  94.312  1.00 23.22           C  
ATOM   2862  O   ARG A 290      52.756  23.271  93.997  1.00 21.44           O  
ATOM   2863  CB  ARG A 290      54.443  24.671  96.406  1.00 25.53           C  
ATOM   2864  CG  ARG A 290      55.034  23.290  96.279  1.00 25.89           C  
ATOM   2865  CD  ARG A 290      56.466  23.161  96.815  1.00 23.65           C  
ATOM   2866  NE  ARG A 290      56.940  21.778  96.832  1.00 24.33           N  
ATOM   2867  CZ  ARG A 290      57.485  21.184  95.776  1.00 25.74           C  
ATOM   2868  NH1 ARG A 290      57.629  21.861  94.633  1.00 25.66           N1+
ATOM   2869  NH2 ARG A 290      57.936  20.000  95.826  1.00 23.93           N  
ATOM   2870  HN  ARG A 290      52.053  23.175  96.435  1.00  0.00           H  
ATOM   2871  HE  ARG A 290      56.848  21.244  97.696  1.00  0.00           H  
ATOM   2872 1HH1 ARG A 290      58.047  21.405  93.822  1.00  0.00           H  
ATOM   2873 2HH1 ARG A 290      57.266  22.813  94.593  1.00  0.00           H  
ATOM   2874 1HH2 ARG A 290      58.354  19.544  95.015  1.00  0.00           H  
ATOM   2875 2HH2 ARG A 290      57.826  19.483  96.698  1.00  0.00           H  
ATOM   2876  N   PHE A 291      53.734  25.222  93.437  1.00 23.53           N  
ATOM   2877  CA  PHE A 291      54.027  24.793  92.049  1.00 20.37           C  
ATOM   2878  C   PHE A 291      55.122  23.803  92.102  1.00 22.13           C  
ATOM   2879  O   PHE A 291      55.969  23.771  93.041  1.00 22.95           O  
ATOM   2880  CB  PHE A 291      54.457  26.018  91.190  1.00 21.02           C  
ATOM   2881  CG  PHE A 291      53.432  27.038  91.011  1.00 20.15           C  
ATOM   2882  CD1 PHE A 291      52.197  26.748  90.540  1.00 19.50           C  
ATOM   2883  CD2 PHE A 291      53.681  28.336  91.380  1.00 20.56           C  
ATOM   2884  CE1 PHE A 291      51.281  27.706  90.358  1.00 21.23           C  
ATOM   2885  CE2 PHE A 291      52.785  29.311  91.177  1.00 22.05           C  
ATOM   2886  CZ  PHE A 291      51.580  29.038  90.661  1.00 24.18           C  
ATOM   2887  HN  PHE A 291      53.962  26.174  93.725  1.00  0.00           H  
ATOM   2888  N   LEU A 292      55.140  22.917  91.094  1.00 19.62           N  
ATOM   2889  CA  LEU A 292      56.262  22.083  90.798  1.00 22.84           C  
ATOM   2890  C   LEU A 292      57.310  22.848  90.001  1.00 23.87           C  
ATOM   2891  O   LEU A 292      56.978  23.757  89.198  1.00 22.96           O  
ATOM   2892  CB  LEU A 292      55.850  20.905  90.016  1.00 26.73           C  
ATOM   2893  CG  LEU A 292      54.953  19.874  90.732  1.00 31.78           C  
ATOM   2894  CD1 LEU A 292      54.830  18.645  89.853  1.00 35.68           C  
ATOM   2895  CD2 LEU A 292      55.438  19.481  92.056  1.00 34.51           C  
ATOM   2896  HN  LEU A 292      54.309  22.835  90.508  1.00  0.00           H  
ATOM   2897  N   SER A 293      58.564  22.521  90.231  1.00 21.77           N  
ATOM   2898  CA  SER A 293      59.621  23.200  89.439  1.00 23.49           C  
ATOM   2899  C   SER A 293      59.698  22.600  88.032  1.00 21.99           C  
ATOM   2900  O   SER A 293      59.193  21.461  87.735  1.00 21.68           O  
ATOM   2901  CB  SER A 293      60.938  23.082  90.189  1.00 22.31           C  
ATOM   2902  OG  SER A 293      61.441  21.785  89.997  1.00 21.86           O  
ATOM   2903  HN  SER A 293      58.803  21.821  90.933  1.00  0.00           H  
ATOM   2904  HG  SER A 293      62.264  21.711  90.466  1.00  0.00           H  
ATOM   2905  N   TYR A 294      60.417  23.296  87.163  1.00 23.82           N  
ATOM   2906  CA  TYR A 294      60.741  22.756  85.832  1.00 21.11           C  
ATOM   2907  C   TYR A 294      61.475  21.458  85.917  1.00 21.47           C  
ATOM   2908  O   TYR A 294      61.261  20.549  85.120  1.00 21.75           O  
ATOM   2909  CB  TYR A 294      61.600  23.734  84.986  1.00 20.56           C  
ATOM   2910  CG  TYR A 294      61.009  25.078  84.618  1.00 20.65           C  
ATOM   2911  CD1 TYR A 294      59.885  25.168  83.785  1.00 18.61           C  
ATOM   2912  CD2 TYR A 294      61.491  26.238  85.157  1.00 20.17           C  
ATOM   2913  CE1 TYR A 294      59.361  26.386  83.453  1.00 20.06           C  
ATOM   2914  CE2 TYR A 294      61.030  27.442  84.745  1.00 20.38           C  
ATOM   2915  CZ  TYR A 294      59.917  27.532  83.952  1.00 18.33           C  
ATOM   2916  OH  TYR A 294      59.345  28.785  83.624  1.00 18.52           O  
ATOM   2917  HN  TYR A 294      60.753  24.224  87.421  1.00  0.00           H  
ATOM   2918  HH  TYR A 294      59.731  29.581  83.971  1.00  0.00           H  
ATOM   2919  N   TYR A 295      62.336  21.345  86.914  1.00 22.45           N  
ATOM   2920  CA  TYR A 295      63.012  20.113  87.216  1.00 23.04           C  
ATOM   2921  C   TYR A 295      62.059  18.977  87.596  1.00 23.46           C  
ATOM   2922  O   TYR A 295      62.144  17.890  87.054  1.00 24.27           O  
ATOM   2923  CB  TYR A 295      64.099  20.394  88.297  1.00 28.61           C  
ATOM   2924  CG  TYR A 295      64.664  19.155  88.814  1.00 27.60           C  
ATOM   2925  CD1 TYR A 295      65.597  18.469  88.075  1.00 31.77           C  
ATOM   2926  CD2 TYR A 295      64.204  18.592  90.003  1.00 37.72           C  
ATOM   2927  CE1 TYR A 295      66.080  17.239  88.499  1.00 38.30           C  
ATOM   2928  CE2 TYR A 295      64.691  17.382  90.462  1.00 37.24           C  
ATOM   2929  CZ  TYR A 295      65.622  16.735  89.704  1.00 42.77           C  
ATOM   2930  OH  TYR A 295      66.105  15.570  90.132  1.00 48.30           O  
ATOM   2931  HN  TYR A 295      62.528  22.164  87.491  1.00  0.00           H  
ATOM   2932  HH  TYR A 295      65.791  15.224  90.959  1.00  0.00           H  
ATOM   2933  N   GLU A 296      61.130  19.226  88.513  1.00 23.22           N  
ATOM   2934  CA  GLU A 296      60.170  18.198  88.911  1.00 22.33           C  
ATOM   2935  C   GLU A 296      59.236  17.846  87.758  1.00 24.20           C  
ATOM   2936  O   GLU A 296      58.855  16.673  87.539  1.00 22.61           O  
ATOM   2937  CB  GLU A 296      59.299  18.757  90.035  1.00 24.32           C  
ATOM   2938  CG  GLU A 296      60.055  18.859  91.376  1.00 26.59           C  
ATOM   2939  CD  GLU A 296      59.228  19.485  92.426  1.00 25.25           C  
ATOM   2940  OE1 GLU A 296      58.835  20.675  92.372  1.00 27.55           O  
ATOM   2941  OE2 GLU A 296      58.876  18.719  93.370  1.00 27.63           O1-
ATOM   2942  HN  GLU A 296      61.086  20.149  88.946  1.00  0.00           H  
ATOM   2943  N   LEU A 297      58.920  18.860  86.952  1.00 22.60           N  
ATOM   2944  CA  LEU A 297      58.071  18.594  85.789  1.00 21.64           C  
ATOM   2945  C   LEU A 297      58.839  17.724  84.802  1.00 23.83           C  
ATOM   2946  O   LEU A 297      58.269  16.841  84.167  1.00 24.66           O  
ATOM   2947  CB  LEU A 297      57.617  19.919  85.195  1.00 22.59           C  
ATOM   2948  CG  LEU A 297      56.532  20.553  86.032  1.00 26.22           C  
ATOM   2949  CD1 LEU A 297      56.443  22.014  85.696  1.00 26.03           C  
ATOM   2950  CD2 LEU A 297      55.207  19.895  85.708  1.00 30.18           C  
ATOM   2951  HN  LEU A 297      59.263  19.802  87.142  1.00  0.00           H  
ATOM   2952  N   ALA A 298      60.153  17.921  84.642  1.00 22.75           N  
ATOM   2953  CA  ALA A 298      60.903  17.051  83.748  1.00 21.39           C  
ATOM   2954  C   ALA A 298      60.872  15.593  84.211  1.00 24.18           C  
ATOM   2955  O   ALA A 298      60.801  14.656  83.420  1.00 25.83           O  
ATOM   2956  CB  ALA A 298      62.337  17.523  83.688  1.00 25.17           C  
ATOM   2957  HN  ALA A 298      60.625  18.674  85.142  1.00  0.00           H  
ATOM   2958  N   GLU A 299      60.879  15.414  85.520  1.00 24.46           N  
ATOM   2959  CA  GLU A 299      60.920  14.064  86.144  1.00 25.90           C  
ATOM   2960  C   GLU A 299      59.497  13.442  86.138  1.00 25.56           C  
ATOM   2961  O   GLU A 299      59.376  12.280  86.099  1.00 24.70           O  
ATOM   2962  CB  GLU A 299      61.421  14.188  87.626  1.00 28.12           C  
ATOM   2963  CG  GLU A 299      62.881  14.681  87.773  1.00 35.19           C  
ATOM   2964  CD  GLU A 299      63.824  13.869  86.891  1.00 47.67           C  
ATOM   2965  OE1 GLU A 299      63.960  12.676  87.241  1.00 52.32           O  
ATOM   2966  OE2 GLU A 299      64.380  14.350  85.834  1.00 48.63           O1-
ATOM   2967  HN  GLU A 299      60.855  16.234  86.127  1.00  0.00           H  
ATOM   2968  N   LYS A 300      58.437  14.242  86.068  1.00 22.37           N  
ATOM   2969  CA  LYS A 300      57.077  13.685  86.151  1.00 26.24           C  
ATOM   2970  C   LYS A 300      56.219  13.844  84.893  1.00 21.53           C  
ATOM   2971  O   LYS A 300      55.555  12.879  84.481  1.00 23.57           O  
ATOM   2972  CB  LYS A 300      56.315  14.346  87.285  1.00 27.70           C  
ATOM   2973  CG  LYS A 300      56.904  14.038  88.637  1.00 33.93           C  
ATOM   2974  CD  LYS A 300      56.229  14.934  89.663  1.00 37.06           C  
ATOM   2975  CE  LYS A 300      55.783  14.131  90.870  1.00 54.50           C  
ATOM   2976  NZ  LYS A 300      56.987  13.951  91.688  1.00 43.39           N1+
ATOM   2977  HN  LYS A 300      58.567  15.247  85.956  1.00  0.00           H  
ATOM   2978  HZ1 LYS A 300      56.687  13.411  92.500  1.00  0.00           H  
ATOM   2979  HZ2 LYS A 300      57.455  14.825  91.927  1.00  0.00           H  
ATOM   2980  HZ3 LYS A 300      57.767  13.532  91.182  1.00  0.00           H  
ATOM   2981  N   LEU A 301      56.171  15.063  84.338  1.00 21.26           N  
ATOM   2982  CA  LEU A 301      55.331  15.310  83.193  1.00 21.23           C  
ATOM   2983  C   LEU A 301      55.922  14.517  82.015  1.00 20.83           C  
ATOM   2984  O   LEU A 301      55.209  13.963  81.160  1.00 21.52           O  
ATOM   2985  CB  LEU A 301      55.298  16.789  82.926  1.00 20.89           C  
ATOM   2986  CG  LEU A 301      54.567  17.192  81.645  1.00 21.47           C  
ATOM   2987  CD1 LEU A 301      53.146  16.724  81.615  1.00 21.26           C  
ATOM   2988  CD2 LEU A 301      54.614  18.702  81.530  1.00 22.98           C  
ATOM   2989  HN  LEU A 301      56.732  15.820  84.728  1.00  0.00           H  
ATOM   2990  N   ILE A 302      57.247  14.574  81.853  1.00 22.60           N  
ATOM   2991  CA  ILE A 302      57.805  13.995  80.630  1.00 22.87           C  
ATOM   2992  C   ILE A 302      57.571  12.451  80.510  1.00 23.60           C  
ATOM   2993  O   ILE A 302      57.102  11.969  79.466  1.00 22.63           O  
ATOM   2994  CB  ILE A 302      59.271  14.350  80.431  1.00 22.91           C  
ATOM   2995  CG1 ILE A 302      59.481  15.843  80.326  1.00 24.71           C  
ATOM   2996  CG2 ILE A 302      59.848  13.609  79.197  1.00 24.77           C  
ATOM   2997  CD1 ILE A 302      60.990  16.227  80.283  1.00 25.09           C  
ATOM   2998  HN  ILE A 302      57.848  15.005  82.556  1.00  0.00           H  
ATOM   2999  N   PRO A 303      57.835  11.688  81.544  1.00 24.38           N  
ATOM   3000  CA  PRO A 303      57.542  10.227  81.380  1.00 25.81           C  
ATOM   3001  C   PRO A 303      56.023   9.968  81.280  1.00 24.54           C  
ATOM   3002  O   PRO A 303      55.610   9.026  80.614  1.00 24.53           O  
ATOM   3003  CB  PRO A 303      58.063   9.559  82.718  1.00 29.28           C  
ATOM   3004  CG  PRO A 303      58.747  10.637  83.419  1.00 31.33           C  
ATOM   3005  CD  PRO A 303      58.704  11.952  82.693  1.00 27.14           C  
ATOM   3006  N   TYR A 304      55.188  10.845  81.870  1.00 19.71           N  
ATOM   3007  CA  TYR A 304      53.750  10.669  81.757  1.00 19.61           C  
ATOM   3008  C   TYR A 304      53.365  10.843  80.277  1.00 20.99           C  
ATOM   3009  O   TYR A 304      52.663  10.007  79.710  1.00 22.00           O  
ATOM   3010  CB  TYR A 304      53.058  11.758  82.579  1.00 20.12           C  
ATOM   3011  CG  TYR A 304      51.549  11.726  82.513  1.00 19.98           C  
ATOM   3012  CD1 TYR A 304      50.803  10.893  83.376  1.00 21.37           C  
ATOM   3013  CD2 TYR A 304      50.861  12.459  81.555  1.00 19.71           C  
ATOM   3014  CE1 TYR A 304      49.428  10.945  83.372  1.00 21.69           C  
ATOM   3015  CE2 TYR A 304      49.488  12.410  81.438  1.00 18.89           C  
ATOM   3016  CZ  TYR A 304      48.757  11.663  82.394  1.00 21.01           C  
ATOM   3017  OH  TYR A 304      47.387  11.613  82.370  1.00 20.60           O  
ATOM   3018  HN  TYR A 304      55.565  11.633  82.396  1.00  0.00           H  
ATOM   3019  HH  TYR A 304      46.927  12.105  81.700  1.00  0.00           H  
ATOM   3020  N   VAL A 305      53.904  11.882  79.633  1.00 21.05           N  
ATOM   3021  CA  VAL A 305      53.638  12.144  78.235  1.00 19.69           C  
ATOM   3022  C   VAL A 305      54.175  11.025  77.306  1.00 22.78           C  
ATOM   3023  O   VAL A 305      53.534  10.576  76.353  1.00 22.19           O  
ATOM   3024  CB  VAL A 305      54.141  13.549  77.840  1.00 21.32           C  
ATOM   3025  CG1 VAL A 305      53.950  13.804  76.377  1.00 20.83           C  
ATOM   3026  CG2 VAL A 305      53.326  14.608  78.592  1.00 20.69           C  
ATOM   3027  HN  VAL A 305      54.523  12.511  80.144  1.00  0.00           H  
ATOM   3028  N   LYS A 306      55.363  10.607  77.576  1.00 22.66           N  
ATOM   3029  CA  LYS A 306      56.009   9.582  76.794  1.00 24.86           C  
ATOM   3030  C   LYS A 306      55.277   8.283  76.819  1.00 22.29           C  
ATOM   3031  O   LYS A 306      54.986   7.722  75.803  1.00 23.90           O  
ATOM   3032  CB  LYS A 306      57.407   9.391  77.386  1.00 27.05           C  
ATOM   3033  CG  LYS A 306      58.286   8.369  76.644  1.00 31.48           C  
ATOM   3034  CD  LYS A 306      58.447   8.685  75.195  1.00 34.58           C  
ATOM   3035  CE  LYS A 306      59.576   7.716  74.693  1.00 42.44           C  
ATOM   3036  NZ  LYS A 306      59.882   8.020  73.274  1.00 38.00           N1+
ATOM   3037  HN  LYS A 306      55.862  11.013  78.367  1.00  0.00           H  
ATOM   3038  HZ1 LYS A 306      60.615   7.391  72.948  1.00  0.00           H  
ATOM   3039  HZ2 LYS A 306      60.121   9.001  73.131  1.00  0.00           H  
ATOM   3040  HZ3 LYS A 306      59.052   7.987  72.683  1.00  0.00           H  
ATOM   3041  N   ASP A 307      54.815   7.934  77.990  1.00 23.67           N  
ATOM   3042  CA  ASP A 307      53.950   6.747  78.220  1.00 27.67           C  
ATOM   3043  C   ASP A 307      52.574   6.896  77.543  1.00 29.46           C  
ATOM   3044  O   ASP A 307      52.093   5.959  76.998  1.00 23.83           O  
ATOM   3045  CB  ASP A 307      53.841   6.489  79.696  1.00 27.95           C  
ATOM   3046  CG  ASP A 307      52.834   5.430  80.003  1.00 45.22           C  
ATOM   3047  OD1 ASP A 307      53.198   4.260  79.799  1.00 49.03           O  
ATOM   3048  OD2 ASP A 307      51.619   5.733  80.294  1.00 53.40           O1-
ATOM   3049  HN  ASP A 307      55.062   8.510  78.794  1.00  0.00           H  
ATOM   3050  N   MET A 308      51.993   8.097  77.498  1.00 25.36           N  
ATOM   3051  CA  MET A 308      50.730   8.311  76.740  1.00 24.44           C  
ATOM   3052  C   MET A 308      50.952   8.228  75.227  1.00 21.42           C  
ATOM   3053  O   MET A 308      50.010   7.990  74.497  1.00 24.06           O  
ATOM   3054  CB  MET A 308      50.171   9.695  77.014  1.00 23.55           C  
ATOM   3055  CG  MET A 308      49.670  10.035  78.365  1.00 31.15           C  
ATOM   3056  SD  MET A 308      48.252   9.119  78.888  1.00 32.44           S  
ATOM   3057  CE  MET A 308      47.079   9.176  77.461  1.00 26.28           C  
ATOM   3058  HN  MET A 308      52.421   8.881  77.991  1.00  0.00           H  
ATOM   3059  N   GLY A 309      52.153   8.551  74.758  1.00 23.21           N  
ATOM   3060  CA  GLY A 309      52.502   8.397  73.383  1.00 22.73           C  
ATOM   3061  C   GLY A 309      52.308   9.648  72.566  1.00 23.37           C  
ATOM   3062  O   GLY A 309      52.344   9.570  71.358  1.00 22.43           O  
ATOM   3063  HN  GLY A 309      52.850   8.922  75.404  1.00  0.00           H  
ATOM   3064  N   TYR A 310      52.215  10.851  73.181  1.00 21.44           N  
ATOM   3065  CA  TYR A 310      52.113  12.110  72.380  1.00 21.76           C  
ATOM   3066  C   TYR A 310      53.491  12.414  71.795  1.00 22.32           C  
ATOM   3067  O   TYR A 310      54.486  12.057  72.427  1.00 20.90           O  
ATOM   3068  CB  TYR A 310      51.731  13.292  73.282  1.00 22.80           C  
ATOM   3069  CG  TYR A 310      50.323  13.122  73.802  1.00 20.61           C  
ATOM   3070  CD1 TYR A 310      49.252  13.528  73.053  1.00 20.84           C  
ATOM   3071  CD2 TYR A 310      50.095  12.640  75.064  1.00 22.20           C  
ATOM   3072  CE1 TYR A 310      47.949  13.336  73.477  1.00 21.22           C  
ATOM   3073  CE2 TYR A 310      48.782  12.494  75.537  1.00 23.07           C  
ATOM   3074  CZ  TYR A 310      47.740  12.836  74.757  1.00 22.20           C  
ATOM   3075  OH  TYR A 310      46.455  12.660  75.246  1.00 21.53           O  
ATOM   3076  HN  TYR A 310      52.215  10.899  74.200  1.00  0.00           H  
ATOM   3077  HH  TYR A 310      46.312  12.318  76.121  1.00  0.00           H  
ATOM   3078  N   THR A 311      53.582  13.141  70.698  1.00 18.65           N  
ATOM   3079  CA  THR A 311      54.861  13.533  70.088  1.00 21.76           C  
ATOM   3080  C   THR A 311      55.413  14.838  70.594  1.00 20.39           C  
ATOM   3081  O   THR A 311      56.610  15.081  70.490  1.00 19.40           O  
ATOM   3082  CB  THR A 311      54.729  13.627  68.569  1.00 21.76           C  
ATOM   3083  CG2 THR A 311      54.331  12.245  68.020  1.00 24.48           C  
ATOM   3084  OG1 THR A 311      53.739  14.574  68.210  1.00 21.62           O  
ATOM   3085  HN  THR A 311      52.719  13.448  70.249  1.00  0.00           H  
ATOM   3086  HG1 THR A 311      53.657  14.632  67.265  1.00  0.00           H  
ATOM   3087  N   HIS A 312      54.514  15.679  71.145  1.00 18.07           N  
ATOM   3088  CA  HIS A 312      54.830  17.054  71.511  1.00 17.87           C  
ATOM   3089  C   HIS A 312      54.084  17.486  72.772  1.00 18.26           C  
ATOM   3090  O   HIS A 312      52.993  16.999  73.030  1.00 19.35           O  
ATOM   3091  CB  HIS A 312      54.484  18.024  70.419  1.00 18.87           C  
ATOM   3092  CG  HIS A 312      55.340  17.926  69.212  1.00 19.93           C  
ATOM   3093  CD2 HIS A 312      56.377  18.664  68.793  1.00 23.07           C  
ATOM   3094  ND1 HIS A 312      55.173  16.909  68.274  1.00 22.38           N  
ATOM   3095  CE1 HIS A 312      56.077  17.061  67.311  1.00 24.02           C  
ATOM   3096  NE2 HIS A 312      56.796  18.134  67.579  1.00 24.78           N  
ATOM   3097  HN  HIS A 312      53.568  15.337  71.314  1.00  0.00           H  
ATOM   3098  HD1 HIS A 312      54.472  16.169  68.319  1.00  0.00           H  
ATOM   3099  HE2 HIS A 312      57.538  18.513  66.991  1.00  0.00           H  
ATOM   3100  N   ILE A 313      54.695  18.390  73.527  1.00 17.13           N  
ATOM   3101  CA  ILE A 313      54.048  19.072  74.610  1.00 19.38           C  
ATOM   3102  C   ILE A 313      53.960  20.529  74.172  1.00 20.39           C  
ATOM   3103  O   ILE A 313      54.961  21.105  73.711  1.00 18.70           O  
ATOM   3104  CB  ILE A 313      54.913  18.997  75.899  1.00 20.39           C  
ATOM   3105  CG1 ILE A 313      54.914  17.550  76.360  1.00 21.59           C  
ATOM   3106  CG2 ILE A 313      54.248  19.845  76.991  1.00 21.45           C  
ATOM   3107  CD1 ILE A 313      55.868  17.237  77.504  1.00 21.69           C  
ATOM   3108  HN  ILE A 313      55.671  18.610  73.328  1.00  0.00           H  
ATOM   3109  N   GLU A 314      52.777  21.103  74.291  1.00 17.60           N  
ATOM   3110  CA  GLU A 314      52.592  22.540  73.980  1.00 17.94           C  
ATOM   3111  C   GLU A 314      52.316  23.239  75.284  1.00 19.66           C  
ATOM   3112  O   GLU A 314      51.393  22.818  76.009  1.00 19.16           O  
ATOM   3113  CB  GLU A 314      51.394  22.748  73.026  1.00 18.34           C  
ATOM   3114  CG  GLU A 314      51.139  24.200  72.689  1.00 20.60           C  
ATOM   3115  CD  GLU A 314      50.126  24.378  71.579  1.00 22.75           C  
ATOM   3116  OE1 GLU A 314      50.405  23.906  70.481  1.00 23.86           O  
ATOM   3117  OE2 GLU A 314      49.081  25.023  71.822  1.00 22.76           O1-
ATOM   3118  HN  GLU A 314      51.979  20.549  74.602  1.00  0.00           H  
ATOM   3119  N   LEU A 315      53.108  24.238  75.624  1.00 18.82           N  
ATOM   3120  CA  LEU A 315      52.936  24.988  76.884  1.00 18.44           C  
ATOM   3121  C   LEU A 315      52.203  26.279  76.733  1.00 17.60           C  
ATOM   3122  O   LEU A 315      52.561  27.166  75.896  1.00 16.58           O  
ATOM   3123  CB  LEU A 315      54.276  25.274  77.502  1.00 19.31           C  
ATOM   3124  CG  LEU A 315      55.137  24.041  77.713  1.00 21.03           C  
ATOM   3125  CD1 LEU A 315      56.556  24.438  78.138  1.00 23.67           C  
ATOM   3126  CD2 LEU A 315      54.466  23.078  78.684  1.00 21.75           C  
ATOM   3127  HN  LEU A 315      53.866  24.501  74.994  1.00  0.00           H  
ATOM   3128  N   LEU A 316      51.196  26.491  77.587  1.00 17.35           N  
ATOM   3129  CA  LEU A 316      50.653  27.811  77.749  1.00 16.48           C  
ATOM   3130  C   LEU A 316      51.773  28.761  78.164  1.00 16.69           C  
ATOM   3131  O   LEU A 316      52.815  28.304  78.648  1.00 19.84           O  
ATOM   3132  CB  LEU A 316      49.466  27.858  78.704  1.00 18.70           C  
ATOM   3133  CG  LEU A 316      48.134  27.493  78.080  1.00 18.25           C  
ATOM   3134  CD1 LEU A 316      47.937  26.045  77.721  1.00 20.25           C  
ATOM   3135  CD2 LEU A 316      46.946  27.857  78.953  1.00 18.73           C  
ATOM   3136  HN  LEU A 316      50.813  25.714  78.125  1.00  0.00           H  
ATOM   3137  N   PRO A 317      51.623  30.069  77.921  1.00 18.55           N  
ATOM   3138  CA  PRO A 317      52.814  30.955  77.929  1.00 18.74           C  
ATOM   3139  C   PRO A 317      53.658  30.845  79.158  1.00 21.03           C  
ATOM   3140  O   PRO A 317      53.160  31.030  80.276  1.00 21.42           O  
ATOM   3141  CB  PRO A 317      52.241  32.355  77.751  1.00 19.52           C  
ATOM   3142  CG  PRO A 317      50.969  32.096  77.000  1.00 22.25           C  
ATOM   3143  CD  PRO A 317      50.396  30.772  77.465  1.00 19.74           C  
ATOM   3144  N   ILE A 318      54.922  30.526  78.984  1.00 18.95           N  
ATOM   3145  CA  ILE A 318      55.838  30.490  80.119  1.00 19.66           C  
ATOM   3146  C   ILE A 318      56.700  31.730  80.274  1.00 20.16           C  
ATOM   3147  O   ILE A 318      57.514  31.792  81.256  1.00 21.55           O  
ATOM   3148  CB  ILE A 318      56.769  29.275  80.091  1.00 25.49           C  
ATOM   3149  CG1 ILE A 318      57.639  29.350  78.829  1.00 28.99           C  
ATOM   3150  CG2 ILE A 318      55.954  27.993  80.201  1.00 33.02           C  
ATOM   3151  CD1 ILE A 318      58.850  28.572  78.979  1.00 37.60           C  
ATOM   3152  HN  ILE A 318      55.264  30.302  78.049  1.00  0.00           H  
ATOM   3153  N   ALA A 319      56.615  32.678  79.331  1.00 21.61           N  
ATOM   3154  CA  ALA A 319      57.278  33.950  79.545  1.00 20.03           C  
ATOM   3155  C   ALA A 319      56.770  34.603  80.863  1.00 24.60           C  
ATOM   3156  O   ALA A 319      55.608  34.430  81.263  1.00 22.24           O  
ATOM   3157  CB  ALA A 319      57.019  34.875  78.417  1.00 20.34           C  
ATOM   3158  HN  ALA A 319      56.090  32.507  78.473  1.00  0.00           H  
ATOM   3159  N   GLU A 320      57.612  35.361  81.491  1.00 22.19           N  
ATOM   3160  CA  GLU A 320      57.287  35.896  82.813  1.00 21.54           C  
ATOM   3161  C   GLU A 320      56.095  36.765  82.781  1.00 21.74           C  
ATOM   3162  O   GLU A 320      55.892  37.609  81.884  1.00 19.66           O  
ATOM   3163  CB  GLU A 320      58.466  36.587  83.437  1.00 23.25           C  
ATOM   3164  CG  GLU A 320      58.220  37.026  84.887  1.00 22.01           C  
ATOM   3165  CD  GLU A 320      58.096  35.826  85.789  1.00 22.75           C  
ATOM   3166  OE1 GLU A 320      59.150  35.245  86.233  1.00 22.30           O  
ATOM   3167  OE2 GLU A 320      56.894  35.395  85.947  1.00 23.30           O1-
ATOM   3168  HN  GLU A 320      58.509  35.587  81.060  1.00  0.00           H  
ATOM   3169  N   HIS A 321      55.133  36.452  83.689  1.00 20.78           N  
ATOM   3170  CA  HIS A 321      53.842  37.078  83.682  1.00 20.22           C  
ATOM   3171  C   HIS A 321      53.380  37.298  85.207  1.00 21.81           C  
ATOM   3172  O   HIS A 321      53.606  36.474  86.065  1.00 23.77           O  
ATOM   3173  CB  HIS A 321      52.770  36.366  82.866  1.00 22.58           C  
ATOM   3174  CG  HIS A 321      52.497  34.968  83.272  1.00 21.23           C  
ATOM   3175  CD2 HIS A 321      51.503  34.438  84.046  1.00 21.97           C  
ATOM   3176  ND1 HIS A 321      53.286  33.900  82.881  1.00 22.05           N  
ATOM   3177  CE1 HIS A 321      52.769  32.765  83.350  1.00 23.20           C  
ATOM   3178  NE2 HIS A 321      51.705  33.069  84.092  1.00 21.92           N  
ATOM   3179  HN  HIS A 321      55.336  35.748  84.399  1.00  0.00           H  
ATOM   3180  HD1 HIS A 321      54.134  33.971  82.319  1.00  0.00           H  
ATOM   3181  HE2 HIS A 321      51.133  32.402  84.610  1.00  0.00           H  
ATOM   3182  N   PRO A 322      52.930  38.471  85.510  1.00 21.16           N  
ATOM   3183  CA  PRO A 322      52.662  38.794  86.923  1.00 23.51           C  
ATOM   3184  C   PRO A 322      51.397  38.134  87.540  1.00 22.94           C  
ATOM   3185  O   PRO A 322      51.398  37.954  88.729  1.00 26.60           O  
ATOM   3186  CB  PRO A 322      52.413  40.299  86.881  1.00 22.87           C  
ATOM   3187  CG  PRO A 322      51.871  40.618  85.528  1.00 25.88           C  
ATOM   3188  CD  PRO A 322      52.571  39.576  84.615  1.00 24.46           C  
ATOM   3189  N   PHE A 323      50.393  37.753  86.770  1.00 23.95           N  
ATOM   3190  CA  PHE A 323      49.100  37.251  87.341  1.00 26.63           C  
ATOM   3191  C   PHE A 323      48.745  35.827  86.877  1.00 25.54           C  
ATOM   3192  O   PHE A 323      48.549  35.594  85.660  1.00 21.80           O  
ATOM   3193  CB  PHE A 323      48.008  38.297  87.055  1.00 32.97           C  
ATOM   3194  CG  PHE A 323      46.645  37.890  87.507  1.00 41.87           C  
ATOM   3195  CD1 PHE A 323      46.423  37.421  88.850  1.00 45.72           C  
ATOM   3196  CD2 PHE A 323      45.534  37.932  86.605  1.00 45.39           C  
ATOM   3197  CE1 PHE A 323      45.156  36.988  89.242  1.00 40.93           C  
ATOM   3198  CE2 PHE A 323      44.218  37.525  87.017  1.00 44.56           C  
ATOM   3199  CZ  PHE A 323      44.044  37.090  88.356  1.00 43.03           C  
ATOM   3200  HN  PHE A 323      50.500  37.802  85.757  1.00  0.00           H  
ATOM   3201  N   ASP A 324      48.639  34.916  87.840  1.00 24.56           N  
ATOM   3202  CA  ASP A 324      48.351  33.499  87.541  1.00 26.93           C  
ATOM   3203  C   ASP A 324      47.136  33.429  86.667  1.00 26.69           C  
ATOM   3204  O   ASP A 324      47.065  32.640  85.687  1.00 24.87           O  
ATOM   3205  CB  ASP A 324      48.167  32.651  88.786  1.00 27.45           C  
ATOM   3206  CG  ASP A 324      49.397  32.580  89.669  1.00 30.70           C  
ATOM   3207  OD1 ASP A 324      50.490  33.018  89.277  1.00 28.39           O  
ATOM   3208  OD2 ASP A 324      49.343  31.964  90.840  1.00 28.01           O1-
ATOM   3209  HN  ASP A 324      48.760  35.204  88.811  1.00  0.00           H  
ATOM   3210  N   GLY A 325      46.156  34.271  86.965  1.00 23.82           N  
ATOM   3211  CA  GLY A 325      44.874  34.179  86.347  1.00 24.75           C  
ATOM   3212  C   GLY A 325      44.826  34.655  84.912  1.00 24.69           C  
ATOM   3213  O   GLY A 325      43.793  34.516  84.264  1.00 22.90           O  
ATOM   3214  HN  GLY A 325      46.323  35.004  87.654  1.00  0.00           H  
ATOM   3215  N   SER A 326      45.897  35.214  84.345  1.00 23.62           N  
ATOM   3216  CA  SER A 326      45.881  35.498  82.896  1.00 21.84           C  
ATOM   3217  C   SER A 326      46.199  34.201  82.114  1.00 22.15           C  
ATOM   3218  O   SER A 326      46.188  34.242  80.884  1.00 23.06           O  
ATOM   3219  CB  SER A 326      46.941  36.510  82.496  1.00 21.18           C  
ATOM   3220  OG  SER A 326      48.283  35.983  82.717  1.00 21.65           O  
ATOM   3221  HN  SER A 326      46.717  35.443  84.906  1.00  0.00           H  
ATOM   3222  HG  SER A 326      48.946  36.616  82.467  1.00  0.00           H  
ATOM   3223  N   TRP A 327      46.618  33.169  82.815  1.00 20.09           N  
ATOM   3224  CA  TRP A 327      47.009  31.824  82.282  1.00 19.68           C  
ATOM   3225  C   TRP A 327      48.376  31.934  81.527  1.00 23.61           C  
ATOM   3226  O   TRP A 327      48.865  30.965  81.009  1.00 21.54           O  
ATOM   3227  CB  TRP A 327      45.998  31.251  81.285  1.00 21.84           C  
ATOM   3228  CG  TRP A 327      44.560  31.181  81.749  1.00 21.75           C  
ATOM   3229  CD1 TRP A 327      44.144  31.255  83.026  1.00 25.91           C  
ATOM   3230  CD2 TRP A 327      43.408  31.010  80.938  1.00 24.75           C  
ATOM   3231  CE2 TRP A 327      42.283  30.961  81.808  1.00 28.34           C  
ATOM   3232  CE3 TRP A 327      43.194  30.906  79.563  1.00 24.62           C  
ATOM   3233  NE1 TRP A 327      42.748  31.155  83.080  1.00 28.05           N  
ATOM   3234  CZ2 TRP A 327      40.983  30.781  81.341  1.00 27.26           C  
ATOM   3235  CZ3 TRP A 327      41.879  30.759  79.106  1.00 25.87           C  
ATOM   3236  CH2 TRP A 327      40.813  30.713  79.992  1.00 26.52           C  
ATOM   3237  HN  TRP A 327      46.683  33.298  83.825  1.00  0.00           H  
ATOM   3238  HE1 TRP A 327      42.176  31.216  83.923  1.00  0.00           H  
ATOM   3239  N   GLY A 328      48.931  33.112  81.522  1.00 19.32           N  
ATOM   3240  CA  GLY A 328      50.220  33.466  80.917  1.00 23.86           C  
ATOM   3241  C   GLY A 328      50.042  34.395  79.745  1.00 21.38           C  
ATOM   3242  O   GLY A 328      51.027  34.908  79.229  1.00 23.68           O  
ATOM   3243  HN  GLY A 328      48.419  33.863  81.985  1.00  0.00           H  
ATOM   3244  N   TYR A 329      48.802  34.694  79.335  1.00 20.42           N  
ATOM   3245  CA  TYR A 329      48.577  35.524  78.207  1.00 21.08           C  
ATOM   3246  C   TYR A 329      48.839  37.028  78.357  1.00 23.77           C  
ATOM   3247  O   TYR A 329      48.659  37.786  77.363  1.00 24.72           O  
ATOM   3248  CB  TYR A 329      47.208  35.210  77.579  1.00 22.86           C  
ATOM   3249  CG  TYR A 329      47.195  33.768  77.014  1.00 24.86           C  
ATOM   3250  CD1 TYR A 329      47.772  33.465  75.753  1.00 23.52           C  
ATOM   3251  CD2 TYR A 329      46.611  32.730  77.717  1.00 25.11           C  
ATOM   3252  CE1 TYR A 329      47.774  32.201  75.233  1.00 22.47           C  
ATOM   3253  CE2 TYR A 329      46.585  31.432  77.195  1.00 23.61           C  
ATOM   3254  CZ  TYR A 329      47.198  31.149  75.986  1.00 25.33           C  
ATOM   3255  OH  TYR A 329      47.207  29.821  75.540  1.00 21.50           O  
ATOM   3256  HN  TYR A 329      48.003  34.317  79.845  1.00  0.00           H  
ATOM   3257  HH  TYR A 329      46.821  29.115  76.045  1.00  0.00           H  
ATOM   3258  N   GLN A 330      49.207  37.480  79.551  1.00 22.70           N  
ATOM   3259  CA  GLN A 330      49.539  38.902  79.728  1.00 21.46           C  
ATOM   3260  C   GLN A 330      50.920  38.914  80.255  1.00 23.15           C  
ATOM   3261  O   GLN A 330      51.185  38.794  81.458  1.00 23.14           O  
ATOM   3262  CB  GLN A 330      48.518  39.605  80.640  1.00 24.06           C  
ATOM   3263  CG  GLN A 330      47.225  39.734  79.902  1.00 26.16           C  
ATOM   3264  CD  GLN A 330      46.165  40.536  80.699  1.00 31.18           C  
ATOM   3265  NE2 GLN A 330      44.974  40.485  80.212  1.00 34.92           N  
ATOM   3266  OE1 GLN A 330      46.431  41.176  81.695  1.00 34.12           O  
ATOM   3267  HN  GLN A 330      49.259  36.841  80.344  1.00  0.00           H  
ATOM   3268 1HE2 GLN A 330      44.276  41.013  80.737  1.00  0.00           H  
ATOM   3269 2HE2 GLN A 330      44.750  39.947  79.375  1.00  0.00           H  
ATOM   3270  N   VAL A 331      51.871  39.039  79.308  1.00 22.44           N  
ATOM   3271  CA  VAL A 331      53.281  38.910  79.660  1.00 20.07           C  
ATOM   3272  C   VAL A 331      53.934  40.256  79.903  1.00 23.08           C  
ATOM   3273  O   VAL A 331      53.651  41.226  79.190  1.00 23.12           O  
ATOM   3274  CB  VAL A 331      53.997  38.245  78.402  1.00 21.89           C  
ATOM   3275  CG1 VAL A 331      55.512  38.166  78.576  1.00 22.53           C  
ATOM   3276  CG2 VAL A 331      53.395  36.894  78.181  1.00 24.06           C  
ATOM   3277  HN  VAL A 331      51.604  39.225  78.341  1.00  0.00           H  
ATOM   3278  N   THR A 332      54.814  40.296  80.881  1.00 23.02           N  
ATOM   3279  CA  THR A 332      55.637  41.446  81.116  1.00 24.71           C  
ATOM   3280  C   THR A 332      57.117  41.194  81.070  1.00 27.14           C  
ATOM   3281  O   THR A 332      57.825  42.137  81.157  1.00 30.83           O  
ATOM   3282  CB  THR A 332      55.353  42.145  82.464  1.00 23.60           C  
ATOM   3283  CG2 THR A 332      53.876  42.545  82.531  1.00 27.35           C  
ATOM   3284  OG1 THR A 332      55.671  41.340  83.565  1.00 24.75           O  
ATOM   3285  HN  THR A 332      54.913  39.484  81.490  1.00  0.00           H  
ATOM   3286  HG1 THR A 332      55.496  41.770  84.394  1.00  0.00           H  
ATOM   3287  N   GLY A 333      57.596  39.945  81.013  1.00 23.05           N  
ATOM   3288  CA  GLY A 333      59.048  39.689  81.003  1.00 23.45           C  
ATOM   3289  C   GLY A 333      59.278  38.684  79.839  1.00 22.11           C  
ATOM   3290  O   GLY A 333      59.297  37.472  80.039  1.00 20.04           O  
ATOM   3291  HN  GLY A 333      56.947  39.159  80.976  1.00  0.00           H  
ATOM   3292  N   PHE A 334      59.354  39.216  78.654  1.00 20.58           N  
ATOM   3293  CA  PHE A 334      59.336  38.440  77.398  1.00 20.00           C  
ATOM   3294  C   PHE A 334      60.531  37.555  77.221  1.00 19.57           C  
ATOM   3295  O   PHE A 334      60.399  36.493  76.557  1.00 22.01           O  
ATOM   3296  CB  PHE A 334      59.086  39.324  76.154  1.00 21.00           C  
ATOM   3297  CG  PHE A 334      57.700  39.774  76.021  1.00 21.17           C  
ATOM   3298  CD1 PHE A 334      57.240  40.913  76.738  1.00 21.90           C  
ATOM   3299  CD2 PHE A 334      56.845  39.179  75.156  1.00 22.64           C  
ATOM   3300  CE1 PHE A 334      55.942  41.351  76.639  1.00 25.16           C  
ATOM   3301  CE2 PHE A 334      55.552  39.643  75.042  1.00 22.92           C  
ATOM   3302  CZ  PHE A 334      55.103  40.734  75.761  1.00 22.69           C  
ATOM   3303  HN  PHE A 334      59.431  40.231  78.589  1.00  0.00           H  
ATOM   3304  N   TYR A 335      61.682  37.937  77.829  1.00 19.31           N  
ATOM   3305  CA  TYR A 335      62.939  37.194  77.743  1.00 20.96           C  
ATOM   3306  C   TYR A 335      63.315  36.257  78.836  1.00 19.58           C  
ATOM   3307  O   TYR A 335      64.463  35.730  78.907  1.00 19.80           O  
ATOM   3308  CB  TYR A 335      64.090  38.163  77.433  1.00 20.33           C  
ATOM   3309  CG  TYR A 335      64.067  38.668  75.998  1.00 19.29           C  
ATOM   3310  CD1 TYR A 335      63.309  39.790  75.597  1.00 20.47           C  
ATOM   3311  CD2 TYR A 335      64.850  38.024  74.991  1.00 19.82           C  
ATOM   3312  CE1 TYR A 335      63.278  40.270  74.270  1.00 19.08           C  
ATOM   3313  CE2 TYR A 335      64.862  38.532  73.697  1.00 19.67           C  
ATOM   3314  CZ  TYR A 335      64.101  39.615  73.315  1.00 20.17           C  
ATOM   3315  OH  TYR A 335      64.170  40.023  71.997  1.00 20.53           O  
ATOM   3316  HN  TYR A 335      61.670  38.795  78.380  1.00  0.00           H  
ATOM   3317  HH  TYR A 335      64.720  39.585  71.358  1.00  0.00           H  
ATOM   3318  N   SER A 336      62.333  35.956  79.723  1.00 19.56           N  
ATOM   3319  CA  SER A 336      62.640  35.057  80.794  1.00 19.81           C  
ATOM   3320  C   SER A 336      61.528  34.040  81.077  1.00 20.27           C  
ATOM   3321  O   SER A 336      60.374  34.357  80.946  1.00 20.92           O  
ATOM   3322  CB  SER A 336      63.001  35.783  82.076  1.00 28.19           C  
ATOM   3323  OG  SER A 336      61.881  36.330  82.704  1.00 22.21           O  
ATOM   3324  HN  SER A 336      61.401  36.360  79.629  1.00  0.00           H  
ATOM   3325  HG  SER A 336      62.107  36.785  83.507  1.00  0.00           H  
ATOM   3326  N   PRO A 337      61.899  32.770  81.301  1.00 20.50           N  
ATOM   3327  CA  PRO A 337      60.878  31.811  81.637  1.00 20.55           C  
ATOM   3328  C   PRO A 337      60.469  32.072  83.077  1.00 23.48           C  
ATOM   3329  O   PRO A 337      61.305  32.444  83.882  1.00 21.22           O  
ATOM   3330  CB  PRO A 337      61.607  30.474  81.550  1.00 21.90           C  
ATOM   3331  CG  PRO A 337      63.033  30.771  81.700  1.00 21.59           C  
ATOM   3332  CD  PRO A 337      63.217  32.173  81.230  1.00 21.36           C  
ATOM   3333  N   THR A 338      59.178  31.921  83.338  1.00 21.83           N  
ATOM   3334  CA  THR A 338      58.641  32.349  84.610  1.00 20.17           C  
ATOM   3335  C   THR A 338      59.349  31.679  85.799  1.00 18.36           C  
ATOM   3336  O   THR A 338      59.675  30.473  85.817  1.00 19.77           O  
ATOM   3337  CB  THR A 338      57.077  32.257  84.702  1.00 19.49           C  
ATOM   3338  CG2 THR A 338      56.612  30.836  84.521  1.00 21.01           C  
ATOM   3339  OG1 THR A 338      56.693  32.665  86.057  1.00 22.00           O  
ATOM   3340  HN  THR A 338      58.563  31.502  82.640  1.00  0.00           H  
ATOM   3341  HG1 THR A 338      55.746  32.609  86.113  1.00  0.00           H  
ATOM   3342  N   SER A 339      59.687  32.519  86.802  1.00 19.57           N  
ATOM   3343  CA  SER A 339      60.343  32.051  88.001  1.00 20.40           C  
ATOM   3344  C   SER A 339      59.422  31.272  88.989  1.00 21.30           C  
ATOM   3345  O   SER A 339      59.892  30.658  89.950  1.00 21.16           O  
ATOM   3346  CB  SER A 339      60.950  33.241  88.770  1.00 20.70           C  
ATOM   3347  OG  SER A 339      59.972  34.241  89.025  1.00 24.15           O  
ATOM   3348  HN  SER A 339      59.473  33.512  86.710  1.00  0.00           H  
ATOM   3349  HG  SER A 339      60.346  34.974  89.499  1.00  0.00           H  
ATOM   3350  N   ARG A 340      58.162  31.211  88.671  1.00 20.32           N  
ATOM   3351  CA  ARG A 340      57.267  30.278  89.405  1.00 21.25           C  
ATOM   3352  C   ARG A 340      57.790  28.907  89.552  1.00 23.25           C  
ATOM   3353  O   ARG A 340      57.510  28.231  90.578  1.00 23.37           O  
ATOM   3354  CB  ARG A 340      55.891  30.231  88.708  1.00 22.43           C  
ATOM   3355  CG  ARG A 340      55.065  31.451  88.736  1.00 22.00           C  
ATOM   3356  CD  ARG A 340      53.819  31.241  87.820  1.00 22.09           C  
ATOM   3357  NE  ARG A 340      52.876  32.334  87.897  1.00 20.74           N  
ATOM   3358  CZ  ARG A 340      53.027  33.533  87.343  1.00 23.80           C  
ATOM   3359  NH1 ARG A 340      54.116  33.827  86.590  1.00 23.54           N1+
ATOM   3360  NH2 ARG A 340      52.140  34.458  87.502  1.00 21.83           N  
ATOM   3361  HN  ARG A 340      57.791  31.798  87.924  1.00  0.00           H  
ATOM   3362  HE  ARG A 340      52.018  32.171  88.424  1.00  0.00           H  
ATOM   3363 1HH1 ARG A 340      54.232  34.747  86.165  1.00  0.00           H  
ATOM   3364 2HH1 ARG A 340      54.817  33.096  86.464  1.00  0.00           H  
ATOM   3365 1HH2 ARG A 340      52.256  35.378  87.077  1.00  0.00           H  
ATOM   3366 2HH2 ARG A 340      51.321  34.237  88.068  1.00  0.00           H  
ATOM   3367  N   PHE A 341      58.527  28.430  88.521  1.00 20.33           N  
ATOM   3368  CA  PHE A 341      58.921  27.084  88.409  1.00 19.46           C  
ATOM   3369  C   PHE A 341      60.408  26.913  88.532  1.00 22.85           C  
ATOM   3370  O   PHE A 341      60.949  25.842  88.252  1.00 21.25           O  
ATOM   3371  CB  PHE A 341      58.341  26.379  87.149  1.00 22.44           C  
ATOM   3372  CG  PHE A 341      56.900  26.735  86.867  1.00 22.52           C  
ATOM   3373  CD1 PHE A 341      55.906  26.516  87.834  1.00 22.66           C  
ATOM   3374  CD2 PHE A 341      56.515  27.378  85.707  1.00 20.92           C  
ATOM   3375  CE1 PHE A 341      54.604  26.922  87.579  1.00 20.29           C  
ATOM   3376  CE2 PHE A 341      55.217  27.769  85.474  1.00 20.97           C  
ATOM   3377  CZ  PHE A 341      54.223  27.528  86.423  1.00 20.66           C  
ATOM   3378  HN  PHE A 341      58.811  29.080  87.788  1.00  0.00           H  
ATOM   3379  N   GLY A 342      61.093  27.959  88.952  1.00 22.35           N  
ATOM   3380  CA  GLY A 342      62.567  27.801  89.164  1.00 23.27           C  
ATOM   3381  C   GLY A 342      63.346  28.657  88.183  1.00 22.05           C  
ATOM   3382  O   GLY A 342      62.854  29.725  87.816  1.00 20.82           O  
ATOM   3383  HN  GLY A 342      60.631  28.851  89.128  1.00  0.00           H  
ATOM   3384  N   ARG A 343      64.537  28.179  87.778  1.00 22.36           N  
ATOM   3385  CA  ARG A 343      65.561  29.014  87.122  1.00 22.99           C  
ATOM   3386  C   ARG A 343      65.619  28.690  85.635  1.00 22.25           C  
ATOM   3387  O   ARG A 343      65.164  27.633  85.234  1.00 21.20           O  
ATOM   3388  CB  ARG A 343      66.938  28.677  87.681  1.00 24.11           C  
ATOM   3389  CG  ARG A 343      66.996  28.845  89.239  1.00 28.44           C  
ATOM   3390  CD  ARG A 343      68.241  28.174  89.721  1.00 29.14           C  
ATOM   3391  NE  ARG A 343      68.187  26.723  89.369  1.00 29.53           N  
ATOM   3392  CZ  ARG A 343      69.135  25.838  89.610  1.00 30.89           C  
ATOM   3393  NH1 ARG A 343      70.208  26.189  90.303  1.00 38.86           N1+
ATOM   3394  NH2 ARG A 343      69.033  24.616  89.253  1.00 30.69           N  
ATOM   3395  HN  ARG A 343      64.742  27.192  87.932  1.00  0.00           H  
ATOM   3396  HE  ARG A 343      67.344  26.388  88.902  1.00  0.00           H  
ATOM   3397 1HH1 ARG A 343      70.941  25.505  90.489  1.00  0.00           H  
ATOM   3398 2HH1 ARG A 343      70.289  27.165  90.588  1.00  0.00           H  
ATOM   3399 1HH2 ARG A 343      69.766  23.932  89.439  1.00  0.00           H  
ATOM   3400 2HH2 ARG A 343      68.207  24.346  88.719  1.00  0.00           H  
ATOM   3401  N   PRO A 344      66.235  29.569  84.853  1.00 23.42           N  
ATOM   3402  CA  PRO A 344      66.448  29.281  83.423  1.00 22.22           C  
ATOM   3403  C   PRO A 344      67.031  27.930  83.130  1.00 23.37           C  
ATOM   3404  O   PRO A 344      66.537  27.185  82.238  1.00 21.85           O  
ATOM   3405  CB  PRO A 344      67.312  30.476  82.954  1.00 22.83           C  
ATOM   3406  CG  PRO A 344      66.957  31.574  83.874  1.00 25.20           C  
ATOM   3407  CD  PRO A 344      66.681  30.942  85.212  1.00 23.39           C  
ATOM   3408  N   GLU A 345      68.029  27.495  83.916  1.00 20.69           N  
ATOM   3409  CA  GLU A 345      68.621  26.250  83.640  1.00 20.72           C  
ATOM   3410  C   GLU A 345      67.721  25.071  83.941  1.00 22.13           C  
ATOM   3411  O   GLU A 345      67.901  24.019  83.365  1.00 20.44           O  
ATOM   3412  CB  GLU A 345      69.938  26.100  84.376  1.00 23.70           C  
ATOM   3413  CG  GLU A 345      69.841  26.265  85.890  1.00 26.46           C  
ATOM   3414  CD  GLU A 345      70.199  27.680  86.302  1.00 30.09           C  
ATOM   3415  OE1 GLU A 345      69.705  28.719  85.811  1.00 25.08           O  
ATOM   3416  OE2 GLU A 345      71.012  27.796  87.194  1.00 35.12           O1-
ATOM   3417  HN  GLU A 345      68.353  28.059  84.702  1.00  0.00           H  
ATOM   3418  N   ASP A 346      66.766  25.237  84.850  1.00 21.16           N  
ATOM   3419  CA  ASP A 346      65.802  24.157  85.076  1.00 21.96           C  
ATOM   3420  C   ASP A 346      64.858  23.965  83.849  1.00 21.34           C  
ATOM   3421  O   ASP A 346      64.497  22.851  83.526  1.00 21.62           O  
ATOM   3422  CB  ASP A 346      65.003  24.419  86.364  1.00 21.79           C  
ATOM   3423  CG  ASP A 346      65.942  24.634  87.581  1.00 23.62           C  
ATOM   3424  OD1 ASP A 346      66.649  23.679  87.835  1.00 25.08           O  
ATOM   3425  OD2 ASP A 346      65.888  25.720  88.189  1.00 25.15           O1-
ATOM   3426  HN  ASP A 346      66.705  26.104  85.383  1.00  0.00           H  
ATOM   3427  N   PHE A 347      64.449  25.060  83.221  1.00 18.87           N  
ATOM   3428  CA  PHE A 347      63.704  24.947  82.007  1.00 19.39           C  
ATOM   3429  C   PHE A 347      64.535  24.401  80.848  1.00 20.23           C  
ATOM   3430  O   PHE A 347      64.064  23.566  80.100  1.00 20.01           O  
ATOM   3431  CB  PHE A 347      63.050  26.228  81.685  1.00 19.97           C  
ATOM   3432  CG  PHE A 347      62.148  26.129  80.439  1.00 19.91           C  
ATOM   3433  CD1 PHE A 347      61.129  25.233  80.381  1.00 19.75           C  
ATOM   3434  CD2 PHE A 347      62.410  26.898  79.303  1.00 21.63           C  
ATOM   3435  CE1 PHE A 347      60.348  25.098  79.238  1.00 20.36           C  
ATOM   3436  CE2 PHE A 347      61.612  26.777  78.166  1.00 25.44           C  
ATOM   3437  CZ  PHE A 347      60.595  25.867  78.128  1.00 23.19           C  
ATOM   3438  HN  PHE A 347      64.666  25.980  83.604  1.00  0.00           H  
ATOM   3439  N   MET A 348      65.801  24.779  80.775  1.00 19.33           N  
ATOM   3440  CA  MET A 348      66.677  24.165  79.808  1.00 20.56           C  
ATOM   3441  C   MET A 348      66.739  22.665  80.051  1.00 22.82           C  
ATOM   3442  O   MET A 348      66.664  21.859  79.097  1.00 20.71           O  
ATOM   3443  CB  MET A 348      68.067  24.778  79.771  1.00 21.06           C  
ATOM   3444  CG  MET A 348      68.091  26.206  79.387  1.00 21.46           C  
ATOM   3445  SD  MET A 348      69.763  26.869  79.554  1.00 23.27           S  
ATOM   3446  CE  MET A 348      69.535  28.540  79.043  1.00 24.73           C  
ATOM   3447  HN  MET A 348      66.156  25.502  81.401  1.00  0.00           H  
ATOM   3448  N   TYR A 349      66.847  22.245  81.301  1.00 23.92           N  
ATOM   3449  CA  TYR A 349      66.857  20.816  81.551  1.00 22.07           C  
ATOM   3450  C   TYR A 349      65.563  20.124  81.094  1.00 21.45           C  
ATOM   3451  O   TYR A 349      65.571  19.044  80.539  1.00 22.10           O  
ATOM   3452  CB  TYR A 349      67.030  20.600  83.043  1.00 23.12           C  
ATOM   3453  CG  TYR A 349      66.947  19.173  83.523  1.00 22.78           C  
ATOM   3454  CD1 TYR A 349      67.982  18.276  83.286  1.00 25.94           C  
ATOM   3455  CD2 TYR A 349      65.875  18.747  84.253  1.00 25.84           C  
ATOM   3456  CE1 TYR A 349      67.958  16.977  83.787  1.00 28.87           C  
ATOM   3457  CE2 TYR A 349      65.828  17.449  84.753  1.00 24.92           C  
ATOM   3458  CZ  TYR A 349      66.894  16.625  84.580  1.00 31.01           C  
ATOM   3459  OH  TYR A 349      66.792  15.344  84.988  1.00 27.87           O  
ATOM   3460  HN  TYR A 349      66.921  22.910  82.071  1.00  0.00           H  
ATOM   3461  HH  TYR A 349      66.056  15.100  85.537  1.00  0.00           H  
ATOM   3462  N   PHE A 350      64.440  20.777  81.321  1.00 20.81           N  
ATOM   3463  CA  PHE A 350      63.155  20.215  80.902  1.00 20.24           C  
ATOM   3464  C   PHE A 350      63.143  19.943  79.378  1.00 16.58           C  
ATOM   3465  O   PHE A 350      62.799  18.866  78.888  1.00 18.24           O  
ATOM   3466  CB  PHE A 350      62.037  21.187  81.301  1.00 21.07           C  
ATOM   3467  CG  PHE A 350      60.690  20.765  80.829  1.00 19.76           C  
ATOM   3468  CD1 PHE A 350      59.884  19.872  81.600  1.00 22.98           C  
ATOM   3469  CD2 PHE A 350      60.202  21.183  79.596  1.00 21.71           C  
ATOM   3470  CE1 PHE A 350      58.631  19.478  81.167  1.00 23.90           C  
ATOM   3471  CE2 PHE A 350      58.986  20.725  79.134  1.00 22.35           C  
ATOM   3472  CZ  PHE A 350      58.197  19.871  79.888  1.00 23.28           C  
ATOM   3473  HN  PHE A 350      64.467  21.681  81.792  1.00  0.00           H  
ATOM   3474  N   VAL A 351      63.567  20.933  78.626  1.00 19.47           N  
ATOM   3475  CA  VAL A 351      63.571  20.810  77.170  1.00 19.12           C  
ATOM   3476  C   VAL A 351      64.562  19.742  76.711  1.00 20.99           C  
ATOM   3477  O   VAL A 351      64.242  18.886  75.871  1.00 20.59           O  
ATOM   3478  CB  VAL A 351      63.910  22.107  76.512  1.00 18.05           C  
ATOM   3479  CG1 VAL A 351      63.925  21.883  74.997  1.00 21.38           C  
ATOM   3480  CG2 VAL A 351      62.838  23.154  76.744  1.00 20.48           C  
ATOM   3481  HN  VAL A 351      63.896  21.794  79.062  1.00  0.00           H  
ATOM   3482  N   ASP A 352      65.759  19.748  77.291  1.00 19.95           N  
ATOM   3483  CA  ASP A 352      66.766  18.695  76.953  1.00 19.89           C  
ATOM   3484  C   ASP A 352      66.231  17.269  77.252  1.00 20.83           C  
ATOM   3485  O   ASP A 352      66.370  16.347  76.436  1.00 20.77           O  
ATOM   3486  CB  ASP A 352      67.996  18.937  77.849  1.00 21.65           C  
ATOM   3487  CG  ASP A 352      69.273  18.284  77.344  1.00 26.16           C  
ATOM   3488  OD1 ASP A 352      69.431  18.122  76.111  1.00 24.57           O  
ATOM   3489  OD2 ASP A 352      70.179  18.141  78.199  1.00 24.48           O1-
ATOM   3490  HN  ASP A 352      65.991  20.474  77.969  1.00  0.00           H  
ATOM   3491  N   LYS A 353      65.522  17.109  78.383  1.00 20.38           N  
ATOM   3492  CA  LYS A 353      64.919  15.815  78.713  1.00 20.99           C  
ATOM   3493  C   LYS A 353      63.752  15.478  77.804  1.00 21.50           C  
ATOM   3494  O   LYS A 353      63.597  14.313  77.434  1.00 21.54           O  
ATOM   3495  CB  LYS A 353      64.446  15.781  80.157  1.00 25.57           C  
ATOM   3496  CG  LYS A 353      65.635  15.782  81.130  1.00 33.60           C  
ATOM   3497  CD  LYS A 353      66.098  14.319  81.236  1.00 41.20           C  
ATOM   3498  CE  LYS A 353      67.576  14.188  81.245  1.00 52.50           C  
ATOM   3499  NZ  LYS A 353      67.880  12.775  81.684  1.00 55.43           N1+
ATOM   3500  HN  LYS A 353      65.402  17.898  79.019  1.00  0.00           H  
ATOM   3501  HZ1 LYS A 353      68.896  12.685  81.690  1.00  0.00           H  
ATOM   3502  HZ2 LYS A 353      67.416  12.067  81.115  1.00  0.00           H  
ATOM   3503  HZ3 LYS A 353      67.447  12.527  82.574  1.00  0.00           H  
ATOM   3504  N   CYS A 354      62.978  16.473  77.352  1.00 21.18           N  
ATOM   3505  CA  CYS A 354      61.970  16.159  76.319  1.00 18.34           C  
ATOM   3506  C   CYS A 354      62.660  15.559  75.073  1.00 19.61           C  
ATOM   3507  O   CYS A 354      62.281  14.482  74.537  1.00 20.50           O  
ATOM   3508  CB  CYS A 354      61.207  17.410  75.946  1.00 20.43           C  
ATOM   3509  SG  CYS A 354      59.961  17.892  77.177  1.00 21.84           S  
ATOM   3510  HN  CYS A 354      63.082  17.422  77.711  1.00  0.00           H  
ATOM   3511  N   HIS A 355      63.672  16.287  74.600  1.00 19.08           N  
ATOM   3512  CA  HIS A 355      64.393  15.821  73.422  1.00 20.73           C  
ATOM   3513  C   HIS A 355      65.065  14.435  73.588  1.00 22.57           C  
ATOM   3514  O   HIS A 355      64.961  13.633  72.704  1.00 20.41           O  
ATOM   3515  CB  HIS A 355      65.418  16.859  73.028  1.00 21.21           C  
ATOM   3516  CG  HIS A 355      64.800  18.133  72.588  1.00 19.90           C  
ATOM   3517  CD2 HIS A 355      63.515  18.417  72.277  1.00 20.50           C  
ATOM   3518  ND1 HIS A 355      65.508  19.296  72.402  1.00 21.49           N  
ATOM   3519  CE1 HIS A 355      64.699  20.224  71.960  1.00 20.74           C  
ATOM   3520  NE2 HIS A 355      63.501  19.699  71.834  1.00 19.21           N  
ATOM   3521  HN  HIS A 355      63.938  17.159  75.057  1.00  0.00           H  
ATOM   3522  HD1 HIS A 355      66.505  19.416  72.580  1.00  0.00           H  
ATOM   3523  HE2 HIS A 355      62.684  20.182  71.460  1.00  0.00           H  
ATOM   3524  N   GLU A 356      65.640  14.160  74.744  1.00 24.86           N  
ATOM   3525  CA  GLU A 356      66.173  12.815  75.031  1.00 24.59           C  
ATOM   3526  C   GLU A 356      65.081  11.757  74.926  1.00 30.28           C  
ATOM   3527  O   GLU A 356      65.353  10.617  74.599  1.00 24.84           O  
ATOM   3528  CB  GLU A 356      66.759  12.808  76.446  1.00 26.03           C  
ATOM   3529  CG  GLU A 356      67.419  11.497  76.820  1.00 31.08           C  
ATOM   3530  CD  GLU A 356      67.779  11.391  78.300  1.00 36.89           C  
ATOM   3531  OE1 GLU A 356      68.057  12.424  78.903  1.00 40.43           O  
ATOM   3532  OE2 GLU A 356      67.787  10.269  78.842  1.00 45.71           O1-
ATOM   3533  HN  GLU A 356      65.717  14.891  75.451  1.00  0.00           H  
ATOM   3534  N   ASN A 357      63.834  12.104  75.303  1.00 26.00           N  
ATOM   3535  CA  ASN A 357      62.719  11.200  75.194  1.00 24.69           C  
ATOM   3536  C   ASN A 357      61.991  11.234  73.905  1.00 26.04           C  
ATOM   3537  O   ASN A 357      60.937  10.625  73.770  1.00 27.37           O  
ATOM   3538  CB  ASN A 357      61.762  11.454  76.376  1.00 25.67           C  
ATOM   3539  CG  ASN A 357      62.316  10.907  77.647  1.00 33.14           C  
ATOM   3540  ND2 ASN A 357      63.059  11.708  78.418  1.00 29.23           N  
ATOM   3541  OD1 ASN A 357      62.103   9.767  77.922  1.00 31.65           O  
ATOM   3542  HN  ASN A 357      63.675  13.039  75.678  1.00  0.00           H  
ATOM   3543 1HD2 ASN A 357      63.438  11.334  79.288  1.00  0.00           H  
ATOM   3544 2HD2 ASN A 357      63.241  12.684  78.183  1.00  0.00           H  
ATOM   3545  N   GLY A 358      62.507  11.938  72.923  1.00 21.81           N  
ATOM   3546  CA  GLY A 358      61.882  12.036  71.582  1.00 23.03           C  
ATOM   3547  C   GLY A 358      60.534  12.827  71.567  1.00 22.65           C  
ATOM   3548  O   GLY A 358      59.704  12.628  70.700  1.00 22.01           O  
ATOM   3549  HN  GLY A 358      63.378  12.441  73.091  1.00  0.00           H  
ATOM   3550  N   ILE A 359      60.447  13.840  72.423  1.00 22.22           N  
ATOM   3551  CA  ILE A 359      59.267  14.715  72.529  1.00 22.26           C  
ATOM   3552  C   ILE A 359      59.672  16.137  72.178  1.00 21.12           C  
ATOM   3553  O   ILE A 359      60.653  16.647  72.698  1.00 22.89           O  
ATOM   3554  CB  ILE A 359      58.712  14.594  73.954  1.00 21.05           C  
ATOM   3555  CG1 ILE A 359      58.092  13.207  74.147  1.00 25.32           C  
ATOM   3556  CG2 ILE A 359      57.607  15.647  74.244  1.00 19.81           C  
ATOM   3557  CD1 ILE A 359      57.885  12.830  75.565  1.00 28.44           C  
ATOM   3558  HN  ILE A 359      61.239  14.021  73.039  1.00  0.00           H  
ATOM   3559  N   GLY A 360      58.897  16.800  71.331  1.00 18.41           N  
ATOM   3560  CA  GLY A 360      59.166  18.211  70.984  1.00 18.70           C  
ATOM   3561  C   GLY A 360      58.375  19.140  71.945  1.00 19.64           C  
ATOM   3562  O   GLY A 360      57.375  18.712  72.598  1.00 19.18           O  
ATOM   3563  HN  GLY A 360      58.098  16.326  70.910  1.00  0.00           H  
ATOM   3564  N   VAL A 361      58.813  20.384  72.019  1.00 19.14           N  
ATOM   3565  CA  VAL A 361      58.262  21.431  72.879  1.00 18.39           C  
ATOM   3566  C   VAL A 361      57.823  22.584  72.066  1.00 19.93           C  
ATOM   3567  O   VAL A 361      58.607  23.190  71.255  1.00 18.87           O  
ATOM   3568  CB  VAL A 361      59.279  21.875  73.894  1.00 18.92           C  
ATOM   3569  CG1 VAL A 361      58.726  22.980  74.802  1.00 20.02           C  
ATOM   3570  CG2 VAL A 361      59.654  20.685  74.765  1.00 20.12           C  
ATOM   3571  HN  VAL A 361      59.603  20.636  71.425  1.00  0.00           H  
ATOM   3572  N   ILE A 362      56.527  22.882  72.163  1.00 18.37           N  
ATOM   3573  CA  ILE A 362      55.952  24.059  71.452  1.00 17.34           C  
ATOM   3574  C   ILE A 362      55.580  25.082  72.513  1.00 18.97           C  
ATOM   3575  O   ILE A 362      54.850  24.741  73.466  1.00 18.12           O  
ATOM   3576  CB  ILE A 362      54.667  23.649  70.739  1.00 17.83           C  
ATOM   3577  CG1 ILE A 362      54.951  22.541  69.767  1.00 18.65           C  
ATOM   3578  CG2 ILE A 362      54.003  24.824  70.002  1.00 17.18           C  
ATOM   3579  CD1 ILE A 362      53.723  21.802  69.274  1.00 19.17           C  
ATOM   3580  HN  ILE A 362      55.919  22.295  72.733  1.00  0.00           H  
ATOM   3581  N   LEU A 363      55.966  26.312  72.335  1.00 19.21           N  
ATOM   3582  CA  LEU A 363      55.609  27.395  73.262  1.00 17.76           C  
ATOM   3583  C   LEU A 363      54.528  28.289  72.708  1.00 19.07           C  
ATOM   3584  O   LEU A 363      54.643  28.838  71.599  1.00 19.15           O  
ATOM   3585  CB  LEU A 363      56.789  28.320  73.594  1.00 20.43           C  
ATOM   3586  CG  LEU A 363      57.999  27.622  74.170  1.00 20.72           C  
ATOM   3587  CD1 LEU A 363      59.008  28.693  74.584  1.00 27.24           C  
ATOM   3588  CD2 LEU A 363      57.598  26.766  75.331  1.00 22.04           C  
ATOM   3589  HN  LEU A 363      56.539  26.533  71.520  1.00  0.00           H  
ATOM   3590  N   ASP A 364      53.464  28.483  73.504  1.00 17.20           N  
ATOM   3591  CA  ASP A 364      52.548  29.606  73.229  1.00 17.74           C  
ATOM   3592  C   ASP A 364      53.352  30.852  73.455  1.00 17.36           C  
ATOM   3593  O   ASP A 364      54.065  31.025  74.492  1.00 19.41           O  
ATOM   3594  CB  ASP A 364      51.348  29.603  74.118  1.00 20.13           C  
ATOM   3595  CG  ASP A 364      50.278  28.707  73.673  1.00 23.64           C  
ATOM   3596  OD1 ASP A 364      50.394  27.987  72.612  1.00 25.28           O  
ATOM   3597  OD2 ASP A 364      49.239  28.652  74.415  1.00 25.89           O1-
ATOM   3598  HN  ASP A 364      53.291  27.859  74.292  1.00  0.00           H  
ATOM   3599  N   TRP A 365      53.308  31.702  72.425  1.00 18.81           N  
ATOM   3600  CA  TRP A 365      54.102  32.968  72.374  1.00 20.51           C  
ATOM   3601  C   TRP A 365      53.109  34.111  72.167  1.00 18.81           C  
ATOM   3602  O   TRP A 365      52.161  34.006  71.388  1.00 21.44           O  
ATOM   3603  CB  TRP A 365      55.117  32.896  71.180  1.00 21.58           C  
ATOM   3604  CG  TRP A 365      55.999  34.086  71.020  1.00 19.37           C  
ATOM   3605  CD1 TRP A 365      56.867  34.614  71.912  1.00 22.22           C  
ATOM   3606  CD2 TRP A 365      56.103  34.886  69.834  1.00 19.78           C  
ATOM   3607  CE2 TRP A 365      57.068  35.894  70.090  1.00 21.63           C  
ATOM   3608  CE3 TRP A 365      55.512  34.814  68.582  1.00 21.53           C  
ATOM   3609  NE1 TRP A 365      57.498  35.729  71.374  1.00 22.49           N  
ATOM   3610  CZ2 TRP A 365      57.438  36.834  69.166  1.00 21.09           C  
ATOM   3611  CZ3 TRP A 365      55.935  35.787  67.594  1.00 22.79           C  
ATOM   3612  CH2 TRP A 365      56.854  36.767  67.932  1.00 23.28           C  
ATOM   3613  HN  TRP A 365      52.703  31.476  71.635  1.00  0.00           H  
ATOM   3614  HE1 TRP A 365      58.170  36.324  71.858  1.00  0.00           H  
ATOM   3615  N   VAL A 366      53.335  35.240  72.813  1.00 20.28           N  
ATOM   3616  CA  VAL A 366      52.304  36.284  72.922  1.00 22.11           C  
ATOM   3617  C   VAL A 366      52.805  37.659  72.454  1.00 24.62           C  
ATOM   3618  O   VAL A 366      53.111  38.515  73.237  1.00 24.68           O  
ATOM   3619  CB  VAL A 366      51.814  36.433  74.409  1.00 25.43           C  
ATOM   3620  CG1 VAL A 366      50.466  37.203  74.401  1.00 32.63           C  
ATOM   3621  CG2 VAL A 366      51.547  35.043  74.973  1.00 26.37           C  
ATOM   3622  HN  VAL A 366      54.246  35.392  73.247  1.00  0.00           H  
ATOM   3623  N   PRO A 367      52.880  37.848  71.163  1.00 23.36           N  
ATOM   3624  CA  PRO A 367      53.391  39.088  70.592  1.00 26.25           C  
ATOM   3625  C   PRO A 367      52.302  40.178  70.382  1.00 28.15           C  
ATOM   3626  O   PRO A 367      52.589  41.203  69.842  1.00 30.85           O  
ATOM   3627  CB  PRO A 367      53.851  38.641  69.211  1.00 24.09           C  
ATOM   3628  CG  PRO A 367      52.937  37.522  68.861  1.00 26.18           C  
ATOM   3629  CD  PRO A 367      52.682  36.792  70.166  1.00 22.25           C  
ATOM   3630  N   GLY A 368      51.070  39.871  70.721  1.00 26.12           N  
ATOM   3631  CA  GLY A 368      49.905  40.647  70.328  1.00 31.73           C  
ATOM   3632  C   GLY A 368      49.615  41.840  71.240  1.00 30.04           C  
ATOM   3633  O   GLY A 368      48.904  42.754  70.808  1.00 37.07           O  
ATOM   3634  HN  GLY A 368      50.922  39.040  71.293  1.00  0.00           H  
ATOM   3635  N   HIS A 369      50.090  41.789  72.477  1.00 26.67           N  
ATOM   3636  CA  HIS A 369      49.786  42.833  73.461  1.00 25.38           C  
ATOM   3637  C   HIS A 369      50.519  42.600  74.681  1.00 24.52           C  
ATOM   3638  O   HIS A 369      51.214  41.572  74.864  1.00 22.82           O  
ATOM   3639  CB  HIS A 369      48.282  42.827  73.696  1.00 27.76           C  
ATOM   3640  CG  HIS A 369      47.771  41.685  74.529  1.00 33.48           C  
ATOM   3641  CD2 HIS A 369      48.211  40.412  74.724  1.00 40.36           C  
ATOM   3642  ND1 HIS A 369      46.628  41.791  75.270  1.00 38.27           N  
ATOM   3643  CE1 HIS A 369      46.398  40.654  75.924  1.00 39.51           C  
ATOM   3644  NE2 HIS A 369      47.341  39.801  75.610  1.00 37.70           N  
ATOM   3645  HN  HIS A 369      50.681  41.004  72.751  1.00  0.00           H  
ATOM   3646  HD1 HIS A 369      46.037  42.621  75.316  1.00  0.00           H  
ATOM   3647  HE2 HIS A 369      47.421  38.846  75.960  1.00  0.00           H  
ATOM   3648  N   PHE A 370      50.472  43.567  75.552  1.00 22.66           N  
ATOM   3649  CA  PHE A 370      51.072  43.488  76.859  1.00 23.01           C  
ATOM   3650  C   PHE A 370      50.290  44.322  77.896  1.00 24.04           C  
ATOM   3651  O   PHE A 370      49.615  45.268  77.501  1.00 24.61           O  
ATOM   3652  CB  PHE A 370      52.551  43.936  76.830  1.00 26.45           C  
ATOM   3653  CG  PHE A 370      52.792  45.371  76.412  1.00 23.37           C  
ATOM   3654  CD1 PHE A 370      52.946  45.711  75.095  1.00 29.59           C  
ATOM   3655  CD2 PHE A 370      52.932  46.335  77.390  1.00 27.79           C  
ATOM   3656  CE1 PHE A 370      53.192  47.042  74.704  1.00 25.93           C  
ATOM   3657  CE2 PHE A 370      53.192  47.649  77.051  1.00 27.24           C  
ATOM   3658  CZ  PHE A 370      53.382  47.981  75.717  1.00 25.80           C  
ATOM   3659  HN  PHE A 370      49.985  44.425  75.295  1.00  0.00           H  
ATOM   3660  N   PRO A 371      50.280  43.895  79.130  1.00 23.31           N  
ATOM   3661  CA  PRO A 371      49.429  44.606  80.072  1.00 29.02           C  
ATOM   3662  C   PRO A 371      50.076  45.944  80.529  1.00 33.18           C  
ATOM   3663  O   PRO A 371      51.311  46.205  80.324  1.00 27.50           O  
ATOM   3664  CB  PRO A 371      49.344  43.646  81.244  1.00 27.83           C  
ATOM   3665  CG  PRO A 371      50.637  42.932  81.226  1.00 26.50           C  
ATOM   3666  CD  PRO A 371      50.927  42.758  79.740  1.00 24.58           C  
ATOM   3667  N   LYS A 372      49.265  46.730  81.211  1.00 29.24           N  
ATOM   3668  CA  LYS A 372      49.668  48.052  81.721  1.00 30.13           C  
ATOM   3669  C   LYS A 372      50.530  48.139  82.905  1.00 30.96           C  
ATOM   3670  O   LYS A 372      50.894  49.257  83.313  1.00 29.22           O  
ATOM   3671  CB  LYS A 372      48.376  48.910  81.977  1.00 30.18           C  
ATOM   3672  CG  LYS A 372      47.747  49.279  80.659  1.00 32.18           C  
ATOM   3673  CD  LYS A 372      46.424  50.045  80.883  1.00 36.39           C  
ATOM   3674  CE  LYS A 372      45.744  50.118  79.565  1.00 38.95           C  
ATOM   3675  NZ  LYS A 372      44.385  50.655  79.587  1.00 49.01           N1+
ATOM   3676  HN  LYS A 372      48.315  46.407  81.394  1.00  0.00           H  
ATOM   3677  HZ1 LYS A 372      43.918  50.705  78.682  1.00  0.00           H  
ATOM   3678  HZ2 LYS A 372      44.379  51.572  80.034  1.00  0.00           H  
ATOM   3679  HZ3 LYS A 372      43.812  50.129  80.247  1.00  0.00           H  
ATOM   3680  N   ASP A 373      50.919  47.027  83.494  1.00 29.38           N  
ATOM   3681  CA  ASP A 373      51.547  47.076  84.785  1.00 26.91           C  
ATOM   3682  C   ASP A 373      52.805  47.986  84.782  1.00 35.31           C  
ATOM   3683  O   ASP A 373      53.629  47.896  83.853  1.00 29.73           O  
ATOM   3684  CB  ASP A 373      52.045  45.724  85.241  1.00 27.61           C  
ATOM   3685  CG  ASP A 373      50.959  44.644  85.281  1.00 34.33           C  
ATOM   3686  OD1 ASP A 373      50.171  44.489  84.343  1.00 34.99           O  
ATOM   3687  OD2 ASP A 373      50.967  43.922  86.260  1.00 35.81           O1-
ATOM   3688  HN  ASP A 373      50.774  46.129  83.032  1.00  0.00           H  
ATOM   3689  N   SER A 374      53.055  48.731  85.874  1.00 29.67           N  
ATOM   3690  CA  SER A 374      54.048  49.840  85.848  1.00 28.51           C  
ATOM   3691  C   SER A 374      55.500  49.307  85.800  1.00 26.48           C  
ATOM   3692  O   SER A 374      56.383  49.986  85.246  1.00 30.01           O  
ATOM   3693  CB  SER A 374      53.835  50.793  87.035  1.00 38.38           C  
ATOM   3694  OG  SER A 374      54.148  50.079  88.192  1.00 42.28           O  
ATOM   3695  HN  SER A 374      52.553  48.532  86.739  1.00  0.00           H  
ATOM   3696  HG  SER A 374      54.016  50.668  88.926  1.00  0.00           H  
ATOM   3697  N   HIS A 375      55.748  48.105  86.302  1.00 25.48           N  
ATOM   3698  CA  HIS A 375      57.126  47.533  86.161  1.00 26.56           C  
ATOM   3699  C   HIS A 375      57.495  47.156  84.697  1.00 25.39           C  
ATOM   3700  O   HIS A 375      58.652  46.874  84.436  1.00 28.55           O  
ATOM   3701  CB  HIS A 375      57.291  46.340  87.007  1.00 25.03           C  
ATOM   3702  CG  HIS A 375      56.526  45.141  86.550  1.00 30.55           C  
ATOM   3703  CD2 HIS A 375      56.878  44.107  85.719  1.00 33.34           C  
ATOM   3704  ND1 HIS A 375      55.234  44.869  86.966  1.00 29.81           N  
ATOM   3705  CE1 HIS A 375      54.809  43.750  86.375  1.00 37.35           C  
ATOM   3706  NE2 HIS A 375      55.786  43.271  85.618  1.00 34.81           N  
ATOM   3707  HN  HIS A 375      55.014  47.579  86.776  1.00  0.00           H  
ATOM   3708  HD1 HIS A 375      54.693  45.434  87.620  1.00  0.00           H  
ATOM   3709  HE2 HIS A 375      55.738  42.423  85.053  1.00  0.00           H  
ATOM   3710  N   GLY A 376      56.501  47.030  83.838  1.00 24.75           N  
ATOM   3711  CA  GLY A 376      56.628  46.342  82.484  1.00 23.63           C  
ATOM   3712  C   GLY A 376      56.986  47.356  81.391  1.00 22.15           C  
ATOM   3713  O   GLY A 376      57.423  48.492  81.666  1.00 25.89           O  
ATOM   3714  HN  GLY A 376      55.593  47.416  84.096  1.00  0.00           H  
ATOM   3715  N   LEU A 377      56.595  47.057  80.173  1.00 23.23           N  
ATOM   3716  CA  LEU A 377      56.960  47.845  79.063  1.00 26.19           C  
ATOM   3717  C   LEU A 377      56.150  49.132  78.906  1.00 28.47           C  
ATOM   3718  O   LEU A 377      56.503  49.955  78.077  1.00 26.53           O  
ATOM   3719  CB  LEU A 377      56.785  46.981  77.778  1.00 23.66           C  
ATOM   3720  CG  LEU A 377      57.586  45.684  77.755  1.00 26.15           C  
ATOM   3721  CD1 LEU A 377      57.319  45.038  76.395  1.00 26.58           C  
ATOM   3722  CD2 LEU A 377      59.068  45.925  77.864  1.00 27.35           C  
ATOM   3723  HN  LEU A 377      56.012  46.233  80.027  1.00  0.00           H  
ATOM   3724  N   ALA A 378      54.984  49.281  79.582  1.00 26.80           N  
ATOM   3725  CA  ALA A 378      54.127  50.428  79.289  1.00 24.55           C  
ATOM   3726  C   ALA A 378      54.828  51.806  79.515  1.00 21.05           C  
ATOM   3727  O   ALA A 378      55.577  51.933  80.466  1.00 24.27           O  
ATOM   3728  CB  ALA A 378      52.873  50.405  80.214  1.00 31.00           C  
ATOM   3729  HN  ALA A 378      54.708  48.599  80.288  1.00  0.00           H  
ATOM   3730  N   TYR A 379      54.567  52.719  78.584  1.00 25.37           N  
ATOM   3731  CA  TYR A 379      54.986  54.119  78.663  1.00 28.11           C  
ATOM   3732  C   TYR A 379      56.401  54.172  79.138  1.00 28.74           C  
ATOM   3733  O   TYR A 379      56.761  54.868  80.141  1.00 26.28           O  
ATOM   3734  CB  TYR A 379      53.980  54.904  79.657  1.00 30.82           C  
ATOM   3735  CG  TYR A 379      53.883  56.388  79.353  1.00 30.80           C  
ATOM   3736  CD1 TYR A 379      53.426  56.810  78.169  1.00 32.69           C  
ATOM   3737  CD2 TYR A 379      54.233  57.351  80.339  1.00 36.06           C  
ATOM   3738  CE1 TYR A 379      53.311  58.187  77.853  1.00 37.71           C  
ATOM   3739  CE2 TYR A 379      54.109  58.707  80.080  1.00 36.22           C  
ATOM   3740  CZ  TYR A 379      53.635  59.113  78.827  1.00 42.97           C  
ATOM   3741  OH  TYR A 379      53.540  60.443  78.515  1.00 40.13           O  
ATOM   3742  HN  TYR A 379      54.041  52.424  77.761  1.00  0.00           H  
ATOM   3743  HH  TYR A 379      53.763  61.079  79.184  1.00  0.00           H  
ATOM   3744  N   PHE A 380      57.271  53.332  78.500  1.00 25.61           N  
ATOM   3745  CA  PHE A 380      58.483  52.925  79.192  1.00 22.37           C  
ATOM   3746  C   PHE A 380      59.438  54.059  79.625  1.00 22.03           C  
ATOM   3747  O   PHE A 380      60.014  54.009  80.725  1.00 22.76           O  
ATOM   3748  CB  PHE A 380      59.276  51.933  78.278  1.00 22.17           C  
ATOM   3749  CG  PHE A 380      60.419  51.301  78.969  1.00 22.38           C  
ATOM   3750  CD1 PHE A 380      60.246  50.209  79.808  1.00 21.80           C  
ATOM   3751  CD2 PHE A 380      61.719  51.718  78.703  1.00 25.79           C  
ATOM   3752  CE1 PHE A 380      61.284  49.685  80.501  1.00 21.81           C  
ATOM   3753  CE2 PHE A 380      62.763  51.158  79.344  1.00 21.41           C  
ATOM   3754  CZ  PHE A 380      62.580  50.122  80.231  1.00 24.16           C  
ATOM   3755  HN  PHE A 380      57.073  52.997  77.557  1.00  0.00           H  
ATOM   3756  N   ASP A 381      59.610  54.983  78.689  1.00 26.93           N  
ATOM   3757  CA  ASP A 381      60.554  56.068  78.847  1.00 31.56           C  
ATOM   3758  C   ASP A 381      59.828  57.436  79.062  1.00 29.99           C  
ATOM   3759  O   ASP A 381      60.485  58.479  78.858  1.00 30.71           O  
ATOM   3760  CB  ASP A 381      61.503  56.222  77.638  1.00 26.29           C  
ATOM   3761  CG  ASP A 381      60.855  56.635  76.431  1.00 29.23           C  
ATOM   3762  OD1 ASP A 381      59.573  56.626  76.244  1.00 28.15           O  
ATOM   3763  OD2 ASP A 381      61.680  56.875  75.466  1.00 27.04           O1-
ATOM   3764  HN  ASP A 381      59.060  54.927  77.832  1.00  0.00           H  
ATOM   3765  N   GLY A 382      58.539  57.414  79.421  1.00 28.63           N  
ATOM   3766  CA  GLY A 382      57.703  58.656  79.531  1.00 27.07           C  
ATOM   3767  C   GLY A 382      57.136  59.003  78.222  1.00 34.87           C  
ATOM   3768  O   GLY A 382      56.635  60.120  78.063  1.00 30.96           O  
ATOM   3769  HN  GLY A 382      58.106  56.514  79.629  1.00  0.00           H  
ATOM   3770  N   THR A 383      57.189  58.074  77.262  1.00 27.31           N  
ATOM   3771  CA  THR A 383      56.472  58.232  76.047  1.00 29.86           C  
ATOM   3772  C   THR A 383      55.834  56.906  75.749  1.00 26.10           C  
ATOM   3773  O   THR A 383      56.199  55.931  76.368  1.00 27.21           O  
ATOM   3774  CB  THR A 383      57.346  58.640  74.860  1.00 32.88           C  
ATOM   3775  CG2 THR A 383      58.153  59.995  75.263  1.00 32.35           C  
ATOM   3776  OG1 THR A 383      58.226  57.526  74.444  1.00 30.21           O  
ATOM   3777  HN  THR A 383      57.754  57.237  77.405  1.00  0.00           H  
ATOM   3778  HG1 THR A 383      58.769  57.779  73.707  1.00  0.00           H  
ATOM   3779  N   HIS A 384      54.999  56.882  74.749  1.00 26.47           N  
ATOM   3780  CA  HIS A 384      54.510  55.622  74.246  1.00 29.02           C  
ATOM   3781  C   HIS A 384      55.605  54.973  73.333  1.00 25.95           C  
ATOM   3782  O   HIS A 384      55.666  55.205  72.122  1.00 27.08           O  
ATOM   3783  CB  HIS A 384      53.230  55.820  73.473  1.00 30.62           C  
ATOM   3784  CG  HIS A 384      52.122  56.423  74.279  1.00 36.27           C  
ATOM   3785  CD2 HIS A 384      51.610  57.697  74.285  1.00 39.05           C  
ATOM   3786  ND1 HIS A 384      51.385  55.706  75.217  1.00 41.22           N  
ATOM   3787  CE1 HIS A 384      50.428  56.499  75.723  1.00 36.30           C  
ATOM   3788  NE2 HIS A 384      50.578  57.707  75.207  1.00 40.75           N  
ATOM   3789  HN  HIS A 384      54.691  57.755  74.321  1.00  0.00           H  
ATOM   3790  HD1 HIS A 384      51.546  54.733  75.478  1.00  0.00           H  
ATOM   3791  HE2 HIS A 384      50.018  58.523  75.452  1.00  0.00           H  
ATOM   3792  N   LEU A 385      56.401  54.180  73.974  1.00 23.62           N  
ATOM   3793  CA  LEU A 385      57.638  53.597  73.377  1.00 23.33           C  
ATOM   3794  C   LEU A 385      57.383  52.269  72.700  1.00 24.01           C  
ATOM   3795  O   LEU A 385      57.356  52.190  71.448  1.00 26.90           O  
ATOM   3796  CB  LEU A 385      58.673  53.524  74.436  1.00 25.19           C  
ATOM   3797  CG  LEU A 385      60.064  53.285  73.815  1.00 24.16           C  
ATOM   3798  CD1 LEU A 385      60.618  54.509  73.032  1.00 27.26           C  
ATOM   3799  CD2 LEU A 385      61.063  52.966  74.876  1.00 22.96           C  
ATOM   3800  HN  LEU A 385      56.171  53.941  74.938  1.00  0.00           H  
ATOM   3801  N   TYR A 386      56.941  51.287  73.493  1.00 24.50           N  
ATOM   3802  CA  TYR A 386      56.537  49.948  72.949  1.00 23.56           C  
ATOM   3803  C   TYR A 386      55.193  49.908  72.338  1.00 26.62           C  
ATOM   3804  O   TYR A 386      54.985  49.287  71.262  1.00 26.28           O  
ATOM   3805  CB  TYR A 386      56.763  48.909  74.054  1.00 24.61           C  
ATOM   3806  CG  TYR A 386      58.213  48.624  74.270  1.00 23.43           C  
ATOM   3807  CD1 TYR A 386      58.857  47.637  73.464  1.00 24.30           C  
ATOM   3808  CD2 TYR A 386      58.961  49.254  75.219  1.00 24.67           C  
ATOM   3809  CE1 TYR A 386      60.243  47.373  73.594  1.00 24.22           C  
ATOM   3810  CE2 TYR A 386      60.356  49.000  75.356  1.00 25.19           C  
ATOM   3811  CZ  TYR A 386      60.965  48.046  74.508  1.00 25.32           C  
ATOM   3812  OH  TYR A 386      62.283  47.746  74.640  1.00 23.83           O  
ATOM   3813  HN  TYR A 386      56.877  51.453  74.497  1.00  0.00           H  
ATOM   3814  HH  TYR A 386      62.793  48.221  75.285  1.00  0.00           H  
ATOM   3815  N   GLU A 387      54.234  50.616  72.945  1.00 24.82           N  
ATOM   3816  CA  GLU A 387      52.916  50.746  72.388  1.00 22.80           C  
ATOM   3817  C   GLU A 387      52.734  51.899  71.462  1.00 24.91           C  
ATOM   3818  O   GLU A 387      53.327  52.933  71.618  1.00 24.24           O  
ATOM   3819  CB  GLU A 387      51.836  50.835  73.511  1.00 26.94           C  
ATOM   3820  CG  GLU A 387      51.797  52.118  74.307  1.00 28.11           C  
ATOM   3821  CD  GLU A 387      52.805  52.262  75.393  1.00 30.00           C  
ATOM   3822  OE1 GLU A 387      53.942  51.709  75.402  1.00 37.55           O  
ATOM   3823  OE2 GLU A 387      52.504  52.946  76.352  1.00 33.66           O1-
ATOM   3824  HN  GLU A 387      54.445  51.077  73.830  1.00  0.00           H  
ATOM   3825  N   HIS A 388      51.828  51.766  70.539  1.00 25.02           N  
ATOM   3826  CA  HIS A 388      51.487  52.898  69.682  1.00 31.37           C  
ATOM   3827  C   HIS A 388      50.773  53.981  70.478  1.00 35.96           C  
ATOM   3828  O   HIS A 388      49.979  53.673  71.379  1.00 29.83           O  
ATOM   3829  CB  HIS A 388      50.663  52.431  68.524  1.00 33.11           C  
ATOM   3830  CG  HIS A 388      50.599  53.398  67.383  1.00 38.87           C  
ATOM   3831  CD2 HIS A 388      51.097  53.337  66.123  1.00 41.26           C  
ATOM   3832  ND1 HIS A 388      49.914  54.594  67.459  1.00 40.83           N  
ATOM   3833  CE1 HIS A 388      50.026  55.258  66.317  1.00 38.83           C  
ATOM   3834  NE2 HIS A 388      50.725  54.514  65.477  1.00 39.80           N  
ATOM   3835  HN  HIS A 388      51.355  50.871  70.414  1.00  0.00           H  
ATOM   3836  HD1 HIS A 388      49.397  54.920  68.275  1.00  0.00           H  
ATOM   3837  HE2 HIS A 388      50.954  54.761  64.514  1.00  0.00           H  
ATOM   3838  N   ALA A 389      51.027  55.247  70.157  1.00 31.49           N  
ATOM   3839  CA  ALA A 389      50.483  56.358  70.971  1.00 33.15           C  
ATOM   3840  C   ALA A 389      48.955  56.552  70.788  1.00 32.85           C  
ATOM   3841  O   ALA A 389      48.286  57.007  71.686  1.00 37.61           O  
ATOM   3842  CB  ALA A 389      51.205  57.664  70.580  1.00 36.35           C  
ATOM   3843  HN  ALA A 389      51.603  55.455  69.341  1.00  0.00           H  
ATOM   3844  N   ASP A 390      48.429  56.232  69.629  1.00 34.23           N  
ATOM   3845  CA  ASP A 390      47.011  56.395  69.337  1.00 36.97           C  
ATOM   3846  C   ASP A 390      46.246  55.170  69.868  1.00 36.78           C  
ATOM   3847  O   ASP A 390      46.439  54.094  69.294  1.00 34.53           O  
ATOM   3848  CB  ASP A 390      46.860  56.495  67.837  1.00 35.30           C  
ATOM   3849  CG  ASP A 390      45.411  56.794  67.390  1.00 39.83           C  
ATOM   3850  OD1 ASP A 390      44.457  56.628  68.192  1.00 38.87           O  
ATOM   3851  OD2 ASP A 390      45.248  57.060  66.197  1.00 38.63           O1-
ATOM   3852  HN  ASP A 390      49.038  55.854  68.903  1.00  0.00           H  
ATOM   3853  N   PRO A 391      45.347  55.334  70.864  1.00 39.38           N  
ATOM   3854  CA  PRO A 391      44.600  54.200  71.424  1.00 36.87           C  
ATOM   3855  C   PRO A 391      43.721  53.472  70.523  1.00 33.06           C  
ATOM   3856  O   PRO A 391      43.443  52.306  70.822  1.00 35.69           O  
ATOM   3857  CB  PRO A 391      43.840  54.782  72.613  1.00 43.13           C  
ATOM   3858  CG  PRO A 391      44.585  56.029  72.967  1.00 44.81           C  
ATOM   3859  CD  PRO A 391      45.008  56.565  71.600  1.00 45.66           C  
ATOM   3860  N   ARG A 392      43.437  54.027  69.354  1.00 32.25           N  
ATOM   3861  CA  ARG A 392      42.638  53.366  68.383  1.00 31.95           C  
ATOM   3862  C   ARG A 392      43.359  52.205  67.712  1.00 31.83           C  
ATOM   3863  O   ARG A 392      42.738  51.369  67.051  1.00 31.04           O  
ATOM   3864  CB  ARG A 392      42.197  54.355  67.311  1.00 34.90           C  
ATOM   3865  CG  ARG A 392      41.255  55.434  67.985  1.00 40.19           C  
ATOM   3866  CD  ARG A 392      40.848  56.540  67.026  1.00 40.07           C  
ATOM   3867  NE  ARG A 392      42.042  57.234  66.535  1.00 44.90           N  
ATOM   3868  CZ  ARG A 392      42.055  58.175  65.601  1.00 54.00           C  
ATOM   3869  NH1 ARG A 392      40.925  58.589  65.028  1.00 49.65           N1+
ATOM   3870  NH2 ARG A 392      43.218  58.697  65.220  1.00 50.54           N  
ATOM   3871  HN  ARG A 392      43.803  54.956  69.145  1.00  0.00           H  
ATOM   3872  HE  ARG A 392      42.938  56.971  66.946  1.00  0.00           H  
ATOM   3873 1HH1 ARG A 392      40.935  59.313  64.309  1.00  0.00           H  
ATOM   3874 2HH1 ARG A 392      40.033  58.189  65.320  1.00  0.00           H  
ATOM   3875 1HH2 ARG A 392      43.228  59.421  64.501  1.00  0.00           H  
ATOM   3876 2HH2 ARG A 392      44.083  58.380  65.658  1.00  0.00           H  
ATOM   3877  N   ILE A 393      44.679  52.206  67.802  1.00 33.23           N  
ATOM   3878  CA  ILE A 393      45.474  51.064  67.284  1.00 38.38           C  
ATOM   3879  C   ILE A 393      46.457  50.515  68.361  1.00 34.18           C  
ATOM   3880  O   ILE A 393      46.982  49.397  68.210  1.00 34.01           O  
ATOM   3881  CB  ILE A 393      46.180  51.453  65.958  1.00 34.86           C  
ATOM   3882  CG1 ILE A 393      46.583  50.253  65.091  1.00 32.59           C  
ATOM   3883  CG2 ILE A 393      47.387  52.300  66.272  1.00 36.75           C  
ATOM   3884  CD1 ILE A 393      45.443  49.386  64.633  1.00 34.43           C  
ATOM   3885  HN  ILE A 393      45.155  52.999  68.232  1.00  0.00           H  
ATOM   3886  N   GLY A 394      46.658  51.274  69.429  1.00 29.21           N  
ATOM   3887  CA  GLY A 394      47.582  50.985  70.534  1.00 26.93           C  
ATOM   3888  C   GLY A 394      46.988  50.456  71.816  1.00 29.37           C  
ATOM   3889  O   GLY A 394      47.707  50.166  72.760  1.00 26.48           O  
ATOM   3890  HN  GLY A 394      46.121  52.139  69.489  1.00  0.00           H  
ATOM   3891  N   GLU A 395      45.678  50.238  71.843  1.00 30.37           N  
ATOM   3892  CA  GLU A 395      45.069  49.613  73.021  1.00 31.03           C  
ATOM   3893  C   GLU A 395      44.019  48.629  72.622  1.00 25.85           C  
ATOM   3894  O   GLU A 395      43.291  48.864  71.592  1.00 31.05           O  
ATOM   3895  CB  GLU A 395      44.299  50.613  73.842  1.00 36.41           C  
ATOM   3896  CG  GLU A 395      45.157  51.540  74.611  1.00 41.21           C  
ATOM   3897  CD  GLU A 395      44.348  52.396  75.581  1.00 48.81           C  
ATOM   3898  OE1 GLU A 395      43.466  51.848  76.269  1.00 43.00           O  
ATOM   3899  OE2 GLU A 395      44.672  53.595  75.649  1.00 52.96           O1-
ATOM   3900  HN  GLU A 395      45.098  50.504  71.047  1.00  0.00           H  
ATOM   3901  N   HIS A 396      43.901  47.546  73.393  1.00 28.33           N  
ATOM   3902  CA  HIS A 396      42.761  46.637  73.212  1.00 27.42           C  
ATOM   3903  C   HIS A 396      41.870  46.938  74.412  1.00 31.04           C  
ATOM   3904  O   HIS A 396      42.086  46.418  75.502  1.00 28.06           O  
ATOM   3905  CB  HIS A 396      43.174  45.140  73.215  1.00 30.08           C  
ATOM   3906  CG  HIS A 396      43.771  44.678  71.922  1.00 25.59           C  
ATOM   3907  CD2 HIS A 396      44.882  43.942  71.698  1.00 25.86           C  
ATOM   3908  ND1 HIS A 396      43.246  44.967  70.689  1.00 27.29           N  
ATOM   3909  CE1 HIS A 396      43.955  44.374  69.754  1.00 31.09           C  
ATOM   3910  NE2 HIS A 396      44.989  43.789  70.342  1.00 26.50           N  
ATOM   3911  HN  HIS A 396      44.602  47.349  74.108  1.00  0.00           H  
ATOM   3912  HD1 HIS A 396      42.428  45.554  70.522  1.00  0.00           H  
ATOM   3913  HE2 HIS A 396      45.745  43.302  69.860  1.00  0.00           H  
ATOM   3914  N   LYS A 397      40.979  47.903  74.204  1.00 31.43           N  
ATOM   3915  CA  LYS A 397      40.240  48.474  75.368  1.00 36.52           C  
ATOM   3916  C   LYS A 397      39.368  47.431  76.039  1.00 32.49           C  
ATOM   3917  O   LYS A 397      39.195  47.451  77.186  1.00 36.88           O  
ATOM   3918  CB  LYS A 397      39.360  49.637  74.888  1.00 35.70           C  
ATOM   3919  CG  LYS A 397      40.270  50.776  74.576  1.00 41.40           C  
ATOM   3920  CD  LYS A 397      39.575  51.960  73.984  1.00 47.63           C  
ATOM   3921  CE  LYS A 397      40.446  53.168  74.322  1.00 57.41           C  
ATOM   3922  NZ  LYS A 397      40.090  54.292  73.446  1.00 66.57           N1+
ATOM   3923  HN  LYS A 397      40.803  48.249  73.261  1.00  0.00           H  
ATOM   3924  HZ1 LYS A 397      40.672  55.099  73.672  1.00  0.00           H  
ATOM   3925  HZ2 LYS A 397      39.095  54.512  73.487  1.00  0.00           H  
ATOM   3926  HZ3 LYS A 397      40.144  54.043  72.458  1.00  0.00           H  
ATOM   3927  N   GLU A 398      38.826  46.493  75.298  1.00 33.19           N  
ATOM   3928  CA  GLU A 398      38.031  45.473  75.936  1.00 35.44           C  
ATOM   3929  C   GLU A 398      38.853  44.618  76.823  1.00 40.47           C  
ATOM   3930  O   GLU A 398      38.313  44.070  77.776  1.00 40.53           O  
ATOM   3931  CB  GLU A 398      37.273  44.668  74.921  1.00 32.54           C  
ATOM   3932  CG  GLU A 398      36.331  45.488  74.088  1.00 35.45           C  
ATOM   3933  CD  GLU A 398      35.052  45.895  74.926  1.00 41.03           C  
ATOM   3934  OE1 GLU A 398      34.901  45.496  76.095  1.00 42.01           O  
ATOM   3935  OE2 GLU A 398      34.230  46.537  74.356  1.00 50.22           O1-
ATOM   3936  HN  GLU A 398      38.965  46.486  74.288  1.00  0.00           H  
ATOM   3937  N   TRP A 399      40.183  44.537  76.601  1.00 34.98           N  
ATOM   3938  CA  TRP A 399      41.008  43.686  77.423  1.00 29.40           C  
ATOM   3939  C   TRP A 399      41.729  44.468  78.442  1.00 31.76           C  
ATOM   3940  O   TRP A 399      42.350  43.876  79.301  1.00 35.10           O  
ATOM   3941  CB  TRP A 399      42.017  42.936  76.540  1.00 37.62           C  
ATOM   3942  CG  TRP A 399      41.432  42.104  75.487  1.00 37.36           C  
ATOM   3943  CD1 TRP A 399      40.107  41.649  75.441  1.00 46.94           C  
ATOM   3944  CD2 TRP A 399      42.113  41.424  74.407  1.00 35.68           C  
ATOM   3945  CE2 TRP A 399      41.134  40.657  73.716  1.00 46.68           C  
ATOM   3946  CE3 TRP A 399      43.432  41.433  73.913  1.00 33.87           C  
ATOM   3947  NE1 TRP A 399      39.930  40.843  74.353  1.00 46.25           N  
ATOM   3948  CZ2 TRP A 399      41.443  39.885  72.588  1.00 42.28           C  
ATOM   3949  CZ3 TRP A 399      43.736  40.692  72.785  1.00 41.05           C  
ATOM   3950  CH2 TRP A 399      42.720  39.905  72.119  1.00 38.42           C  
ATOM   3951  HN  TRP A 399      40.606  45.080  75.848  1.00  0.00           H  
ATOM   3952  HE1 TRP A 399      39.040  40.440  74.058  1.00  0.00           H  
ATOM   3953  N   GLY A 400      41.759  45.812  78.361  1.00 30.85           N  
ATOM   3954  CA  GLY A 400      42.577  46.554  79.326  1.00 31.50           C  
ATOM   3955  C   GLY A 400      44.121  46.527  79.021  1.00 28.79           C  
ATOM   3956  O   GLY A 400      44.956  46.830  79.901  1.00 31.62           O  
ATOM   3957  HN  GLY A 400      41.225  46.303  77.644  1.00  0.00           H  
ATOM   3958  N   THR A 401      44.496  46.083  77.805  1.00 27.03           N  
ATOM   3959  CA  THR A 401      45.950  45.930  77.452  1.00 27.03           C  
ATOM   3960  C   THR A 401      46.368  46.883  76.315  1.00 27.45           C  
ATOM   3961  O   THR A 401      45.556  47.594  75.685  1.00 28.21           O  
ATOM   3962  CB  THR A 401      46.276  44.478  77.075  1.00 26.14           C  
ATOM   3963  CG2 THR A 401      45.992  43.550  78.189  1.00 31.16           C  
ATOM   3964  OG1 THR A 401      45.483  44.120  75.954  1.00 22.86           O  
ATOM   3965  HN  THR A 401      43.784  45.847  77.114  1.00  0.00           H  
ATOM   3966  HG1 THR A 401      45.685  43.221  75.721  1.00  0.00           H  
ATOM   3967  N   LEU A 402      47.688  46.932  76.114  1.00 24.41           N  
ATOM   3968  CA  LEU A 402      48.369  47.823  75.135  1.00 24.54           C  
ATOM   3969  C   LEU A 402      48.889  46.989  73.971  1.00 28.06           C  
ATOM   3970  O   LEU A 402      49.241  45.803  74.177  1.00 28.82           O  
ATOM   3971  CB  LEU A 402      49.547  48.420  75.838  1.00 26.66           C  
ATOM   3972  CG  LEU A 402      49.184  49.289  77.035  1.00 29.22           C  
ATOM   3973  CD1 LEU A 402      50.372  49.782  77.789  1.00 33.15           C  
ATOM   3974  CD2 LEU A 402      48.318  50.458  76.538  1.00 29.00           C  
ATOM   3975  HN  LEU A 402      48.273  46.312  76.674  1.00  0.00           H  
ATOM   3976  N   VAL A 403      48.906  47.549  72.778  1.00 24.92           N  
ATOM   3977  CA  VAL A 403      49.290  46.841  71.549  1.00 23.47           C  
ATOM   3978  C   VAL A 403      50.616  47.413  71.067  1.00 28.29           C  
ATOM   3979  O   VAL A 403      50.802  48.675  70.960  1.00 25.62           O  
ATOM   3980  CB  VAL A 403      48.303  47.062  70.465  1.00 25.59           C  
ATOM   3981  CG1 VAL A 403      48.590  46.264  69.155  1.00 25.57           C  
ATOM   3982  CG2 VAL A 403      46.939  46.629  70.963  1.00 31.60           C  
ATOM   3983  HN  VAL A 403      48.637  48.530  72.704  1.00  0.00           H  
ATOM   3984  N   PHE A 404      51.561  46.509  70.842  1.00 26.10           N  
ATOM   3985  CA  PHE A 404      52.903  46.904  70.361  1.00 23.80           C  
ATOM   3986  C   PHE A 404      52.781  47.734  69.092  1.00 21.59           C  
ATOM   3987  O   PHE A 404      51.937  47.489  68.190  1.00 25.42           O  
ATOM   3988  CB  PHE A 404      53.689  45.650  70.000  1.00 25.68           C  
ATOM   3989  CG  PHE A 404      54.150  44.916  71.155  1.00 24.39           C  
ATOM   3990  CD1 PHE A 404      55.212  45.417  71.888  1.00 24.87           C  
ATOM   3991  CD2 PHE A 404      53.502  43.757  71.568  1.00 22.91           C  
ATOM   3992  CE1 PHE A 404      55.687  44.752  73.010  1.00 26.01           C  
ATOM   3993  CE2 PHE A 404      54.049  43.082  72.695  1.00 22.99           C  
ATOM   3994  CZ  PHE A 404      55.100  43.553  73.375  1.00 26.27           C  
ATOM   3995  HN  PHE A 404      51.358  45.523  71.004  1.00  0.00           H  
ATOM   3996  N   ASN A 405      53.644  48.700  68.957  1.00 25.60           N  
ATOM   3997  CA  ASN A 405      53.782  49.415  67.655  1.00 23.28           C  
ATOM   3998  C   ASN A 405      54.698  48.717  66.678  1.00 24.36           C  
ATOM   3999  O   ASN A 405      55.908  49.006  66.578  1.00 24.53           O  
ATOM   4000  CB  ASN A 405      54.360  50.806  67.975  1.00 25.62           C  
ATOM   4001  CG  ASN A 405      54.374  51.715  66.766  1.00 25.27           C  
ATOM   4002  ND2 ASN A 405      54.775  52.930  67.032  1.00 27.41           N  
ATOM   4003  OD1 ASN A 405      53.951  51.362  65.645  1.00 31.04           O  
ATOM   4004  HN  ASN A 405      54.230  48.970  69.747  1.00  0.00           H  
ATOM   4005 1HD2 ASN A 405      54.784  53.543  66.217  1.00  0.00           H  
ATOM   4006 2HD2 ASN A 405      55.120  53.218  67.947  1.00  0.00           H  
ATOM   4007  N   TYR A 406      54.115  47.771  65.978  1.00 25.72           N  
ATOM   4008  CA  TYR A 406      54.845  46.831  65.134  1.00 29.11           C  
ATOM   4009  C   TYR A 406      55.642  47.576  64.065  1.00 39.20           C  
ATOM   4010  O   TYR A 406      56.682  47.090  63.608  1.00 33.60           O  
ATOM   4011  CB  TYR A 406      53.866  45.900  64.434  1.00 26.30           C  
ATOM   4012  CG  TYR A 406      53.080  45.083  65.407  1.00 30.19           C  
ATOM   4013  CD1 TYR A 406      53.716  44.127  66.200  1.00 27.20           C  
ATOM   4014  CD2 TYR A 406      51.719  45.278  65.556  1.00 27.70           C  
ATOM   4015  CE1 TYR A 406      52.995  43.408  67.119  1.00 30.67           C  
ATOM   4016  CE2 TYR A 406      50.988  44.571  66.498  1.00 35.18           C  
ATOM   4017  CZ  TYR A 406      51.660  43.631  67.292  1.00 30.87           C  
ATOM   4018  OH  TYR A 406      50.981  42.947  68.262  1.00 38.40           O  
ATOM   4019  HN  TYR A 406      53.099  47.689  66.027  1.00  0.00           H  
ATOM   4020  HH  TYR A 406      50.052  43.102  68.382  1.00  0.00           H  
ATOM   4021  N   GLY A 407      55.214  48.785  63.716  1.00 33.00           N  
ATOM   4022  CA  GLY A 407      55.944  49.588  62.720  1.00 34.01           C  
ATOM   4023  C   GLY A 407      57.195  50.256  63.245  1.00 33.10           C  
ATOM   4024  O   GLY A 407      58.024  50.689  62.469  1.00 34.20           O  
ATOM   4025  HN  GLY A 407      54.368  49.162  64.144  1.00  0.00           H  
ATOM   4026  N   ARG A 408      57.353  50.372  64.540  1.00 26.40           N  
ATOM   4027  CA  ARG A 408      58.468  51.031  65.074  1.00 26.57           C  
ATOM   4028  C   ARG A 408      59.663  50.077  65.152  1.00 28.67           C  
ATOM   4029  O   ARG A 408      59.573  49.003  65.725  1.00 26.08           O  
ATOM   4030  CB  ARG A 408      58.129  51.562  66.431  1.00 24.44           C  
ATOM   4031  CG  ARG A 408      59.221  52.434  67.011  1.00 26.94           C  
ATOM   4032  CD  ARG A 408      58.621  53.265  68.177  1.00 29.19           C  
ATOM   4033  NE  ARG A 408      59.555  54.279  68.620  1.00 29.55           N  
ATOM   4034  CZ  ARG A 408      59.269  55.246  69.479  1.00 31.79           C  
ATOM   4035  NH1 ARG A 408      58.076  55.272  70.055  1.00 31.99           N1+
ATOM   4036  NH2 ARG A 408      60.194  56.136  69.855  1.00 33.00           N  
ATOM   4037  HN  ARG A 408      56.654  49.977  65.169  1.00  0.00           H  
ATOM   4038  HE  ARG A 408      60.502  54.246  68.243  1.00  0.00           H  
ATOM   4039 1HH1 ARG A 408      57.856  56.017  70.716  1.00  0.00           H  
ATOM   4040 2HH1 ARG A 408      57.371  54.593  69.768  1.00  0.00           H  
ATOM   4041 1HH2 ARG A 408      59.974  56.881  70.516  1.00  0.00           H  
ATOM   4042 2HH2 ARG A 408      61.112  56.116  69.412  1.00  0.00           H  
ATOM   4043  N   HIS A 409      60.780  50.461  64.544  1.00 25.84           N  
ATOM   4044  CA  HIS A 409      61.874  49.486  64.283  1.00 25.64           C  
ATOM   4045  C   HIS A 409      62.341  48.720  65.516  1.00 19.82           C  
ATOM   4046  O   HIS A 409      62.457  47.553  65.459  1.00 25.09           O  
ATOM   4047  CB  HIS A 409      63.097  50.189  63.676  1.00 26.28           C  
ATOM   4048  CG  HIS A 409      62.828  50.738  62.317  1.00 29.80           C  
ATOM   4049  CD2 HIS A 409      63.223  51.875  61.710  1.00 35.97           C  
ATOM   4050  ND1 HIS A 409      62.039  50.089  61.411  1.00 34.01           N  
ATOM   4051  CE1 HIS A 409      61.991  50.757  60.285  1.00 34.56           C  
ATOM   4052  NE2 HIS A 409      62.707  51.844  60.443  1.00 34.10           N  
ATOM   4053  HN  HIS A 409      60.889  51.433  64.253  1.00  0.00           H  
ATOM   4054  HD1 HIS A 409      61.555  49.208  61.586  1.00  0.00           H  
ATOM   4055  HE2 HIS A 409      62.857  52.558  59.730  1.00  0.00           H  
ATOM   4056  N   GLU A 410      62.599  49.413  66.604  1.00 19.90           N  
ATOM   4057  CA  GLU A 410      63.158  48.789  67.753  1.00 22.39           C  
ATOM   4058  C   GLU A 410      62.145  47.877  68.537  1.00 22.83           C  
ATOM   4059  O   GLU A 410      62.580  46.997  69.347  1.00 21.81           O  
ATOM   4060  CB  GLU A 410      63.662  49.838  68.700  1.00 23.82           C  
ATOM   4061  CG  GLU A 410      64.812  50.736  68.239  1.00 24.31           C  
ATOM   4062  CD  GLU A 410      64.384  52.014  67.474  1.00 23.22           C  
ATOM   4063  OE1 GLU A 410      63.282  52.073  66.951  1.00 23.86           O  
ATOM   4064  OE2 GLU A 410      65.245  52.888  67.310  1.00 30.30           O1-
ATOM   4065  HN  GLU A 410      62.395  50.412  66.624  1.00  0.00           H  
ATOM   4066  N   VAL A 411      60.876  48.138  68.276  1.00 23.02           N  
ATOM   4067  CA  VAL A 411      59.778  47.394  68.836  1.00 24.02           C  
ATOM   4068  C   VAL A 411      59.658  46.112  68.056  1.00 22.07           C  
ATOM   4069  O   VAL A 411      59.558  45.036  68.672  1.00 19.69           O  
ATOM   4070  CB  VAL A 411      58.473  48.178  68.821  1.00 23.04           C  
ATOM   4071  CG1 VAL A 411      57.347  47.323  69.387  1.00 23.62           C  
ATOM   4072  CG2 VAL A 411      58.638  49.446  69.697  1.00 23.00           C  
ATOM   4073  HN  VAL A 411      60.663  48.909  67.643  1.00  0.00           H  
ATOM   4074  N   ARG A 412      59.658  46.234  66.756  1.00 22.24           N  
ATOM   4075  CA  ARG A 412      59.634  45.073  65.890  1.00 23.75           C  
ATOM   4076  C   ARG A 412      60.824  44.199  66.235  1.00 23.28           C  
ATOM   4077  O   ARG A 412      60.699  42.972  66.276  1.00 22.66           O  
ATOM   4078  CB  ARG A 412      59.618  45.459  64.395  1.00 25.39           C  
ATOM   4079  CG  ARG A 412      59.463  44.303  63.457  1.00 28.82           C  
ATOM   4080  CD  ARG A 412      59.078  44.804  62.022  1.00 37.45           C  
ATOM   4081  NE  ARG A 412      60.232  45.463  61.482  1.00 33.60           N  
ATOM   4082  CZ  ARG A 412      60.494  46.763  61.470  1.00 46.51           C  
ATOM   4083  NH1 ARG A 412      59.517  47.709  61.843  1.00 43.30           N1+
ATOM   4084  NH2 ARG A 412      61.733  47.119  60.982  1.00 41.39           N  
ATOM   4085  HN  ARG A 412      59.675  47.166  66.342  1.00  0.00           H  
ATOM   4086  HE  ARG A 412      60.935  44.859  61.056  1.00  0.00           H  
ATOM   4087 1HH2 ARG A 412      61.935  48.119  60.973  1.00  0.00           H  
ATOM   4088 2HH2 ARG A 412      62.440  46.435  60.712  1.00  0.00           H  
ATOM   4089  N   ASN A 413      61.950  44.833  66.491  1.00 20.34           N  
ATOM   4090  CA  ASN A 413      63.189  44.106  66.763  1.00 24.37           C  
ATOM   4091  C   ASN A 413      63.077  43.369  68.100  1.00 24.91           C  
ATOM   4092  O   ASN A 413      63.542  42.244  68.248  1.00 19.48           O  
ATOM   4093  CB  ASN A 413      64.376  45.060  66.794  1.00 22.61           C  
ATOM   4094  CG  ASN A 413      65.757  44.377  66.528  1.00 25.61           C  
ATOM   4095  ND2 ASN A 413      66.000  43.177  67.113  1.00 24.11           N  
ATOM   4096  OD1 ASN A 413      66.627  44.998  65.895  1.00 24.80           O  
ATOM   4097  HN  ASN A 413      61.958  45.853  66.500  1.00  0.00           H  
ATOM   4098 1HD2 ASN A 413      66.901  42.731  66.939  1.00  0.00           H  
ATOM   4099 2HD2 ASN A 413      65.286  42.667  67.633  1.00  0.00           H  
ATOM   4100  N   PHE A 414      62.539  44.030  69.128  1.00 21.80           N  
ATOM   4101  CA  PHE A 414      62.289  43.345  70.390  1.00 19.12           C  
ATOM   4102  C   PHE A 414      61.555  42.016  70.227  1.00 16.69           C  
ATOM   4103  O   PHE A 414      61.907  40.996  70.766  1.00 22.22           O  
ATOM   4104  CB  PHE A 414      61.511  44.305  71.314  1.00 23.17           C  
ATOM   4105  CG  PHE A 414      61.062  43.712  72.604  1.00 21.40           C  
ATOM   4106  CD1 PHE A 414      61.852  43.844  73.675  1.00 20.90           C  
ATOM   4107  CD2 PHE A 414      59.780  43.140  72.769  1.00 21.65           C  
ATOM   4108  CE1 PHE A 414      61.469  43.371  74.937  1.00 23.12           C  
ATOM   4109  CE2 PHE A 414      59.418  42.619  74.033  1.00 22.66           C  
ATOM   4110  CZ  PHE A 414      60.283  42.747  75.111  1.00 21.03           C  
ATOM   4111  HN  PHE A 414      62.302  45.017  69.030  1.00  0.00           H  
ATOM   4112  N   LEU A 415      60.536  42.016  69.442  1.00 20.17           N  
ATOM   4113  CA  LEU A 415      59.660  40.857  69.294  1.00 20.73           C  
ATOM   4114  C   LEU A 415      60.241  39.836  68.335  1.00 22.17           C  
ATOM   4115  O   LEU A 415      60.149  38.663  68.581  1.00 18.12           O  
ATOM   4116  CB  LEU A 415      58.351  41.314  68.687  1.00 19.95           C  
ATOM   4117  CG  LEU A 415      57.513  42.220  69.621  1.00 25.77           C  
ATOM   4118  CD1 LEU A 415      56.250  42.609  68.912  1.00 29.42           C  
ATOM   4119  CD2 LEU A 415      57.078  41.443  70.801  1.00 26.73           C  
ATOM   4120  HN  LEU A 415      60.332  42.857  68.903  1.00  0.00           H  
ATOM   4121  N   VAL A 416      60.795  40.302  67.191  1.00 17.42           N  
ATOM   4122  CA  VAL A 416      61.424  39.313  66.212  1.00 19.52           C  
ATOM   4123  C   VAL A 416      62.565  38.568  66.860  1.00 18.67           C  
ATOM   4124  O   VAL A 416      62.678  37.348  66.793  1.00 19.93           O  
ATOM   4125  CB  VAL A 416      61.896  40.058  64.910  1.00 21.95           C  
ATOM   4126  CG1 VAL A 416      62.717  39.135  64.015  1.00 23.70           C  
ATOM   4127  CG2 VAL A 416      60.722  40.497  64.150  1.00 24.34           C  
ATOM   4128  HN  VAL A 416      60.792  41.301  66.986  1.00  0.00           H  
ATOM   4129  N   ALA A 417      63.455  39.295  67.510  1.00 18.81           N  
ATOM   4130  CA  ALA A 417      64.570  38.672  68.228  1.00 19.79           C  
ATOM   4131  C   ALA A 417      64.104  37.826  69.379  1.00 19.45           C  
ATOM   4132  O   ALA A 417      64.698  36.830  69.720  1.00 20.05           O  
ATOM   4133  CB  ALA A 417      65.563  39.668  68.714  1.00 19.74           C  
ATOM   4134  HN  ALA A 417      63.365  40.311  67.512  1.00  0.00           H  
ATOM   4135  N   ASN A 418      62.949  38.178  69.960  1.00 18.91           N  
ATOM   4136  CA  ASN A 418      62.412  37.340  71.091  1.00 18.05           C  
ATOM   4137  C   ASN A 418      61.980  35.970  70.639  1.00 16.46           C  
ATOM   4138  O   ASN A 418      62.200  34.956  71.322  1.00 19.77           O  
ATOM   4139  CB  ASN A 418      61.214  38.067  71.747  1.00 18.34           C  
ATOM   4140  CG  ASN A 418      60.730  37.315  72.949  1.00 19.32           C  
ATOM   4141  ND2 ASN A 418      61.550  37.260  73.936  1.00 17.30           N  
ATOM   4142  OD1 ASN A 418      59.605  36.821  72.970  1.00 20.13           O  
ATOM   4143  HN  ASN A 418      62.440  39.002  69.641  1.00  0.00           H  
ATOM   4144 1HD2 ASN A 418      61.220  36.748  74.754  1.00  0.00           H  
ATOM   4145 2HD2 ASN A 418      62.484  37.670  73.919  1.00  0.00           H  
ATOM   4146  N   VAL A 419      61.311  35.871  69.500  1.00 18.83           N  
ATOM   4147  CA  VAL A 419      60.960  34.591  68.984  1.00 20.14           C  
ATOM   4148  C   VAL A 419      62.189  33.717  68.749  1.00 21.30           C  
ATOM   4149  O   VAL A 419      62.268  32.582  69.203  1.00 19.18           O  
ATOM   4150  CB  VAL A 419      59.941  34.642  67.833  1.00 21.86           C  
ATOM   4151  CG1 VAL A 419      60.553  34.939  66.522  1.00 27.86           C  
ATOM   4152  CG2 VAL A 419      59.291  33.294  67.714  1.00 26.48           C  
ATOM   4153  HN  VAL A 419      61.046  36.714  68.991  1.00  0.00           H  
ATOM   4154  N   LEU A 420      63.176  34.309  68.136  1.00 20.15           N  
ATOM   4155  CA  LEU A 420      64.423  33.598  67.821  1.00 21.05           C  
ATOM   4156  C   LEU A 420      65.170  33.185  69.116  1.00 19.68           C  
ATOM   4157  O   LEU A 420      65.774  32.113  69.187  1.00 19.25           O  
ATOM   4158  CB  LEU A 420      65.329  34.471  66.953  1.00 20.41           C  
ATOM   4159  CG  LEU A 420      64.826  34.848  65.538  1.00 21.19           C  
ATOM   4160  CD1 LEU A 420      65.804  35.843  64.861  1.00 21.26           C  
ATOM   4161  CD2 LEU A 420      64.508  33.628  64.690  1.00 22.17           C  
ATOM   4162  HN  LEU A 420      63.080  35.289  67.869  1.00  0.00           H  
ATOM   4163  N   PHE A 421      65.085  34.056  70.130  1.00 17.97           N  
ATOM   4164  CA  PHE A 421      65.696  33.797  71.410  1.00 19.36           C  
ATOM   4165  C   PHE A 421      65.252  32.456  72.025  1.00 18.68           C  
ATOM   4166  O   PHE A 421      66.096  31.695  72.500  1.00 18.47           O  
ATOM   4167  CB  PHE A 421      65.280  34.925  72.401  1.00 20.76           C  
ATOM   4168  CG  PHE A 421      65.681  34.695  73.797  1.00 18.84           C  
ATOM   4169  CD1 PHE A 421      66.937  35.053  74.243  1.00 19.40           C  
ATOM   4170  CD2 PHE A 421      64.729  34.256  74.731  1.00 21.23           C  
ATOM   4171  CE1 PHE A 421      67.305  34.895  75.589  1.00 20.45           C  
ATOM   4172  CE2 PHE A 421      65.068  34.162  76.063  1.00 20.35           C  
ATOM   4173  CZ  PHE A 421      66.361  34.433  76.489  1.00 19.30           C  
ATOM   4174  HN  PHE A 421      64.573  34.928  69.993  1.00  0.00           H  
ATOM   4175  N   TRP A 422      63.980  32.123  71.947  1.00 19.06           N  
ATOM   4176  CA  TRP A 422      63.488  30.914  72.565  1.00 19.96           C  
ATOM   4177  C   TRP A 422      64.056  29.701  71.804  1.00 21.87           C  
ATOM   4178  O   TRP A 422      64.394  28.689  72.412  1.00 19.58           O  
ATOM   4179  CB  TRP A 422      61.945  30.865  72.632  1.00 20.02           C  
ATOM   4180  CG  TRP A 422      61.440  31.821  73.632  1.00 20.19           C  
ATOM   4181  CD1 TRP A 422      60.882  33.059  73.387  1.00 23.14           C  
ATOM   4182  CD2 TRP A 422      61.500  31.689  75.039  1.00 18.59           C  
ATOM   4183  CE2 TRP A 422      60.989  32.893  75.610  1.00 20.96           C  
ATOM   4184  CE3 TRP A 422      61.930  30.682  75.894  1.00 19.40           C  
ATOM   4185  NE1 TRP A 422      60.637  33.714  74.585  1.00 23.47           N  
ATOM   4186  CZ2 TRP A 422      60.879  33.069  77.015  1.00 24.28           C  
ATOM   4187  CZ3 TRP A 422      61.824  30.849  77.254  1.00 20.89           C  
ATOM   4188  CH2 TRP A 422      61.290  32.064  77.814  1.00 20.41           C  
ATOM   4189  HN  TRP A 422      63.332  32.728  71.442  1.00  0.00           H  
ATOM   4190  HE1 TRP A 422      60.256  34.655  74.681  1.00  0.00           H  
ATOM   4191  N   PHE A 423      64.147  29.791  70.475  1.00 20.42           N  
ATOM   4192  CA  PHE A 423      64.733  28.663  69.699  1.00 20.64           C  
ATOM   4193  C   PHE A 423      66.221  28.523  69.917  1.00 18.79           C  
ATOM   4194  O   PHE A 423      66.735  27.423  70.015  1.00 20.40           O  
ATOM   4195  CB  PHE A 423      64.382  28.878  68.185  1.00 22.17           C  
ATOM   4196  CG  PHE A 423      62.917  28.625  67.915  1.00 18.74           C  
ATOM   4197  CD1 PHE A 423      61.957  29.612  68.150  1.00 19.63           C  
ATOM   4198  CD2 PHE A 423      62.520  27.378  67.492  1.00 20.08           C  
ATOM   4199  CE1 PHE A 423      60.625  29.313  67.973  1.00 20.43           C  
ATOM   4200  CE2 PHE A 423      61.198  27.107  67.210  1.00 21.62           C  
ATOM   4201  CZ  PHE A 423      60.227  28.081  67.517  1.00 20.80           C  
ATOM   4202  HN  PHE A 423      63.817  30.628  69.994  1.00  0.00           H  
ATOM   4203  N   ASP A 424      66.891  29.664  70.024  1.00 20.92           N  
ATOM   4204  CA  ASP A 424      68.390  29.741  70.239  1.00 20.36           C  
ATOM   4205  C   ASP A 424      68.753  29.255  71.616  1.00 21.93           C  
ATOM   4206  O   ASP A 424      69.350  28.196  71.795  1.00 18.91           O  
ATOM   4207  CB  ASP A 424      68.752  31.169  70.034  1.00 20.82           C  
ATOM   4208  CG  ASP A 424      70.199  31.520  70.322  1.00 22.41           C  
ATOM   4209  OD1 ASP A 424      71.002  30.604  70.434  1.00 21.00           O  
ATOM   4210  OD2 ASP A 424      70.469  32.735  70.515  1.00 21.36           O1-
ATOM   4211  HN  ASP A 424      66.368  30.537  69.958  1.00  0.00           H  
ATOM   4212  N   LYS A 425      68.332  29.982  72.627  1.00 18.41           N  
ATOM   4213  CA  LYS A 425      68.715  29.635  73.983  1.00 21.38           C  
ATOM   4214  C   LYS A 425      68.008  28.497  74.650  1.00 20.51           C  
ATOM   4215  O   LYS A 425      68.591  27.859  75.542  1.00 19.62           O  
ATOM   4216  CB  LYS A 425      68.604  30.875  74.929  1.00 24.30           C  
ATOM   4217  CG  LYS A 425      69.390  32.100  74.408  1.00 21.70           C  
ATOM   4218  CD  LYS A 425      70.896  31.898  74.409  1.00 22.53           C  
ATOM   4219  CE  LYS A 425      71.591  33.224  73.982  1.00 23.50           C  
ATOM   4220  NZ  LYS A 425      73.073  32.949  73.790  1.00 24.57           N1+
ATOM   4221  HN  LYS A 425      67.735  30.792  72.458  1.00  0.00           H  
ATOM   4222  HZ1 LYS A 425      73.528  33.818  73.510  1.00  0.00           H  
ATOM   4223  HZ2 LYS A 425      73.249  32.186  73.136  1.00  0.00           H  
ATOM   4224  HZ3 LYS A 425      73.504  32.528  74.613  1.00  0.00           H  
ATOM   4225  N   TYR A 426      66.803  28.183  74.240  1.00 19.08           N  
ATOM   4226  CA  TYR A 426      66.057  27.152  74.925  1.00 18.14           C  
ATOM   4227  C   TYR A 426      65.686  25.976  74.044  1.00 18.82           C  
ATOM   4228  O   TYR A 426      65.057  25.050  74.487  1.00 17.60           O  
ATOM   4229  CB  TYR A 426      64.799  27.785  75.557  1.00 19.33           C  
ATOM   4230  CG  TYR A 426      65.109  28.675  76.743  1.00 18.81           C  
ATOM   4231  CD1 TYR A 426      65.374  28.131  78.009  1.00 20.99           C  
ATOM   4232  CD2 TYR A 426      65.298  30.048  76.579  1.00 20.43           C  
ATOM   4233  CE1 TYR A 426      65.705  28.944  79.086  1.00 19.04           C  
ATOM   4234  CE2 TYR A 426      65.596  30.874  77.671  1.00 20.34           C  
ATOM   4235  CZ  TYR A 426      65.860  30.288  78.921  1.00 17.12           C  
ATOM   4236  OH  TYR A 426      66.224  31.132  80.009  1.00 19.26           O  
ATOM   4237  HN  TYR A 426      66.393  28.665  73.440  1.00  0.00           H  
ATOM   4238  HH  TYR A 426      66.332  32.069  79.894  1.00  0.00           H  
ATOM   4239  N   HIS A 427      66.132  26.004  72.789  1.00 17.02           N  
ATOM   4240  CA  HIS A 427      66.023  24.831  71.888  1.00 18.40           C  
ATOM   4241  C   HIS A 427      64.594  24.370  71.596  1.00 18.76           C  
ATOM   4242  O   HIS A 427      64.410  23.200  71.256  1.00 18.89           O  
ATOM   4243  CB  HIS A 427      66.827  23.608  72.392  1.00 20.37           C  
ATOM   4244  CG  HIS A 427      68.338  23.810  72.451  1.00 20.42           C  
ATOM   4245  CD2 HIS A 427      69.114  24.930  72.528  1.00 26.01           C  
ATOM   4246  ND1 HIS A 427      69.209  22.747  72.521  1.00 24.69           N  
ATOM   4247  CE1 HIS A 427      70.477  23.199  72.530  1.00 22.43           C  
ATOM   4248  NE2 HIS A 427      70.440  24.525  72.606  1.00 22.96           N  
ATOM   4249  HN  HIS A 427      66.562  26.859  72.437  1.00  0.00           H  
ATOM   4250  HD1 HIS A 427      68.935  21.765  72.560  1.00  0.00           H  
ATOM   4251  HE2 HIS A 427      71.248  25.140  72.705  1.00  0.00           H  
ATOM   4252  N   VAL A 428      63.605  25.249  71.677  1.00 18.24           N  
ATOM   4253  CA  VAL A 428      62.258  24.783  71.474  1.00 19.21           C  
ATOM   4254  C   VAL A 428      61.984  24.435  70.035  1.00 18.52           C  
ATOM   4255  O   VAL A 428      62.716  24.852  69.147  1.00 19.29           O  
ATOM   4256  CB  VAL A 428      61.205  25.813  72.053  1.00 20.54           C  
ATOM   4257  CG1 VAL A 428      61.469  26.119  73.505  1.00 22.06           C  
ATOM   4258  CG2 VAL A 428      61.228  27.106  71.318  1.00 22.86           C  
ATOM   4259  HN  VAL A 428      63.794  26.231  71.878  1.00  0.00           H  
ATOM   4260  N   ASP A 429      60.902  23.694  69.794  1.00 16.75           N  
ATOM   4261  CA  ASP A 429      60.659  23.097  68.501  1.00 19.88           C  
ATOM   4262  C   ASP A 429      59.516  23.736  67.764  1.00 20.50           C  
ATOM   4263  O   ASP A 429      59.206  23.371  66.590  1.00 18.98           O  
ATOM   4264  CB  ASP A 429      60.335  21.634  68.753  1.00 19.06           C  
ATOM   4265  CG  ASP A 429      61.451  20.912  69.444  1.00 19.93           C  
ATOM   4266  OD1 ASP A 429      62.557  20.808  68.830  1.00 19.97           O  
ATOM   4267  OD2 ASP A 429      61.298  20.562  70.637  1.00 20.27           O1-
ATOM   4268  HN  ASP A 429      60.227  23.544  70.544  1.00  0.00           H  
ATOM   4269  N   GLY A 430      58.845  24.683  68.408  1.00 19.24           N  
ATOM   4270  CA  GLY A 430      57.738  25.373  67.762  1.00 19.36           C  
ATOM   4271  C   GLY A 430      57.108  26.452  68.634  1.00 19.18           C  
ATOM   4272  O   GLY A 430      57.460  26.577  69.791  1.00 19.02           O  
ATOM   4273  HN  GLY A 430      59.107  24.929  69.363  1.00  0.00           H  
ATOM   4274  N   ILE A 431      56.283  27.280  67.988  1.00 19.28           N  
ATOM   4275  CA  ILE A 431      55.499  28.328  68.681  1.00 19.89           C  
ATOM   4276  C   ILE A 431      54.075  28.203  68.211  1.00 20.84           C  
ATOM   4277  O   ILE A 431      53.766  27.692  67.094  1.00 19.36           O  
ATOM   4278  CB  ILE A 431      55.966  29.782  68.471  1.00 21.86           C  
ATOM   4279  CG1 ILE A 431      56.174  30.101  67.015  1.00 24.51           C  
ATOM   4280  CG2 ILE A 431      57.211  29.988  69.220  1.00 22.49           C  
ATOM   4281  CD1 ILE A 431      55.949  31.484  66.581  1.00 27.42           C  
ATOM   4282  HN  ILE A 431      56.189  27.187  66.977  1.00  0.00           H  
ATOM   4283  N   ARG A 432      53.165  28.660  69.080  1.00 19.18           N  
ATOM   4284  CA  ARG A 432      51.736  28.797  68.727  1.00 19.41           C  
ATOM   4285  C   ARG A 432      51.309  30.205  69.112  1.00 23.62           C  
ATOM   4286  O   ARG A 432      51.683  30.684  70.222  1.00 20.39           O  
ATOM   4287  CB  ARG A 432      50.878  27.783  69.418  1.00 21.78           C  
ATOM   4288  CG  ARG A 432      49.463  28.022  68.828  1.00 26.12           C  
ATOM   4289  CD  ARG A 432      48.390  27.470  69.565  1.00 29.14           C  
ATOM   4290  NE  ARG A 432      48.140  28.039  70.878  1.00 28.17           N  
ATOM   4291  CZ  ARG A 432      47.049  28.748  71.207  1.00 26.48           C  
ATOM   4292  NH1 ARG A 432      46.107  29.075  70.299  1.00 25.16           N1+
ATOM   4293  NH2 ARG A 432      46.929  29.130  72.471  1.00 24.57           N  
ATOM   4294  HN  ARG A 432      53.468  28.923  70.018  1.00  0.00           H  
ATOM   4295  HE  ARG A 432      48.844  27.889  71.601  1.00  0.00           H  
ATOM   4296 1HH1 ARG A 432      45.278  29.614  70.549  1.00  0.00           H  
ATOM   4297 2HH1 ARG A 432      46.199  28.781  69.327  1.00  0.00           H  
ATOM   4298 1HH2 ARG A 432      46.100  29.669  72.721  1.00  0.00           H  
ATOM   4299 2HH2 ARG A 432      47.641  28.883  73.158  1.00  0.00           H  
ATOM   4300  N   VAL A 433      50.684  30.949  68.174  1.00 23.36           N  
ATOM   4301  CA  VAL A 433      50.243  32.317  68.463  1.00 24.00           C  
ATOM   4302  C   VAL A 433      48.725  32.352  68.560  1.00 25.45           C  
ATOM   4303  O   VAL A 433      48.053  31.988  67.612  1.00 23.11           O  
ATOM   4304  CB  VAL A 433      50.687  33.255  67.357  1.00 26.20           C  
ATOM   4305  CG1 VAL A 433      50.231  34.678  67.665  1.00 27.38           C  
ATOM   4306  CG2 VAL A 433      52.188  33.159  67.175  1.00 28.11           C  
ATOM   4307  HN  VAL A 433      50.516  30.553  67.249  1.00  0.00           H  
ATOM   4308  N   ASP A 434      48.202  32.716  69.737  1.00 23.40           N  
ATOM   4309  CA  ASP A 434      46.738  32.806  70.014  1.00 27.50           C  
ATOM   4310  C   ASP A 434      46.149  34.104  69.348  1.00 25.01           C  
ATOM   4311  O   ASP A 434      46.846  35.075  69.274  1.00 23.92           O  
ATOM   4312  CB  ASP A 434      46.683  32.892  71.544  1.00 33.74           C  
ATOM   4313  CG  ASP A 434      45.361  33.424  72.108  1.00 44.91           C  
ATOM   4314  OD1 ASP A 434      44.305  32.762  71.989  1.00 47.78           O  
ATOM   4315  OD2 ASP A 434      45.442  34.484  72.743  1.00 52.14           O1-
ATOM   4316  HN  ASP A 434      48.846  32.947  70.494  1.00  0.00           H  
ATOM   4317  N   ALA A 435      44.881  34.148  68.971  1.00 26.27           N  
ATOM   4318  CA  ALA A 435      44.183  35.407  68.631  1.00 26.68           C  
ATOM   4319  C   ALA A 435      44.925  36.240  67.601  1.00 28.61           C  
ATOM   4320  O   ALA A 435      45.113  37.441  67.771  1.00 25.01           O  
ATOM   4321  CB  ALA A 435      44.003  36.239  69.903  1.00 30.84           C  
ATOM   4322  HN  ALA A 435      44.361  33.273  68.912  1.00  0.00           H  
ATOM   4323  N   VAL A 436      45.370  35.595  66.522  1.00 24.98           N  
ATOM   4324  CA  VAL A 436      46.106  36.298  65.461  1.00 22.18           C  
ATOM   4325  C   VAL A 436      45.257  37.426  64.850  1.00 26.99           C  
ATOM   4326  O   VAL A 436      45.808  38.446  64.458  1.00 22.97           O  
ATOM   4327  CB  VAL A 436      46.610  35.328  64.374  1.00 23.12           C  
ATOM   4328  CG1 VAL A 436      47.246  36.055  63.189  1.00 24.44           C  
ATOM   4329  CG2 VAL A 436      47.664  34.416  65.004  1.00 23.62           C  
ATOM   4330  HN  VAL A 436      45.196  34.594  66.431  1.00  0.00           H  
ATOM   4331  N   ALA A 437      43.928  37.251  64.820  1.00 24.80           N  
ATOM   4332  CA  ALA A 437      43.039  38.295  64.375  1.00 26.93           C  
ATOM   4333  C   ALA A 437      43.240  39.619  65.112  1.00 28.57           C  
ATOM   4334  O   ALA A 437      43.044  40.684  64.490  1.00 28.42           O  
ATOM   4335  CB  ALA A 437      41.554  37.880  64.484  1.00 27.99           C  
ATOM   4336  HN  ALA A 437      43.537  36.358  65.119  1.00  0.00           H  
ATOM   4337  N   SER A 438      43.646  39.557  66.366  1.00 27.11           N  
ATOM   4338  CA  SER A 438      43.791  40.721  67.183  1.00 24.38           C  
ATOM   4339  C   SER A 438      44.907  41.592  66.665  1.00 31.39           C  
ATOM   4340  O   SER A 438      44.885  42.821  66.834  1.00 27.80           O  
ATOM   4341  CB  SER A 438      44.016  40.350  68.594  1.00 28.54           C  
ATOM   4342  OG  SER A 438      45.367  39.914  68.800  1.00 28.39           O  
ATOM   4343  HN  SER A 438      43.864  38.645  66.767  1.00  0.00           H  
ATOM   4344  HG  SER A 438      45.512  39.675  69.708  1.00  0.00           H  
ATOM   4345  N   MET A 439      45.830  41.017  65.920  1.00 26.74           N  
ATOM   4346  CA  MET A 439      46.910  41.802  65.335  1.00 25.84           C  
ATOM   4347  C   MET A 439      46.568  42.197  63.904  1.00 24.49           C  
ATOM   4348  O   MET A 439      47.008  43.267  63.469  1.00 28.29           O  
ATOM   4349  CB  MET A 439      48.246  40.961  65.263  1.00 29.62           C  
ATOM   4350  CG  MET A 439      48.757  40.553  66.601  1.00 29.05           C  
ATOM   4351  SD  MET A 439      50.448  39.748  66.502  1.00 31.78           S  
ATOM   4352  CE  MET A 439      49.715  38.262  66.235  1.00 24.32           C  
ATOM   4353  HN  MET A 439      45.788  40.012  65.751  1.00  0.00           H  
ATOM   4354  N   LEU A 440      45.854  41.350  63.198  1.00 25.10           N  
ATOM   4355  CA  LEU A 440      45.699  41.546  61.763  1.00 27.79           C  
ATOM   4356  C   LEU A 440      44.703  42.704  61.398  1.00 29.98           C  
ATOM   4357  O   LEU A 440      44.801  43.241  60.303  1.00 29.83           O  
ATOM   4358  CB  LEU A 440      45.181  40.294  61.140  1.00 29.99           C  
ATOM   4359  CG  LEU A 440      46.120  39.038  61.150  1.00 33.67           C  
ATOM   4360  CD1 LEU A 440      45.292  37.815  60.676  1.00 30.35           C  
ATOM   4361  CD2 LEU A 440      47.316  39.229  60.234  1.00 32.45           C  
ATOM   4362  HN  LEU A 440      45.408  40.555  63.655  1.00  0.00           H  
ATOM   4363  N   TYR A 441      43.822  43.071  62.328  1.00 30.65           N  
ATOM   4364  CA  TYR A 441      42.671  44.002  62.008  1.00 30.11           C  
ATOM   4365  C   TYR A 441      42.749  45.239  62.821  1.00 28.91           C  
ATOM   4366  O   TYR A 441      42.809  45.231  64.060  1.00 30.94           O  
ATOM   4367  CB  TYR A 441      41.323  43.339  62.165  1.00 29.67           C  
ATOM   4368  CG  TYR A 441      41.040  42.213  61.271  1.00 32.88           C  
ATOM   4369  CD1 TYR A 441      40.520  42.395  59.975  1.00 36.31           C  
ATOM   4370  CD2 TYR A 441      41.235  40.900  61.704  1.00 31.62           C  
ATOM   4371  CE1 TYR A 441      40.272  41.318  59.131  1.00 37.46           C  
ATOM   4372  CE2 TYR A 441      40.986  39.834  60.845  1.00 31.62           C  
ATOM   4373  CZ  TYR A 441      40.461  40.032  59.593  1.00 37.15           C  
ATOM   4374  OH  TYR A 441      40.224  38.899  58.818  1.00 37.33           O  
ATOM   4375  HN  TYR A 441      43.925  42.716  63.279  1.00  0.00           H  
ATOM   4376  HH  TYR A 441      40.354  38.013  59.136  1.00  0.00           H  
ATOM   4377  N   ARG A 442      42.723  46.352  62.106  1.00 28.84           N  
ATOM   4378  CA  ARG A 442      42.721  47.643  62.721  1.00 30.29           C  
ATOM   4379  C   ARG A 442      41.373  47.951  63.433  1.00 27.76           C  
ATOM   4380  O   ARG A 442      41.334  48.785  64.349  1.00 30.39           O  
ATOM   4381  CB  ARG A 442      42.978  48.706  61.645  1.00 33.05           C  
ATOM   4382  CG  ARG A 442      44.309  48.582  60.826  1.00 32.38           C  
ATOM   4383  CD  ARG A 442      44.554  49.814  59.851  1.00 33.16           C  
ATOM   4384  NE  ARG A 442      44.550  50.988  60.691  1.00 33.54           N  
ATOM   4385  CZ  ARG A 442      45.568  51.493  61.340  1.00 35.85           C  
ATOM   4386  NH1 ARG A 442      46.833  51.104  61.174  1.00 41.09           N1+
ATOM   4387  NH2 ARG A 442      45.308  52.423  62.182  1.00 36.23           N  
ATOM   4388  HN  ARG A 442      42.704  46.287  61.088  1.00  0.00           H  
ATOM   4389  HE  ARG A 442      43.659  51.476  60.789  1.00  0.00           H  
ATOM   4390 1HH1 ARG A 442      47.626  51.498  61.680  1.00  0.00           H  
ATOM   4391 2HH1 ARG A 442      47.040  50.364  60.504  1.00  0.00           H  
ATOM   4392 1HH2 ARG A 442      46.101  52.817  62.688  1.00  0.00           H  
ATOM   4393 2HH2 ARG A 442      44.341  52.720  62.309  1.00  0.00           H  
ATOM   4394  N   ASN A 443      40.328  47.233  63.057  1.00 29.73           N  
ATOM   4395  CA  ASN A 443      39.009  47.411  63.664  1.00 35.02           C  
ATOM   4396  C   ASN A 443      38.688  46.332  64.673  1.00 39.39           C  
ATOM   4397  O   ASN A 443      37.546  46.247  65.136  1.00 33.02           O  
ATOM   4398  CB  ASN A 443      37.946  47.434  62.619  1.00 33.94           C  
ATOM   4399  CG  ASN A 443      37.806  46.109  61.913  1.00 38.02           C  
ATOM   4400  ND2 ASN A 443      36.636  45.870  61.442  1.00 38.71           N  
ATOM   4401  OD1 ASN A 443      38.741  45.307  61.760  1.00 38.05           O  
ATOM   4402  HN  ASN A 443      40.445  46.535  62.323  1.00  0.00           H  
ATOM   4403 1HD2 ASN A 443      36.541  44.974  60.964  1.00  0.00           H  
ATOM   4404 2HD2 ASN A 443      35.868  46.529  61.568  1.00  0.00           H  
ATOM   4405  N   TYR A 444      39.700  45.618  65.170  1.00 36.90           N  
ATOM   4406  CA  TYR A 444      39.432  44.507  66.094  1.00 31.94           C  
ATOM   4407  C   TYR A 444      38.809  44.906  67.392  1.00 28.54           C  
ATOM   4408  O   TYR A 444      39.388  45.608  68.179  1.00 29.10           O  
ATOM   4409  CB  TYR A 444      40.744  43.793  66.438  1.00 33.13           C  
ATOM   4410  CG  TYR A 444      40.544  42.476  67.185  1.00 29.65           C  
ATOM   4411  CD1 TYR A 444      40.118  41.345  66.522  1.00 31.85           C  
ATOM   4412  CD2 TYR A 444      40.835  42.398  68.556  1.00 30.77           C  
ATOM   4413  CE1 TYR A 444      40.003  40.159  67.179  1.00 32.38           C  
ATOM   4414  CE2 TYR A 444      40.752  41.193  69.248  1.00 31.20           C  
ATOM   4415  CZ  TYR A 444      40.352  40.094  68.534  1.00 30.93           C  
ATOM   4416  OH  TYR A 444      40.255  38.939  69.213  1.00 36.63           O  
ATOM   4417  HN  TYR A 444      40.660  45.843  64.908  1.00  0.00           H  
ATOM   4418  HH  TYR A 444      40.492  38.895  70.132  1.00  0.00           H  
ATOM   4419  N   LEU A 445      37.598  44.416  67.626  1.00 29.11           N  
ATOM   4420  CA  LEU A 445      36.830  44.728  68.844  1.00 30.65           C  
ATOM   4421  C   LEU A 445      36.670  46.266  69.099  1.00 29.75           C  
ATOM   4422  O   LEU A 445      36.681  46.734  70.242  1.00 35.27           O  
ATOM   4423  CB  LEU A 445      37.451  44.026  70.048  1.00 32.55           C  
ATOM   4424  CG  LEU A 445      37.497  42.477  70.063  1.00 36.09           C  
ATOM   4425  CD1 LEU A 445      37.969  41.980  71.409  1.00 39.00           C  
ATOM   4426  CD2 LEU A 445      36.196  41.834  69.658  1.00 34.65           C  
ATOM   4427  HN  LEU A 445      37.181  43.796  66.932  1.00  0.00           H  
ATOM   4428  N   ARG A 446      36.540  47.013  68.006  1.00 32.25           N  
ATOM   4429  CA  ARG A 446      36.406  48.455  68.018  1.00 37.15           C  
ATOM   4430  C   ARG A 446      35.118  48.869  67.273  1.00 38.48           C  
ATOM   4431  O   ARG A 446      34.806  48.328  66.215  1.00 42.43           O  
ATOM   4432  CB  ARG A 446      37.609  49.115  67.320  1.00 35.43           C  
ATOM   4433  CG  ARG A 446      38.846  49.012  68.226  1.00 34.78           C  
ATOM   4434  CD  ARG A 446      40.151  49.199  67.423  1.00 32.17           C  
ATOM   4435  NE  ARG A 446      41.299  49.041  68.317  1.00 34.64           N  
ATOM   4436  CZ  ARG A 446      42.419  48.415  67.950  1.00 31.45           C  
ATOM   4437  NH1 ARG A 446      42.491  47.856  66.744  1.00 31.30           N1+
ATOM   4438  NH2 ARG A 446      43.354  48.222  68.861  1.00 34.56           N  
ATOM   4439  HN  ARG A 446      36.534  46.540  67.102  1.00  0.00           H  
ATOM   4440  HE  ARG A 446      41.241  49.425  69.260  1.00  0.00           H  
ATOM   4441 1HH1 ARG A 446      43.347  47.378  66.463  1.00  0.00           H  
ATOM   4442 2HH1 ARG A 446      41.768  48.005  66.040  1.00  0.00           H  
ATOM   4443 1HH2 ARG A 446      44.210  47.744  68.580  1.00  0.00           H  
ATOM   4444 2HH2 ARG A 446      43.299  48.650  69.785  1.00  0.00           H  
ATOM   4445  N   LYS A 447      34.401  49.826  67.822  1.00 53.32           N  
ATOM   4446  CA  LYS A 447      33.117  50.253  67.158  1.00 61.48           C  
ATOM   4447  C   LYS A 447      33.350  51.266  66.080  1.00 57.83           C  
ATOM   4448  O   LYS A 447      34.443  51.884  66.009  1.00 45.17           O  
ATOM   4449  CB  LYS A 447      32.183  50.883  68.150  1.00 66.58           C  
ATOM   4450  CG  LYS A 447      32.870  51.976  68.954  1.00 68.66           C  
ATOM   4451  CD  LYS A 447      32.577  51.792  70.411  1.00 71.64           C  
ATOM   4452  CE  LYS A 447      33.038  50.427  70.884  1.00 77.30           C  
ATOM   4453  NZ  LYS A 447      32.179  50.108  72.046  1.00 78.60           N1+
ATOM   4454  HN  LYS A 447      34.710  50.273  68.685  1.00  0.00           H  
ATOM   4455  HZ1 LYS A 447      32.489  49.190  72.364  1.00  0.00           H  
ATOM   4456  HZ2 LYS A 447      31.180  50.159  71.846  1.00  0.00           H  
ATOM   4457  HZ3 LYS A 447      32.190  50.822  72.775  1.00  0.00           H  
ATOM   4458  N   GLU A 448      32.317  51.480  65.261  1.00 59.87           N  
ATOM   4459  CA  GLU A 448      32.376  52.486  64.189  1.00 52.87           C  
ATOM   4460  C   GLU A 448      32.799  53.824  64.785  1.00 42.10           C  
ATOM   4461  O   GLU A 448      32.551  54.112  65.943  1.00 44.26           O  
ATOM   4462  CB  GLU A 448      31.055  52.575  63.444  1.00 64.85           C  
ATOM   4463  CG  GLU A 448      31.181  53.078  62.009  1.00 72.35           C  
ATOM   4464  CD  GLU A 448      29.881  53.729  61.545  1.00 87.90           C  
ATOM   4465  OE1 GLU A 448      29.671  54.922  61.853  1.00 82.59           O  
ATOM   4466  OE2 GLU A 448      29.050  53.038  60.904  1.00 83.29           O1-
ATOM   4467  HN  GLU A 448      31.465  50.932  65.382  1.00  0.00           H  
ATOM   4468  N   GLY A 449      33.565  54.607  64.041  1.00 42.54           N  
ATOM   4469  CA  GLY A 449      34.161  55.847  64.575  1.00 41.67           C  
ATOM   4470  C   GLY A 449      35.137  55.712  65.722  1.00 47.12           C  
ATOM   4471  O   GLY A 449      35.565  56.689  66.323  1.00 45.96           O  
ATOM   4472  HN  GLY A 449      33.748  54.346  63.072  1.00  0.00           H  
ATOM   4473  N   GLU A 450      35.594  54.507  66.017  1.00 46.78           N  
ATOM   4474  CA  GLU A 450      36.637  54.380  67.023  1.00 49.29           C  
ATOM   4475  C   GLU A 450      37.954  53.698  66.530  1.00 44.44           C  
ATOM   4476  O   GLU A 450      38.803  53.282  67.337  1.00 41.84           O  
ATOM   4477  CB  GLU A 450      36.074  53.603  68.175  1.00 56.08           C  
ATOM   4478  CG  GLU A 450      36.318  54.288  69.493  1.00 68.22           C  
ATOM   4479  CD  GLU A 450      35.012  54.735  70.059  1.00 77.62           C  
ATOM   4480  OE1 GLU A 450      34.688  54.347  71.203  1.00 86.31           O  
ATOM   4481  OE2 GLU A 450      34.295  55.406  69.301  1.00 80.14           O1-
ATOM   4482  HN  GLU A 450      35.222  53.681  65.548  1.00  0.00           H  
ATOM   4483  N   TRP A 451      38.077  53.571  65.219  1.00 41.21           N  
ATOM   4484  CA  TRP A 451      39.311  53.054  64.636  1.00 41.48           C  
ATOM   4485  C   TRP A 451      39.467  53.750  63.348  1.00 45.69           C  
ATOM   4486  O   TRP A 451      38.486  54.322  62.847  1.00 40.59           O  
ATOM   4487  CB  TRP A 451      39.125  51.555  64.392  1.00 36.16           C  
ATOM   4488  CG  TRP A 451      38.042  51.141  63.468  1.00 32.38           C  
ATOM   4489  CD1 TRP A 451      36.738  50.970  63.779  1.00 35.34           C  
ATOM   4490  CD2 TRP A 451      38.177  50.791  62.074  1.00 35.01           C  
ATOM   4491  CE2 TRP A 451      36.905  50.451  61.607  1.00 33.87           C  
ATOM   4492  CE3 TRP A 451      39.276  50.691  61.199  1.00 36.63           C  
ATOM   4493  NE1 TRP A 451      36.047  50.552  62.664  1.00 37.67           N  
ATOM   4494  CZ2 TRP A 451      36.683  50.014  60.318  1.00 37.30           C  
ATOM   4495  CZ3 TRP A 451      39.067  50.311  59.927  1.00 37.88           C  
ATOM   4496  CH2 TRP A 451      37.775  49.986  59.470  1.00 41.11           C  
ATOM   4497  HN  TRP A 451      37.303  53.837  64.610  1.00  0.00           H  
ATOM   4498  HE1 TRP A 451      35.048  50.349  62.633  1.00  0.00           H  
ATOM   4499  N   ILE A 452      40.647  53.680  62.757  1.00 42.90           N  
ATOM   4500  CA  ILE A 452      40.911  54.322  61.450  1.00 40.05           C  
ATOM   4501  C   ILE A 452      41.501  53.348  60.491  1.00 45.25           C  
ATOM   4502  O   ILE A 452      42.214  52.444  60.915  1.00 36.71           O  
ATOM   4503  CB  ILE A 452      41.887  55.500  61.601  1.00 52.81           C  
ATOM   4504  CG1 ILE A 452      43.009  55.124  62.553  1.00 53.80           C  
ATOM   4505  CG2 ILE A 452      41.182  56.730  62.190  1.00 56.02           C  
ATOM   4506  CD1 ILE A 452      44.038  56.206  62.588  1.00 61.92           C  
ATOM   4507  HN  ILE A 452      41.400  53.167  63.216  1.00  0.00           H  
ATOM   4508  N   ALA A 453      41.161  53.494  59.219  1.00 37.20           N  
ATOM   4509  CA  ALA A 453      41.559  52.608  58.204  1.00 42.93           C  
ATOM   4510  C   ALA A 453      43.052  52.742  57.966  1.00 40.47           C  
ATOM   4511  O   ALA A 453      43.685  53.681  58.431  1.00 37.89           O  
ATOM   4512  CB  ALA A 453      40.787  52.900  56.920  1.00 46.06           C  
ATOM   4513  HN  ALA A 453      40.579  54.292  58.963  1.00  0.00           H  
ATOM   4514  N   ASN A 454      43.587  51.765  57.230  1.00 39.24           N  
ATOM   4515  CA  ASN A 454      44.997  51.809  56.845  1.00 43.49           C  
ATOM   4516  C   ASN A 454      45.105  52.874  55.730  1.00 51.94           C  
ATOM   4517  O   ASN A 454      44.091  53.453  55.326  1.00 41.80           O  
ATOM   4518  CB  ASN A 454      45.498  50.412  56.432  1.00 36.41           C  
ATOM   4519  CG  ASN A 454      44.793  49.828  55.212  1.00 44.61           C  
ATOM   4520  ND2 ASN A 454      44.600  48.530  55.250  1.00 40.88           N  
ATOM   4521  OD1 ASN A 454      44.463  50.513  54.208  1.00 46.74           O  
ATOM   4522  HN  ASN A 454      43.007  50.980  56.933  1.00  0.00           H  
ATOM   4523 1HD2 ASN A 454      44.129  48.139  54.434  1.00  0.00           H  
ATOM   4524 2HD2 ASN A 454      44.867  47.975  56.063  1.00  0.00           H  
ATOM   4525  N   GLU A 455      46.309  53.123  55.233  1.00 47.35           N  
ATOM   4526  CA  GLU A 455      46.501  54.114  54.180  1.00 49.96           C  
ATOM   4527  C   GLU A 455      45.744  53.845  52.890  1.00 51.21           C  
ATOM   4528  O   GLU A 455      45.621  54.754  52.129  1.00 58.04           O  
ATOM   4529  CB  GLU A 455      47.973  54.223  53.848  1.00 54.87           C  
ATOM   4530  CG  GLU A 455      48.509  52.982  53.150  1.00 61.10           C  
ATOM   4531  CD  GLU A 455      49.918  53.211  52.656  1.00 76.30           C  
ATOM   4532  OE1 GLU A 455      50.103  53.211  51.419  1.00 84.29           O  
ATOM   4533  OE2 GLU A 455      50.814  53.434  53.510  1.00 70.21           O1-
ATOM   4534  HN  GLU A 455      47.115  52.612  55.593  1.00  0.00           H  
ATOM   4535  N   TYR A 456      45.299  52.623  52.598  1.00 47.89           N  
ATOM   4536  CA  TYR A 456      44.547  52.336  51.378  1.00 48.85           C  
ATOM   4537  C   TYR A 456      43.057  52.263  51.578  1.00 48.74           C  
ATOM   4538  O   TYR A 456      42.331  51.727  50.736  1.00 53.36           O  
ATOM   4539  CB  TYR A 456      44.913  50.980  50.791  1.00 56.54           C  
ATOM   4540  CG  TYR A 456      46.370  50.798  50.627  1.00 65.15           C  
ATOM   4541  CD1 TYR A 456      47.056  51.504  49.651  1.00 63.92           C  
ATOM   4542  CD2 TYR A 456      47.087  49.936  51.465  1.00 68.37           C  
ATOM   4543  CE1 TYR A 456      48.414  51.347  49.487  1.00 72.49           C  
ATOM   4544  CE2 TYR A 456      48.447  49.775  51.308  1.00 71.71           C  
ATOM   4545  CZ  TYR A 456      49.097  50.486  50.313  1.00 72.67           C  
ATOM   4546  OH  TYR A 456      50.426  50.355  50.142  1.00 76.30           O  
ATOM   4547  HN  TYR A 456      45.490  51.861  53.249  1.00  0.00           H  
ATOM   4548  HH  TYR A 456      50.898  49.760  50.713  1.00  0.00           H  
ATOM   4549  N   GLY A 457      42.570  52.696  52.698  1.00 46.61           N  
ATOM   4550  CA  GLY A 457      41.140  52.518  52.948  1.00 44.24           C  
ATOM   4551  C   GLY A 457      40.733  51.244  53.638  1.00 51.26           C  
ATOM   4552  O   GLY A 457      39.590  51.153  54.002  1.00 47.91           O  
ATOM   4553  HN  GLY A 457      43.169  53.150  53.388  1.00  0.00           H  
ATOM   4554  N   GLY A 458      41.627  50.266  53.874  1.00 43.36           N  
ATOM   4555  CA  GLY A 458      41.170  48.997  54.440  1.00 38.89           C  
ATOM   4556  C   GLY A 458      41.299  48.839  55.952  1.00 34.34           C  
ATOM   4557  O   GLY A 458      41.823  49.712  56.668  1.00 39.45           O  
ATOM   4558  HN  GLY A 458      42.614  50.408  53.660  1.00  0.00           H  
ATOM   4559  N   ASP A 459      40.773  47.700  56.426  1.00 35.87           N  
ATOM   4560  CA  ASP A 459      40.823  47.328  57.834  1.00 36.33           C  
ATOM   4561  C   ASP A 459      42.163  46.509  58.163  1.00 32.59           C  
ATOM   4562  O   ASP A 459      42.431  46.265  59.313  1.00 34.09           O  
ATOM   4563  CB  ASP A 459      39.577  46.507  58.227  1.00 41.39           C  
ATOM   4564  CG  ASP A 459      39.434  45.198  57.476  1.00 44.58           C  
ATOM   4565  OD1 ASP A 459      40.188  44.771  56.579  1.00 46.55           O  
ATOM   4566  OD2 ASP A 459      38.450  44.545  57.747  1.00 53.13           O1-
ATOM   4567  HN  ASP A 459      40.317  47.065  55.771  1.00  0.00           H  
ATOM   4568  N   GLU A 460      42.939  46.142  57.161  1.00 33.63           N  
ATOM   4569  CA  GLU A 460      44.184  45.324  57.369  1.00 33.45           C  
ATOM   4570  C   GLU A 460      45.199  46.119  58.134  1.00 34.67           C  
ATOM   4571  O   GLU A 460      45.496  47.266  57.789  1.00 32.90           O  
ATOM   4572  CB  GLU A 460      44.756  44.829  56.046  1.00 35.39           C  
ATOM   4573  CG  GLU A 460      43.842  43.781  55.415  1.00 43.78           C  
ATOM   4574  CD  GLU A 460      42.672  44.344  54.520  1.00 55.25           C  
ATOM   4575  OE1 GLU A 460      42.594  45.613  54.237  1.00 51.55           O  
ATOM   4576  OE2 GLU A 460      41.826  43.473  54.118  1.00 58.17           O1-
ATOM   4577  HN  GLU A 460      42.686  46.422  56.213  1.00  0.00           H  
ATOM   4578  N   HIS A 461      45.722  45.548  59.221  1.00 30.86           N  
ATOM   4579  CA  HIS A 461      46.755  46.202  59.972  1.00 29.43           C  
ATOM   4580  C   HIS A 461      48.094  45.922  59.276  1.00 35.07           C  
ATOM   4581  O   HIS A 461      48.767  44.930  59.621  1.00 28.13           O  
ATOM   4582  CB  HIS A 461      46.749  45.635  61.391  1.00 27.76           C  
ATOM   4583  CG  HIS A 461      47.582  46.366  62.348  1.00 26.45           C  
ATOM   4584  CD2 HIS A 461      48.483  47.379  62.219  1.00 30.28           C  
ATOM   4585  ND1 HIS A 461      47.541  46.065  63.691  1.00 28.24           N  
ATOM   4586  CE1 HIS A 461      48.340  46.881  64.358  1.00 27.87           C  
ATOM   4587  NE2 HIS A 461      48.937  47.689  63.491  1.00 28.24           N  
ATOM   4588  HN  HIS A 461      45.383  44.634  59.522  1.00  0.00           H  
ATOM   4589  HD1 HIS A 461      46.979  45.324  64.109  1.00  0.00           H  
ATOM   4590  HE2 HIS A 461      49.615  48.415  63.722  1.00  0.00           H  
ATOM   4591  N   ILE A 462      48.544  46.840  58.429  1.00 31.49           N  
ATOM   4592  CA  ILE A 462      49.661  46.573  57.490  1.00 29.88           C  
ATOM   4593  C   ILE A 462      50.967  46.227  58.238  1.00 26.58           C  
ATOM   4594  O   ILE A 462      51.690  45.270  57.840  1.00 31.38           O  
ATOM   4595  CB  ILE A 462      49.889  47.799  56.492  1.00 31.28           C  
ATOM   4596  CG1 ILE A 462      48.654  48.002  55.591  1.00 38.12           C  
ATOM   4597  CG2 ILE A 462      51.095  47.600  55.559  1.00 33.54           C  
ATOM   4598  CD1 ILE A 462      48.128  46.743  54.916  1.00 46.25           C  
ATOM   4599  HN  ILE A 462      48.106  47.761  58.424  1.00  0.00           H  
ATOM   4600  N   GLU A 463      51.271  47.023  59.245  1.00 25.92           N  
ATOM   4601  CA  GLU A 463      52.479  46.887  60.004  1.00 28.56           C  
ATOM   4602  C   GLU A 463      52.527  45.507  60.716  1.00 31.85           C  
ATOM   4603  O   GLU A 463      53.591  44.875  60.807  1.00 27.95           O  
ATOM   4604  CB  GLU A 463      52.648  48.016  61.029  1.00 30.63           C  
ATOM   4605  CG  GLU A 463      52.739  49.418  60.415  1.00 37.70           C  
ATOM   4606  CD  GLU A 463      51.333  50.104  60.198  1.00 42.78           C  
ATOM   4607  OE1 GLU A 463      50.232  49.517  60.036  1.00 34.36           O  
ATOM   4608  OE2 GLU A 463      51.334  51.309  60.252  1.00 47.43           O1-
ATOM   4609  HN  GLU A 463      50.619  47.767  59.494  1.00  0.00           H  
ATOM   4610  N   ALA A 464      51.352  45.016  61.140  1.00 30.88           N  
ATOM   4611  CA  ALA A 464      51.254  43.741  61.859  1.00 28.30           C  
ATOM   4612  C   ALA A 464      51.450  42.617  60.892  1.00 28.04           C  
ATOM   4613  O   ALA A 464      52.108  41.635  61.228  1.00 24.19           O  
ATOM   4614  CB  ALA A 464      49.894  43.606  62.562  1.00 29.03           C  
ATOM   4615  HN  ALA A 464      50.500  45.546  60.956  1.00  0.00           H  
ATOM   4616  N   VAL A 465      50.857  42.737  59.704  1.00 23.37           N  
ATOM   4617  CA  VAL A 465      50.967  41.706  58.701  1.00 27.58           C  
ATOM   4618  C   VAL A 465      52.461  41.570  58.284  1.00 26.74           C  
ATOM   4619  O   VAL A 465      52.990  40.441  58.125  1.00 23.30           O  
ATOM   4620  CB  VAL A 465      50.122  42.013  57.496  1.00 27.86           C  
ATOM   4621  CG1 VAL A 465      50.505  41.184  56.287  1.00 28.26           C  
ATOM   4622  CG2 VAL A 465      48.636  41.931  57.841  1.00 28.12           C  
ATOM   4623  HN  VAL A 465      50.314  43.576  59.500  1.00  0.00           H  
ATOM   4624  N   SER A 466      53.134  42.701  58.177  1.00 28.31           N  
ATOM   4625  CA  SER A 466      54.533  42.697  57.771  1.00 32.23           C  
ATOM   4626  C   SER A 466      55.417  42.067  58.924  1.00 28.84           C  
ATOM   4627  O   SER A 466      56.321  41.270  58.665  1.00 25.41           O  
ATOM   4628  CB  SER A 466      54.933  44.133  57.371  1.00 33.00           C  
ATOM   4629  OG  SER A 466      56.278  44.273  57.459  1.00 36.46           O  
ATOM   4630  HN  SER A 466      52.670  43.586  58.381  1.00  0.00           H  
ATOM   4631  HG  SER A 466      56.524  45.157  57.213  1.00  0.00           H  
ATOM   4632  N   PHE A 467      55.098  42.371  60.174  1.00 24.06           N  
ATOM   4633  CA  PHE A 467      55.778  41.773  61.296  1.00 25.04           C  
ATOM   4634  C   PHE A 467      55.644  40.270  61.342  1.00 25.11           C  
ATOM   4635  O   PHE A 467      56.626  39.568  61.492  1.00 23.38           O  
ATOM   4636  CB  PHE A 467      55.328  42.446  62.606  1.00 22.56           C  
ATOM   4637  CG  PHE A 467      55.502  41.600  63.821  1.00 24.79           C  
ATOM   4638  CD1 PHE A 467      56.737  41.434  64.400  1.00 23.23           C  
ATOM   4639  CD2 PHE A 467      54.419  41.042  64.426  1.00 25.17           C  
ATOM   4640  CE1 PHE A 467      56.914  40.611  65.486  1.00 24.93           C  
ATOM   4641  CE2 PHE A 467      54.585  40.297  65.560  1.00 24.63           C  
ATOM   4642  CZ  PHE A 467      55.818  40.107  66.091  1.00 25.05           C  
ATOM   4643  HN  PHE A 467      54.352  43.045  60.347  1.00  0.00           H  
ATOM   4644  N   ILE A 468      54.415  39.771  61.234  1.00 23.17           N  
ATOM   4645  CA  ILE A 468      54.126  38.334  61.248  1.00 24.30           C  
ATOM   4646  C   ILE A 468      54.878  37.621  60.116  1.00 25.58           C  
ATOM   4647  O   ILE A 468      55.449  36.559  60.355  1.00 22.12           O  
ATOM   4648  CB  ILE A 468      52.640  38.045  61.187  1.00 23.51           C  
ATOM   4649  CG1 ILE A 468      51.948  38.509  62.475  1.00 25.78           C  
ATOM   4650  CG2 ILE A 468      52.371  36.577  60.893  1.00 24.26           C  
ATOM   4651  CD1 ILE A 468      50.426  38.809  62.286  1.00 27.52           C  
ATOM   4652  HN  ILE A 468      53.635  40.421  61.137  1.00  0.00           H  
ATOM   4653  N   ARG A 469      54.880  38.174  58.913  1.00 22.22           N  
ATOM   4654  CA  ARG A 469      55.568  37.569  57.811  1.00 22.18           C  
ATOM   4655  C   ARG A 469      57.094  37.539  58.039  1.00 21.69           C  
ATOM   4656  O   ARG A 469      57.770  36.564  57.620  1.00 23.31           O  
ATOM   4657  CB  ARG A 469      55.245  38.366  56.565  1.00 22.56           C  
ATOM   4658  CG  ARG A 469      53.877  38.062  56.035  1.00 23.44           C  
ATOM   4659  CD  ARG A 469      53.530  38.999  54.819  1.00 27.38           C  
ATOM   4660  NE  ARG A 469      52.328  38.452  54.158  1.00 29.96           N  
ATOM   4661  CZ  ARG A 469      51.509  39.139  53.343  1.00 36.22           C  
ATOM   4662  NH1 ARG A 469      51.728  40.396  53.081  1.00 30.32           N1+
ATOM   4663  NH2 ARG A 469      50.450  38.564  52.834  1.00 33.00           N  
ATOM   4664  HN  ARG A 469      54.380  39.051  58.767  1.00  0.00           H  
ATOM   4665  HE  ARG A 469      52.101  37.473  54.334  1.00  0.00           H  
ATOM   4666 1HH1 ARG A 469      51.107  40.917  52.463  1.00  0.00           H  
ATOM   4667 2HH1 ARG A 469      52.554  40.844  53.478  1.00  0.00           H  
ATOM   4668 1HH2 ARG A 469      49.829  39.085  52.216  1.00  0.00           H  
ATOM   4669 2HH2 ARG A 469      50.279  37.580  53.039  1.00  0.00           H  
ATOM   4670  N   GLU A 470      57.609  38.574  58.686  1.00 22.65           N  
ATOM   4671  CA  GLU A 470      59.020  38.614  59.031  1.00 25.35           C  
ATOM   4672  C   GLU A 470      59.391  37.547  60.065  1.00 25.37           C  
ATOM   4673  O   GLU A 470      60.417  36.871  59.945  1.00 25.81           O  
ATOM   4674  CB  GLU A 470      59.414  39.983  59.467  1.00 28.44           C  
ATOM   4675  CG  GLU A 470      60.871  40.136  59.925  1.00 29.47           C  
ATOM   4676  CD  GLU A 470      61.245  41.592  60.286  1.00 36.18           C  
ATOM   4677  OE1 GLU A 470      60.522  42.532  59.902  1.00 46.75           O  
ATOM   4678  OE2 GLU A 470      62.217  41.814  61.018  1.00 40.21           O1-
ATOM   4679  HN  GLU A 470      57.006  39.355  58.946  1.00  0.00           H  
ATOM   4680  N   VAL A 471      58.591  37.411  61.123  1.00 22.62           N  
ATOM   4681  CA  VAL A 471      58.784  36.403  62.118  1.00 22.08           C  
ATOM   4682  C   VAL A 471      58.886  35.056  61.460  1.00 23.46           C  
ATOM   4683  O   VAL A 471      59.790  34.300  61.726  1.00 23.89           O  
ATOM   4684  CB  VAL A 471      57.591  36.346  63.105  1.00 22.69           C  
ATOM   4685  CG1 VAL A 471      57.593  35.053  63.921  1.00 25.16           C  
ATOM   4686  CG2 VAL A 471      57.664  37.553  64.006  1.00 22.91           C  
ATOM   4687  HN  VAL A 471      57.807  38.055  61.227  1.00  0.00           H  
ATOM   4688  N   ASN A 472      57.903  34.727  60.649  1.00 20.95           N  
ATOM   4689  CA  ASN A 472      57.841  33.432  60.112  1.00 23.88           C  
ATOM   4690  C   ASN A 472      58.937  33.206  59.081  1.00 26.73           C  
ATOM   4691  O   ASN A 472      59.471  32.089  59.009  1.00 26.35           O  
ATOM   4692  CB  ASN A 472      56.473  33.122  59.502  1.00 24.45           C  
ATOM   4693  CG  ASN A 472      55.407  32.752  60.578  1.00 25.75           C  
ATOM   4694  ND2 ASN A 472      55.836  31.997  61.520  1.00 19.56           N  
ATOM   4695  OD1 ASN A 472      54.219  33.181  60.556  1.00 28.80           O  
ATOM   4696  HN  ASN A 472      57.187  35.413  60.411  1.00  0.00           H  
ATOM   4697 1HD2 ASN A 472      55.139  31.755  62.224  1.00  0.00           H  
ATOM   4698 2HD2 ASN A 472      56.795  31.651  61.538  1.00  0.00           H  
ATOM   4699  N   THR A 473      59.235  34.213  58.263  1.00 22.50           N  
ATOM   4700  CA  THR A 473      60.389  34.066  57.352  1.00 22.80           C  
ATOM   4701  C   THR A 473      61.695  33.753  58.112  1.00 24.92           C  
ATOM   4702  O   THR A 473      62.434  32.792  57.770  1.00 25.66           O  
ATOM   4703  CB  THR A 473      60.554  35.351  56.536  1.00 25.00           C  
ATOM   4704  CG2 THR A 473      61.795  35.304  55.593  1.00 25.22           C  
ATOM   4705  OG1 THR A 473      59.358  35.525  55.791  1.00 22.70           O  
ATOM   4706  HN  THR A 473      58.679  35.068  58.265  1.00  0.00           H  
ATOM   4707  HG1 THR A 473      59.460  36.322  55.285  1.00  0.00           H  
ATOM   4708  N   LEU A 474      62.013  34.546  59.140  1.00 22.51           N  
ATOM   4709  CA  LEU A 474      63.247  34.355  59.841  1.00 22.02           C  
ATOM   4710  C   LEU A 474      63.276  33.055  60.619  1.00 25.88           C  
ATOM   4711  O   LEU A 474      64.277  32.319  60.642  1.00 21.38           O  
ATOM   4712  CB  LEU A 474      63.513  35.532  60.750  1.00 21.16           C  
ATOM   4713  CG  LEU A 474      63.752  36.790  59.929  1.00 22.93           C  
ATOM   4714  CD1 LEU A 474      63.833  37.944  60.958  1.00 25.28           C  
ATOM   4715  CD2 LEU A 474      65.057  36.715  59.102  1.00 25.60           C  
ATOM   4716  HN  LEU A 474      61.375  35.289  59.426  1.00  0.00           H  
ATOM   4717  N   LEU A 475      62.165  32.706  61.250  1.00 21.41           N  
ATOM   4718  CA  LEU A 475      62.132  31.512  62.066  1.00 22.93           C  
ATOM   4719  C   LEU A 475      62.452  30.262  61.242  1.00 22.88           C  
ATOM   4720  O   LEU A 475      63.290  29.438  61.649  1.00 22.10           O  
ATOM   4721  CB  LEU A 475      60.761  31.358  62.703  1.00 25.59           C  
ATOM   4722  CG  LEU A 475      60.485  30.287  63.681  1.00 31.69           C  
ATOM   4723  CD1 LEU A 475      61.595  30.253  64.719  1.00 31.27           C  
ATOM   4724  CD2 LEU A 475      59.128  30.641  64.391  1.00 29.78           C  
ATOM   4725  HN  LEU A 475      61.328  33.282  61.160  1.00  0.00           H  
ATOM   4726  N   PHE A 476      61.781  30.088  60.132  1.00 22.18           N  
ATOM   4727  CA  PHE A 476      62.044  28.948  59.323  1.00 24.16           C  
ATOM   4728  C   PHE A 476      63.456  28.989  58.662  1.00 26.05           C  
ATOM   4729  O   PHE A 476      64.004  27.925  58.419  1.00 26.20           O  
ATOM   4730  CB  PHE A 476      60.974  28.765  58.210  1.00 23.45           C  
ATOM   4731  CG  PHE A 476      59.673  28.222  58.737  1.00 22.10           C  
ATOM   4732  CD1 PHE A 476      59.543  26.874  59.084  1.00 23.51           C  
ATOM   4733  CD2 PHE A 476      58.597  29.102  59.016  1.00 22.75           C  
ATOM   4734  CE1 PHE A 476      58.349  26.411  59.622  1.00 23.40           C  
ATOM   4735  CE2 PHE A 476      57.451  28.619  59.579  1.00 21.22           C  
ATOM   4736  CZ  PHE A 476      57.290  27.278  59.829  1.00 20.50           C  
ATOM   4737  HN  PHE A 476      61.074  30.766  59.849  1.00  0.00           H  
ATOM   4738  N   GLU A 477      64.016  30.162  58.390  1.00 24.60           N  
ATOM   4739  CA  GLU A 477      65.389  30.231  57.797  1.00 26.00           C  
ATOM   4740  C   GLU A 477      66.415  29.801  58.849  1.00 24.86           C  
ATOM   4741  O   GLU A 477      67.251  28.927  58.620  1.00 24.04           O  
ATOM   4742  CB  GLU A 477      65.652  31.629  57.255  1.00 24.29           C  
ATOM   4743  CG  GLU A 477      64.785  31.892  56.015  1.00 24.64           C  
ATOM   4744  CD  GLU A 477      64.857  33.327  55.440  1.00 29.58           C  
ATOM   4745  OE1 GLU A 477      65.272  34.310  56.104  1.00 26.62           O  
ATOM   4746  OE2 GLU A 477      64.475  33.439  54.259  1.00 33.88           O1-
ATOM   4747  HN  GLU A 477      63.506  31.023  58.587  1.00  0.00           H  
ATOM   4748  N   TYR A 478      66.323  30.392  60.059  1.00 20.27           N  
ATOM   4749  CA  TYR A 478      67.246  30.059  61.109  1.00 20.58           C  
ATOM   4750  C   TYR A 478      67.061  28.673  61.730  1.00 22.45           C  
ATOM   4751  O   TYR A 478      68.075  28.049  62.123  1.00 20.71           O  
ATOM   4752  CB  TYR A 478      67.226  31.122  62.224  1.00 21.47           C  
ATOM   4753  CG  TYR A 478      67.894  32.408  61.960  1.00 20.17           C  
ATOM   4754  CD1 TYR A 478      69.278  32.512  61.973  1.00 23.61           C  
ATOM   4755  CD2 TYR A 478      67.190  33.550  61.737  1.00 21.79           C  
ATOM   4756  CE1 TYR A 478      69.900  33.734  61.829  1.00 26.63           C  
ATOM   4757  CE2 TYR A 478      67.819  34.770  61.526  1.00 22.21           C  
ATOM   4758  CZ  TYR A 478      69.176  34.858  61.538  1.00 22.92           C  
ATOM   4759  OH  TYR A 478      69.805  36.082  61.355  1.00 24.02           O  
ATOM   4760  HN  TYR A 478      65.591  31.082  60.230  1.00  0.00           H  
ATOM   4761  HH  TYR A 478      69.302  36.862  61.153  1.00  0.00           H  
ATOM   4762  N   PHE A 479      65.816  28.168  61.805  1.00 20.28           N  
ATOM   4763  CA  PHE A 479      65.504  26.908  62.460  1.00 19.39           C  
ATOM   4764  C   PHE A 479      64.583  26.098  61.617  1.00 21.06           C  
ATOM   4765  O   PHE A 479      63.378  26.027  61.829  1.00 22.52           O  
ATOM   4766  CB  PHE A 479      64.896  27.217  63.848  1.00 20.98           C  
ATOM   4767  CG  PHE A 479      65.797  28.064  64.721  1.00 20.06           C  
ATOM   4768  CD1 PHE A 479      66.859  27.449  65.334  1.00 22.96           C  
ATOM   4769  CD2 PHE A 479      65.604  29.393  64.915  1.00 21.32           C  
ATOM   4770  CE1 PHE A 479      67.713  28.063  66.177  1.00 25.30           C  
ATOM   4771  CE2 PHE A 479      66.482  30.067  65.687  1.00 17.54           C  
ATOM   4772  CZ  PHE A 479      67.546  29.435  66.324  1.00 21.53           C  
ATOM   4773  HN  PHE A 479      65.053  28.696  61.381  1.00  0.00           H  
ATOM   4774  N   PRO A 480      65.123  25.466  60.574  1.00 22.91           N  
ATOM   4775  CA  PRO A 480      64.215  24.719  59.709  1.00 24.37           C  
ATOM   4776  C   PRO A 480      63.611  23.555  60.441  1.00 21.61           C  
ATOM   4777  O   PRO A 480      64.188  22.967  61.342  1.00 23.62           O  
ATOM   4778  CB  PRO A 480      65.164  24.188  58.548  1.00 26.94           C  
ATOM   4779  CG  PRO A 480      66.322  25.137  58.590  1.00 27.57           C  
ATOM   4780  CD  PRO A 480      66.494  25.498  60.072  1.00 23.92           C  
ATOM   4781  N   GLY A 481      62.483  23.153  60.007  1.00 22.13           N  
ATOM   4782  CA  GLY A 481      61.863  21.987  60.591  1.00 21.96           C  
ATOM   4783  C   GLY A 481      61.008  22.224  61.850  1.00 21.98           C  
ATOM   4784  O   GLY A 481      60.567  21.286  62.472  1.00 20.07           O  
ATOM   4785  HN  GLY A 481      62.019  23.653  59.249  1.00  0.00           H  
ATOM   4786  N   ILE A 482      60.858  23.474  62.224  1.00 19.86           N  
ATOM   4787  CA  ILE A 482      60.025  23.841  63.408  1.00 21.63           C  
ATOM   4788  C   ILE A 482      58.533  23.891  63.073  1.00 22.74           C  
ATOM   4789  O   ILE A 482      58.119  23.735  61.924  1.00 20.08           O  
ATOM   4790  CB  ILE A 482      60.510  25.166  64.044  1.00 20.03           C  
ATOM   4791  CG1 ILE A 482      60.484  26.366  63.160  1.00 19.64           C  
ATOM   4792  CG2 ILE A 482      61.912  24.951  64.597  1.00 19.45           C  
ATOM   4793  CD1 ILE A 482      59.138  27.022  62.994  1.00 20.79           C  
ATOM   4794  HN  ILE A 482      61.321  24.212  61.693  1.00  0.00           H  
ATOM   4795  N   LEU A 483      57.697  24.005  64.091  1.00 19.15           N  
ATOM   4796  CA  LEU A 483      56.276  24.272  63.902  1.00 21.45           C  
ATOM   4797  C   LEU A 483      55.952  25.703  64.228  1.00 20.43           C  
ATOM   4798  O   LEU A 483      56.430  26.231  65.264  1.00 21.45           O  
ATOM   4799  CB  LEU A 483      55.453  23.325  64.825  1.00 20.60           C  
ATOM   4800  CG  LEU A 483      55.575  21.846  64.516  1.00 23.34           C  
ATOM   4801  CD1 LEU A 483      54.880  21.049  65.595  1.00 29.07           C  
ATOM   4802  CD2 LEU A 483      55.003  21.585  63.139  1.00 27.62           C  
ATOM   4803  HN  LEU A 483      58.058  23.903  65.040  1.00  0.00           H  
ATOM   4804  N   SER A 484      55.197  26.356  63.365  1.00 18.70           N  
ATOM   4805  CA  SER A 484      54.705  27.700  63.667  1.00 20.58           C  
ATOM   4806  C   SER A 484      53.213  27.646  63.435  1.00 19.85           C  
ATOM   4807  O   SER A 484      52.720  27.553  62.291  1.00 19.73           O  
ATOM   4808  CB  SER A 484      55.334  28.751  62.809  1.00 20.28           C  
ATOM   4809  OG  SER A 484      54.893  30.065  63.198  1.00 20.94           O  
ATOM   4810  HN  SER A 484      54.954  25.918  62.476  1.00  0.00           H  
ATOM   4811  HG  SER A 484      55.293  30.733  62.653  1.00  0.00           H  
ATOM   4812  N   ILE A 485      52.477  27.699  64.504  1.00 19.10           N  
ATOM   4813  CA  ILE A 485      51.059  27.413  64.505  1.00 17.34           C  
ATOM   4814  C   ILE A 485      50.279  28.660  64.849  1.00 20.98           C  
ATOM   4815  O   ILE A 485      50.595  29.359  65.819  1.00 20.64           O  
ATOM   4816  CB  ILE A 485      50.798  26.318  65.556  1.00 18.59           C  
ATOM   4817  CG1 ILE A 485      51.681  25.108  65.375  1.00 20.25           C  
ATOM   4818  CG2 ILE A 485      49.316  25.867  65.594  1.00 21.43           C  
ATOM   4819  CD1 ILE A 485      51.536  24.050  66.494  1.00 22.48           C  
ATOM   4820  HN  ILE A 485      52.921  27.955  65.386  1.00  0.00           H  
ATOM   4821  N   ALA A 486      49.194  28.920  64.106  1.00 20.35           N  
ATOM   4822  CA  ALA A 486      48.359  30.078  64.331  1.00 19.96           C  
ATOM   4823  C   ALA A 486      46.979  29.639  64.728  1.00 19.82           C  
ATOM   4824  O   ALA A 486      46.438  28.679  64.134  1.00 19.22           O  
ATOM   4825  CB  ALA A 486      48.229  30.930  63.049  1.00 22.15           C  
ATOM   4826  HN  ALA A 486      48.949  28.276  63.354  1.00  0.00           H  
ATOM   4827  N   GLU A 487      46.359  30.374  65.680  1.00 19.84           N  
ATOM   4828  CA  GLU A 487      44.852  30.388  65.736  1.00 21.43           C  
ATOM   4829  C   GLU A 487      44.359  31.725  65.200  1.00 23.00           C  
ATOM   4830  O   GLU A 487      44.732  32.773  65.738  1.00 25.71           O  
ATOM   4831  CB  GLU A 487      44.312  30.194  67.159  1.00 23.32           C  
ATOM   4832  CG  GLU A 487      42.767  30.369  67.233  1.00 24.77           C  
ATOM   4833  CD  GLU A 487      42.396  31.797  67.712  1.00 30.00           C  
ATOM   4834  OE1 GLU A 487      42.903  32.155  68.779  1.00 37.09           O  
ATOM   4835  OE2 GLU A 487      41.700  32.482  66.970  1.00 33.18           O1-
ATOM   4836  HN  GLU A 487      46.905  30.913  66.352  1.00  0.00           H  
ATOM   4837  N   GLU A 488      43.607  31.703  64.091  1.00 23.57           N  
ATOM   4838  CA  GLU A 488      43.097  32.909  63.420  1.00 23.04           C  
ATOM   4839  C   GLU A 488      41.641  32.623  63.165  1.00 27.98           C  
ATOM   4840  O   GLU A 488      41.293  31.645  62.583  1.00 24.94           O  
ATOM   4841  CB  GLU A 488      43.838  33.207  62.127  1.00 27.66           C  
ATOM   4842  CG  GLU A 488      43.737  34.614  61.673  1.00 26.64           C  
ATOM   4843  CD  GLU A 488      42.292  35.006  61.154  1.00 29.64           C  
ATOM   4844  OE1 GLU A 488      41.925  36.122  61.467  1.00 31.49           O  
ATOM   4845  OE2 GLU A 488      41.513  34.218  60.575  1.00 29.77           O1-
ATOM   4846  HN  GLU A 488      43.374  30.795  63.688  1.00  0.00           H  
ATOM   4847  N   SER A 489      40.757  33.408  63.752  1.00 30.92           N  
ATOM   4848  CA  SER A 489      39.352  33.024  63.718  1.00 29.87           C  
ATOM   4849  C   SER A 489      38.501  33.862  62.802  1.00 35.16           C  
ATOM   4850  O   SER A 489      37.296  33.931  63.031  1.00 34.39           O  
ATOM   4851  CB  SER A 489      38.776  33.065  65.171  1.00 35.98           C  
ATOM   4852  OG  SER A 489      39.228  31.867  65.940  1.00 38.28           O  
ATOM   4853  HN  SER A 489      41.051  34.265  64.220  1.00  0.00           H  
ATOM   4854  HG  SER A 489      38.878  31.892  66.823  1.00  0.00           H  
ATOM   4855  N   THR A 490      39.057  34.490  61.773  1.00 33.51           N  
ATOM   4856  CA  THR A 490      38.205  35.266  60.815  1.00 39.06           C  
ATOM   4857  C   THR A 490      38.312  34.655  59.459  1.00 42.42           C  
ATOM   4858  O   THR A 490      38.700  33.482  59.298  1.00 39.23           O  
ATOM   4859  CB  THR A 490      38.576  36.719  60.724  1.00 36.60           C  
ATOM   4860  CG2 THR A 490      38.389  37.353  62.064  1.00 35.81           C  
ATOM   4861  OG1 THR A 490      39.926  36.847  60.227  1.00 34.26           O  
ATOM   4862  HN  THR A 490      40.066  34.444  61.634  1.00  0.00           H  
ATOM   4863  HG1 THR A 490      40.161  37.766  60.169  1.00  0.00           H  
ATOM   4864  N   GLU A 491      38.045  35.284  58.367  1.00 41.95           N  
ATOM   4865  CA  GLU A 491      38.472  34.256  57.350  1.00 51.65           C  
ATOM   4866  C   GLU A 491      39.714  34.509  56.580  1.00 42.46           C  
ATOM   4867  O   GLU A 491      39.827  34.186  55.406  1.00 34.29           O  
ATOM   4868  CB  GLU A 491      37.319  33.618  56.611  1.00 56.02           C  
ATOM   4869  CG  GLU A 491      36.961  32.298  57.321  1.00 61.02           C  
ATOM   4870  CD  GLU A 491      35.556  31.859  57.022  1.00 77.49           C  
ATOM   4871  OE1 GLU A 491      34.657  32.692  57.246  1.00 83.48           O  
ATOM   4872  OE2 GLU A 491      35.359  30.697  56.580  1.00 81.36           O1-
ATOM   4873  HN  GLU A 491      37.654  36.216  58.229  1.00  0.00           H  
ATOM   4874  N   TRP A 492      40.696  34.998  57.311  1.00 34.28           N  
ATOM   4875  CA  TRP A 492      41.898  35.485  56.671  1.00 33.89           C  
ATOM   4876  C   TRP A 492      42.492  34.380  55.882  1.00 29.56           C  
ATOM   4877  O   TRP A 492      42.641  33.267  56.375  1.00 30.50           O  
ATOM   4878  CB  TRP A 492      42.880  35.925  57.725  1.00 31.70           C  
ATOM   4879  CG  TRP A 492      44.045  36.678  57.134  1.00 32.68           C  
ATOM   4880  CD1 TRP A 492      45.112  36.158  56.484  1.00 33.42           C  
ATOM   4881  CD2 TRP A 492      44.214  38.095  57.135  1.00 31.08           C  
ATOM   4882  CE2 TRP A 492      45.405  38.361  56.500  1.00 32.07           C  
ATOM   4883  CE3 TRP A 492      43.450  39.154  57.615  1.00 38.91           C  
ATOM   4884  NE1 TRP A 492      45.948  37.154  56.111  1.00 33.43           N  
ATOM   4885  CZ2 TRP A 492      45.870  39.662  56.304  1.00 35.85           C  
ATOM   4886  CZ3 TRP A 492      43.921  40.439  57.476  1.00 36.36           C  
ATOM   4887  CH2 TRP A 492      45.127  40.683  56.832  1.00 36.12           C  
ATOM   4888  HN  TRP A 492      40.608  35.033  58.327  1.00  0.00           H  
ATOM   4889  HE1 TRP A 492      46.835  37.032  55.622  1.00  0.00           H  
ATOM   4890  N   GLU A 493      42.867  34.675  54.664  1.00 29.37           N  
ATOM   4891  CA  GLU A 493      43.349  33.676  53.758  1.00 31.89           C  
ATOM   4892  C   GLU A 493      44.846  33.373  53.847  1.00 26.99           C  
ATOM   4893  O   GLU A 493      45.618  34.248  54.123  1.00 31.46           O  
ATOM   4894  CB  GLU A 493      43.018  34.107  52.290  1.00 36.75           C  
ATOM   4895  CG  GLU A 493      41.495  33.880  52.085  1.00 47.98           C  
ATOM   4896  CD  GLU A 493      40.947  34.226  50.686  1.00 61.10           C  
ATOM   4897  OE1 GLU A 493      39.765  33.886  50.414  1.00 71.68           O  
ATOM   4898  OE2 GLU A 493      41.676  34.845  49.890  1.00 57.25           O1-
ATOM   4899  HN  GLU A 493      42.815  35.644  54.351  1.00  0.00           H  
ATOM   4900  N   LYS A 494      45.232  32.138  53.519  1.00 25.15           N  
ATOM   4901  CA  LYS A 494      46.672  31.802  53.380  1.00 29.66           C  
ATOM   4902  C   LYS A 494      47.488  32.000  54.699  1.00 25.39           C  
ATOM   4903  O   LYS A 494      48.679  32.399  54.699  1.00 25.87           O  
ATOM   4904  CB  LYS A 494      47.311  32.562  52.219  1.00 29.67           C  
ATOM   4905  CG  LYS A 494      46.585  32.176  50.894  1.00 39.91           C  
ATOM   4906  CD  LYS A 494      47.337  32.823  49.735  1.00 45.83           C  
ATOM   4907  CE  LYS A 494      46.954  32.189  48.400  1.00 54.69           C  
ATOM   4908  NZ  LYS A 494      47.858  32.785  47.342  1.00 63.35           N1+
ATOM   4909  HN  LYS A 494      44.529  31.416  53.362  1.00  0.00           H  
ATOM   4910  HZ1 LYS A 494      47.602  32.361  46.450  1.00  0.00           H  
ATOM   4911  HZ2 LYS A 494      48.849  32.684  47.561  1.00  0.00           H  
ATOM   4912  HZ3 LYS A 494      47.830  33.804  47.322  1.00  0.00           H  
ATOM   4913  N   VAL A 495      46.849  31.711  55.790  1.00 24.23           N  
ATOM   4914  CA  VAL A 495      47.528  31.842  57.098  1.00 25.06           C  
ATOM   4915  C   VAL A 495      48.755  30.928  57.173  1.00 22.01           C  
ATOM   4916  O   VAL A 495      49.842  31.341  57.597  1.00 24.64           O  
ATOM   4917  CB  VAL A 495      46.554  31.484  58.193  1.00 26.13           C  
ATOM   4918  CG1 VAL A 495      47.288  31.432  59.567  1.00 27.25           C  
ATOM   4919  CG2 VAL A 495      45.448  32.554  58.269  1.00 24.79           C  
ATOM   4920  HN  VAL A 495      45.880  31.394  55.746  1.00  0.00           H  
ATOM   4921  N   SER A 496      48.556  29.693  56.791  1.00 22.73           N  
ATOM   4922  CA  SER A 496      49.554  28.638  56.810  1.00 24.59           C  
ATOM   4923  C   SER A 496      50.195  28.350  55.456  1.00 26.32           C  
ATOM   4924  O   SER A 496      50.581  27.233  55.172  1.00 28.82           O  
ATOM   4925  CB  SER A 496      49.027  27.334  57.439  1.00 24.00           C  
ATOM   4926  OG  SER A 496      47.963  26.725  56.711  1.00 25.97           O  
ATOM   4927  HN  SER A 496      47.625  29.451  56.452  1.00  0.00           H  
ATOM   4928  HG  SER A 496      47.638  25.921  57.099  1.00  0.00           H  
ATOM   4929  N   ARG A 497      50.388  29.395  54.690  1.00 28.16           N  
ATOM   4930  CA  ARG A 497      51.040  29.291  53.410  1.00 28.65           C  
ATOM   4931  C   ARG A 497      52.281  30.190  53.450  1.00 27.45           C  
ATOM   4932  O   ARG A 497      52.384  31.164  54.220  1.00 28.02           O  
ATOM   4933  CB  ARG A 497      50.081  29.701  52.262  1.00 28.93           C  
ATOM   4934  CG  ARG A 497      48.835  28.794  52.105  1.00 31.88           C  
ATOM   4935  CD  ARG A 497      49.209  27.544  51.351  1.00 33.45           C  
ATOM   4936  NE  ARG A 497      48.143  26.543  51.263  1.00 37.86           N  
ATOM   4937  CZ  ARG A 497      48.045  25.457  52.008  1.00 37.28           C  
ATOM   4938  NH1 ARG A 497      48.934  25.216  52.983  1.00 47.37           N1+
[truncated: 217,958 more chars]
