# Supplementary material for: Computational discovery of natural inhibitors targeting enterovirus D68 3C protease using molecular docking pharmacokinetics and dynamics simulations
Source: Sci Rep. 2025 Mar 31;15:11015. doi: 10.1038/s41598-025-95163-y (PMC11958634; doi:10.1038/s41598-025-95163-y)
Supplement: Supplementary file 1 — Supplementary Information 1. [file 41598_2025_95163_MOESM1_ESM.zip › MDS-100-results/MDS-100-results/5gqy-265237-mmgbsa/5gqy-265237-mmgbsa.log]

--------------------------------------------------------------------------------
    Prime MMGBSA v3.000
--------------------------------------------------------------------------------
JobId          : DESKTOP-7DI55CU-0-675e3f25
Name           : 5gqy-265237-mmgbsa
Program        : Prime MMGBSA v3.000
Host           : DESKTOP-7DI55CU
Dir            : C:\Users\Smart Encoders\Downloads\1-TEMP\MDS-100\5gqy-265237-mmgbsa
HostEntry      : localhost
JobHost        : DESKTOP-7DI55CU
JobDir         : C:\Users\Smart Encoders\AppData\Local\Schrodinger\tmp\5gqy-265237-mmgbsa
JobSchrodinger : C:\Program Files\Schrodinger2021-2
Commandline    : C:\Program Files\Schrodinger2021-2\prime_mmgbsa.exe -OVERWRITE -prime_opt OPLS_VERSION=OPLS_2005 5gqy-265237-mmgbsa_pv.maegz -HOST localhost:1 -NJOBS 1 -PROJ "C:\Users\Smart Encoders\AppData\Local\Schrodinger\tmp\Tmp_15Dec2024_0728_46650" -DISP append -VIEWNAME prime_mmgbsa_gui.PrimeMmgbsaPanel -TMPLAUNCHDIR
StartTime      : 2024-12-15-07:29:58
--------------------------------------------------------------------------------
--------------------------------------------------------------------------------


Optimizing Protein-Ligand Complexes

   Options Passed to Prime   
   PRIME_TYPE                               REAL_MIN                      
    ADD_MISSING_SIDE_CHAINS                  no                            
    ENERGY_BREAKDOWN                         yes                           
    OPLS_VERSION                             OPLS_2005                     


MMGBSA dG Bind: The binding energy of the receptor and ligand as calculated by
         the Prime Energy, a Molecular Mechanics + Implicit Solvent Energy
         Function (kcals/mol)
       = PrimeEnergy(Optimized Complex)
        - PrimeEnergy(Optimized Free Ligand)
        - PrimeEnergy(Optimized Free Receptor)

MMGBSA dG Bind(NS):  A version of dG Bind that does not include contributions
         from receptor or ligand strain. (kcals/mol)
       = PrimeEnergy(Optimized Complex)
        - PrimeEnergy(Ligand Geometry From Optimized Complex)
        - PrimeEnergy(Receptor Geometry From Optimized Complex)

Lig Strain Energy:  A prediction of the energetic penalty due to strain between
        the ligand in the complex and the ligand in the free state based on the
        difference in Prime Energy (kcals/mol).
      = PrimeEnergy(Ligand Geometry From Optimized Complex)
       - PrimeEnergy(Optimized Free Ligand)

Rec Strain Energy:  A prediction of the energetic penalty due to strain between
        the receptor in the complex and the receptor in the free state based on
        the difference in Prime Energy (kcals/mol).
      = PrimeEnergy(Receptor Geometry From Optimized Complex)
       - PrimeEnergy(Optimized Free Receptor)

Logs of component Prime calculations written to 5gqy-265237-mmgbsa.Prime.log
All Entries Succesfully Processed
Total Time Elapsed (hours:minutes:seconds)    0:04:06
