# Supplementary material for: Computational discovery of natural inhibitors targeting enterovirus D68 3C protease using molecular docking pharmacokinetics and dynamics simulations
Source: Sci Rep. 2025 Mar 31;15:11015. doi: 10.1038/s41598-025-95163-y (PMC11958634; doi:10.1038/s41598-025-95163-y)
Supplement: Supplementary file 1 — Supplementary Information 1. [file 41598_2025_95163_MOESM1_ESM.zip › MDS-100-results/MDS-100-results/5gqy-265237-mmgbsa/5gqy-265237-mmgbsa.Prime.log]

==============================================================================

  Prime-MMGBSA: 5gqy-265237-mmgbsa-FreeReceptor

==============================================================================

  Prime version 6.4 (r117) Refine Structure: Energy calculation

==============================================================================

        

Using the following input parameters:

   ADD_MISSING_SIDE_CHAINS	no

   ENERGY_BREAKDOWN	yes

   LICENSE_HANDLE	1

   LIGAND	asl = atom.i_psp_Prime_MMGBSA_Ligand 1

   OPLS_VERSION	OPLS_2005

   SELECT	asl = atom.i_psp_Prime_MMGBSA_Selected 1

   SUPPRESS_PARTIAL_STRUCTURE_WARNINGS	yes


Number of CPU cores to use: 1


Using OPLS version OPLS_2005 for force-field parameters.


Pre-processing input

  Treating with residue ID check...

    Complete:  0 min  0 sec

  Treating with asl parsing...

    Complete:  0 min  0 sec

  Treating with naming consistency detection...

    Complete:  0 min  0 sec


 Random Number Seed Set to:   1397031920
 
 Contents of the control file:
   
   licensing handle 1
   file outdir "C:\Users\Smart Encoders\AppData\Local\Schrodinger\tmp\5gqy-265237-mmgbsa/"
   file datadir "C:\Program Files\Schrodinger2021-2\psp-v6.4\data/pop/"
   file vddir "C:\Program Files\Schrodinger2021-2\psp-v6.4\data/pop/"
   file tempdir "templates/"
   file protempdir "templates/"
   file usrtempdir "C:\Users\Smart Encoders\AppData\Local\Schrodinger\tmp\5gqy-265237-mmgbsa/"
   file gluefile "params.glue"
   file logfile stdout
   
   rand seed 0
   
   
   
   load simple 5gqy-265237-mmgbsa-FreeReceptor_0 Structure(39)  het yes ions yes wat yes mse2met no sym no   highest_occ no     opls_version OPLS_2005 missing no
   
   
   constraints load_from_ct
   energy param solv vsgb2.0
   
   
   
   
   energy param nbcut2_nn  40.0
   energy param nbcut2_cn  40.0
   energy param nbcut2_cc  40.0
   
   energy param uselipo yes
   
   
   
   
   
   energy byres beg end interaction_energy yes
   
   struct atom_SASA all res
   
   
   
   write mae SWIG_OUTPUT_STRUCTURE
   finalize yes
   
--Checked out   8 PSP Plop Tokens--
 Random number seed reset to :            0
[running at reduced cpu priority]
 
 Parameters chosen for PDB loading:
   All protein chains will be loaded.
   Sequence read from ATOM lines.
   Ions from PDB file INCLUDED.
   PDB file assumed to be experimental data.
   Waters from PDB file INCLUDED.
   HETATMs from PDB file INCLUDED.
   Hydrogens from PDB file INCLUDED.
   NO symmetry will be used.
   Atoms not in PDB file will NOT be optimized.
   Atomtyping Parameters (when reading directly from mae)
      OPLS Version OPLS_2005           
      Planarity       None
      Using Force Field Charges
      Not building in missing atoms from sidechains
 
 STARTING TO WORK ON FILE 5gqy-265237-mmgbsa-FreeReceptor_0
 Reading residue sequence from atoms in mae file
 
 Amino acid sequence, chain: A A:ILE_5      A:PRO_759   
    0 ILEB SER  ALA  ASP  GLN  VAL  ASN  GLN  ILE  ILE 
   10 TYR  ASN  LEU  HIE  HIP  ASP  PRO  PHE  GLU  ILE 
   20 LEU  GLY  CYS  HIE  LEU  LEU  GLU  GLU  GLY  LYS 
   30 ASN  THR  LYS  LYS  TRP  VAL  VAL  ARG  ALA  TYR 
   40 LEU  PRO  LYS  ALA  GLU  ALA  ALA  TRP  VAL  ILE 
   50 ARG  PRO  THR  GLU  ARG  LYS  GLU  ASP  PRO  MET 
   60 ASN  SER  VAL  HIE  HIE  PRO  ASN  PHE  PHE  GLU 
   70 CYS  ILE  ILE  GLU  THR  PRO  GLU  LEU  ASN  HID 
   80 TYR  GLN  LEU  LYS  VAL  LYS  GLU  GLY  GLU  HID 
   90 GLU  LYS  VAL  ILE  TYR  ASP  PRO  TYR  ALA  PHE 
  100 SER  SER  PRO  TYR  LEU  THR  ASP  GLU  ASP  ILE 
  110 TYR  LEU  PHE  SER  GLU  GLY  ASN  HIE  HIE  ARG 
  120 ILE  TYR  GLU  LYS  LEU  GLY  ALA  HIE  VAL  GLY 
  130 GLU  ILE  ASN  GLY  VAL  LYS  GLY  VAL  TYR  PHE 
  140 ALA  VAL  TRP  ALA  PRO  ASN  ALA  ARG  ASN  VAL 
  150 SER  VAL  ILE  GLY  ASP  PHE  ASN  ASN  TRP  ASP 
  160 GLY  ARG  GLU  HIE  GLN  MET  ARG  LYS  ARG  ASN 
  170 TYR  THR  ILE  TRP  GLU  LEU  PHE  VAL  PRO  GLU 
  180 ILE  GLY  SER  GLY  THR  VAL  TYR  LYS  TYR  GLU 
  190 ILE  LYS  ASN  SER  GLU  GLY  HIE  ILE  TYR  GLU 
  200 LYS  SER  ASP  PRO  TYR  GLY  PHE  TYR  ARG  GLU 
  210 VAL  ARG  PRO  ASN  THR  ALA  SER  ILE  VAL  VAL 
  220 ASP  ILE  ASP  ASN  ILE  TYR  GLN  TRP  HID  ASP 
  230 GLU  GLU  TRP  LEU  GLU  LYS  ARG  ARG  ASN  SER 
  240 ASP  PRO  LEU  LYS  GLN  PRO  VAL  SER  VAL  TYR 
  250 GLU  VAL  HIE  LEU  GLY  SER  TRP  LEU  HIE  GLY 
  260 SER  SER  ALA  GLU  LYS  MET  PRO  LEU  LEU  ASN 
  270 GLY  GLU  ALA  ASP  PRO  VAL  ILE  VAL  SER  GLU 
  280 TRP  ASN  PRO  GLY  ALA  ARG  PHE  LEU  SER  TYR 
  290 TYR  GLU  LEU  ALA  GLU  LYS  LEU  ILE  PRO  TYR 
  300 VAL  LYS  ASP  MET  GLY  TYR  THR  HIE  ILE  GLU 
  310 LEU  LEU  PRO  ILE  ALA  GLU  HID  PRO  PHE  ASP 
  320 GLY  SER  TRP  GLY  TYR  GLN  VAL  THR  GLY  PHE 
  330 TYR  SER  PRO  THR  SER  ARG  PHE  GLY  ARG  PRO 
  340 GLU  ASP  PHE  MET  TYR  PHE  VAL  ASP  LYS  CYS 
  350 HIP  GLU  ASN  GLY  ILE  GLY  VAL  ILE  LEU  ASP 
  360 TRP  VAL  PRO  GLY  HIE  PHE  PRO  LYS  ASP  SER 
  370 HIE  GLY  LEU  ALA  TYR  PHE  ASP  GLY  THR  HID 
  380 LEU  TYR  GLU  HIE  ALA  ASP  PRO  ARG  ILE  GLY 
  390 GLU  HIE  LYS  GLU  TRP  GLY  THR  LEU  VAL  PHE 
  400 ASN  TYR  GLY  ARG  HIE  GLU  VAL  ARG  ASN  PHE 
  410 LEU  VAL  ALA  ASN  VAL  LEU  PHE  TRP  PHE  ASP 
  420 LYS  TYR  HID  VAL  ASP  GLY  ILE  ARG  VAL  ASP 
  430 ALA  VAL  ALA  SER  MET  LEU  TYR  ARG  ASN  TYR 
  440 LEU  ARG  LYS  GLU  GLY  GLU  TRP  ILE  ALA  ASN 
  450 GLU  TYR  GLY  GLY  ASP  GLU  HID  ILE  GLU  ALA 
  460 VAL  SER  PHE  ILE  ARG  GLU  VAL  ASN  THR  LEU 
  470 LEU  PHE  GLU  TYR  PHE  PRO  GLY  ILE  LEU  SER 
  480 ILE  ALA  GLU  GLU  SER  THR  GLU  TRP  GLU  LYS 
  490 VAL  SER  ARG  PRO  VAL  TYR  ASP  GLY  GLY  LEU 
  500 GLY  PHE  ASN  LEU  LYS  TRP  ASP  MET  GLY  TRP 
  510 MET  HID  ASP  MET  LEU  ASP  TYR  PHE  ASN  ILE 
  520 ASP  PRO  TYR  PHE  ARG  GLN  TYR  HID  GLN  ASN 
  530 ASN  VAL  THR  PHE  SER  MET  LEU  TYR  TYR  TYR 
  540 ASN  GLU  ASN  PHE  MET  LEU  ALA  LEU  SER  HIP 
  550 ASP  GLU  ILE  VAL  HIE  GLY  LYS  SER  ASN  MET 
  560 LEU  GLY  LYS  MET  PRO  GLY  ASP  GLU  TRP  GLN 
  570 LYS  TYR  ALA  ASN  VAL  ARG  ALA  LEU  PHE  THR 
  580 TYR  MET  TYR  THR  HID  PRO  GLY  LYS  LYN  THR 
  590 MET  PHE  MET  SER  MET  GLU  PHE  GLY  GLN  TRP 
  600 SER  GLU  TRP  ASN  VAL  TRP  GLY  ASP  LEU  GLU 
  610 TRP  HIP  LEU  LEU  GLN  TYR  GLU  PRO  HID  GLN 
  620 GLN  LEU  LYS  GLN  PHE  PHE  THR  ASP  LEU  ASN 
  630 ALA  LEU  TYR  GLN  GLN  GLU  PRO  ALA  LEU  TYR 
  640 THR  HID  ASP  PHE  GLU  TYR  HIE  GLY  PHE  GLU 
  650 TRP  ILE  ASP  CYS  ASN  ASP  ASN  THR  HID  SER 
  660 VAL  VAL  SER  PHE  LEU  ARG  ARG  SER  ASP  ASP 
  670 PRO  ASN  ASP  SER  LEU  VAL  VAL  VAL  CYS  ASN 
  680 PHE  THR  PRO  GLN  PRO  HIE  SER  HID  TYR  ARG 
  690 ILE  GLY  VAL  PRO  GLU  ALA  GLY  TYR  TYR  VAL 
  700 GLU  LEU  PHE  ASN  SER  ASP  ALA  LYS  GLN  TYR 
  710 GLY  GLY  SER  ASN  MET  GLY  ASN  LEU  GLY  GLY 
  720 LYS  TRP  ALA  ASP  GLU  TRP  SER  PHE  HIE  ASN 
  730 LYS  PRO  TYR  SER  LEU  ASP  LEU  CYS  LEU  PRO 
  740 PRO  LEU  ALA  VAL  LEU  ILE  LEU  LYS  LEU  ASP 
  750 PRO  THR  LYS  VAL  PROE
 
 Nonbonded initialization ...
 Time for loading nb parameters:   0.000000000000000E+000
 Build extended structure ...
 Residue is truncated  A:HIS_646    making custom template
 Residue is truncated  A:ASP_660    making custom template
 Charged terminal template did not match, trying neutral terminal template for  A:PRO_759   
 Generating crosslinks ...
 Initialize 1/4 list ...
 Initialize parent/child list ...
 Initialize covalent pointers ...
 Initialize resinfo list ...
 Initialize special atoms ...
 Initialize rank list ...
 Initialize sparse atom list ...
 
 Times for various book-keeping steps:
     build   0.969s
     cross   0.031s
     child   0.016s
      iper   0.000s
       rev   0.016s
      info   0.000s
     resat   0.000s
      rank   0.000s
     covpt   0.000s
    sparse   0.031s
 
 Times for steps in loading structure:
           Load sequence    0.08s
    Initialize structure    1.08s
      Assign coordinates    0.08s
     Initialize symmetry    0.00s
 
 Preparing for first energy calculation ...
 
 Time for assigning nb parameters:    0.000s
 
 Number of protein chains       1
   Number of residues         755
       (charged)              179
        (polar)               283
       (glycine)               54
     (hydrophobic)            239
 
 Number of RNA chains           0
   Number of nucleotides        0
 Number of DNA chains           0
   Number of nucleotides        0
 
 Number of waters               0
 Number of ions                 0
 Number of HET                  0
 
 Number of atoms            12392
   [sparse atoms]            1038
 
 Number of bonds            12646
 Number of angles           22556
 Number of torsions         36384
 Number of 1/4s             32726
 
 Partial charges and molecular weights:
 WARNING:  Non-integer total charge:  -39.5999999999998     
 Chain ending in residue:  A:PRO_759   
  Protein chain            A     -39.6000   88407.4
 WARNING:  Non-integer total charge:  -39.5999999999998     
  Entire system                  -39.6000   88407.4
 
 Time for secondary structure initialization   0.000s
 
 Results of parameter assignment
    type    tot   time
    BOND  12646   0.00
    ANGL  22556   0.00
    TORS  36384   0.02
 
 Here are the parameters that will be used:
                      Solvent model   SGB
               Variable Dielectric:   ENABLED
                               LYS:    3.85
                               GLU:    2.78
                               ASP:    2.44
                               HIP:    2.86
                               HIS:    1.00
                               ARG:    2.11
                      Penalty terms   EXCLUDED
                Internal dielectric    1.00
                 Solvent dielectric   80.00
                 Ionic strength (M)    0.00
                 Debye length (Ang)     Inf
     Short NB cut (neutral/neutral)   10.00
      Long NB cut (neutral/neutral)   40.00
      Short NB cut (charge/neutral)   10.00
       Long NB cut (charge/neutral)   40.00
       Short NB cut (charge/charge)   15.00
        Long NB cut (charge/charge)   40.00
             Short NB cut (reduced)    6.00
              Long NB cut (reduced)   36.00
          Rotamer Frequency Scoring   OFF
 
 NOW REPORTING THE ENERGY (KCAL/MOL): 
 COVALENT ENERGIES:
                BOND           ANGLE             TOR           TOTAL
     COV     2385.610168     6160.727364     3545.919209    12092.256741
     SGB    49190.545968   -20349.615190   -17524.350637    11316.580141
   TOTAL    51576.156136   -14188.887825   -13978.431428    23408.836883
    TIME        0.000s          0.000s          0.000s          0.000s   
 
 NONBONDED (INTRAMOLECULAR) ENERGIES:
                  14           SHORT            LONG           TOTAL
      LJ     3981.927109    -6400.411171     -371.115673    -2789.599735
    LIPO        0.000000    -4458.819033        0.000000    -4458.819033
      EL    21725.766197   -47564.651373     2607.623010   -23231.262165
     SGB   -17524.350637    21179.874132    -2377.035958     1278.487537
   TOTAL     8183.342669   -37244.007444     -140.528621   -29201.193396
    TIME        0.000s          0.000s          0.000s          0.000s   
 
 OTHER:
SGB SELF   -35466.330271
NONPOLAR        0.000000
PROT COR        0.000000
   HBOND     -347.525569
 PACKING      -39.331039
SelfCont     -285.265271
 
 SUM:
 SGB TOT    -5346.911955
SOLV TOT    -5346.911955
LIPO TOT    -4458.819033
  TOTALE  -24406.45802658    
 [NOTE: TOTAL ENERGY = COV_TOT + NB_TOT + OTHER - SGB_14|SGB_TOR]
 Report energy breakdown by residues:
 INFO: the following energy terms include both contributions from
 each residue itself, and interactions between each residue with
 other residues. Thus the sum of energies by residues will not be
 equal to the total energy
      residue      bond     angle torsional        el        lj       sgb  nonpolar      lipo     hbond    pipack  selfcont       tot
 A:ILE_5           3.64     14.36      9.88    -49.45     -3.26     22.15      0.00     -7.01     -0.11      0.00      0.00     -9.80
 A:SER_6           0.81      5.31     -0.06    -15.03     -1.43     -3.16      0.00     -2.42     -0.44      0.00     -4.18    -20.61
 A:ALA_7           2.31      4.78      2.95    -24.18     -1.94     -1.98      0.00     -3.09     -0.13      0.00      0.00    -21.28
 A:ASP_8           3.16      6.00     -0.55     10.81      1.84    -72.40      0.00     -2.20     -0.48      0.00      0.00    -53.82
 A:GLN_9           1.80      6.61      7.55    -73.88     -3.01     -2.87      0.00     -5.01     -0.56     -0.00     -0.69    -70.06
 A:VAL_10          5.64     11.93      6.03    -25.82     -5.26     -1.43      0.00     -9.91     -0.25      0.00      0.00    -19.08
 A:ASN_11          2.38      8.36      2.82    -56.59     -2.51     -8.69      0.00     -3.10     -0.14     -0.00     -0.13    -57.62
 A:GLN_12          3.01      7.84      6.71    -70.34     -3.73     -2.58      0.00     -5.83     -0.74     -0.00     -0.01    -65.68
 A:ILE_13          1.55      9.63     10.53    -25.68     -5.58     -2.30      0.00    -10.38     -0.23      0.00      0.00    -22.47
 A:ILE_14          1.98     10.98      9.66    -23.16     -2.67     -1.96      0.00     -8.02     -0.15      0.00      0.00    -13.34
 A:TYR_15          6.28     11.67      6.38    -31.95     -0.01     -3.72      0.00     -5.47     -0.04     -0.00      0.00    -16.85
 A:ASN_16          3.39      4.97      2.46    -55.42      0.76     -9.59      0.00     -1.65     -0.14      0.00     -0.01    -55.21
 A:LEU_17          3.45     13.04      4.01    -28.71     -2.23     -0.90      0.00     -4.87     -0.12      0.00      0.00    -16.33
 A:HIE_18          1.56      9.08      7.43    -34.18     -6.78     -6.06      0.00     -5.47     -0.14     -0.12      0.00    -34.67
 A:HIP_19          2.04     11.82     10.32   -101.80     -1.68     59.54      0.00     -1.82     -1.29     -0.12      0.00    -23.00
 A:ASP_20          3.39      6.02      4.19     44.42     -0.38    -92.25      0.00     -2.54     -0.33      0.00      0.00    -37.48
 A:PRO_21          4.94     14.72      4.73    -19.45     -2.81      1.83      0.00     -6.51     -0.28      0.00      0.00     -2.83
 A:PHE_22          3.30      7.98      6.36    -29.75     -2.83      0.77      0.00     -6.76     -0.26     -0.00      0.00    -21.20
 A:GLU_23          3.11      5.25      5.11     22.29      1.23    -77.11      0.00     -2.64     -1.40      0.00      0.00    -44.15
 A:ILE_24          1.58     11.70     12.02    -28.67     -4.05      0.27      0.00     -8.84     -0.43      0.00      0.00    -16.42
 A:LEU_25          1.51     11.57      4.75    -27.09     -6.86     -1.84      0.00    -12.88     -0.15      0.00      0.00    -30.98
 A:GLY_26          0.88      3.48      0.75    -36.68     -2.18      1.76      0.00     -1.82     -0.24      0.00      0.00    -34.04
 A:CYS_27          0.71      3.09     -0.37    -24.10     -3.52     -2.04      0.00     -3.74     -0.00      0.00      0.00    -29.97
 A:HIE_28          1.87      9.63      5.86    -39.74     -6.14      1.44      0.00     -2.65     -0.38     -0.00      0.00    -30.10
 A:LEU_29          3.07      9.73      4.39    -21.24     -3.14     -3.59      0.00     -6.46     -0.00      0.00      0.00    -17.24
 A:LEU_30          3.89      8.20      9.52    -21.02     -4.37     -3.34      0.00     -5.94     -0.12      0.00      0.00    -13.17
 A:GLU_31          2.46     10.37      7.01      9.85     -1.51    -68.47      0.00     -2.50     -1.27      0.00      0.00    -44.05
 A:GLU_32          2.78     10.63      9.61     30.35     -2.76    -87.00      0.00     -2.02     -0.00      0.00      0.00    -38.39
 A:GLY_33          4.80      3.59     -0.61    -24.33     -0.20     -4.72      0.00     -0.60     -0.12      0.00      0.00    -22.19
 A:LYS_34          5.13     10.77      4.11    -48.06      1.08      9.32      0.00      0.00     -0.01      0.00      0.00    -17.67
 A:ASN_35          2.57      7.63      0.07    -61.42      2.01     -5.11      0.00     -0.91     -0.01      0.00     -4.62    -59.80
 A:THR_36          3.50      6.89     -1.30    -28.10      1.32     -1.43      0.00     -3.37     -0.17      0.00     -1.55    -24.21
 A:LYS_37          1.33      9.95      6.33    -83.87     -5.31     41.57      0.00      0.00     -0.48      0.00      0.00    -30.48
 A:LYS_38          2.57     16.91      6.09    -76.91     -5.01     29.88      0.00      0.00     -1.39      0.00      0.00    -27.86
 A:TRP_39          6.11      6.76      8.29    -38.89    -10.03      1.81      0.00    -10.91     -0.34     -0.00      0.00    -37.21
 A:VAL_40          0.75      6.16      4.69    -27.89     -3.69     -1.12      0.00     -8.34     -0.24      0.00      0.00    -29.67
 A:VAL_41          1.14     10.71      4.72    -28.35     -3.57      0.94      0.00     -9.58     -0.22      0.00      0.00    -24.20
 A:ARG_42          6.47      9.25     12.71   -105.15     -7.78     38.81      0.00    -10.87     -1.21     -0.00      0.00    -57.78
 A:ALA_43          1.85      6.25      4.03    -33.05     -5.63      0.59      0.00     -5.78     -0.20      0.00      0.00    -31.95
 A:TYR_44          2.76      6.83      5.13    -34.67     -0.25     -1.47      0.00    -10.57     -0.15     -0.00      0.00    -32.39
 A:LEU_45          1.60      8.00      6.96    -16.10     -4.11     -0.22      0.00    -10.18     -0.19      0.00      0.00    -14.24
 A:PRO_46          1.33      8.43      8.07     -9.91      0.30     -2.37      0.00     -3.88     -0.01      0.00      0.00      1.95
 A:LYS_47          2.15     11.81      4.86    -71.37     -1.60     31.05      0.00      0.00     -0.06      0.00      0.00    -23.15
 A:ALA_48          1.54      9.99      2.11    -32.09     -4.23      0.16      0.00     -3.76     -0.22      0.00      0.00    -26.51
 A:GLU_49          6.17      5.41      5.31     39.73      0.43    -90.71      0.00     -1.60     -0.54      0.00      0.00    -35.78
 A:ALA_50          0.95      3.70      3.25    -31.09     -3.82     -0.08      0.00     -2.34     -0.14      0.00      0.00    -29.57
 A:ALA_51          1.62      4.22      2.94    -33.85     -3.64     -1.27      0.00     -5.55     -0.13      0.00      0.00    -35.65
 A:TRP_52          3.38     11.54      4.85    -36.55     -9.07     -0.92      0.00     -8.63     -0.24      0.00      0.00    -35.64
 A:VAL_53          2.31      9.39      5.73    -30.01     -5.95      0.05      0.00     -9.55     -0.23      0.00      0.00    -28.26
 A:ILE_54          1.80      6.22     10.60    -27.73     -2.25      1.03      0.00     -9.56     -0.24      0.00      0.00    -20.13
 A:ARG_55          3.29     15.18     13.83   -111.19     -2.94     50.89      0.00     -9.52     -3.48      0.00      0.00    -43.94
 A:PRO_56          3.47      8.77      7.48    -18.67     -4.87      0.22      0.00     -9.21     -0.42      0.00      0.00    -13.24
 A:THR_57          3.51      8.99      1.51    -25.94     -3.29     -1.64      0.00     -4.41     -0.01      0.00     -3.13    -24.40
 A:GLU_58          2.57      7.77      7.97     31.12      1.22    -82.87      0.00     -3.58     -1.90      0.00      0.00    -37.71
 A:ARG_59          5.82     11.51     12.18   -117.09     -2.06     49.07      0.00     -2.37     -0.93      0.00      0.00    -43.87
 A:LYS_60          3.62     15.43      4.62    -73.77     -3.29     28.88      0.00      0.00     -0.23      0.00      0.00    -24.74
 A:GLU_61          2.45      5.08      5.25     39.05     -2.72    -89.64      0.00     -4.23     -1.41      0.00      0.00    -46.17
 A:ASP_62          1.70     12.21      0.84     28.02     -0.04    -81.16      0.00     -3.45     -2.00      0.00      0.00    -43.87
 A:PRO_63          2.94     13.31      7.57    -14.62     -3.13     -0.85      0.00     -3.47     -0.00      0.00      0.00      1.75
 A:MET_64          2.30      5.45      5.35    -24.94     -7.89     -2.72      0.00    -13.33     -0.13      0.00      0.00    -35.91
 A:ASN_65          3.52      6.11      0.05    -59.83     -1.33     -6.28      0.00     -2.22     -0.24      0.00     -4.34    -64.56
 A:SER_66          2.90      2.77      2.24    -24.44     -1.35     -3.25      0.00     -3.14     -0.00      0.00     -2.64    -26.91
 A:VAL_67          2.34      9.79      4.29    -21.44     -3.27      0.38      0.00     -5.83     -0.23      0.00      0.00    -13.98
 A:HIE_68          6.39      9.43      5.64    -34.79     -4.64     -5.60      0.00     -4.70     -0.08     -0.00      0.00    -28.35
 A:HIE_69          3.12      8.71      4.92    -29.74     -5.26     -2.95      0.00     -4.93     -0.33     -0.03      0.00    -26.50
 A:PRO_70          1.51     17.70      3.99     -9.49     -2.12     -2.41      0.00     -2.68     -0.03      0.00      0.00      6.48
 A:ASN_71          1.92      8.59     -0.12    -66.70     -6.59      2.03      0.00     -3.75     -0.39     -0.03     -0.91    -65.94
 A:PHE_72          5.81      5.70      5.57    -34.12     -5.51      0.08      0.00    -12.21     -0.22     -0.00      0.00    -34.90
 A:PHE_73          4.95      6.62      5.93    -29.81     -7.54      1.18      0.00    -11.33     -0.20     -0.00      0.00    -30.20
 A:GLU_74          5.12      7.92      8.67      3.71     -4.75    -63.88      0.00     -6.53     -0.94      0.00      0.00    -50.68
 A:CYS_75          1.35      4.28      0.45    -28.04     -5.20     -0.65      0.00     -5.16     -0.22      0.00      0.00    -33.18
 A:ILE_76          3.73      6.29      9.22    -21.92     -0.93     -2.42      0.00     -4.68     -0.00      0.00      0.00    -10.72
 A:ILE_77          2.21      9.60      9.73    -27.32     -5.73      1.52      0.00     -9.26     -0.23      0.00      0.00    -19.48
 A:GLU_78          3.28      7.75      9.94     18.55     -1.69    -79.80      0.00     -2.38     -0.01      0.00      0.00    -44.36
 A:THR_79          2.58      8.04     -3.10    -20.06     -1.39     -0.92      0.00     -5.98     -0.79      0.00     -2.69    -24.31
 A:PRO_80          0.78     14.18      3.44    -13.80     -3.54      0.52      0.00     -3.74     -0.30      0.00      0.00     -2.46
 A:GLU_81          3.05     12.03      6.51     44.75     -4.47    -94.84      0.00     -2.61     -0.03      0.00      0.00    -35.60
 A:LEU_82          3.11     11.47      4.28    -20.21     -5.87     -1.76      0.00    -10.46     -0.01      0.00      0.00    -19.44
 A:ASN_83          1.60      7.72     -0.38    -54.59     -2.28     -3.86      0.00     -2.48     -0.09     -0.33     -4.70    -59.40
 A:HIS_84          4.63      9.05      7.62    -35.67     -8.96     -0.02      0.00     -5.17     -0.17     -0.42      0.00    -29.11
 A:TYR_85          3.45      6.85      5.92    -38.33     -4.60      0.45      0.00     -9.42     -0.38     -0.00      0.00    -36.06
 A:GLN_86          2.76      5.74      4.14    -72.65     -7.62      0.74      0.00     -7.29     -0.70     -0.47      0.00    -75.36
 A:LEU_87          3.78     11.41      5.93    -29.50     -8.15      0.74      0.00     -9.59     -0.23      0.00      0.00    -25.61
 A:LYS_88          2.92     14.59      2.77    -98.88     -4.65     51.11      0.00      0.00     -1.65      0.00      0.00    -33.79
 A:VAL_89          0.84      8.08      5.01    -26.67     -5.88     -0.28      0.00     -5.70     -0.20      0.00      0.00    -24.80
 A:LYS_90          3.24      6.86      4.22    -91.15     -8.35     48.56      0.00      0.00     -0.26      0.00      0.00    -36.89
 A:GLU_91          1.23      5.50      8.16     44.10     -1.95   -100.25      0.00     -2.61     -1.28      0.00      0.00    -47.11
 A:GLY_92          0.75      2.33     -0.00    -30.85     -0.73      0.54      0.00     -0.99     -0.51      0.00      0.00    -29.47
 A:GLU_93          6.06      7.55      3.36     38.96      0.12    -96.06      0.00     -1.04     -0.02      0.00      0.00    -41.07
 A:HIS_94          3.19      8.22      4.99    -36.33     -0.65     -0.77      0.00     -2.48     -0.22      0.00      0.00    -24.04
 A:GLU_95          1.86      9.04     10.71     53.18     -4.33   -104.06      0.00     -2.13     -0.06      0.00      0.00    -35.78
 A:LYS_96          5.00     10.72      4.53   -104.39     -5.04     56.93      0.00      0.00     -1.38      0.00      0.00    -33.62
 A:VAL_97          5.05      7.70      4.07    -23.83     -3.79     -2.64      0.00     -4.45      0.00      0.00      0.00    -17.89
 A:ILE_98          3.71      9.07     14.88    -31.79     -3.33      2.82      0.00     -4.70     -0.23      0.00      0.00     -9.58
 A:TYR_99          4.15     10.54      9.76    -32.19     -4.37      1.09      0.00     -8.70     -0.09     -0.37      0.00    -20.17
 A:ASP_100         2.37     10.95      0.52     46.42     -1.93    -88.05      0.00     -4.70     -1.07      0.00      0.00    -35.49
 A:PRO_101         1.04     10.97      3.58    -13.32     -0.29     -1.60      0.00     -4.99     -0.01      0.00      0.00     -4.63
 A:TYR_102         7.09     10.47      5.01    -34.54     -1.18     -2.10      0.00    -10.70     -0.48     -0.00      0.00    -26.43
 A:ALA_103         2.05      5.25      6.74    -28.85     -0.91     -2.39      0.00     -3.57     -0.36      0.00      0.00    -22.04
 A:PHE_104         4.32      9.21      6.42    -30.60     -2.79      0.39      0.00     -5.82     -0.01     -0.43      0.00    -19.32
 A:SER_105         1.39      3.68      3.23    -22.79      0.01     -2.91      0.00     -2.07     -0.02      0.00     -2.99    -22.47
 A:SER_106         3.01      6.34      2.08     -6.97      0.66     -3.46      0.00     -3.36     -0.33      0.00     -3.01     -5.06
 A:PRO_107         2.18     11.15      6.37    -12.75     -2.07     -0.85      0.00     -4.91      0.00      0.00      0.00     -0.88
 A:TYR_108         5.49      9.70      4.61    -30.49     -1.38     -3.03      0.00     -8.88     -0.36     -0.00      0.00    -24.33
 A:LEU_109         0.92      9.53      5.82    -31.48     -5.73      0.87      0.00     -9.99     -0.49      0.00      0.00    -30.55
 A:THR_110         3.45      3.86      0.25    -26.79      2.65      0.60      0.00     -3.92     -0.98      0.00     -3.02    -23.90
 A:ASP_111         6.38      9.60     -3.61     27.38     -0.46    -81.73      0.00     -1.87     -0.18      0.00      0.00    -44.49
 A:GLU_112         8.50      7.07      5.38     40.18     -0.93    -95.19      0.00     -3.43     -0.19      0.00      0.00    -38.61
 A:ASP_113         2.53      4.78     -3.46     19.66      1.29    -84.30      0.00     -5.11     -3.07      0.00      0.00    -67.67
 A:ILE_114         2.09     11.89      9.64    -31.50     -1.26     -0.08      0.00     -9.78     -0.30      0.00      0.00    -19.32
 A:TYR_115         3.50      7.46      5.11    -34.79     -0.14     -2.03      0.00     -4.71     -0.32      0.00      0.00    -25.92
 A:LEU_116         5.54      9.08      8.41    -29.74     -3.43     -0.50      0.00     -7.47     -0.26      0.00      0.00    -18.37
 A:PHE_117         8.35      6.86      3.23    -31.69     -6.82      0.90      0.00    -11.07     -0.23     -0.13      0.00    -30.60
 A:SER_118         1.75      3.02      5.52    -27.65     -0.18     -0.14      0.00     -3.12     -0.26      0.00     -2.78    -23.83
 A:GLU_119         3.08      8.12      4.30     39.61     -3.94    -94.27      0.00     -3.40     -0.14      0.00      0.00    -46.65
 A:GLY_120         0.96      2.97     -0.17    -29.15     -1.78     -2.54      0.00     -1.73     -0.12      0.00      0.00    -31.56
 A:ASN_121         0.59      5.82      0.91    -61.50     -2.87     -1.43      0.00     -1.95     -0.13     -0.10     -0.01    -60.66
 A:HIE_122         6.54      7.64      5.67    -47.07     -6.81      1.74      0.00     -7.44     -0.75     -0.05      0.00    -40.54
 A:HIE_123         3.87     11.09      4.25    -35.17     -7.62      1.38      0.00     -5.70     -0.27     -0.15      0.00    -28.34
 A:ARG_124         2.20     17.31      8.78   -132.40     -3.26     62.38      0.00     -9.64     -1.25     -0.43      0.00    -56.32
 A:ILE_125         2.78      8.62      9.47    -26.43     -3.92      1.17      0.00    -10.34     -0.18      0.00      0.00    -18.82
 A:TYR_126         7.00     11.98      6.14    -38.23     -8.87      1.79      0.00    -10.48     -0.51     -0.02      0.00    -31.21
 A:GLU_127         1.92      5.81      5.94     48.72      3.36    -99.60      0.00     -3.61     -2.96      0.00      0.00    -40.42
 A:LYS_128         2.38     12.58      6.22    -97.23     -5.74     46.12      0.00      0.00     -2.55      0.00      0.00    -38.22
 A:LEU_129         2.08      9.73      4.37    -28.33     -6.27     -0.72      0.00     -9.83     -0.05      0.00      0.00    -29.01
 A:GLY_130         0.12      3.35     -0.65    -28.44     -3.62     -0.12      0.00     -1.89     -0.23      0.00      0.00    -31.49
 A:ALA_131         1.16      6.12      3.60    -30.12     -4.52     -0.54      0.00     -4.64     -0.02      0.00      0.00    -28.96
 A:HIE_132         1.57      8.12      7.13    -43.83     -7.64      2.33      0.00     -3.30     -0.36     -0.01      0.00    -35.99
 A:VAL_133         0.28     10.35      5.12    -22.37     -4.37     -2.22      0.00     -6.09     -0.00      0.00      0.00    -19.30
 A:GLY_134         1.66      2.42      0.54    -30.57     -2.10      1.09      0.00     -0.96     -0.23      0.00      0.00    -28.15
 A:GLU_135         6.60      7.48      4.03     39.36     -4.73    -91.72      0.00     -2.26     -0.00      0.00      0.00    -41.24
 A:ILE_136         3.47      8.82      9.69    -22.67     -3.90     -0.00      0.00     -9.00     -0.19      0.00      0.00    -13.79
 A:ASN_137         2.85      7.18     -0.37    -52.89      2.40     -7.49      0.00     -1.56     -0.03     -0.00     -4.36    -54.29
 A:GLY_138         1.10      3.35     -0.55    -30.99     -0.33     -2.24      0.00     -0.91     -0.00      0.00      0.00    -30.56
 A:VAL_139         2.67      6.69      3.55    -24.86      1.33      0.58      0.00     -3.37     -0.22      0.00      0.00    -13.63
 A:LYS_140         2.93     10.66      7.47    -80.00     -3.46     36.10      0.00      0.00     -0.12      0.00      0.00    -26.42
 A:GLY_141         0.47      1.89      0.31    -35.18     -4.21     -1.07      0.00     -2.09     -0.23      0.00      0.00    -40.12
 A:VAL_142         1.71      7.38      3.01    -26.22     -4.64      0.57      0.00    -10.53     -0.23      0.00      0.00    -28.96
 A:TYR_143         2.87      9.34      6.69    -41.94     -3.25      0.16      0.00     -9.61     -0.76     -0.00      0.00    -36.50
 A:PHE_144         2.77      4.50      4.89    -28.73     -7.07      0.76      0.00    -13.71     -0.23     -0.05      0.00    -36.88
 A:ALA_145         1.48      2.52      4.33    -30.28     -5.39     -0.58      0.00     -5.10     -0.24      0.00      0.00    -33.25
 A:VAL_146         3.90     10.69      3.64    -26.30     -4.25      0.22      0.00     -8.54     -0.24      0.00      0.00    -20.86
 A:TRP_147         3.49      6.89      3.64    -32.20     -5.90      2.38      0.00    -15.30     -0.11     -0.42      0.00    -37.54
 A:ALA_148         4.11      6.35      4.79    -21.73     -1.71     -0.91      0.00     -5.37     -0.28      0.00      0.00    -14.74
 A:PRO_149         1.68     10.61      7.88    -14.56     -5.80     -0.48      0.00     -7.07     -0.32      0.00      0.00     -8.06
 A:ASN_150         4.10      7.68     -0.91    -54.64     -2.45     -5.24      0.00     -2.66     -0.82      0.00     -0.84    -55.79
 A:ALA_151         0.59      3.37      2.29    -28.99     -5.09     -1.26      0.00     -4.71     -0.08      0.00      0.00    -33.89
 A:ARG_152         3.95     12.53      9.45    -78.08     -5.17     20.34      0.00     -3.12     -0.16      0.00      0.00    -40.25
 A:ASN_153         2.00      8.91      2.91    -64.69     -4.08     -4.04      0.00     -2.20     -0.33     -0.06     -0.10    -61.68
 A:VAL_154         3.05      5.60      4.01    -29.85     -6.14     -0.08      0.00    -11.11     -0.16      0.00      0.00    -34.69
 A:SER_155         4.49      6.75      7.77    -30.08     -6.08      0.64      0.00     -4.52     -0.29      0.00     -3.79    -25.11
 A:VAL_156         1.53      6.45      5.32    -24.14     -7.08     -0.17      0.00    -10.49     -0.21      0.00      0.00    -28.79
 A:ILE_157         1.46      6.63     11.25    -28.24     -2.29      2.49      0.00     -7.80     -0.24      0.00      0.00    -16.73
 A:GLY_158         1.81      1.59      0.53    -31.65     -4.31     -0.18      0.00     -2.91     -0.29      0.00      0.00    -35.40
 A:ASP_159         1.01      5.19     -4.60     38.30     -2.23    -95.27      0.00     -3.25     -0.52      0.00      0.00    -61.38
 A:PHE_160         4.21      5.36      4.00    -27.30     -0.11     -1.84      0.00     -9.17     -0.04     -0.24      0.00    -25.13
 A:ASN_161         3.95     12.07      0.04    -63.53     -4.18     -2.41      0.00     -2.93     -0.57     -0.10     -3.75    -61.41
 A:ASN_162         1.32     12.06     -2.31    -58.58      1.02     -6.71      0.00     -1.85     -0.12     -0.00     -1.29    -56.45
 A:TRP_163         4.80      8.12      5.13    -31.99     -4.75     -3.26      0.00     -8.31     -0.16     -0.00      0.00    -30.43
 A:ASP_164         5.48      6.83      3.69     15.03      0.62    -78.19      0.00     -1.61     -1.53      0.00      0.00    -49.68
 A:GLY_165         0.29      0.84      2.86    -26.87     -2.73     -0.78      0.00     -1.79     -0.00      0.00      0.00    -28.20
 A:ARG_166         2.73     12.15     11.05    -98.90      3.28     35.66      0.00     -2.53     -1.46      0.00      0.00    -38.02
 A:GLU_167         7.48      6.20      6.13     17.95      1.07    -76.04      0.00     -1.55     -0.00      0.00      0.00    -38.77
 A:HIE_168         3.12     11.41      5.38    -40.59     -6.50     -0.46      0.00     -5.47     -0.32     -0.13      0.00    -33.56
 A:GLN_169         3.10     10.73      2.98    -61.64     -2.91     -7.72      0.00     -2.93     -0.01     -0.06      0.00    -58.46
 A:MET_170         2.32      7.23      8.17    -30.05     -8.77     -0.96      0.00    -16.30     -0.13      0.00      0.00    -38.50
 A:ARG_171         3.86      8.92      9.97    -93.78     -0.38     28.92      0.00     -3.94     -1.57     -0.50      0.00    -48.49
 A:LYS_172         2.29      7.53      4.10    -66.75     -4.50     23.84      0.00      0.00     -0.31      0.00      0.00    -33.79
 A:ARG_173         7.91     12.39     13.99   -102.27     -4.72     36.46      0.00     -6.98     -2.02     -0.50      0.00    -45.75
 A:ASN_174         1.77      9.98      2.20    -57.86     -0.30     -4.27      0.00     -2.75     -0.02     -0.00     -4.67    -55.92
 A:TYR_175         5.60     10.84      5.97    -35.48      3.55     -5.94      0.00     -2.21     -0.00     -0.00      0.00    -17.67
 A:THR_176         2.07     12.27     -1.91    -26.26     -4.08      1.74      0.00     -5.71     -0.33      0.00     -2.56    -24.78
 A:ILE_177         1.82      8.53      9.55    -23.09     -5.79      0.50      0.00    -11.04     -0.21      0.00      0.00    -19.73
 A:TRP_178         6.75     11.33      4.98    -39.03     -9.87      2.16      0.00    -12.08     -0.35     -0.00      0.00    -36.09
 A:GLU_179         5.98      8.71      5.95      5.83     -3.22    -66.04      0.00     -6.69     -3.14      0.00      0.00    -52.63
 A:LEU_180         0.98      9.82      4.61    -27.28     -6.42      1.22      0.00    -10.06     -0.23      0.00      0.00    -27.37
 A:PHE_181         4.28      8.69      3.69    -27.69     -3.60     -0.78      0.00     -9.96      0.00     -0.00      0.00    -25.37
 A:VAL_182         4.36      8.11      5.02    -16.52     -4.18     -0.16      0.00     -9.31     -0.23      0.00      0.00    -12.92
 A:PRO_183         4.51     14.22      1.71    -13.28     -1.55      0.10      0.00     -5.91     -0.11      0.00      0.00     -0.30
 A:GLU_184         4.25      9.48      7.66     29.80     -1.46    -85.84      0.00     -2.75     -0.12      0.00      0.00    -38.99
 A:ILE_185         2.68     11.11     11.24    -27.04     -0.91      0.10      0.00     -8.93     -0.11      0.00      0.00    -11.84
 A:GLY_186         1.10      3.39     -0.12    -32.40     -1.38     -0.20      0.00     -1.87     -0.19      0.00      0.00    -31.69
 A:SER_187         0.54      4.10      0.49    -15.04     -0.90     -6.35      0.00     -2.92     -0.01      0.00     -4.10    -24.18
 A:GLY_188         1.51      5.06      1.50    -27.59     -1.12     -2.34      0.00     -0.93     -0.11      0.00      0.00    -24.03
 A:THR_189         4.78      7.03      4.50    -31.96     -3.90      0.67      0.00     -6.06     -0.32      0.00     -3.65    -28.92
 A:VAL_190         2.33      6.65      4.66    -23.93     -4.45     -0.73      0.00     -7.45     -0.45      0.00      0.00    -23.37
 A:TYR_191         5.62      6.02      5.70    -38.92     -8.85      0.57      0.00    -10.80     -0.60     -0.14      0.00    -41.40
 A:LYS_192         2.52     10.11      6.10    -78.35     -9.61     32.76      0.00      0.00     -0.25      0.00      0.00    -36.72
 A:TYR_193         4.81      5.19      5.85    -40.29     -6.51      1.31      0.00    -10.76     -0.63     -0.09      0.00    -41.12
 A:GLU_194         4.76      4.54      6.50     24.43     -3.91    -75.04      0.00     -6.25     -0.24      0.00      0.00    -45.22
 A:ILE_195         0.81      6.23     10.83    -26.23     -4.51     -0.09      0.00     -9.68     -0.23      0.00      0.00    -22.88
 A:LYS_196         2.04     14.95      4.97    -58.93     -5.23     15.76      0.00      0.00     -0.28      0.00      0.00    -26.71
 A:ASN_197         4.33     10.94      1.91    -73.14     -5.95     -0.37      0.00     -4.14     -0.56     -0.07     -2.22    -69.27
 A:SER_198         0.96     10.02      2.00    -25.12     -1.14     -0.44      0.00     -3.02     -0.22      0.00     -2.72    -19.69
 A:GLU_199         3.83      6.93      4.66     16.95      2.69    -74.67      0.00     -1.73     -0.19      0.00      0.00    -41.53
 A:GLY_200         1.86      7.65     -0.58    -34.02      0.28     -0.20      0.00     -1.45     -0.14      0.00      0.00    -26.60
 A:HIE_201         2.64     12.40      5.51    -38.26     -3.44     -1.89      0.00     -2.46     -0.24     -0.00      0.00    -25.73
 A:ILE_202         5.74      7.18     10.01    -22.89     -3.46     -2.33      0.00     -3.05     -0.00      0.00      0.00     -8.80
 A:TYR_203         2.47      5.61      5.23    -39.28     -3.59      1.54      0.00     -5.91     -0.45     -0.07      0.00    -34.45
 A:GLU_204         3.56      6.00      6.97     26.29     -1.04    -81.47      0.00     -3.29     -0.01      0.00      0.00    -42.99
 A:LYS_205         3.69      8.66      4.83    -85.01     -2.62     32.21      0.00      0.00     -0.96      0.00      0.00    -39.19
 A:SER_206         1.08      4.88      5.65    -29.86     -3.43     -0.05      0.00     -2.92     -0.28      0.00     -3.56    -28.49
 A:ASP_207         2.93      6.66      4.72     35.64     -0.35    -79.31      0.00     -3.81     -1.55      0.00      0.00    -35.06
 A:PRO_208         2.12     11.22      3.23    -15.07     -7.03     -0.29      0.00     -8.01     -0.05      0.00      0.00    -13.88
 A:TYR_209         7.45     10.12      7.11    -30.89     -8.48      1.78      0.00    -11.20     -0.33     -0.27      0.00    -24.70
 A:GLY_210         1.32      9.08      0.49    -30.30     -4.11      0.51      0.00     -1.91     -0.51      0.00      0.00    -25.41
 A:PHE_211         3.21     12.36      8.04    -27.26     -5.24      1.82      0.00     -9.69     -0.00     -0.02      0.00    -16.77
 A:TYR_212         7.48      7.90      5.99    -38.36     -4.18      0.36      0.00    -10.40     -0.22     -0.00      0.00    -31.44
 A:ARG_213         5.60      8.38      9.88   -102.99     -9.15     38.53      0.00     -8.61     -0.45     -0.06      0.00    -58.88
 A:GLU_214         3.19      8.77      6.49     34.34     -3.83    -84.43      0.00     -5.25     -0.21      0.00      0.00    -40.92
 A:VAL_215         7.26      7.40      2.66    -24.79     -2.82     -0.88      0.00     -5.90     -0.18      0.00      0.00    -17.24
 A:ARG_216         2.91     13.23     13.93    -94.45     -3.27     41.66      0.00     -5.50     -2.16     -0.22      0.00    -33.88
 A:PRO_217         4.52     11.33      4.04    -12.16     -1.01     -1.31      0.00     -2.10      0.00      0.00      0.00      3.31
 A:ASN_218         2.95      5.60     -1.85    -59.93     -2.52     -1.65      0.00     -2.87     -0.18     -0.00     -3.19    -63.62
 A:THR_219         4.28      6.01      1.81    -26.51      0.61     -0.48      0.00     -4.14     -0.13      0.00     -2.74    -21.29
 A:ALA_220         0.99      3.01      3.07    -31.08     -2.22     -0.00      0.00     -3.68     -0.13      0.00      0.00    -30.04
 A:SER_221         1.71      3.26      4.40    -29.90     -4.34      0.40      0.00     -4.57     -0.35      0.00     -2.97    -32.34
 A:ILE_222         2.34      9.97      9.14    -23.39     -4.17      1.21      0.00     -9.47     -0.07      0.00      0.00    -14.43
 A:VAL_223         2.51      6.60      4.23    -25.30     -6.94      0.34      0.00     -9.71     -0.23      0.00      0.00    -28.50
 A:VAL_224         1.65     12.77      5.11    -21.21     -6.63      0.46      0.00     -7.87     -0.09      0.00      0.00    -15.82
 A:ASP_225         3.16      5.48      3.68     44.08     -1.39   -102.69      0.00     -3.80     -0.63      0.00      0.00    -52.11
 A:ILE_226         2.47      8.80     13.64    -22.49     -2.84     -1.37      0.00     -8.45     -0.11      0.00      0.00    -10.34
 A:ASP_227         2.71      4.17     -0.60     59.84      0.99   -112.26      0.00     -1.66     -1.34      0.00      0.00    -48.16
 A:ASN_228         4.19      5.38      2.30    -60.64     -1.89     -7.55      0.00     -1.90     -0.65      0.00     -1.26    -62.01
 A:ILE_229         2.17      9.56     11.55    -27.49      1.37      0.24      0.00     -8.03     -0.06      0.00      0.00    -10.68
 A:TYR_230         2.33     13.04      2.60    -36.62     -2.07     -0.63      0.00    -10.27     -0.35     -0.01      0.00    -31.98
 A:GLN_231         1.83      9.00      1.17    -59.53     -2.43     -4.22      0.00     -2.12     -0.00     -0.03     -0.30    -56.63
 A:TRP_232         3.89     10.37      9.14    -30.42     -8.52      0.22      0.00    -10.86     -0.01     -0.29      0.00    -26.49
 A:HIS_233         3.07     10.34      3.32    -32.97     -0.45     -2.13      0.00     -1.76     -1.08     -0.03      0.00    -21.67
 A:ASP_234         3.49     11.61     -6.04     45.15     -0.19   -102.34      0.00     -3.66     -1.87      0.00      0.00    -53.86
 A:GLU_235         2.76      7.27      5.94     53.78     -2.87   -106.82      0.00     -2.55     -0.27      0.00      0.00    -42.76
 A:GLU_236         5.57      4.58      8.65     54.34     -0.83   -107.63      0.00     -1.59     -0.13      0.00      0.00    -37.03
 A:TRP_237         9.04      7.77      5.59    -38.34     -4.93      1.17      0.00     -8.12     -0.61     -0.35      0.00    -28.78
 A:LEU_238         2.80      8.20      6.63    -29.51     -4.82      1.50      0.00     -5.82     -0.21      0.00      0.00    -21.23
 A:GLU_239         2.26      4.17      5.61     53.14     -2.55   -106.37      0.00     -3.19     -0.44      0.00      0.00    -47.37
 A:LYS_240         3.47      9.27      2.45    -88.59      0.85     42.94      0.00      0.00     -0.28      0.00      0.00    -29.89
 A:ARG_241         3.95     10.26      9.43   -132.18     -4.51     66.53      0.00     -6.06     -1.87     -0.00      0.00    -54.46
 A:ARG_242         5.52      6.60      6.63   -121.94     -5.47     57.94      0.00     -7.22     -0.81     -0.00      0.00    -58.75
 A:ASN_243         1.68      8.32      0.50    -65.21     -1.21     -3.03      0.00     -1.34     -0.32      0.00     -0.67    -61.28
 A:SER_244         1.15      5.18      4.87    -26.66      1.86     -0.24      0.00     -1.48     -0.19      0.00     -1.86    -17.37
 A:ASP_245         3.61      4.22      2.11     57.91     -1.82    -99.41      0.00     -2.11     -0.49      0.00      0.00    -35.97
 A:PRO_246         4.13     12.76      2.92    -13.16     -6.88     -0.65      0.00     -7.23     -0.09      0.00      0.00     -8.21
 A:LEU_247         3.72      9.37      6.45    -22.70     -4.52      0.57      0.00     -6.53     -0.52      0.00      0.00    -14.17
 A:LYS_248         2.38     15.52      5.21    -97.90     -3.84     49.07      0.00      0.00     -1.45      0.00      0.00    -31.02
 A:GLN_249         3.83      5.95      7.46    -54.32     -4.99     -2.72      0.00     -3.58     -0.42     -0.00     -0.01    -48.82
 A:PRO_250         1.92      8.60      7.72    -13.64     -5.01     -1.41      0.00     -7.58     -0.00      0.00      0.00     -9.39
 A:VAL_251         1.90      9.08      4.60    -28.37     -5.52      1.55      0.00     -7.24     -0.22      0.00      0.00    -24.22
 A:SER_252         1.25      6.84     -0.89    -27.90     -2.74      1.15      0.00     -3.96     -0.48      0.00     -1.98    -28.73
 A:VAL_253         1.18      7.02      5.55    -25.00     -5.05     -0.72      0.00     -9.82     -0.21      0.00      0.00    -27.05
 A:TYR_254         4.51      8.25      5.93    -40.08     -7.76      4.20      0.00    -12.41     -0.76     -0.18      0.00    -38.31
 A:GLU_255         2.04      8.75      7.39     36.87     -6.71    -84.63      0.00     -7.98     -1.91      0.00      0.00    -46.18
 A:VAL_256         3.18     10.65      6.75    -28.30     -8.64      1.29      0.00    -12.08     -0.25      0.00      0.00    -27.40
 A:HIE_257         2.48     12.84      7.59    -39.69     -9.71      2.11      0.00     -7.23     -0.33     -0.15      0.00    -32.08
 A:LEU_258         2.21      5.74      3.99    -23.67     -5.27     -0.54      0.00    -11.01     -0.02      0.00      0.00    -28.58
 A:GLY_259         3.61      3.46      0.17    -32.45     -0.75     -0.19      0.00     -2.03     -0.12      0.00      0.00    -28.31
 A:SER_260         1.54      8.16     -0.23    -29.63     -3.59     -0.30      0.00     -3.96     -0.34      0.00     -2.96    -31.32
 A:TRP_261         2.58      7.75      5.42    -32.26    -10.18      1.66      0.00    -14.38     -0.33     -0.40      0.00    -40.15
 A:LEU_262         1.42      8.42      5.41    -27.94     -5.26      1.74      0.00     -6.51     -0.00      0.00      0.00    -22.72
 A:HIE_263         5.89     10.48      5.40    -37.57     -9.79     -0.82      0.00     -5.73     -0.12     -0.00      0.00    -32.25
 A:GLY_264         0.57      2.42     -0.20    -32.67     -1.64      0.15      0.00     -1.72     -0.23      0.00      0.00    -33.32
 A:SER_265         2.20      3.54     -3.87    -17.58     -1.31     -2.09      0.00     -2.36     -0.22      0.00     -2.89    -24.57
 A:SER_266         1.79      2.67      3.51    -24.23     -1.30     -1.48      0.00     -4.80     -0.15      0.00     -1.77    -25.76
 A:ALA_267         2.24      3.05      1.92    -26.86      2.40     -2.37      0.00     -1.23     -0.10      0.00      0.00    -20.94
 A:GLU_268         3.33      7.42      5.29     27.95      0.07    -84.23      0.00     -1.98     -1.18      0.00      0.00    -43.32
 A:LYS_269         1.84     10.72      4.39    -84.49     -3.80     39.92      0.00      0.00     -1.19      0.00      0.00    -32.61
 A:MET_270         1.25     10.93      3.55    -19.31     -9.12     -1.34      0.00    -11.85     -0.22      0.00      0.00    -26.12
 A:PRO_271         2.82      9.27      4.94    -13.31     -5.32      1.64      0.00     -5.13      0.00      0.00      0.00     -5.09
 A:LEU_272         2.45     11.06      4.50    -26.90     -3.68     -1.11      0.00    -10.38     -0.25      0.00      0.00    -24.31
 A:LEU_273         4.85     13.04      4.36    -27.88     -1.33      1.13      0.00     -8.14     -0.80      0.00      0.00    -14.77
 A:ASN_274         2.25      6.00     -1.04    -57.01      1.88     -6.50      0.00     -1.06     -0.02     -0.00     -2.86    -58.35
 A:GLY_275         0.80      3.18     -0.00    -30.74     -0.16     -0.70      0.00     -1.16     -0.24      0.00      0.00    -29.02
 A:GLU_276         1.47      6.79      7.37     36.09     -2.78    -87.77      0.00     -2.42     -0.02      0.00      0.00    -41.27
 A:ALA_277         0.97      2.88      3.40    -31.41     -2.36      0.72      0.00     -3.61     -0.22      0.00      0.00    -29.64
 A:ASP_278         0.67      3.65     -0.38     39.38      2.02    -88.82      0.00     -1.54     -1.17      0.00      0.00    -46.19
 A:PRO_279         1.84     14.03      3.06    -13.63     -4.72     -1.04      0.00     -6.59     -0.04      0.00      0.00     -7.10
 A:VAL_280         2.19      6.57      4.15    -24.42     -2.74      1.67      0.00     -8.23     -0.10      0.00      0.00    -20.89
 A:ILE_281         2.88      8.04     11.68    -26.98      0.32     -0.00      0.00     -6.68     -0.11      0.00      0.00    -10.86
 A:VAL_282         1.62      9.42      5.79    -29.60     -7.96      1.64      0.00     -7.72     -0.17      0.00      0.00    -26.99
 A:SER_283         3.60      3.74      0.49    -20.26     -3.88     -1.77      0.00     -4.58     -0.16      0.00     -4.80    -27.61
 A:GLU_284         3.73      8.98      6.15     35.29     -0.37    -85.41      0.00     -2.27     -0.02      0.00      0.00    -33.91
 A:TRP_285         5.58     10.27      4.54    -35.71     -0.64     -2.55      0.00     -6.73     -0.06     -0.77      0.00    -26.08
 A:ASN_286         1.49      7.40      6.75    -55.22     -1.58     -2.82      0.00     -2.80     -0.27     -0.00     -0.18    -47.22
 A:PRO_287         5.64     11.39      2.59    -16.41     -0.67     -0.03      0.00     -2.91     -0.14      0.00      0.00     -0.54
 A:GLY_288         0.60      6.43      1.27    -25.01     -0.36     -1.26      0.00     -1.04     -0.03      0.00      0.00    -19.41
 A:ALA_289         0.23      6.15      4.44    -32.34     -4.49      0.68      0.00     -3.30     -0.15      0.00      0.00    -28.77
 A:ARG_290         6.40     12.18      9.87   -132.61     -9.47     58.84      0.00    -11.23     -4.83      0.00      0.00    -70.85
 A:PHE_291         4.14      8.69      8.12    -31.63     -4.64      1.32      0.00    -10.48     -0.45     -0.02      0.00    -24.95
 A:LEU_292         0.91     13.45      6.57    -28.37     -8.67      0.89      0.00     -9.04     -0.00      0.00      0.00    -24.26
 A:SER_293         0.66      4.77     -0.23    -23.86     -0.82     -0.83      0.00     -5.73     -1.04      0.00     -2.46    -29.54
 A:TYR_294         4.13      6.40      4.55    -34.28     -6.75      2.36      0.00    -11.76     -0.25     -0.23      0.00    -35.82
 A:TYR_295         7.51      9.49      4.48    -28.59     -4.68     -4.21      0.00     -8.91     -0.06     -0.00      0.00    -24.98
 A:GLU_296         2.93      5.74     10.03     24.42     -4.35    -83.13      0.00     -5.99     -4.08      0.00      0.00    -54.43
 A:LEU_297         2.26      7.99      5.17    -31.78     -5.02      0.09      0.00    -10.42     -0.37      0.00      0.00    -32.09
 A:ALA_298         0.64      5.40      3.25    -30.88     -4.46     -0.57      0.00     -4.82     -0.11      0.00      0.00    -31.54
 A:GLU_299         2.72      8.75      5.63     37.65      0.93    -96.07      0.00     -2.30     -0.47      0.00      0.00    -43.15
 A:LYS_300         1.46     19.45      8.02    -79.37     -4.53     35.65      0.00      0.00     -0.17      0.00      0.00    -19.48
 A:LEU_301         1.49      6.64      5.04    -30.14     -2.75     -0.02      0.00    -13.65     -0.32      0.00      0.00    -33.70
 A:ILE_302         1.50     13.79     10.45    -15.77     -1.09      0.48      0.00    -10.16     -0.18      0.00      0.00     -0.98
 A:PRO_303         3.23     10.91      9.18    -13.67     -1.96     -1.88      0.00     -4.08     -0.06      0.00      0.00      1.67
 A:TYR_304         3.82      5.24      5.30    -34.06     -1.13     -1.98      0.00     -8.33     -0.70     -0.23      0.00    -32.08
 A:VAL_305         5.65      7.59      5.53    -27.55     -3.05     -1.46      0.00    -10.27     -0.39      0.00      0.00    -23.96
 A:LYS_306         1.38     13.50      4.63    -89.99     -1.52     46.86      0.00      0.00     -0.44      0.00      0.00    -25.58
 A:ASP_307         4.14      5.22      3.15     47.13     -0.37   -108.39      0.00     -1.61     -0.15      0.00      0.00    -50.86
 A:MET_308         3.85      8.44      6.75    -30.61     -8.73     -2.31      0.00    -10.01     -0.17      0.00      0.00    -32.78
 A:GLY_309         1.75      5.04      2.83    -36.10     -0.77     -0.77      0.00     -1.11     -0.24      0.00      0.00    -29.38
 A:TYR_310         4.77      7.10      4.54    -38.12     -6.72     -1.05      0.00    -11.08     -0.08     -0.44      0.00    -41.09
 A:THR_311         2.33      5.81      2.64    -34.95     -1.23      1.77      0.00     -5.09     -0.48      0.00     -3.03    -32.24
 A:HIE_312         3.02      8.09      6.42    -36.96     -9.19     -0.74      0.00     -7.08     -0.30     -0.00      0.00    -36.75
 A:ILE_313         3.84      8.28     12.02    -28.77     -4.80      0.10      0.00    -13.01     -0.22      0.00      0.00    -22.57
 A:GLU_314         2.72      9.48      8.82     44.68     -7.30    -87.71      0.00     -7.76     -0.80      0.00      0.00    -37.86
 A:LEU_315         3.83      6.72      5.51    -29.86     -6.98      1.01      0.00    -11.53     -0.25      0.00      0.00    -31.55
 A:LEU_316         4.37      8.33      8.93    -16.54     -5.55     -0.81      0.00     -9.93     -0.13      0.00      0.00    -11.33
 A:PRO_317         1.95      9.61      8.12    -15.93     -5.05      0.71      0.00     -8.29     -0.08      0.00      0.00     -8.95
 A:ILE_318         1.45     10.39     12.33    -26.14     -4.01      4.54      0.00     -9.90     -0.12      0.00      0.00    -11.46
 A:ALA_319         2.25      4.42      2.74    -33.33     -2.48     -0.64      0.00     -3.97     -0.19      0.00      0.00    -31.20
 A:GLU_320         4.52     10.52      2.46     16.88     -6.96    -73.66      0.00     -5.58     -2.67      0.00      0.00    -54.48
 A:HIS_321         4.69     10.04      4.92    -31.20    -10.73      2.19      0.00     -5.63     -0.99     -0.42      0.00    -27.14
 A:PRO_322         6.17     10.06      4.02    -16.78     -4.84      1.20      0.00     -5.68     -0.30      0.00      0.00     -6.15
 A:PHE_323         4.00     11.20      4.25    -28.18     -0.95      1.07      0.00     -5.14     -0.23     -0.00      0.00    -13.98
 A:ASP_324         2.41     10.96     -3.63      8.92      5.03    -72.98      0.00     -3.68     -4.00      0.00      0.00    -56.97
 A:GLY_325         0.73      3.30      1.10    -31.53     -0.42     -2.85      0.00     -2.22     -0.01      0.00      0.00    -31.88
 A:SER_326         2.64      4.52      0.67    -23.09     -3.12     -2.50      0.00     -3.71     -0.38      0.00     -4.53    -29.50
 A:TRP_327         6.06     12.13      1.61    -28.39     -6.90      0.84      0.00     -8.85     -0.16     -0.20      0.00    -23.86
 A:GLY_328         1.01      3.87      0.79    -34.67     -3.60     -0.64      0.00     -2.20     -0.22      0.00      0.00    -35.65
 A:TYR_329         3.31      9.52      5.66    -36.16     -2.67      1.98      0.00     -8.74     -0.39     -0.00      0.00    -27.49
 A:GLN_330         3.81     10.16      4.24    -67.16     -3.19     -0.53      0.00     -5.99     -0.13     -0.00      0.00    -58.80
 A:VAL_331         1.80      8.25      2.71    -27.66     -5.41      0.14      0.00     -8.55     -0.00      0.00      0.00    -28.72
 A:THR_332         1.37      4.62      1.98    -31.34     -2.79     -0.34      0.00     -5.69     -0.36      0.00     -3.02    -35.57
 A:GLY_333         0.59      3.39      1.67    -26.22     -3.97      0.49      0.00     -1.81     -0.21      0.00      0.00    -26.07
 A:PHE_334         5.83      6.80      9.10    -29.33     -4.95      2.08      0.00     -9.95     -0.23     -0.34      0.00    -20.98
 A:TYR_335         6.96      6.03      5.96    -42.51     -7.20      1.39      0.00    -11.02     -0.14     -0.42      0.00    -40.96
 A:SER_336         3.40      3.56      7.82    -16.78     -2.76      0.37      0.00     -4.07     -0.33      0.00     -3.55    -12.33
 A:PRO_337         1.92     10.40      5.16    -17.23     -5.31     -0.24      0.00     -8.13     -0.00      0.00      0.00    -13.43
 A:THR_338         1.79     10.92     -2.66    -24.37     -4.70     -0.71      0.00     -6.91     -1.08      0.00     -1.99    -29.71
 A:SER_339         1.54      5.40      1.02    -20.20     -2.58     -1.03      0.00     -4.02     -0.77      0.00     -3.01    -23.64
 A:ARG_340         5.15     10.16      9.41   -116.32     -1.37     43.65      0.00    -10.63     -3.56     -0.67      0.00    -64.18
 A:PHE_341         5.60      6.02      5.18    -34.03     -5.21      3.23      0.00    -11.92     -0.19     -0.34      0.00    -31.68
 A:GLY_342         0.35      2.19     -0.62    -30.49     -3.78      0.65      0.00     -2.59     -0.20      0.00      0.00    -34.48
 A:ARG_343         2.82     11.82      9.47   -114.54      1.76     58.70      0.00     -8.87     -2.87     -0.00      0.00    -41.71
 A:PRO_344         4.03     16.60      4.41    -16.26     -3.87      1.02      0.00     -9.75     -0.17      0.00      0.00     -4.00
 A:GLU_345         2.41      6.25      9.36     42.79     -3.75    -92.25      0.00     -7.55     -0.18      0.00      0.00    -42.92
 A:ASP_346         1.46      5.40     -2.85     25.67     -5.05    -87.17      0.00     -5.86     -2.84      0.00      0.00    -71.25
 A:PHE_347         1.77      6.35      5.31    -30.73     -5.36      2.39      0.00    -12.64     -0.30     -0.05      0.00    -33.27
 A:MET_348         2.51      7.04      6.45    -30.55    -10.09     -1.35      0.00    -14.33     -0.26      0.00      0.00    -40.59
 A:TYR_349         3.54      7.02      5.23    -41.78     -0.03     -0.04      0.00     -7.35     -0.63     -0.00      0.00    -34.03
 A:PHE_350         6.52     12.60      4.02    -29.13     -5.85     -0.39      0.00    -11.92     -0.23     -0.00      0.00    -24.38
 A:VAL_351         8.18      8.01      4.61    -25.14     -8.12      0.72      0.00     -9.43     -0.26      0.00      0.00    -21.44
 A:ASP_352         1.20      4.42      1.47     49.21     -6.68   -107.01      0.00     -3.77     -1.61      0.00      0.00    -62.77
 A:LYS_353         4.11     10.77      5.79   -104.19     -4.91     50.63      0.00      0.00     -0.56      0.00      0.00    -38.36
 A:CYS_354         1.56      4.21     -0.34    -32.07     -5.62     -1.68      0.00     -5.18     -0.32      0.00      0.00    -39.44
 A:HIP_355         3.49      9.71      6.65   -144.17     -4.79     87.24      0.00     -6.05     -2.74     -0.35      0.00    -51.01
 A:GLU_356         3.02      8.89      4.52     52.11     -0.90   -104.27      0.00     -1.82     -0.34      0.00      0.00    -38.78
 A:ASN_357         3.62      3.87     -0.38    -64.39      0.09     -3.08      0.00     -2.61     -0.55      0.00     -1.34    -64.78
 A:GLY_358         2.16      2.05      1.29    -31.55      1.63     -1.37      0.00     -1.44     -0.13      0.00      0.00    -27.37
 A:ILE_359         3.36      9.82     13.21    -28.46     -4.64      0.45      0.00     -8.22     -0.12      0.00      0.00    -14.60
 A:GLY_360         0.66      3.18     -0.47    -30.54     -4.34     -0.24      0.00     -2.28     -0.22      0.00      0.00    -34.26
 A:VAL_361         2.35      8.46      4.87    -26.34     -7.18      0.46      0.00     -8.89     -0.50      0.00      0.00    -26.78
 A:ILE_362         1.39     10.66     11.14    -27.11     -5.91      1.23      0.00    -10.90     -0.24      0.00      0.00    -19.74
 A:LEU_363         2.68      8.31      5.02    -26.83     -6.56      3.85      0.00     -9.97     -0.18      0.00      0.00    -23.67
 A:ASP_364         2.27      5.82      1.85     35.51     -4.53    -89.88      0.00     -4.70     -2.48      0.00      0.00    -56.15
 A:TRP_365         4.99     11.16      1.87    -36.55     -6.54      3.43      0.00    -13.79     -0.33     -0.01      0.00    -35.76
 A:VAL_366         3.30      6.07      5.47    -10.57     -4.46      1.34      0.00     -7.67     -0.06      0.00      0.00     -6.57
 A:PRO_367         2.93     14.37      1.52    -17.10     -6.91      1.24      0.00    -10.43     -0.10      0.00      0.00    -14.48
 A:GLY_368         3.90      3.87     -0.20    -27.01     -3.64      1.36      0.00     -2.30     -0.03      0.00      0.00    -24.06
 A:HIE_369         2.36      8.01      5.34    -43.08     -7.88      2.15      0.00     -4.97     -0.16     -0.19      0.00    -38.41
 A:PHE_370         8.20      7.42      6.13    -19.86     -8.18      1.42      0.00    -12.99     -0.24     -0.05      0.00    -18.15
 A:PRO_371         2.85     13.67      4.81    -11.06     -4.78      1.42      0.00     -7.70     -0.01      0.00      0.00     -0.81
 A:LYS_372         0.89      9.48      3.60    -80.62      0.63     36.07      0.00      0.00     -1.89      0.00      0.00    -31.85
 A:ASP_373         3.00      5.05     -2.14     27.85     -1.75    -83.83      0.00     -2.20     -0.06      0.00      0.00    -54.09
 A:SER_374         2.09      6.22     -1.00    -20.23      2.05     -2.06      0.00     -1.00     -0.33      0.00     -4.57    -18.82
 A:HIE_375         7.36      9.86      4.33    -40.46     -3.90     -0.04      0.00     -3.39     -0.30     -0.06      0.00    -26.59
 A:GLY_376         1.10      2.23     -0.64    -26.54     -2.27      0.34      0.00     -1.85     -0.41      0.00      0.00    -28.05
 A:LEU_377         4.35     12.28      5.18    -26.39     -6.47      1.16      0.00    -12.08     -0.10      0.00      0.00    -22.07
 A:ALA_378         1.71      4.71      3.03    -30.96     -1.35      0.91      0.00     -3.32     -0.21      0.00      0.00    -25.48
 A:TYR_379         6.72      6.27      6.04    -33.28     -2.97     -2.41      0.00     -4.81     -0.63     -0.27      0.00    -25.35
 A:PHE_380         5.98     10.45      6.20    -24.39     -4.57      0.50      0.00     -9.42     -0.21     -0.00      0.00    -15.45
 A:ASP_381         3.29      6.63     -5.13      6.20     -0.55    -64.35      0.00     -5.40     -1.77      0.00      0.00    -61.08
 A:GLY_382         1.37      1.80      1.11    -34.22     -1.09     -2.05      0.00     -1.98     -0.17      0.00      0.00    -35.24
 A:THR_383         4.35     10.20      1.10    -31.17     -1.54      1.66      0.00     -3.48     -0.98      0.00     -4.69    -24.56
 A:HIS_384         4.80      7.90      7.02    -27.38     -6.25     -3.85      0.00     -4.52     -0.44     -0.26      0.00    -22.99
 A:LEU_385         3.73      9.78      6.48    -24.54     -7.21      0.70      0.00    -10.94     -0.14      0.00      0.00    -22.14
 A:TYR_386         3.37      8.49      5.55    -38.41     -6.20      2.65      0.00    -13.78     -0.32     -0.36      0.00    -38.99
 A:GLU_387         3.63      7.82      6.74     15.85     -4.97    -70.16      0.00     -6.63     -1.10      0.00      0.00    -48.82
 A:HIE_388         5.09      8.35      5.40    -33.66     -7.89     -2.18      0.00     -4.22     -0.22     -0.05      0.00    -29.37
 A:ALA_389         1.74      2.34      3.64    -22.61     -1.06     -3.14      0.00     -2.12     -0.01      0.00      0.00    -21.21
 A:ASP_390         2.75      4.59      3.97      8.41      1.02    -66.88      0.00     -2.91     -2.36      0.00      0.00    -51.41
 A:PRO_391         6.06     11.67      3.90    -12.65     -6.17      0.18      0.00     -3.83     -0.10      0.00      0.00     -0.94
 A:ARG_392         5.21      8.26      5.92   -102.28     -1.85     35.30      0.00     -8.79     -2.15      0.00      0.00    -60.39
 A:ILE_393         1.72     12.04     10.88    -24.44     -6.35     -0.72      0.00     -8.36     -0.28      0.00      0.00    -15.50
 A:GLY_394         0.54      4.70      0.30    -31.58     -3.58     -0.29      0.00     -2.64     -0.24      0.00      0.00    -32.79
 A:GLU_395         1.48      6.80      8.75     15.00     -4.21    -75.22      0.00     -4.72     -1.99      0.00      0.00    -54.12
 A:HIE_396         3.56     12.63      6.79    -44.38     -7.87      1.68      0.00     -7.47     -0.47     -0.39      0.00    -35.93
 A:LYS_397         3.48     13.61      7.90    -73.83     -0.98     29.72      0.00      0.00     -1.07      0.00      0.00    -21.15
 A:GLU_398         4.45      9.43      5.97     26.94     -0.97    -83.33      0.00     -3.01     -0.09      0.00      0.00    -40.61
 A:TRP_399         7.98      8.70      3.35    -33.89     -3.62     -1.20      0.00     -8.98     -0.10     -0.64      0.00    -28.40
 A:GLY_400         2.13      3.14     -0.40    -37.32     -1.29      0.35      0.00     -0.88     -0.26      0.00      0.00    -34.52
 A:THR_401         5.96      7.06      2.50    -34.17     -4.32     -0.72      0.00     -4.93     -0.27      0.00     -2.50    -31.40
 A:LEU_402         1.14     10.16      3.86    -25.96     -7.16      0.19      0.00     -8.36     -0.24      0.00      0.00    -26.38
 A:VAL_403         2.38      8.99      3.96    -29.56     -4.50      0.49      0.00     -6.31     -0.21      0.00      0.00    -24.77
 A:PHE_404         1.95      6.55      6.18    -26.44     -7.78      0.80      0.00    -12.18     -0.04     -0.09      0.00    -31.04
 A:ASN_405         1.91      8.87      6.02    -61.22     -6.20     -2.05      0.00     -4.32     -0.24     -0.05     -0.07    -57.38
 A:TYR_406         5.45      7.23      3.96    -38.81     -5.55      1.50      0.00    -11.37     -0.53     -1.07      0.00    -39.19
 A:GLY_407         1.81      4.95      0.44    -28.34     -0.60     -2.58      0.00     -1.06     -0.03      0.00      0.00    -25.40
 A:ARG_408         4.96     12.19      9.70    -93.49     -7.70     32.65      0.00     -6.29     -0.30     -0.30      0.00    -48.58
 A:HIE_409         3.70     11.94      7.77    -39.82     -6.12     -1.42      0.00     -3.69     -0.57     -0.00      0.00    -28.19
 A:GLU_410         3.14      4.96      5.40     27.09     -6.92    -81.01      0.00     -6.57     -0.15      0.00      0.00    -54.06
 A:VAL_411         1.00      7.18      3.29    -24.38     -2.48     -0.26      0.00     -9.93     -0.07      0.00      0.00    -25.65
 A:ARG_412         6.07     12.92     11.07   -121.67     -3.73     52.80      0.00     -7.91     -1.63     -0.00      0.00    -52.08
 A:ASN_413         2.55      6.20      3.34    -73.44     -4.72     -0.20      0.00     -4.17     -0.51     -0.13     -0.00    -71.07
 A:PHE_414         5.87      6.61      2.35    -32.80     -6.54      1.26      0.00    -11.25     -0.27     -0.63      0.00    -35.40
 A:LEU_415         3.11      9.27      6.76    -28.72     -9.48      2.40      0.00    -10.73     -0.34      0.00      0.00    -27.73
 A:VAL_416         2.30      9.84      5.55    -24.28     -5.40      0.84      0.00     -7.99     -0.23      0.00      0.00    -19.37
 A:ALA_417         3.09      4.88      3.73    -31.49     -5.33      0.42      0.00     -4.71     -0.26      0.00      0.00    -29.68
 A:ASN_418         0.98      3.69      3.43    -70.51     -3.28     -2.99      0.00     -4.82     -0.47     -0.76     -0.00    -74.73
 A:VAL_419         2.78     12.01      3.81    -24.39     -6.17      0.39      0.00    -10.05     -0.16      0.00      0.00    -21.79
 A:LEU_420         2.10      9.08      5.79    -29.54    -10.62      0.79      0.00    -10.57     -0.31      0.00      0.00    -33.28
 A:PHE_421         3.39      7.74      7.15    -30.08     -3.85     -0.53      0.00    -12.38     -0.27     -0.35      0.00    -29.18
 A:TRP_422         4.92      9.85      6.44    -34.53    -10.83      5.01      0.00    -13.44     -0.29     -0.43      0.00    -33.32
 A:PHE_423         4.49      7.49      8.17    -27.28     -6.91      0.03      0.00    -12.12     -0.17     -0.04      0.00    -26.33
 A:ASP_424         6.66      5.07      4.42     54.28     -6.04   -104.77      0.00     -2.90     -0.74      0.00      0.00    -44.03
 A:LYS_425         2.32     12.48      6.39   -114.24     -4.40     56.99      0.00      0.00     -3.48      0.00      0.00    -43.95
 A:TYR_426         4.62      4.89      4.39    -37.13     -8.31      2.68      0.00    -11.70     -0.14     -0.15      0.00    -40.85
 A:HIS_427         5.44     10.57      6.71    -36.96     -7.57      0.82      0.00     -5.07     -1.01     -0.26      0.00    -27.31
 A:VAL_428         0.87      9.63      4.60    -21.38     -7.25     -0.78      0.00     -9.46     -0.29      0.00      0.00    -24.06
 A:ASP_429         1.64      4.32     -2.41     32.39     -3.16    -90.59      0.00     -4.20     -3.54      0.00      0.00    -65.56
 A:GLY_430         0.47      2.70      0.39    -35.17     -3.02     -1.11      0.00     -3.28     -0.07      0.00      0.00    -39.09
 A:ILE_431         2.35     16.19     13.93    -27.05     -6.02      1.30      0.00    -10.32     -0.19      0.00      0.00     -9.80
 A:ARG_432         1.93     10.42     14.58   -138.78     -6.02     64.10      0.00     -9.95     -3.36     -0.14      0.00    -67.22
 A:VAL_433         1.91      8.44      4.93    -27.87     -3.82      1.54      0.00     -8.87     -0.24      0.00      0.00    -23.99
 A:ASP_434         6.17      2.84      4.45     48.92     -2.81    -99.54      0.00     -3.78     -1.23      0.00      0.00    -44.97
 A:ALA_435         0.74      3.08      5.12    -34.60     -1.08      2.09      0.00     -3.24     -0.31      0.00      0.00    -28.19
 A:VAL_436         3.71     11.34      4.03    -28.69     -2.07      1.72      0.00    -11.46     -0.34      0.00      0.00    -21.75
 A:ALA_437         3.68      4.09      3.49    -33.19     -3.68      0.40      0.00     -5.77     -0.15      0.00      0.00    -31.13
 A:SER_438         3.23      3.73     -0.27    -28.70     -2.19     -1.24      0.00     -4.55     -0.44      0.00     -4.64    -35.06
 A:MET_439         3.45      4.83      9.87    -28.12     -9.15      1.35      0.00    -12.64     -0.21      0.00      0.00    -30.62
 A:LEU_440         1.48      8.17      7.30    -32.53     -6.99      1.01      0.00    -14.33     -0.26      0.00      0.00    -36.15
 A:TYR_441         6.72      5.27      7.54    -37.53     -6.45     -0.61      0.00     -8.49     -0.90     -0.09      0.00    -34.53
 A:ARG_442         2.51     15.18     10.24   -104.66     -7.70     42.07      0.00    -10.46     -0.86     -0.17      0.00    -53.85
 A:ASN_443         2.13      3.47     -2.42    -64.08     -2.46     -2.66      0.00     -3.42     -0.13     -0.00     -2.95    -72.51
 A:TYR_444         8.86      3.88      6.13    -34.74     -2.83      1.28      0.00     -9.23     -0.11     -0.16      0.00    -26.92
 A:LEU_445         2.22     16.55      4.81    -24.18     -4.69      0.49      0.00    -10.02     -0.10      0.00      0.00    -14.92
 A:ARG_446         4.93     15.12      9.96   -115.93    -11.26     48.59      0.00     -7.85     -1.02     -0.07      0.00    -57.53
 A:LYS_447         2.59     10.70      1.88    -69.97     -2.51     27.87      0.00      0.00     -0.11      0.00      0.00    -29.55
 A:GLU_448         2.97      8.45      0.63     31.40      0.14    -84.99      0.00     -0.74     -0.03      0.00      0.00    -42.16
 A:GLY_449         1.42      2.58      0.55    -27.66     -1.83     -1.30      0.00     -0.67     -0.02      0.00      0.00    -26.93
 A:GLU_450         3.25     10.05      6.75     15.34      1.53    -71.55      0.00     -2.67     -1.10      0.00      0.00    -38.40
 A:TRP_451         5.65      8.88      5.72    -35.30     -4.82     -2.34      0.00    -10.11     -0.03     -0.00      0.00    -32.34
 A:ILE_452         2.29      9.67     11.73    -26.79     -4.49      1.37      0.00     -7.66     -0.40      0.00      0.00    -14.27
 A:ALA_453         0.65      3.56      3.05    -28.61     -1.50     -1.01      0.00     -3.33     -0.05      0.00      0.00    -27.24
 A:ASN_454         3.94      4.32      0.17    -63.54     -0.90     -4.18      0.00     -3.59     -0.71     -0.29     -3.66    -68.45
 A:GLU_455         2.23      7.28      3.70     35.12      1.63    -88.29      0.00     -2.26     -0.01      0.00      0.00    -40.59
 A:TYR_456         6.91      7.96      7.89    -35.25      3.53     -4.79      0.00     -3.80     -0.09     -0.22      0.00    -17.86
 A:GLY_457         0.51      2.30     -0.30    -29.77     -0.08     -2.55      0.00     -0.76     -0.16      0.00      0.00    -30.79
 A:GLY_458         1.65      2.98     -1.10    -33.21     -0.90      2.07      0.00     -1.20     -0.24      0.00      0.00    -29.93
 A:ASP_459         1.67      4.30     -4.43     39.55     -2.09    -96.81      0.00     -3.15     -0.20      0.00      0.00    -61.16
 A:GLU_460         2.00      6.52      4.56     27.98     -1.73    -91.01      0.00     -4.15     -0.35      0.00      0.00    -56.17
 A:HIS_461         5.56     11.72      6.67    -38.07     -7.72      1.51      0.00     -6.20     -0.40     -0.12      0.00    -27.06
 A:ILE_462         3.38     10.32     10.24    -24.83     -0.90     -0.36      0.00     -5.24     -0.18      0.00      0.00     -7.57
 A:GLU_463         3.53     11.78      5.58     23.32     -2.68    -78.67      0.00     -4.62     -0.17      0.00      0.00    -41.94
 A:ALA_464         0.83      8.66      5.36    -32.66     -4.86      0.63      0.00     -6.02     -0.25      0.00      0.00    -28.31
 A:VAL_465         1.50      7.99      5.00    -31.28     -3.50     -0.21      0.00     -9.27     -0.26      0.00      0.00    -30.02
 A:SER_466         1.65      3.72     -0.25    -19.23     -1.37     -4.38      0.00     -3.08     -0.16      0.00     -2.79    -25.90
 A:PHE_467         4.25      8.10      3.86    -25.86     -1.62      0.68      0.00    -13.26     -0.34     -1.07      0.00    -25.25
 A:ILE_468         2.81     12.90     10.31    -26.56     -4.65      0.17      0.00    -13.35     -0.29      0.00      0.00    -18.67
 A:ARG_469         2.88     10.73      8.43   -112.24     -5.20     44.25      0.00     -8.72     -0.63     -0.00      0.00    -60.50
 A:GLU_470         2.70      7.75      6.96     35.12     -3.40    -89.37      0.00     -5.43     -0.86      0.00      0.00    -46.52
 A:VAL_471         0.70      7.16      4.92    -28.00     -5.05     -0.36      0.00     -8.75     -0.35      0.00      0.00    -29.72
 A:ASN_472         1.80      5.06      3.21    -70.56     -2.32     -3.62      0.00     -4.29     -0.34     -0.26     -4.06    -75.39
 A:THR_473         5.87      9.93      7.07    -31.68     -2.97     -1.10      0.00     -4.12     -0.43      0.00     -4.58    -22.00
 A:LEU_474         2.81     11.41      6.98    -26.17     -4.78      0.96      0.00     -8.78     -0.32      0.00      0.00    -17.90
 A:LEU_475         2.56      7.71      6.40    -30.66     -4.93      1.59      0.00    -12.28     -0.24      0.00      0.00    -29.85
 A:PHE_476         3.57      9.80      8.74    -29.93     -3.74      1.20      0.00     -8.48     -0.09     -0.12      0.00    -19.06
 A:GLU_477         2.21      9.49     10.09     32.92     -3.79    -89.37      0.00     -5.38     -0.69      0.00      0.00    -44.51
 A:TYR_478         2.33     10.66      5.30    -40.56     -4.93      0.94      0.00    -12.38     -0.57     -0.01      0.00    -39.23
 A:PHE_479         2.34      8.95      7.53    -19.34     -3.72      3.42      0.00     -9.46     -0.12     -0.13      0.00    -10.52
 A:PRO_480         2.56     11.34      5.64    -12.26     -3.67     -0.22      0.00     -5.68     -0.00      0.00      0.00     -2.30
 A:GLY_481         2.70      2.58      0.21    -26.22     -4.01     -0.91      0.00     -1.98     -0.00      0.00      0.00    -27.63
 A:ILE_482         3.27     11.70     12.87    -28.65     -7.44      0.25      0.00    -10.47     -0.12      0.00      0.00    -18.60
 A:LEU_483         3.67     12.11      8.17    -28.68     -8.56      2.17      0.00    -11.29     -0.17      0.00      0.00    -22.59
 A:SER_484         2.85      6.15     -1.53    -25.00     -7.05      1.90      0.00     -4.84     -0.44      0.00     -1.93    -29.88
 A:ILE_485         3.18      7.52     10.08    -23.62     -9.65      1.54      0.00    -13.42     -0.22      0.00      0.00    -24.58
 A:ALA_486         3.03      2.77      3.52    -31.21     -4.72      0.70      0.00     -5.15     -0.20      0.00      0.00    -31.26
 A:GLU_487         2.74     10.56      4.80     45.53     -6.43    -94.76      0.00     -6.23     -0.82      0.00      0.00    -44.59
 A:GLU_488         0.92      8.40      2.49     39.78     -5.18    -92.30      0.00     -6.09     -2.60      0.00      0.00    -54.58
 A:SER_489         0.92      4.15      4.44    -23.53      0.27     -5.24      0.00     -2.98     -0.51      0.00     -4.74    -27.23
 A:THR_490         2.74      9.10      4.64    -22.71      0.39     -0.55      0.00     -3.08     -0.76      0.00     -1.91    -12.15
 A:GLU_491         4.41      8.75     11.03     61.18      0.70   -110.06      0.00     -1.27     -0.01      0.00      0.00    -25.27
 A:TRP_492         6.49      5.58      5.87    -32.81     -5.02     -0.70      0.00    -12.11     -0.52     -0.09      0.00    -33.32
 A:GLU_493         5.00      6.56      8.72     42.93      1.78    -95.76      0.00     -1.29     -0.01      0.00      0.00    -32.06
 A:LYS_494         5.21      9.02      3.84    -82.66     -4.07     38.08      0.00      0.00     -0.46      0.00      0.00    -31.06
 A:VAL_495         2.27     10.90      5.15    -31.57     -5.81      1.02      0.00     -7.65     -0.77      0.00      0.00    -26.46
 A:SER_496         5.45      6.75      2.35    -27.89      0.73     -1.19      0.00     -4.50     -1.22      0.00     -3.00    -22.52
 A:ARG_497         4.70     10.50     11.33   -115.40     -3.55     62.17      0.00     -4.89     -1.37     -0.00      0.00    -36.51
 A:PRO_498         1.87     12.00      5.15    -18.02     -1.32      0.63      0.00     -6.32     -0.31      0.00      0.00     -6.31
 A:VAL_499         2.90      9.45      5.66    -22.46     -2.79     -0.51      0.00     -6.76     -0.07      0.00      0.00    -14.57
 A:TYR_500         8.17      7.91      7.58    -32.28      3.28     -3.76      0.00     -4.77     -0.00      0.00      0.00    -13.87
 A:ASP_501         7.10      6.59      0.42     32.85     -1.42    -91.22      0.00     -2.91     -0.25      0.00      0.00    -48.83
 A:GLY_502         1.74      1.63     -0.82    -33.03      0.58     -0.42      0.00     -0.59     -0.34      0.00      0.00    -31.23
 A:GLY_503         0.81      3.12     -1.54    -33.84     -2.04      0.61      0.00     -1.77     -0.30      0.00      0.00    -34.95
 A:LEU_504         0.66     10.45      5.09    -28.37     -7.36      0.40      0.00    -13.31     -0.25      0.00      0.00    -32.70
 A:GLY_505         3.44      3.79      1.59    -31.67     -2.23     -1.60      0.00     -2.18     -0.13      0.00      0.00    -28.99
 A:PHE_506         2.91      5.13      5.15    -29.37     -4.20     -0.03      0.00    -11.28     -0.10     -0.26      0.00    -32.05
 A:ASN_507         3.78      8.73     -0.20    -66.73     -3.87      0.52      0.00     -3.65     -0.46     -0.12     -4.49    -66.50
 A:LEU_508         5.81      6.77      6.73    -30.08     -8.59      0.82      0.00    -12.62     -0.19      0.00      0.00    -31.37
 A:LYS_509         3.50     12.93      6.82   -103.61     -7.71     52.91      0.00      0.00     -1.40      0.00      0.00    -36.57
 A:TRP_510         3.44     12.31      7.08    -38.52     -6.46      5.06      0.00    -12.68     -0.36     -0.08      0.00    -30.21
 A:ASP_511         2.35      8.57      3.77     45.90     -0.66   -102.16      0.00     -2.85     -1.02      0.00      0.00    -46.09
 A:MET_512         4.30      7.84      6.21    -27.94     -6.86     -1.32      0.00     -8.81     -0.19      0.00      0.00    -26.76
 A:GLY_513         1.86      3.70      1.08    -31.07     -0.97     -1.10      0.00     -1.25     -0.34      0.00      0.00    -28.09
 A:TRP_514         5.54      8.68      6.75    -35.52     -7.21      1.31      0.00    -13.90     -0.66     -0.62      0.00    -35.63
 A:MET_515         2.50     11.33      4.38    -31.01     -7.31     -1.36      0.00    -13.29     -0.22      0.00      0.00    -34.97
 A:HIS_516         7.21      6.53      5.84    -36.30     -5.48     -0.69      0.00     -3.20     -0.37      0.00      0.00    -26.46
 A:ASP_517         2.50      5.07     -3.64     53.86     -1.44   -111.99      0.00     -2.43     -0.31      0.00      0.00    -58.38
 A:MET_518         1.81      6.97      9.59    -35.09     -7.93      1.56      0.00    -11.40     -0.30      0.00      0.00    -34.79
 A:LEU_519         3.76      8.48      7.01    -28.58     -6.92      1.58      0.00     -8.69     -0.13      0.00      0.00    -23.49
 A:ASP_520         4.60      6.31     -1.36     51.55     -3.40   -108.83      0.00     -2.44     -0.30      0.00      0.00    -53.87
 A:TYR_521         5.72      5.82      5.85    -41.89     -7.04      1.92      0.00    -11.17     -0.36     -0.15      0.00    -41.29
 A:PHE_522         6.81     11.10      7.33    -28.56     -6.92      3.21      0.00    -12.08     -0.12     -0.17      0.00    -19.41
 A:ASN_523         2.30      4.44      2.51    -61.30     -2.51     -5.31      0.00     -2.18     -0.10      0.00     -0.00    -62.16
 A:ILE_524         7.42      7.19      9.27    -24.05     -3.97      1.48      0.00     -6.45     -0.51      0.00      0.00     -9.63
 A:ASP_525         4.16      9.19      1.73     29.59     -0.00    -80.12      0.00     -3.37     -0.61      0.00      0.00    -39.43
 A:PRO_526         2.07     18.56      4.08    -13.43     -2.61     -1.07      0.00     -6.89     -0.04      0.00      0.00      0.67
 A:TYR_527         3.88      8.99      6.78    -32.71      1.04     -2.03      0.00     -4.66     -0.54     -0.23      0.00    -19.47
 A:PHE_528         3.93      7.95      9.59    -30.77      0.00     -0.48      0.00     -7.03     -0.39     -0.08      0.00    -17.28
 A:ARG_529         3.87     11.32      9.93   -127.95     -7.31     58.47      0.00    -10.06     -1.71     -0.05      0.00    -63.48
 A:GLN_530         1.82      5.63      4.03    -71.15     -3.49     -1.71      0.00     -5.08     -0.31     -0.54      0.00    -70.79
 A:TYR_531         4.25      5.01      6.84    -35.78      0.04     -2.69      0.00     -5.05     -0.12     -0.38      0.00    -27.89
 A:HIS_532         3.58      9.87      3.57    -34.33     -3.45     -2.24      0.00     -4.12     -0.28     -0.00      0.00    -27.41
 A:GLN_533         1.19      6.81      4.02    -64.70     -5.03     -0.48      0.00     -4.63     -0.40     -0.01     -1.90    -65.12
 A:ASN_534         4.66      2.96     -2.28    -65.09      1.35     -1.66      0.00     -2.11     -0.31     -0.34     -3.37    -66.19
 A:ASN_535         2.49      8.35     -0.39    -64.21     -3.53     -1.79      0.00     -3.50     -0.23     -0.35     -4.10    -67.25
 A:VAL_536         2.94      8.56      4.84    -28.99     -4.84      0.21      0.00     -8.41     -0.22      0.00      0.00    -25.92
 A:THR_537         1.07      4.02      3.73    -31.89     -2.87     -0.71      0.00     -5.29     -0.34      0.00     -2.16    -34.43
 A:PHE_538         4.88     10.59      3.43    -27.68      1.89     -0.02      0.00     -5.16     -0.27     -0.10      0.00    -12.43
 A:SER_539         2.26      6.84      3.25    -29.62     -1.95     -0.01      0.00     -4.11     -0.42      0.00     -3.32    -27.08
 A:MET_540         1.44      9.00      6.73    -26.20     -6.61     -0.53      0.00    -11.59     -0.13      0.00      0.00    -27.88
 A:LEU_541         3.06     11.07      5.46    -27.48     -2.25     -0.98      0.00     -3.53     -0.15      0.00      0.00    -14.80
 A:TYR_542         4.66      9.33      1.93    -39.47      1.48     -1.03      0.00     -4.95     -0.56     -0.10      0.00    -28.71
 A:TYR_543         2.33      9.06      7.83    -34.97     -5.52      0.57      0.00    -12.37     -0.35     -0.23      0.00    -33.65
 A:TYR_544         3.97      8.13      4.38    -36.49     -2.43      0.46      0.00     -7.21     -0.28     -0.20      0.00    -29.67
 A:ASN_545         2.00      3.58      2.81    -59.00      2.28     -3.38      0.00     -1.96     -0.14     -0.00     -4.04    -57.86
 A:GLU_546         3.58      8.73      7.42     34.44     -1.69    -91.81      0.00     -3.45     -1.84      0.00      0.00    -44.62
 A:ASN_547         7.03      7.21      3.49    -61.72     -6.88     -2.74      0.00     -4.22     -0.64     -0.67     -4.57    -63.72
 A:PHE_548         4.00     13.27     10.62    -29.67     -4.30      0.76      0.00     -9.67     -0.10     -0.19      0.00    -15.28
 A:MET_549         3.44      8.09      8.38    -31.97    -11.99     -1.57      0.00    -14.06     -0.15      0.00      0.00    -39.84
 A:LEU_550         2.19     11.32      7.18    -29.80     -6.74      3.69      0.00     -9.91     -0.23      0.00      0.00    -22.31
 A:ALA_551         2.16      3.99      4.32    -27.22     -5.78     -1.09      0.00     -5.95     -0.00      0.00      0.00    -29.58
 A:LEU_552         5.17     12.78      8.56    -31.15     -6.68      3.16      0.00    -14.42     -0.19      0.00      0.00    -22.77
 A:SER_553         1.49      5.93      4.71    -25.40     -3.78     -2.92      0.00     -5.61     -0.14      0.00     -2.53    -28.24
 A:HIP_554         4.66     12.64     12.39   -131.67     -8.25     82.62      0.00     -6.41     -1.90     -0.09      0.00    -36.01
 A:ASP_555         4.27      8.11     -2.83     50.93     -4.46   -101.41      0.00     -2.73     -0.56      0.00      0.00    -48.68
 A:GLU_556         7.97      5.00      5.97     40.84     -0.15    -95.33      0.00     -4.78     -1.66      0.00      0.00    -42.14
 A:ILE_557         1.17      4.53     10.51    -27.58     -4.09      2.24      0.00    -10.29     -0.10      0.00      0.00    -23.60
 A:VAL_558         2.75      5.80      5.20    -25.69     -6.15      1.19      0.00     -7.65     -0.05      0.00      0.00    -24.60
 A:HIE_559         2.11     12.40      5.34    -32.37     -3.12     -5.59      0.00     -1.89     -0.01     -0.01      0.00    -23.13
 A:GLY_560         1.80      3.23      0.43    -25.64     -0.51     -3.49      0.00     -0.42     -0.30      0.00      0.00    -24.90
 A:LYS_561         2.56     10.98      4.39   -104.57     -1.12     53.10      0.00      0.00     -2.11      0.00      0.00    -36.79
 A:SER_562         3.87      5.52      6.55    -19.70     -1.38     -4.33      0.00     -1.56     -0.42      0.00     -2.46    -13.91
 A:ASN_563         1.15      3.07      1.36    -62.91     -5.29     -2.22      0.00     -4.18     -0.40     -0.00     -0.03    -69.45
 A:MET_564         0.82      7.89      6.22    -27.58     -8.34     -0.32      0.00    -13.58     -0.13      0.00      0.00    -35.03
 A:LEU_565         2.75     10.19      5.68    -27.29     -6.43      0.56      0.00     -9.54     -0.10      0.00      0.00    -24.18
 A:GLY_566         2.55      5.21      0.05    -28.15     -2.28     -2.99      0.00     -1.23     -0.07      0.00      0.00    -26.91
 A:LYS_567         3.43     10.18      6.72    -94.50     -5.76     45.24      0.00      0.00     -0.88      0.00      0.00    -35.57
 A:MET_568         2.67      7.26      8.73    -18.80     -7.24     -2.05      0.00     -9.12     -0.08      0.00      0.00    -18.64
 A:PRO_569         4.57     15.54      1.10    -15.68     -4.39      0.75      0.00     -5.15     -0.15      0.00      0.00     -3.41
 A:GLY_570         0.67      2.44     -0.95    -24.58     -0.23     -0.92      0.00     -0.86     -0.36      0.00      0.00    -24.79
 A:ASP_571         1.31      5.75     -4.31     23.60      0.23    -79.04      0.00     -1.63     -0.65      0.00      0.00    -54.73
 A:GLU_572         2.05      8.63      3.54     31.29      0.14    -83.17      0.00     -2.58     -0.13      0.00      0.00    -40.22
 A:TRP_573         3.02      8.14      4.97    -37.54     -3.77      1.81      0.00     -7.53     -0.62     -0.17      0.00    -31.69
 A:GLN_574         3.54      8.17      3.50    -70.01     -5.20     -3.02      0.00     -5.18     -0.52     -0.00      0.00    -68.72
 A:LYS_575         3.39     13.87      8.68    -83.81     -8.38     35.43      0.00      0.00     -0.59      0.00      0.00    -31.41
 A:TYR_576         4.89      8.30      9.21    -38.47     -7.60      0.92      0.00     -8.93     -0.33     -0.02      0.00    -32.04
 A:ALA_577         3.79      2.56      3.09    -31.24     -6.20      0.26      0.00     -5.48     -0.25      0.00      0.00    -33.46
 A:ASN_578         6.02      7.39      1.53    -67.04     -6.04     -0.85      0.00     -5.72     -0.98     -0.00     -0.29    -65.98
 A:VAL_579         1.29      8.18      7.28    -26.61     -5.61      0.91      0.00    -10.29     -0.22      0.00      0.00    -25.07
 A:ARG_580         2.52     12.52     10.29   -129.49     -6.16     55.46      0.00    -10.24     -1.66     -0.17      0.00    -66.92
 A:ALA_581         1.09      5.67      3.47    -32.39     -5.85     -0.34      0.00     -4.75     -0.19      0.00      0.00    -33.28
 A:LEU_582         3.56     10.74      6.27    -30.60     -8.09      0.54      0.00    -13.03     -0.30      0.00      0.00    -30.89
 A:PHE_583         4.68      9.73      5.41    -33.92     -6.12      3.11      0.00    -14.93     -0.25     -0.09      0.00    -32.37
 A:THR_584         3.83      9.35      5.40    -32.29     -2.18      0.49      0.00     -8.59     -0.37      0.00     -2.00    -26.35
 A:TYR_585         3.49      3.64      4.96    -36.48     -4.63      3.97      0.00    -10.44     -0.47     -0.21      0.00    -36.17
 A:MET_586         2.99      7.83      4.51    -29.15    -10.04      0.21      0.00    -13.48     -0.32      0.00      0.00    -37.46
 A:TYR_587         3.89      9.88      8.42    -45.57     -4.74      0.31      0.00    -10.03     -0.36     -0.30      0.00    -38.49
 A:THR_588         3.77      9.12      3.57    -34.05     -4.49     -0.68      0.00     -7.39     -0.68      0.00     -4.08    -34.91
 A:HIS_589         3.02      7.96      5.79    -26.38     -5.24     -0.44      0.00     -6.49     -0.52     -0.67      0.00    -22.97
 A:PRO_590         4.27     12.31      4.32    -14.58     -6.43      0.87      0.00     -8.83     -0.21      0.00      0.00     -8.28
 A:GLY_591         0.96      4.38      0.38    -29.89     -5.15     -0.65      0.00     -2.24     -0.23      0.00      0.00    -32.44
 A:LYS_592         2.73      7.89      5.89   -106.21     -3.76     52.43      0.00      0.00     -1.91      0.00      0.00    -42.94
 A:LYN_593         4.05     14.03      4.95    -34.04     -8.22      2.49      0.00      0.00     -0.44      0.00      0.00    -17.17
 A:THR_594         1.16      8.31      6.61    -27.81     -6.94      0.79      0.00     -7.40     -0.73      0.00     -2.91    -28.91
 A:MET_595         1.51      7.77      5.05    -30.68     -8.59      1.11      0.00    -11.62     -0.21      0.00      0.00    -35.66
 A:PHE_596         8.39      6.36      4.70    -29.26     -4.10      2.36      0.00    -14.51     -0.17     -0.10      0.00    -26.34
 A:MET_597         3.07      9.30      3.62    -32.41    -10.67      1.25      0.00    -14.99     -0.22      0.00      0.00    -41.04
 A:SER_598         2.11      8.11     -1.33    -24.54     -1.24      0.18      0.00     -5.01     -0.83      0.00     -4.58    -27.13
 A:MET_599         2.39     10.73      4.08    -24.79     -7.55      0.24      0.00    -14.13     -0.14      0.00      0.00    -29.16
 A:GLU_600         2.58      8.31      6.33     28.25     -4.95    -78.72      0.00     -6.77     -1.43      0.00      0.00    -46.41
 A:PHE_601         3.65      7.75      3.77    -30.04     -6.64      1.42      0.00    -11.23     -0.29     -0.11      0.00    -31.72
 A:GLY_602         0.40      5.28      1.29    -31.00     -1.51     -1.05      0.00     -2.29     -0.19      0.00      0.00    -29.07
 A:GLN_603         2.50     10.88      4.93    -63.80     -8.61      0.44      0.00     -6.27     -0.38     -0.00      0.00    -60.30
 A:TRP_604         4.02     10.52      6.72    -33.45     -5.75      0.88      0.00     -7.33     -0.04     -0.01      0.00    -24.44
 A:SER_605         1.70      5.96      2.85    -28.27     -1.19      1.30      0.00     -2.01     -0.25      0.00     -2.60    -22.52
 A:GLU_606         1.98      7.03      9.21     30.52     -4.37    -83.38      0.00     -4.20     -0.95      0.00      0.00    -44.15
 A:TRP_607         4.33     13.10      5.77    -34.67     -7.29      2.34      0.00    -12.63     -0.17     -0.30      0.00    -29.52
 A:ASN_608         0.62      4.91      4.35    -62.89     -1.22     -0.81      0.00     -2.28     -0.17     -0.01     -0.14    -57.62
 A:VAL_609         1.50     11.11      3.79    -20.73     -6.13     -1.29      0.00     -7.23     -0.04      0.00      0.00    -19.02
 A:TRP_610         3.76     15.01      5.78    -37.26     -1.08     -0.12      0.00    -10.60     -0.16     -0.78      0.00    -25.46
 A:GLY_611         0.93      2.81     -0.02    -32.71     -1.36      1.95      0.00     -0.97     -0.13      0.00      0.00    -29.49
 A:ASP_612         3.03      7.58     -6.28     41.56     -1.36    -97.88      0.00     -2.92     -0.00      0.00      0.00    -56.26
 A:LEU_613         2.55     13.03      4.38    -27.12     -6.77     -1.09      0.00     -9.85     -0.18      0.00      0.00    -25.04
 A:GLU_614         3.90     11.93      4.53     26.17     -4.30    -82.22      0.00     -4.76     -1.37      0.00      0.00    -46.12
 A:TRP_615         6.77      9.77      6.43    -38.91     -3.59      2.18      0.00    -10.50     -0.32     -0.43      0.00    -28.60
 A:HIP_616         1.24     17.95     10.74   -107.80     -2.39     62.08      0.00     -3.27     -1.24     -0.00      0.00    -22.70
 A:LEU_617         3.93      9.73      4.80    -29.00     -7.40      0.40      0.00     -7.87     -0.26      0.00      0.00    -25.66
 A:LEU_618         2.28     10.65      5.53    -31.03      0.13     -0.56      0.00     -7.48     -0.23      0.00      0.00    -20.72
 A:GLN_619         2.16      5.94      3.63    -63.84      0.17     -7.64      0.00     -3.10     -0.16     -0.12      0.00    -62.97
 A:TYR_620         2.01      7.30      7.41    -36.71      1.16     -1.35      0.00     -6.04     -0.31     -0.12      0.00    -26.65
 A:GLU_621         7.64     12.22      4.94     39.37      0.61    -84.24      0.00     -3.51     -0.18      0.00      0.00    -23.16
 A:PRO_622         2.81     12.62      4.27    -15.28     -5.94     -0.26      0.00     -5.39     -0.07      0.00      0.00     -7.24
 A:HIS_623         2.07      7.54      5.46    -36.88    -11.39      0.61      0.00     -6.70     -0.43     -0.02      0.00    -39.74
 A:GLN_624         1.28     10.47      4.45    -65.72     -4.87     -4.56      0.00     -4.31     -0.38     -0.00      0.00    -63.64
 A:GLN_625         1.48      6.90      5.66    -66.31     -4.61     -3.34      0.00     -4.77     -0.29     -0.00      0.00    -65.28
 A:LEU_626         1.56      8.69      4.78    -28.80     -6.64      1.80      0.00     -9.71     -0.20      0.00      0.00    -28.52
 A:LYS_627         3.64     11.12      3.51    -91.83     -6.45     45.38      0.00      0.00     -0.31      0.00      0.00    -34.95
 A:GLN_628         4.33      5.49      3.60    -69.61     -3.54     -2.90      0.00     -3.23     -0.68     -0.00     -0.07    -66.60
 A:PHE_629         2.02      8.93      6.82    -31.79     -2.12     -0.84      0.00    -14.32     -0.29     -0.24      0.00    -31.81
 A:PHE_630         2.54      7.53     10.54    -34.88     -7.19      1.36      0.00    -12.00     -0.37     -0.32      0.00    -32.80
 A:THR_631         1.55      6.66      4.92    -27.47     -5.92     -2.22      0.00     -4.65     -0.38      0.00     -3.83    -31.33
 A:ASP_632         0.89      3.86      0.47     38.93     -1.43    -95.96      0.00     -3.26     -0.94      0.00      0.00    -57.45
 A:LEU_633         3.69     12.05      6.41    -29.74     -8.84     -0.35      0.00    -11.65     -0.33      0.00      0.00    -28.75
 A:ASN_634         1.59      8.58      0.95    -67.47     -6.91      0.90      0.00     -3.96     -0.59     -0.55     -0.12    -67.56
 A:ALA_635         1.02      2.65      2.52    -31.13     -2.05     -1.43      0.00     -2.28     -0.15      0.00      0.00    -30.84
 A:LEU_636         6.47      5.33      6.82    -31.18     -6.19     -0.66      0.00    -10.30     -0.39      0.00      0.00    -30.10
 A:TYR_637         5.87      6.64      3.61    -37.06     -8.13      2.66      0.00     -9.83     -0.34     -0.06      0.00    -36.64
 A:GLN_638         2.79      7.93      6.44    -64.98     -2.84     -4.53      0.00     -3.71     -0.25     -0.00     -0.11    -59.27
 A:GLN_639         4.49     11.27      3.50    -61.83      1.07     -6.81      0.00     -2.97     -0.46      0.00      0.00    -51.75
 A:GLU_640         2.29      9.39      6.27     42.88     -1.80    -86.90      0.00     -7.15     -1.93      0.00      0.00    -36.96
 A:PRO_641         6.34     10.28      4.44    -19.56     -3.27      1.14      0.00     -5.90     -0.36      0.00      0.00     -6.88
 A:ALA_642         1.58      5.27      4.08    -27.98     -4.38      0.35      0.00     -5.87     -0.26      0.00      0.00    -27.21
 A:LEU_643         3.99     10.03      5.70    -26.63     -8.14      0.71      0.00    -10.99     -0.11      0.00      0.00    -25.42
 A:TYR_644         4.27      8.90      3.96    -39.63     -6.21      1.14      0.00     -9.41     -0.21     -0.00      0.00    -37.19
 A:THR_645         4.21      5.96      1.64    -33.47     -1.98      0.08      0.00     -4.55     -0.37      0.00     -2.84    -31.32
 A:HIS_646        13.45     17.52     14.10    -33.07     -6.43      5.60      0.00     -6.09     -0.25     -0.03      0.00      4.80
 A:ASP_647         2.44      8.28      4.13     38.28     -1.39    -87.92      0.00     -3.98     -2.28      0.00      0.00    -42.44
 A:PHE_648         2.26      7.00      6.09    -31.59     -3.49      0.66      0.00     -8.26     -0.00     -0.67      0.00    -28.02
 A:GLU_649         2.88      8.99      6.56     30.12      2.78    -89.21      0.00     -4.23     -1.41      0.00      0.00    -43.52
 A:TYR_650         3.60      9.32      6.36    -33.63      2.91     -3.75      0.00     -3.68     -0.08     -0.08      0.00    -19.03
 A:HIE_651         1.68     11.05      4.61    -40.58     -3.10     -0.18      0.00     -3.60     -0.48     -0.04      0.00    -30.64
 A:GLY_652         1.77      3.63      0.05    -31.75     -3.09     -0.03      0.00     -2.35     -0.24      0.00      0.00    -32.00
 A:PHE_653         6.21      4.52      3.26    -28.09     -5.92      0.19      0.00    -11.25     -0.13     -0.67      0.00    -31.89
 A:GLU_654         2.82     10.23      4.37     23.68     -2.60    -77.01      0.00     -3.39     -1.52      0.00      0.00    -43.42
 A:TRP_655         4.66      7.48      7.28    -31.55     -8.19     -1.51      0.00    -11.82     -0.00     -0.63      0.00    -34.28
 A:ILE_656         4.91      9.08     11.50    -19.10     -6.59     -2.85      0.00     -8.18     -0.11      0.00      0.00    -11.33
 A:ASP_657         2.57      6.76     -0.61     19.16     -4.35    -78.66      0.00     -2.95     -1.32      0.00      0.00    -59.41
 A:CYS_658         1.53      8.99     -3.47    -26.18     -2.85     -1.56      0.00     -3.82     -0.20      0.00      0.00    -27.57
 A:ASN_659         6.05      3.76     -0.41    -54.34      1.50     -6.13      0.00     -1.26     -0.47      0.00     -3.26    -54.56
 A:ASP_660        30.14     12.12      5.77     -1.45      3.56    -65.48      0.00     -4.15     -1.03      0.00      0.00    -20.51
 A:ASN_661         7.54     10.83      3.79    -65.68     -0.02     -1.82      0.00     -3.09     -0.39     -0.01     -3.79    -52.63
 A:THR_662         1.35      8.80      3.91    -30.54      1.19     -2.77      0.00     -2.76     -0.22      0.00     -1.27    -22.32
 A:HIS_663         6.37     11.17      6.01    -27.71     -4.34     -3.38      0.00     -3.41     -0.40     -0.01      0.00    -15.70
 A:SER_664         2.89      6.93      7.40    -27.15     -1.96     -1.76      0.00     -3.92     -0.32      0.00     -3.45    -21.34
 A:VAL_665         1.69      5.56      5.89    -24.44     -5.20     -0.41      0.00     -7.92     -0.13      0.00      0.00    -24.97
 A:VAL_666         2.75      6.53      4.90    -31.13     -6.02      1.29      0.00     -7.83     -0.23      0.00      0.00    -29.74
 A:SER_667         2.55      5.56      2.72    -28.46     -5.34     -0.14      0.00     -5.73     -0.38      0.00     -3.97    -33.18
 A:PHE_668         3.61      7.13      4.55    -28.07     -8.31      2.52      0.00    -12.31     -0.24     -0.14      0.00    -31.25
 A:LEU_669         2.97      9.02      5.47    -27.22     -4.61     -0.08      0.00     -9.18     -0.24      0.00      0.00    -23.86
 A:ARG_670         1.94     12.52     15.47   -139.51     -8.28     64.37      0.00    -11.19     -2.26     -0.00      0.00    -66.93
 A:ARG_671         3.50     12.45     10.15   -124.77     -7.77     57.21      0.00     -6.85     -1.61     -0.02      0.00    -57.72
 A:SER_672         3.06      5.88     -1.40    -22.26     -3.41     -0.71      0.00     -4.10     -0.27      0.00     -1.83    -25.04
 A:ASP_673         1.60     10.72     -1.73     51.56      0.95   -104.27      0.00     -1.11     -0.11      0.00      0.00    -42.39
 A:ASP_674         4.16      2.13      3.95     41.50      0.53    -94.51      0.00     -2.24     -1.18      0.00      0.00    -45.66
 A:PRO_675         1.66     10.09      4.28    -15.40     -1.27      0.03      0.00     -2.21     -0.12      0.00      0.00     -2.94
 A:ASN_676         2.50      6.72      1.89    -55.28      0.61     -0.84      0.00     -2.85     -0.99      0.00     -0.86    -49.10
 A:ASP_677         4.05      4.53     -0.81     37.09     -1.09    -98.10      0.00     -3.04     -1.36      0.00      0.00    -58.72
 A:SER_678         2.99      3.21      5.96    -32.09     -2.04     -0.65      0.00     -3.93     -0.33      0.00     -3.95    -30.84
 A:LEU_679         3.96      7.52      8.16    -27.58     -9.04      0.26      0.00    -10.20     -0.25      0.00      0.00    -27.18
 A:VAL_680         0.99      8.95      5.34    -28.85     -5.98      0.52      0.00     -8.74     -0.24      0.00      0.00    -28.00
 A:VAL_681         3.97      9.62      4.35    -29.81     -6.22      0.97      0.00    -10.81     -0.24      0.00      0.00    -28.18
 A:VAL_682         1.11      4.57      4.24    -29.58     -2.47      0.96      0.00     -9.43     -0.25      0.00      0.00    -30.84
 A:CYS_683         2.67      2.89      5.78    -29.97     -5.25     -0.35      0.00     -5.23     -0.24      0.00      0.00    -29.70
 A:ASN_684         3.59      3.71      6.07    -72.17     -6.87      0.20      0.00     -4.38     -0.72     -0.19     -0.16    -70.94
 A:PHE_685         3.75      6.97      7.53    -34.75     -4.18      2.38      0.00     -9.98     -0.44     -0.26      0.00    -28.97
 A:THR_686         6.81      5.42      1.28    -19.03     -1.61      0.41      0.00     -5.51     -0.47      0.00     -4.39    -17.09
 A:PRO_687         7.39     11.10      6.34    -11.97     -2.73     -1.84      0.00     -7.19      0.00      0.00      0.00      1.10
 A:GLN_688         4.20      6.31      2.30    -54.25      0.49     -4.17      0.00     -3.39     -0.36     -0.04     -0.18    -49.11
 A:PRO_689         5.10     11.05      5.33    -16.30     -2.96     -0.29      0.00     -5.83     -0.11      0.00      0.00     -4.00
 A:HIE_690         2.89      6.74      6.93    -38.93     -5.41      1.15      0.00     -5.31     -0.18     -0.42      0.00    -32.55
 A:SER_691         1.24      4.00      1.24    -17.52     -1.03     -4.63      0.00     -1.90     -0.01      0.00     -2.70    -21.30
 A:HIS_692         2.68     10.14      4.16    -31.18     -3.06     -4.36      0.00     -2.39     -0.46      0.00      0.00    -24.47
 A:TYR_693         3.21      5.97      3.68    -36.71     -3.35      1.56      0.00     -8.44     -0.35     -0.23      0.00    -34.65
 A:ARG_694         3.58     10.18     12.81   -116.31     -7.45     51.05      0.00     -8.89     -1.81     -1.66      0.00    -58.51
 A:ILE_695         2.53      8.53     10.53    -28.73     -5.99      1.03      0.00    -10.26     -0.25      0.00      0.00    -22.60
 A:GLY_696         1.62      3.57     -0.65    -28.05     -2.95     -0.05      0.00     -2.40     -0.10      0.00      0.00    -29.02
 A:VAL_697         3.23      7.76      4.84    -15.60     -5.35      0.00      0.00     -9.76     -0.16      0.00      0.00    -15.04
 A:PRO_698         3.08      8.87      4.12    -11.01     -3.44     -1.66      0.00     -4.91     -0.00      0.00      0.00     -4.95
 A:GLU_699         2.91      4.93      5.84     29.45     -2.93    -82.30      0.00     -4.72     -0.20      0.00      0.00    -47.02
 A:ALA_700         0.98      4.95      1.74    -26.14     -2.45     -2.26      0.00     -2.69     -0.01      0.00      0.00    -25.87
 A:GLY_701         1.77      4.34      0.08    -33.58     -1.55      0.14      0.00     -1.81     -0.13      0.00      0.00    -30.74
 A:TYR_702         2.83     11.80      3.38    -34.89     -3.99     -1.08      0.00     -7.81     -0.23     -0.11      0.00    -30.10
 A:TYR_703         3.33      7.89      8.63    -40.76     -7.86      0.83      0.00    -12.76     -0.42      0.00      0.00    -41.13
 A:VAL_704         3.75      7.22      4.63    -27.79     -2.89      0.99      0.00     -6.10     -0.24      0.00      0.00    -20.43
 A:GLU_705         2.15     11.74      9.23     14.85     -4.82    -72.76      0.00     -5.58     -1.73      0.00      0.00    -46.92
 A:LEU_706         0.88     11.57      4.38    -25.49     -4.25     -1.96      0.00     -7.78     -0.12      0.00      0.00    -22.78
 A:PHE_707         5.97      5.41      5.91    -29.94     -6.13      2.52      0.00    -12.11     -0.19     -0.22      0.00    -28.79
 A:ASN_708         1.96      6.66      3.50    -68.82     -3.59     -2.49      0.00     -3.56     -0.30     -0.00     -0.17    -66.80
 A:SER_709         4.61      6.31     -1.17    -24.60     -3.86      0.27      0.00     -5.39     -0.31      0.00     -4.78    -28.90
 A:ASP_710         1.37      5.50      4.31     14.69     -0.22    -74.02      0.00     -4.25     -2.16      0.00      0.00    -54.78
 A:ALA_711         1.20      6.27      2.92    -33.58     -2.37      0.00      0.00     -3.30     -0.30      0.00      0.00    -29.15
 A:LYS_712         4.44     13.59      4.25    -65.64     -2.46     22.25      0.00      0.00     -0.20      0.00      0.00    -23.78
 A:GLN_713         3.86      9.36      1.42    -64.11     -1.56     -4.19      0.00     -3.47     -0.12     -0.06     -0.04    -58.91
 A:TYR_714         2.57      4.13      7.18    -44.58      0.55      0.42      0.00    -10.70     -0.64     -0.29      0.00    -41.35
 A:GLY_715         0.96      1.12     -0.96    -30.92      0.31     -1.39      0.00     -0.98     -0.24      0.00      0.00    -32.11
 A:GLY_716         1.37      3.09      0.32    -29.05     -1.64     -2.83      0.00     -1.60     -0.15      0.00      0.00    -30.48
 A:SER_717         2.75      2.97      7.18    -23.62      2.94     -1.33      0.00     -3.99     -0.80      0.00     -1.99    -15.90
 A:ASN_718         4.88      2.72      3.13    -63.04     -1.14     -3.47      0.00     -1.61     -0.27     -0.00     -0.28    -59.08
 A:MET_719         2.28      6.52      3.62    -31.28     -2.76      0.66      0.00     -7.79     -0.09      0.00      0.00    -28.85
 A:GLY_720         0.54      2.88      1.52    -27.37     -3.46     -2.41      0.00     -1.61      0.00      0.00      0.00    -29.89
 A:ASN_721         1.66      5.41      0.79    -54.05     -2.46     -3.15      0.00     -2.60     -0.97     -0.00     -2.88    -58.25
 A:LEU_722         1.24      8.45      6.12    -23.22     -0.25     -3.18      0.00     -1.47     -0.45      0.00      0.00    -12.74
 A:GLY_723         0.64      1.85      0.92    -32.54     -0.97     -0.32      0.00     -0.97     -0.52      0.00      0.00    -31.91
 A:GLY_724         0.98      1.57     -0.19    -30.67     -3.10     -1.43      0.00     -1.98     -0.04      0.00      0.00    -34.86
 A:LYS_725         0.36      7.95      3.85    -80.31     -6.34     37.13      0.00      0.00     -0.67      0.00      0.00    -38.05
 A:TRP_726         4.70     12.84      7.60    -30.71     -4.08     -2.60      0.00     -6.82     -0.00     -0.11      0.00    -19.16
 A:ALA_727         4.09      3.96      3.34    -30.52     -2.98     -1.45      0.00     -4.81     -0.13      0.00      0.00    -28.51
 A:ASP_728         3.29      7.63     -2.75     18.38      0.50    -77.43      0.00     -2.25     -1.47      0.00      0.00    -54.10
 A:GLU_729         3.96     13.95      5.65     25.01     -0.77    -80.08      0.00     -2.01     -0.00      0.00      0.00    -34.29
 A:TRP_730         2.82     12.95      7.03    -38.14     -1.11      0.32      0.00     -6.24     -0.20     -1.66      0.00    -24.22
 A:SER_731         1.24      3.43     -2.90    -19.26     -0.20     -3.32      0.00     -1.82     -0.12      0.00     -2.42    -25.38
 A:PHE_732         4.26     10.14      2.77    -28.48     -1.68      0.84      0.00     -6.30     -0.21     -0.08      0.00    -18.73
 A:HIE_733         6.65     13.26      5.54    -34.35     -5.80     -0.38      0.00     -3.67     -0.40     -0.07      0.00    -19.23
 A:ASN_734         2.12      8.22      0.73    -63.95      5.63     -5.44      0.00     -0.51     -0.02      0.00     -0.04    -53.26
 A:LYS_735         2.43     14.30      5.30    -74.89     -2.29     36.13      0.00      0.00     -0.43      0.00      0.00    -19.45
 A:PRO_736         2.40     13.80      3.41    -13.72     -4.01     -0.77      0.00     -3.43     -0.03      0.00      0.00     -2.34
 A:TYR_737         3.66      4.36      5.48    -38.38     -5.62     -0.39      0.00     -9.15     -0.16      0.00      0.00    -40.19
 A:SER_738         0.67      6.36     -0.38    -29.01     -5.81     -1.29      0.00     -5.33     -0.90      0.00     -4.20    -39.87
 A:LEU_739         1.31     12.35      5.79    -26.50     -6.41      1.73      0.00    -11.54     -0.25      0.00      0.00    -23.54
 A:ASP_740         1.05     12.29     -3.71     14.71     -2.06    -72.86      0.00     -3.80     -0.98      0.00      0.00    -55.37
 A:LEU_741         3.33      7.96      5.58    -33.41     -7.86      0.63      0.00     -9.59     -0.22      0.00      0.00    -33.59
 A:CYS_742         2.18      6.03     -0.57    -27.36     -6.67      0.02      0.00     -3.27     -0.17      0.00      0.00    -29.81
 A:LEU_743         3.80     14.17      7.33    -15.48     -6.96     -0.40      0.00    -11.02     -0.17      0.00      0.00     -8.73
 A:PRO_744         3.22     10.76      8.61     -7.62     -5.11      0.19      0.00     -9.19     -0.13      0.00      0.00      0.72
 A:PRO_745         2.31     10.08      3.94    -11.57     -5.67     -0.25      0.00     -9.43     -0.00      0.00      0.00    -10.60
 A:LEU_746         4.32     14.92      6.51    -21.40     -9.84      0.33      0.00    -10.53     -0.13      0.00      0.00    -15.83
 A:ALA_747         2.97      6.61      4.93    -34.78     -5.26     -0.01      0.00     -4.74     -0.24      0.00      0.00    -30.52
 A:VAL_748         1.54      5.28      4.72    -29.41     -7.67      0.83      0.00     -9.26     -0.22      0.00      0.00    -34.18
 A:LEU_749         1.55      7.72      7.13    -29.88     -6.67      1.13      0.00    -10.26     -0.25      0.00      0.00    -29.53
 A:ILE_750         2.00      8.08      9.82    -28.91     -6.50      1.10      0.00    -13.28     -0.31      0.00      0.00    -28.01
 A:LEU_751         3.65     13.27      6.71    -29.53     -4.72      1.12      0.00    -11.02     -0.24      0.00      0.00    -20.75
 A:LYS_752         2.12     12.30      1.14   -103.39     -2.80     51.98      0.00      0.00     -2.76      0.00      0.00    -41.43
 A:LEU_753         3.22      8.00      4.16    -22.09     -6.99     -1.12      0.00     -9.24     -0.11      0.00      0.00    -24.17
 A:ASP_754         3.01      4.02      4.12     29.47      1.29    -81.34      0.00     -3.66     -1.09      0.00      0.00    -44.19
 A:PRO_755         5.03     13.25      4.52    -16.70     -2.54     -0.67      0.00     -5.41     -0.01      0.00      0.00     -2.53
 A:THR_756         1.92      7.78      0.87    -25.99      2.85     -0.52      0.00     -2.13     -0.80      0.00     -3.64    -19.67
 A:LYS_757         5.83     16.34      2.83    -67.65     -2.95     29.50      0.00      0.00     -0.10      0.00      0.00    -16.21
 A:VAL_758         3.48      5.39      5.93    -10.59      1.86     -2.15      0.00     -1.72      0.00      0.00      0.00      2.20
 A:PRO_759         2.62     12.80      4.27      3.81      0.63     -3.46      0.00     -2.55      0.00      0.00      0.00     18.11
 
 NOW REPORTING THE ENERGY (KCAL/MOL): 
 COVALENT ENERGIES:
                BOND           ANGLE             TOR           TOTAL
     COV     2385.610168     6160.727364     3545.919209    12092.256741
     SGB    49190.545968   -20349.615190   -17524.350637    11316.580141
   TOTAL    51576.156136   -14188.887825   -13978.431428    23408.836883
    TIME        0.000s          0.000s          0.000s          0.000s   
 
 NONBONDED (INTRAMOLECULAR) ENERGIES:
                  14           SHORT            LONG           TOTAL
      LJ     3981.927109    -6400.411171     -371.115673    -2789.599735
    LIPO        0.000000    -4458.819033        0.000000    -4458.819033
      EL    21725.766197   -47564.651373     2607.623010   -23231.262165
     SGB   -17524.350637    21179.874132    -2377.035958     1278.487537
   TOTAL     8183.342669   -37244.007444     -140.528621   -29201.193396
    TIME        0.000s          0.000s          0.000s          0.000s   
 
 OTHER:
SGB SELF   -35466.330271
NONPOLAR        0.000000
PROT COR        0.000000
   HBOND     -347.525569
 PACKING      -39.331039
SelfCont     -285.265271
 
 SUM:
 SGB TOT    -5346.911955
SOLV TOT    -5346.911955
LIPO TOT    -4458.819033
  TOTALE  -24406.45802658    
 [NOTE: TOTAL ENERGY = COV_TOT + NB_TOT + OTHER - SGB_14|SGB_TOR]
 
 Preparing for first energy calculation ...
 
 
 NOW REPORTING THE ENERGY (KCAL/MOL): 
 COVALENT ENERGIES:
                BOND           ANGLE             TOR           TOTAL
     COV     2385.610168     6160.727364     3545.919209    12092.256741
     SGB    49190.545968   -20349.615190   -17524.350637    11316.580141
   TOTAL    51576.156136   -14188.887825   -13978.431428    23408.836883
    TIME        0.000s          0.000s          0.000s          0.000s   
 
 NONBONDED (INTRAMOLECULAR) ENERGIES:
                  14           SHORT            LONG           TOTAL
      LJ     3981.927109    -6400.411171     -371.115673    -2789.599735
    LIPO        0.000000    -4458.819033        0.000000    -4458.819033
      EL    21725.766197   -47564.651373     2607.623010   -23231.262165
     SGB   -17524.350637    21179.874132    -2377.035958     1278.487537
   TOTAL     8183.342669   -37244.007444     -140.528621   -29201.193396
    TIME        0.000s          0.000s          0.000s          0.000s   
 
 OTHER:
SGB SELF   -35466.330271
NONPOLAR        0.000000
PROT COR        0.000000
   HBOND     -347.525569
 PACKING      -39.331039
SelfCont     -285.265271
 
 SUM:
 SGB TOT    -5346.911955
SOLV TOT    -5346.911955
LIPO TOT    -4458.819033
  TOTALE  -24406.45802658    
 [NOTE: TOTAL ENERGY = COV_TOT + NB_TOT + OTHER - SGB_14|SGB_TOR]
 
 ATTN:  large bond energies found:
    2832   2777 A:ARG_173:_C__        2778 A:ARG_173:_O__           5.50
    6272   6131 A:TYR_379:_C__        6148 A:PHE_380:_N__           5.28
    8711   8537 A:ILE_524:_CA_        8541 A:ILE_524:_CB_           5.44
    9268   9083 A:GLU_556:_CA_        9085 A:GLU_556:_C__           5.99
   10811  10593 A:HIS_646:_C__       10598 A:HIS_646:_O__          10.58
   11054  10828 A:ASP_660:_C__       10833 A:ASP_660:_O__          24.46
   11062  10828 A:ASP_660:_C__       10838 A:ASN_661:_N__          10.37
   11472  11233 A:THR_686:_C__       11243 A:PRO_687:_N__           7.77
 
 Now report atom based SASA 
 (written to output structure)
        Total Area: 29365.47
 End of SASA report
 TOTAL TIME ELAPSED: 5gqy-265237-mmgbsa-FreeReceptor_0          15.484s
Post-processing output...

  Processing output structure #1

Post-processing complete.


==============================================================================


==============================================================================

  Prime-MMGBSA: 5gqy-265237-mmgbsa-FreeLigand-Full System - Frame 1 - preprocessed_ligand

==============================================================================

  Prime version 6.4 (r117) Refine Structure: Minimization

==============================================================================

        

Using the following input parameters:

   ADD_MISSING_SIDE_CHAINS	no

   ENERGY_BREAKDOWN	yes

   LICENSE_HANDLE	1

   LIGAND	asl = atom.i_psp_Prime_MMGBSA_Ligand 1

   OPLS_VERSION	OPLS_2005

   SELECT	asl = atom.i_psp_Prime_MMGBSA_Selected 1

   SUPPRESS_PARTIAL_STRUCTURE_WARNINGS	yes


Number of CPU cores to use: 1


Using OPLS version OPLS_2005 for force-field parameters.


Pre-processing input

  Treating with residue ID check...

    Complete:  0 min  0 sec

  Treating with asl parsing...

    Complete:  0 min  0 sec

  Treating with naming consistency detection...

    Complete:  0 min  0 sec


 Random Number Seed Set to:   1397366220
 
 Contents of the control file:
   
   licensing handle 1
   file outdir "C:\Users\Smart Encoders\AppData\Local\Schrodinger\tmp\5gqy-265237-mmgbsa/"
   file datadir "C:\Program Files\Schrodinger2021-2\psp-v6.4\data/pop/"
   file vddir "C:\Program Files\Schrodinger2021-2\psp-v6.4\data/pop/"
   file tempdir "templates/"
   file protempdir "templates/"
   file usrtempdir "C:\Users\Smart Encoders\AppData\Local\Schrodinger\tmp\5gqy-265237-mmgbsa/"
   file gluefile "params.glue"
   file logfile stdout
   
   rand seed 0
   
   
   
   load simple 5gqy-265237-mmgbsa-FreeLigand-Full_System_-_Frame_1_-_prepro_0 Structure(2590)  het yes ions yes wat yes mse2met no sym no   highest_occ no     opls_version OPLS_2005 missing no
   
   
   constraints load_from_ct
   energy param solv vsgb2.0
   
   
   
   
   energy param nbcut2_nn  40.0
   energy param nbcut2_cn  40.0
   energy param nbcut2_cc  40.0
   
   energy param uselipo yes
   
   
   
   
   
   energy total
   minimization asl "atom.i_psp_select_atom 1"  verbose yes
   energy byres beg end interaction_energy yes
   energy total
   
   
   write mae SWIG_OUTPUT_STRUCTURE
   finalize yes
   
 Random number seed reset to :            0
 
 Parameters chosen for PDB loading:
   All protein chains will be loaded.
   Sequence read from ATOM lines.
   Ions from PDB file INCLUDED.
   PDB file assumed to be experimental data.
   Waters from PDB file INCLUDED.
   HETATMs from PDB file INCLUDED.
   Hydrogens from PDB file INCLUDED.
   NO symmetry will be used.
   Atoms not in PDB file will NOT be optimized.
   Atomtyping Parameters (when reading directly from mae)
      OPLS Version OPLS_2005           
      Planarity       None
      Using Force Field Charges
      Not building in missing atoms from sidechains
 
 STARTING TO WORK ON FILE 
 5gqy-265237-mmgbsa-FreeLigand-Full_System_-_Frame_1_-_prepro_0
 Reading residue sequence from atoms in mae file
 
 Nonbonded initialization ...
 Time for loading nb parameters:   0.000000000000000E+000
 Build extended structure ...
 Generating crosslinks ...
 Initialize 1/4 list ...
 Initialize parent/child list ...
 Initialize covalent pointers ...
 Initialize resinfo list ...
 ATTN: hetero res type UNK 
  not recognized - rotamer conformations will not be sampled.
 Initialize special atoms ...
 Initialize rank list ...
 Initialize sparse atom list ...
 
 Times for various book-keeping steps:
     build   0.000s
     cross   0.000s
     child   0.000s
      iper   0.000s
       rev   0.000s
      info   0.000s
     resat   0.000s
      rank   0.000s
     covpt   0.000s
    sparse   0.000s
 
 Times for steps in loading structure:
           Load sequence    0.00s
    Initialize structure    0.00s
      Assign coordinates    0.00s
     Initialize symmetry    0.00s
 
 Preparing for first energy calculation ...
 
 Time for assigning nb parameters:    0.000s
 
 Number of protein chains       0
   Number of residues           0
       (charged)                0
        (polar)                 0
       (glycine)                0
     (hydrophobic)              0
 
 Number of RNA chains           0
   Number of nucleotides        0
 Number of DNA chains           0
   Number of nucleotides        0
 
 Number of waters               0
 Number of ions                 0
 Number of HET                  1
 
 Number of atoms               72
   [sparse atoms]               7
 
 Number of bonds               77
 Number of angles             154
 Number of torsions           264
 Number of 1/4s               233
 
 Partial charges and molecular weights:
  HET group      N:UNK_1           0.0000     470.6
  Entire system                    0.0000     470.6
 
 Time for secondary structure initialization   0.000s
 
 Results of parameter assignment
    type    tot   time
    BOND     77   0.00
    ANGL    154   0.00
    TORS    264   0.00
 
 Here are the parameters that will be used:
                      Solvent model   SGB
               Variable Dielectric:   ENABLED
                               LYS:    3.85
                               GLU:    2.78
                               ASP:    2.44
                               HIP:    2.86
                               HIS:    1.00
                               ARG:    2.11
                      Penalty terms   EXCLUDED
                Internal dielectric    1.00
                 Solvent dielectric   80.00
                 Ionic strength (M)    0.00
                 Debye length (Ang)     Inf
     Short NB cut (neutral/neutral)   10.00
      Long NB cut (neutral/neutral)   40.00
      Short NB cut (charge/neutral)   10.00
       Long NB cut (charge/neutral)   40.00
       Short NB cut (charge/charge)   15.00
        Long NB cut (charge/charge)   40.00
             Short NB cut (reduced)    6.00
              Long NB cut (reduced)   36.00
          Rotamer Frequency Scoring   OFF
 
 NOW REPORTING THE ENERGY (KCAL/MOL): 
 COVALENT ENERGIES:
                BOND           ANGLE             TOR           TOTAL
     COV       30.253663       46.258189       58.504945      135.016797
     SGB      220.469537      -32.686353       10.209765      197.992949
   TOTAL      250.723200       13.571836       68.714710      333.009746
    TIME        0.000s          0.000s          0.000s          0.000s   
 
 NONBONDED (INTRAMOLECULAR) ENERGIES:
                  14           SHORT            LONG           TOTAL
      LJ       23.655492       -3.331570        0.000000       20.323923
    LIPO        0.000000      -20.989163        0.000000      -20.989163
      EL       -1.965957        5.357244        0.000000        3.391287
     SGB       10.209765      -11.173008        0.000000       -0.963243
   TOTAL       31.899300      -30.136497        0.000000        1.762804
    TIME        0.000s          0.000s          0.000s          0.000s   
 
 OTHER:
SGB SELF     -197.444472
NONPOLAR        0.000000
PROT COR        0.000000
   HBOND        0.000000
 PACKING        0.000000
SelfCont        0.000000
 
 SUM:
 SGB TOT      -10.624531
SOLV TOT      -10.624531
LIPO TOT      -20.989163
  TOTALE   127.1183128982    
 [NOTE: TOTAL ENERGY = COV_TOT + NB_TOT + OTHER - SGB_14|SGB_TOR]
 
 NOW REPORTING THE ENERGY (KCAL/MOL): 
 COVALENT ENERGIES:
                BOND           ANGLE             TOR           TOTAL
     COV       30.253663       46.258189       58.504945      135.016797
     SGB      220.469537      -32.686353       10.209765      197.992949
   TOTAL      250.723200       13.571836       68.714710      333.009746
    TIME        0.000s          0.000s          0.000s          0.000s   
 
 NONBONDED (INTRAMOLECULAR) ENERGIES:
                  14           SHORT            LONG           TOTAL
      LJ       23.655492       -3.331570        0.000000       20.323923
    LIPO        0.000000      -20.989163        0.000000      -20.989163
      EL       -1.965957        5.357244        0.000000        3.391287
     SGB       10.209765      -11.173008        0.000000       -0.963243
   TOTAL       31.899300      -30.136497        0.000000        1.762804
    TIME        0.000s          0.000s          0.000s          0.000s   
 
 OTHER:
SGB SELF     -197.444472
NONPOLAR        0.000000
PROT COR        0.000000
   HBOND        0.000000
 PACKING        0.000000
SelfCont        0.000000
 
 SUM:
 SGB TOT      -10.624531
SOLV TOT      -10.624531
LIPO TOT      -20.989163
  TOTALE   127.1183128982    
 [NOTE: TOTAL ENERGY = COV_TOT + NB_TOT + OTHER - SGB_14|SGB_TOR]
 
 Preparing for first energy calculation ...
 
 
 NOW REPORTING THE ENERGY (KCAL/MOL): 
 COVALENT ENERGIES:
                BOND           ANGLE             TOR           TOTAL
     COV       30.253663       46.258189       58.504945      135.016797
     SGB      220.469537      -32.686353       10.209765      197.992949
   TOTAL      250.723200       13.571836       68.714710      333.009746
    TIME        0.000s          0.000s          0.000s          0.000s   
 
 NONBONDED (INTRAMOLECULAR) ENERGIES:
                  14           SHORT            LONG           TOTAL
      LJ       23.655492       -3.331570        0.000000       20.323923
    LIPO        0.000000      -20.989163        0.000000      -20.989163
      EL       -1.965957        5.357244        0.000000        3.391287
     SGB       10.209765      -11.173008        0.000000       -0.963243
   TOTAL       31.899300      -30.136497        0.000000        1.762804
    TIME        0.000s          0.000s          0.000s          0.000s   
 
 OTHER:
SGB SELF     -197.444472
NONPOLAR        0.000000
PROT COR        0.000000
   HBOND        0.000000
 PACKING        0.000000
SelfCont        0.000000
 
 SUM:
 SGB TOT      -10.624531
SOLV TOT      -10.624531
LIPO TOT      -20.989163
  TOTALE   127.1183128982    
 [NOTE: TOTAL ENERGY = COV_TOT + NB_TOT + OTHER - SGB_14|SGB_TOR]
 
 Options chosen for the minimization:
   Minimization Algorithm: Automatic
   Desired final RMS gradient:  1.000000000000000E-002
   Maximum number of iterations to achieve self-consistency:            2
   Energy cutoff for determining self-consistency  0.100kcals/mol
   Maximum number of TN iterations:           65
   Iterations between NBlist/LR updates:            2
   LR forces will be updated less frequently than SR.
   NB list will be updated during minim.
   SGB will be updated during minim.
   Option for SGB update:            1
   Born alpha will NOT be updated during minim
   NB Clashes will be used in the preconditioning
 
 STARTING TO WORK ON MINIMIZATION: 
 Dynamic memory allocation:     0.00s
 number of degrees of freedom:              216
 number of sparse matrix elements:         4581
 memory allocated for hessian ME:         36000
 
  itn.     f            |g|      #cg    mode    |r|       lambda     nfg  time   rmsd
    0     127.11831    19.82444
    1     116.24529    18.07568     2     2   256.29566    0.06870    5   0.00s  0.022
    2      71.77808     3.29098     1     0    16.63258    1.00000    6   0.00s  0.076
    3      71.34856     3.46938     5     2   128.20100    0.00736   10   0.00s  0.076
    4      68.61578     3.75773     5     0     2.52630    1.00000   11   0.00s  0.146
    5      66.57197     0.21529     1     0     2.10812    1.00000   12   0.00s  0.149
    6      66.20384     0.48715    15     3     0.22413    0.41832   14   0.00s  0.180
    7      65.99409     0.27773     8     0     0.16142    1.00000   15   0.00s  0.213
    8      65.95684     0.12211     7     0     0.12057    1.00000   16   0.00s  0.225
    9      65.95129     0.01563     9     0     0.04665    1.00000   17   0.02s  0.230
final      65.9512880   0.01563    53     0     0.04665    1.00000   17   0.02s
 
   Total time elapsed    0.016s
   Preliminaries         0.000s
   PCG Hd products       0.000s
   Long Range Forces     0.000s
   Preconditioning       0.016s
   Line searches         0.000s
 
 MINIMIZATION COMPLETED 
 
 NOW REPORTING THE ENERGY (KCAL/MOL): 
 COVALENT ENERGIES:
                BOND           ANGLE             TOR           TOTAL
     COV        5.084380       19.908503       54.544272       79.537155
     SGB      220.171717      -32.880689       10.012819      197.303847
   TOTAL      225.256097      -12.972186       64.557090      276.841002
    TIME        0.000s          0.000s          0.000s          0.000s   
 
 NONBONDED (INTRAMOLECULAR) ENERGIES:
                  14           SHORT            LONG           TOTAL
      LJ       21.020461       -6.390259        0.000000       14.630202
    LIPO        0.000000      -21.197277        0.000000      -21.197277
      EL       -2.301585        5.250028        0.000000        2.948442
     SGB       10.012819      -10.337452        0.000000       -0.324633
   TOTAL       28.731695      -32.674961        0.000000       -3.943266
    TIME        0.000s          0.000s          0.000s          0.000s   
 
 OTHER:
SGB SELF     -196.718026
NONPOLAR        0.000000
PROT COR        0.000000
   HBOND        0.000000
 PACKING        0.000000
SelfCont        0.000000
 
 SUM:
 SGB TOT       -9.751631
SOLV TOT       -9.751631
LIPO TOT      -21.197277
  TOTALE   66.16689110989    
 [NOTE: TOTAL ENERGY = COV_TOT + NB_TOT + OTHER - SGB_14|SGB_TOR]
 Completed Iteration            1  of            2
Minimization not yet converged, dE (  61.167kcals/mol)  >   0.100
 
 STARTING TO WORK ON MINIMIZATION: 
 Dynamic memory allocation:     0.00s
 number of degrees of freedom:              216
 number of sparse matrix elements:         4581
 memory allocated for hessian ME:         36000
 
  itn.     f            |g|      #cg    mode    |r|       lambda     nfg  time   rmsd
    0      66.16689     0.05139
    1      66.16662     0.00487     1     0     0.07152    1.00000    2   0.00s  0.000
final      66.1666216   0.00487     1     0     0.07152    1.00000    2   0.00s
 
   Total time elapsed    0.000s
   Preliminaries         0.000s
   PCG Hd products       0.000s
   Long Range Forces     0.000s
   Preconditioning       0.000s
   Line searches         0.000s
 
 MINIMIZATION COMPLETED 
 
 NOW REPORTING THE ENERGY (KCAL/MOL): 
 COVALENT ENERGIES:
                BOND           ANGLE             TOR           TOTAL
     COV        5.076307       19.910566       54.545083       79.531956
     SGB      220.195896      -32.901222       10.037232      197.331906
   TOTAL      225.272202      -12.990655       64.582315      276.863862
    TIME        0.000s          0.000s          0.000s          0.000s   
 
 NONBONDED (INTRAMOLECULAR) ENERGIES:
                  14           SHORT            LONG           TOTAL
      LJ       21.022096       -6.389116        0.000000       14.632980
    LIPO        0.000000      -21.196964        0.000000      -21.196964
      EL       -2.300620        5.248289        0.000000        2.947669
     SGB       10.037232      -10.349753        0.000000       -0.312521
   TOTAL       28.758708      -32.687544        0.000000       -3.928836
    TIME        0.000s          0.000s          0.000s          0.000s   
 
 OTHER:
SGB SELF     -196.734770
NONPOLAR        0.000000
PROT COR        0.000000
   HBOND        0.000000
 PACKING        0.000000
SelfCont        0.000000
 
 SUM:
 SGB TOT       -9.752617
SOLV TOT       -9.752617
LIPO TOT      -21.196964
  TOTALE   66.16302434894    
 [NOTE: TOTAL ENERGY = COV_TOT + NB_TOT + OTHER - SGB_14|SGB_TOR]
 Completed Iteration            2  of            2
Minimization converged, dE (   0.000kcals/mol)  <   0.100
  Total minimization time for all iterations    0.016s
 
 Preparing for first energy calculation ...
 
 
 NOW REPORTING THE ENERGY (KCAL/MOL): 
 COVALENT ENERGIES:
                BOND           ANGLE             TOR           TOTAL
     COV        5.076307       19.910566       54.545083       79.531956
     SGB      220.195896      -32.901222       10.037232      197.331906
   TOTAL      225.272202      -12.990655       64.582315      276.863862
    TIME        0.000s          0.000s          0.000s          0.000s   
 
 NONBONDED (INTRAMOLECULAR) ENERGIES:
                  14           SHORT            LONG           TOTAL
      LJ       21.022096       -6.389116        0.000000       14.632980
    LIPO        0.000000      -21.196964        0.000000      -21.196964
      EL       -2.300620        5.248289        0.000000        2.947669
     SGB       10.037232      -10.349753        0.000000       -0.312521
   TOTAL       28.758708      -32.687544        0.000000       -3.928836
    TIME        0.000s          0.000s          0.000s          0.000s   
 
 OTHER:
SGB SELF     -196.734770
NONPOLAR        0.000000
PROT COR        0.000000
   HBOND        0.000000
 PACKING        0.000000
SelfCont        0.000000
 
 SUM:
 SGB TOT       -9.752617
SOLV TOT       -9.752617
LIPO TOT      -21.196964
  TOTALE   66.16302434894    
 [NOTE: TOTAL ENERGY = COV_TOT + NB_TOT + OTHER - SGB_14|SGB_TOR]
 Report energy breakdown by residues:
 INFO: the following energy terms include both contributions from
 each residue itself, and interactions between each residue with
 other residues. Thus the sum of energies by residues will not be
 equal to the total energy
      residue      bond     angle torsional        el        lj       sgb  nonpolar      lipo     hbond    pipack  selfcont       tot
 N:UNK_1           5.08     19.91     54.55      2.95     14.63     -9.75      0.00    -21.20      0.00      0.00      0.00     66.16
 
 NOW REPORTING THE ENERGY (KCAL/MOL): 
 COVALENT ENERGIES:
                BOND           ANGLE             TOR           TOTAL
     COV        5.076307       19.910566       54.545083       79.531956
     SGB      220.195896      -32.901222       10.037232      197.331906
   TOTAL      225.272202      -12.990655       64.582315      276.863862
    TIME        0.000s          0.000s          0.000s          0.000s   
 
 NONBONDED (INTRAMOLECULAR) ENERGIES:
                  14           SHORT            LONG           TOTAL
      LJ       21.022096       -6.389116        0.000000       14.632980
    LIPO        0.000000      -21.196964        0.000000      -21.196964
      EL       -2.300620        5.248289        0.000000        2.947669
     SGB       10.037232      -10.349753        0.000000       -0.312521
   TOTAL       28.758708      -32.687544        0.000000       -3.928836
    TIME        0.000s          0.000s          0.000s          0.000s   
 
 OTHER:
SGB SELF     -196.734770
NONPOLAR        0.000000
PROT COR        0.000000
   HBOND        0.000000
 PACKING        0.000000
SelfCont        0.000000
 
 SUM:
 SGB TOT       -9.752617
SOLV TOT       -9.752617
LIPO TOT      -21.196964
  TOTALE   66.16302434894    
 [NOTE: TOTAL ENERGY = COV_TOT + NB_TOT + OTHER - SGB_14|SGB_TOR]
 
 Preparing for first energy calculation ...
 
 
 NOW REPORTING THE ENERGY (KCAL/MOL): 
 COVALENT ENERGIES:
                BOND           ANGLE             TOR           TOTAL
     COV        5.076307       19.910566       54.545083       79.531956
     SGB      220.195896      -32.901222       10.037232      197.331906
   TOTAL      225.272202      -12.990655       64.582315      276.863862
    TIME        0.000s          0.000s          0.000s          0.000s   
 
 NONBONDED (INTRAMOLECULAR) ENERGIES:
                  14           SHORT            LONG           TOTAL
      LJ       21.022096       -6.389116        0.000000       14.632980
    LIPO        0.000000      -21.196964        0.000000      -21.196964
      EL       -2.300620        5.248289        0.000000        2.947669
     SGB       10.037232      -10.349753        0.000000       -0.312521
   TOTAL       28.758708      -32.687544        0.000000       -3.928836
    TIME        0.000s          0.000s          0.000s          0.000s   
 
 OTHER:
SGB SELF     -196.734770
NONPOLAR        0.000000
PROT COR        0.000000
   HBOND        0.000000
 PACKING        0.000000
SelfCont        0.000000
 
 SUM:
 SGB TOT       -9.752617
SOLV TOT       -9.752617
LIPO TOT      -21.196964
  TOTALE   66.16302434894    
 [NOTE: TOTAL ENERGY = COV_TOT + NB_TOT + OTHER - SGB_14|SGB_TOR]
 
 NOW REPORTING THE ENERGY (KCAL/MOL): 
 COVALENT ENERGIES:
                BOND           ANGLE             TOR           TOTAL
     COV        5.076307       19.910566       54.545083       79.531956
     SGB      220.195896      -32.901222       10.037232      197.331906
   TOTAL      225.272202      -12.990655       64.582315      276.863862
    TIME        0.000s          0.000s          0.000s          0.000s   
 
 NONBONDED (INTRAMOLECULAR) ENERGIES:
                  14           SHORT            LONG           TOTAL
      LJ       21.022096       -6.389116        0.000000       14.632980
    LIPO        0.000000      -21.196964        0.000000      -21.196964
      EL       -2.300620        5.248289        0.000000        2.947669
     SGB       10.037232      -10.349753        0.000000       -0.312521
   TOTAL       28.758708      -32.687544        0.000000       -3.928836
    TIME        0.000s          0.000s          0.000s          0.000s   
 
 OTHER:
SGB SELF     -196.734770
NONPOLAR        0.000000
PROT COR        0.000000
   HBOND        0.000000
 PACKING        0.000000
SelfCont        0.000000
 
 SUM:
 SGB TOT       -9.752617
SOLV TOT       -9.752617
LIPO TOT      -21.196964
  TOTALE   66.16302434894    
 [NOTE: TOTAL ENERGY = COV_TOT + NB_TOT + OTHER - SGB_14|SGB_TOR]
 TOTAL TIME ELAPSED: 5gqy-265237-mmgbsa-FreeLigand-Full_System_-_Frame_1_-_prepro_0           0.547s
Post-processing output...

  Processing output structure #1

Post-processing complete.


==============================================================================


==============================================================================

  Prime-MMGBSA: 5gqy-265237-mmgbsa-Complex-Full System - Frame 1 - preprocessed_ligand

==============================================================================

  Prime version 6.4 (r117) Refine Structure: Minimization

==============================================================================

        

Using the following input parameters:

   ADD_MISSING_SIDE_CHAINS	no

   ENERGY_BREAKDOWN	yes

   LICENSE_HANDLE	1

   LIGAND	asl = atom.i_psp_Prime_MMGBSA_Ligand 1

   OPLS_VERSION	OPLS_2005

   SELECT	asl = atom.i_psp_Prime_MMGBSA_Selected 1


Number of CPU cores to use: 1


Using OPLS version OPLS_2005 for force-field parameters.


Pre-processing input


  Treating with residue ID check...

    Complete:  0 min  0 sec

  Treating with asl parsing...

    Complete:  0 min  0 sec

  Treating with naming consistency detection...

    Complete:  0 min  0 sec


 Random Number Seed Set to:   1397387580
 
 Contents of the control file:
   
   licensing handle 1
   file outdir "C:\Users\Smart Encoders\AppData\Local\Schrodinger\tmp\5gqy-265237-mmgbsa/"
   file datadir "C:\Program Files\Schrodinger2021-2\psp-v6.4\data/pop/"
   file vddir "C:\Program Files\Schrodinger2021-2\psp-v6.4\data/pop/"
   file tempdir "templates/"
   file protempdir "templates/"
   file usrtempdir "C:\Users\Smart Encoders\AppData\Local\Schrodinger\tmp\5gqy-265237-mmgbsa/"
   file gluefile "params.glue"
   file logfile stdout
   
   rand seed 0
   
   
   
   load simple 5gqy-265237-mmgbsa-Complex-Full_System_-_Frame_1_-_preproces_0 Structure(5449)  het yes ions yes wat yes mse2met no sym no   highest_occ no     opls_version OPLS_2005 missing no
   
   
   constraints load_from_ct
   energy param solv vsgb2.0
   
   
   
   
   energy param nbcut2_nn  40.0
   energy param nbcut2_cn  40.0
   energy param nbcut2_cc  40.0
   
   energy param uselipo yes
   
   
   
   
   
   energy total
   minimization asl "atom.i_psp_select_atom 1"  verbose yes
   energy byres beg end interaction_energy yes
   energy total
   
   
   write mae SWIG_OUTPUT_STRUCTURE
   finalize yes
   
 Random number seed reset to :            0
 
 Parameters chosen for PDB loading:
   All protein chains will be loaded.
   Sequence read from ATOM lines.
   Ions from PDB file INCLUDED.
   PDB file assumed to be experimental data.
   Waters from PDB file INCLUDED.
   HETATMs from PDB file INCLUDED.
   Hydrogens from PDB file INCLUDED.
   NO symmetry will be used.
   Atoms not in PDB file will NOT be optimized.
   Atomtyping Parameters (when reading directly from mae)
      OPLS Version OPLS_2005           
      Planarity       None
      Using Force Field Charges
      Not building in missing atoms from sidechains
 
 STARTING TO WORK ON FILE 
 5gqy-265237-mmgbsa-Complex-Full_System_-_Frame_1_-_preproces_0
 Reading residue sequence from atoms in mae file
 
 Amino acid sequence, chain: A A:ILE_5      A:PRO_759   
    0 ILEB SER  ALA  ASP  GLN  VAL  ASN  GLN  ILE  ILE 
   10 TYR  ASN  LEU  HIE  HIP  ASP  PRO  PHE  GLU  ILE 
   20 LEU  GLY  CYS  HIE  LEU  LEU  GLU  GLU  GLY  LYS 
   30 ASN  THR  LYS  LYS  TRP  VAL  VAL  ARG  ALA  TYR 
   40 LEU  PRO  LYS  ALA  GLU  ALA  ALA  TRP  VAL  ILE 
   50 ARG  PRO  THR  GLU  ARG  LYS  GLU  ASP  PRO  MET 
   60 ASN  SER  VAL  HIE  HIE  PRO  ASN  PHE  PHE  GLU 
   70 CYS  ILE  ILE  GLU  THR  PRO  GLU  LEU  ASN  HID 
   80 TYR  GLN  LEU  LYS  VAL  LYS  GLU  GLY  GLU  HID 
   90 GLU  LYS  VAL  ILE  TYR  ASP  PRO  TYR  ALA  PHE 
  100 SER  SER  PRO  TYR  LEU  THR  ASP  GLU  ASP  ILE 
  110 TYR  LEU  PHE  SER  GLU  GLY  ASN  HIE  HIE  ARG 
  120 ILE  TYR  GLU  LYS  LEU  GLY  ALA  HIE  VAL  GLY 
  130 GLU  ILE  ASN  GLY  VAL  LYS  GLY  VAL  TYR  PHE 
  140 ALA  VAL  TRP  ALA  PRO  ASN  ALA  ARG  ASN  VAL 
  150 SER  VAL  ILE  GLY  ASP  PHE  ASN  ASN  TRP  ASP 
  160 GLY  ARG  GLU  HIE  GLN  MET  ARG  LYS  ARG  ASN 
  170 TYR  THR  ILE  TRP  GLU  LEU  PHE  VAL  PRO  GLU 
  180 ILE  GLY  SER  GLY  THR  VAL  TYR  LYS  TYR  GLU 
  190 ILE  LYS  ASN  SER  GLU  GLY  HIE  ILE  TYR  GLU 
  200 LYS  SER  ASP  PRO  TYR  GLY  PHE  TYR  ARG  GLU 
  210 VAL  ARG  PRO  ASN  THR  ALA  SER  ILE  VAL  VAL 
  220 ASP  ILE  ASP  ASN  ILE  TYR  GLN  TRP  HID  ASP 
  230 GLU  GLU  TRP  LEU  GLU  LYS  ARG  ARG  ASN  SER 
  240 ASP  PRO  LEU  LYS  GLN  PRO  VAL  SER  VAL  TYR 
  250 GLU  VAL  HIE  LEU  GLY  SER  TRP  LEU  HIE  GLY 
  260 SER  SER  ALA  GLU  LYS  MET  PRO  LEU  LEU  ASN 
  270 GLY  GLU  ALA  ASP  PRO  VAL  ILE  VAL  SER  GLU 
  280 TRP  ASN  PRO  GLY  ALA  ARG  PHE  LEU  SER  TYR 
  290 TYR  GLU  LEU  ALA  GLU  LYS  LEU  ILE  PRO  TYR 
  300 VAL  LYS  ASP  MET  GLY  TYR  THR  HIE  ILE  GLU 
  310 LEU  LEU  PRO  ILE  ALA  GLU  HID  PRO  PHE  ASP 
  320 GLY  SER  TRP  GLY  TYR  GLN  VAL  THR  GLY  PHE 
  330 TYR  SER  PRO  THR  SER  ARG  PHE  GLY  ARG  PRO 
  340 GLU  ASP  PHE  MET  TYR  PHE  VAL  ASP  LYS  CYS 
  350 HIP  GLU  ASN  GLY  ILE  GLY  VAL  ILE  LEU  ASP 
  360 TRP  VAL  PRO  GLY  HIE  PHE  PRO  LYS  ASP  SER 
  370 HIE  GLY  LEU  ALA  TYR  PHE  ASP  GLY  THR  HID 
  380 LEU  TYR  GLU  HIE  ALA  ASP  PRO  ARG  ILE  GLY 
  390 GLU  HIE  LYS  GLU  TRP  GLY  THR  LEU  VAL  PHE 
  400 ASN  TYR  GLY  ARG  HIE  GLU  VAL  ARG  ASN  PHE 
  410 LEU  VAL  ALA  ASN  VAL  LEU  PHE  TRP  PHE  ASP 
  420 LYS  TYR  HID  VAL  ASP  GLY  ILE  ARG  VAL  ASP 
  430 ALA  VAL  ALA  SER  MET  LEU  TYR  ARG  ASN  TYR 
  440 LEU  ARG  LYS  GLU  GLY  GLU  TRP  ILE  ALA  ASN 
  450 GLU  TYR  GLY  GLY  ASP  GLU  HID  ILE  GLU  ALA 
  460 VAL  SER  PHE  ILE  ARG  GLU  VAL  ASN  THR  LEU 
  470 LEU  PHE  GLU  TYR  PHE  PRO  GLY  ILE  LEU  SER 
  480 ILE  ALA  GLU  GLU  SER  THR  GLU  TRP  GLU  LYS 
  490 VAL  SER  ARG  PRO  VAL  TYR  ASP  GLY  GLY  LEU 
  500 GLY  PHE  ASN  LEU  LYS  TRP  ASP  MET  GLY  TRP 
  510 MET  HID  ASP  MET  LEU  ASP  TYR  PHE  ASN  ILE 
  520 ASP  PRO  TYR  PHE  ARG  GLN  TYR  HID  GLN  ASN 
  530 ASN  VAL  THR  PHE  SER  MET  LEU  TYR  TYR  TYR 
  540 ASN  GLU  ASN  PHE  MET  LEU  ALA  LEU  SER  HIP 
  550 ASP  GLU  ILE  VAL  HIE  GLY  LYS  SER  ASN  MET 
  560 LEU  GLY  LYS  MET  PRO  GLY  ASP  GLU  TRP  GLN 
  570 LYS  TYR  ALA  ASN  VAL  ARG  ALA  LEU  PHE  THR 
  580 TYR  MET  TYR  THR  HID  PRO  GLY  LYS  LYN  THR 
  590 MET  PHE  MET  SER  MET  GLU  PHE  GLY  GLN  TRP 
  600 SER  GLU  TRP  ASN  VAL  TRP  GLY  ASP  LEU  GLU 
  610 TRP  HIP  LEU  LEU  GLN  TYR  GLU  PRO  HID  GLN 
  620 GLN  LEU  LYS  GLN  PHE  PHE  THR  ASP  LEU  ASN 
  630 ALA  LEU  TYR  GLN  GLN  GLU  PRO  ALA  LEU  TYR 
  640 THR  HID  ASP  PHE  GLU  TYR  HIE  GLY  PHE  GLU 
  650 TRP  ILE  ASP  CYS  ASN  ASP  ASN  THR  HID  SER 
  660 VAL  VAL  SER  PHE  LEU  ARG  ARG  SER  ASP  ASP 
  670 PRO  ASN  ASP  SER  LEU  VAL  VAL  VAL  CYS  ASN 
  680 PHE  THR  PRO  GLN  PRO  HIE  SER  HID  TYR  ARG 
  690 ILE  GLY  VAL  PRO  GLU  ALA  GLY  TYR  TYR  VAL 
  700 GLU  LEU  PHE  ASN  SER  ASP  ALA  LYS  GLN  TYR 
  710 GLY  GLY  SER  ASN  MET  GLY  ASN  LEU  GLY  GLY 
  720 LYS  TRP  ALA  ASP  GLU  TRP  SER  PHE  HIE  ASN 
  730 LYS  PRO  TYR  SER  LEU  ASP  LEU  CYS  LEU  PRO 
  740 PRO  LEU  ALA  VAL  LEU  ILE  LEU  LYS  LEU  ASP 
  750 PRO  THR  LYS  VAL  PROE
 
 Nonbonded initialization ...
 Time for loading nb parameters:   0.000000000000000E+000
 Build extended structure ...
 Residue is truncated  A:HIS_646    making custom template
 Residue is truncated  A:ASP_660    making custom template
 Charged terminal template did not match, trying neutral terminal template for  A:PRO_759   
 Generating crosslinks ...
 Initialize 1/4 list ...
 Initialize parent/child list ...
 Initialize covalent pointers ...
 Initialize resinfo list ...
 ATTN: hetero res type UNK 
  not recognized - rotamer conformations will not be sampled.
 Initialize special atoms ...
 Initialize rank list ...
 Initialize sparse atom list ...
 
 Times for various book-keeping steps:
     build   1.141s
     cross   0.031s
     child   0.016s
      iper   0.000s
       rev   0.031s
      info   0.000s
     resat   0.000s
      rank   0.000s
     covpt   0.000s
    sparse   0.016s
 
 Times for steps in loading structure:
           Load sequence    0.64s
    Initialize structure    1.23s
      Assign coordinates    0.06s
     Initialize symmetry    0.00s
 
 Preparing for first energy calculation ...
 
 Time for assigning nb parameters:    0.000s
 
 Number of protein chains       1
   Number of residues         755
       (charged)              179
        (polar)               283
       (glycine)               54
     (hydrophobic)            239
 
 Number of RNA chains           0
   Number of nucleotides        0
 Number of DNA chains           0
   Number of nucleotides        0
 
 Number of waters               0
 Number of ions                 0
 Number of HET                  1
 
 Number of atoms            12464
   [sparse atoms]            1045
 
 Number of bonds            12723
 Number of angles           22710
 Number of torsions         36648
 Number of 1/4s             32959
 
 Partial charges and molecular weights:
  HET group      N:UNK_1           0.0000     470.6
 WARNING:  Non-integer total charge:  -39.5999999999998     
 Chain ending in residue:  A:PRO_759   
  Protein chain            A     -39.6000   88407.4
 WARNING:  Non-integer total charge:  -39.5999999999998     
  Entire system                  -39.6000   88878.0
 
 Time for secondary structure initialization   0.016s
 
 Results of parameter assignment
    type    tot   time
    BOND  12723   0.00
    ANGL  22710   0.00
    TORS  36648   0.00
 
 Here are the parameters that will be used:
                      Solvent model   SGB
               Variable Dielectric:   ENABLED
                               LYS:    3.85
                               GLU:    2.78
                               ASP:    2.44
                               HIP:    2.86
                               HIS:    1.00
                               ARG:    2.11
                      Penalty terms   EXCLUDED
                Internal dielectric    1.00
                 Solvent dielectric   80.00
                 Ionic strength (M)    0.00
                 Debye length (Ang)     Inf
     Short NB cut (neutral/neutral)   10.00
      Long NB cut (neutral/neutral)   40.00
      Short NB cut (charge/neutral)   10.00
       Long NB cut (charge/neutral)   40.00
       Short NB cut (charge/charge)   15.00
        Long NB cut (charge/charge)   40.00
             Short NB cut (reduced)    6.00
              Long NB cut (reduced)   36.00
          Rotamer Frequency Scoring   OFF
 
 NOW REPORTING THE ENERGY (KCAL/MOL): 
 COVALENT ENERGIES:
                BOND           ANGLE             TOR           TOTAL
     COV     2415.863831     6206.985553     3604.424154    12227.273539
     SGB    49114.406760   -20274.187163   -17484.553209    11355.666388
   TOTAL    51530.270591   -14067.201610   -13880.129054    23582.939927
    TIME        0.000s          0.000s          0.000s          0.000s   
 
 NONBONDED (INTRAMOLECULAR) ENERGIES:
                  14           SHORT            LONG           TOTAL
      LJ     4005.582601    -6449.165615     -373.573752    -2817.156766
    LIPO        0.000000    -4529.810986        0.000000    -4529.810986
      EL    21723.800240   -47569.958305     2611.940761   -23234.217304
     SGB   -17484.553209    21117.018800    -2374.499934     1257.965658
   TOTAL     8244.829633   -37431.916105     -136.132926   -29323.219398
    TIME        0.000s          0.000s          0.000s          0.000s   
 
 OTHER:
SGB SELF   -35431.227011
NONPOLAR        0.000000
PROT COR        0.000000
   HBOND     -348.827569
 PACKING      -39.331039
SelfCont     -285.265271
 
 SUM:
 SGB TOT    -5333.041757
SOLV TOT    -5333.041757
LIPO TOT    -4529.810986
  TOTALE  -24360.37715322    
 [NOTE: TOTAL ENERGY = COV_TOT + NB_TOT + OTHER - SGB_14|SGB_TOR]
 
 NOW REPORTING THE ENERGY (KCAL/MOL): 
 COVALENT ENERGIES:
                BOND           ANGLE             TOR           TOTAL
     COV     2415.863831     6206.985553     3604.424154    12227.273539
     SGB    49114.406760   -20274.187163   -17484.553209    11355.666388
   TOTAL    51530.270591   -14067.201610   -13880.129054    23582.939927
    TIME        0.000s          0.000s          0.000s          0.000s   
 
 NONBONDED (INTRAMOLECULAR) ENERGIES:
                  14           SHORT            LONG           TOTAL
      LJ     4005.582601    -6449.165615     -373.573752    -2817.156766
    LIPO        0.000000    -4529.810986        0.000000    -4529.810986
      EL    21723.800240   -47569.958305     2611.940761   -23234.217304
     SGB   -17484.553209    21117.018800    -2374.499934     1257.965658
   TOTAL     8244.829633   -37431.916105     -136.132926   -29323.219398
    TIME        0.000s          0.000s          0.000s          0.000s   
 
 OTHER:
SGB SELF   -35431.227011
NONPOLAR        0.000000
PROT COR        0.000000
   HBOND     -348.827569
 PACKING      -39.331039
SelfCont     -285.265271
 
 SUM:
 SGB TOT    -5333.041757
SOLV TOT    -5333.041757
LIPO TOT    -4529.810986
  TOTALE  -24360.37715322    
 [NOTE: TOTAL ENERGY = COV_TOT + NB_TOT + OTHER - SGB_14|SGB_TOR]
 
 Preparing for first energy calculation ...
 
 
 NOW REPORTING THE ENERGY (KCAL/MOL): 
 COVALENT ENERGIES:
                BOND           ANGLE             TOR           TOTAL
     COV     2415.863831     6206.985553     3604.424154    12227.273539
     SGB    49114.406760   -20274.187163   -17484.553209    11355.666388
   TOTAL    51530.270591   -14067.201610   -13880.129054    23582.939927
    TIME        0.000s          0.000s          0.000s          0.000s   
 
 NONBONDED (INTRAMOLECULAR) ENERGIES:
                  14           SHORT            LONG           TOTAL
      LJ     4005.582601    -6449.165615     -373.573752    -2817.156766
    LIPO        0.000000    -4529.810986        0.000000    -4529.810986
      EL    21723.800240   -47569.958305     2611.940761   -23234.217304
     SGB   -17484.553209    21117.018800    -2374.499934     1257.965658
   TOTAL     8244.829633   -37431.916105     -136.132926   -29323.219398
    TIME        0.000s          0.000s          0.000s          0.000s   
 
 OTHER:
SGB SELF   -35431.227011
NONPOLAR        0.000000
PROT COR        0.000000
   HBOND     -348.827569
 PACKING      -39.331039
SelfCont     -285.265271
 
 SUM:
 SGB TOT    -5333.041757
SOLV TOT    -5333.041757
LIPO TOT    -4529.810986
  TOTALE  -24360.37715322    
 [NOTE: TOTAL ENERGY = COV_TOT + NB_TOT + OTHER - SGB_14|SGB_TOR]
 
 ATTN:  large bond energies found:
    2909   2849 A:ARG_173:_C__        2850 A:ARG_173:_O__           5.50
    6349   6203 A:TYR_379:_C__        6220 A:PHE_380:_N__           5.28
    8788   8609 A:ILE_524:_CA_        8613 A:ILE_524:_CB_           5.44
    9345   9155 A:GLU_556:_CA_        9157 A:GLU_556:_C__           5.99
   10888  10665 A:HIS_646:_C__       10670 A:HIS_646:_O__          10.58
   11131  10900 A:ASP_660:_C__       10905 A:ASP_660:_O__          24.46
   11139  10900 A:ASP_660:_C__       10910 A:ASN_661:_N__          10.37
   11549  11305 A:THR_686:_C__       11315 A:PRO_687:_N__           7.77
 
 Options chosen for the minimization:
   Minimization Algorithm: Automatic
   Desired final RMS gradient:  1.000000000000000E-002
   Maximum number of iterations to achieve self-consistency:            2
   Energy cutoff for determining self-consistency  0.100kcals/mol
   Maximum number of TN iterations:           65
   Iterations between NBlist/LR updates:            2
   LR forces will be updated less frequently than SR.
   NB list will be updated during minim.
   SGB will be updated during minim.
   Option for SGB update:            1
   Born alpha will NOT be updated during minim
   NB Clashes will be used in the preconditioning
 
 STARTING TO WORK ON MINIMIZATION: 
 Dynamic memory allocation:     0.00s
 number of degrees of freedom:              216
 number of sparse matrix elements:         4581
 memory allocated for hessian ME:         36000
 
  itn.     f            |g|      #cg    mode    |r|       lambda     nfg  time   rmsd
    0  -24360.37715    19.88001
    1  -24394.11217    21.89621     1     0    29.43124    1.00000    2   0.00s  0.091
    2  -24421.26175     1.00470     1     0     9.70511    1.00000    3   0.00s  0.103
    3  -24425.26317     1.18821    10     3     2.51907    0.42324    5   0.05s  0.192
    4  -24426.30125     0.68965     9     0     1.06278    1.00000    6   0.08s  0.256
    5  -24426.41691     0.08482     5     0     0.36740    1.00000    7   0.11s  0.257
final  -24426.4169076   0.08482    26     0     0.36740    1.00000    7   0.11s
 
   Total time elapsed    0.109s
   Preliminaries         0.000s
   PCG Hd products       0.062s
   Long Range Forces     0.047s
   Preconditioning       0.000s
   Line searches         0.000s
 
 MINIMIZATION COMPLETED 
 
 NOW REPORTING THE ENERGY (KCAL/MOL): 
 COVALENT ENERGIES:
                BOND           ANGLE             TOR           TOTAL
     COV     2390.955152     6182.190004     3602.845558    12175.990715
     SGB    49102.657821   -20272.563709   -17479.989349    11350.104763
   TOTAL    51493.612973   -14090.373705   -13877.143790    23526.095478
    TIME        0.000s          0.000s          0.000s          0.000s   
 
 NONBONDED (INTRAMOLECULAR) ENERGIES:
                  14           SHORT            LONG           TOTAL
      LJ     4002.514663    -6453.941155     -373.360208    -2824.786701
    LIPO        0.000000    -4534.917224        0.000000    -4534.917224
      EL    21723.258556   -47570.517113     2611.414695   -23235.843863
     SGB   -17479.989349    21111.797085    -2374.244068     1257.563668
   TOTAL     8245.783870   -37447.578408     -136.189582   -29337.984120
    TIME        0.000s          0.000s          0.000s          0.000s   
 
 OTHER:
SGB SELF   -35421.305296
NONPOLAR        0.000000
PROT COR        0.000000
   HBOND     -348.989852
 PACKING      -39.331039
SelfCont     -285.265271
 
 SUM:
 SGB TOT    -5333.647517
SOLV TOT    -5333.647517
LIPO TOT    -4534.917224
  TOTALE  -24426.79075185    
 [NOTE: TOTAL ENERGY = COV_TOT + NB_TOT + OTHER - SGB_14|SGB_TOR]
 Completed Iteration            1  of            2
Minimization not yet converged, dE (  66.040kcals/mol)  >   0.100
 
 STARTING TO WORK ON MINIMIZATION: 
 Dynamic memory allocation:     0.00s
 number of degrees of freedom:              216
 number of sparse matrix elements:         4581
 memory allocated for hessian ME:         36000
 
  itn.     f            |g|      #cg    mode    |r|       lambda     nfg  time   rmsd
    0  -24426.79075     0.10145
    1  -24426.79627     0.02360     1     0     0.30707    1.00000    2   0.03s  0.001
    2  -24426.80271     0.00605    11     0     0.01943    1.00000    3   0.06s  0.013
final  -24426.8027078   0.00605    12     0     0.01943    1.00000    3   0.06s
 
   Total time elapsed    0.062s
   Preliminaries         0.016s
   PCG Hd products       0.031s
   Long Range Forces     0.000s
   Preconditioning       0.000s
   Line searches         0.016s
 
 MINIMIZATION COMPLETED 
 
 NOW REPORTING THE ENERGY (KCAL/MOL): 
 COVALENT ENERGIES:
                BOND           ANGLE             TOR           TOTAL
     COV     2390.941410     6182.225414     3602.804586    12175.971410
     SGB    49102.712550   -20272.309205   -17480.051555    11350.351789
   TOTAL    51493.653960   -14090.083791   -13877.246969    23526.323199
    TIME        0.000s          0.000s          0.000s          0.000s   
 
 NONBONDED (INTRAMOLECULAR) ENERGIES:
                  14           SHORT            LONG           TOTAL
      LJ     4002.513425    -6453.863958     -373.362077    -2824.712611
    LIPO        0.000000    -4535.005945        0.000000    -4535.005945
      EL    21723.299679   -47570.552636     2611.367796   -23235.885161
     SGB   -17480.051555    21111.811438    -2374.287055     1257.472828
   TOTAL     8245.761549   -37447.611102     -136.281337   -29338.130889
    TIME        0.000s          0.000s          0.000s          0.000s   
 
 OTHER:
SGB SELF   -35421.522194
NONPOLAR        0.000000
PROT COR        0.000000
   HBOND     -348.986509
 PACKING      -39.331039
SelfCont     -285.265271
 
 SUM:
 SGB TOT    -5333.646022
SOLV TOT    -5333.646022
LIPO TOT    -4535.005945
  TOTALE  -24426.86114780    
 [NOTE: TOTAL ENERGY = COV_TOT + NB_TOT + OTHER - SGB_14|SGB_TOR]
 Completed Iteration            2  of            2
Minimization converged, dE (   0.012kcals/mol)  <   0.100
  Total minimization time for all iterations    0.453s
 
 Preparing for first energy calculation ...
 
 
 NOW REPORTING THE ENERGY (KCAL/MOL): 
 COVALENT ENERGIES:
                BOND           ANGLE             TOR           TOTAL
     COV     2390.941410     6182.225414     3602.804586    12175.971410
     SGB    49102.712550   -20272.309205   -17480.051555    11350.351789
   TOTAL    51493.653960   -14090.083791   -13877.246969    23526.323199
    TIME        0.000s          0.000s          0.000s          0.000s   
 
 NONBONDED (INTRAMOLECULAR) ENERGIES:
                  14           SHORT            LONG           TOTAL
      LJ     4002.513425    -6453.863958     -373.362077    -2824.712611
    LIPO        0.000000    -4535.005945        0.000000    -4535.005945
      EL    21723.299679   -47570.552636     2611.367796   -23235.885161
     SGB   -17480.051555    21111.811438    -2374.287055     1257.472828
   TOTAL     8245.761549   -37447.611102     -136.281337   -29338.130889
    TIME        0.000s          0.000s          0.000s          0.000s   
 
 OTHER:
SGB SELF   -35421.522194
NONPOLAR        0.000000
PROT COR        0.000000
   HBOND     -348.986509
 PACKING      -39.331039
SelfCont     -285.265271
 
 SUM:
 SGB TOT    -5333.646022
SOLV TOT    -5333.646022
LIPO TOT    -4535.005945
  TOTALE  -24426.86114780    
 [NOTE: TOTAL ENERGY = COV_TOT + NB_TOT + OTHER - SGB_14|SGB_TOR]
 Report energy breakdown by residues:
 INFO: the following energy terms include both contributions from
 each residue itself, and interactions between each residue with
 other residues. Thus the sum of energies by residues will not be
 equal to the total energy
      residue      bond     angle torsional        el        lj       sgb  nonpolar      lipo     hbond    pipack  selfcont       tot
 N:UNK_1           5.33     21.50     56.89     -0.23    -10.09     -2.85      0.00    -48.56     -0.73      0.00      0.00     21.25
 A:ILE_5           3.64     14.36      9.88    -49.47     -3.26     22.17      0.00     -7.01     -0.11      0.00      0.00     -9.80
 A:SER_6           0.81      5.31     -0.06    -15.03     -1.43     -3.16      0.00     -2.42     -0.44      0.00     -4.18    -20.61
 A:ALA_7           2.31      4.78      2.95    -24.18     -1.94     -1.98      0.00     -3.09     -0.13      0.00      0.00    -21.28
 A:ASP_8           3.16      6.00     -0.55     10.82      1.84    -72.41      0.00     -2.20     -0.48      0.00      0.00    -53.82
 A:GLN_9           1.80      6.61      7.55    -73.88     -3.01     -2.87      0.00     -5.01     -0.56     -0.00     -0.69    -70.06
 A:VAL_10          5.64     11.93      6.03    -25.82     -5.26     -1.43      0.00     -9.91     -0.25      0.00      0.00    -19.08
 A:ASN_11          2.38      8.36      2.82    -56.59     -2.51     -8.69      0.00     -3.10     -0.14     -0.00     -0.13    -57.62
 A:GLN_12          3.01      7.84      6.71    -70.34     -3.73     -2.58      0.00     -5.83     -0.74     -0.00     -0.01    -65.68
 A:ILE_13          1.55      9.63     10.53    -25.68     -5.58     -2.30      0.00    -10.38     -0.23      0.00      0.00    -22.47
 A:ILE_14          1.98     10.98      9.66    -23.16     -2.67     -1.96      0.00     -8.02     -0.15      0.00      0.00    -13.34
 A:TYR_15          6.28     11.67      6.38    -31.95     -0.01     -3.72      0.00     -5.47     -0.04     -0.00      0.00    -16.85
 A:ASN_16          3.39      4.97      2.46    -55.42      0.76     -9.58      0.00     -1.65     -0.14      0.00     -0.01    -55.21
 A:LEU_17          3.45     13.04      4.01    -28.71     -2.23     -0.90      0.00     -4.87     -0.12      0.00      0.00    -16.33
 A:HIE_18          1.56      9.08      7.43    -34.18     -6.78     -6.07      0.00     -5.47     -0.14     -0.12      0.00    -34.67
 A:HIP_19          2.04     11.82     10.32   -101.81     -1.68     59.55      0.00     -1.82     -1.29     -0.12      0.00    -23.01
 A:ASP_20          3.39      6.02      4.19     44.43     -0.38    -92.27      0.00     -2.54     -0.33      0.00      0.00    -37.48
 A:PRO_21          4.94     14.72      4.73    -19.45     -2.81      1.83      0.00     -6.51     -0.28      0.00      0.00     -2.83
 A:PHE_22          3.30      7.98      6.36    -29.75     -2.83      0.77      0.00     -6.76     -0.26     -0.00      0.00    -21.20
 A:GLU_23          3.11      5.25      5.11     22.30      1.23    -77.11      0.00     -2.64     -1.40      0.00      0.00    -44.15
 A:ILE_24          1.58     11.70     12.02    -28.67     -4.05      0.27      0.00     -8.84     -0.43      0.00      0.00    -16.42
 A:LEU_25          1.51     11.57      4.75    -27.09     -6.86     -1.84      0.00    -12.88     -0.15      0.00      0.00    -30.98
 A:GLY_26          0.88      3.48      0.75    -36.67     -2.18      1.76      0.00     -1.82     -0.24      0.00      0.00    -34.04
 A:CYS_27          0.71      3.09     -0.37    -24.10     -3.52     -2.04      0.00     -3.74     -0.00      0.00      0.00    -29.97
 A:HIE_28          1.87      9.63      5.86    -39.74     -6.14      1.44      0.00     -2.65     -0.38     -0.00      0.00    -30.10
 A:LEU_29          3.07      9.73      4.39    -21.24     -3.14     -3.59      0.00     -6.46     -0.00      0.00      0.00    -17.24
 A:LEU_30          3.89      8.20      9.52    -21.02     -4.37     -3.34      0.00     -5.94     -0.12      0.00      0.00    -13.17
 A:GLU_31          2.46     10.37      7.01      9.85     -1.51    -68.46      0.00     -2.50     -1.27      0.00      0.00    -44.05
 A:GLU_32          2.78     10.63      9.61     30.33     -2.76    -86.98      0.00     -2.02     -0.00      0.00      0.00    -38.39
 A:GLY_33          4.80      3.59     -0.61    -24.33     -0.20     -4.72      0.00     -0.60     -0.12      0.00      0.00    -22.19
 A:LYS_34          5.13     10.77      4.11    -48.02      1.08      9.28      0.00      0.00     -0.01      0.00      0.00    -17.67
 A:ASN_35          2.57      7.63      0.07    -61.42      2.01     -5.11      0.00     -0.91     -0.01      0.00     -4.62    -59.80
 A:THR_36          3.50      6.89     -1.30    -28.10      1.32     -1.43      0.00     -3.37     -0.17      0.00     -1.55    -24.21
 A:LYS_37          1.33      9.95      6.33    -83.83     -5.31     41.53      0.00      0.00     -0.48      0.00      0.00    -30.48
 A:LYS_38          2.57     16.91      6.09    -76.92     -5.01     29.88      0.00      0.00     -1.39      0.00      0.00    -27.86
 A:TRP_39          6.11      6.76      8.29    -38.89    -10.03      1.81      0.00    -10.91     -0.34     -0.00      0.00    -37.21
 A:VAL_40          0.75      6.16      4.69    -27.89     -3.69     -1.12      0.00     -8.34     -0.24      0.00      0.00    -29.68
 A:VAL_41          1.14     10.71      4.72    -28.35     -3.57      0.95      0.00     -9.58     -0.22      0.00      0.00    -24.21
 A:ARG_42          6.47      9.25     12.71   -105.19     -7.78     38.85      0.00    -10.87     -1.21     -0.00      0.00    -57.78
 A:ALA_43          1.85      6.25      4.03    -33.05     -5.63      0.59      0.00     -5.78     -0.20      0.00      0.00    -31.95
 A:TYR_44          2.76      6.83      5.13    -34.67     -0.25     -1.47      0.00    -10.57     -0.15     -0.00      0.00    -32.39
 A:LEU_45          1.60      8.00      6.96    -16.10     -4.11     -0.22      0.00    -10.18     -0.19      0.00      0.00    -14.24
 A:PRO_46          1.33      8.43      8.07     -9.91      0.30     -2.37      0.00     -3.88     -0.01      0.00      0.00      1.95
 A:LYS_47          2.15     11.81      4.86    -71.43     -1.60     31.10      0.00      0.00     -0.06      0.00      0.00    -23.15
 A:ALA_48          1.54      9.99      2.11    -32.10     -4.23      0.16      0.00     -3.76     -0.22      0.00      0.00    -26.51
 A:GLU_49          6.17      5.41      5.31     39.80      0.43    -90.77      0.00     -1.60     -0.54      0.00      0.00    -35.78
 A:ALA_50          0.95      3.70      3.25    -31.09     -3.82     -0.08      0.00     -2.34     -0.14      0.00      0.00    -29.57
 A:ALA_51          1.62      4.22      2.94    -33.86     -3.64     -1.27      0.00     -5.55     -0.13      0.00      0.00    -35.66
 A:TRP_52          3.38     11.54      4.85    -36.54     -9.08     -0.93      0.00     -8.63     -0.24      0.00      0.00    -35.64
 A:VAL_53          2.31      9.39      5.73    -30.00     -5.95      0.04      0.00     -9.55     -0.23      0.00      0.00    -28.27
 A:ILE_54          1.80      6.22     10.60    -27.77     -2.25      1.07      0.00     -9.56     -0.24      0.00      0.00    -20.14
 A:ARG_55          3.29     15.18     13.83   -111.29     -2.95     51.00      0.00     -9.52     -3.48      0.00      0.00    -43.93
 A:PRO_56          3.47      8.77      7.48    -18.53     -4.91      0.20      0.00     -9.21     -0.42      0.00      0.00    -13.16
 A:THR_57          3.51      8.99      1.51    -25.94     -3.32     -1.59      0.00     -4.41     -0.01      0.00     -3.13    -24.38
 A:GLU_58          2.57      7.77      7.97     31.07      1.21    -82.83      0.00     -3.58     -1.90      0.00      0.00    -37.73
 A:ARG_59          5.82     11.51     12.18   -117.90     -2.46     49.76      0.00     -2.72     -0.93      0.00      0.00    -44.74
 A:LYS_60          3.62     15.43      4.62    -73.75     -3.31     28.93      0.00      0.00     -0.23      0.00      0.00    -24.68
 A:GLU_61          2.45      5.08      5.25     39.35     -2.72    -89.88      0.00     -4.23     -1.41      0.00      0.00    -46.11
 A:ASP_62          1.70     12.21      0.84     28.13     -0.04    -81.23      0.00     -3.45     -2.00      0.00      0.00    -43.84
 A:PRO_63          2.94     13.31      7.57    -14.63     -3.14     -0.84      0.00     -3.47     -0.00      0.00      0.00      1.75
 A:MET_64          2.30      5.45      5.35    -24.93     -7.89     -2.73      0.00    -13.33     -0.13      0.00      0.00    -35.91
 A:ASN_65          3.52      6.11      0.05    -59.82     -1.33     -6.29      0.00     -2.22     -0.24      0.00     -4.34    -64.55
 A:SER_66          2.90      2.77      2.24    -24.44     -1.35     -3.26      0.00     -3.14     -0.00      0.00     -2.64    -26.91
 A:VAL_67          2.34      9.79      4.29    -21.44     -3.27      0.38      0.00     -5.83     -0.23      0.00      0.00    -13.98
 A:HIE_68          6.39      9.43      5.64    -34.79     -4.64     -5.60      0.00     -4.70     -0.08     -0.00      0.00    -28.35
 A:HIE_69          3.12      8.71      4.92    -29.74     -5.26     -2.95      0.00     -4.93     -0.33     -0.03      0.00    -26.50
 A:PRO_70          1.51     17.70      3.99     -9.48     -2.12     -2.41      0.00     -2.68     -0.03      0.00      0.00      6.48
 A:ASN_71          1.92      8.59     -0.12    -66.70     -6.59      2.03      0.00     -3.75     -0.39     -0.03     -0.91    -65.94
 A:PHE_72          5.81      5.70      5.57    -34.12     -5.51      0.08      0.00    -12.21     -0.22     -0.00      0.00    -34.90
 A:PHE_73          4.95      6.62      5.93    -29.81     -7.54      1.19      0.00    -11.33     -0.20     -0.00      0.00    -30.20
 A:GLU_74          5.12      7.92      8.67      3.74     -4.75    -63.91      0.00     -6.53     -0.94      0.00      0.00    -50.68
 A:CYS_75          1.35      4.28      0.45    -28.03     -5.20     -0.65      0.00     -5.16     -0.22      0.00      0.00    -33.18
 A:ILE_76          3.73      6.29      9.22    -21.92     -0.93     -2.43      0.00     -4.68     -0.00      0.00      0.00    -10.72
 A:ILE_77          2.21      9.60      9.73    -27.32     -5.73      1.52      0.00     -9.26     -0.23      0.00      0.00    -19.48
 A:GLU_78          3.28      7.75      9.94     18.56     -1.69    -79.81      0.00     -2.38     -0.01      0.00      0.00    -44.36
 A:THR_79          2.58      8.04     -3.10    -20.07     -1.39     -0.91      0.00     -5.98     -0.79      0.00     -2.69    -24.31
 A:PRO_80          0.78     14.18      3.44    -13.79     -3.54      0.51      0.00     -3.74     -0.30      0.00      0.00     -2.46
 A:GLU_81          3.05     12.03      6.51     44.68     -4.47    -94.76      0.00     -2.61     -0.03      0.00      0.00    -35.59
 A:LEU_82          3.11     11.47      4.28    -20.22     -5.87     -1.75      0.00    -10.46     -0.01      0.00      0.00    -19.44
 A:ASN_83          1.60      7.72     -0.38    -54.59     -2.28     -3.86      0.00     -2.48     -0.09     -0.33     -4.70    -59.40
 A:HIS_84          4.63      9.05      7.62    -35.66     -8.96     -0.02      0.00     -5.17     -0.17     -0.42      0.00    -29.10
 A:TYR_85          3.45      6.85      5.92    -38.36     -4.60      0.47      0.00     -9.42     -0.38     -0.00      0.00    -36.08
 A:GLN_86          2.76      5.74      4.14    -72.60     -7.63      0.70      0.00     -7.29     -0.70     -0.47      0.00    -75.35
 A:LEU_87          3.78     11.41      5.93    -29.48     -8.15      0.74      0.00     -9.59     -0.23      0.00      0.00    -25.60
 A:LYS_88          2.92     14.59      2.77    -99.19     -4.66     51.40      0.00      0.00     -1.65      0.00      0.00    -33.81
 A:VAL_89          0.84      8.08      5.01    -26.66     -5.88     -0.29      0.00     -5.70     -0.20      0.00      0.00    -24.79
 A:LYS_90          3.24      6.86      4.22    -91.27     -8.35     48.68      0.00      0.00     -0.26      0.00      0.00    -36.89
 A:GLU_91          1.23      5.50      8.16     44.18     -1.95   -100.33      0.00     -2.61     -1.28      0.00      0.00    -47.10
 A:GLY_92          0.75      2.33     -0.00    -30.84     -0.73      0.53      0.00     -0.99     -0.51      0.00      0.00    -29.47
 A:GLU_93          6.06      7.55      3.36     39.07      0.12    -96.16      0.00     -1.04     -0.02      0.00      0.00    -41.07
 A:HIS_94          3.19      8.22      4.99    -36.35     -0.65     -0.75      0.00     -2.48     -0.22      0.00      0.00    -24.05
 A:GLU_95          1.86      9.04     10.71     53.34     -4.33   -104.20      0.00     -2.13     -0.06      0.00      0.00    -35.76
 A:LYS_96          5.00     10.72      4.53   -104.50     -5.04     57.03      0.00      0.00     -1.38      0.00      0.00    -33.63
 A:VAL_97          5.05      7.70      4.07    -23.84     -3.79     -2.62      0.00     -4.45      0.00      0.00      0.00    -17.89
 A:ILE_98          3.71      9.07     14.88    -31.78     -3.33      2.82      0.00     -4.70     -0.23      0.00      0.00     -9.57
 A:TYR_99          4.15     10.54      9.76    -32.16     -4.37      1.18      0.00     -8.70     -0.09     -0.37      0.00    -20.06
 A:ASP_100         2.37     10.95      0.52     46.48     -1.93    -88.08      0.00     -4.70     -1.07      0.00      0.00    -35.47
 A:PRO_101         1.04     10.97      3.58    -13.33     -0.29     -1.59      0.00     -4.99     -0.01      0.00      0.00     -4.63
 A:TYR_102         7.09     10.47      5.01    -34.55     -1.18     -2.09      0.00    -10.70     -0.48     -0.00      0.00    -26.43
 A:ALA_103         2.05      5.25      6.74    -28.86     -0.91     -2.39      0.00     -3.57     -0.36      0.00      0.00    -22.05
 A:PHE_104         4.32      9.21      6.42    -30.60     -2.79      0.38      0.00     -5.82     -0.01     -0.43      0.00    -19.31
 A:SER_105         1.39      3.68      3.23    -22.79      0.01     -2.91      0.00     -2.07     -0.02      0.00     -2.99    -22.47
 A:SER_106         3.01      6.34      2.08     -6.97      0.66     -3.46      0.00     -3.36     -0.33      0.00     -3.01     -5.06
 A:PRO_107         2.18     11.15      6.37    -12.75     -2.07     -0.85      0.00     -4.91      0.00      0.00      0.00     -0.88
 A:TYR_108         5.49      9.70      4.61    -30.48     -1.38     -3.03      0.00     -8.88     -0.36     -0.00      0.00    -24.33
 A:LEU_109         0.92      9.53      5.82    -31.47     -5.73      0.86      0.00     -9.99     -0.49      0.00      0.00    -30.55
 A:THR_110         3.45      3.86      0.25    -26.80      2.65      0.61      0.00     -3.92     -0.98      0.00     -3.02    -23.90
 A:ASP_111         6.38      9.60     -3.61     27.34     -0.46    -81.70      0.00     -1.87     -0.18      0.00      0.00    -44.49
 A:GLU_112         8.50      7.07      5.38     40.13     -0.93    -95.14      0.00     -3.43     -0.19      0.00      0.00    -38.61
 A:ASP_113         2.53      4.78     -3.46     19.63      1.29    -84.26      0.00     -5.11     -3.07      0.00      0.00    -67.67
 A:ILE_114         2.09     11.89      9.64    -31.51     -1.26     -0.08      0.00     -9.78     -0.30      0.00      0.00    -19.32
 A:TYR_115         3.50      7.46      5.11    -34.80     -0.14     -2.02      0.00     -4.71     -0.32      0.00      0.00    -25.92
 A:LEU_116         5.54      9.08      8.41    -29.75     -3.43     -0.48      0.00     -7.47     -0.26      0.00      0.00    -18.37
 A:PHE_117         8.35      6.86      3.23    -31.70     -6.82      0.92      0.00    -11.07     -0.23     -0.13      0.00    -30.60
 A:SER_118         1.75      3.02      5.52    -27.65     -0.18     -0.13      0.00     -3.12     -0.26      0.00     -2.78    -23.83
 A:GLU_119         3.08      8.12      4.30     39.49     -3.94    -94.16      0.00     -3.40     -0.14      0.00      0.00    -46.65
 A:GLY_120         0.96      2.97     -0.17    -29.18     -1.78     -2.53      0.00     -1.73     -0.12      0.00      0.00    -31.58
 A:ASN_121         0.59      5.82      0.91    -61.45     -2.87     -1.47      0.00     -1.95     -0.13     -0.10     -0.01    -60.65
 A:HIE_122         6.54      7.64      5.67    -47.09     -6.81      1.76      0.00     -7.44     -0.75     -0.05      0.00    -40.53
 A:HIE_123         3.87     11.09      4.25    -35.11     -7.62      1.39      0.00     -5.70     -0.27     -0.15      0.00    -28.27
 A:ARG_124         2.20     17.31      8.78   -132.45     -3.26     62.40      0.00     -9.64     -1.25     -0.43      0.00    -56.35
 A:ILE_125         2.78      8.62      9.47    -26.42     -3.92      1.19      0.00    -10.34     -0.18      0.00      0.00    -18.80
 A:TYR_126         7.00     11.98      6.14    -38.22     -8.88      1.84      0.00    -10.48     -0.51     -0.02      0.00    -31.16
 A:GLU_127         1.92      5.81      5.94     48.74      3.36    -99.60      0.00     -3.61     -2.96      0.00      0.00    -40.40
 A:LYS_128         2.38     12.58      6.22    -97.22     -5.74     46.10      0.00      0.00     -2.55      0.00      0.00    -38.22
 A:LEU_129         2.08      9.73      4.37    -28.32     -6.27     -0.72      0.00     -9.83     -0.05      0.00      0.00    -29.01
 A:GLY_130         0.12      3.35     -0.65    -28.44     -3.62     -0.12      0.00     -1.89     -0.23      0.00      0.00    -31.49
 A:ALA_131         1.16      6.12      3.60    -30.12     -4.52     -0.54      0.00     -4.64     -0.02      0.00      0.00    -28.96
 A:HIE_132         1.57      8.12      7.13    -43.83     -7.64      2.33      0.00     -3.30     -0.36     -0.01      0.00    -35.99
 A:VAL_133         0.28     10.35      5.12    -22.37     -4.37     -2.22      0.00     -6.09     -0.00      0.00      0.00    -19.30
 A:GLY_134         1.66      2.42      0.54    -30.57     -2.10      1.09      0.00     -0.96     -0.23      0.00      0.00    -28.15
 A:GLU_135         6.60      7.48      4.03     39.37     -4.73    -91.73      0.00     -2.26     -0.00      0.00      0.00    -41.24
 A:ILE_136         3.47      8.82      9.69    -22.67     -3.90     -0.00      0.00     -9.00     -0.19      0.00      0.00    -13.79
 A:ASN_137         2.85      7.18     -0.37    -52.89      2.40     -7.49      0.00     -1.56     -0.03     -0.00     -4.36    -54.29
 A:GLY_138         1.10      3.35     -0.55    -30.99     -0.33     -2.24      0.00     -0.91     -0.00      0.00      0.00    -30.56
 A:VAL_139         2.67      6.69      3.55    -24.86      1.33      0.58      0.00     -3.37     -0.22      0.00      0.00    -13.63
 A:LYS_140         2.93     10.66      7.47    -80.01     -3.46     36.11      0.00      0.00     -0.12      0.00      0.00    -26.42
 A:GLY_141         0.47      1.89      0.31    -35.18     -4.21     -1.07      0.00     -2.09     -0.23      0.00      0.00    -40.12
 A:VAL_142         1.71      7.38      3.01    -26.22     -4.64      0.57      0.00    -10.53     -0.23      0.00      0.00    -28.96
 A:TYR_143         2.87      9.34      6.69    -41.94     -3.25      0.16      0.00     -9.61     -0.76     -0.00      0.00    -36.50
 A:PHE_144         2.77      4.50      4.89    -28.73     -7.07      0.76      0.00    -13.71     -0.23     -0.05      0.00    -36.88
 A:ALA_145         1.48      2.52      4.33    -30.27     -5.39     -0.58      0.00     -5.10     -0.24      0.00      0.00    -33.25
 A:VAL_146         3.90     10.69      3.64    -26.30     -4.25      0.22      0.00     -8.54     -0.24      0.00      0.00    -20.86
 A:TRP_147         3.49      6.89      3.64    -32.19     -5.90      2.38      0.00    -15.30     -0.11     -0.42      0.00    -37.54
 A:ALA_148         4.11      6.35      4.79    -21.72     -1.71     -0.91      0.00     -5.37     -0.28      0.00      0.00    -14.74
 A:PRO_149         1.68     10.61      7.88    -14.56     -5.80     -0.49      0.00     -7.07     -0.32      0.00      0.00     -8.06
 A:ASN_150         4.10      7.68     -0.91    -54.64     -2.45     -5.24      0.00     -2.66     -0.82      0.00     -0.84    -55.79
 A:ALA_151         0.59      3.37      2.29    -28.99     -5.09     -1.26      0.00     -4.71     -0.08      0.00      0.00    -33.89
 A:ARG_152         3.95     12.53      9.45    -78.04     -5.17     20.30      0.00     -3.12     -0.16      0.00      0.00    -40.25
 A:ASN_153         2.00      8.91      2.91    -64.69     -4.08     -4.04      0.00     -2.20     -0.33     -0.06     -0.10    -61.68
 A:VAL_154         3.05      5.60      4.01    -29.85     -6.14     -0.08      0.00    -11.11     -0.16      0.00      0.00    -34.69
 A:SER_155         4.49      6.75      7.77    -30.08     -6.08      0.64      0.00     -4.52     -0.29      0.00     -3.79    -25.11
 A:VAL_156         1.53      6.45      5.32    -24.14     -7.08     -0.17      0.00    -10.49     -0.21      0.00      0.00    -28.79
 A:ILE_157         1.46      6.63     11.25    -28.25     -2.29      2.50      0.00     -7.80     -0.24      0.00      0.00    -16.73
 A:GLY_158         1.81      1.59      0.53    -31.65     -4.31     -0.18      0.00     -2.91     -0.29      0.00      0.00    -35.40
 A:ASP_159         1.01      5.19     -4.60     38.30     -2.23    -95.27      0.00     -3.25     -0.52      0.00      0.00    -61.38
 A:PHE_160         4.21      5.36      4.00    -27.30     -0.11     -1.85      0.00     -9.17     -0.04     -0.24      0.00    -25.13
 A:ASN_161         3.95     12.07      0.04    -63.53     -4.18     -2.41      0.00     -2.93     -0.57     -0.10     -3.75    -61.41
 A:ASN_162         1.32     12.06     -2.31    -58.58      1.02     -6.71      0.00     -1.85     -0.12     -0.00     -1.29    -56.45
 A:TRP_163         4.80      8.12      5.13    -31.99     -4.75     -3.26      0.00     -8.31     -0.16     -0.00      0.00    -30.43
 A:ASP_164         5.48      6.83      3.69     15.02      0.62    -78.18      0.00     -1.61     -1.53      0.00      0.00    -49.68
 A:GLY_165         0.29      0.84      2.86    -26.87     -2.73     -0.78      0.00     -1.79     -0.00      0.00      0.00    -28.20
 A:ARG_166         2.73     12.15     11.05    -98.88      3.28     35.64      0.00     -2.53     -1.46      0.00      0.00    -38.02
 A:GLU_167         7.48      6.20      6.13     17.94      1.07    -76.03      0.00     -1.55     -0.00      0.00      0.00    -38.77
 A:HIE_168         3.12     11.41      5.38    -40.59     -6.50     -0.46      0.00     -5.47     -0.32     -0.13      0.00    -33.56
 A:GLN_169         3.10     10.73      2.98    -61.64     -2.91     -7.72      0.00     -2.93     -0.01     -0.06      0.00    -58.46
 A:MET_170         2.32      7.23      8.17    -30.05     -8.77     -0.96      0.00    -16.30     -0.13      0.00      0.00    -38.50
 A:ARG_171         3.86      8.92      9.97    -93.75     -0.38     28.89      0.00     -3.94     -1.57     -0.50      0.00    -48.49
 A:LYS_172         2.29      7.53      4.10    -66.70     -4.50     23.80      0.00      0.00     -0.31      0.00      0.00    -33.79
 A:ARG_173         7.91     12.39     13.99   -102.23     -4.72     36.43      0.00     -6.98     -2.02     -0.50      0.00    -45.75
 A:ASN_174         1.77      9.98      2.20    -57.86     -0.30     -4.28      0.00     -2.75     -0.02     -0.00     -4.67    -55.92
 A:TYR_175         5.60     10.84      5.97    -35.48      3.55     -5.94      0.00     -2.21     -0.00     -0.00      0.00    -17.67
 A:THR_176         2.07     12.27     -1.91    -26.26     -4.08      1.74      0.00     -5.71     -0.33      0.00     -2.56    -24.78
 A:ILE_177         1.82      8.53      9.55    -23.09     -5.79      0.50      0.00    -11.04     -0.21      0.00      0.00    -19.73
 A:TRP_178         6.75     11.33      4.98    -39.03     -9.87      2.17      0.00    -12.08     -0.35     -0.00      0.00    -36.09
 A:GLU_179         5.98      8.71      5.95      5.81     -3.22    -66.02      0.00     -6.69     -3.14      0.00      0.00    -52.63
 A:LEU_180         0.98      9.82      4.61    -27.28     -6.42      1.22      0.00    -10.06     -0.23      0.00      0.00    -27.37
 A:PHE_181         4.28      8.69      3.69    -27.69     -3.60     -0.78      0.00     -9.96      0.00     -0.00      0.00    -25.37
 A:VAL_182         4.36      8.11      5.02    -16.52     -4.18     -0.16      0.00     -9.31     -0.23      0.00      0.00    -12.92
 A:PRO_183         4.51     14.22      1.71    -13.28     -1.55      0.10      0.00     -5.91     -0.11      0.00      0.00     -0.30
 A:GLU_184         4.25      9.48      7.66     29.80     -1.46    -85.84      0.00     -2.75     -0.12      0.00      0.00    -38.99
 A:ILE_185         2.68     11.11     11.24    -27.04     -0.91      0.10      0.00     -8.93     -0.11      0.00      0.00    -11.84
 A:GLY_186         1.10      3.39     -0.12    -32.41     -1.38     -0.20      0.00     -1.87     -0.19      0.00      0.00    -31.69
 A:SER_187         0.54      4.10      0.49    -15.04     -0.90     -6.35      0.00     -2.92     -0.01      0.00     -4.10    -24.18
 A:GLY_188         1.51      5.06      1.50    -27.59     -1.12     -2.34      0.00     -0.93     -0.11      0.00      0.00    -24.03
 A:THR_189         4.78      7.03      4.50    -31.96     -3.90      0.67      0.00     -6.06     -0.32      0.00     -3.65    -28.92
 A:VAL_190         2.33      6.65      4.66    -23.93     -4.45     -0.73      0.00     -7.45     -0.45      0.00      0.00    -23.37
 A:TYR_191         5.62      6.02      5.70    -38.92     -8.85      0.57      0.00    -10.80     -0.60     -0.14      0.00    -41.40
 A:LYS_192         2.52     10.11      6.10    -78.33     -9.61     32.74      0.00      0.00     -0.25      0.00      0.00    -36.71
 A:TYR_193         4.81      5.19      5.85    -40.29     -6.51      1.31      0.00    -10.76     -0.63     -0.09      0.00    -41.12
 A:GLU_194         4.76      4.54      6.50     24.41     -3.91    -75.02      0.00     -6.25     -0.24      0.00      0.00    -45.22
 A:ILE_195         0.81      6.23     10.83    -26.23     -4.51     -0.09      0.00     -9.68     -0.23      0.00      0.00    -22.88
 A:LYS_196         2.04     14.95      4.97    -58.90     -5.23     15.73      0.00      0.00     -0.28      0.00      0.00    -26.71
 A:ASN_197         4.33     10.94      1.91    -73.14     -5.95     -0.37      0.00     -4.14     -0.56     -0.07     -2.22    -69.27
 A:SER_198         0.96     10.02      2.00    -25.11     -1.14     -0.44      0.00     -3.02     -0.22      0.00     -2.72    -19.69
 A:GLU_199         3.83      6.93      4.66     16.92      2.69    -74.63      0.00     -1.73     -0.19      0.00      0.00    -41.54
 A:GLY_200         1.86      7.65     -0.58    -34.02      0.28     -0.20      0.00     -1.45     -0.14      0.00      0.00    -26.60
 A:HIE_201         2.64     12.40      5.51    -38.26     -3.44     -1.89      0.00     -2.46     -0.24     -0.00      0.00    -25.73
 A:ILE_202         5.74      7.18     10.01    -22.89     -3.46     -2.33      0.00     -3.05     -0.00      0.00      0.00     -8.80
 A:TYR_203         2.47      5.61      5.23    -39.28     -3.59      1.54      0.00     -5.91     -0.45     -0.07      0.00    -34.45
 A:GLU_204         3.56      6.00      6.97     26.27     -1.04    -81.45      0.00     -3.29     -0.01      0.00      0.00    -42.99
 A:LYS_205         3.69      8.66      4.83    -84.97     -2.62     32.17      0.00      0.00     -0.96      0.00      0.00    -39.19
 A:SER_206         1.08      4.88      5.65    -29.87     -3.43     -0.04      0.00     -2.92     -0.28      0.00     -3.56    -28.49
 A:ASP_207         2.93      6.66      4.72     35.62     -0.35    -79.29      0.00     -3.81     -1.55      0.00      0.00    -35.06
 A:PRO_208         2.12     11.22      3.23    -15.07     -7.03     -0.29      0.00     -8.01     -0.05      0.00      0.00    -13.88
 A:TYR_209         7.45     10.12      7.11    -30.89     -8.48      1.79      0.00    -11.20     -0.33     -0.27      0.00    -24.69
 A:GLY_210         1.32      9.08      0.49    -30.30     -4.11      0.52      0.00     -1.91     -0.51      0.00      0.00    -25.41
 A:PHE_211         3.21     12.36      8.04    -27.26     -5.24      1.82      0.00     -9.69     -0.00     -0.02      0.00    -16.77
 A:TYR_212         7.48      7.90      5.99    -38.36     -4.18      0.36      0.00    -10.40     -0.22     -0.00      0.00    -31.44
 A:ARG_213         5.60      8.38      9.88   -102.96     -9.15     38.50      0.00     -8.61     -0.45     -0.06      0.00    -58.88
 A:GLU_214         3.19      8.77      6.49     34.33     -3.83    -84.42      0.00     -5.25     -0.21      0.00      0.00    -40.92
 A:VAL_215         7.26      7.40      2.66    -24.79     -2.82     -0.88      0.00     -5.90     -0.18      0.00      0.00    -17.24
 A:ARG_216         2.91     13.23     13.93    -94.43     -3.27     41.65      0.00     -5.50     -2.16     -0.22      0.00    -33.88
 A:PRO_217         4.52     11.33      4.04    -12.17     -1.01     -1.30      0.00     -2.10      0.00      0.00      0.00      3.31
 A:ASN_218         2.95      5.60     -1.85    -59.93     -2.52     -1.65      0.00     -2.87     -0.18     -0.00     -3.19    -63.62
 A:THR_219         4.28      6.01      1.81    -26.51      0.61     -0.48      0.00     -4.14     -0.13      0.00     -2.74    -21.29
 A:ALA_220         0.99      3.01      3.07    -31.08     -2.22     -0.00      0.00     -3.68     -0.13      0.00      0.00    -30.04
 A:SER_221         1.71      3.26      4.40    -29.90     -4.34      0.41      0.00     -4.57     -0.35      0.00     -2.97    -32.34
 A:ILE_222         2.34      9.97      9.14    -23.39     -4.17      1.22      0.00     -9.47     -0.07      0.00      0.00    -14.43
 A:VAL_223         2.51      6.60      4.23    -25.30     -6.94      0.34      0.00     -9.71     -0.23      0.00      0.00    -28.50
 A:VAL_224         1.65     12.77      5.11    -21.21     -6.63      0.46      0.00     -7.87     -0.09      0.00      0.00    -15.82
 A:ASP_225         3.16      5.48      3.68     44.10     -1.39   -102.71      0.00     -3.80     -0.63      0.00      0.00    -52.11
 A:ILE_226         2.47      8.80     13.64    -22.48     -2.84     -1.37      0.00     -8.45     -0.11      0.00      0.00    -10.34
 A:ASP_227         2.71      4.17     -0.60     59.88      0.99   -112.29      0.00     -1.66     -1.34      0.00      0.00    -48.15
 A:ASN_228         4.19      5.38      2.30    -60.64     -1.89     -7.56      0.00     -1.90     -0.65      0.00     -1.26    -62.01
 A:ILE_229         2.17      9.56     11.55    -27.48      1.37      0.24      0.00     -8.03     -0.06      0.00      0.00    -10.68
 A:TYR_230         2.33     13.04      2.60    -36.62     -2.07     -0.62      0.00    -10.27     -0.35     -0.01      0.00    -31.98
 A:GLN_231         1.83      9.00      1.17    -59.54     -2.43     -4.21      0.00     -2.12     -0.00     -0.03     -0.30    -56.63
 A:TRP_232         3.89     10.37      9.14    -30.42     -8.52      0.23      0.00    -10.86     -0.01     -0.29      0.00    -26.48
 A:HIS_233         3.07     10.34      3.32    -32.97     -0.45     -2.13      0.00     -1.76     -1.08     -0.03      0.00    -21.67
 A:ASP_234         3.49     11.61     -6.04     45.26     -0.19   -102.42      0.00     -3.66     -1.87      0.00      0.00    -53.82
 A:GLU_235         2.76      7.27      5.94     53.89     -2.87   -106.92      0.00     -2.55     -0.27      0.00      0.00    -42.75
 A:GLU_236         5.57      4.58      8.65     54.47     -0.83   -107.75      0.00     -1.59     -0.13      0.00      0.00    -37.03
 A:TRP_237         9.04      7.77      5.59    -38.31     -4.93      1.19      0.00     -8.12     -0.61     -0.35      0.00    -28.74
 A:LEU_238         2.80      8.20      6.63    -29.48     -4.82      1.48      0.00     -5.82     -0.21      0.00      0.00    -21.23
 A:GLU_239         2.26      4.17      5.61     53.36     -2.55   -106.55      0.00     -3.19     -0.44      0.00      0.00    -47.33
 A:LYS_240         3.47      9.27      2.45    -88.77      0.85     43.12      0.00      0.00     -0.28      0.00      0.00    -29.89
 A:ARG_241         3.95     10.26      9.43   -132.44     -4.52     66.67      0.00     -6.06     -1.87     -0.00      0.00    -54.58
 A:ARG_242         5.52      6.60      6.63   -122.48     -5.50     58.45      0.00     -7.22     -0.81     -0.00      0.00    -58.81
 A:ASN_243         1.68      8.32      0.50    -65.14     -1.22     -3.10      0.00     -1.34     -0.32      0.00     -0.67    -61.29
 A:SER_244         1.15      5.18      4.87    -26.66      1.85     -0.23      0.00     -1.48     -0.19      0.00     -1.86    -17.38
 A:ASP_245         3.61      4.22      2.11     58.67     -1.97    -99.48      0.00     -2.11     -0.49      0.00      0.00    -35.44
 A:PRO_246         4.13     12.76      2.92    -13.17     -6.95     -0.75      0.00     -7.23     -0.09      0.00      0.00     -8.39
 A:LEU_247         3.72      9.37      6.45    -22.74     -5.70      0.61      0.00     -7.97     -0.52      0.00      0.00    -16.79
 A:LYS_248         2.38     15.52      5.21    -98.78     -3.94     49.87      0.00      0.00     -1.45      0.00      0.00    -31.19
 A:GLN_249         3.83      5.95      7.46    -54.25     -5.01     -2.73      0.00     -3.58     -0.42     -0.00     -0.01    -48.76
 A:PRO_250         1.92      8.60      7.72    -13.65     -5.01     -1.46      0.00     -7.58     -0.00      0.00      0.00     -9.46
 A:VAL_251         1.90      9.08      4.60    -28.35     -5.53      1.60      0.00     -7.24     -0.22      0.00      0.00    -24.15
 A:SER_252         1.25      6.84     -0.89    -27.90     -2.74      1.15      0.00     -3.96     -0.48      0.00     -1.98    -28.73
 A:VAL_253         1.18      7.02      5.55    -24.99     -5.05     -0.70      0.00     -9.82     -0.21      0.00      0.00    -27.03
 A:TYR_254         4.51      8.25      5.93    -40.09     -7.76      4.24      0.00    -12.41     -0.76     -0.18      0.00    -38.27
 A:GLU_255         2.04      8.75      7.39     36.88     -6.71    -84.58      0.00     -7.98     -1.91      0.00      0.00    -46.12
 A:VAL_256         3.18     10.65      6.75    -28.30     -8.64      1.31      0.00    -12.08     -0.25      0.00      0.00    -27.38
 A:HIE_257         2.48     12.84      7.59    -39.68     -9.71      2.11      0.00     -7.23     -0.33     -0.15      0.00    -32.08
 A:LEU_258         2.21      5.74      3.99    -23.67     -5.27     -0.53      0.00    -11.01     -0.02      0.00      0.00    -28.57
 A:GLY_259         3.61      3.46      0.17    -32.45     -0.75     -0.19      0.00     -2.03     -0.12      0.00      0.00    -28.31
 A:SER_260         1.54      8.16     -0.23    -29.63     -3.59     -0.30      0.00     -3.96     -0.34      0.00     -2.96    -31.31
 A:TRP_261         2.58      7.75      5.42    -32.27    -10.18      1.67      0.00    -14.38     -0.33     -0.40      0.00    -40.15
 A:LEU_262         1.42      8.42      5.41    -27.94     -5.26      1.74      0.00     -6.51     -0.00      0.00      0.00    -22.72
 A:HIE_263         5.89     10.48      5.40    -37.57     -9.79     -0.82      0.00     -5.73     -0.12     -0.00      0.00    -32.25
 A:GLY_264         0.57      2.42     -0.20    -32.67     -1.64      0.15      0.00     -1.72     -0.23      0.00      0.00    -33.32
 A:SER_265         2.20      3.54     -3.87    -17.58     -1.31     -2.09      0.00     -2.36     -0.22      0.00     -2.89    -24.57
 A:SER_266         1.79      2.67      3.51    -24.23     -1.30     -1.48      0.00     -4.80     -0.15      0.00     -1.77    -25.76
 A:ALA_267         2.24      3.05      1.92    -26.86      2.40     -2.37      0.00     -1.23     -0.10      0.00      0.00    -20.94
 A:GLU_268         3.33      7.42      5.29     27.96      0.07    -84.24      0.00     -1.98     -1.18      0.00      0.00    -43.32
 A:LYS_269         1.84     10.72      4.39    -84.50     -3.80     39.93      0.00      0.00     -1.19      0.00      0.00    -32.61
 A:MET_270         1.25     10.93      3.55    -19.32     -9.12     -1.34      0.00    -11.85     -0.22      0.00      0.00    -26.12
 A:PRO_271         2.82      9.27      4.94    -13.31     -5.32      1.64      0.00     -5.13      0.00      0.00      0.00     -5.09
 A:LEU_272         2.45     11.06      4.50    -26.90     -3.68     -1.11      0.00    -10.38     -0.25      0.00      0.00    -24.31
 A:LEU_273         4.85     13.04      4.36    -27.88     -1.33      1.14      0.00     -8.14     -0.80      0.00      0.00    -14.77
 A:ASN_274         2.25      6.00     -1.04    -57.01      1.88     -6.50      0.00     -1.06     -0.02     -0.00     -2.86    -58.35
 A:GLY_275         0.80      3.18     -0.00    -30.74     -0.16     -0.71      0.00     -1.16     -0.24      0.00      0.00    -29.02
 A:GLU_276         1.47      6.79      7.37     36.10     -2.78    -87.78      0.00     -2.42     -0.02      0.00      0.00    -41.27
 A:ALA_277         0.97      2.88      3.40    -31.41     -2.36      0.72      0.00     -3.61     -0.22      0.00      0.00    -29.64
 A:ASP_278         0.67      3.65     -0.38     39.39      2.02    -88.83      0.00     -1.54     -1.17      0.00      0.00    -46.19
 A:PRO_279         1.84     14.03      3.06    -13.64     -4.72     -1.04      0.00     -6.59     -0.04      0.00      0.00     -7.10
 A:VAL_280         2.19      6.57      4.15    -24.41     -2.74      1.67      0.00     -8.23     -0.10      0.00      0.00    -20.89
 A:ILE_281         2.88      8.04     11.68    -26.98      0.32     -0.00      0.00     -6.68     -0.11      0.00      0.00    -10.86
 A:VAL_282         1.62      9.42      5.79    -29.61     -7.96      1.64      0.00     -7.72     -0.17      0.00      0.00    -26.99
 A:SER_283         3.60      3.74      0.49    -20.26     -3.88     -1.77      0.00     -4.58     -0.16      0.00     -4.80    -27.61
 A:GLU_284         3.73      8.98      6.15     35.29     -0.37    -85.41      0.00     -2.27     -0.02      0.00      0.00    -33.91
 A:TRP_285         5.58     10.27      4.54    -35.71     -0.64     -2.55      0.00     -6.73     -0.06     -0.77      0.00    -26.08
 A:ASN_286         1.49      7.40      6.75    -55.22     -1.58     -2.82      0.00     -2.80     -0.27     -0.00     -0.18    -47.22
 A:PRO_287         5.64     11.39      2.59    -16.41     -0.67     -0.03      0.00     -2.91     -0.14      0.00      0.00     -0.54
 A:GLY_288         0.60      6.43      1.27    -25.01     -0.36     -1.26      0.00     -1.04     -0.03      0.00      0.00    -19.41
 A:ALA_289         0.23      6.15      4.44    -32.34     -4.49      0.68      0.00     -3.30     -0.15      0.00      0.00    -28.77
 A:ARG_290         6.40     12.18      9.87   -132.63     -9.47     58.86      0.00    -11.23     -4.83      0.00      0.00    -70.85
 A:PHE_291         4.14      8.69      8.12    -31.63     -4.64      1.32      0.00    -10.48     -0.45     -0.02      0.00    -24.95
 A:LEU_292         0.91     13.45      6.57    -28.37     -8.67      0.89      0.00     -9.04     -0.00      0.00      0.00    -24.26
 A:SER_293         0.66      4.77     -0.23    -23.86     -0.82     -0.84      0.00     -5.73     -1.04      0.00     -2.46    -29.54
 A:TYR_294         4.13      6.40      4.55    -34.28     -6.75      2.36      0.00    -11.76     -0.25     -0.23      0.00    -35.81
 A:TYR_295         7.51      9.49      4.48    -28.59     -4.68     -4.22      0.00     -8.91     -0.06     -0.00      0.00    -24.98
 A:GLU_296         2.93      5.74     10.03     24.44     -4.35    -83.15      0.00     -5.99     -4.08      0.00      0.00    -54.43
 A:LEU_297         2.26      7.99      5.17    -31.78     -5.02      0.09      0.00    -10.42     -0.37      0.00      0.00    -32.09
 A:ALA_298         0.64      5.40      3.25    -30.87     -4.46     -0.57      0.00     -4.82     -0.11      0.00      0.00    -31.54
 A:GLU_299         2.72      8.75      5.63     37.69      0.93    -96.11      0.00     -2.30     -0.47      0.00      0.00    -43.15
 A:LYS_300         1.46     19.45      8.02    -79.40     -4.53     35.68      0.00      0.00     -0.17      0.00      0.00    -19.48
 A:LEU_301         1.49      6.64      5.04    -30.13     -2.75     -0.02      0.00    -13.65     -0.32      0.00      0.00    -33.70
 A:ILE_302         1.50     13.79     10.45    -15.77     -1.09      0.49      0.00    -10.16     -0.18      0.00      0.00     -0.97
 A:PRO_303         3.23     10.91      9.18    -13.67     -1.96     -1.89      0.00     -4.08     -0.06      0.00      0.00      1.67
 A:TYR_304         3.82      5.24      5.30    -34.06     -1.13     -1.99      0.00     -8.33     -0.70     -0.23      0.00    -32.08
 A:VAL_305         5.65      7.59      5.53    -27.55     -3.05     -1.46      0.00    -10.27     -0.39      0.00      0.00    -23.96
 A:LYS_306         1.38     13.50      4.63    -90.08     -1.52     46.96      0.00      0.00     -0.44      0.00      0.00    -25.59
 A:ASP_307         4.14      5.22      3.15     47.20     -0.37   -108.45      0.00     -1.61     -0.15      0.00      0.00    -50.86
 A:MET_308         3.85      8.44      6.75    -30.60     -8.73     -2.31      0.00    -10.01     -0.17      0.00      0.00    -32.78
 A:GLY_309         1.75      5.04      2.83    -36.09     -0.77     -0.79      0.00     -1.11     -0.24      0.00      0.00    -29.39
 A:TYR_310         4.77      7.10      4.54    -38.13     -6.72     -1.06      0.00    -11.08     -0.08     -0.44      0.00    -41.11
 A:THR_311         2.33      5.81      2.64    -34.96     -1.23      1.81      0.00     -5.09     -0.48      0.00     -3.03    -32.21
 A:HIE_312         3.02      8.09      6.42    -36.97     -9.19     -0.65      0.00     -7.08     -0.30     -0.00      0.00    -36.67
 A:ILE_313         3.84      8.28     12.02    -28.77     -4.80      0.11      0.00    -13.01     -0.22      0.00      0.00    -22.56
 A:GLU_314         2.72      9.48      8.82     44.71     -7.30    -87.56      0.00     -7.76     -0.80      0.00      0.00    -37.69
 A:LEU_315         3.83      6.72      5.51    -29.87     -6.98      1.05      0.00    -11.53     -0.25      0.00      0.00    -31.52
 A:LEU_316         4.37      8.33      8.93    -16.53     -5.55     -0.82      0.00     -9.93     -0.13      0.00      0.00    -11.33
 A:PRO_317         1.95      9.61      8.12    -15.93     -5.05      0.71      0.00     -8.29     -0.08      0.00      0.00     -8.96
 A:ILE_318         1.45     10.39     12.33    -26.14     -4.01      4.56      0.00     -9.90     -0.12      0.00      0.00    -11.45
 A:ALA_319         2.25      4.42      2.74    -33.33     -2.48     -0.65      0.00     -3.97     -0.19      0.00      0.00    -31.21
 A:GLU_320         4.52     10.52      2.46     16.87     -6.96    -73.64      0.00     -5.58     -2.67      0.00      0.00    -54.48
 A:HIS_321         4.69     10.04      4.92    -31.19    -10.73      2.19      0.00     -5.63     -0.99     -0.42      0.00    -27.14
 A:PRO_322         6.17     10.06      4.02    -16.77     -4.84      1.20      0.00     -5.68     -0.30      0.00      0.00     -6.15
 A:PHE_323         4.00     11.20      4.25    -28.18     -0.95      1.07      0.00     -5.14     -0.23     -0.00      0.00    -13.98
 A:ASP_324         2.41     10.96     -3.63      8.91      5.03    -72.97      0.00     -3.68     -4.00      0.00      0.00    -56.97
 A:GLY_325         0.73      3.30      1.10    -31.53     -0.42     -2.84      0.00     -2.22     -0.01      0.00      0.00    -31.88
 A:SER_326         2.64      4.52      0.67    -23.09     -3.12     -2.50      0.00     -3.71     -0.38      0.00     -4.53    -29.50
 A:TRP_327         6.06     12.13      1.61    -28.39     -6.90      0.84      0.00     -8.85     -0.16     -0.20      0.00    -23.86
 A:GLY_328         1.01      3.87      0.79    -34.67     -3.60     -0.64      0.00     -2.20     -0.22      0.00      0.00    -35.65
 A:TYR_329         3.31      9.52      5.66    -36.16     -2.67      1.99      0.00     -8.74     -0.39     -0.00      0.00    -27.49
 A:GLN_330         3.81     10.16      4.24    -67.16     -3.19     -0.54      0.00     -5.99     -0.13     -0.00      0.00    -58.80
 A:VAL_331         1.80      8.25      2.71    -27.67     -5.41      0.15      0.00     -8.55     -0.00      0.00      0.00    -28.72
 A:THR_332         1.37      4.62      1.98    -31.35     -2.79     -0.34      0.00     -5.69     -0.36      0.00     -3.02    -35.58
 A:GLY_333         0.59      3.39      1.67    -26.22     -3.97      0.49      0.00     -1.81     -0.21      0.00      0.00    -26.07
 A:PHE_334         5.83      6.80      9.10    -29.33     -4.95      2.09      0.00     -9.95     -0.23     -0.34      0.00    -20.97
 A:TYR_335         6.96      6.03      5.96    -42.50     -7.20      1.40      0.00    -11.02     -0.14     -0.42      0.00    -40.95
 A:SER_336         3.40      3.56      7.82    -16.78     -2.76      0.38      0.00     -4.07     -0.33      0.00     -3.55    -12.33
 A:PRO_337         1.92     10.40      5.16    -17.23     -5.31     -0.24      0.00     -8.13     -0.00      0.00      0.00    -13.43
 A:THR_338         1.79     10.92     -2.66    -24.37     -4.70     -0.72      0.00     -6.91     -1.08      0.00     -1.99    -29.71
 A:SER_339         1.54      5.40      1.02    -20.20     -2.58     -1.04      0.00     -4.02     -0.77      0.00     -3.01    -23.64
 A:ARG_340         5.15     10.16      9.41   -116.31     -1.37     43.63      0.00    -10.63     -3.56     -0.67      0.00    -64.19
 A:PHE_341         5.60      6.02      5.18    -34.03     -5.21      3.23      0.00    -11.92     -0.19     -0.34      0.00    -31.67
 A:GLY_342         0.35      2.19     -0.62    -30.50     -3.78      0.65      0.00     -2.59     -0.20      0.00      0.00    -34.48
 A:ARG_343         2.82     11.82      9.47   -114.56      1.76     58.72      0.00     -8.87     -2.87     -0.00      0.00    -41.71
 A:PRO_344         4.03     16.60      4.41    -16.25     -3.87      1.02      0.00     -9.75     -0.17      0.00      0.00     -3.99
 A:GLU_345         2.41      6.25      9.36     42.82     -3.75    -92.27      0.00     -7.55     -0.18      0.00      0.00    -42.91
 A:ASP_346         1.46      5.40     -2.85     25.70     -5.05    -87.20      0.00     -5.86     -2.84      0.00      0.00    -71.25
 A:PHE_347         1.77      6.35      5.31    -30.72     -5.36      2.41      0.00    -12.64     -0.30     -0.05      0.00    -33.24
 A:MET_348         2.51      7.04      6.45    -30.54    -10.09     -1.36      0.00    -14.33     -0.26      0.00      0.00    -40.59
 A:TYR_349         3.54      7.02      5.23    -41.77     -0.03     -0.04      0.00     -7.35     -0.63     -0.00      0.00    -34.02
 A:PHE_350         6.52     12.60      4.02    -29.12     -5.85     -0.40      0.00    -11.92     -0.23     -0.00      0.00    -24.38
 A:VAL_351         8.18      8.01      4.61    -25.13     -8.12      0.73      0.00     -9.43     -0.26      0.00      0.00    -21.42
 A:ASP_352         1.20      4.42      1.47     49.29     -6.68   -107.09      0.00     -3.77     -1.61      0.00      0.00    -62.76
 A:LYS_353         4.11     10.77      5.79   -104.24     -4.91     50.68      0.00      0.00     -0.56      0.00      0.00    -38.36
 A:CYS_354         1.56      4.21     -0.34    -32.06     -5.62     -1.70      0.00     -5.18     -0.32      0.00      0.00    -39.46
 A:HIP_355         3.49      9.71      6.65   -144.27     -4.79     87.28      0.00     -6.05     -2.74     -0.35      0.00    -51.07
 A:GLU_356         3.02      8.89      4.52     52.19     -0.90   -104.34      0.00     -1.82     -0.34      0.00      0.00    -38.78
 A:ASN_357         3.62      3.87     -0.38    -64.39      0.08     -3.09      0.00     -2.61     -0.55      0.00     -1.34    -64.79
 A:GLY_358         2.16      2.05      1.29    -31.54      1.63     -1.39      0.00     -1.44     -0.13      0.00      0.00    -27.37
 A:ILE_359         3.36      9.82     13.21    -28.47     -4.64      0.44      0.00     -8.22     -0.12      0.00      0.00    -14.61
 A:GLY_360         0.66      3.18     -0.47    -30.55     -4.34     -0.27      0.00     -2.28     -0.22      0.00      0.00    -34.29
 A:VAL_361         2.35      8.46      4.87    -26.33     -7.18      0.47      0.00     -8.89     -0.50      0.00      0.00    -26.77
 A:ILE_362         1.39     10.66     11.14    -27.11     -5.91      1.24      0.00    -10.90     -0.24      0.00      0.00    -19.73
 A:LEU_363         2.68      8.31      5.02    -26.83     -6.56      4.01      0.00     -9.97     -0.18      0.00      0.00    -23.52
 A:ASP_364         2.27      5.82      1.85     35.48     -4.53    -89.79      0.00     -4.70     -2.48      0.00      0.00    -56.09
 A:TRP_365         4.99     11.16      1.87    -36.54     -6.54      3.54      0.00    -13.79     -0.33     -0.01      0.00    -35.65
 A:VAL_366         3.30      6.07      5.47    -10.56     -4.46      1.36      0.00     -7.67     -0.06      0.00      0.00     -6.55
 A:PRO_367         2.93     14.37      1.52    -17.10     -6.92      1.25      0.00    -10.43     -0.10      0.00      0.00    -14.47
 A:GLY_368         3.90      3.87     -0.20    -27.02     -3.64      1.39      0.00     -2.30     -0.03      0.00      0.00    -24.03
 A:HIE_369         2.36      8.01      5.34    -43.08     -7.88      2.17      0.00     -4.97     -0.16     -0.19      0.00    -38.40
 A:PHE_370         8.20      7.42      6.13    -19.87     -8.18      1.43      0.00    -12.99     -0.24     -0.05      0.00    -18.14
 A:PRO_371         2.85     13.67      4.81    -11.07     -4.78      1.43      0.00     -7.70     -0.01      0.00      0.00     -0.81
 A:LYS_372         0.89      9.48      3.60    -80.56      0.63     36.01      0.00      0.00     -1.89      0.00      0.00    -31.84
 A:ASP_373         3.00      5.05     -2.14     27.81     -1.75    -83.80      0.00     -2.20     -0.06      0.00      0.00    -54.09
 A:SER_374         2.09      6.22     -1.00    -20.23      2.05     -2.06      0.00     -1.00     -0.33      0.00     -4.57    -18.82
 A:HIE_375         7.36      9.86      4.33    -40.45     -3.90     -0.04      0.00     -3.39     -0.30     -0.06      0.00    -26.59
 A:GLY_376         1.10      2.23     -0.64    -26.54     -2.27      0.34      0.00     -1.85     -0.41      0.00      0.00    -28.05
 A:LEU_377         4.35     12.28      5.18    -26.39     -6.47      1.17      0.00    -12.08     -0.10      0.00      0.00    -22.07
 A:ALA_378         1.71      4.71      3.03    -30.95     -1.35      0.91      0.00     -3.32     -0.21      0.00      0.00    -25.48
 A:TYR_379         6.72      6.27      6.04    -33.27     -2.97     -2.42      0.00     -4.81     -0.63     -0.27      0.00    -25.35
 A:PHE_380         5.98     10.45      6.20    -24.38     -4.57      0.49      0.00     -9.42     -0.21     -0.00      0.00    -15.45
 A:ASP_381         3.29      6.63     -5.13      6.15     -0.55    -64.30      0.00     -5.40     -1.77      0.00      0.00    -61.08
 A:GLY_382         1.37      1.80      1.11    -34.22     -1.09     -2.05      0.00     -1.98     -0.17      0.00      0.00    -35.24
 A:THR_383         4.35     10.20      1.10    -31.17     -1.54      1.66      0.00     -3.48     -0.98      0.00     -4.69    -24.56
 A:HIS_384         4.80      7.90      7.02    -27.38     -6.25     -3.85      0.00     -4.52     -0.44     -0.26      0.00    -22.99
 A:LEU_385         3.73      9.78      6.48    -24.55     -7.21      0.71      0.00    -10.94     -0.14      0.00      0.00    -22.14
 A:TYR_386         3.37      8.49      5.55    -38.41     -6.20      2.66      0.00    -13.78     -0.32     -0.36      0.00    -38.99
 A:GLU_387         3.63      7.82      6.74     15.79     -4.97    -70.10      0.00     -6.63     -1.10      0.00      0.00    -48.82
 A:HIE_388         5.09      8.35      5.40    -33.64     -7.89     -2.20      0.00     -4.22     -0.22     -0.05      0.00    -29.36
 A:ALA_389         1.74      2.34      3.64    -22.61     -1.06     -3.14      0.00     -2.12     -0.01      0.00      0.00    -21.21
 A:ASP_390         2.75      4.59      3.97      8.32      1.02    -66.79      0.00     -2.91     -2.36      0.00      0.00    -51.41
 A:PRO_391         6.06     11.67      3.90    -12.65     -6.17      0.18      0.00     -3.83     -0.10      0.00      0.00     -0.94
 A:ARG_392         5.21      8.26      5.92   -102.17     -1.85     35.20      0.00     -8.79     -2.15      0.00      0.00    -60.39
 A:ILE_393         1.72     12.04     10.88    -24.44     -6.35     -0.71      0.00     -8.36     -0.28      0.00      0.00    -15.50
 A:GLY_394         0.54      4.70      0.30    -31.58     -3.58     -0.29      0.00     -2.64     -0.24      0.00      0.00    -32.79
 A:GLU_395         1.48      6.80      8.75     14.94     -4.21    -75.16      0.00     -4.72     -1.99      0.00      0.00    -54.12
 A:HIE_396         3.56     12.63      6.79    -44.37     -7.87      1.67      0.00     -7.47     -0.47     -0.39      0.00    -35.92
 A:LYS_397         3.48     13.61      7.90    -73.76     -0.98     29.66      0.00      0.00     -1.07      0.00      0.00    -21.14
 A:GLU_398         4.45      9.43      5.97     26.89     -0.97    -83.29      0.00     -3.01     -0.09      0.00      0.00    -40.62
 A:TRP_399         7.98      8.70      3.35    -33.88     -3.62     -1.20      0.00     -8.98     -0.10     -0.64      0.00    -28.40
 A:GLY_400         2.13      3.14     -0.40    -37.32     -1.29      0.34      0.00     -0.88     -0.26      0.00      0.00    -34.52
 A:THR_401         5.96      7.06      2.50    -34.17     -4.32     -0.72      0.00     -4.93     -0.27      0.00     -2.50    -31.40
 A:LEU_402         1.14     10.16      3.86    -25.96     -7.16      0.19      0.00     -8.36     -0.24      0.00      0.00    -26.38
 A:VAL_403         2.38      8.99      3.96    -29.56     -4.50      0.48      0.00     -6.31     -0.21      0.00      0.00    -24.77
 A:PHE_404         1.95      6.55      6.18    -26.45     -7.78      0.82      0.00    -12.18     -0.04     -0.09      0.00    -31.03
 A:ASN_405         1.91      8.87      6.02    -61.24     -6.21     -2.04      0.00     -4.32     -0.24     -0.05     -0.07    -57.38
 A:TYR_406         5.45      7.23      3.96    -38.81     -5.55      1.53      0.00    -11.37     -0.53     -1.07      0.00    -39.16
 A:GLY_407         1.81      4.95      0.44    -28.34     -0.60     -2.57      0.00     -1.06     -0.03      0.00      0.00    -25.39
 A:ARG_408         4.96     12.19      9.70    -93.37     -7.70     32.53      0.00     -6.29     -0.30     -0.30      0.00    -48.57
 A:HIE_409         3.70     11.94      7.77    -39.83     -6.12     -1.39      0.00     -3.69     -0.57     -0.00      0.00    -28.18
 A:GLU_410         3.14      4.96      5.40     27.00     -6.92    -80.92      0.00     -6.57     -0.15      0.00      0.00    -54.06
 A:VAL_411         1.00      7.18      3.29    -24.38     -2.48     -0.26      0.00     -9.93     -0.07      0.00      0.00    -25.65
 A:ARG_412         6.07     12.92     11.07   -121.32     -3.74     52.45      0.00     -7.91     -1.63     -0.00      0.00    -52.09
 A:ASN_413         2.55      6.20      3.34    -73.43     -4.72     -0.18      0.00     -4.17     -0.51     -0.13     -0.00    -71.05
 A:PHE_414         5.87      6.61      2.35    -32.79     -6.54      1.25      0.00    -11.25     -0.27     -0.63      0.00    -35.40
 A:LEU_415         3.11      9.27      6.76    -28.69     -9.48      2.43      0.00    -10.73     -0.34      0.00      0.00    -27.68
 A:VAL_416         2.30      9.84      5.55    -24.25     -5.41      0.88      0.00     -7.99     -0.23      0.00      0.00    -19.31
 A:ALA_417         3.09      4.88      3.73    -31.47     -5.34      0.46      0.00     -4.71     -0.26      0.00      0.00    -29.63
 A:ASN_418         0.98      3.69      3.43    -70.49     -3.28     -3.03      0.00     -4.82     -0.47     -0.76     -0.00    -74.76
 A:VAL_419         2.78     12.01      3.81    -24.36     -6.18      0.40      0.00    -10.05     -0.16      0.00      0.00    -21.75
 A:LEU_420         2.10      9.08      5.79    -29.52    -10.63      0.89      0.00    -10.57     -0.31      0.00      0.00    -33.16
 A:PHE_421         3.39      7.74      7.15    -30.05     -3.86     -0.57      0.00    -12.38     -0.27     -0.35      0.00    -29.20
 A:TRP_422         4.92      9.85      6.44    -34.52    -10.84      5.07      0.00    -13.44     -0.29     -0.43      0.00    -33.24
 A:PHE_423         4.49      7.49      8.17    -27.27     -6.92      0.14      0.00    -12.12     -0.17     -0.04      0.00    -26.23
 A:ASP_424         6.66      5.07      4.42     54.36     -6.04   -104.81      0.00     -2.90     -0.74      0.00      0.00    -44.00
 A:LYS_425         2.32     12.48      6.39   -114.27     -4.40     57.00      0.00      0.00     -3.48      0.00      0.00    -43.97
 A:TYR_426         4.62      4.89      4.39    -37.13     -8.31      2.67      0.00    -11.70     -0.14     -0.15      0.00    -40.87
 A:HIS_427         5.44     10.57      6.71    -36.95     -7.57      0.82      0.00     -5.07     -1.01     -0.26      0.00    -27.31
 A:VAL_428         0.87      9.63      4.60    -21.35     -7.25     -0.79      0.00     -9.46     -0.29      0.00      0.00    -24.05
 A:ASP_429         1.64      4.32     -2.41     32.54     -3.17    -90.55      0.00     -4.20     -3.54      0.00      0.00    -65.37
 A:GLY_430         0.47      2.70      0.39    -35.15     -3.03     -1.28      0.00     -3.28     -0.07      0.00      0.00    -39.25
 A:ILE_431         2.35     16.19     13.93    -27.04     -6.03      1.48      0.00    -10.32     -0.19      0.00      0.00     -9.63
 A:ARG_432         1.93     10.42     14.58   -138.70     -6.02     63.86      0.00     -9.95     -3.36     -0.14      0.00    -67.38
 A:VAL_433         1.91      8.44      4.93    -27.86     -3.82      1.64      0.00     -8.87     -0.24      0.00      0.00    -23.88
 A:ASP_434         6.17      2.84      4.45     48.82     -2.81    -99.39      0.00     -3.78     -1.23      0.00      0.00    -44.92
 A:ALA_435         0.74      3.08      5.12    -34.60     -1.08      2.11      0.00     -3.24     -0.31      0.00      0.00    -28.18
 A:VAL_436         3.71     11.34      4.03    -28.69     -2.07      1.78      0.00    -11.46     -0.34      0.00      0.00    -21.70
 A:ALA_437         3.68      4.09      3.49    -33.20     -3.68      0.46      0.00     -5.77     -0.15      0.00      0.00    -31.09
 A:SER_438         3.23      3.73     -0.27    -28.70     -2.19     -1.26      0.00     -4.55     -0.44      0.00     -4.64    -35.08
 A:MET_439         3.45      4.83      9.87    -28.12     -9.15      1.35      0.00    -12.64     -0.21      0.00      0.00    -30.62
 A:LEU_440         1.48      8.17      7.30    -32.53     -6.99      1.02      0.00    -14.33     -0.26      0.00      0.00    -36.14
 A:TYR_441         6.72      5.27      7.54    -37.54     -6.45     -0.62      0.00     -8.49     -0.90     -0.09      0.00    -34.55
 A:ARG_442         2.51     15.18     10.24   -104.43     -7.70     41.84      0.00    -10.46     -0.86     -0.17      0.00    -53.85
 A:ASN_443         2.13      3.47     -2.42    -64.09     -2.46     -2.65      0.00     -3.42     -0.13     -0.00     -2.95    -72.51
 A:TYR_444         8.86      3.88      6.13    -34.74     -2.83      1.29      0.00     -9.23     -0.11     -0.16      0.00    -26.92
 A:LEU_445         2.22     16.55      4.81    -24.18     -4.69      0.49      0.00    -10.02     -0.10      0.00      0.00    -14.92
 A:ARG_446         4.93     15.12      9.96   -115.78    -11.26     48.43      0.00     -7.85     -1.02     -0.07      0.00    -57.53
 A:LYS_447         2.59     10.70      1.88    -69.92     -2.51     27.83      0.00      0.00     -0.11      0.00      0.00    -29.55
 A:GLU_448         2.97      8.45      0.63     31.34      0.14    -84.93      0.00     -0.74     -0.03      0.00      0.00    -42.16
 A:GLY_449         1.42      2.58      0.55    -27.66     -1.83     -1.30      0.00     -0.67     -0.02      0.00      0.00    -26.93
 A:GLU_450         3.25     10.05      6.75     15.29      1.53    -71.49      0.00     -2.67     -1.10      0.00      0.00    -38.40
 A:TRP_451         5.65      8.88      5.72    -35.29     -4.82     -2.35      0.00    -10.11     -0.03     -0.00      0.00    -32.34
 A:ILE_452         2.29      9.67     11.73    -26.79     -4.49      1.38      0.00     -7.66     -0.40      0.00      0.00    -14.27
 A:ALA_453         0.65      3.56      3.05    -28.60     -1.50     -1.02      0.00     -3.33     -0.05      0.00      0.00    -27.24
 A:ASN_454         3.94      4.32      0.17    -63.50     -0.90     -4.22      0.00     -3.59     -0.71     -0.29     -3.66    -68.45
 A:GLU_455         2.23      7.28      3.70     34.98      1.63    -88.16      0.00     -2.26     -0.01      0.00      0.00    -40.59
 A:TYR_456         6.91      7.96      7.89    -35.26      3.53     -4.78      0.00     -3.80     -0.09     -0.22      0.00    -17.85
 A:GLY_457         0.51      2.30     -0.30    -29.76     -0.08     -2.55      0.00     -0.76     -0.16      0.00      0.00    -30.79
 A:GLY_458         1.65      2.98     -1.10    -33.20     -0.90      2.06      0.00     -1.20     -0.24      0.00      0.00    -29.93
 A:ASP_459         1.67      4.30     -4.43     39.39     -2.09    -96.65      0.00     -3.15     -0.20      0.00      0.00    -61.16
 A:GLU_460         2.00      6.52      4.56     27.81     -1.73    -90.84      0.00     -4.15     -0.35      0.00      0.00    -56.17
 A:HIS_461         5.56     11.72      6.67    -38.09     -7.73      1.55      0.00     -6.20     -0.40     -0.12      0.00    -27.04
 A:ILE_462         3.38     10.32     10.24    -24.87     -0.90     -0.31      0.00     -5.24     -0.18      0.00      0.00     -7.57
 A:GLU_463         3.53     11.78      5.58     23.12     -2.68    -78.47      0.00     -4.62     -0.17      0.00      0.00    -41.94
 A:ALA_464         0.83      8.66      5.36    -32.70     -4.86      0.76      0.00     -6.02     -0.25      0.00      0.00    -28.21
 A:VAL_465         1.50      7.99      5.00    -31.35     -3.50     -0.04      0.00     -9.27     -0.26      0.00      0.00    -29.93
 A:SER_466         1.65      3.72     -0.25    -19.34     -1.38     -4.25      0.00     -3.08     -0.16      0.00     -2.79    -25.89
 A:PHE_467         4.25      8.10      3.86    -25.89     -1.63      0.85      0.00    -13.26     -0.34     -1.07      0.00    -25.13
 A:ILE_468         2.81     12.90     10.31    -26.59     -4.68      0.43      0.00    -13.35     -0.29      0.00      0.00    -18.46
 A:ARG_469         2.88     10.73      8.43   -111.26     -5.27     43.23      0.00     -8.72     -0.63     -0.00      0.00    -60.61
 A:GLU_470         2.70      7.75      6.96     34.70     -3.44    -88.85      0.00     -5.43     -0.86      0.00      0.00    -46.47
 A:VAL_471         0.70      7.16      4.92    -27.97     -5.12     -0.24      0.00     -8.75     -0.35      0.00      0.00    -29.65
 A:ASN_472         1.80      5.06      3.21    -70.86     -2.99     -2.65      0.00     -4.63     -0.34     -0.26     -4.06    -75.73
 A:THR_473         5.87      9.93      7.07    -33.00     -4.52     -0.22      0.00     -6.21     -0.54      0.00     -4.58    -26.20
 A:LEU_474         2.81     11.41      6.98    -26.11     -5.00      1.06      0.00     -8.80     -0.32      0.00      0.00    -17.98
 A:LEU_475         2.56      7.71      6.40    -30.55     -5.07      1.35      0.00    -12.28     -0.24      0.00      0.00    -30.12
 A:PHE_476         3.57      9.80      8.74    -29.48     -6.18      0.83      0.00    -13.02     -0.09     -0.12      0.00    -25.96
 A:GLU_477         2.21      9.49     10.09     33.59     -4.56    -88.90      0.00     -6.24     -0.69      0.00      0.00    -45.01
 A:TYR_478         2.33     10.66      5.30    -40.47     -4.98      0.81      0.00    -12.38     -0.57     -0.01      0.00    -39.32
 A:PHE_479         2.34      8.95      7.53    -19.39     -3.77      3.68      0.00     -9.46     -0.12     -0.13      0.00    -10.37
 A:PRO_480         2.56     11.34      5.64    -12.40     -3.85     -0.22      0.00     -5.79     -0.00      0.00      0.00     -2.73
 A:GLY_481         2.70      2.58      0.21    -26.26     -4.06     -0.85      0.00     -1.98     -0.00      0.00      0.00    -27.66
 A:ILE_482         3.27     11.70     12.87    -28.62     -7.53      0.50      0.00    -10.47     -0.12      0.00      0.00    -18.42
 A:LEU_483         3.67     12.11      8.17    -28.64     -8.61      2.17      0.00    -11.29     -0.17      0.00      0.00    -22.60
 A:SER_484         2.85      6.15     -1.53    -25.05     -7.13      2.12      0.00     -4.84     -0.44      0.00     -1.93    -29.79
 A:ILE_485         3.18      7.52     10.08    -23.62     -9.67      1.65      0.00    -13.42     -0.22      0.00      0.00    -24.50
 A:ALA_486         3.03      2.77      3.52    -31.17     -4.73      0.81      0.00     -5.15     -0.20      0.00      0.00    -31.13
 A:GLU_487         2.74     10.56      4.80     45.43     -6.43    -94.54      0.00     -6.23     -0.82      0.00      0.00    -44.49
 A:GLU_488         0.92      8.40      2.49     39.60     -5.19    -91.89      0.00     -6.09     -2.60      0.00      0.00    -54.36
 A:SER_489         0.92      4.15      4.44    -23.51      0.27     -5.24      0.00     -2.98     -0.51      0.00     -4.74    -27.21
 A:THR_490         2.74      9.10      4.64    -22.68      0.39     -0.61      0.00     -3.08     -0.76      0.00     -1.91    -12.18
 A:GLU_491         4.41      8.75     11.03     61.14      0.70   -110.01      0.00     -1.27     -0.01      0.00      0.00    -25.26
 A:TRP_492         6.49      5.58      5.87    -32.76     -5.03     -0.68      0.00    -12.11     -0.52     -0.09      0.00    -33.26
 A:GLU_493         5.00      6.56      8.72     42.67      1.77    -95.49      0.00     -1.29     -0.01      0.00      0.00    -32.06
 A:LYS_494         5.21      9.02      3.84    -82.25     -4.14     37.76      0.00      0.00     -0.46      0.00      0.00    -31.03
 A:VAL_495         2.27     10.90      5.15    -31.80     -5.90      1.42      0.00     -7.65     -0.77      0.00      0.00    -26.39
 A:SER_496         5.45      6.75      2.35    -28.48     -0.22     -0.76      0.00     -4.86     -1.22      0.00     -3.00    -23.99
 A:ARG_497         4.70     10.50     11.33   -114.78     -5.85     61.07      0.00     -8.00     -1.66     -0.00      0.00    -42.70
 A:PRO_498         1.87     12.00      5.15    -17.39     -3.59      0.25      0.00    -13.28     -0.31      0.00      0.00    -15.29
 A:VAL_499         2.90      9.45      5.66    -21.87     -3.37     -0.60      0.00     -7.48     -0.07      0.00      0.00    -15.37
 A:TYR_500         8.17      7.91      7.58    -32.19      1.46     -3.18      0.00     -6.94     -0.00      0.00      0.00    -17.20
 A:ASP_501         7.10      6.59      0.42     31.81     -1.64    -89.75      0.00     -2.91     -0.25      0.00      0.00    -48.62
 A:GLY_502         1.74      1.63     -0.82    -32.87      0.56     -0.55      0.00     -0.59     -0.34      0.00      0.00    -31.23
 A:GLY_503         0.81      3.12     -1.54    -33.81     -2.10      0.44      0.00     -1.77     -0.30      0.00      0.00    -35.14
 A:LEU_504         0.66     10.45      5.09    -28.35     -7.46      0.47      0.00    -13.31     -0.25      0.00      0.00    -32.70
 A:GLY_505         3.44      3.79      1.59    -31.31     -3.34     -1.01      0.00     -2.96     -0.13      0.00      0.00    -29.94
 A:PHE_506         2.91      5.13      5.15    -29.90     -5.06      1.81      0.00    -11.56     -0.10     -0.26      0.00    -31.89
 A:ASN_507         3.78      8.73     -0.20    -66.69     -5.42      0.79      0.00     -5.78     -0.46     -0.12     -4.49    -69.87
 A:LEU_508         5.81      6.77      6.73    -30.21     -8.73      1.26      0.00    -12.62     -0.19      0.00      0.00    -31.19
 A:LYS_509         3.50     12.93      6.82   -103.42     -7.74     52.67      0.00      0.00     -1.40      0.00      0.00    -36.65
 A:TRP_510         3.44     12.31      7.08    -38.56     -6.47      5.32      0.00    -12.68     -0.36     -0.08      0.00    -29.99
 A:ASP_511         2.35      8.57      3.77     45.90     -0.66   -102.01      0.00     -2.85     -1.02      0.00      0.00    -45.94
 A:MET_512         4.30      7.84      6.21    -27.91     -6.86     -1.30      0.00     -8.81     -0.19      0.00      0.00    -26.72
 A:GLY_513         1.86      3.70      1.08    -31.06     -0.97     -1.10      0.00     -1.25     -0.34      0.00      0.00    -28.09
 A:TRP_514         5.54      8.68      6.75    -35.53     -7.21      1.35      0.00    -13.90     -0.66     -0.62      0.00    -35.59
 A:MET_515         2.50     11.33      4.38    -31.01     -7.31     -1.37      0.00    -13.29     -0.22      0.00      0.00    -34.99
 A:HIS_516         7.21      6.53      5.84    -36.30     -5.48     -0.70      0.00     -3.20     -0.37      0.00      0.00    -26.46
 A:ASP_517         2.50      5.07     -3.64     53.87     -1.44   -112.01      0.00     -2.43     -0.31      0.00      0.00    -58.38
 A:MET_518         1.81      6.97      9.59    -35.09     -7.93      1.56      0.00    -11.40     -0.30      0.00      0.00    -34.78
 A:LEU_519         3.76      8.48      7.01    -28.58     -6.92      1.59      0.00     -8.69     -0.13      0.00      0.00    -23.48
 A:ASP_520         4.60      6.31     -1.36     51.55     -3.40   -108.84      0.00     -2.44     -0.30      0.00      0.00    -53.87
 A:TYR_521         5.72      5.82      5.85    -41.89     -7.04      1.92      0.00    -11.17     -0.36     -0.15      0.00    -41.29
 A:PHE_522         6.81     11.10      7.33    -28.56     -6.92      3.21      0.00    -12.08     -0.12     -0.17      0.00    -19.41
 A:ASN_523         2.30      4.44      2.51    -61.30     -2.51     -5.31      0.00     -2.18     -0.10      0.00     -0.00    -62.16
 A:ILE_524         7.42      7.19      9.27    -24.04     -3.97      1.47      0.00     -6.45     -0.51      0.00      0.00     -9.63
 A:ASP_525         4.16      9.19      1.73     29.62     -0.00    -80.15      0.00     -3.37     -0.61      0.00      0.00    -39.43
 A:PRO_526         2.07     18.56      4.08    -13.43     -2.61     -1.07      0.00     -6.89     -0.04      0.00      0.00      0.67
 A:TYR_527         3.88      8.99      6.78    -32.70      1.04     -2.04      0.00     -4.66     -0.54     -0.23      0.00    -19.47
 A:PHE_528         3.93      7.95      9.59    -30.77      0.00     -0.48      0.00     -7.03     -0.39     -0.08      0.00    -17.29
 A:ARG_529         3.87     11.32      9.93   -128.00     -7.31     58.52      0.00    -10.06     -1.71     -0.05      0.00    -63.48
 A:GLN_530         1.82      5.63      4.03    -71.14     -3.49     -1.72      0.00     -5.08     -0.31     -0.54      0.00    -70.79
 A:TYR_531         4.25      5.01      6.84    -35.79      0.04     -2.68      0.00     -5.05     -0.12     -0.38      0.00    -27.89
 A:HIS_532         3.58      9.87      3.57    -34.34     -3.45     -2.23      0.00     -4.12     -0.28     -0.00      0.00    -27.41
 A:GLN_533         1.19      6.81      4.02    -64.70     -5.03     -0.48      0.00     -4.63     -0.40     -0.01     -1.90    -65.12
 A:ASN_534         4.66      2.96     -2.28    -65.08      1.35     -1.67      0.00     -2.11     -0.31     -0.34     -3.37    -66.18
 A:ASN_535         2.49      8.35     -0.39    -64.21     -3.53     -1.79      0.00     -3.50     -0.23     -0.35     -4.10    -67.25
 A:VAL_536         2.94      8.56      4.84    -28.98     -4.84      0.20      0.00     -8.41     -0.22      0.00      0.00    -25.92
 A:THR_537         1.07      4.02      3.73    -31.87     -2.87     -0.73      0.00     -5.29     -0.34      0.00     -2.16    -34.43
 A:PHE_538         4.88     10.59      3.43    -27.66      1.89     -0.03      0.00     -5.16     -0.27     -0.10      0.00    -12.42
 A:SER_539         2.26      6.84      3.25    -29.61     -1.95     -0.01      0.00     -4.11     -0.42      0.00     -3.32    -27.06
 A:MET_540         1.44      9.00      6.73    -26.19     -6.61     -0.53      0.00    -11.59     -0.13      0.00      0.00    -27.86
 A:LEU_541         3.06     11.07      5.46    -27.48     -2.25     -0.99      0.00     -3.53     -0.15      0.00      0.00    -14.82
 A:TYR_542         4.66      9.33      1.93    -39.47      1.47     -1.01      0.00     -4.95     -0.56     -0.10      0.00    -28.69
 A:TYR_543         2.33      9.06      7.83    -34.96     -5.60      0.80      0.00    -12.37     -0.35     -0.23      0.00    -33.48
 A:TYR_544         3.97      8.13      4.38    -36.72     -2.74      0.62      0.00     -7.30     -0.28     -0.20      0.00    -30.14
 A:ASN_545         2.00      3.58      2.81    -59.01      2.15     -3.38      0.00     -1.96     -0.14     -0.00     -4.04    -57.99
 A:GLU_546         3.58      8.73      7.42     34.71     -2.14    -90.81      0.00     -3.47     -1.86      0.00      0.00    -43.83
 A:ASN_547         7.03      7.21      3.49    -66.08     -7.61     -0.73      0.00     -4.64     -0.96     -0.67     -4.57    -67.54
 A:PHE_548         4.00     13.27     10.62    -29.68     -4.35      0.85      0.00     -9.67     -0.10     -0.19      0.00    -15.26
 A:MET_549         3.44      8.09      8.38    -31.96    -12.01     -1.53      0.00    -14.06     -0.15      0.00      0.00    -39.80
 A:LEU_550         2.19     11.32      7.18    -29.81     -6.75      3.82      0.00     -9.91     -0.23      0.00      0.00    -22.19
 A:ALA_551         2.16      3.99      4.32    -27.22     -5.78     -1.07      0.00     -5.95     -0.00      0.00      0.00    -29.57
 A:LEU_552         5.17     12.78      8.56    -31.15     -6.69      3.20      0.00    -14.42     -0.19      0.00      0.00    -22.73
 A:SER_553         1.49      5.93      4.71    -25.39     -3.78     -2.94      0.00     -5.61     -0.14      0.00     -2.53    -28.26
 A:HIP_554         4.66     12.64     12.39   -131.66     -8.25     82.58      0.00     -6.41     -1.90     -0.09      0.00    -36.05
 A:ASP_555         4.27      8.11     -2.83     50.90     -4.46   -101.38      0.00     -2.73     -0.56      0.00      0.00    -48.67
 A:GLU_556         7.97      5.00      5.97     40.84     -0.15    -95.33      0.00     -4.78     -1.66      0.00      0.00    -42.14
 A:ILE_557         1.17      4.53     10.51    -27.58     -4.09      2.24      0.00    -10.29     -0.10      0.00      0.00    -23.60
 A:VAL_558         2.75      5.80      5.20    -25.69     -6.15      1.19      0.00     -7.65     -0.05      0.00      0.00    -24.60
 A:HIE_559         2.11     12.40      5.34    -32.36     -3.12     -5.59      0.00     -1.89     -0.01     -0.01      0.00    -23.13
 A:GLY_560         1.80      3.23      0.43    -25.64     -0.51     -3.49      0.00     -0.42     -0.30      0.00      0.00    -24.90
 A:LYS_561         2.56     10.98      4.39   -104.56     -1.12     53.08      0.00      0.00     -2.11      0.00      0.00    -36.79
 A:SER_562         3.87      5.52      6.55    -19.71     -1.38     -4.33      0.00     -1.56     -0.42      0.00     -2.46    -13.91
 A:ASN_563         1.15      3.07      1.36    -62.90     -5.29     -2.22      0.00     -4.18     -0.40     -0.00     -0.03    -69.45
 A:MET_564         0.82      7.89      6.22    -27.58     -8.34     -0.32      0.00    -13.58     -0.13      0.00      0.00    -35.03
 A:LEU_565         2.75     10.19      5.68    -27.29     -6.43      0.56      0.00     -9.54     -0.10      0.00      0.00    -24.17
 A:GLY_566         2.55      5.21      0.05    -28.15     -2.28     -2.99      0.00     -1.23     -0.07      0.00      0.00    -26.91
 A:LYS_567         3.43     10.18      6.72    -94.53     -5.76     45.26      0.00      0.00     -0.88      0.00      0.00    -35.58
 A:MET_568         2.67      7.26      8.73    -18.81     -7.24     -2.04      0.00     -9.12     -0.08      0.00      0.00    -18.64
 A:PRO_569         4.57     15.54      1.10    -15.68     -4.39      0.75      0.00     -5.15     -0.15      0.00      0.00     -3.41
 A:GLY_570         0.67      2.44     -0.95    -24.58     -0.23     -0.92      0.00     -0.86     -0.36      0.00      0.00    -24.79
 A:ASP_571         1.31      5.75     -4.31     23.63      0.23    -79.07      0.00     -1.63     -0.65      0.00      0.00    -54.73
 A:GLU_572         2.05      8.63      3.54     31.32      0.14    -83.19      0.00     -2.58     -0.13      0.00      0.00    -40.22
 A:TRP_573         3.02      8.14      4.97    -37.54     -3.77      1.81      0.00     -7.53     -0.62     -0.17      0.00    -31.69
 A:GLN_574         3.54      8.17      3.50    -70.01     -5.20     -3.02      0.00     -5.18     -0.52     -0.00      0.00    -68.72
 A:LYS_575         3.39     13.87      8.68    -83.83     -8.38     35.45      0.00      0.00     -0.59      0.00      0.00    -31.41
 A:TYR_576         4.89      8.30      9.21    -38.47     -7.60      0.92      0.00     -8.93     -0.33     -0.02      0.00    -32.04
 A:ALA_577         3.79      2.56      3.09    -31.23     -6.20      0.25      0.00     -5.48     -0.25      0.00      0.00    -33.46
 A:ASN_578         6.02      7.39      1.53    -67.03     -6.04     -0.86      0.00     -5.72     -0.98     -0.00     -0.29    -65.98
 A:VAL_579         1.29      8.18      7.28    -26.60     -5.61      0.91      0.00    -10.29     -0.22      0.00      0.00    -25.07
 A:ARG_580         2.52     12.52     10.29   -129.56     -6.16     55.53      0.00    -10.24     -1.66     -0.17      0.00    -66.93
 A:ALA_581         1.09      5.67      3.47    -32.38     -5.85     -0.35      0.00     -4.75     -0.19      0.00      0.00    -33.28
 A:LEU_582         3.56     10.74      6.27    -30.58     -8.09      0.53      0.00    -13.03     -0.30      0.00      0.00    -30.88
 A:PHE_583         4.68      9.73      5.41    -33.91     -6.12      3.12      0.00    -14.93     -0.25     -0.09      0.00    -32.35
 A:THR_584         3.83      9.35      5.40    -32.28     -2.18      0.48      0.00     -8.59     -0.37      0.00     -2.00    -26.35
 A:TYR_585         3.49      3.64      4.96    -36.45     -4.63      3.98      0.00    -10.44     -0.47     -0.21      0.00    -36.13
 A:MET_586         2.99      7.83      4.51    -29.14    -10.05      0.22      0.00    -13.48     -0.32      0.00      0.00    -37.44
 A:TYR_587         3.89      9.88      8.42    -45.57     -4.74      0.32      0.00    -10.03     -0.36     -0.30      0.00    -38.48
 A:THR_588         3.77      9.12      3.57    -34.03     -4.49     -0.72      0.00     -7.39     -0.68      0.00     -4.08    -34.94
 A:HIS_589         3.02      7.96      5.79    -26.42     -5.25     -0.43      0.00     -6.49     -0.52     -0.67      0.00    -23.02
 A:PRO_590         4.27     12.31      4.32    -14.63     -6.44      0.93      0.00     -8.83     -0.21      0.00      0.00     -8.28
 A:GLY_591         0.96      4.38      0.38    -29.90     -5.16     -0.72      0.00     -2.24     -0.23      0.00      0.00    -32.53
 A:LYS_592         2.73      7.89      5.89   -106.78     -3.78     52.68      0.00      0.00     -1.91      0.00      0.00    -43.29
 A:LYN_593         4.05     14.03      4.95    -34.02     -8.22      2.56      0.00      0.00     -0.44      0.00      0.00    -17.08
 A:THR_594         1.16      8.31      6.61    -27.80     -6.94      0.86      0.00     -7.40     -0.73      0.00     -2.91    -28.82
 A:MET_595         1.51      7.77      5.05    -30.67     -8.59      1.14      0.00    -11.62     -0.21      0.00      0.00    -35.62
 A:PHE_596         8.39      6.36      4.70    -29.26     -4.10      2.37      0.00    -14.51     -0.17     -0.10      0.00    -26.33
 A:MET_597         3.07      9.30      3.62    -32.41    -10.67      1.26      0.00    -14.99     -0.22      0.00      0.00    -41.04
 A:SER_598         2.11      8.11     -1.33    -24.54     -1.24      0.18      0.00     -5.01     -0.83      0.00     -4.58    -27.13
 A:MET_599         2.39     10.73      4.08    -24.79     -7.55      0.24      0.00    -14.13     -0.14      0.00      0.00    -29.16
 A:GLU_600         2.58      8.31      6.33     28.29     -4.95    -78.76      0.00     -6.77     -1.43      0.00      0.00    -46.40
 A:PHE_601         3.65      7.75      3.77    -30.04     -6.64      1.42      0.00    -11.23     -0.29     -0.11      0.00    -31.71
 A:GLY_602         0.40      5.28      1.29    -31.00     -1.51     -1.05      0.00     -2.29     -0.19      0.00      0.00    -29.07
 A:GLN_603         2.50     10.88      4.93    -63.79     -8.61      0.44      0.00     -6.27     -0.38     -0.00      0.00    -60.30
 A:TRP_604         4.02     10.52      6.72    -33.45     -5.75      0.88      0.00     -7.33     -0.04     -0.01      0.00    -24.44
 A:SER_605         1.70      5.96      2.85    -28.27     -1.19      1.29      0.00     -2.01     -0.25      0.00     -2.60    -22.52
 A:GLU_606         1.98      7.03      9.21     30.52     -4.37    -83.38      0.00     -4.20     -0.95      0.00      0.00    -44.15
 A:TRP_607         4.33     13.10      5.77    -34.67     -7.29      2.34      0.00    -12.63     -0.17     -0.30      0.00    -29.52
 A:ASN_608         0.62      4.91      4.35    -62.89     -1.22     -0.81      0.00     -2.28     -0.17     -0.01     -0.14    -57.62
 A:VAL_609         1.50     11.11      3.79    -20.73     -6.13     -1.30      0.00     -7.23     -0.04      0.00      0.00    -19.02
 A:TRP_610         3.76     15.01      5.78    -37.26     -1.08     -0.12      0.00    -10.60     -0.16     -0.78      0.00    -25.46
 A:GLY_611         0.93      2.81     -0.02    -32.71     -1.36      1.95      0.00     -0.97     -0.13      0.00      0.00    -29.49
 A:ASP_612         3.03      7.58     -6.28     41.58     -1.36    -97.90      0.00     -2.92     -0.00      0.00      0.00    -56.26
 A:LEU_613         2.55     13.03      4.38    -27.12     -6.77     -1.09      0.00     -9.85     -0.18      0.00      0.00    -25.04
 A:GLU_614         3.90     11.93      4.53     26.18     -4.30    -82.24      0.00     -4.76     -1.37      0.00      0.00    -46.12
 A:TRP_615         6.77      9.77      6.43    -38.91     -3.59      2.18      0.00    -10.50     -0.32     -0.43      0.00    -28.60
 A:HIP_616         1.24     17.95     10.74   -107.81     -2.39     62.10      0.00     -3.27     -1.24     -0.00      0.00    -22.70
 A:LEU_617         3.93      9.73      4.80    -29.00     -7.40      0.40      0.00     -7.87     -0.26      0.00      0.00    -25.66
 A:LEU_618         2.28     10.65      5.53    -31.03      0.13     -0.56      0.00     -7.48     -0.23      0.00      0.00    -20.72
 A:GLN_619         2.16      5.94      3.63    -63.84      0.17     -7.64      0.00     -3.10     -0.16     -0.12      0.00    -62.97
 A:TYR_620         2.01      7.30      7.41    -36.71      1.16     -1.35      0.00     -6.04     -0.31     -0.12      0.00    -26.65
 A:GLU_621         7.64     12.22      4.94     39.40      0.61    -84.27      0.00     -3.51     -0.18      0.00      0.00    -23.16
 A:PRO_622         2.81     12.62      4.27    -15.28     -5.94     -0.26      0.00     -5.39     -0.07      0.00      0.00     -7.24
 A:HIS_623         2.07      7.54      5.46    -36.88    -11.39      0.61      0.00     -6.70     -0.43     -0.02      0.00    -39.74
 A:GLN_624         1.28     10.47      4.45    -65.71     -4.87     -4.57      0.00     -4.31     -0.38     -0.00      0.00    -63.63
 A:GLN_625         1.48      6.90      5.66    -66.31     -4.61     -3.34      0.00     -4.77     -0.29     -0.00      0.00    -65.28
 A:LEU_626         1.56      8.69      4.78    -28.79     -6.64      1.80      0.00     -9.71     -0.20      0.00      0.00    -28.51
 A:LYS_627         3.64     11.12      3.51    -91.88     -6.45     45.43      0.00      0.00     -0.31      0.00      0.00    -34.95
 A:GLN_628         4.33      5.49      3.60    -69.61     -3.54     -2.90      0.00     -3.23     -0.68     -0.00     -0.07    -66.60
 A:PHE_629         2.02      8.93      6.82    -31.78     -2.12     -0.84      0.00    -14.32     -0.29     -0.24      0.00    -31.81
 A:PHE_630         2.54      7.53     10.54    -34.87     -7.19      1.36      0.00    -12.00     -0.37     -0.32      0.00    -32.80
 A:THR_631         1.55      6.66      4.92    -27.47     -5.92     -2.22      0.00     -4.65     -0.38      0.00     -3.83    -31.33
 A:ASP_632         0.89      3.86      0.47     39.01     -1.43    -96.04      0.00     -3.26     -0.94      0.00      0.00    -57.45
 A:LEU_633         3.69     12.05      6.41    -29.73     -8.84     -0.36      0.00    -11.65     -0.33      0.00      0.00    -28.75
 A:ASN_634         1.59      8.58      0.95    -67.44     -6.91      0.89      0.00     -3.96     -0.59     -0.55     -0.12    -67.54
 A:ALA_635         1.02      2.65      2.52    -31.12     -2.05     -1.44      0.00     -2.28     -0.15      0.00      0.00    -30.84
 A:LEU_636         6.47      5.33      6.82    -31.17     -6.19     -0.67      0.00    -10.30     -0.39      0.00      0.00    -30.10
 A:TYR_637         5.87      6.64      3.61    -37.04     -8.13      2.74      0.00     -9.83     -0.34     -0.06      0.00    -36.53
 A:GLN_638         2.79      7.93      6.44    -64.96     -2.84     -4.54      0.00     -3.71     -0.25     -0.00     -0.11    -59.26
 A:GLN_639         4.49     11.27      3.50    -61.83      1.07     -6.82      0.00     -2.97     -0.46      0.00      0.00    -51.76
 A:GLU_640         2.29      9.39      6.27     43.03     -1.80    -87.03      0.00     -7.15     -1.93      0.00      0.00    -36.95
 A:PRO_641         6.34     10.28      4.44    -19.52     -3.27      1.13      0.00     -5.90     -0.36      0.00      0.00     -6.85
 A:ALA_642         1.58      5.27      4.08    -27.95     -4.38      0.32      0.00     -5.87     -0.26      0.00      0.00    -27.20
 A:LEU_643         3.99     10.03      5.70    -26.62     -8.14      0.71      0.00    -10.99     -0.11      0.00      0.00    -25.42
 A:TYR_644         4.27      8.90      3.96    -39.56     -6.21      1.11      0.00     -9.41     -0.21     -0.00      0.00    -37.16
 A:THR_645         4.21      5.96      1.64    -33.41     -1.99      0.00      0.00     -4.55     -0.37      0.00     -2.84    -31.35
 A:HIS_646        13.45     17.52     14.10    -33.30     -6.45      5.88      0.00     -6.09     -0.25     -0.03      0.00      4.82
 A:ASP_647         2.44      8.28      4.13     38.74     -1.45    -88.32      0.00     -3.98     -2.28      0.00      0.00    -42.43
 A:PHE_648         2.26      7.00      6.09    -31.92     -5.05      1.60      0.00     -9.05     -0.00     -0.67      0.00    -29.75
 A:GLU_649         2.88      8.99      6.56     30.67      2.56    -89.43      0.00     -4.27     -1.41      0.00      0.00    -43.45
 A:TYR_650         3.60      9.32      6.36    -33.72      2.83     -3.47      0.00     -3.68     -0.08     -0.08      0.00    -18.91
 A:HIE_651         1.68     11.05      4.61    -40.63     -3.11     -0.11      0.00     -3.60     -0.48     -0.04      0.00    -30.64
 A:GLY_652         1.77      3.63      0.05    -31.80     -3.09      0.02      0.00     -2.35     -0.24      0.00      0.00    -32.01
 A:PHE_653         6.21      4.52      3.26    -28.08     -5.93      0.22      0.00    -11.25     -0.13     -0.67      0.00    -31.86
 A:GLU_654         2.82     10.23      4.37     23.81     -2.60    -77.12      0.00     -3.39     -1.52      0.00      0.00    -43.40
 A:TRP_655         4.66      7.48      7.28    -31.54     -8.19     -1.49      0.00    -11.82     -0.00     -0.63      0.00    -34.25
 A:ILE_656         4.91      9.08     11.50    -19.10     -6.59     -2.84      0.00     -8.18     -0.11      0.00      0.00    -11.33
 A:ASP_657         2.57      6.76     -0.61     19.24     -4.35    -78.73      0.00     -2.95     -1.32      0.00      0.00    -59.41
 A:CYS_658         1.53      8.99     -3.47    -26.18     -2.85     -1.56      0.00     -3.82     -0.20      0.00      0.00    -27.57
 A:ASN_659         6.05      3.76     -0.41    -54.33      1.50     -6.13      0.00     -1.26     -0.47      0.00     -3.26    -54.56
 A:ASP_660        30.14     12.12      5.77     -1.43      3.56    -65.49      0.00     -4.15     -1.03      0.00      0.00    -20.51
 A:ASN_661         7.54     10.83      3.79    -65.68     -0.02     -1.82      0.00     -3.09     -0.39     -0.01     -3.79    -52.63
 A:THR_662         1.35      8.80      3.91    -30.54      1.19     -2.77      0.00     -2.76     -0.22      0.00     -1.27    -22.32
 A:HIS_663         6.37     11.17      6.01    -27.72     -4.34     -3.38      0.00     -3.41     -0.40     -0.01      0.00    -15.70
 A:SER_664         2.89      6.93      7.40    -27.15     -1.96     -1.76      0.00     -3.92     -0.32      0.00     -3.45    -21.34
 A:VAL_665         1.69      5.56      5.89    -24.44     -5.20     -0.41      0.00     -7.92     -0.13      0.00      0.00    -24.97
 A:VAL_666         2.75      6.53      4.90    -31.13     -6.02      1.29      0.00     -7.83     -0.23      0.00      0.00    -29.74
 A:SER_667         2.55      5.56      2.72    -28.47     -5.34     -0.14      0.00     -5.73     -0.38      0.00     -3.97    -33.19
 A:PHE_668         3.61      7.13      4.55    -28.08     -8.31      2.55      0.00    -12.31     -0.24     -0.14      0.00    -31.24
 A:LEU_669         2.97      9.02      5.47    -27.21     -4.61     -0.09      0.00     -9.18     -0.24      0.00      0.00    -23.86
 A:ARG_670         1.94     12.52     15.47   -139.96     -8.28     64.74      0.00    -11.19     -2.26     -0.00      0.00    -67.01
 A:ARG_671         3.50     12.45     10.15   -125.01     -7.78     57.45      0.00     -6.85     -1.61     -0.02      0.00    -57.71
 A:SER_672         3.06      5.88     -1.40    -22.25     -3.42     -0.71      0.00     -4.10     -0.27      0.00     -1.83    -25.04
 A:ASP_673         1.60     10.72     -1.73     51.81      0.95   -104.49      0.00     -1.11     -0.11      0.00      0.00    -42.36
 A:ASP_674         4.16      2.13      3.95     41.64      0.53    -94.64      0.00     -2.24     -1.18      0.00      0.00    -45.66
 A:PRO_675         1.66     10.09      4.28    -15.40     -1.27      0.03      0.00     -2.21     -0.12      0.00      0.00     -2.94
 A:ASN_676         2.50      6.72      1.89    -55.29      0.61     -0.82      0.00     -2.85     -0.99      0.00     -0.86    -49.10
 A:ASP_677         4.05      4.53     -0.81     37.26     -1.09    -98.26      0.00     -3.04     -1.36      0.00      0.00    -58.71
 A:SER_678         2.99      3.21      5.96    -32.10     -2.04     -0.66      0.00     -3.93     -0.33      0.00     -3.95    -30.85
 A:LEU_679         3.96      7.52      8.16    -27.58     -9.04      0.26      0.00    -10.20     -0.25      0.00      0.00    -27.17
 A:VAL_680         0.99      8.95      5.34    -28.85     -5.98      0.52      0.00     -8.74     -0.24      0.00      0.00    -28.00
 A:VAL_681         3.97      9.62      4.35    -29.81     -6.22      0.98      0.00    -10.81     -0.24      0.00      0.00    -28.17
 A:VAL_682         1.11      4.57      4.24    -29.57     -2.47      0.96      0.00     -9.43     -0.25      0.00      0.00    -30.84
 A:CYS_683         2.67      2.89      5.78    -29.96     -5.25     -0.35      0.00     -5.23     -0.24      0.00      0.00    -29.69
 A:ASN_684         3.59      3.71      6.07    -72.17     -6.87      0.20      0.00     -4.38     -0.72     -0.19     -0.16    -70.94
 A:PHE_685         3.75      6.97      7.53    -34.75     -4.18      2.39      0.00     -9.98     -0.44     -0.26      0.00    -28.96
 A:THR_686         6.81      5.42      1.28    -19.03     -1.61      0.40      0.00     -5.51     -0.47      0.00     -4.39    -17.09
 A:PRO_687         7.39     11.10      6.34    -11.97     -2.73     -1.84      0.00     -7.19      0.00      0.00      0.00      1.10
 A:GLN_688         4.20      6.31      2.30    -54.25      0.49     -4.17      0.00     -3.39     -0.36     -0.04     -0.18    -49.11
 A:PRO_689         5.10     11.05      5.33    -16.30     -2.96     -0.29      0.00     -5.83     -0.11      0.00      0.00     -4.00
 A:HIE_690         2.89      6.74      6.93    -38.93     -5.41      1.15      0.00     -5.31     -0.18     -0.42      0.00    -32.55
 A:SER_691         1.24      4.00      1.24    -17.52     -1.03     -4.63      0.00     -1.90     -0.01      0.00     -2.70    -21.30
 A:HIS_692         2.68     10.14      4.16    -31.18     -3.06     -4.35      0.00     -2.39     -0.46      0.00      0.00    -24.47
 A:TYR_693         3.21      5.97      3.68    -36.70     -3.35      1.56      0.00     -8.44     -0.35     -0.23      0.00    -34.65
 A:ARG_694         3.58     10.18     12.81   -116.38     -7.45     51.11      0.00     -8.89     -1.81     -1.66      0.00    -58.51
 A:ILE_695         2.53      8.53     10.53    -28.73     -5.99      1.03      0.00    -10.26     -0.25      0.00      0.00    -22.60
 A:GLY_696         1.62      3.57     -0.65    -28.04     -2.95     -0.06      0.00     -2.40     -0.10      0.00      0.00    -29.02
 A:VAL_697         3.23      7.76      4.84    -15.61     -5.35      0.01      0.00     -9.76     -0.16      0.00      0.00    -15.04
 A:PRO_698         3.08      8.87      4.12    -11.02     -3.44     -1.65      0.00     -4.91     -0.00      0.00      0.00     -4.95
 A:GLU_699         2.91      4.93      5.84     29.53     -2.93    -82.38      0.00     -4.72     -0.20      0.00      0.00    -47.01
 A:ALA_700         0.98      4.95      1.74    -26.14     -2.45     -2.26      0.00     -2.69     -0.01      0.00      0.00    -25.87
 A:GLY_701         1.77      4.34      0.08    -33.58     -1.55      0.14      0.00     -1.81     -0.13      0.00      0.00    -30.74
 A:TYR_702         2.83     11.80      3.38    -34.89     -3.99     -1.09      0.00     -7.81     -0.23     -0.11      0.00    -30.10
 A:TYR_703         3.33      7.89      8.63    -40.76     -7.86      0.83      0.00    -12.76     -0.42      0.00      0.00    -41.13
 A:VAL_704         3.75      7.22      4.63    -27.79     -2.89      0.99      0.00     -6.10     -0.24      0.00      0.00    -20.43
 A:GLU_705         2.15     11.74      9.23     14.90     -4.82    -72.81      0.00     -5.58     -1.73      0.00      0.00    -46.92
 A:LEU_706         0.88     11.57      4.38    -25.50     -4.25     -1.95      0.00     -7.78     -0.12      0.00      0.00    -22.78
 A:PHE_707         5.97      5.41      5.91    -29.94     -6.13      2.52      0.00    -12.11     -0.19     -0.22      0.00    -28.78
 A:ASN_708         1.96      6.66      3.50    -68.82     -3.59     -2.49      0.00     -3.56     -0.30     -0.00     -0.17    -66.80
 A:SER_709         4.61      6.31     -1.17    -24.60     -3.86      0.28      0.00     -5.39     -0.31      0.00     -4.78    -28.91
 A:ASP_710         1.37      5.50      4.31     14.74     -0.22    -74.06      0.00     -4.25     -2.16      0.00      0.00    -54.78
 A:ALA_711         1.20      6.27      2.92    -33.58     -2.37      0.00      0.00     -3.30     -0.30      0.00      0.00    -29.15
 A:LYS_712         4.44     13.59      4.25    -65.68     -2.46     22.29      0.00      0.00     -0.20      0.00      0.00    -23.78
 A:GLN_713         3.86      9.36      1.42    -64.11     -1.56     -4.19      0.00     -3.47     -0.12     -0.06     -0.04    -58.91
 A:TYR_714         2.57      4.13      7.18    -44.58      0.55      0.42      0.00    -10.70     -0.64     -0.29      0.00    -41.35
 A:GLY_715         0.96      1.12     -0.96    -30.92      0.31     -1.39      0.00     -0.98     -0.24      0.00      0.00    -32.11
 A:GLY_716         1.37      3.09      0.32    -29.05     -1.64     -2.82      0.00     -1.60     -0.15      0.00      0.00    -30.48
 A:SER_717         2.75      2.97      7.18    -23.62      2.94     -1.33      0.00     -3.99     -0.80      0.00     -1.99    -15.90
 A:ASN_718         4.88      2.72      3.13    -63.04     -1.14     -3.47      0.00     -1.61     -0.27     -0.00     -0.28    -59.08
 A:MET_719         2.28      6.52      3.62    -31.28     -2.76      0.66      0.00     -7.79     -0.09      0.00      0.00    -28.85
 A:GLY_720         0.54      2.88      1.52    -27.37     -3.46     -2.40      0.00     -1.61      0.00      0.00      0.00    -29.89
 A:ASN_721         1.66      5.41      0.79    -54.06     -2.46     -3.15      0.00     -2.60     -0.97     -0.00     -2.88    -58.25
 A:LEU_722         1.24      8.45      6.12    -23.22     -0.25     -3.17      0.00     -1.47     -0.45      0.00      0.00    -12.74
 A:GLY_723         0.64      1.85      0.92    -32.54     -0.97     -0.32      0.00     -0.97     -0.52      0.00      0.00    -31.91
 A:GLY_724         0.98      1.57     -0.19    -30.67     -3.10     -1.42      0.00     -1.98     -0.04      0.00      0.00    -34.86
 A:LYS_725         0.36      7.95      3.85    -80.36     -6.34     37.18      0.00      0.00     -0.67      0.00      0.00    -38.05
 A:TRP_726         4.70     12.84      7.60    -30.71     -4.08     -2.60      0.00     -6.82     -0.00     -0.11      0.00    -19.16
 A:ALA_727         4.09      3.96      3.34    -30.53     -2.98     -1.45      0.00     -4.81     -0.13      0.00      0.00    -28.51
 A:ASP_728         3.29      7.63     -2.75     18.43      0.50    -77.48      0.00     -2.25     -1.47      0.00      0.00    -54.10
 A:GLU_729         3.96     13.95      5.65     25.04     -0.77    -80.11      0.00     -2.01     -0.00      0.00      0.00    -34.28
 A:TRP_730         2.82     12.95      7.03    -38.14     -1.11      0.32      0.00     -6.24     -0.20     -1.66      0.00    -24.22
 A:SER_731         1.24      3.43     -2.90    -19.27     -0.20     -3.32      0.00     -1.82     -0.12      0.00     -2.42    -25.38
 A:PHE_732         4.26     10.14      2.77    -28.47     -1.68      0.84      0.00     -6.30     -0.21     -0.08      0.00    -18.73
 A:HIE_733         6.65     13.26      5.54    -34.35     -5.80     -0.39      0.00     -3.67     -0.40     -0.07      0.00    -19.23
 A:ASN_734         2.12      8.22      0.73    -63.95      5.63     -5.44      0.00     -0.51     -0.02      0.00     -0.04    -53.26
 A:LYS_735         2.43     14.30      5.30    -74.99     -2.29     36.23      0.00      0.00     -0.43      0.00      0.00    -19.45
 A:PRO_736         2.40     13.80      3.41    -13.72     -4.01     -0.77      0.00     -3.43     -0.03      0.00      0.00     -2.34
 A:TYR_737         3.66      4.36      5.48    -38.38     -5.62     -0.39      0.00     -9.15     -0.16      0.00      0.00    -40.19
 A:SER_738         0.67      6.36     -0.38    -29.01     -5.81     -1.29      0.00     -5.33     -0.90      0.00     -4.20    -39.87
 A:LEU_739         1.31     12.35      5.79    -26.51     -6.41      1.73      0.00    -11.54     -0.25      0.00      0.00    -23.54
 A:ASP_740         1.05     12.29     -3.71     14.75     -2.06    -72.91      0.00     -3.80     -0.98      0.00      0.00    -55.37
 A:LEU_741         3.33      7.96      5.58    -33.42     -7.86      0.64      0.00     -9.59     -0.22      0.00      0.00    -33.59
 A:CYS_742         2.18      6.03     -0.57    -27.35     -6.67      0.01      0.00     -3.27     -0.17      0.00      0.00    -29.81
 A:LEU_743         3.80     14.17      7.33    -15.49     -6.96     -0.40      0.00    -11.02     -0.17      0.00      0.00     -8.73
 A:PRO_744         3.22     10.76      8.61     -7.62     -5.11      0.19      0.00     -9.19     -0.13      0.00      0.00      0.72
 A:PRO_745         2.31     10.08      3.94    -11.57     -5.67     -0.26      0.00     -9.43     -0.00      0.00      0.00    -10.60
 A:LEU_746         4.32     14.92      6.51    -21.40     -9.84      0.32      0.00    -10.53     -0.13      0.00      0.00    -15.83
 A:ALA_747         2.97      6.61      4.93    -34.78     -5.26     -0.01      0.00     -4.74     -0.24      0.00      0.00    -30.52
 A:VAL_748         1.54      5.28      4.72    -29.41     -7.67      0.83      0.00     -9.26     -0.22      0.00      0.00    -34.18
 A:LEU_749         1.55      7.72      7.13    -29.87     -6.67      1.13      0.00    -10.26     -0.25      0.00      0.00    -29.53
 A:ILE_750         2.00      8.08      9.82    -28.92     -6.50      1.11      0.00    -13.28     -0.31      0.00      0.00    -28.00
 A:LEU_751         3.65     13.27      6.71    -29.52     -4.72      1.12      0.00    -11.02     -0.24      0.00      0.00    -20.75
 A:LYS_752         2.12     12.30      1.14   -103.54     -2.80     52.12      0.00      0.00     -2.76      0.00      0.00    -41.43
 A:LEU_753         3.22      8.00      4.16    -22.08     -6.99     -1.12      0.00     -9.24     -0.11      0.00      0.00    -24.17
 A:ASP_754         3.01      4.02      4.12     29.55      1.29    -81.42      0.00     -3.66     -1.09      0.00      0.00    -44.18
 A:PRO_755         5.03     13.25      4.52    -16.70     -2.54     -0.66      0.00     -5.41     -0.01      0.00      0.00     -2.53
 A:THR_756         1.92      7.78      0.87    -26.00      2.85     -0.52      0.00     -2.13     -0.80      0.00     -3.64    -19.67
 A:LYS_757         5.83     16.34      2.83    -67.73     -2.95     29.57      0.00      0.00     -0.10      0.00      0.00    -16.21
 A:VAL_758         3.48      5.39      5.93    -10.59      1.86     -2.15      0.00     -1.72      0.00      0.00      0.00      2.20
 A:PRO_759         2.62     12.80      4.27      3.80      0.63     -3.45      0.00     -2.55      0.00      0.00      0.00     18.11
 
 NOW REPORTING THE ENERGY (KCAL/MOL): 
 COVALENT ENERGIES:
                BOND           ANGLE             TOR           TOTAL
     COV     2390.941410     6182.225414     3602.804586    12175.971410
     SGB    49102.712550   -20272.309205   -17480.051555    11350.351789
   TOTAL    51493.653960   -14090.083791   -13877.246969    23526.323199
    TIME        0.000s          0.000s          0.000s          0.000s   
 
 NONBONDED (INTRAMOLECULAR) ENERGIES:
                  14           SHORT            LONG           TOTAL
      LJ     4002.513425    -6453.863958     -373.362077    -2824.712611
    LIPO        0.000000    -4535.005945        0.000000    -4535.005945
      EL    21723.299679   -47570.552636     2611.367796   -23235.885161
     SGB   -17480.051555    21111.689730    -2373.662563     1257.975612
   TOTAL     8245.761549   -37447.732810     -135.656844   -29337.628105
    TIME        0.000s          0.000s          0.000s          0.000s   
 
 OTHER:
SGB SELF   -35421.522194
NONPOLAR        0.000000
PROT COR        0.000000
   HBOND     -348.986509
 PACKING      -39.331039
SelfCont     -285.265271
 
 SUM:
 SGB TOT    -5333.143238
SOLV TOT    -5333.143238
LIPO TOT    -4535.005945
  TOTALE  -24426.35836359    
 [NOTE: TOTAL ENERGY = COV_TOT + NB_TOT + OTHER - SGB_14|SGB_TOR]
 
 Preparing for first energy calculation ...
 
 
 NOW REPORTING THE ENERGY (KCAL/MOL): 
 COVALENT ENERGIES:
                BOND           ANGLE             TOR           TOTAL
     COV     2390.941410     6182.225414     3602.804586    12175.971410
     SGB    49102.712550   -20272.309205   -17480.051555    11350.351789
   TOTAL    51493.653960   -14090.083791   -13877.246969    23526.323199
    TIME        0.000s          0.000s          0.000s          0.000s   
 
 NONBONDED (INTRAMOLECULAR) ENERGIES:
                  14           SHORT            LONG           TOTAL
      LJ     4002.513425    -6453.863958     -373.362077    -2824.712611
    LIPO        0.000000    -4535.005945        0.000000    -4535.005945
      EL    21723.299679   -47570.552636     2611.367796   -23235.885161
     SGB   -17480.051555    21111.689730    -2373.662563     1257.975612
   TOTAL     8245.761549   -37447.732810     -135.656844   -29337.628105
    TIME        0.000s          0.000s          0.000s          0.000s   
 
 OTHER:
SGB SELF   -35421.522194
NONPOLAR        0.000000
PROT COR        0.000000
   HBOND     -348.986509
 PACKING      -39.331039
SelfCont     -285.265271
 
 SUM:
 SGB TOT    -5333.143238
SOLV TOT    -5333.143238
LIPO TOT    -4535.005945
  TOTALE  -24426.35836359    
 [NOTE: TOTAL ENERGY = COV_TOT + NB_TOT + OTHER - SGB_14|SGB_TOR]
 
 NOW REPORTING THE ENERGY (KCAL/MOL): 
 COVALENT ENERGIES:
                BOND           ANGLE             TOR           TOTAL
     COV     2390.941410     6182.225414     3602.804586    12175.971410
     SGB    49102.712550   -20272.309205   -17480.051555    11350.351789
   TOTAL    51493.653960   -14090.083791   -13877.246969    23526.323199
    TIME        0.000s          0.000s          0.000s          0.000s   
 
 NONBONDED (INTRAMOLECULAR) ENERGIES:
                  14           SHORT            LONG           TOTAL
      LJ     4002.513425    -6453.863958     -373.362077    -2824.712611
    LIPO        0.000000    -4535.005945        0.000000    -4535.005945
      EL    21723.299679   -47570.552636     2611.367796   -23235.885161
     SGB   -17480.051555    21111.689730    -2373.662563     1257.975612
   TOTAL     8245.761549   -37447.732810     -135.656844   -29337.628105
    TIME        0.000s          0.000s          0.000s          0.000s   
 
 OTHER:
SGB SELF   -35421.522194
NONPOLAR        0.000000
PROT COR        0.000000
   HBOND     -348.986509
 PACKING      -39.331039
SelfCont     -285.265271
 
 SUM:
 SGB TOT    -5333.143238
SOLV TOT    -5333.143238
LIPO TOT    -4535.005945
  TOTALE  -24426.35836359    
 [NOTE: TOTAL ENERGY = COV_TOT + NB_TOT + OTHER - SGB_14|SGB_TOR]
 TOTAL TIME ELAPSED: 5gqy-265237-mmgbsa-Complex-Full_System_-_Frame_1_-_preproces_0          28.094s
Post-processing output...

  Processing output structure #1

Post-processing complete.


==============================================================================


==============================================================================

  Prime-MMGBSA: 5gqy-265237-mmgbsa-ReceptorSnapshot-Full System - Frame 1 - preprocessed_ligand

==============================================================================

  Prime version 6.4 (r117) Refine Structure: Energy calculation

==============================================================================

        

Using the following input parameters:

   ADD_MISSING_SIDE_CHAINS	no

   ENERGY_BREAKDOWN	yes

   LICENSE_HANDLE	1

   LIGAND	asl = atom.i_psp_Prime_MMGBSA_Ligand 1

   OPLS_VERSION	OPLS_2005

   SELECT	asl = atom.i_psp_Prime_MMGBSA_Selected 1

   SUPPRESS_PARTIAL_STRUCTURE_WARNINGS	yes


Number of CPU cores to use: 1


Using OPLS version OPLS_2005 for force-field parameters.


Pre-processing input

  Treating with residue ID check...

    Complete:  0 min  0 sec

  Treating with asl parsing...

    Complete:  0 min  0 sec

  Treating with naming consistency detection...

    Complete:  0 min  0 sec


 Random Number Seed Set to:   1398036050
 
 Contents of the control file:
   
   licensing handle 1
   file outdir "C:\Users\Smart Encoders\AppData\Local\Schrodinger\tmp\5gqy-265237-mmgbsa/"
   file datadir "C:\Program Files\Schrodinger2021-2\psp-v6.4\data/pop/"
   file vddir "C:\Program Files\Schrodinger2021-2\psp-v6.4\data/pop/"
   file tempdir "templates/"
   file protempdir "templates/"
   file usrtempdir "C:\Users\Smart Encoders\AppData\Local\Schrodinger\tmp\5gqy-265237-mmgbsa/"
   file gluefile "params.glue"
   file logfile stdout
   
   rand seed 0
   
   
   
   load simple 5gqy-265237-mmgbsa-ReceptorSnapshot-Full_System_-_Frame_1_-__0 Structure(2586)  het yes ions yes wat yes mse2met no sym no   highest_occ no     opls_version OPLS_2005 missing no
   
   
   constraints load_from_ct
   energy param solv vsgb2.0
   
   
   
   
   energy param nbcut2_nn  40.0
   energy param nbcut2_cn  40.0
   energy param nbcut2_cc  40.0
   
   energy param uselipo yes
   
   
   
   
   
   energy byres beg end interaction_energy yes
   
   struct atom_SASA all res
   
   
   
   write mae SWIG_OUTPUT_STRUCTURE
   finalize yes
   
 Random number seed reset to :            0
 
 Parameters chosen for PDB loading:
   All protein chains will be loaded.
   Sequence read from ATOM lines.
   Ions from PDB file INCLUDED.
   PDB file assumed to be experimental data.
   Waters from PDB file INCLUDED.
   HETATMs from PDB file INCLUDED.
   Hydrogens from PDB file INCLUDED.
   NO symmetry will be used.
   Atoms not in PDB file will NOT be optimized.
   Atomtyping Parameters (when reading directly from mae)
      OPLS Version OPLS_2005           
      Planarity       None
      Using Force Field Charges
      Not building in missing atoms from sidechains
 
 STARTING TO WORK ON FILE 
 5gqy-265237-mmgbsa-ReceptorSnapshot-Full_System_-_Frame_1_-__0
 Reading residue sequence from atoms in mae file
 
 Amino acid sequence, chain: A A:ILE_5      A:PRO_759   
    0 ILEB SER  ALA  ASP  GLN  VAL  ASN  GLN  ILE  ILE 
   10 TYR  ASN  LEU  HIE  HIP  ASP  PRO  PHE  GLU  ILE 
   20 LEU  GLY  CYS  HIE  LEU  LEU  GLU  GLU  GLY  LYS 
   30 ASN  THR  LYS  LYS  TRP  VAL  VAL  ARG  ALA  TYR 
   40 LEU  PRO  LYS  ALA  GLU  ALA  ALA  TRP  VAL  ILE 
   50 ARG  PRO  THR  GLU  ARG  LYS  GLU  ASP  PRO  MET 
   60 ASN  SER  VAL  HIE  HIE  PRO  ASN  PHE  PHE  GLU 
   70 CYS  ILE  ILE  GLU  THR  PRO  GLU  LEU  ASN  HID 
   80 TYR  GLN  LEU  LYS  VAL  LYS  GLU  GLY  GLU  HID 
   90 GLU  LYS  VAL  ILE  TYR  ASP  PRO  TYR  ALA  PHE 
  100 SER  SER  PRO  TYR  LEU  THR  ASP  GLU  ASP  ILE 
  110 TYR  LEU  PHE  SER  GLU  GLY  ASN  HIE  HIE  ARG 
  120 ILE  TYR  GLU  LYS  LEU  GLY  ALA  HIE  VAL  GLY 
  130 GLU  ILE  ASN  GLY  VAL  LYS  GLY  VAL  TYR  PHE 
  140 ALA  VAL  TRP  ALA  PRO  ASN  ALA  ARG  ASN  VAL 
  150 SER  VAL  ILE  GLY  ASP  PHE  ASN  ASN  TRP  ASP 
  160 GLY  ARG  GLU  HIE  GLN  MET  ARG  LYS  ARG  ASN 
  170 TYR  THR  ILE  TRP  GLU  LEU  PHE  VAL  PRO  GLU 
  180 ILE  GLY  SER  GLY  THR  VAL  TYR  LYS  TYR  GLU 
  190 ILE  LYS  ASN  SER  GLU  GLY  HIE  ILE  TYR  GLU 
  200 LYS  SER  ASP  PRO  TYR  GLY  PHE  TYR  ARG  GLU 
  210 VAL  ARG  PRO  ASN  THR  ALA  SER  ILE  VAL  VAL 
  220 ASP  ILE  ASP  ASN  ILE  TYR  GLN  TRP  HID  ASP 
  230 GLU  GLU  TRP  LEU  GLU  LYS  ARG  ARG  ASN  SER 
  240 ASP  PRO  LEU  LYS  GLN  PRO  VAL  SER  VAL  TYR 
  250 GLU  VAL  HIE  LEU  GLY  SER  TRP  LEU  HIE  GLY 
  260 SER  SER  ALA  GLU  LYS  MET  PRO  LEU  LEU  ASN 
  270 GLY  GLU  ALA  ASP  PRO  VAL  ILE  VAL  SER  GLU 
  280 TRP  ASN  PRO  GLY  ALA  ARG  PHE  LEU  SER  TYR 
  290 TYR  GLU  LEU  ALA  GLU  LYS  LEU  ILE  PRO  TYR 
  300 VAL  LYS  ASP  MET  GLY  TYR  THR  HIE  ILE  GLU 
  310 LEU  LEU  PRO  ILE  ALA  GLU  HID  PRO  PHE  ASP 
  320 GLY  SER  TRP  GLY  TYR  GLN  VAL  THR  GLY  PHE 
  330 TYR  SER  PRO  THR  SER  ARG  PHE  GLY  ARG  PRO 
  340 GLU  ASP  PHE  MET  TYR  PHE  VAL  ASP  LYS  CYS 
  350 HIP  GLU  ASN  GLY  ILE  GLY  VAL  ILE  LEU  ASP 
  360 TRP  VAL  PRO  GLY  HIE  PHE  PRO  LYS  ASP  SER 
  370 HIE  GLY  LEU  ALA  TYR  PHE  ASP  GLY  THR  HID 
  380 LEU  TYR  GLU  HIE  ALA  ASP  PRO  ARG  ILE  GLY 
  390 GLU  HIE  LYS  GLU  TRP  GLY  THR  LEU  VAL  PHE 
  400 ASN  TYR  GLY  ARG  HIE  GLU  VAL  ARG  ASN  PHE 
  410 LEU  VAL  ALA  ASN  VAL  LEU  PHE  TRP  PHE  ASP 
  420 LYS  TYR  HID  VAL  ASP  GLY  ILE  ARG  VAL  ASP 
  430 ALA  VAL  ALA  SER  MET  LEU  TYR  ARG  ASN  TYR 
  440 LEU  ARG  LYS  GLU  GLY  GLU  TRP  ILE  ALA  ASN 
  450 GLU  TYR  GLY  GLY  ASP  GLU  HID  ILE  GLU  ALA 
  460 VAL  SER  PHE  ILE  ARG  GLU  VAL  ASN  THR  LEU 
  470 LEU  PHE  GLU  TYR  PHE  PRO  GLY  ILE  LEU  SER 
  480 ILE  ALA  GLU  GLU  SER  THR  GLU  TRP  GLU  LYS 
  490 VAL  SER  ARG  PRO  VAL  TYR  ASP  GLY  GLY  LEU 
  500 GLY  PHE  ASN  LEU  LYS  TRP  ASP  MET  GLY  TRP 
  510 MET  HID  ASP  MET  LEU  ASP  TYR  PHE  ASN  ILE 
  520 ASP  PRO  TYR  PHE  ARG  GLN  TYR  HID  GLN  ASN 
  530 ASN  VAL  THR  PHE  SER  MET  LEU  TYR  TYR  TYR 
  540 ASN  GLU  ASN  PHE  MET  LEU  ALA  LEU  SER  HIP 
  550 ASP  GLU  ILE  VAL  HIE  GLY  LYS  SER  ASN  MET 
  560 LEU  GLY  LYS  MET  PRO  GLY  ASP  GLU  TRP  GLN 
  570 LYS  TYR  ALA  ASN  VAL  ARG  ALA  LEU  PHE  THR 
  580 TYR  MET  TYR  THR  HID  PRO  GLY  LYS  LYN  THR 
  590 MET  PHE  MET  SER  MET  GLU  PHE  GLY  GLN  TRP 
  600 SER  GLU  TRP  ASN  VAL  TRP  GLY  ASP  LEU  GLU 
  610 TRP  HIP  LEU  LEU  GLN  TYR  GLU  PRO  HID  GLN 
  620 GLN  LEU  LYS  GLN  PHE  PHE  THR  ASP  LEU  ASN 
  630 ALA  LEU  TYR  GLN  GLN  GLU  PRO  ALA  LEU  TYR 
  640 THR  HID  ASP  PHE  GLU  TYR  HIE  GLY  PHE  GLU 
  650 TRP  ILE  ASP  CYS  ASN  ASP  ASN  THR  HID  SER 
  660 VAL  VAL  SER  PHE  LEU  ARG  ARG  SER  ASP  ASP 
  670 PRO  ASN  ASP  SER  LEU  VAL  VAL  VAL  CYS  ASN 
  680 PHE  THR  PRO  GLN  PRO  HIE  SER  HID  TYR  ARG 
  690 ILE  GLY  VAL  PRO  GLU  ALA  GLY  TYR  TYR  VAL 
  700 GLU  LEU  PHE  ASN  SER  ASP  ALA  LYS  GLN  TYR 
  710 GLY  GLY  SER  ASN  MET  GLY  ASN  LEU  GLY  GLY 
  720 LYS  TRP  ALA  ASP  GLU  TRP  SER  PHE  HIE  ASN 
  730 LYS  PRO  TYR  SER  LEU  ASP  LEU  CYS  LEU  PRO 
  740 PRO  LEU  ALA  VAL  LEU  ILE  LEU  LYS  LEU  ASP 
  750 PRO  THR  LYS  VAL  PROE
 
 Nonbonded initialization ...
 Time for loading nb parameters:   0.000000000000000E+000
 Build extended structure ...
 Residue is truncated  A:HIS_646    making custom template
 Residue is truncated  A:ASP_660    making custom template
 Charged terminal template did not match, trying neutral terminal template for  A:PRO_759   
 Generating crosslinks ...
 Initialize 1/4 list ...
 Initialize parent/child list ...
 Initialize covalent pointers ...
 Initialize resinfo list ...
 Initialize special atoms ...
 Initialize rank list ...
 Initialize sparse atom list ...
 
 Times for various book-keeping steps:
     build   0.906s
     cross   0.031s
     child   0.031s
      iper   0.000s
       rev   0.031s
      info   0.000s
     resat   0.000s
      rank   0.000s
     covpt   0.000s
    sparse   0.047s
 
 Times for steps in loading structure:
           Load sequence    0.05s
    Initialize structure    1.05s
      Assign coordinates    0.03s
     Initialize symmetry    0.00s
 
 Preparing for first energy calculation ...
 
 Time for assigning nb parameters:    0.000s
 
 Number of protein chains       1
   Number of residues         755
       (charged)              179
        (polar)               283
       (glycine)               54
     (hydrophobic)            239
 
 Number of RNA chains           0
   Number of nucleotides        0
 Number of DNA chains           0
   Number of nucleotides        0
 
 Number of waters               0
 Number of ions                 0
 Number of HET                  0
 
 Number of atoms            12392
   [sparse atoms]            1038
 
 Number of bonds            12646
 Number of angles           22556
 Number of torsions         36384
 Number of 1/4s             32726
 
 Partial charges and molecular weights:
 WARNING:  Non-integer total charge:  -39.5999999999998     
 Chain ending in residue:  A:PRO_759   
  Protein chain            A     -39.6000   88407.4
 WARNING:  Non-integer total charge:  -39.5999999999998     
  Entire system                  -39.6000   88407.4
 
 Time for secondary structure initialization   0.000s
 
 Results of parameter assignment
    type    tot   time
    BOND  12646   0.00
    ANGL  22556   0.00
    TORS  36384   0.02
 
 Here are the parameters that will be used:
                      Solvent model   SGB
               Variable Dielectric:   ENABLED
                               LYS:    3.85
                               GLU:    2.78
                               ASP:    2.44
                               HIP:    2.86
                               HIS:    1.00
                               ARG:    2.11
                      Penalty terms   EXCLUDED
                Internal dielectric    1.00
                 Solvent dielectric   80.00
                 Ionic strength (M)    0.00
                 Debye length (Ang)     Inf
     Short NB cut (neutral/neutral)   10.00
      Long NB cut (neutral/neutral)   40.00
      Short NB cut (charge/neutral)   10.00
       Long NB cut (charge/neutral)   40.00
       Short NB cut (charge/charge)   15.00
        Long NB cut (charge/charge)   40.00
             Short NB cut (reduced)    6.00
              Long NB cut (reduced)   36.00
          Rotamer Frequency Scoring   OFF
 
 NOW REPORTING THE ENERGY (KCAL/MOL): 
 COVALENT ENERGIES:
                BOND           ANGLE             TOR           TOTAL
     COV     2385.610168     6160.727364     3545.919209    12092.256741
     SGB    49190.545968   -20349.615190   -17524.350637    11316.580141
   TOTAL    51576.156136   -14188.887825   -13978.431428    23408.836883
    TIME        0.000s          0.000s          0.000s          0.000s   
 
 NONBONDED (INTRAMOLECULAR) ENERGIES:
                  14           SHORT            LONG           TOTAL
      LJ     3981.927109    -6400.411171     -371.115673    -2789.599735
    LIPO        0.000000    -4458.819033        0.000000    -4458.819033
      EL    21725.766197   -47564.651373     2607.623010   -23231.262165
     SGB   -17524.350637    21179.874132    -2377.035958     1278.487537
   TOTAL     8183.342669   -37244.007444     -140.528621   -29201.193396
    TIME        0.000s          0.000s          0.000s          0.000s   
 
 OTHER:
SGB SELF   -35466.330271
NONPOLAR        0.000000
PROT COR        0.000000
   HBOND     -347.525569
 PACKING      -39.331039
SelfCont     -285.265271
 
 SUM:
 SGB TOT    -5346.911955
SOLV TOT    -5346.911955
LIPO TOT    -4458.819033
  TOTALE  -24406.45802658    
 [NOTE: TOTAL ENERGY = COV_TOT + NB_TOT + OTHER - SGB_14|SGB_TOR]
 Report energy breakdown by residues:
 INFO: the following energy terms include both contributions from
 each residue itself, and interactions between each residue with
 other residues. Thus the sum of energies by residues will not be
 equal to the total energy
      residue      bond     angle torsional        el        lj       sgb  nonpolar      lipo     hbond    pipack  selfcont       tot
 A:ILE_5           3.64     14.36      9.88    -49.45     -3.26     22.15      0.00     -7.01     -0.11      0.00      0.00     -9.80
 A:SER_6           0.81      5.31     -0.06    -15.03     -1.43     -3.16      0.00     -2.42     -0.44      0.00     -4.18    -20.61
 A:ALA_7           2.31      4.78      2.95    -24.18     -1.94     -1.98      0.00     -3.09     -0.13      0.00      0.00    -21.28
 A:ASP_8           3.16      6.00     -0.55     10.81      1.84    -72.40      0.00     -2.20     -0.48      0.00      0.00    -53.82
 A:GLN_9           1.80      6.61      7.55    -73.88     -3.01     -2.87      0.00     -5.01     -0.56     -0.00     -0.69    -70.06
 A:VAL_10          5.64     11.93      6.03    -25.82     -5.26     -1.43      0.00     -9.91     -0.25      0.00      0.00    -19.08
 A:ASN_11          2.38      8.36      2.82    -56.59     -2.51     -8.69      0.00     -3.10     -0.14     -0.00     -0.13    -57.62
 A:GLN_12          3.01      7.84      6.71    -70.34     -3.73     -2.58      0.00     -5.83     -0.74     -0.00     -0.01    -65.68
 A:ILE_13          1.55      9.63     10.53    -25.68     -5.58     -2.30      0.00    -10.38     -0.23      0.00      0.00    -22.47
 A:ILE_14          1.98     10.98      9.66    -23.16     -2.67     -1.96      0.00     -8.02     -0.15      0.00      0.00    -13.34
 A:TYR_15          6.28     11.67      6.38    -31.95     -0.01     -3.72      0.00     -5.47     -0.04     -0.00      0.00    -16.85
 A:ASN_16          3.39      4.97      2.46    -55.42      0.76     -9.59      0.00     -1.65     -0.14      0.00     -0.01    -55.21
 A:LEU_17          3.45     13.04      4.01    -28.71     -2.23     -0.90      0.00     -4.87     -0.12      0.00      0.00    -16.33
 A:HIE_18          1.56      9.08      7.43    -34.18     -6.78     -6.06      0.00     -5.47     -0.14     -0.12      0.00    -34.67
 A:HIP_19          2.04     11.82     10.32   -101.80     -1.68     59.54      0.00     -1.82     -1.29     -0.12      0.00    -23.00
 A:ASP_20          3.39      6.02      4.19     44.42     -0.38    -92.25      0.00     -2.54     -0.33      0.00      0.00    -37.48
 A:PRO_21          4.94     14.72      4.73    -19.45     -2.81      1.83      0.00     -6.51     -0.28      0.00      0.00     -2.83
 A:PHE_22          3.30      7.98      6.36    -29.75     -2.83      0.77      0.00     -6.76     -0.26     -0.00      0.00    -21.20
 A:GLU_23          3.11      5.25      5.11     22.29      1.23    -77.11      0.00     -2.64     -1.40      0.00      0.00    -44.15
 A:ILE_24          1.58     11.70     12.02    -28.67     -4.05      0.27      0.00     -8.84     -0.43      0.00      0.00    -16.42
 A:LEU_25          1.51     11.57      4.75    -27.09     -6.86     -1.84      0.00    -12.88     -0.15      0.00      0.00    -30.98
 A:GLY_26          0.88      3.48      0.75    -36.68     -2.18      1.76      0.00     -1.82     -0.24      0.00      0.00    -34.04
 A:CYS_27          0.71      3.09     -0.37    -24.10     -3.52     -2.04      0.00     -3.74     -0.00      0.00      0.00    -29.97
 A:HIE_28          1.87      9.63      5.86    -39.74     -6.14      1.44      0.00     -2.65     -0.38     -0.00      0.00    -30.10
 A:LEU_29          3.07      9.73      4.39    -21.24     -3.14     -3.59      0.00     -6.46     -0.00      0.00      0.00    -17.24
 A:LEU_30          3.89      8.20      9.52    -21.02     -4.37     -3.34      0.00     -5.94     -0.12      0.00      0.00    -13.17
 A:GLU_31          2.46     10.37      7.01      9.85     -1.51    -68.47      0.00     -2.50     -1.27      0.00      0.00    -44.05
 A:GLU_32          2.78     10.63      9.61     30.35     -2.76    -87.00      0.00     -2.02     -0.00      0.00      0.00    -38.39
 A:GLY_33          4.80      3.59     -0.61    -24.33     -0.20     -4.72      0.00     -0.60     -0.12      0.00      0.00    -22.19
 A:LYS_34          5.13     10.77      4.11    -48.06      1.08      9.32      0.00      0.00     -0.01      0.00      0.00    -17.67
 A:ASN_35          2.57      7.63      0.07    -61.42      2.01     -5.11      0.00     -0.91     -0.01      0.00     -4.62    -59.80
 A:THR_36          3.50      6.89     -1.30    -28.10      1.32     -1.43      0.00     -3.37     -0.17      0.00     -1.55    -24.21
 A:LYS_37          1.33      9.95      6.33    -83.87     -5.31     41.57      0.00      0.00     -0.48      0.00      0.00    -30.48
 A:LYS_38          2.57     16.91      6.09    -76.91     -5.01     29.88      0.00      0.00     -1.39      0.00      0.00    -27.86
 A:TRP_39          6.11      6.76      8.29    -38.89    -10.03      1.81      0.00    -10.91     -0.34     -0.00      0.00    -37.21
 A:VAL_40          0.75      6.16      4.69    -27.89     -3.69     -1.12      0.00     -8.34     -0.24      0.00      0.00    -29.67
 A:VAL_41          1.14     10.71      4.72    -28.35     -3.57      0.94      0.00     -9.58     -0.22      0.00      0.00    -24.20
 A:ARG_42          6.47      9.25     12.71   -105.15     -7.78     38.81      0.00    -10.87     -1.21     -0.00      0.00    -57.78
 A:ALA_43          1.85      6.25      4.03    -33.05     -5.63      0.59      0.00     -5.78     -0.20      0.00      0.00    -31.95
 A:TYR_44          2.76      6.83      5.13    -34.67     -0.25     -1.47      0.00    -10.57     -0.15     -0.00      0.00    -32.39
 A:LEU_45          1.60      8.00      6.96    -16.10     -4.11     -0.22      0.00    -10.18     -0.19      0.00      0.00    -14.24
 A:PRO_46          1.33      8.43      8.07     -9.91      0.30     -2.37      0.00     -3.88     -0.01      0.00      0.00      1.95
 A:LYS_47          2.15     11.81      4.86    -71.37     -1.60     31.05      0.00      0.00     -0.06      0.00      0.00    -23.15
 A:ALA_48          1.54      9.99      2.11    -32.09     -4.23      0.16      0.00     -3.76     -0.22      0.00      0.00    -26.51
 A:GLU_49          6.17      5.41      5.31     39.73      0.43    -90.71      0.00     -1.60     -0.54      0.00      0.00    -35.78
 A:ALA_50          0.95      3.70      3.25    -31.09     -3.82     -0.08      0.00     -2.34     -0.14      0.00      0.00    -29.57
 A:ALA_51          1.62      4.22      2.94    -33.85     -3.64     -1.27      0.00     -5.55     -0.13      0.00      0.00    -35.65
 A:TRP_52          3.38     11.54      4.85    -36.55     -9.07     -0.92      0.00     -8.63     -0.24      0.00      0.00    -35.64
 A:VAL_53          2.31      9.39      5.73    -30.01     -5.95      0.05      0.00     -9.55     -0.23      0.00      0.00    -28.26
 A:ILE_54          1.80      6.22     10.60    -27.73     -2.25      1.03      0.00     -9.56     -0.24      0.00      0.00    -20.13
 A:ARG_55          3.29     15.18     13.83   -111.19     -2.94     50.89      0.00     -9.52     -3.48      0.00      0.00    -43.94
 A:PRO_56          3.47      8.77      7.48    -18.67     -4.87      0.22      0.00     -9.21     -0.42      0.00      0.00    -13.24
 A:THR_57          3.51      8.99      1.51    -25.94     -3.29     -1.64      0.00     -4.41     -0.01      0.00     -3.13    -24.40
 A:GLU_58          2.57      7.77      7.97     31.12      1.22    -82.87      0.00     -3.58     -1.90      0.00      0.00    -37.71
 A:ARG_59          5.82     11.51     12.18   -117.09     -2.06     49.07      0.00     -2.37     -0.93      0.00      0.00    -43.87
 A:LYS_60          3.62     15.43      4.62    -73.77     -3.29     28.88      0.00      0.00     -0.23      0.00      0.00    -24.74
 A:GLU_61          2.45      5.08      5.25     39.05     -2.72    -89.64      0.00     -4.23     -1.41      0.00      0.00    -46.17
 A:ASP_62          1.70     12.21      0.84     28.02     -0.04    -81.16      0.00     -3.45     -2.00      0.00      0.00    -43.87
 A:PRO_63          2.94     13.31      7.57    -14.62     -3.13     -0.85      0.00     -3.47     -0.00      0.00      0.00      1.75
 A:MET_64          2.30      5.45      5.35    -24.94     -7.89     -2.72      0.00    -13.33     -0.13      0.00      0.00    -35.91
 A:ASN_65          3.52      6.11      0.05    -59.83     -1.33     -6.28      0.00     -2.22     -0.24      0.00     -4.34    -64.56
 A:SER_66          2.90      2.77      2.24    -24.44     -1.35     -3.25      0.00     -3.14     -0.00      0.00     -2.64    -26.91
 A:VAL_67          2.34      9.79      4.29    -21.44     -3.27      0.38      0.00     -5.83     -0.23      0.00      0.00    -13.98
 A:HIE_68          6.39      9.43      5.64    -34.79     -4.64     -5.60      0.00     -4.70     -0.08     -0.00      0.00    -28.35
 A:HIE_69          3.12      8.71      4.92    -29.74     -5.26     -2.95      0.00     -4.93     -0.33     -0.03      0.00    -26.50
 A:PRO_70          1.51     17.70      3.99     -9.49     -2.12     -2.41      0.00     -2.68     -0.03      0.00      0.00      6.48
 A:ASN_71          1.92      8.59     -0.12    -66.70     -6.59      2.03      0.00     -3.75     -0.39     -0.03     -0.91    -65.94
 A:PHE_72          5.81      5.70      5.57    -34.12     -5.51      0.08      0.00    -12.21     -0.22     -0.00      0.00    -34.90
 A:PHE_73          4.95      6.62      5.93    -29.81     -7.54      1.18      0.00    -11.33     -0.20     -0.00      0.00    -30.20
 A:GLU_74          5.12      7.92      8.67      3.71     -4.75    -63.88      0.00     -6.53     -0.94      0.00      0.00    -50.68
 A:CYS_75          1.35      4.28      0.45    -28.04     -5.20     -0.65      0.00     -5.16     -0.22      0.00      0.00    -33.18
 A:ILE_76          3.73      6.29      9.22    -21.92     -0.93     -2.42      0.00     -4.68     -0.00      0.00      0.00    -10.72
 A:ILE_77          2.21      9.60      9.73    -27.32     -5.73      1.52      0.00     -9.26     -0.23      0.00      0.00    -19.48
 A:GLU_78          3.28      7.75      9.94     18.55     -1.69    -79.80      0.00     -2.38     -0.01      0.00      0.00    -44.36
 A:THR_79          2.58      8.04     -3.10    -20.06     -1.39     -0.92      0.00     -5.98     -0.79      0.00     -2.69    -24.31
 A:PRO_80          0.78     14.18      3.44    -13.80     -3.54      0.52      0.00     -3.74     -0.30      0.00      0.00     -2.46
 A:GLU_81          3.05     12.03      6.51     44.75     -4.47    -94.84      0.00     -2.61     -0.03      0.00      0.00    -35.60
 A:LEU_82          3.11     11.47      4.28    -20.21     -5.87     -1.76      0.00    -10.46     -0.01      0.00      0.00    -19.44
 A:ASN_83          1.60      7.72     -0.38    -54.59     -2.28     -3.86      0.00     -2.48     -0.09     -0.33     -4.70    -59.40
 A:HIS_84          4.63      9.05      7.62    -35.67     -8.96     -0.02      0.00     -5.17     -0.17     -0.42      0.00    -29.11
 A:TYR_85          3.45      6.85      5.92    -38.33     -4.60      0.45      0.00     -9.42     -0.38     -0.00      0.00    -36.06
 A:GLN_86          2.76      5.74      4.14    -72.65     -7.62      0.74      0.00     -7.29     -0.70     -0.47      0.00    -75.36
 A:LEU_87          3.78     11.41      5.93    -29.50     -8.15      0.74      0.00     -9.59     -0.23      0.00      0.00    -25.61
 A:LYS_88          2.92     14.59      2.77    -98.88     -4.65     51.11      0.00      0.00     -1.65      0.00      0.00    -33.79
 A:VAL_89          0.84      8.08      5.01    -26.67     -5.88     -0.28      0.00     -5.70     -0.20      0.00      0.00    -24.80
 A:LYS_90          3.24      6.86      4.22    -91.15     -8.35     48.56      0.00      0.00     -0.26      0.00      0.00    -36.89
 A:GLU_91          1.23      5.50      8.16     44.10     -1.95   -100.25      0.00     -2.61     -1.28      0.00      0.00    -47.11
 A:GLY_92          0.75      2.33     -0.00    -30.85     -0.73      0.54      0.00     -0.99     -0.51      0.00      0.00    -29.47
 A:GLU_93          6.06      7.55      3.36     38.96      0.12    -96.06      0.00     -1.04     -0.02      0.00      0.00    -41.07
 A:HIS_94          3.19      8.22      4.99    -36.33     -0.65     -0.77      0.00     -2.48     -0.22      0.00      0.00    -24.04
 A:GLU_95          1.86      9.04     10.71     53.18     -4.33   -104.06      0.00     -2.13     -0.06      0.00      0.00    -35.78
 A:LYS_96          5.00     10.72      4.53   -104.39     -5.04     56.93      0.00      0.00     -1.38      0.00      0.00    -33.62
 A:VAL_97          5.05      7.70      4.07    -23.83     -3.79     -2.64      0.00     -4.45      0.00      0.00      0.00    -17.89
 A:ILE_98          3.71      9.07     14.88    -31.79     -3.33      2.82      0.00     -4.70     -0.23      0.00      0.00     -9.58
 A:TYR_99          4.15     10.54      9.76    -32.19     -4.37      1.09      0.00     -8.70     -0.09     -0.37      0.00    -20.17
 A:ASP_100         2.37     10.95      0.52     46.42     -1.93    -88.05      0.00     -4.70     -1.07      0.00      0.00    -35.49
 A:PRO_101         1.04     10.97      3.58    -13.32     -0.29     -1.60      0.00     -4.99     -0.01      0.00      0.00     -4.63
 A:TYR_102         7.09     10.47      5.01    -34.54     -1.18     -2.10      0.00    -10.70     -0.48     -0.00      0.00    -26.43
 A:ALA_103         2.05      5.25      6.74    -28.85     -0.91     -2.39      0.00     -3.57     -0.36      0.00      0.00    -22.04
 A:PHE_104         4.32      9.21      6.42    -30.60     -2.79      0.39      0.00     -5.82     -0.01     -0.43      0.00    -19.32
 A:SER_105         1.39      3.68      3.23    -22.79      0.01     -2.91      0.00     -2.07     -0.02      0.00     -2.99    -22.47
 A:SER_106         3.01      6.34      2.08     -6.97      0.66     -3.46      0.00     -3.36     -0.33      0.00     -3.01     -5.06
 A:PRO_107         2.18     11.15      6.37    -12.75     -2.07     -0.85      0.00     -4.91      0.00      0.00      0.00     -0.88
 A:TYR_108         5.49      9.70      4.61    -30.49     -1.38     -3.03      0.00     -8.88     -0.36     -0.00      0.00    -24.33
 A:LEU_109         0.92      9.53      5.82    -31.48     -5.73      0.87      0.00     -9.99     -0.49      0.00      0.00    -30.55
 A:THR_110         3.45      3.86      0.25    -26.79      2.65      0.60      0.00     -3.92     -0.98      0.00     -3.02    -23.90
 A:ASP_111         6.38      9.60     -3.61     27.38     -0.46    -81.73      0.00     -1.87     -0.18      0.00      0.00    -44.49
 A:GLU_112         8.50      7.07      5.38     40.18     -0.93    -95.19      0.00     -3.43     -0.19      0.00      0.00    -38.61
 A:ASP_113         2.53      4.78     -3.46     19.66      1.29    -84.30      0.00     -5.11     -3.07      0.00      0.00    -67.67
 A:ILE_114         2.09     11.89      9.64    -31.50     -1.26     -0.08      0.00     -9.78     -0.30      0.00      0.00    -19.32
 A:TYR_115         3.50      7.46      5.11    -34.79     -0.14     -2.03      0.00     -4.71     -0.32      0.00      0.00    -25.92
 A:LEU_116         5.54      9.08      8.41    -29.74     -3.43     -0.50      0.00     -7.47     -0.26      0.00      0.00    -18.37
 A:PHE_117         8.35      6.86      3.23    -31.69     -6.82      0.90      0.00    -11.07     -0.23     -0.13      0.00    -30.60
 A:SER_118         1.75      3.02      5.52    -27.65     -0.18     -0.14      0.00     -3.12     -0.26      0.00     -2.78    -23.83
 A:GLU_119         3.08      8.12      4.30     39.61     -3.94    -94.27      0.00     -3.40     -0.14      0.00      0.00    -46.65
 A:GLY_120         0.96      2.97     -0.17    -29.15     -1.78     -2.54      0.00     -1.73     -0.12      0.00      0.00    -31.56
 A:ASN_121         0.59      5.82      0.91    -61.50     -2.87     -1.43      0.00     -1.95     -0.13     -0.10     -0.01    -60.66
 A:HIE_122         6.54      7.64      5.67    -47.07     -6.81      1.74      0.00     -7.44     -0.75     -0.05      0.00    -40.54
 A:HIE_123         3.87     11.09      4.25    -35.17     -7.62      1.38      0.00     -5.70     -0.27     -0.15      0.00    -28.34
 A:ARG_124         2.20     17.31      8.78   -132.40     -3.26     62.38      0.00     -9.64     -1.25     -0.43      0.00    -56.32
 A:ILE_125         2.78      8.62      9.47    -26.43     -3.92      1.17      0.00    -10.34     -0.18      0.00      0.00    -18.82
 A:TYR_126         7.00     11.98      6.14    -38.23     -8.87      1.79      0.00    -10.48     -0.51     -0.02      0.00    -31.21
 A:GLU_127         1.92      5.81      5.94     48.72      3.36    -99.60      0.00     -3.61     -2.96      0.00      0.00    -40.42
 A:LYS_128         2.38     12.58      6.22    -97.23     -5.74     46.12      0.00      0.00     -2.55      0.00      0.00    -38.22
 A:LEU_129         2.08      9.73      4.37    -28.33     -6.27     -0.72      0.00     -9.83     -0.05      0.00      0.00    -29.01
 A:GLY_130         0.12      3.35     -0.65    -28.44     -3.62     -0.12      0.00     -1.89     -0.23      0.00      0.00    -31.49
 A:ALA_131         1.16      6.12      3.60    -30.12     -4.52     -0.54      0.00     -4.64     -0.02      0.00      0.00    -28.96
 A:HIE_132         1.57      8.12      7.13    -43.83     -7.64      2.33      0.00     -3.30     -0.36     -0.01      0.00    -35.99
 A:VAL_133         0.28     10.35      5.12    -22.37     -4.37     -2.22      0.00     -6.09     -0.00      0.00      0.00    -19.30
 A:GLY_134         1.66      2.42      0.54    -30.57     -2.10      1.09      0.00     -0.96     -0.23      0.00      0.00    -28.15
 A:GLU_135         6.60      7.48      4.03     39.36     -4.73    -91.72      0.00     -2.26     -0.00      0.00      0.00    -41.24
 A:ILE_136         3.47      8.82      9.69    -22.67     -3.90     -0.00      0.00     -9.00     -0.19      0.00      0.00    -13.79
 A:ASN_137         2.85      7.18     -0.37    -52.89      2.40     -7.49      0.00     -1.56     -0.03     -0.00     -4.36    -54.29
 A:GLY_138         1.10      3.35     -0.55    -30.99     -0.33     -2.24      0.00     -0.91     -0.00      0.00      0.00    -30.56
 A:VAL_139         2.67      6.69      3.55    -24.86      1.33      0.58      0.00     -3.37     -0.22      0.00      0.00    -13.63
 A:LYS_140         2.93     10.66      7.47    -80.00     -3.46     36.10      0.00      0.00     -0.12      0.00      0.00    -26.42
 A:GLY_141         0.47      1.89      0.31    -35.18     -4.21     -1.07      0.00     -2.09     -0.23      0.00      0.00    -40.12
 A:VAL_142         1.71      7.38      3.01    -26.22     -4.64      0.57      0.00    -10.53     -0.23      0.00      0.00    -28.96
 A:TYR_143         2.87      9.34      6.69    -41.94     -3.25      0.16      0.00     -9.61     -0.76     -0.00      0.00    -36.50
 A:PHE_144         2.77      4.50      4.89    -28.73     -7.07      0.76      0.00    -13.71     -0.23     -0.05      0.00    -36.88
 A:ALA_145         1.48      2.52      4.33    -30.28     -5.39     -0.58      0.00     -5.10     -0.24      0.00      0.00    -33.25
 A:VAL_146         3.90     10.69      3.64    -26.30     -4.25      0.22      0.00     -8.54     -0.24      0.00      0.00    -20.86
 A:TRP_147         3.49      6.89      3.64    -32.20     -5.90      2.38      0.00    -15.30     -0.11     -0.42      0.00    -37.54
 A:ALA_148         4.11      6.35      4.79    -21.73     -1.71     -0.91      0.00     -5.37     -0.28      0.00      0.00    -14.74
 A:PRO_149         1.68     10.61      7.88    -14.56     -5.80     -0.48      0.00     -7.07     -0.32      0.00      0.00     -8.06
 A:ASN_150         4.10      7.68     -0.91    -54.64     -2.45     -5.24      0.00     -2.66     -0.82      0.00     -0.84    -55.79
 A:ALA_151         0.59      3.37      2.29    -28.99     -5.09     -1.26      0.00     -4.71     -0.08      0.00      0.00    -33.89
 A:ARG_152         3.95     12.53      9.45    -78.08     -5.17     20.34      0.00     -3.12     -0.16      0.00      0.00    -40.25
 A:ASN_153         2.00      8.91      2.91    -64.69     -4.08     -4.04      0.00     -2.20     -0.33     -0.06     -0.10    -61.68
 A:VAL_154         3.05      5.60      4.01    -29.85     -6.14     -0.08      0.00    -11.11     -0.16      0.00      0.00    -34.69
 A:SER_155         4.49      6.75      7.77    -30.08     -6.08      0.64      0.00     -4.52     -0.29      0.00     -3.79    -25.11
 A:VAL_156         1.53      6.45      5.32    -24.14     -7.08     -0.17      0.00    -10.49     -0.21      0.00      0.00    -28.79
 A:ILE_157         1.46      6.63     11.25    -28.24     -2.29      2.49      0.00     -7.80     -0.24      0.00      0.00    -16.73
 A:GLY_158         1.81      1.59      0.53    -31.65     -4.31     -0.18      0.00     -2.91     -0.29      0.00      0.00    -35.40
 A:ASP_159         1.01      5.19     -4.60     38.30     -2.23    -95.27      0.00     -3.25     -0.52      0.00      0.00    -61.38
 A:PHE_160         4.21      5.36      4.00    -27.30     -0.11     -1.84      0.00     -9.17     -0.04     -0.24      0.00    -25.13
 A:ASN_161         3.95     12.07      0.04    -63.53     -4.18     -2.41      0.00     -2.93     -0.57     -0.10     -3.75    -61.41
 A:ASN_162         1.32     12.06     -2.31    -58.58      1.02     -6.71      0.00     -1.85     -0.12     -0.00     -1.29    -56.45
 A:TRP_163         4.80      8.12      5.13    -31.99     -4.75     -3.26      0.00     -8.31     -0.16     -0.00      0.00    -30.43
 A:ASP_164         5.48      6.83      3.69     15.03      0.62    -78.19      0.00     -1.61     -1.53      0.00      0.00    -49.68
 A:GLY_165         0.29      0.84      2.86    -26.87     -2.73     -0.78      0.00     -1.79     -0.00      0.00      0.00    -28.20
 A:ARG_166         2.73     12.15     11.05    -98.90      3.28     35.66      0.00     -2.53     -1.46      0.00      0.00    -38.02
 A:GLU_167         7.48      6.20      6.13     17.95      1.07    -76.04      0.00     -1.55     -0.00      0.00      0.00    -38.77
 A:HIE_168         3.12     11.41      5.38    -40.59     -6.50     -0.46      0.00     -5.47     -0.32     -0.13      0.00    -33.56
 A:GLN_169         3.10     10.73      2.98    -61.64     -2.91     -7.72      0.00     -2.93     -0.01     -0.06      0.00    -58.46
 A:MET_170         2.32      7.23      8.17    -30.05     -8.77     -0.96      0.00    -16.30     -0.13      0.00      0.00    -38.50
 A:ARG_171         3.86      8.92      9.97    -93.78     -0.38     28.92      0.00     -3.94     -1.57     -0.50      0.00    -48.49
 A:LYS_172         2.29      7.53      4.10    -66.75     -4.50     23.84      0.00      0.00     -0.31      0.00      0.00    -33.79
 A:ARG_173         7.91     12.39     13.99   -102.27     -4.72     36.46      0.00     -6.98     -2.02     -0.50      0.00    -45.75
 A:ASN_174         1.77      9.98      2.20    -57.86     -0.30     -4.27      0.00     -2.75     -0.02     -0.00     -4.67    -55.92
 A:TYR_175         5.60     10.84      5.97    -35.48      3.55     -5.94      0.00     -2.21     -0.00     -0.00      0.00    -17.67
 A:THR_176         2.07     12.27     -1.91    -26.26     -4.08      1.74      0.00     -5.71     -0.33      0.00     -2.56    -24.78
 A:ILE_177         1.82      8.53      9.55    -23.09     -5.79      0.50      0.00    -11.04     -0.21      0.00      0.00    -19.73
 A:TRP_178         6.75     11.33      4.98    -39.03     -9.87      2.16      0.00    -12.08     -0.35     -0.00      0.00    -36.09
 A:GLU_179         5.98      8.71      5.95      5.83     -3.22    -66.04      0.00     -6.69     -3.14      0.00      0.00    -52.63
 A:LEU_180         0.98      9.82      4.61    -27.28     -6.42      1.22      0.00    -10.06     -0.23      0.00      0.00    -27.37
 A:PHE_181         4.28      8.69      3.69    -27.69     -3.60     -0.78      0.00     -9.96      0.00     -0.00      0.00    -25.37
 A:VAL_182         4.36      8.11      5.02    -16.52     -4.18     -0.16      0.00     -9.31     -0.23      0.00      0.00    -12.92
 A:PRO_183         4.51     14.22      1.71    -13.28     -1.55      0.10      0.00     -5.91     -0.11      0.00      0.00     -0.30
 A:GLU_184         4.25      9.48      7.66     29.80     -1.46    -85.84      0.00     -2.75     -0.12      0.00      0.00    -38.99
 A:ILE_185         2.68     11.11     11.24    -27.04     -0.91      0.10      0.00     -8.93     -0.11      0.00      0.00    -11.84
 A:GLY_186         1.10      3.39     -0.12    -32.40     -1.38     -0.20      0.00     -1.87     -0.19      0.00      0.00    -31.69
 A:SER_187         0.54      4.10      0.49    -15.04     -0.90     -6.35      0.00     -2.92     -0.01      0.00     -4.10    -24.18
 A:GLY_188         1.51      5.06      1.50    -27.59     -1.12     -2.34      0.00     -0.93     -0.11      0.00      0.00    -24.03
 A:THR_189         4.78      7.03      4.50    -31.96     -3.90      0.67      0.00     -6.06     -0.32      0.00     -3.65    -28.92
 A:VAL_190         2.33      6.65      4.66    -23.93     -4.45     -0.73      0.00     -7.45     -0.45      0.00      0.00    -23.37
 A:TYR_191         5.62      6.02      5.70    -38.92     -8.85      0.57      0.00    -10.80     -0.60     -0.14      0.00    -41.40
 A:LYS_192         2.52     10.11      6.10    -78.35     -9.61     32.76      0.00      0.00     -0.25      0.00      0.00    -36.72
 A:TYR_193         4.81      5.19      5.85    -40.29     -6.51      1.31      0.00    -10.76     -0.63     -0.09      0.00    -41.12
 A:GLU_194         4.76      4.54      6.50     24.43     -3.91    -75.04      0.00     -6.25     -0.24      0.00      0.00    -45.22
 A:ILE_195         0.81      6.23     10.83    -26.23     -4.51     -0.09      0.00     -9.68     -0.23      0.00      0.00    -22.88
 A:LYS_196         2.04     14.95      4.97    -58.93     -5.23     15.76      0.00      0.00     -0.28      0.00      0.00    -26.71
 A:ASN_197         4.33     10.94      1.91    -73.14     -5.95     -0.37      0.00     -4.14     -0.56     -0.07     -2.22    -69.27
 A:SER_198         0.96     10.02      2.00    -25.12     -1.14     -0.44      0.00     -3.02     -0.22      0.00     -2.72    -19.69
 A:GLU_199         3.83      6.93      4.66     16.95      2.69    -74.67      0.00     -1.73     -0.19      0.00      0.00    -41.53
 A:GLY_200         1.86      7.65     -0.58    -34.02      0.28     -0.20      0.00     -1.45     -0.14      0.00      0.00    -26.60
 A:HIE_201         2.64     12.40      5.51    -38.26     -3.44     -1.89      0.00     -2.46     -0.24     -0.00      0.00    -25.73
 A:ILE_202         5.74      7.18     10.01    -22.89     -3.46     -2.33      0.00     -3.05     -0.00      0.00      0.00     -8.80
 A:TYR_203         2.47      5.61      5.23    -39.28     -3.59      1.54      0.00     -5.91     -0.45     -0.07      0.00    -34.45
 A:GLU_204         3.56      6.00      6.97     26.29     -1.04    -81.47      0.00     -3.29     -0.01      0.00      0.00    -42.99
 A:LYS_205         3.69      8.66      4.83    -85.01     -2.62     32.21      0.00      0.00     -0.96      0.00      0.00    -39.19
 A:SER_206         1.08      4.88      5.65    -29.86     -3.43     -0.05      0.00     -2.92     -0.28      0.00     -3.56    -28.49
 A:ASP_207         2.93      6.66      4.72     35.64     -0.35    -79.31      0.00     -3.81     -1.55      0.00      0.00    -35.06
 A:PRO_208         2.12     11.22      3.23    -15.07     -7.03     -0.29      0.00     -8.01     -0.05      0.00      0.00    -13.88
 A:TYR_209         7.45     10.12      7.11    -30.89     -8.48      1.78      0.00    -11.20     -0.33     -0.27      0.00    -24.70
 A:GLY_210         1.32      9.08      0.49    -30.30     -4.11      0.51      0.00     -1.91     -0.51      0.00      0.00    -25.41
 A:PHE_211         3.21     12.36      8.04    -27.26     -5.24      1.82      0.00     -9.69     -0.00     -0.02      0.00    -16.77
 A:TYR_212         7.48      7.90      5.99    -38.36     -4.18      0.36      0.00    -10.40     -0.22     -0.00      0.00    -31.44
 A:ARG_213         5.60      8.38      9.88   -102.99     -9.15     38.53      0.00     -8.61     -0.45     -0.06      0.00    -58.88
 A:GLU_214         3.19      8.77      6.49     34.34     -3.83    -84.43      0.00     -5.25     -0.21      0.00      0.00    -40.92
 A:VAL_215         7.26      7.40      2.66    -24.79     -2.82     -0.88      0.00     -5.90     -0.18      0.00      0.00    -17.24
 A:ARG_216         2.91     13.23     13.93    -94.45     -3.27     41.66      0.00     -5.50     -2.16     -0.22      0.00    -33.88
 A:PRO_217         4.52     11.33      4.04    -12.16     -1.01     -1.31      0.00     -2.10      0.00      0.00      0.00      3.31
 A:ASN_218         2.95      5.60     -1.85    -59.93     -2.52     -1.65      0.00     -2.87     -0.18     -0.00     -3.19    -63.62
 A:THR_219         4.28      6.01      1.81    -26.51      0.61     -0.48      0.00     -4.14     -0.13      0.00     -2.74    -21.29
 A:ALA_220         0.99      3.01      3.07    -31.08     -2.22     -0.00      0.00     -3.68     -0.13      0.00      0.00    -30.04
 A:SER_221         1.71      3.26      4.40    -29.90     -4.34      0.40      0.00     -4.57     -0.35      0.00     -2.97    -32.34
 A:ILE_222         2.34      9.97      9.14    -23.39     -4.17      1.21      0.00     -9.47     -0.07      0.00      0.00    -14.43
 A:VAL_223         2.51      6.60      4.23    -25.30     -6.94      0.34      0.00     -9.71     -0.23      0.00      0.00    -28.50
 A:VAL_224         1.65     12.77      5.11    -21.21     -6.63      0.46      0.00     -7.87     -0.09      0.00      0.00    -15.82
 A:ASP_225         3.16      5.48      3.68     44.08     -1.39   -102.69      0.00     -3.80     -0.63      0.00      0.00    -52.11
 A:ILE_226         2.47      8.80     13.64    -22.49     -2.84     -1.37      0.00     -8.45     -0.11      0.00      0.00    -10.34
 A:ASP_227         2.71      4.17     -0.60     59.84      0.99   -112.26      0.00     -1.66     -1.34      0.00      0.00    -48.16
 A:ASN_228         4.19      5.38      2.30    -60.64     -1.89     -7.55      0.00     -1.90     -0.65      0.00     -1.26    -62.01
 A:ILE_229         2.17      9.56     11.55    -27.49      1.37      0.24      0.00     -8.03     -0.06      0.00      0.00    -10.68
 A:TYR_230         2.33     13.04      2.60    -36.62     -2.07     -0.63      0.00    -10.27     -0.35     -0.01      0.00    -31.98
 A:GLN_231         1.83      9.00      1.17    -59.53     -2.43     -4.22      0.00     -2.12     -0.00     -0.03     -0.30    -56.63
 A:TRP_232         3.89     10.37      9.14    -30.42     -8.52      0.22      0.00    -10.86     -0.01     -0.29      0.00    -26.49
 A:HIS_233         3.07     10.34      3.32    -32.97     -0.45     -2.13      0.00     -1.76     -1.08     -0.03      0.00    -21.67
 A:ASP_234         3.49     11.61     -6.04     45.15     -0.19   -102.34      0.00     -3.66     -1.87      0.00      0.00    -53.86
 A:GLU_235         2.76      7.27      5.94     53.78     -2.87   -106.82      0.00     -2.55     -0.27      0.00      0.00    -42.76
 A:GLU_236         5.57      4.58      8.65     54.34     -0.83   -107.63      0.00     -1.59     -0.13      0.00      0.00    -37.03
 A:TRP_237         9.04      7.77      5.59    -38.34     -4.93      1.17      0.00     -8.12     -0.61     -0.35      0.00    -28.78
 A:LEU_238         2.80      8.20      6.63    -29.51     -4.82      1.50      0.00     -5.82     -0.21      0.00      0.00    -21.23
 A:GLU_239         2.26      4.17      5.61     53.14     -2.55   -106.37      0.00     -3.19     -0.44      0.00      0.00    -47.37
 A:LYS_240         3.47      9.27      2.45    -88.59      0.85     42.94      0.00      0.00     -0.28      0.00      0.00    -29.89
 A:ARG_241         3.95     10.26      9.43   -132.18     -4.51     66.53      0.00     -6.06     -1.87     -0.00      0.00    -54.46
 A:ARG_242         5.52      6.60      6.63   -121.94     -5.47     57.94      0.00     -7.22     -0.81     -0.00      0.00    -58.75
 A:ASN_243         1.68      8.32      0.50    -65.21     -1.21     -3.03      0.00     -1.34     -0.32      0.00     -0.67    -61.28
 A:SER_244         1.15      5.18      4.87    -26.66      1.86     -0.24      0.00     -1.48     -0.19      0.00     -1.86    -17.37
 A:ASP_245         3.61      4.22      2.11     57.91     -1.82    -99.41      0.00     -2.11     -0.49      0.00      0.00    -35.97
 A:PRO_246         4.13     12.76      2.92    -13.16     -6.88     -0.65      0.00     -7.23     -0.09      0.00      0.00     -8.21
 A:LEU_247         3.72      9.37      6.45    -22.70     -4.52      0.57      0.00     -6.53     -0.52      0.00      0.00    -14.17
 A:LYS_248         2.38     15.52      5.21    -97.90     -3.84     49.07      0.00      0.00     -1.45      0.00      0.00    -31.02
 A:GLN_249         3.83      5.95      7.46    -54.32     -4.99     -2.72      0.00     -3.58     -0.42     -0.00     -0.01    -48.82
 A:PRO_250         1.92      8.60      7.72    -13.64     -5.01     -1.41      0.00     -7.58     -0.00      0.00      0.00     -9.39
 A:VAL_251         1.90      9.08      4.60    -28.37     -5.52      1.55      0.00     -7.24     -0.22      0.00      0.00    -24.22
 A:SER_252         1.25      6.84     -0.89    -27.90     -2.74      1.15      0.00     -3.96     -0.48      0.00     -1.98    -28.73
 A:VAL_253         1.18      7.02      5.55    -25.00     -5.05     -0.72      0.00     -9.82     -0.21      0.00      0.00    -27.05
 A:TYR_254         4.51      8.25      5.93    -40.08     -7.76      4.20      0.00    -12.41     -0.76     -0.18      0.00    -38.31
 A:GLU_255         2.04      8.75      7.39     36.87     -6.71    -84.63      0.00     -7.98     -1.91      0.00      0.00    -46.18
 A:VAL_256         3.18     10.65      6.75    -28.30     -8.64      1.29      0.00    -12.08     -0.25      0.00      0.00    -27.40
 A:HIE_257         2.48     12.84      7.59    -39.69     -9.71      2.11      0.00     -7.23     -0.33     -0.15      0.00    -32.08
 A:LEU_258         2.21      5.74      3.99    -23.67     -5.27     -0.54      0.00    -11.01     -0.02      0.00      0.00    -28.58
 A:GLY_259         3.61      3.46      0.17    -32.45     -0.75     -0.19      0.00     -2.03     -0.12      0.00      0.00    -28.31
 A:SER_260         1.54      8.16     -0.23    -29.63     -3.59     -0.30      0.00     -3.96     -0.34      0.00     -2.96    -31.32
 A:TRP_261         2.58      7.75      5.42    -32.26    -10.18      1.66      0.00    -14.38     -0.33     -0.40      0.00    -40.15
 A:LEU_262         1.42      8.42      5.41    -27.94     -5.26      1.74      0.00     -6.51     -0.00      0.00      0.00    -22.72
 A:HIE_263         5.89     10.48      5.40    -37.57     -9.79     -0.82      0.00     -5.73     -0.12     -0.00      0.00    -32.25
 A:GLY_264         0.57      2.42     -0.20    -32.67     -1.64      0.15      0.00     -1.72     -0.23      0.00      0.00    -33.32
 A:SER_265         2.20      3.54     -3.87    -17.58     -1.31     -2.09      0.00     -2.36     -0.22      0.00     -2.89    -24.57
 A:SER_266         1.79      2.67      3.51    -24.23     -1.30     -1.48      0.00     -4.80     -0.15      0.00     -1.77    -25.76
 A:ALA_267         2.24      3.05      1.92    -26.86      2.40     -2.37      0.00     -1.23     -0.10      0.00      0.00    -20.94
 A:GLU_268         3.33      7.42      5.29     27.95      0.07    -84.23      0.00     -1.98     -1.18      0.00      0.00    -43.32
 A:LYS_269         1.84     10.72      4.39    -84.49     -3.80     39.92      0.00      0.00     -1.19      0.00      0.00    -32.61
 A:MET_270         1.25     10.93      3.55    -19.31     -9.12     -1.34      0.00    -11.85     -0.22      0.00      0.00    -26.12
 A:PRO_271         2.82      9.27      4.94    -13.31     -5.32      1.64      0.00     -5.13      0.00      0.00      0.00     -5.09
 A:LEU_272         2.45     11.06      4.50    -26.90     -3.68     -1.11      0.00    -10.38     -0.25      0.00      0.00    -24.31
 A:LEU_273         4.85     13.04      4.36    -27.88     -1.33      1.13      0.00     -8.14     -0.80      0.00      0.00    -14.77
 A:ASN_274         2.25      6.00     -1.04    -57.01      1.88     -6.50      0.00     -1.06     -0.02     -0.00     -2.86    -58.35
 A:GLY_275         0.80      3.18     -0.00    -30.74     -0.16     -0.70      0.00     -1.16     -0.24      0.00      0.00    -29.02
 A:GLU_276         1.47      6.79      7.37     36.09     -2.78    -87.77      0.00     -2.42     -0.02      0.00      0.00    -41.27
 A:ALA_277         0.97      2.88      3.40    -31.41     -2.36      0.72      0.00     -3.61     -0.22      0.00      0.00    -29.64
 A:ASP_278         0.67      3.65     -0.38     39.38      2.02    -88.82      0.00     -1.54     -1.17      0.00      0.00    -46.19
 A:PRO_279         1.84     14.03      3.06    -13.63     -4.72     -1.04      0.00     -6.59     -0.04      0.00      0.00     -7.10
 A:VAL_280         2.19      6.57      4.15    -24.42     -2.74      1.67      0.00     -8.23     -0.10      0.00      0.00    -20.89
 A:ILE_281         2.88      8.04     11.68    -26.98      0.32     -0.00      0.00     -6.68     -0.11      0.00      0.00    -10.86
 A:VAL_282         1.62      9.42      5.79    -29.60     -7.96      1.64      0.00     -7.72     -0.17      0.00      0.00    -26.99
 A:SER_283         3.60      3.74      0.49    -20.26     -3.88     -1.77      0.00     -4.58     -0.16      0.00     -4.80    -27.61
 A:GLU_284         3.73      8.98      6.15     35.29     -0.37    -85.41      0.00     -2.27     -0.02      0.00      0.00    -33.91
 A:TRP_285         5.58     10.27      4.54    -35.71     -0.64     -2.55      0.00     -6.73     -0.06     -0.77      0.00    -26.08
 A:ASN_286         1.49      7.40      6.75    -55.22     -1.58     -2.82      0.00     -2.80     -0.27     -0.00     -0.18    -47.22
 A:PRO_287         5.64     11.39      2.59    -16.41     -0.67     -0.03      0.00     -2.91     -0.14      0.00      0.00     -0.54
 A:GLY_288         0.60      6.43      1.27    -25.01     -0.36     -1.26      0.00     -1.04     -0.03      0.00      0.00    -19.41
 A:ALA_289         0.23      6.15      4.44    -32.34     -4.49      0.68      0.00     -3.30     -0.15      0.00      0.00    -28.77
 A:ARG_290         6.40     12.18      9.87   -132.61     -9.47     58.84      0.00    -11.23     -4.83      0.00      0.00    -70.85
 A:PHE_291         4.14      8.69      8.12    -31.63     -4.64      1.32      0.00    -10.48     -0.45     -0.02      0.00    -24.95
 A:LEU_292         0.91     13.45      6.57    -28.37     -8.67      0.89      0.00     -9.04     -0.00      0.00      0.00    -24.26
 A:SER_293         0.66      4.77     -0.23    -23.86     -0.82     -0.83      0.00     -5.73     -1.04      0.00     -2.46    -29.54
 A:TYR_294         4.13      6.40      4.55    -34.28     -6.75      2.36      0.00    -11.76     -0.25     -0.23      0.00    -35.82
 A:TYR_295         7.51      9.49      4.48    -28.59     -4.68     -4.21      0.00     -8.91     -0.06     -0.00      0.00    -24.98
 A:GLU_296         2.93      5.74     10.03     24.42     -4.35    -83.13      0.00     -5.99     -4.08      0.00      0.00    -54.43
 A:LEU_297         2.26      7.99      5.17    -31.78     -5.02      0.09      0.00    -10.42     -0.37      0.00      0.00    -32.09
 A:ALA_298         0.64      5.40      3.25    -30.88     -4.46     -0.57      0.00     -4.82     -0.11      0.00      0.00    -31.54
 A:GLU_299         2.72      8.75      5.63     37.65      0.93    -96.07      0.00     -2.30     -0.47      0.00      0.00    -43.15
 A:LYS_300         1.46     19.45      8.02    -79.37     -4.53     35.65      0.00      0.00     -0.17      0.00      0.00    -19.48
 A:LEU_301         1.49      6.64      5.04    -30.14     -2.75     -0.02      0.00    -13.65     -0.32      0.00      0.00    -33.70
 A:ILE_302         1.50     13.79     10.45    -15.77     -1.09      0.48      0.00    -10.16     -0.18      0.00      0.00     -0.98
 A:PRO_303         3.23     10.91      9.18    -13.67     -1.96     -1.88      0.00     -4.08     -0.06      0.00      0.00      1.67
 A:TYR_304         3.82      5.24      5.30    -34.06     -1.13     -1.98      0.00     -8.33     -0.70     -0.23      0.00    -32.08
 A:VAL_305         5.65      7.59      5.53    -27.55     -3.05     -1.46      0.00    -10.27     -0.39      0.00      0.00    -23.96
 A:LYS_306         1.38     13.50      4.63    -89.99     -1.52     46.86      0.00      0.00     -0.44      0.00      0.00    -25.58
 A:ASP_307         4.14      5.22      3.15     47.13     -0.37   -108.39      0.00     -1.61     -0.15      0.00      0.00    -50.86
 A:MET_308         3.85      8.44      6.75    -30.61     -8.73     -2.31      0.00    -10.01     -0.17      0.00      0.00    -32.78
 A:GLY_309         1.75      5.04      2.83    -36.10     -0.77     -0.77      0.00     -1.11     -0.24      0.00      0.00    -29.38
 A:TYR_310         4.77      7.10      4.54    -38.12     -6.72     -1.05      0.00    -11.08     -0.08     -0.44      0.00    -41.09
 A:THR_311         2.33      5.81      2.64    -34.95     -1.23      1.77      0.00     -5.09     -0.48      0.00     -3.03    -32.24
 A:HIE_312         3.02      8.09      6.42    -36.96     -9.19     -0.74      0.00     -7.08     -0.30     -0.00      0.00    -36.75
 A:ILE_313         3.84      8.28     12.02    -28.77     -4.80      0.10      0.00    -13.01     -0.22      0.00      0.00    -22.57
 A:GLU_314         2.72      9.48      8.82     44.68     -7.30    -87.71      0.00     -7.76     -0.80      0.00      0.00    -37.86
 A:LEU_315         3.83      6.72      5.51    -29.86     -6.98      1.01      0.00    -11.53     -0.25      0.00      0.00    -31.55
 A:LEU_316         4.37      8.33      8.93    -16.54     -5.55     -0.81      0.00     -9.93     -0.13      0.00      0.00    -11.33
 A:PRO_317         1.95      9.61      8.12    -15.93     -5.05      0.71      0.00     -8.29     -0.08      0.00      0.00     -8.95
 A:ILE_318         1.45     10.39     12.33    -26.14     -4.01      4.54      0.00     -9.90     -0.12      0.00      0.00    -11.46
 A:ALA_319         2.25      4.42      2.74    -33.33     -2.48     -0.64      0.00     -3.97     -0.19      0.00      0.00    -31.20
 A:GLU_320         4.52     10.52      2.46     16.88     -6.96    -73.66      0.00     -5.58     -2.67      0.00      0.00    -54.48
 A:HIS_321         4.69     10.04      4.92    -31.20    -10.73      2.19      0.00     -5.63     -0.99     -0.42      0.00    -27.14
 A:PRO_322         6.17     10.06      4.02    -16.78     -4.84      1.20      0.00     -5.68     -0.30      0.00      0.00     -6.15
 A:PHE_323         4.00     11.20      4.25    -28.18     -0.95      1.07      0.00     -5.14     -0.23     -0.00      0.00    -13.98
 A:ASP_324         2.41     10.96     -3.63      8.92      5.03    -72.98      0.00     -3.68     -4.00      0.00      0.00    -56.97
 A:GLY_325         0.73      3.30      1.10    -31.53     -0.42     -2.85      0.00     -2.22     -0.01      0.00      0.00    -31.88
 A:SER_326         2.64      4.52      0.67    -23.09     -3.12     -2.50      0.00     -3.71     -0.38      0.00     -4.53    -29.50
 A:TRP_327         6.06     12.13      1.61    -28.39     -6.90      0.84      0.00     -8.85     -0.16     -0.20      0.00    -23.86
 A:GLY_328         1.01      3.87      0.79    -34.67     -3.60     -0.64      0.00     -2.20     -0.22      0.00      0.00    -35.65
 A:TYR_329         3.31      9.52      5.66    -36.16     -2.67      1.98      0.00     -8.74     -0.39     -0.00      0.00    -27.49
 A:GLN_330         3.81     10.16      4.24    -67.16     -3.19     -0.53      0.00     -5.99     -0.13     -0.00      0.00    -58.80
 A:VAL_331         1.80      8.25      2.71    -27.66     -5.41      0.14      0.00     -8.55     -0.00      0.00      0.00    -28.72
 A:THR_332         1.37      4.62      1.98    -31.34     -2.79     -0.34      0.00     -5.69     -0.36      0.00     -3.02    -35.57
 A:GLY_333         0.59      3.39      1.67    -26.22     -3.97      0.49      0.00     -1.81     -0.21      0.00      0.00    -26.07
 A:PHE_334         5.83      6.80      9.10    -29.33     -4.95      2.08      0.00     -9.95     -0.23     -0.34      0.00    -20.98
 A:TYR_335         6.96      6.03      5.96    -42.51     -7.20      1.39      0.00    -11.02     -0.14     -0.42      0.00    -40.96
 A:SER_336         3.40      3.56      7.82    -16.78     -2.76      0.37      0.00     -4.07     -0.33      0.00     -3.55    -12.33
 A:PRO_337         1.92     10.40      5.16    -17.23     -5.31     -0.24      0.00     -8.13     -0.00      0.00      0.00    -13.43
 A:THR_338         1.79     10.92     -2.66    -24.37     -4.70     -0.71      0.00     -6.91     -1.08      0.00     -1.99    -29.71
 A:SER_339         1.54      5.40      1.02    -20.20     -2.58     -1.03      0.00     -4.02     -0.77      0.00     -3.01    -23.64
 A:ARG_340         5.15     10.16      9.41   -116.32     -1.37     43.65      0.00    -10.63     -3.56     -0.67      0.00    -64.18
 A:PHE_341         5.60      6.02      5.18    -34.03     -5.21      3.23      0.00    -11.92     -0.19     -0.34      0.00    -31.68
 A:GLY_342         0.35      2.19     -0.62    -30.49     -3.78      0.65      0.00     -2.59     -0.20      0.00      0.00    -34.48
 A:ARG_343         2.82     11.82      9.47   -114.54      1.76     58.70      0.00     -8.87     -2.87     -0.00      0.00    -41.71
 A:PRO_344         4.03     16.60      4.41    -16.26     -3.87      1.02      0.00     -9.75     -0.17      0.00      0.00     -4.00
 A:GLU_345         2.41      6.25      9.36     42.79     -3.75    -92.25      0.00     -7.55     -0.18      0.00      0.00    -42.92
 A:ASP_346         1.46      5.40     -2.85     25.67     -5.05    -87.17      0.00     -5.86     -2.84      0.00      0.00    -71.25
 A:PHE_347         1.77      6.35      5.31    -30.73     -5.36      2.39      0.00    -12.64     -0.30     -0.05      0.00    -33.27
 A:MET_348         2.51      7.04      6.45    -30.55    -10.09     -1.35      0.00    -14.33     -0.26      0.00      0.00    -40.59
 A:TYR_349         3.54      7.02      5.23    -41.78     -0.03     -0.04      0.00     -7.35     -0.63     -0.00      0.00    -34.03
 A:PHE_350         6.52     12.60      4.02    -29.13     -5.85     -0.39      0.00    -11.92     -0.23     -0.00      0.00    -24.38
 A:VAL_351         8.18      8.01      4.61    -25.14     -8.12      0.72      0.00     -9.43     -0.26      0.00      0.00    -21.44
 A:ASP_352         1.20      4.42      1.47     49.21     -6.68   -107.01      0.00     -3.77     -1.61      0.00      0.00    -62.77
 A:LYS_353         4.11     10.77      5.79   -104.19     -4.91     50.63      0.00      0.00     -0.56      0.00      0.00    -38.36
 A:CYS_354         1.56      4.21     -0.34    -32.07     -5.62     -1.68      0.00     -5.18     -0.32      0.00      0.00    -39.44
 A:HIP_355         3.49      9.71      6.65   -144.17     -4.79     87.24      0.00     -6.05     -2.74     -0.35      0.00    -51.01
 A:GLU_356         3.02      8.89      4.52     52.11     -0.90   -104.27      0.00     -1.82     -0.34      0.00      0.00    -38.78
 A:ASN_357         3.62      3.87     -0.38    -64.39      0.09     -3.08      0.00     -2.61     -0.55      0.00     -1.34    -64.78
 A:GLY_358         2.16      2.05      1.29    -31.55      1.63     -1.37      0.00     -1.44     -0.13      0.00      0.00    -27.37
 A:ILE_359         3.36      9.82     13.21    -28.46     -4.64      0.45      0.00     -8.22     -0.12      0.00      0.00    -14.60
 A:GLY_360         0.66      3.18     -0.47    -30.54     -4.34     -0.24      0.00     -2.28     -0.22      0.00      0.00    -34.26
 A:VAL_361         2.35      8.46      4.87    -26.34     -7.18      0.46      0.00     -8.89     -0.50      0.00      0.00    -26.78
 A:ILE_362         1.39     10.66     11.14    -27.11     -5.91      1.23      0.00    -10.90     -0.24      0.00      0.00    -19.74
 A:LEU_363         2.68      8.31      5.02    -26.83     -6.56      3.85      0.00     -9.97     -0.18      0.00      0.00    -23.67
 A:ASP_364         2.27      5.82      1.85     35.51     -4.53    -89.88      0.00     -4.70     -2.48      0.00      0.00    -56.15
 A:TRP_365         4.99     11.16      1.87    -36.55     -6.54      3.43      0.00    -13.79     -0.33     -0.01      0.00    -35.76
 A:VAL_366         3.30      6.07      5.47    -10.57     -4.46      1.34      0.00     -7.67     -0.06      0.00      0.00     -6.57
 A:PRO_367         2.93     14.37      1.52    -17.10     -6.91      1.24      0.00    -10.43     -0.10      0.00      0.00    -14.48
 A:GLY_368         3.90      3.87     -0.20    -27.01     -3.64      1.36      0.00     -2.30     -0.03      0.00      0.00    -24.06
 A:HIE_369         2.36      8.01      5.34    -43.08     -7.88      2.15      0.00     -4.97     -0.16     -0.19      0.00    -38.41
 A:PHE_370         8.20      7.42      6.13    -19.86     -8.18      1.42      0.00    -12.99     -0.24     -0.05      0.00    -18.15
 A:PRO_371         2.85     13.67      4.81    -11.06     -4.78      1.42      0.00     -7.70     -0.01      0.00      0.00     -0.81
 A:LYS_372         0.89      9.48      3.60    -80.62      0.63     36.07      0.00      0.00     -1.89      0.00      0.00    -31.85
 A:ASP_373         3.00      5.05     -2.14     27.85     -1.75    -83.83      0.00     -2.20     -0.06      0.00      0.00    -54.09
 A:SER_374         2.09      6.22     -1.00    -20.23      2.05     -2.06      0.00     -1.00     -0.33      0.00     -4.57    -18.82
 A:HIE_375         7.36      9.86      4.33    -40.46     -3.90     -0.04      0.00     -3.39     -0.30     -0.06      0.00    -26.59
 A:GLY_376         1.10      2.23     -0.64    -26.54     -2.27      0.34      0.00     -1.85     -0.41      0.00      0.00    -28.05
 A:LEU_377         4.35     12.28      5.18    -26.39     -6.47      1.16      0.00    -12.08     -0.10      0.00      0.00    -22.07
 A:ALA_378         1.71      4.71      3.03    -30.96     -1.35      0.91      0.00     -3.32     -0.21      0.00      0.00    -25.48
 A:TYR_379         6.72      6.27      6.04    -33.28     -2.97     -2.41      0.00     -4.81     -0.63     -0.27      0.00    -25.35
 A:PHE_380         5.98     10.45      6.20    -24.39     -4.57      0.50      0.00     -9.42     -0.21     -0.00      0.00    -15.45
 A:ASP_381         3.29      6.63     -5.13      6.20     -0.55    -64.35      0.00     -5.40     -1.77      0.00      0.00    -61.08
 A:GLY_382         1.37      1.80      1.11    -34.22     -1.09     -2.05      0.00     -1.98     -0.17      0.00      0.00    -35.24
 A:THR_383         4.35     10.20      1.10    -31.17     -1.54      1.66      0.00     -3.48     -0.98      0.00     -4.69    -24.56
 A:HIS_384         4.80      7.90      7.02    -27.38     -6.25     -3.85      0.00     -4.52     -0.44     -0.26      0.00    -22.99
 A:LEU_385         3.73      9.78      6.48    -24.54     -7.21      0.70      0.00    -10.94     -0.14      0.00      0.00    -22.14
 A:TYR_386         3.37      8.49      5.55    -38.41     -6.20      2.65      0.00    -13.78     -0.32     -0.36      0.00    -38.99
 A:GLU_387         3.63      7.82      6.74     15.85     -4.97    -70.16      0.00     -6.63     -1.10      0.00      0.00    -48.82
 A:HIE_388         5.09      8.35      5.40    -33.66     -7.89     -2.18      0.00     -4.22     -0.22     -0.05      0.00    -29.37
 A:ALA_389         1.74      2.34      3.64    -22.61     -1.06     -3.14      0.00     -2.12     -0.01      0.00      0.00    -21.21
 A:ASP_390         2.75      4.59      3.97      8.41      1.02    -66.88      0.00     -2.91     -2.36      0.00      0.00    -51.41
 A:PRO_391         6.06     11.67      3.90    -12.65     -6.17      0.18      0.00     -3.83     -0.10      0.00      0.00     -0.94
 A:ARG_392         5.21      8.26      5.92   -102.28     -1.85     35.30      0.00     -8.79     -2.15      0.00      0.00    -60.39
 A:ILE_393         1.72     12.04     10.88    -24.44     -6.35     -0.72      0.00     -8.36     -0.28      0.00      0.00    -15.50
 A:GLY_394         0.54      4.70      0.30    -31.58     -3.58     -0.29      0.00     -2.64     -0.24      0.00      0.00    -32.79
 A:GLU_395         1.48      6.80      8.75     15.00     -4.21    -75.22      0.00     -4.72     -1.99      0.00      0.00    -54.12
 A:HIE_396         3.56     12.63      6.79    -44.38     -7.87      1.68      0.00     -7.47     -0.47     -0.39      0.00    -35.93
 A:LYS_397         3.48     13.61      7.90    -73.83     -0.98     29.72      0.00      0.00     -1.07      0.00      0.00    -21.15
 A:GLU_398         4.45      9.43      5.97     26.94     -0.97    -83.33      0.00     -3.01     -0.09      0.00      0.00    -40.61
 A:TRP_399         7.98      8.70      3.35    -33.89     -3.62     -1.20      0.00     -8.98     -0.10     -0.64      0.00    -28.40
 A:GLY_400         2.13      3.14     -0.40    -37.32     -1.29      0.35      0.00     -0.88     -0.26      0.00      0.00    -34.52
 A:THR_401         5.96      7.06      2.50    -34.17     -4.32     -0.72      0.00     -4.93     -0.27      0.00     -2.50    -31.40
 A:LEU_402         1.14     10.16      3.86    -25.96     -7.16      0.19      0.00     -8.36     -0.24      0.00      0.00    -26.38
 A:VAL_403         2.38      8.99      3.96    -29.56     -4.50      0.49      0.00     -6.31     -0.21      0.00      0.00    -24.77
 A:PHE_404         1.95      6.55      6.18    -26.44     -7.78      0.80      0.00    -12.18     -0.04     -0.09      0.00    -31.04
 A:ASN_405         1.91      8.87      6.02    -61.22     -6.20     -2.05      0.00     -4.32     -0.24     -0.05     -0.07    -57.38
 A:TYR_406         5.45      7.23      3.96    -38.81     -5.55      1.50      0.00    -11.37     -0.53     -1.07      0.00    -39.19
 A:GLY_407         1.81      4.95      0.44    -28.34     -0.60     -2.58      0.00     -1.06     -0.03      0.00      0.00    -25.40
 A:ARG_408         4.96     12.19      9.70    -93.49     -7.70     32.65      0.00     -6.29     -0.30     -0.30      0.00    -48.58
 A:HIE_409         3.70     11.94      7.77    -39.82     -6.12     -1.42      0.00     -3.69     -0.57     -0.00      0.00    -28.19
 A:GLU_410         3.14      4.96      5.40     27.09     -6.92    -81.01      0.00     -6.57     -0.15      0.00      0.00    -54.06
 A:VAL_411         1.00      7.18      3.29    -24.38     -2.48     -0.26      0.00     -9.93     -0.07      0.00      0.00    -25.65
 A:ARG_412         6.07     12.92     11.07   -121.67     -3.73     52.80      0.00     -7.91     -1.63     -0.00      0.00    -52.08
 A:ASN_413         2.55      6.20      3.34    -73.44     -4.72     -0.20      0.00     -4.17     -0.51     -0.13     -0.00    -71.07
 A:PHE_414         5.87      6.61      2.35    -32.80     -6.54      1.26      0.00    -11.25     -0.27     -0.63      0.00    -35.40
 A:LEU_415         3.11      9.27      6.76    -28.72     -9.48      2.40      0.00    -10.73     -0.34      0.00      0.00    -27.73
 A:VAL_416         2.30      9.84      5.55    -24.28     -5.40      0.84      0.00     -7.99     -0.23      0.00      0.00    -19.37
 A:ALA_417         3.09      4.88      3.73    -31.49     -5.33      0.42      0.00     -4.71     -0.26      0.00      0.00    -29.68
 A:ASN_418         0.98      3.69      3.43    -70.51     -3.28     -2.99      0.00     -4.82     -0.47     -0.76     -0.00    -74.73
 A:VAL_419         2.78     12.01      3.81    -24.39     -6.17      0.39      0.00    -10.05     -0.16      0.00      0.00    -21.79
 A:LEU_420         2.10      9.08      5.79    -29.54    -10.62      0.79      0.00    -10.57     -0.31      0.00      0.00    -33.28
 A:PHE_421         3.39      7.74      7.15    -30.08     -3.85     -0.53      0.00    -12.38     -0.27     -0.35      0.00    -29.18
 A:TRP_422         4.92      9.85      6.44    -34.53    -10.83      5.01      0.00    -13.44     -0.29     -0.43      0.00    -33.32
 A:PHE_423         4.49      7.49      8.17    -27.28     -6.91      0.03      0.00    -12.12     -0.17     -0.04      0.00    -26.33
 A:ASP_424         6.66      5.07      4.42     54.28     -6.04   -104.77      0.00     -2.90     -0.74      0.00      0.00    -44.03
 A:LYS_425         2.32     12.48      6.39   -114.24     -4.40     56.99      0.00      0.00     -3.48      0.00      0.00    -43.95
 A:TYR_426         4.62      4.89      4.39    -37.13     -8.31      2.68      0.00    -11.70     -0.14     -0.15      0.00    -40.85
 A:HIS_427         5.44     10.57      6.71    -36.96     -7.57      0.82      0.00     -5.07     -1.01     -0.26      0.00    -27.31
 A:VAL_428         0.87      9.63      4.60    -21.38     -7.25     -0.78      0.00     -9.46     -0.29      0.00      0.00    -24.06
 A:ASP_429         1.64      4.32     -2.41     32.39     -3.16    -90.59      0.00     -4.20     -3.54      0.00      0.00    -65.56
 A:GLY_430         0.47      2.70      0.39    -35.17     -3.02     -1.11      0.00     -3.28     -0.07      0.00      0.00    -39.09
 A:ILE_431         2.35     16.19     13.93    -27.05     -6.02      1.30      0.00    -10.32     -0.19      0.00      0.00     -9.80
 A:ARG_432         1.93     10.42     14.58   -138.78     -6.02     64.10      0.00     -9.95     -3.36     -0.14      0.00    -67.22
 A:VAL_433         1.91      8.44      4.93    -27.87     -3.82      1.54      0.00     -8.87     -0.24      0.00      0.00    -23.99
 A:ASP_434         6.17      2.84      4.45     48.92     -2.81    -99.54      0.00     -3.78     -1.23      0.00      0.00    -44.97
 A:ALA_435         0.74      3.08      5.12    -34.60     -1.08      2.09      0.00     -3.24     -0.31      0.00      0.00    -28.19
 A:VAL_436         3.71     11.34      4.03    -28.69     -2.07      1.72      0.00    -11.46     -0.34      0.00      0.00    -21.75
 A:ALA_437         3.68      4.09      3.49    -33.19     -3.68      0.40      0.00     -5.77     -0.15      0.00      0.00    -31.13
 A:SER_438         3.23      3.73     -0.27    -28.70     -2.19     -1.24      0.00     -4.55     -0.44      0.00     -4.64    -35.06
 A:MET_439         3.45      4.83      9.87    -28.12     -9.15      1.35      0.00    -12.64     -0.21      0.00      0.00    -30.62
 A:LEU_440         1.48      8.17      7.30    -32.53     -6.99      1.01      0.00    -14.33     -0.26      0.00      0.00    -36.15
 A:TYR_441         6.72      5.27      7.54    -37.53     -6.45     -0.61      0.00     -8.49     -0.90     -0.09      0.00    -34.53
 A:ARG_442         2.51     15.18     10.24   -104.66     -7.70     42.07      0.00    -10.46     -0.86     -0.17      0.00    -53.85
 A:ASN_443         2.13      3.47     -2.42    -64.08     -2.46     -2.66      0.00     -3.42     -0.13     -0.00     -2.95    -72.51
 A:TYR_444         8.86      3.88      6.13    -34.74     -2.83      1.28      0.00     -9.23     -0.11     -0.16      0.00    -26.92
 A:LEU_445         2.22     16.55      4.81    -24.18     -4.69      0.49      0.00    -10.02     -0.10      0.00      0.00    -14.92
 A:ARG_446         4.93     15.12      9.96   -115.93    -11.26     48.59      0.00     -7.85     -1.02     -0.07      0.00    -57.53
 A:LYS_447         2.59     10.70      1.88    -69.97     -2.51     27.87      0.00      0.00     -0.11      0.00      0.00    -29.55
 A:GLU_448         2.97      8.45      0.63     31.40      0.14    -84.99      0.00     -0.74     -0.03      0.00      0.00    -42.16
 A:GLY_449         1.42      2.58      0.55    -27.66     -1.83     -1.30      0.00     -0.67     -0.02      0.00      0.00    -26.93
 A:GLU_450         3.25     10.05      6.75     15.34      1.53    -71.55      0.00     -2.67     -1.10      0.00      0.00    -38.40
 A:TRP_451         5.65      8.88      5.72    -35.30     -4.82     -2.34      0.00    -10.11     -0.03     -0.00      0.00    -32.34
 A:ILE_452         2.29      9.67     11.73    -26.79     -4.49      1.37      0.00     -7.66     -0.40      0.00      0.00    -14.27
 A:ALA_453         0.65      3.56      3.05    -28.61     -1.50     -1.01      0.00     -3.33     -0.05      0.00      0.00    -27.24
 A:ASN_454         3.94      4.32      0.17    -63.54     -0.90     -4.18      0.00     -3.59     -0.71     -0.29     -3.66    -68.45
 A:GLU_455         2.23      7.28      3.70     35.12      1.63    -88.29      0.00     -2.26     -0.01      0.00      0.00    -40.59
 A:TYR_456         6.91      7.96      7.89    -35.25      3.53     -4.79      0.00     -3.80     -0.09     -0.22      0.00    -17.86
 A:GLY_457         0.51      2.30     -0.30    -29.77     -0.08     -2.55      0.00     -0.76     -0.16      0.00      0.00    -30.79
 A:GLY_458         1.65      2.98     -1.10    -33.21     -0.90      2.07      0.00     -1.20     -0.24      0.00      0.00    -29.93
 A:ASP_459         1.67      4.30     -4.43     39.55     -2.09    -96.81      0.00     -3.15     -0.20      0.00      0.00    -61.16
 A:GLU_460         2.00      6.52      4.56     27.98     -1.73    -91.01      0.00     -4.15     -0.35      0.00      0.00    -56.17
 A:HIS_461         5.56     11.72      6.67    -38.07     -7.72      1.51      0.00     -6.20     -0.40     -0.12      0.00    -27.06
 A:ILE_462         3.38     10.32     10.24    -24.83     -0.90     -0.36      0.00     -5.24     -0.18      0.00      0.00     -7.57
 A:GLU_463         3.53     11.78      5.58     23.32     -2.68    -78.67      0.00     -4.62     -0.17      0.00      0.00    -41.94
 A:ALA_464         0.83      8.66      5.36    -32.66     -4.86      0.63      0.00     -6.02     -0.25      0.00      0.00    -28.31
 A:VAL_465         1.50      7.99      5.00    -31.28     -3.50     -0.21      0.00     -9.27     -0.26      0.00      0.00    -30.02
 A:SER_466         1.65      3.72     -0.25    -19.23     -1.37     -4.38      0.00     -3.08     -0.16      0.00     -2.79    -25.90
 A:PHE_467         4.25      8.10      3.86    -25.86     -1.62      0.68      0.00    -13.26     -0.34     -1.07      0.00    -25.25
 A:ILE_468         2.81     12.90     10.31    -26.56     -4.65      0.17      0.00    -13.35     -0.29      0.00      0.00    -18.67
 A:ARG_469         2.88     10.73      8.43   -112.24     -5.20     44.25      0.00     -8.72     -0.63     -0.00      0.00    -60.50
 A:GLU_470         2.70      7.75      6.96     35.12     -3.40    -89.37      0.00     -5.43     -0.86      0.00      0.00    -46.52
 A:VAL_471         0.70      7.16      4.92    -28.00     -5.05     -0.36      0.00     -8.75     -0.35      0.00      0.00    -29.72
 A:ASN_472         1.80      5.06      3.21    -70.56     -2.32     -3.62      0.00     -4.29     -0.34     -0.26     -4.06    -75.39
 A:THR_473         5.87      9.93      7.07    -31.68     -2.97     -1.10      0.00     -4.12     -0.43      0.00     -4.58    -22.00
 A:LEU_474         2.81     11.41      6.98    -26.17     -4.78      0.96      0.00     -8.78     -0.32      0.00      0.00    -17.90
 A:LEU_475         2.56      7.71      6.40    -30.66     -4.93      1.59      0.00    -12.28     -0.24      0.00      0.00    -29.85
 A:PHE_476         3.57      9.80      8.74    -29.93     -3.74      1.20      0.00     -8.48     -0.09     -0.12      0.00    -19.06
 A:GLU_477         2.21      9.49     10.09     32.92     -3.79    -89.37      0.00     -5.38     -0.69      0.00      0.00    -44.51
 A:TYR_478         2.33     10.66      5.30    -40.56     -4.93      0.94      0.00    -12.38     -0.57     -0.01      0.00    -39.23
 A:PHE_479         2.34      8.95      7.53    -19.34     -3.72      3.42      0.00     -9.46     -0.12     -0.13      0.00    -10.52
 A:PRO_480         2.56     11.34      5.64    -12.26     -3.67     -0.22      0.00     -5.68     -0.00      0.00      0.00     -2.30
 A:GLY_481         2.70      2.58      0.21    -26.22     -4.01     -0.91      0.00     -1.98     -0.00      0.00      0.00    -27.63
 A:ILE_482         3.27     11.70     12.87    -28.65     -7.44      0.25      0.00    -10.47     -0.12      0.00      0.00    -18.60
 A:LEU_483         3.67     12.11      8.17    -28.68     -8.56      2.17      0.00    -11.29     -0.17      0.00      0.00    -22.59
 A:SER_484         2.85      6.15     -1.53    -25.00     -7.05      1.90      0.00     -4.84     -0.44      0.00     -1.93    -29.88
 A:ILE_485         3.18      7.52     10.08    -23.62     -9.65      1.54      0.00    -13.42     -0.22      0.00      0.00    -24.58
 A:ALA_486         3.03      2.77      3.52    -31.21     -4.72      0.70      0.00     -5.15     -0.20      0.00      0.00    -31.26
 A:GLU_487         2.74     10.56      4.80     45.53     -6.43    -94.76      0.00     -6.23     -0.82      0.00      0.00    -44.59
 A:GLU_488         0.92      8.40      2.49     39.78     -5.18    -92.30      0.00     -6.09     -2.60      0.00      0.00    -54.58
 A:SER_489         0.92      4.15      4.44    -23.53      0.27     -5.24      0.00     -2.98     -0.51      0.00     -4.74    -27.23
 A:THR_490         2.74      9.10      4.64    -22.71      0.39     -0.55      0.00     -3.08     -0.76      0.00     -1.91    -12.15
 A:GLU_491         4.41      8.75     11.03     61.18      0.70   -110.06      0.00     -1.27     -0.01      0.00      0.00    -25.27
 A:TRP_492         6.49      5.58      5.87    -32.81     -5.02     -0.70      0.00    -12.11     -0.52     -0.09      0.00    -33.32
 A:GLU_493         5.00      6.56      8.72     42.93      1.78    -95.76      0.00     -1.29     -0.01      0.00      0.00    -32.06
 A:LYS_494         5.21      9.02      3.84    -82.66     -4.07     38.08      0.00      0.00     -0.46      0.00      0.00    -31.06
 A:VAL_495         2.27     10.90      5.15    -31.57     -5.81      1.02      0.00     -7.65     -0.77      0.00      0.00    -26.46
 A:SER_496         5.45      6.75      2.35    -27.89      0.73     -1.19      0.00     -4.50     -1.22      0.00     -3.00    -22.52
 A:ARG_497         4.70     10.50     11.33   -115.40     -3.55     62.17      0.00     -4.89     -1.37     -0.00      0.00    -36.51
 A:PRO_498         1.87     12.00      5.15    -18.02     -1.32      0.63      0.00     -6.32     -0.31      0.00      0.00     -6.31
 A:VAL_499         2.90      9.45      5.66    -22.46     -2.79     -0.51      0.00     -6.76     -0.07      0.00      0.00    -14.57
 A:TYR_500         8.17      7.91      7.58    -32.28      3.28     -3.76      0.00     -4.77     -0.00      0.00      0.00    -13.87
 A:ASP_501         7.10      6.59      0.42     32.85     -1.42    -91.22      0.00     -2.91     -0.25      0.00      0.00    -48.83
 A:GLY_502         1.74      1.63     -0.82    -33.03      0.58     -0.42      0.00     -0.59     -0.34      0.00      0.00    -31.23
 A:GLY_503         0.81      3.12     -1.54    -33.84     -2.04      0.61      0.00     -1.77     -0.30      0.00      0.00    -34.95
 A:LEU_504         0.66     10.45      5.09    -28.37     -7.36      0.40      0.00    -13.31     -0.25      0.00      0.00    -32.70
 A:GLY_505         3.44      3.79      1.59    -31.67     -2.23     -1.60      0.00     -2.18     -0.13      0.00      0.00    -28.99
 A:PHE_506         2.91      5.13      5.15    -29.37     -4.20     -0.03      0.00    -11.28     -0.10     -0.26      0.00    -32.05
 A:ASN_507         3.78      8.73     -0.20    -66.73     -3.87      0.52      0.00     -3.65     -0.46     -0.12     -4.49    -66.50
 A:LEU_508         5.81      6.77      6.73    -30.08     -8.59      0.82      0.00    -12.62     -0.19      0.00      0.00    -31.37
 A:LYS_509         3.50     12.93      6.82   -103.61     -7.71     52.91      0.00      0.00     -1.40      0.00      0.00    -36.57
 A:TRP_510         3.44     12.31      7.08    -38.52     -6.46      5.06      0.00    -12.68     -0.36     -0.08      0.00    -30.21
 A:ASP_511         2.35      8.57      3.77     45.90     -0.66   -102.16      0.00     -2.85     -1.02      0.00      0.00    -46.09
 A:MET_512         4.30      7.84      6.21    -27.94     -6.86     -1.32      0.00     -8.81     -0.19      0.00      0.00    -26.76
 A:GLY_513         1.86      3.70      1.08    -31.07     -0.97     -1.10      0.00     -1.25     -0.34      0.00      0.00    -28.09
 A:TRP_514         5.54      8.68      6.75    -35.52     -7.21      1.31      0.00    -13.90     -0.66     -0.62      0.00    -35.63
 A:MET_515         2.50     11.33      4.38    -31.01     -7.31     -1.36      0.00    -13.29     -0.22      0.00      0.00    -34.97
 A:HIS_516         7.21      6.53      5.84    -36.30     -5.48     -0.69      0.00     -3.20     -0.37      0.00      0.00    -26.46
 A:ASP_517         2.50      5.07     -3.64     53.86     -1.44   -111.99      0.00     -2.43     -0.31      0.00      0.00    -58.38
 A:MET_518         1.81      6.97      9.59    -35.09     -7.93      1.56      0.00    -11.40     -0.30      0.00      0.00    -34.79
 A:LEU_519         3.76      8.48      7.01    -28.58     -6.92      1.58      0.00     -8.69     -0.13      0.00      0.00    -23.49
 A:ASP_520         4.60      6.31     -1.36     51.55     -3.40   -108.83      0.00     -2.44     -0.30      0.00      0.00    -53.87
 A:TYR_521         5.72      5.82      5.85    -41.89     -7.04      1.92      0.00    -11.17     -0.36     -0.15      0.00    -41.29
 A:PHE_522         6.81     11.10      7.33    -28.56     -6.92      3.21      0.00    -12.08     -0.12     -0.17      0.00    -19.41
 A:ASN_523         2.30      4.44      2.51    -61.30     -2.51     -5.31      0.00     -2.18     -0.10      0.00     -0.00    -62.16
 A:ILE_524         7.42      7.19      9.27    -24.05     -3.97      1.48      0.00     -6.45     -0.51      0.00      0.00     -9.63
 A:ASP_525         4.16      9.19      1.73     29.59     -0.00    -80.12      0.00     -3.37     -0.61      0.00      0.00    -39.43
 A:PRO_526         2.07     18.56      4.08    -13.43     -2.61     -1.07      0.00     -6.89     -0.04      0.00      0.00      0.67
 A:TYR_527         3.88      8.99      6.78    -32.71      1.04     -2.03      0.00     -4.66     -0.54     -0.23      0.00    -19.47
 A:PHE_528         3.93      7.95      9.59    -30.77      0.00     -0.48      0.00     -7.03     -0.39     -0.08      0.00    -17.28
 A:ARG_529         3.87     11.32      9.93   -127.95     -7.31     58.47      0.00    -10.06     -1.71     -0.05      0.00    -63.48
 A:GLN_530         1.82      5.63      4.03    -71.15     -3.49     -1.71      0.00     -5.08     -0.31     -0.54      0.00    -70.79
 A:TYR_531         4.25      5.01      6.84    -35.78      0.04     -2.69      0.00     -5.05     -0.12     -0.38      0.00    -27.89
 A:HIS_532         3.58      9.87      3.57    -34.33     -3.45     -2.24      0.00     -4.12     -0.28     -0.00      0.00    -27.41
 A:GLN_533         1.19      6.81      4.02    -64.70     -5.03     -0.48      0.00     -4.63     -0.40     -0.01     -1.90    -65.12
 A:ASN_534         4.66      2.96     -2.28    -65.09      1.35     -1.66      0.00     -2.11     -0.31     -0.34     -3.37    -66.19
 A:ASN_535         2.49      8.35     -0.39    -64.21     -3.53     -1.79      0.00     -3.50     -0.23     -0.35     -4.10    -67.25
 A:VAL_536         2.94      8.56      4.84    -28.99     -4.84      0.21      0.00     -8.41     -0.22      0.00      0.00    -25.92
 A:THR_537         1.07      4.02      3.73    -31.89     -2.87     -0.71      0.00     -5.29     -0.34      0.00     -2.16    -34.43
 A:PHE_538         4.88     10.59      3.43    -27.68      1.89     -0.02      0.00     -5.16     -0.27     -0.10      0.00    -12.43
 A:SER_539         2.26      6.84      3.25    -29.62     -1.95     -0.01      0.00     -4.11     -0.42      0.00     -3.32    -27.08
 A:MET_540         1.44      9.00      6.73    -26.20     -6.61     -0.53      0.00    -11.59     -0.13      0.00      0.00    -27.88
 A:LEU_541         3.06     11.07      5.46    -27.48     -2.25     -0.98      0.00     -3.53     -0.15      0.00      0.00    -14.80
 A:TYR_542         4.66      9.33      1.93    -39.47      1.48     -1.03      0.00     -4.95     -0.56     -0.10      0.00    -28.71
 A:TYR_543         2.33      9.06      7.83    -34.97     -5.52      0.57      0.00    -12.37     -0.35     -0.23      0.00    -33.65
 A:TYR_544         3.97      8.13      4.38    -36.49     -2.43      0.46      0.00     -7.21     -0.28     -0.20      0.00    -29.67
 A:ASN_545         2.00      3.58      2.81    -59.00      2.28     -3.38      0.00     -1.96     -0.14     -0.00     -4.04    -57.86
 A:GLU_546         3.58      8.73      7.42     34.44     -1.69    -91.81      0.00     -3.45     -1.84      0.00      0.00    -44.62
 A:ASN_547         7.03      7.21      3.49    -61.72     -6.88     -2.74      0.00     -4.22     -0.64     -0.67     -4.57    -63.72
 A:PHE_548         4.00     13.27     10.62    -29.67     -4.30      0.76      0.00     -9.67     -0.10     -0.19      0.00    -15.28
 A:MET_549         3.44      8.09      8.38    -31.97    -11.99     -1.57      0.00    -14.06     -0.15      0.00      0.00    -39.84
 A:LEU_550         2.19     11.32      7.18    -29.80     -6.74      3.69      0.00     -9.91     -0.23      0.00      0.00    -22.31
 A:ALA_551         2.16      3.99      4.32    -27.22     -5.78     -1.09      0.00     -5.95     -0.00      0.00      0.00    -29.58
 A:LEU_552         5.17     12.78      8.56    -31.15     -6.68      3.16      0.00    -14.42     -0.19      0.00      0.00    -22.77
 A:SER_553         1.49      5.93      4.71    -25.40     -3.78     -2.92      0.00     -5.61     -0.14      0.00     -2.53    -28.24
 A:HIP_554         4.66     12.64     12.39   -131.67     -8.25     82.62      0.00     -6.41     -1.90     -0.09      0.00    -36.01
 A:ASP_555         4.27      8.11     -2.83     50.93     -4.46   -101.41      0.00     -2.73     -0.56      0.00      0.00    -48.68
 A:GLU_556         7.97      5.00      5.97     40.84     -0.15    -95.33      0.00     -4.78     -1.66      0.00      0.00    -42.14
 A:ILE_557         1.17      4.53     10.51    -27.58     -4.09      2.24      0.00    -10.29     -0.10      0.00      0.00    -23.60
 A:VAL_558         2.75      5.80      5.20    -25.69     -6.15      1.19      0.00     -7.65     -0.05      0.00      0.00    -24.60
 A:HIE_559         2.11     12.40      5.34    -32.37     -3.12     -5.59      0.00     -1.89     -0.01     -0.01      0.00    -23.13
 A:GLY_560         1.80      3.23      0.43    -25.64     -0.51     -3.49      0.00     -0.42     -0.30      0.00      0.00    -24.90
 A:LYS_561         2.56     10.98      4.39   -104.57     -1.12     53.10      0.00      0.00     -2.11      0.00      0.00    -36.79
 A:SER_562         3.87      5.52      6.55    -19.70     -1.38     -4.33      0.00     -1.56     -0.42      0.00     -2.46    -13.91
 A:ASN_563         1.15      3.07      1.36    -62.91     -5.29     -2.22      0.00     -4.18     -0.40     -0.00     -0.03    -69.45
 A:MET_564         0.82      7.89      6.22    -27.58     -8.34     -0.32      0.00    -13.58     -0.13      0.00      0.00    -35.03
 A:LEU_565         2.75     10.19      5.68    -27.29     -6.43      0.56      0.00     -9.54     -0.10      0.00      0.00    -24.18
 A:GLY_566         2.55      5.21      0.05    -28.15     -2.28     -2.99      0.00     -1.23     -0.07      0.00      0.00    -26.91
 A:LYS_567         3.43     10.18      6.72    -94.50     -5.76     45.24      0.00      0.00     -0.88      0.00      0.00    -35.57
 A:MET_568         2.67      7.26      8.73    -18.80     -7.24     -2.05      0.00     -9.12     -0.08      0.00      0.00    -18.64
 A:PRO_569         4.57     15.54      1.10    -15.68     -4.39      0.75      0.00     -5.15     -0.15      0.00      0.00     -3.41
 A:GLY_570         0.67      2.44     -0.95    -24.58     -0.23     -0.92      0.00     -0.86     -0.36      0.00      0.00    -24.79
 A:ASP_571         1.31      5.75     -4.31     23.60      0.23    -79.04      0.00     -1.63     -0.65      0.00      0.00    -54.73
 A:GLU_572         2.05      8.63      3.54     31.29      0.14    -83.17      0.00     -2.58     -0.13      0.00      0.00    -40.22
 A:TRP_573         3.02      8.14      4.97    -37.54     -3.77      1.81      0.00     -7.53     -0.62     -0.17      0.00    -31.69
 A:GLN_574         3.54      8.17      3.50    -70.01     -5.20     -3.02      0.00     -5.18     -0.52     -0.00      0.00    -68.72
 A:LYS_575         3.39     13.87      8.68    -83.81     -8.38     35.43      0.00      0.00     -0.59      0.00      0.00    -31.41
 A:TYR_576         4.89      8.30      9.21    -38.47     -7.60      0.92      0.00     -8.93     -0.33     -0.02      0.00    -32.04
 A:ALA_577         3.79      2.56      3.09    -31.24     -6.20      0.26      0.00     -5.48     -0.25      0.00      0.00    -33.46
 A:ASN_578         6.02      7.39      1.53    -67.04     -6.04     -0.85      0.00     -5.72     -0.98     -0.00     -0.29    -65.98
 A:VAL_579         1.29      8.18      7.28    -26.61     -5.61      0.91      0.00    -10.29     -0.22      0.00      0.00    -25.07
 A:ARG_580         2.52     12.52     10.29   -129.49     -6.16     55.46      0.00    -10.24     -1.66     -0.17      0.00    -66.92
 A:ALA_581         1.09      5.67      3.47    -32.39     -5.85     -0.34      0.00     -4.75     -0.19      0.00      0.00    -33.28
 A:LEU_582         3.56     10.74      6.27    -30.60     -8.09      0.54      0.00    -13.03     -0.30      0.00      0.00    -30.89
 A:PHE_583         4.68      9.73      5.41    -33.92     -6.12      3.11      0.00    -14.93     -0.25     -0.09      0.00    -32.37
 A:THR_584         3.83      9.35      5.40    -32.29     -2.18      0.49      0.00     -8.59     -0.37      0.00     -2.00    -26.35
 A:TYR_585         3.49      3.64      4.96    -36.48     -4.63      3.97      0.00    -10.44     -0.47     -0.21      0.00    -36.17
 A:MET_586         2.99      7.83      4.51    -29.15    -10.04      0.21      0.00    -13.48     -0.32      0.00      0.00    -37.46
 A:TYR_587         3.89      9.88      8.42    -45.57     -4.74      0.31      0.00    -10.03     -0.36     -0.30      0.00    -38.49
 A:THR_588         3.77      9.12      3.57    -34.05     -4.49     -0.68      0.00     -7.39     -0.68      0.00     -4.08    -34.91
 A:HIS_589         3.02      7.96      5.79    -26.38     -5.24     -0.44      0.00     -6.49     -0.52     -0.67      0.00    -22.97
 A:PRO_590         4.27     12.31      4.32    -14.58     -6.43      0.87      0.00     -8.83     -0.21      0.00      0.00     -8.28
 A:GLY_591         0.96      4.38      0.38    -29.89     -5.15     -0.65      0.00     -2.24     -0.23      0.00      0.00    -32.44
 A:LYS_592         2.73      7.89      5.89   -106.21     -3.76     52.43      0.00      0.00     -1.91      0.00      0.00    -42.94
 A:LYN_593         4.05     14.03      4.95    -34.04     -8.22      2.49      0.00      0.00     -0.44      0.00      0.00    -17.17
 A:THR_594         1.16      8.31      6.61    -27.81     -6.94      0.79      0.00     -7.40     -0.73      0.00     -2.91    -28.91
 A:MET_595         1.51      7.77      5.05    -30.68     -8.59      1.11      0.00    -11.62     -0.21      0.00      0.00    -35.66
 A:PHE_596         8.39      6.36      4.70    -29.26     -4.10      2.36      0.00    -14.51     -0.17     -0.10      0.00    -26.34
 A:MET_597         3.07      9.30      3.62    -32.41    -10.67      1.25      0.00    -14.99     -0.22      0.00      0.00    -41.04
 A:SER_598         2.11      8.11     -1.33    -24.54     -1.24      0.18      0.00     -5.01     -0.83      0.00     -4.58    -27.13
 A:MET_599         2.39     10.73      4.08    -24.79     -7.55      0.24      0.00    -14.13     -0.14      0.00      0.00    -29.16
 A:GLU_600         2.58      8.31      6.33     28.25     -4.95    -78.72      0.00     -6.77     -1.43      0.00      0.00    -46.41
 A:PHE_601         3.65      7.75      3.77    -30.04     -6.64      1.42      0.00    -11.23     -0.29     -0.11      0.00    -31.72
 A:GLY_602         0.40      5.28      1.29    -31.00     -1.51     -1.05      0.00     -2.29     -0.19      0.00      0.00    -29.07
 A:GLN_603         2.50     10.88      4.93    -63.80     -8.61      0.44      0.00     -6.27     -0.38     -0.00      0.00    -60.30
 A:TRP_604         4.02     10.52      6.72    -33.45     -5.75      0.88      0.00     -7.33     -0.04     -0.01      0.00    -24.44
 A:SER_605         1.70      5.96      2.85    -28.27     -1.19      1.30      0.00     -2.01     -0.25      0.00     -2.60    -22.52
 A:GLU_606         1.98      7.03      9.21     30.52     -4.37    -83.38      0.00     -4.20     -0.95      0.00      0.00    -44.15
 A:TRP_607         4.33     13.10      5.77    -34.67     -7.29      2.34      0.00    -12.63     -0.17     -0.30      0.00    -29.52
 A:ASN_608         0.62      4.91      4.35    -62.89     -1.22     -0.81      0.00     -2.28     -0.17     -0.01     -0.14    -57.62
 A:VAL_609         1.50     11.11      3.79    -20.73     -6.13     -1.29      0.00     -7.23     -0.04      0.00      0.00    -19.02
 A:TRP_610         3.76     15.01      5.78    -37.26     -1.08     -0.12      0.00    -10.60     -0.16     -0.78      0.00    -25.46
 A:GLY_611         0.93      2.81     -0.02    -32.71     -1.36      1.95      0.00     -0.97     -0.13      0.00      0.00    -29.49
 A:ASP_612         3.03      7.58     -6.28     41.56     -1.36    -97.88      0.00     -2.92     -0.00      0.00      0.00    -56.26
 A:LEU_613         2.55     13.03      4.38    -27.12     -6.77     -1.09      0.00     -9.85     -0.18      0.00      0.00    -25.04
 A:GLU_614         3.90     11.93      4.53     26.17     -4.30    -82.22      0.00     -4.76     -1.37      0.00      0.00    -46.12
 A:TRP_615         6.77      9.77      6.43    -38.91     -3.59      2.18      0.00    -10.50     -0.32     -0.43      0.00    -28.60
 A:HIP_616         1.24     17.95     10.74   -107.80     -2.39     62.08      0.00     -3.27     -1.24     -0.00      0.00    -22.70
 A:LEU_617         3.93      9.73      4.80    -29.00     -7.40      0.40      0.00     -7.87     -0.26      0.00      0.00    -25.66
 A:LEU_618         2.28     10.65      5.53    -31.03      0.13     -0.56      0.00     -7.48     -0.23      0.00      0.00    -20.72
 A:GLN_619         2.16      5.94      3.63    -63.84      0.17     -7.64      0.00     -3.10     -0.16     -0.12      0.00    -62.97
 A:TYR_620         2.01      7.30      7.41    -36.71      1.16     -1.35      0.00     -6.04     -0.31     -0.12      0.00    -26.65
 A:GLU_621         7.64     12.22      4.94     39.37      0.61    -84.24      0.00     -3.51     -0.18      0.00      0.00    -23.16
 A:PRO_622         2.81     12.62      4.27    -15.28     -5.94     -0.26      0.00     -5.39     -0.07      0.00      0.00     -7.24
 A:HIS_623         2.07      7.54      5.46    -36.88    -11.39      0.61      0.00     -6.70     -0.43     -0.02      0.00    -39.74
 A:GLN_624         1.28     10.47      4.45    -65.72     -4.87     -4.56      0.00     -4.31     -0.38     -0.00      0.00    -63.64
 A:GLN_625         1.48      6.90      5.66    -66.31     -4.61     -3.34      0.00     -4.77     -0.29     -0.00      0.00    -65.28
 A:LEU_626         1.56      8.69      4.78    -28.80     -6.64      1.80      0.00     -9.71     -0.20      0.00      0.00    -28.52
 A:LYS_627         3.64     11.12      3.51    -91.83     -6.45     45.38      0.00      0.00     -0.31      0.00      0.00    -34.95
 A:GLN_628         4.33      5.49      3.60    -69.61     -3.54     -2.90      0.00     -3.23     -0.68     -0.00     -0.07    -66.60
 A:PHE_629         2.02      8.93      6.82    -31.79     -2.12     -0.84      0.00    -14.32     -0.29     -0.24      0.00    -31.81
 A:PHE_630         2.54      7.53     10.54    -34.88     -7.19      1.36      0.00    -12.00     -0.37     -0.32      0.00    -32.80
 A:THR_631         1.55      6.66      4.92    -27.47     -5.92     -2.22      0.00     -4.65     -0.38      0.00     -3.83    -31.33
 A:ASP_632         0.89      3.86      0.47     38.93     -1.43    -95.96      0.00     -3.26     -0.94      0.00      0.00    -57.45
 A:LEU_633         3.69     12.05      6.41    -29.74     -8.84     -0.35      0.00    -11.65     -0.33      0.00      0.00    -28.75
 A:ASN_634         1.59      8.58      0.95    -67.47     -6.91      0.90      0.00     -3.96     -0.59     -0.55     -0.12    -67.56
 A:ALA_635         1.02      2.65      2.52    -31.13     -2.05     -1.43      0.00     -2.28     -0.15      0.00      0.00    -30.84
 A:LEU_636         6.47      5.33      6.82    -31.18     -6.19     -0.66      0.00    -10.30     -0.39      0.00      0.00    -30.10
 A:TYR_637         5.87      6.64      3.61    -37.06     -8.13      2.66      0.00     -9.83     -0.34     -0.06      0.00    -36.64
 A:GLN_638         2.79      7.93      6.44    -64.98     -2.84     -4.53      0.00     -3.71     -0.25     -0.00     -0.11    -59.27
 A:GLN_639         4.49     11.27      3.50    -61.83      1.07     -6.81      0.00     -2.97     -0.46      0.00      0.00    -51.75
 A:GLU_640         2.29      9.39      6.27     42.88     -1.80    -86.90      0.00     -7.15     -1.93      0.00      0.00    -36.96
 A:PRO_641         6.34     10.28      4.44    -19.56     -3.27      1.14      0.00     -5.90     -0.36      0.00      0.00     -6.88
 A:ALA_642         1.58      5.27      4.08    -27.98     -4.38      0.35      0.00     -5.87     -0.26      0.00      0.00    -27.21
 A:LEU_643         3.99     10.03      5.70    -26.63     -8.14      0.71      0.00    -10.99     -0.11      0.00      0.00    -25.42
 A:TYR_644         4.27      8.90      3.96    -39.63     -6.21      1.14      0.00     -9.41     -0.21     -0.00      0.00    -37.19
 A:THR_645         4.21      5.96      1.64    -33.47     -1.98      0.08      0.00     -4.55     -0.37      0.00     -2.84    -31.32
 A:HIS_646        13.45     17.52     14.10    -33.07     -6.43      5.60      0.00     -6.09     -0.25     -0.03      0.00      4.80
 A:ASP_647         2.44      8.28      4.13     38.28     -1.39    -87.92      0.00     -3.98     -2.28      0.00      0.00    -42.44
 A:PHE_648         2.26      7.00      6.09    -31.59     -3.49      0.66      0.00     -8.26     -0.00     -0.67      0.00    -28.02
 A:GLU_649         2.88      8.99      6.56     30.12      2.78    -89.21      0.00     -4.23     -1.41      0.00      0.00    -43.52
 A:TYR_650         3.60      9.32      6.36    -33.63      2.91     -3.75      0.00     -3.68     -0.08     -0.08      0.00    -19.03
 A:HIE_651         1.68     11.05      4.61    -40.58     -3.10     -0.18      0.00     -3.60     -0.48     -0.04      0.00    -30.64
 A:GLY_652         1.77      3.63      0.05    -31.75     -3.09     -0.03      0.00     -2.35     -0.24      0.00      0.00    -32.00
 A:PHE_653         6.21      4.52      3.26    -28.09     -5.92      0.19      0.00    -11.25     -0.13     -0.67      0.00    -31.89
 A:GLU_654         2.82     10.23      4.37     23.68     -2.60    -77.01      0.00     -3.39     -1.52      0.00      0.00    -43.42
 A:TRP_655         4.66      7.48      7.28    -31.55     -8.19     -1.51      0.00    -11.82     -0.00     -0.63      0.00    -34.28
 A:ILE_656         4.91      9.08     11.50    -19.10     -6.59     -2.85      0.00     -8.18     -0.11      0.00      0.00    -11.33
 A:ASP_657         2.57      6.76     -0.61     19.16     -4.35    -78.66      0.00     -2.95     -1.32      0.00      0.00    -59.41
 A:CYS_658         1.53      8.99     -3.47    -26.18     -2.85     -1.56      0.00     -3.82     -0.20      0.00      0.00    -27.57
 A:ASN_659         6.05      3.76     -0.41    -54.34      1.50     -6.13      0.00     -1.26     -0.47      0.00     -3.26    -54.56
 A:ASP_660        30.14     12.12      5.77     -1.45      3.56    -65.48      0.00     -4.15     -1.03      0.00      0.00    -20.51
 A:ASN_661         7.54     10.83      3.79    -65.68     -0.02     -1.82      0.00     -3.09     -0.39     -0.01     -3.79    -52.63
 A:THR_662         1.35      8.80      3.91    -30.54      1.19     -2.77      0.00     -2.76     -0.22      0.00     -1.27    -22.32
 A:HIS_663         6.37     11.17      6.01    -27.71     -4.34     -3.38      0.00     -3.41     -0.40     -0.01      0.00    -15.70
 A:SER_664         2.89      6.93      7.40    -27.15     -1.96     -1.76      0.00     -3.92     -0.32      0.00     -3.45    -21.34
 A:VAL_665         1.69      5.56      5.89    -24.44     -5.20     -0.41      0.00     -7.92     -0.13      0.00      0.00    -24.97
 A:VAL_666         2.75      6.53      4.90    -31.13     -6.02      1.29      0.00     -7.83     -0.23      0.00      0.00    -29.74
 A:SER_667         2.55      5.56      2.72    -28.46     -5.34     -0.14      0.00     -5.73     -0.38      0.00     -3.97    -33.18
 A:PHE_668         3.61      7.13      4.55    -28.07     -8.31      2.52      0.00    -12.31     -0.24     -0.14      0.00    -31.25
 A:LEU_669         2.97      9.02      5.47    -27.22     -4.61     -0.08      0.00     -9.18     -0.24      0.00      0.00    -23.86
 A:ARG_670         1.94     12.52     15.47   -139.51     -8.28     64.37      0.00    -11.19     -2.26     -0.00      0.00    -66.93
 A:ARG_671         3.50     12.45     10.15   -124.77     -7.77     57.21      0.00     -6.85     -1.61     -0.02      0.00    -57.72
 A:SER_672         3.06      5.88     -1.40    -22.26     -3.41     -0.71      0.00     -4.10     -0.27      0.00     -1.83    -25.04
 A:ASP_673         1.60     10.72     -1.73     51.56      0.95   -104.27      0.00     -1.11     -0.11      0.00      0.00    -42.39
 A:ASP_674         4.16      2.13      3.95     41.50      0.53    -94.51      0.00     -2.24     -1.18      0.00      0.00    -45.66
 A:PRO_675         1.66     10.09      4.28    -15.40     -1.27      0.03      0.00     -2.21     -0.12      0.00      0.00     -2.94
 A:ASN_676         2.50      6.72      1.89    -55.28      0.61     -0.84      0.00     -2.85     -0.99      0.00     -0.86    -49.10
 A:ASP_677         4.05      4.53     -0.81     37.09     -1.09    -98.10      0.00     -3.04     -1.36      0.00      0.00    -58.72
 A:SER_678         2.99      3.21      5.96    -32.09     -2.04     -0.65      0.00     -3.93     -0.33      0.00     -3.95    -30.84
 A:LEU_679         3.96      7.52      8.16    -27.58     -9.04      0.26      0.00    -10.20     -0.25      0.00      0.00    -27.18
 A:VAL_680         0.99      8.95      5.34    -28.85     -5.98      0.52      0.00     -8.74     -0.24      0.00      0.00    -28.00
 A:VAL_681         3.97      9.62      4.35    -29.81     -6.22      0.97      0.00    -10.81     -0.24      0.00      0.00    -28.18
 A:VAL_682         1.11      4.57      4.24    -29.58     -2.47      0.96      0.00     -9.43     -0.25      0.00      0.00    -30.84
 A:CYS_683         2.67      2.89      5.78    -29.97     -5.25     -0.35      0.00     -5.23     -0.24      0.00      0.00    -29.70
 A:ASN_684         3.59      3.71      6.07    -72.17     -6.87      0.20      0.00     -4.38     -0.72     -0.19     -0.16    -70.94
 A:PHE_685         3.75      6.97      7.53    -34.75     -4.18      2.38      0.00     -9.98     -0.44     -0.26      0.00    -28.97
 A:THR_686         6.81      5.42      1.28    -19.03     -1.61      0.41      0.00     -5.51     -0.47      0.00     -4.39    -17.09
 A:PRO_687         7.39     11.10      6.34    -11.97     -2.73     -1.84      0.00     -7.19      0.00      0.00      0.00      1.10
 A:GLN_688         4.20      6.31      2.30    -54.25      0.49     -4.17      0.00     -3.39     -0.36     -0.04     -0.18    -49.11
 A:PRO_689         5.10     11.05      5.33    -16.30     -2.96     -0.29      0.00     -5.83     -0.11      0.00      0.00     -4.00
 A:HIE_690         2.89      6.74      6.93    -38.93     -5.41      1.15      0.00     -5.31     -0.18     -0.42      0.00    -32.55
 A:SER_691         1.24      4.00      1.24    -17.52     -1.03     -4.63      0.00     -1.90     -0.01      0.00     -2.70    -21.30
 A:HIS_692         2.68     10.14      4.16    -31.18     -3.06     -4.36      0.00     -2.39     -0.46      0.00      0.00    -24.47
 A:TYR_693         3.21      5.97      3.68    -36.71     -3.35      1.56      0.00     -8.44     -0.35     -0.23      0.00    -34.65
 A:ARG_694         3.58     10.18     12.81   -116.31     -7.45     51.05      0.00     -8.89     -1.81     -1.66      0.00    -58.51
 A:ILE_695         2.53      8.53     10.53    -28.73     -5.99      1.03      0.00    -10.26     -0.25      0.00      0.00    -22.60
 A:GLY_696         1.62      3.57     -0.65    -28.05     -2.95     -0.05      0.00     -2.40     -0.10      0.00      0.00    -29.02
 A:VAL_697         3.23      7.76      4.84    -15.60     -5.35      0.00      0.00     -9.76     -0.16      0.00      0.00    -15.04
 A:PRO_698         3.08      8.87      4.12    -11.01     -3.44     -1.66      0.00     -4.91     -0.00      0.00      0.00     -4.95
 A:GLU_699         2.91      4.93      5.84     29.45     -2.93    -82.30      0.00     -4.72     -0.20      0.00      0.00    -47.02
 A:ALA_700         0.98      4.95      1.74    -26.14     -2.45     -2.26      0.00     -2.69     -0.01      0.00      0.00    -25.87
 A:GLY_701         1.77      4.34      0.08    -33.58     -1.55      0.14      0.00     -1.81     -0.13      0.00      0.00    -30.74
 A:TYR_702         2.83     11.80      3.38    -34.89     -3.99     -1.08      0.00     -7.81     -0.23     -0.11      0.00    -30.10
 A:TYR_703         3.33      7.89      8.63    -40.76     -7.86      0.83      0.00    -12.76     -0.42      0.00      0.00    -41.13
 A:VAL_704         3.75      7.22      4.63    -27.79     -2.89      0.99      0.00     -6.10     -0.24      0.00      0.00    -20.43
 A:GLU_705         2.15     11.74      9.23     14.85     -4.82    -72.76      0.00     -5.58     -1.73      0.00      0.00    -46.92
 A:LEU_706         0.88     11.57      4.38    -25.49     -4.25     -1.96      0.00     -7.78     -0.12      0.00      0.00    -22.78
 A:PHE_707         5.97      5.41      5.91    -29.94     -6.13      2.52      0.00    -12.11     -0.19     -0.22      0.00    -28.79
 A:ASN_708         1.96      6.66      3.50    -68.82     -3.59     -2.49      0.00     -3.56     -0.30     -0.00     -0.17    -66.80
 A:SER_709         4.61      6.31     -1.17    -24.60     -3.86      0.27      0.00     -5.39     -0.31      0.00     -4.78    -28.90
 A:ASP_710         1.37      5.50      4.31     14.69     -0.22    -74.02      0.00     -4.25     -2.16      0.00      0.00    -54.78
 A:ALA_711         1.20      6.27      2.92    -33.58     -2.37      0.00      0.00     -3.30     -0.30      0.00      0.00    -29.15
 A:LYS_712         4.44     13.59      4.25    -65.64     -2.46     22.25      0.00      0.00     -0.20      0.00      0.00    -23.78
 A:GLN_713         3.86      9.36      1.42    -64.11     -1.56     -4.19      0.00     -3.47     -0.12     -0.06     -0.04    -58.91
 A:TYR_714         2.57      4.13      7.18    -44.58      0.55      0.42      0.00    -10.70     -0.64     -0.29      0.00    -41.35
 A:GLY_715         0.96      1.12     -0.96    -30.92      0.31     -1.39      0.00     -0.98     -0.24      0.00      0.00    -32.11
 A:GLY_716         1.37      3.09      0.32    -29.05     -1.64     -2.83      0.00     -1.60     -0.15      0.00      0.00    -30.48
 A:SER_717         2.75      2.97      7.18    -23.62      2.94     -1.33      0.00     -3.99     -0.80      0.00     -1.99    -15.90
 A:ASN_718         4.88      2.72      3.13    -63.04     -1.14     -3.47      0.00     -1.61     -0.27     -0.00     -0.28    -59.08
 A:MET_719         2.28      6.52      3.62    -31.28     -2.76      0.66      0.00     -7.79     -0.09      0.00      0.00    -28.85
 A:GLY_720         0.54      2.88      1.52    -27.37     -3.46     -2.41      0.00     -1.61      0.00      0.00      0.00    -29.89
 A:ASN_721         1.66      5.41      0.79    -54.05     -2.46     -3.15      0.00     -2.60     -0.97     -0.00     -2.88    -58.25
 A:LEU_722         1.24      8.45      6.12    -23.22     -0.25     -3.18      0.00     -1.47     -0.45      0.00      0.00    -12.74
 A:GLY_723         0.64      1.85      0.92    -32.54     -0.97     -0.32      0.00     -0.97     -0.52      0.00      0.00    -31.91
 A:GLY_724         0.98      1.57     -0.19    -30.67     -3.10     -1.43      0.00     -1.98     -0.04      0.00      0.00    -34.86
 A:LYS_725         0.36      7.95      3.85    -80.31     -6.34     37.13      0.00      0.00     -0.67      0.00      0.00    -38.05
 A:TRP_726         4.70     12.84      7.60    -30.71     -4.08     -2.60      0.00     -6.82     -0.00     -0.11      0.00    -19.16
 A:ALA_727         4.09      3.96      3.34    -30.52     -2.98     -1.45      0.00     -4.81     -0.13      0.00      0.00    -28.51
 A:ASP_728         3.29      7.63     -2.75     18.38      0.50    -77.43      0.00     -2.25     -1.47      0.00      0.00    -54.10
 A:GLU_729         3.96     13.95      5.65     25.01     -0.77    -80.08      0.00     -2.01     -0.00      0.00      0.00    -34.29
 A:TRP_730         2.82     12.95      7.03    -38.14     -1.11      0.32      0.00     -6.24     -0.20     -1.66      0.00    -24.22
 A:SER_731         1.24      3.43     -2.90    -19.26     -0.20     -3.32      0.00     -1.82     -0.12      0.00     -2.42    -25.38
 A:PHE_732         4.26     10.14      2.77    -28.48     -1.68      0.84      0.00     -6.30     -0.21     -0.08      0.00    -18.73
 A:HIE_733         6.65     13.26      5.54    -34.35     -5.80     -0.38      0.00     -3.67     -0.40     -0.07      0.00    -19.23
 A:ASN_734         2.12      8.22      0.73    -63.95      5.63     -5.44      0.00     -0.51     -0.02      0.00     -0.04    -53.26
 A:LYS_735         2.43     14.30      5.30    -74.89     -2.29     36.13      0.00      0.00     -0.43      0.00      0.00    -19.45
 A:PRO_736         2.40     13.80      3.41    -13.72     -4.01     -0.77      0.00     -3.43     -0.03      0.00      0.00     -2.34
 A:TYR_737         3.66      4.36      5.48    -38.38     -5.62     -0.39      0.00     -9.15     -0.16      0.00      0.00    -40.19
 A:SER_738         0.67      6.36     -0.38    -29.01     -5.81     -1.29      0.00     -5.33     -0.90      0.00     -4.20    -39.87
 A:LEU_739         1.31     12.35      5.79    -26.50     -6.41      1.73      0.00    -11.54     -0.25      0.00      0.00    -23.54
 A:ASP_740         1.05     12.29     -3.71     14.71     -2.06    -72.86      0.00     -3.80     -0.98      0.00      0.00    -55.37
 A:LEU_741         3.33      7.96      5.58    -33.41     -7.86      0.63      0.00     -9.59     -0.22      0.00      0.00    -33.59
 A:CYS_742         2.18      6.03     -0.57    -27.36     -6.67      0.02      0.00     -3.27     -0.17      0.00      0.00    -29.81
 A:LEU_743         3.80     14.17      7.33    -15.48     -6.96     -0.40      0.00    -11.02     -0.17      0.00      0.00     -8.73
 A:PRO_744         3.22     10.76      8.61     -7.62     -5.11      0.19      0.00     -9.19     -0.13      0.00      0.00      0.72
 A:PRO_745         2.31     10.08      3.94    -11.57     -5.67     -0.25      0.00     -9.43     -0.00      0.00      0.00    -10.60
 A:LEU_746         4.32     14.92      6.51    -21.40     -9.84      0.33      0.00    -10.53     -0.13      0.00      0.00    -15.83
 A:ALA_747         2.97      6.61      4.93    -34.78     -5.26     -0.01      0.00     -4.74     -0.24      0.00      0.00    -30.52
 A:VAL_748         1.54      5.28      4.72    -29.41     -7.67      0.83      0.00     -9.26     -0.22      0.00      0.00    -34.18
 A:LEU_749         1.55      7.72      7.13    -29.88     -6.67      1.13      0.00    -10.26     -0.25      0.00      0.00    -29.53
 A:ILE_750         2.00      8.08      9.82    -28.91     -6.50      1.10      0.00    -13.28     -0.31      0.00      0.00    -28.01
 A:LEU_751         3.65     13.27      6.71    -29.53     -4.72      1.12      0.00    -11.02     -0.24      0.00      0.00    -20.75
 A:LYS_752         2.12     12.30      1.14   -103.39     -2.80     51.98      0.00      0.00     -2.76      0.00      0.00    -41.43
 A:LEU_753         3.22      8.00      4.16    -22.09     -6.99     -1.12      0.00     -9.24     -0.11      0.00      0.00    -24.17
 A:ASP_754         3.01      4.02      4.12     29.47      1.29    -81.34      0.00     -3.66     -1.09      0.00      0.00    -44.19
 A:PRO_755         5.03     13.25      4.52    -16.70     -2.54     -0.67      0.00     -5.41     -0.01      0.00      0.00     -2.53
 A:THR_756         1.92      7.78      0.87    -25.99      2.85     -0.52      0.00     -2.13     -0.80      0.00     -3.64    -19.67
 A:LYS_757         5.83     16.34      2.83    -67.65     -2.95     29.50      0.00      0.00     -0.10      0.00      0.00    -16.21
 A:VAL_758         3.48      5.39      5.93    -10.59      1.86     -2.15      0.00     -1.72      0.00      0.00      0.00      2.20
 A:PRO_759         2.62     12.80      4.27      3.81      0.63     -3.46      0.00     -2.55      0.00      0.00      0.00     18.11
 
 NOW REPORTING THE ENERGY (KCAL/MOL): 
 COVALENT ENERGIES:
                BOND           ANGLE             TOR           TOTAL
     COV     2385.610168     6160.727364     3545.919209    12092.256741
     SGB    49190.545968   -20349.615190   -17524.350637    11316.580141
   TOTAL    51576.156136   -14188.887825   -13978.431428    23408.836883
    TIME        0.000s          0.000s          0.000s          0.000s   
 
 NONBONDED (INTRAMOLECULAR) ENERGIES:
                  14           SHORT            LONG           TOTAL
      LJ     3981.927109    -6400.411171     -371.115673    -2789.599735
    LIPO        0.000000    -4458.819033        0.000000    -4458.819033
      EL    21725.766197   -47564.651373     2607.623010   -23231.262165
     SGB   -17524.350637    21179.874132    -2377.035958     1278.487537
   TOTAL     8183.342669   -37244.007444     -140.528621   -29201.193396
    TIME        0.000s          0.000s          0.000s          0.000s   
 
 OTHER:
SGB SELF   -35466.330271
NONPOLAR        0.000000
PROT COR        0.000000
   HBOND     -347.525569
 PACKING      -39.331039
SelfCont     -285.265271
 
 SUM:
 SGB TOT    -5346.911955
SOLV TOT    -5346.911955
LIPO TOT    -4458.819033
  TOTALE  -24406.45802658    
 [NOTE: TOTAL ENERGY = COV_TOT + NB_TOT + OTHER - SGB_14|SGB_TOR]
 
 Preparing for first energy calculation ...
 
 
 NOW REPORTING THE ENERGY (KCAL/MOL): 
 COVALENT ENERGIES:
                BOND           ANGLE             TOR           TOTAL
     COV     2385.610168     6160.727364     3545.919209    12092.256741
     SGB    49190.545968   -20349.615190   -17524.350637    11316.580141
   TOTAL    51576.156136   -14188.887825   -13978.431428    23408.836883
    TIME        0.000s          0.000s          0.000s          0.000s   
 
 NONBONDED (INTRAMOLECULAR) ENERGIES:
                  14           SHORT            LONG           TOTAL
      LJ     3981.927109    -6400.411171     -371.115673    -2789.599735
    LIPO        0.000000    -4458.819033        0.000000    -4458.819033
      EL    21725.766197   -47564.651373     2607.623010   -23231.262165
     SGB   -17524.350637    21179.874132    -2377.035958     1278.487537
   TOTAL     8183.342669   -37244.007444     -140.528621   -29201.193396
    TIME        0.000s          0.000s          0.000s          0.000s   
 
 OTHER:
SGB SELF   -35466.330271
NONPOLAR        0.000000
PROT COR        0.000000
   HBOND     -347.525569
 PACKING      -39.331039
SelfCont     -285.265271
 
 SUM:
 SGB TOT    -5346.911955
SOLV TOT    -5346.911955
LIPO TOT    -4458.819033
  TOTALE  -24406.45802658    
 [NOTE: TOTAL ENERGY = COV_TOT + NB_TOT + OTHER - SGB_14|SGB_TOR]
 
 ATTN:  large bond energies found:
    2832   2777 A:ARG_173:_C__        2778 A:ARG_173:_O__           5.50
    6272   6131 A:TYR_379:_C__        6148 A:PHE_380:_N__           5.28
    8711   8537 A:ILE_524:_CA_        8541 A:ILE_524:_CB_           5.44
    9268   9083 A:GLU_556:_CA_        9085 A:GLU_556:_C__           5.99
   10811  10593 A:HIS_646:_C__       10598 A:HIS_646:_O__          10.58
   11054  10828 A:ASP_660:_C__       10833 A:ASP_660:_O__          24.46
   11062  10828 A:ASP_660:_C__       10838 A:ASN_661:_N__          10.37
   11472  11233 A:THR_686:_C__       11243 A:PRO_687:_N__           7.77
 
 Now report atom based SASA 
 (written to output structure)
        Total Area: 29365.47
 End of SASA report
 TOTAL TIME ELAPSED: 5gqy-265237-mmgbsa-ReceptorSnapshot-Full_System_-_Frame_1_-__0          18.266s
Post-processing output...

  Processing output structure #1

Post-processing complete.


==============================================================================


==============================================================================

  Prime-MMGBSA: 5gqy-265237-mmgbsa-LigandSnapshot-Full System - Frame 1 - preprocessed_ligand

==============================================================================

  Prime version 6.4 (r117) Refine Structure: Energy calculation

==============================================================================

        

Using the following input parameters:

   ADD_MISSING_SIDE_CHAINS	no

   ENERGY_BREAKDOWN	yes

   LICENSE_HANDLE	1

   LIGAND	asl = atom.i_psp_Prime_MMGBSA_Ligand 1

   OPLS_VERSION	OPLS_2005

   SELECT	asl = atom.i_psp_Prime_MMGBSA_Selected 1

   SUPPRESS_PARTIAL_STRUCTURE_WARNINGS	yes


Number of CPU cores to use: 1


Using OPLS version OPLS_2005 for force-field parameters.


Pre-processing input

  Treating with residue ID check...

    Complete:  0 min  0 sec

  Treating with asl parsing...

    Complete:  0 min  0 sec

  Treating with naming consistency detection...

    Complete:  0 min  0 sec


 Random Number Seed Set to:   1398409940
 
 Contents of the control file:
   
   licensing handle 1
   file outdir "C:\Users\Smart Encoders\AppData\Local\Schrodinger\tmp\5gqy-265237-mmgbsa/"
   file datadir "C:\Program Files\Schrodinger2021-2\psp-v6.4\data/pop/"
   file vddir "C:\Program Files\Schrodinger2021-2\psp-v6.4\data/pop/"
   file tempdir "templates/"
   file protempdir "templates/"
   file usrtempdir "C:\Users\Smart Encoders\AppData\Local\Schrodinger\tmp\5gqy-265237-mmgbsa/"
   file gluefile "params.glue"
   file logfile stdout
   
   rand seed 0
   
   
   
   load simple 5gqy-265237-mmgbsa-LigandSnapshot-Full_System_-_Frame_1_-_pr_0 Structure(5306)  het yes ions yes wat yes mse2met no sym no   highest_occ no     opls_version OPLS_2005 missing no
   
   
   constraints load_from_ct
   energy param solv vsgb2.0
   
   
   
   
   energy param nbcut2_nn  40.0
   energy param nbcut2_cn  40.0
   energy param nbcut2_cc  40.0
   
   energy param uselipo yes
   
   
   
   
   
   energy byres beg end interaction_energy yes
   
   struct atom_SASA all res
   
   
   
   write mae SWIG_OUTPUT_STRUCTURE
   finalize yes
   
 Random number seed reset to :            0
 
 Parameters chosen for PDB loading:
   All protein chains will be loaded.
   Sequence read from ATOM lines.
   Ions from PDB file INCLUDED.
   PDB file assumed to be experimental data.
   Waters from PDB file INCLUDED.
   HETATMs from PDB file INCLUDED.
   Hydrogens from PDB file INCLUDED.
   NO symmetry will be used.
   Atoms not in PDB file will NOT be optimized.
   Atomtyping Parameters (when reading directly from mae)
      OPLS Version OPLS_2005           
      Planarity       None
      Using Force Field Charges
      Not building in missing atoms from sidechains
 
 STARTING TO WORK ON FILE 
 5gqy-265237-mmgbsa-LigandSnapshot-Full_System_-_Frame_1_-_pr_0
 Reading residue sequence from atoms in mae file
 
 Nonbonded initialization ...
 Time for loading nb parameters:   0.000000000000000E+000
 Build extended structure ...
 Generating crosslinks ...
 Initialize 1/4 list ...
 Initialize parent/child list ...
 Initialize covalent pointers ...
 Initialize resinfo list ...
 ATTN: hetero res type UNK 
  not recognized - rotamer conformations will not be sampled.
 Initialize special atoms ...
 Initialize rank list ...
 Initialize sparse atom list ...
 
 Times for various book-keeping steps:
     build   0.000s
     cross   0.000s
     child   0.000s
      iper   0.000s
       rev   0.000s
      info   0.000s
     resat   0.000s
      rank   0.000s
     covpt   0.000s
    sparse   0.000s
 
 Times for steps in loading structure:
           Load sequence    0.00s
    Initialize structure    0.00s
      Assign coordinates    0.02s
     Initialize symmetry    0.00s
 
 Preparing for first energy calculation ...
 
 Time for assigning nb parameters:    0.000s
 
 Number of protein chains       0
   Number of residues           0
       (charged)                0
        (polar)                 0
       (glycine)                0
     (hydrophobic)              0
 
 Number of RNA chains           0
   Number of nucleotides        0
 Number of DNA chains           0
   Number of nucleotides        0
 
 Number of waters               0
 Number of ions                 0
 Number of HET                  1
 
 Number of atoms               72
   [sparse atoms]               7
 
 Number of bonds               77
 Number of angles             154
 Number of torsions           264
 Number of 1/4s               233
 
 Partial charges and molecular weights:
  HET group      N:UNK_1           0.0000     470.6
  Entire system                    0.0000     470.6
 
 Time for secondary structure initialization   0.000s
 
 Results of parameter assignment
    type    tot   time
    BOND     77   0.00
    ANGL    154   0.00
    TORS    264   0.00
 
 Here are the parameters that will be used:
                      Solvent model   SGB
               Variable Dielectric:   ENABLED
                               LYS:    3.85
                               GLU:    2.78
                               ASP:    2.44
                               HIP:    2.86
                               HIS:    1.00
                               ARG:    2.11
                      Penalty terms   EXCLUDED
                Internal dielectric    1.00
                 Solvent dielectric   80.00
                 Ionic strength (M)    0.00
                 Debye length (Ang)     Inf
     Short NB cut (neutral/neutral)   10.00
      Long NB cut (neutral/neutral)   40.00
      Short NB cut (charge/neutral)   10.00
       Long NB cut (charge/neutral)   40.00
       Short NB cut (charge/charge)   15.00
        Long NB cut (charge/charge)   40.00
             Short NB cut (reduced)    6.00
              Long NB cut (reduced)   36.00
          Rotamer Frequency Scoring   OFF
 
 NOW REPORTING THE ENERGY (KCAL/MOL): 
 COVALENT ENERGIES:
                BOND           ANGLE             TOR           TOTAL
     COV        5.331242       21.498050       56.885377       83.714669
     SGB      220.837435      -32.822130       10.523385      198.538690
   TOTAL      226.168677      -11.324081       67.408762      282.253358
    TIME        0.000s          0.000s          0.000s          0.000s   
 
 NONBONDED (INTRAMOLECULAR) ENERGIES:
                  14           SHORT            LONG           TOTAL
      LJ       20.586316       -5.651362        0.000000       14.934954
    LIPO        0.000000      -20.939866        0.000000      -20.939866
      EL       -2.466518        6.502527        0.000000        4.036009
     SGB       10.523385      -11.289978        0.000000       -0.766593
   TOTAL       28.643183      -31.378678        0.000000       -2.735495
    TIME        0.000s          0.000s          0.000s          0.000s   
 
 OTHER:
SGB SELF     -197.555604
NONPOLAR        0.000000
PROT COR        0.000000
   HBOND        0.000000
 PACKING        0.000000
SelfCont        0.000000
 
 SUM:
 SGB TOT      -10.306892
SOLV TOT      -10.306892
LIPO TOT      -20.939866
  TOTALE   71.43887407616    
 [NOTE: TOTAL ENERGY = COV_TOT + NB_TOT + OTHER - SGB_14|SGB_TOR]
 Report energy breakdown by residues:
 INFO: the following energy terms include both contributions from
 each residue itself, and interactions between each residue with
 other residues. Thus the sum of energies by residues will not be
 equal to the total energy
      residue      bond     angle torsional        el        lj       sgb  nonpolar      lipo     hbond    pipack  selfcont       tot
 N:UNK_1           5.33     21.50     56.89      4.04     14.93    -10.31      0.00    -20.94      0.00      0.00      0.00     71.44
 
 NOW REPORTING THE ENERGY (KCAL/MOL): 
 COVALENT ENERGIES:
                BOND           ANGLE             TOR           TOTAL
     COV        5.331242       21.498050       56.885377       83.714669
     SGB      220.837435      -32.822130       10.523385      198.538690
   TOTAL      226.168677      -11.324081       67.408762      282.253358
    TIME        0.000s          0.000s          0.000s          0.000s   
 
 NONBONDED (INTRAMOLECULAR) ENERGIES:
                  14           SHORT            LONG           TOTAL
      LJ       20.586316       -5.651362        0.000000       14.934954
    LIPO        0.000000      -20.939866        0.000000      -20.939866
      EL       -2.466518        6.502527        0.000000        4.036009
     SGB       10.523385      -11.289978        0.000000       -0.766593
   TOTAL       28.643183      -31.378678        0.000000       -2.735495
    TIME        0.000s          0.000s          0.000s          0.000s   
 
 OTHER:
SGB SELF     -197.555604
NONPOLAR        0.000000
PROT COR        0.000000
   HBOND        0.000000
 PACKING        0.000000
SelfCont        0.000000
 
 SUM:
 SGB TOT      -10.306892
SOLV TOT      -10.306892
LIPO TOT      -20.939866
  TOTALE   71.43887407616    
 [NOTE: TOTAL ENERGY = COV_TOT + NB_TOT + OTHER - SGB_14|SGB_TOR]
 
 Preparing for first energy calculation ...
 
 
 NOW REPORTING THE ENERGY (KCAL/MOL): 
 COVALENT ENERGIES:
                BOND           ANGLE             TOR           TOTAL
     COV        5.331242       21.498050       56.885377       83.714669
     SGB      220.837435      -32.822130       10.523385      198.538690
   TOTAL      226.168677      -11.324081       67.408762      282.253358
    TIME        0.000s          0.000s          0.000s          0.000s   
 
 NONBONDED (INTRAMOLECULAR) ENERGIES:
                  14           SHORT            LONG           TOTAL
      LJ       20.586316       -5.651362        0.000000       14.934954
    LIPO        0.000000      -20.939866        0.000000      -20.939866
      EL       -2.466518        6.502527        0.000000        4.036009
     SGB       10.523385      -11.289978        0.000000       -0.766593
   TOTAL       28.643183      -31.378678        0.000000       -2.735495
    TIME        0.000s          0.000s          0.000s          0.000s   
 
 OTHER:
SGB SELF     -197.555604
NONPOLAR        0.000000
PROT COR        0.000000
   HBOND        0.000000
 PACKING        0.000000
SelfCont        0.000000
 
 SUM:
 SGB TOT      -10.306892
SOLV TOT      -10.306892
LIPO TOT      -20.939866
  TOTALE   71.43887407616    
 [NOTE: TOTAL ENERGY = COV_TOT + NB_TOT + OTHER - SGB_14|SGB_TOR]
 
 Now report atom based SASA 
 (written to output structure)
        Total Area:   707.01
 End of SASA report
 TOTAL TIME ELAPSED: 5gqy-265237-mmgbsa-LigandSnapshot-Full_System_-_Frame_1_-_pr_0           0.484s
Post-processing output...

  Processing output structure #1

Post-processing complete.


==============================================================================


==============================================================================

  Prime-MMGBSA: 5gqy-265237-mmgbsa-FreeLigand-Full System - Frame 1001 - preprocessed_ligand

==============================================================================

  Prime version 6.4 (r117) Refine Structure: Minimization

==============================================================================

        

Using the following input parameters:

   ADD_MISSING_SIDE_CHAINS	no

   ENERGY_BREAKDOWN	yes

   LICENSE_HANDLE	1

   LIGAND	asl = atom.i_psp_Prime_MMGBSA_Ligand 1

   OPLS_VERSION	OPLS_2005

   SELECT	asl = atom.i_psp_Prime_MMGBSA_Selected 1

   SUPPRESS_PARTIAL_STRUCTURE_WARNINGS	yes


Number of CPU cores to use: 1


Using OPLS version OPLS_2005 for force-field parameters.


Pre-processing input

  Treating with residue ID check...

    Complete:  0 min  0 sec

  Treating with asl parsing...

    Complete:  0 min  0 sec

  Treating with naming consistency detection...

    Complete:  0 min  0 sec


 Random Number Seed Set to:   1398429120
 
 Contents of the control file:
   
   licensing handle 1
   file outdir "C:\Users\Smart Encoders\AppData\Local\Schrodinger\tmp\5gqy-265237-mmgbsa/"
   file datadir "C:\Program Files\Schrodinger2021-2\psp-v6.4\data/pop/"
   file vddir "C:\Program Files\Schrodinger2021-2\psp-v6.4\data/pop/"
   file tempdir "templates/"
   file protempdir "templates/"
   file usrtempdir "C:\Users\Smart Encoders\AppData\Local\Schrodinger\tmp\5gqy-265237-mmgbsa/"
   file gluefile "params.glue"
   file logfile stdout
   
   rand seed 0
   
   
   
   load simple 5gqy-265237-mmgbsa-FreeLigand-Full_System_-_Frame_1001_-_pre_0 Structure(2593)  het yes ions yes wat yes mse2met no sym no   highest_occ no     opls_version OPLS_2005 missing no
   
   
   constraints load_from_ct
   energy param solv vsgb2.0
   
   
   
   
   energy param nbcut2_nn  40.0
   energy param nbcut2_cn  40.0
   energy param nbcut2_cc  40.0
   
   energy param uselipo yes
   
   
   
   
   
   energy total
   minimization asl "atom.i_psp_select_atom 1"  verbose yes
   energy byres beg end interaction_energy yes
   energy total
   
   
   write mae SWIG_OUTPUT_STRUCTURE
   finalize yes
   
 Random number seed reset to :            0
 
 Parameters chosen for PDB loading:
   All protein chains will be loaded.
   Sequence read from ATOM lines.
   Ions from PDB file INCLUDED.
   PDB file assumed to be experimental data.
   Waters from PDB file INCLUDED.
   HETATMs from PDB file INCLUDED.
   Hydrogens from PDB file INCLUDED.
   NO symmetry will be used.
   Atoms not in PDB file will NOT be optimized.
   Atomtyping Parameters (when reading directly from mae)
      OPLS Version OPLS_2005           
      Planarity       None
      Using Force Field Charges
      Not building in missing atoms from sidechains
 
 STARTING TO WORK ON FILE 
 5gqy-265237-mmgbsa-FreeLigand-Full_System_-_Frame_1001_-_pre_0
 Reading residue sequence from atoms in mae file
 
 Nonbonded initialization ...
 Time for loading nb parameters:   0.000000000000000E+000
 Build extended structure ...
 Generating crosslinks ...
 Initialize 1/4 list ...
 Initialize parent/child list ...
 Initialize covalent pointers ...
 Initialize resinfo list ...
 ATTN: hetero res type UNK 
  not recognized - rotamer conformations will not be sampled.
 Initialize special atoms ...
 Initialize rank list ...
 Initialize sparse atom list ...
 
 Times for various book-keeping steps:
     build   0.000s
     cross   0.000s
     child   0.000s
      iper   0.000s
       rev   0.000s
      info   0.000s
     resat   0.000s
      rank   0.000s
     covpt   0.000s
    sparse   0.000s
 
 Times for steps in loading structure:
           Load sequence    0.00s
    Initialize structure    0.02s
      Assign coordinates    0.02s
     Initialize symmetry    0.00s
 
 Preparing for first energy calculation ...
 
 Time for assigning nb parameters:    0.000s
 
 Number of protein chains       0
   Number of residues           0
       (charged)                0
        (polar)                 0
       (glycine)                0
     (hydrophobic)              0
 
 Number of RNA chains           0
   Number of nucleotides        0
 Number of DNA chains           0
   Number of nucleotides        0
 
 Number of waters               0
 Number of ions                 0
 Number of HET                  1
 
 Number of atoms               72
   [sparse atoms]               7
 
 Number of bonds               77
 Number of angles             154
 Number of torsions           264
 Number of 1/4s               233
 
 Partial charges and molecular weights:
  HET group      N:UNK_1           0.0000     470.6
  Entire system                    0.0000     470.6
 
 Time for secondary structure initialization   0.000s
 
 Results of parameter assignment
    type    tot   time
    BOND     77   0.00
    ANGL    154   0.00
    TORS    264   0.00
 
 Here are the parameters that will be used:
                      Solvent model   SGB
               Variable Dielectric:   ENABLED
                               LYS:    3.85
                               GLU:    2.78
                               ASP:    2.44
                               HIP:    2.86
                               HIS:    1.00
                               ARG:    2.11
                      Penalty terms   EXCLUDED
                Internal dielectric    1.00
                 Solvent dielectric   80.00
                 Ionic strength (M)    0.00
                 Debye length (Ang)     Inf
     Short NB cut (neutral/neutral)   10.00
[truncated: 274,574 more chars]
