# Supplementary material for: Computational discovery of natural inhibitors targeting enterovirus D68 3C protease using molecular docking pharmacokinetics and dynamics simulations
Source: Sci Rep. 2025 Mar 31;15:11015. doi: 10.1038/s41598-025-95163-y (PMC11958634; doi:10.1038/s41598-025-95163-y)
Supplement: Supplementary file 1 — Supplementary Information 1. [file 41598_2025_95163_MOESM1_ESM.zip › MDS-100-results/MDS-100-results/5gqy-265237-mmgbsa/5gqy-265237-mmgbsa-out.csv]

title	r_psp_MMGBSA_dG_Bind	r_psp_MMGBSA_dG_Bind_Coulomb	r_psp_MMGBSA_dG_Bind_Covalent	r_psp_MMGBSA_dG_Bind_Hbond	r_psp_MMGBSA_dG_Bind_Lipo	r_psp_MMGBSA_dG_Bind_Packing	r_psp_MMGBSA_dG_Bind_SelfCont	r_psp_MMGBSA_dG_Bind_Solv_GB	r_psp_MMGBSA_dG_Bind_Solv_SA	r_psp_MMGBSA_dG_Bind_vdW	r_psp_Lig_Strain_Energy	r_psp_Lig_Strain_Coulomb	r_psp_Lig_Strain_Covalent	r_psp_Lig_Strain_Hbond	r_psp_Lig_Strain_Lipo	r_psp_Lig_Strain_Packing	r_psp_Lig_Strain_SelfCont	r_psp_Lig_Strain_Solv_GB	r_psp_Lig_Strain_Solv_SA	r_psp_Lig_Strain_vdW	r_psp_Ligand_Energy	r_psp_Ligand_Coulomb	r_psp_Ligand_Covalent	r_psp_Ligand_Hbond	r_psp_Ligand_Lipo	r_psp_Ligand_Packing	r_psp_Ligand_SelfCont	r_psp_Ligand_Solv_GB	r_psp_Ligand_Solv_SA	r_psp_Ligand_vdW	r_psp_Complex_Energy	r_psp_Complex_Coulomb	r_psp_Complex_Covalent	r_psp_Complex_Hbond	r_psp_Complex_Lipo	r_psp_Complex_Packing	r_psp_Complex_SelfCont	r_psp_Complex_Solv_GB	r_psp_Complex_Solv_SA	r_psp_Complex_vdW	r_psp_Ligand_Energy	r_psp_Ligand_Coulomb	r_psp_Ligand_Covalent	r_psp_Ligand_Hbond	r_psp_Ligand_Lipo	r_psp_Ligand_Packing	r_psp_Ligand_SelfCont	r_psp_Ligand_Solv_GB	r_psp_Ligand_Solv_SA
Full System - Frame 1 - preprocessed_ligand	-86.0633613611208	-7.57066458106783	4.18271242787159	-1.46093961979977	-54.9899483508816	0.0	0.0	23.5213348139887		-49.7458560512418	5.27584972721797	1.08834059148909	4.1827124278755	0.0	0.257097564872332	0.0	0.0	-0.554274829945967		0.301973972927048	66.1630243489401	2.94766880088961	79.5319561941956	0.0	-21.1969638939389	0.0	0.0	-9.75261694594965		14.6329801937435	-24426.3583635906	-23235.8851610583	12175.9714099416	-348.986508949712	-4535.00594511959	-39.3310389890592	-285.26527124465	-5333.14323755119		-2824.71261061974	66.1630243489401	2.94766880088961	79.5319561941956	0.0	-21.1969638939389	0.0	0.0	-9.75261694594965
Full System - Frame 1001 - preprocessed_ligand	-69.9041703734547	-8.51930313154662	5.73025791111468	-0.44214928507148	-48.0323331050768	0.0	0.0	17.9805825744306		-36.6212253373178	8.46068499869835	3.91104855910611	5.73025791111947	0.0	-0.696471490111346	0.0	0.0	-3.25423309611497		2.7700831146991	65.2073318249674	0.540417424608044	78.5166371265236	0.0	-20.6288899380984	0.0	0.0	-8.50717992055903		15.2863471324932	-24411.1548651269	-23239.241050985	12176.5036363572	-347.967718614984	-4527.48025591795	-39.3310389890592	-285.26527124465	-5337.43855276536		-2810.93461296707	65.2073318249674	0.540417424608044	78.5166371265236	0.0	-20.6288899380984	0.0	0.0	-8.50717992055903
[truncated: 34 more columns]
