# Supplementary material for: Computational discovery of natural inhibitors targeting enterovirus D68 3C protease using molecular docking pharmacokinetics and dynamics simulations
Source: Sci Rep. 2025 Mar 31;15:11015. doi: 10.1038/s41598-025-95163-y (PMC11958634; doi:10.1038/s41598-025-95163-y)
Supplement: Supplementary file 1 — Supplementary Information 1. [file 41598_2025_95163_MOESM1_ESM.zip › MDS-100-results/MDS-100-results/5gqy-64982-mmgbsa/5gqy-64982-mmgbsa.Prime.log]

==============================================================================

  Prime-MMGBSA: 5gqy-64982-mmgbsa-FreeReceptor

==============================================================================

  Prime version 6.4 (r117) Refine Structure: Energy calculation

==============================================================================

        

Using the following input parameters:

   ADD_MISSING_SIDE_CHAINS	no

   ENERGY_BREAKDOWN	yes

   LICENSE_HANDLE	1

   LIGAND	asl = atom.i_psp_Prime_MMGBSA_Ligand 1

   OPLS_VERSION	OPLS_2005

   SELECT	asl = atom.i_psp_Prime_MMGBSA_Selected 1

   SUPPRESS_PARTIAL_STRUCTURE_WARNINGS	yes


Number of CPU cores to use: 1


Using OPLS version OPLS_2005 for force-field parameters.


Pre-processing input

  Treating with residue ID check...

    Complete:  0 min  0 sec

  Treating with asl parsing...

    Complete:  0 min  0 sec

  Treating with naming consistency detection...

    Complete:  0 min  0 sec


 Random Number Seed Set to:   1397375610
 
 Contents of the control file:
   
   licensing handle 1
   file outdir "C:\Users\Smart Encoders\AppData\Local\Schrodinger\tmp\5gqy-64982-mmgbsa/"
   file datadir "C:\Program Files\Schrodinger2021-2\psp-v6.4\data/pop/"
   file vddir "C:\Program Files\Schrodinger2021-2\psp-v6.4\data/pop/"
   file tempdir "templates/"
   file protempdir "templates/"
   file usrtempdir "C:\Users\Smart Encoders\AppData\Local\Schrodinger\tmp\5gqy-64982-mmgbsa/"
   file gluefile "params.glue"
   file logfile stdout
   
   rand seed 0
   
   
   
   load simple 5gqy-64982-mmgbsa-FreeReceptor_0 Structure(39)  het yes ions yes wat yes mse2met no sym no   highest_occ no     opls_version OPLS_2005 missing no
   
   
   constraints load_from_ct
   energy param solv vsgb2.0
   
   
   
   
   energy param nbcut2_nn  40.0
   energy param nbcut2_cn  40.0
   energy param nbcut2_cc  40.0
   
   energy param uselipo yes
   
   
   
   
   
   energy byres beg end interaction_energy yes
   
   struct atom_SASA all res
   
   
   
   write mae SWIG_OUTPUT_STRUCTURE
   finalize yes
   
--Checked out   8 PSP Plop Tokens--
 Random number seed reset to :            0
[running at reduced cpu priority]
 
 Parameters chosen for PDB loading:
   All protein chains will be loaded.
   Sequence read from ATOM lines.
   Ions from PDB file INCLUDED.
   PDB file assumed to be experimental data.
   Waters from PDB file INCLUDED.
   HETATMs from PDB file INCLUDED.
   Hydrogens from PDB file INCLUDED.
   NO symmetry will be used.
   Atoms not in PDB file will NOT be optimized.
   Atomtyping Parameters (when reading directly from mae)
      OPLS Version OPLS_2005           
      Planarity       None
      Using Force Field Charges
      Not building in missing atoms from sidechains
 
 STARTING TO WORK ON FILE 5gqy-64982-mmgbsa-FreeReceptor_0
 Reading residue sequence from atoms in mae file
 
 Amino acid sequence, chain: A A:ILE_5      A:PRO_759   
    0 ILEB SER  ALA  ASP  GLN  VAL  ASN  GLN  ILE  ILE 
   10 TYR  ASN  LEU  HIE  HIP  ASP  PRO  PHE  GLU  ILE 
   20 LEU  GLY  CYS  HIE  LEU  LEU  GLU  GLU  GLY  LYS 
   30 ASN  THR  LYS  LYS  TRP  VAL  VAL  ARG  ALA  TYR 
   40 LEU  PRO  LYS  ALA  GLU  ALA  ALA  TRP  VAL  ILE 
   50 ARG  PRO  THR  GLU  ARG  LYS  GLU  ASP  PRO  MET 
   60 ASN  SER  VAL  HIE  HIE  PRO  ASN  PHE  PHE  GLU 
   70 CYS  ILE  ILE  GLU  THR  PRO  GLU  LEU  ASN  HID 
   80 TYR  GLN  LEU  LYS  VAL  LYS  GLU  GLY  GLU  HID 
   90 GLU  LYS  VAL  ILE  TYR  ASP  PRO  TYR  ALA  PHE 
  100 SER  SER  PRO  TYR  LEU  THR  ASP  GLU  ASP  ILE 
  110 TYR  LEU  PHE  SER  GLU  GLY  ASN  HIE  HIE  ARG 
  120 ILE  TYR  GLU  LYS  LEU  GLY  ALA  HIE  VAL  GLY 
  130 GLU  ILE  ASN  GLY  VAL  LYS  GLY  VAL  TYR  PHE 
  140 ALA  VAL  TRP  ALA  PRO  ASN  ALA  ARG  ASN  VAL 
  150 SER  VAL  ILE  GLY  ASP  PHE  ASN  ASN  TRP  ASP 
  160 GLY  ARG  GLU  HIE  GLN  MET  ARG  LYS  ARG  ASN 
  170 TYR  THR  ILE  TRP  GLU  LEU  PHE  VAL  PRO  GLU 
  180 ILE  GLY  SER  GLY  THR  VAL  TYR  LYS  TYR  GLU 
  190 ILE  LYS  ASN  SER  GLU  GLY  HIE  ILE  TYR  GLU 
  200 LYS  SER  ASP  PRO  TYR  GLY  PHE  TYR  ARG  GLU 
  210 VAL  ARG  PRO  ASN  THR  ALA  SER  ILE  VAL  VAL 
  220 ASP  ILE  ASP  ASN  ILE  TYR  GLN  TRP  HIP  ASP 
  230 GLU  GLU  TRP  LEU  GLU  LYS  ARG  ARG  ASN  SER 
  240 ASP  PRO  LEU  LYS  GLN  PRO  VAL  SER  VAL  TYR 
  250 GLU  VAL  HIE  LEU  GLY  SER  TRP  LEU  HIE  GLY 
  260 SER  SER  ALA  GLU  LYS  MET  PRO  LEU  LEU  ASN 
  270 GLY  GLU  ALA  ASP  PRO  VAL  ILE  VAL  SER  GLU 
  280 TRP  ASN  PRO  GLY  ALA  ARG  PHE  LEU  SER  TYR 
  290 TYR  GLU  LEU  ALA  GLU  LYS  LEU  ILE  PRO  TYR 
  300 VAL  LYS  ASP  MET  GLY  TYR  THR  HIE  ILE  GLU 
  310 LEU  LEU  PRO  ILE  ALA  GLU  HID  PRO  PHE  ASP 
  320 GLY  SER  TRP  GLY  TYR  GLN  VAL  THR  GLY  PHE 
  330 TYR  SER  PRO  THR  SER  ARG  PHE  GLY  ARG  PRO 
  340 GLU  ASP  PHE  MET  TYR  PHE  VAL  ASP  LYS  CYS 
  350 HIP  GLU  ASN  GLY  ILE  GLY  VAL  ILE  LEU  ASP 
  360 TRP  VAL  PRO  GLY  HIE  PHE  PRO  LYS  ASP  SER 
  370 HIE  GLY  LEU  ALA  TYR  PHE  ASP  GLY  THR  HID 
  380 LEU  TYR  GLU  HIE  ALA  ASP  PRO  ARG  ILE  GLY 
  390 GLU  HIE  LYS  GLU  TRP  GLY  THR  LEU  VAL  PHE 
  400 ASN  TYR  GLY  ARG  HIE  GLU  VAL  ARG  ASN  PHE 
  410 LEU  VAL  ALA  ASN  VAL  LEU  PHE  TRP  PHE  ASP 
  420 LYS  TYR  HIP  VAL  ASP  GLY  ILE  ARG  VAL  ASP 
  430 ALA  VAL  ALA  SER  MET  LEU  TYR  ARG  ASN  TYR 
  440 LEU  ARG  LYS  GLU  GLY  GLU  TRP  ILE  ALA  ASN 
  450 GLU  TYR  GLY  GLY  ASP  GLU  HID  ILE  GLU  ALA 
  460 VAL  SER  PHE  ILE  ARG  GLU  VAL  ASN  THR  LEU 
  470 LEU  PHE  GLU  TYR  PHE  PRO  GLY  ILE  LEU  SER 
  480 ILE  ALA  GLU  GLU  SER  THR  GLU  TRP  GLU  LYS 
  490 VAL  SER  ARG  PRO  VAL  TYR  ASP  GLY  GLY  LEU 
  500 GLY  PHE  ASN  LEU  LYS  TRP  ASP  MET  GLY  TRP 
  510 MET  HID  ASP  MET  LEU  ASP  TYR  PHE  ASN  ILE 
  520 ASP  PRO  TYR  PHE  ARG  GLN  TYR  HID  GLN  ASN 
  530 ASN  VAL  THR  PHE  SER  MET  LEU  TYR  TYR  TYR 
  540 ASN  GLU  ASN  PHE  MET  LEU  ALA  LEU  SER  HIP 
  550 ASP  GLU  ILE  VAL  HIE  GLY  LYS  SER  ASN  MET 
  560 LEU  GLY  LYS  MET  PRO  GLY  ASP  GLU  TRP  GLN 
  570 LYS  TYR  ALA  ASN  VAL  ARG  ALA  LEU  PHE  THR 
  580 TYR  MET  TYR  THR  HID  PRO  GLY  LYS  LYN  THR 
  590 MET  PHE  MET  SER  MET  GLU  PHE  GLY  GLN  TRP 
  600 SER  GLU  TRP  ASN  VAL  TRP  GLY  ASP  LEU  GLU 
  610 TRP  HIP  LEU  LEU  GLN  TYR  GLU  PRO  HID  GLN 
  620 GLN  LEU  LYS  GLN  PHE  PHE  THR  ASP  LEU  ASN 
  630 ALA  LEU  TYR  GLN  GLN  GLU  PRO  ALA  LEU  TYR 
  640 THR  HID  ASP  PHE  GLU  TYR  HIE  GLY  PHE  GLU 
  650 TRP  ILE  ASP  CYS  ASN  ASP  ASN  THR  HID  SER 
  660 VAL  VAL  SER  PHE  LEU  ARG  ARG  SER  ASP  ASP 
  670 PRO  ASN  ASP  SER  LEU  VAL  VAL  VAL  CYS  ASN 
  680 PHE  THR  PRO  GLN  PRO  HIE  SER  HID  TYR  ARG 
  690 ILE  GLY  VAL  PRO  GLU  ALA  GLY  TYR  TYR  VAL 
  700 GLU  LEU  PHE  ASN  SER  ASP  ALA  LYS  GLN  TYR 
  710 GLY  GLY  SER  ASN  MET  GLY  ASN  LEU  GLY  GLY 
  720 LYS  TRP  ALA  ASP  GLU  TRP  SER  PHE  HIE  ASN 
  730 LYS  PRO  TYR  SER  LEU  ASP  LEU  CYS  LEU  PRO 
  740 PRO  LEU  ALA  VAL  LEU  ILE  LEU  LYS  LEU  ASP 
  750 PRO  THR  LYS  VAL  PROE
 
 Nonbonded initialization ...
 Time for loading nb parameters:   0.000000000000000E+000
 Build extended structure ...
 Residue is truncated  A:HIS_646    making custom template
 Residue is truncated  A:ASP_660    making custom template
 Charged terminal template did not match, trying neutral terminal template for  A:PRO_759   
 Generating crosslinks ...
 Initialize 1/4 list ...
 Initialize parent/child list ...
 Initialize covalent pointers ...
 Initialize resinfo list ...
 Initialize special atoms ...
 Initialize rank list ...
 Initialize sparse atom list ...
 
 Times for various book-keeping steps:
     build   1.156s
     cross   0.062s
     child   0.000s
      iper   0.000s
       rev   0.016s
      info   0.016s
     resat   0.000s
      rank   0.000s
     covpt   0.000s
    sparse   0.000s
 
 Times for steps in loading structure:
           Load sequence    0.09s
    Initialize structure    1.25s
      Assign coordinates    0.05s
     Initialize symmetry    0.00s
 
 Preparing for first energy calculation ...
 
 Time for assigning nb parameters:    0.000s
 
 Number of protein chains       1
   Number of residues         755
       (charged)              181
        (polar)               281
       (glycine)               54
     (hydrophobic)            239
 
 Number of RNA chains           0
   Number of nucleotides        0
 Number of DNA chains           0
   Number of nucleotides        0
 
 Number of waters               0
 Number of ions                 0
 Number of HET                  0
 
 Number of atoms            12392
   [sparse atoms]            1038
 
 Number of bonds            12644
 Number of angles           22552
 Number of torsions         36374
 Number of 1/4s             32714
 
 Partial charges and molecular weights:
 WARNING:  Non-integer total charge:  -37.6000000000006     
 Chain ending in residue:  A:PRO_759   
  Protein chain            A     -37.6000   88409.4
 WARNING:  Non-integer total charge:  -37.6000000000006     
  Entire system                  -37.6000   88409.4
 
 Time for secondary structure initialization   0.000s
 
 Results of parameter assignment
    type    tot   time
    BOND  12644   0.00
    ANGL  22552   0.00
    TORS  36374   0.02
 
 Here are the parameters that will be used:
                      Solvent model   SGB
               Variable Dielectric:   ENABLED
                               LYS:    3.85
                               GLU:    2.78
                               ASP:    2.44
                               HIP:    2.86
                               HIS:    1.00
                               ARG:    2.11
                      Penalty terms   EXCLUDED
                Internal dielectric    1.00
                 Solvent dielectric   80.00
                 Ionic strength (M)    0.00
                 Debye length (Ang)     Inf
     Short NB cut (neutral/neutral)   10.00
      Long NB cut (neutral/neutral)   40.00
      Short NB cut (charge/neutral)   10.00
       Long NB cut (charge/neutral)   40.00
       Short NB cut (charge/charge)   15.00
        Long NB cut (charge/charge)   40.00
             Short NB cut (reduced)    6.00
              Long NB cut (reduced)   36.00
          Rotamer Frequency Scoring   OFF
 
 NOW REPORTING THE ENERGY (KCAL/MOL): 
 COVALENT ENERGIES:
                BOND           ANGLE             TOR           TOTAL
     COV     2501.966402     6283.976293     3534.516165    12320.458859
     SGB    49301.097110   -20396.103065   -17528.894326    11376.099720
   TOTAL    51803.063512   -14112.126772   -13994.378161    23696.558579
    TIME        0.000s          0.000s          0.000s          0.000s   
 
 NONBONDED (INTRAMOLECULAR) ENERGIES:
                  14           SHORT            LONG           TOTAL
      LJ     4043.669481    -6373.596364     -370.989721    -2700.916604
    LIPO        0.000000    -4430.798509        0.000000    -4430.798509
      EL    21751.872153   -47906.853916     2545.055629   -23609.926134
     SGB   -17528.894326    21462.918639    -2317.763057     1616.261256
   TOTAL     8266.647309   -37248.330150     -143.697149   -29125.379991
    TIME        0.000s          0.000s          0.000s          0.000s   
 
 OTHER:
SGB SELF   -35528.970132
NONPOLAR        0.000000
PROT COR        0.000000
   HBOND     -365.358879
 PACKING      -33.595753
SelfCont     -292.607670
 
 SUM:
 SGB TOT    -5007.714830
SOLV TOT    -5007.714830
LIPO TOT    -4430.798509
  TOTALE  -24120.45951925    
 [NOTE: TOTAL ENERGY = COV_TOT + NB_TOT + OTHER - SGB_14|SGB_TOR]
 Report energy breakdown by residues:
 INFO: the following energy terms include both contributions from
 each residue itself, and interactions between each residue with
 other residues. Thus the sum of energies by residues will not be
 equal to the total energy
      residue      bond     angle torsional        el        lj       sgb  nonpolar      lipo     hbond    pipack  selfcont       tot
 A:ILE_5           4.22      8.95     12.43    -46.14     -2.17     20.45      0.00     -7.49     -0.02      0.00      0.00     -9.77
 A:SER_6           0.50      4.58      1.77    -15.98      0.14     -2.07      0.00     -2.93     -0.44      0.00     -2.59    -17.02
 A:ALA_7           2.86      2.90      2.88    -23.44     -3.11     -2.40      0.00     -2.89     -0.14      0.00      0.00    -23.35
 A:ASP_8           4.23      5.15      1.20      4.27      5.39    -68.06      0.00     -2.35     -0.58      0.00      0.00    -50.75
 A:GLN_9           5.00      7.75      7.42    -73.80     -3.58     -1.57      0.00     -6.29     -0.50     -0.00     -0.36    -65.92
 A:VAL_10          3.01     11.04      7.06    -26.31     -5.15     -1.08      0.00     -9.35     -0.24      0.00      0.00    -21.02
 A:ASN_11          1.38      8.12      1.54    -57.83     -2.37     -7.12      0.00     -2.61     -0.17      0.00     -2.40    -61.46
 A:GLN_12          6.35      4.43      6.91    -71.73     -3.32     -1.83      0.00     -5.67     -0.78     -0.00      0.00    -65.64
 A:ILE_13          1.95     10.03     10.74    -25.71     -2.34     -2.06      0.00    -10.94     -0.23      0.00      0.00    -18.55
 A:ILE_14          2.03     16.99     10.20    -23.33     -3.82     -1.78      0.00     -7.39     -0.14      0.00      0.00     -7.25
 A:TYR_15          8.09      8.15      7.38    -32.25      0.99     -3.58      0.00     -5.03     -0.06      0.00      0.00    -16.31
 A:ASN_16          3.83      7.18      1.71    -55.12      1.33     -9.53      0.00     -1.69     -0.12      0.00     -0.01    -52.41
 A:LEU_17          5.77      7.94      5.65    -28.89     -1.16     -0.61      0.00     -4.35     -0.11      0.00      0.00    -15.75
 A:HIE_18          2.50      9.67      7.68    -36.05     -7.16     -4.57      0.00     -6.04     -0.20     -0.08      0.00    -34.26
 A:HIP_19          3.90     11.03     10.32    -96.03     -2.09     55.18      0.00     -1.90     -0.97     -0.09      0.00    -20.65
 A:ASP_20          4.38      8.23      4.34     40.04     -3.95    -87.14      0.00     -2.54     -0.22      0.00      0.00    -36.87
 A:PRO_21          2.71     12.55      5.37    -19.55     -3.64      1.22      0.00     -6.93     -0.27      0.00      0.00     -8.54
 A:PHE_22          2.92      6.83      4.41    -28.21     -2.92      0.20      0.00     -7.56     -0.07     -0.00      0.00    -24.40
 A:GLU_23          5.34      3.63      5.76     16.80      1.52    -70.61      0.00     -2.94     -1.16      0.00      0.00    -41.66
 A:ILE_24          1.96      9.18     11.21    -28.27     -5.33      0.40      0.00     -9.76     -0.43      0.00      0.00    -21.04
 A:LEU_25          2.79      7.71      4.83    -27.50     -8.11     -2.73      0.00    -12.83     -0.18      0.00      0.00    -36.02
 A:GLY_26          0.13      4.14     -0.60    -34.82     -1.82      1.18      0.00     -2.06     -0.24      0.00      0.00    -34.09
 A:CYS_27          0.96      2.01     -1.63    -22.59     -5.07     -3.39      0.00     -3.94     -0.12      0.00      0.00    -33.76
 A:HIE_28          4.25      9.28      7.45    -39.03     -6.46      1.36      0.00     -2.65     -0.34     -0.05      0.00    -26.18
 A:LEU_29          5.26      9.23      3.89    -21.25     -3.41     -4.15      0.00     -6.63     -0.00      0.00      0.00    -17.06
 A:LEU_30          2.36     10.13      8.42    -20.66     -4.19     -3.64      0.00     -5.94     -0.12      0.00      0.00    -13.64
 A:GLU_31          2.84     10.11     10.44      8.47     -0.86    -67.12      0.00     -2.49     -1.22      0.00      0.00    -39.83
 A:GLU_32          3.06      6.08      8.30     26.97     -2.61    -85.41      0.00     -1.63      0.00      0.00      0.00    -45.24
 A:GLY_33          4.20      4.01     -0.36    -22.73     -0.63     -4.80      0.00     -0.70     -0.11      0.00      0.00    -21.12
 A:LYS_34          6.10      9.55      3.10    -44.83      2.04      7.67      0.00      0.00     -0.00      0.00      0.00    -16.37
 A:ASN_35          2.58      4.94      2.12    -59.74      3.16     -6.72      0.00     -0.63      0.00      0.00     -2.92    -57.20
 A:THR_36          2.27      4.45     -2.64    -27.53     -0.26     -1.87      0.00     -3.23     -0.20      0.00     -1.72    -30.74
 A:LYS_37          2.17     11.98      7.57    -88.09     -2.26     41.21      0.00      0.00     -1.46      0.00      0.00    -28.89
 A:LYS_38          2.99     16.11      6.69    -73.39     -4.38     28.21      0.00      0.00     -1.33      0.00      0.00    -25.10
 A:TRP_39          5.19      7.07      9.55    -41.48     -8.51      1.60      0.00    -12.03     -0.38     -0.00      0.00    -39.00
 A:VAL_40          0.27      7.31      5.18    -27.56     -2.97     -1.03      0.00     -8.73     -0.23      0.00      0.00    -27.75
 A:VAL_41          3.45      6.99      6.47    -26.60     -7.44      0.79      0.00     -9.49     -0.21      0.00      0.00    -26.04
 A:ARG_42          6.17     10.41     11.00   -101.71     -8.17     35.05      0.00    -10.01     -1.00     -0.05      0.00    -58.31
 A:ALA_43          1.96      6.11      5.48    -33.34     -4.20      0.42      0.00     -5.57     -0.19      0.00      0.00    -29.33
 A:TYR_44          1.97      8.33      4.78    -31.67     -1.46     -2.11      0.00     -9.86     -0.00     -0.00      0.00    -30.03
 A:LEU_45          1.38     11.27      9.57    -17.17     -2.34     -0.44      0.00    -10.49     -0.18      0.00      0.00     -8.39
 A:PRO_46          2.95      9.13      5.92    -11.60      0.24     -0.66      0.00     -4.34     -0.09      0.00      0.00      1.54
 A:LYS_47          3.84     12.36      2.07    -68.82     -2.23     29.86      0.00      0.00     -0.00      0.00      0.00    -22.92
 A:ALA_48          1.00      8.18      2.73    -29.80     -2.30     -2.72      0.00     -3.84     -0.26      0.00      0.00    -27.01
 A:GLU_49          4.95      9.49      7.00     32.64      1.02    -84.47      0.00     -1.82     -0.56      0.00      0.00    -31.74
 A:ALA_50          1.38      3.74      2.92    -32.09     -2.86     -0.22      0.00     -2.39     -0.18      0.00      0.00    -29.70
 A:ALA_51          2.21      3.92      3.01    -31.73     -5.60     -1.90      0.00     -5.81     -0.12      0.00      0.00    -36.02
 A:TRP_52          6.51     14.19      8.99    -37.82     -9.84     -1.18      0.00     -8.68     -0.23      0.00      0.00    -28.06
 A:VAL_53          2.20      6.02      5.55    -28.42     -5.39     -0.35      0.00     -9.08     -0.18      0.00      0.00    -29.66
 A:ILE_54          1.95     10.17      9.93    -27.35     -2.04      0.92      0.00     -9.20     -0.24      0.00      0.00    -15.86
 A:ARG_55          2.32     11.35     11.39    -98.63     -1.06     39.34      0.00     -7.99     -4.17      0.00      0.00    -47.46
 A:PRO_56          2.89     14.09      3.87    -15.97     -4.39     -1.60      0.00     -8.65     -0.02      0.00      0.00     -9.78
 A:THR_57          2.12      6.70      2.90    -24.77     -0.98     -2.65      0.00     -3.85     -0.01      0.00     -2.97    -23.51
 A:GLU_58          2.63     10.22      8.19     17.83      1.31    -70.07      0.00     -3.80     -1.98      0.00      0.00    -35.68
 A:ARG_59          6.78     12.55     10.93   -116.17      0.84     46.90      0.00     -2.04     -2.02      0.00      0.00    -42.22
 A:LYS_60          4.66     13.74      7.79    -67.56     -4.30     23.60      0.00      0.00     -0.21      0.00      0.00    -22.29
 A:GLU_61          2.39     11.46      4.62     30.08     -5.16    -82.06      0.00     -3.67     -1.50      0.00      0.00    -43.84
 A:ASP_62          3.11     10.13     -1.31     19.45     -1.50    -71.90      0.00     -3.00     -2.46      0.00      0.00    -47.47
 A:PRO_63          1.34     16.76      2.56    -14.33     -2.09     -0.60      0.00     -3.05     -0.00      0.00      0.00      0.58
 A:MET_64          1.06      5.22      6.43    -25.52     -9.71     -2.67      0.00    -13.28     -0.12      0.00      0.00    -38.58
 A:ASN_65          3.24      7.39      0.38    -60.48      0.14     -5.15      0.00     -2.29     -0.24      0.00     -4.60    -61.62
 A:SER_66          2.83      2.41      1.72    -20.80     -0.24     -3.66      0.00     -2.95     -0.01      0.00     -2.83    -23.53
 A:VAL_67          2.72     10.18      4.04    -21.74     -4.24      1.06      0.00     -5.37     -0.17      0.00      0.00    -13.53
 A:HIE_68          7.49      9.76      4.26    -33.35     -4.88     -5.74      0.00     -4.26     -0.02     -0.00      0.00    -26.73
 A:HIE_69          6.38      8.94      5.79    -30.04     -6.32     -2.91      0.00     -5.22     -0.27     -0.00      0.00    -23.66
 A:PRO_70          3.88     13.93      2.67    -10.23     -2.93     -1.91      0.00     -2.93     -0.00      0.00      0.00      2.47
 A:ASN_71          2.90      8.72     -0.38    -61.40     -4.53     -0.95      0.00     -4.19     -0.36     -0.00     -4.44    -64.63
 A:PHE_72          4.42      5.82      8.23    -33.82     -5.57      0.75      0.00    -11.72     -0.22     -0.00      0.00    -32.12
 A:PHE_73          4.37      6.73      6.31    -29.52     -8.41      0.87      0.00    -11.76     -0.18     -0.00      0.00    -31.59
 A:GLU_74          4.88      6.95     10.24      3.26     -6.16    -62.35      0.00     -6.51     -0.70      0.00      0.00    -50.38
 A:CYS_75          2.33      5.44      1.50    -29.99     -4.82      0.48      0.00     -5.36     -0.21      0.00      0.00    -30.62
 A:ILE_76          1.44     12.46     11.18    -22.65     -1.25     -2.16      0.00     -4.29     -0.00      0.00      0.00     -5.27
 A:ILE_77          2.06     14.08     11.18    -26.83     -7.31      1.01      0.00     -9.59     -0.25      0.00      0.00    -15.64
 A:GLU_78          1.73      5.92      9.54     13.30     -1.95    -72.64      0.00     -2.22     -0.02      0.00      0.00    -46.35
 A:THR_79          1.47      8.99     -2.09    -20.30     -1.17     -1.31      0.00     -6.69     -0.68      0.00     -2.45    -24.23
 A:PRO_80          0.70     13.07      5.32    -11.45     -2.69     -0.31      0.00     -3.75     -0.16      0.00      0.00      0.74
 A:GLU_81          3.66      9.13      6.73     32.79     -0.62    -83.02      0.00     -2.83     -1.45      0.00      0.00    -35.62
 A:LEU_82          2.72     17.89      6.84    -19.67     -6.29     -1.88      0.00    -10.58     -0.03      0.00      0.00    -10.99
 A:ASN_83          1.60      8.81      1.34    -52.79     -1.45     -6.72      0.00     -2.35     -0.34     -0.05     -2.92    -54.87
 A:HIS_84          4.27     11.65      7.12    -33.72     -7.35     -0.36      0.00     -5.68     -0.11     -0.24      0.00    -24.41
 A:TYR_85          3.17      6.50      3.74    -38.35     -1.85     -0.37      0.00     -9.42     -0.46     -0.00      0.00    -37.06
 A:GLN_86          4.51      8.92      4.78    -71.41     -9.48      0.96      0.00     -7.44     -0.38     -0.06     -0.09    -69.69
 A:LEU_87          5.64      8.63      5.57    -29.31     -6.87      1.07      0.00     -9.54     -0.22      0.00      0.00    -25.01
 A:LYS_88          1.79     16.98      3.31    -91.21     -6.83     43.28      0.00      0.00     -1.65      0.00      0.00    -34.33
 A:VAL_89          0.87      7.94      4.43    -27.73     -6.09      0.06      0.00     -5.85     -0.23      0.00      0.00    -26.60
 A:LYS_90          3.01      9.42      4.01    -88.86     -6.24     43.94      0.00      0.00     -0.62      0.00      0.00    -35.35
 A:GLU_91          1.73      6.95      8.10     28.40     -4.47    -85.16      0.00     -2.17     -1.60      0.00      0.00    -48.23
 A:GLY_92          1.67      3.40      0.47    -30.31     -0.45      0.46      0.00     -0.92     -0.73      0.00      0.00    -26.40
 A:GLU_93          6.88      6.68      5.19     37.00      0.33    -93.12      0.00     -0.93     -0.03      0.00      0.00    -38.00
 A:HIS_94          3.98      6.07      7.24    -34.09     -2.65     -1.46      0.00     -2.93     -0.22      0.00      0.00    -24.05
 A:GLU_95          4.76      9.61     11.35     42.00     -2.30    -94.32      0.00     -1.87     -0.04      0.00      0.00    -30.82
 A:LYS_96          5.43     12.55      5.27    -91.43     -4.01     43.70      0.00      0.00     -1.71      0.00      0.00    -30.21
 A:VAL_97          5.31      6.12      4.51    -24.10     -4.07     -2.74      0.00     -4.91     -0.00      0.00      0.00    -19.88
 A:ILE_98          3.35     14.62     15.03    -29.75     -3.86      2.42      0.00     -5.12     -0.22      0.00      0.00     -3.52
 A:TYR_99          5.97      8.00      9.29    -33.48     -5.60      0.35      0.00     -9.04     -0.12     -0.42      0.00    -25.04
 A:ASP_100         2.83      5.95      1.22     35.22     -2.65    -80.45      0.00     -4.55     -1.21      0.00      0.00    -43.64
 A:PRO_101         1.54     11.70      2.12    -13.04      0.99     -1.82      0.00     -4.42     -0.04      0.00      0.00     -2.97
 A:TYR_102         4.81      7.55      7.01    -32.58     -1.82     -2.37      0.00    -10.61     -0.32     -0.00      0.00    -28.34
 A:ALA_103         1.76      6.11      2.51    -28.53     -2.35     -1.83      0.00     -3.37     -0.16      0.00      0.00    -25.87
 A:PHE_104         5.10      7.18      8.37    -30.50     -2.79      0.45      0.00     -4.84     -0.06     -0.06      0.00    -17.15
 A:SER_105         1.07      4.74      2.08    -21.53      0.73     -3.22      0.00     -2.18     -0.00      0.00     -2.26    -20.58
 A:SER_106         1.23      6.16      6.33    -12.83      0.63     -2.45      0.00     -3.13     -0.12      0.00     -2.45     -6.62
 A:PRO_107         1.92     11.47      3.54    -12.96      0.65      0.33      0.00     -4.54      0.00      0.00      0.00      0.40
 A:TYR_108         3.31      8.38      4.41    -35.24     -2.23     -2.54      0.00     -8.47     -0.15     -0.00      0.00    -32.51
 A:LEU_109         2.03      7.29      4.70    -31.13     -5.25      0.80      0.00     -9.55     -0.56      0.00      0.00    -31.68
 A:THR_110         3.38      2.97      0.69    -26.17      2.62      0.50      0.00     -3.10     -1.01      0.00     -3.28    -23.41
 A:ASP_111         6.07      8.75     -3.07     21.84     -2.15    -77.71      0.00     -1.86     -0.18      0.00      0.00    -48.31
 A:GLU_112         8.56      4.05      4.00     39.64     -1.86    -92.13      0.00     -3.80     -0.17      0.00      0.00    -41.71
 A:ASP_113         3.55      5.34     -3.53     14.79     -1.85    -79.90      0.00     -5.08     -3.10      0.00      0.00    -69.79
 A:ILE_114         2.97     12.15     12.50    -31.62     -2.62     -0.22      0.00    -10.36     -0.31      0.00      0.00    -17.52
 A:TYR_115         3.67     13.06      6.96    -35.89      1.37     -2.88      0.00     -5.74     -0.30      0.00      0.00    -19.75
 A:LEU_116         2.93      8.24      6.59    -30.35     -6.12     -0.09      0.00     -8.45     -0.26      0.00      0.00    -27.51
 A:PHE_117         6.90      9.57      3.71    -31.86     -6.19      0.80      0.00    -11.21     -0.22     -0.06      0.00    -28.57
 A:SER_118         2.82      4.63      5.03    -26.41     -0.30     -1.62      0.00     -3.21     -0.28      0.00     -3.83    -23.18
 A:GLU_119         5.03     10.30      3.19     31.99     -2.63    -89.04      0.00     -3.16     -0.27      0.00      0.00    -44.59
 A:GLY_120         1.27      1.68      0.41    -30.46     -2.11     -2.19      0.00     -1.99     -0.12      0.00      0.00    -33.51
 A:ASN_121         1.36      6.22      0.84    -63.30     -2.19     -2.05      0.00     -2.49     -0.24     -0.00     -0.06    -61.91
 A:HIE_122         5.23      9.75      6.66    -45.96     -7.70      2.46      0.00     -7.39     -0.77     -0.04      0.00    -37.79
 A:HIE_123         2.71     11.49      3.82    -37.44     -7.18      1.28      0.00     -5.77     -0.34     -0.15      0.00    -31.60
 A:ARG_124         1.86     19.04      9.14   -125.87     -6.02     55.90      0.00     -9.73     -1.87     -0.39      0.00    -57.94
 A:ILE_125         3.99     11.45     10.32    -26.83     -6.92      1.02      0.00    -10.47     -0.18      0.00      0.00    -17.63
 A:TYR_126         9.36      9.79      5.34    -36.71     -7.32      2.73      0.00    -10.72     -0.41     -0.14      0.00    -28.08
 A:GLU_127         3.14      5.16      4.71     38.11      0.65    -91.19      0.00     -3.46     -3.27      0.00      0.00    -46.14
 A:LYS_128         3.43     16.02      3.36    -90.15     -6.21     42.49      0.00      0.00     -1.92      0.00      0.00    -32.98
 A:LEU_129         1.88     10.71      4.93    -28.71     -5.37     -1.14      0.00    -10.12     -0.09      0.00      0.00    -27.91
 A:GLY_130         0.09      2.25     -0.29    -28.82     -3.68     -0.14      0.00     -1.82     -0.21      0.00      0.00    -32.62
 A:ALA_131         1.84      4.73      3.40    -28.72     -4.94     -0.77      0.00     -4.51     -0.01      0.00      0.00    -28.97
 A:HIE_132         2.52      8.03      7.45    -42.68     -8.21      1.68      0.00     -3.41     -0.39     -0.00      0.00    -35.00
 A:VAL_133         0.59      9.69      5.71    -22.82     -4.84     -2.04      0.00     -5.27     -0.00      0.00      0.00    -18.99
 A:GLY_134         2.07      3.30      0.25    -28.39     -2.09      1.00      0.00     -1.75     -0.14      0.00      0.00    -25.76
 A:GLU_135         1.49      7.10      2.98     30.11     -2.22    -83.74      0.00     -2.48     -0.34      0.00      0.00    -47.09
 A:ILE_136         1.69     12.52      8.89    -22.77     -4.64     -0.22      0.00     -7.68     -0.21      0.00      0.00    -12.41
 A:ASN_137         4.16      8.15     -0.86    -54.12     -0.33     -6.71      0.00     -1.47     -0.02     -0.00     -4.33    -55.53
 A:GLY_138         1.44      4.45     -0.34    -32.46      0.01     -1.30      0.00     -0.76     -0.33      0.00      0.00    -29.30
 A:VAL_139         1.28     10.08      4.82    -25.58      0.31      0.99      0.00     -2.63     -0.24      0.00      0.00    -10.96
 A:LYS_140         3.40     12.00      3.01    -77.32     -3.78     32.59      0.00      0.00     -0.12      0.00      0.00    -30.22
 A:GLY_141         0.34      0.99      1.31    -34.66     -3.89     -0.48      0.00     -2.20     -0.13      0.00      0.00    -38.71
 A:VAL_142         3.12      5.22      2.77    -25.99     -5.45     -0.10      0.00    -10.44     -0.23      0.00      0.00    -31.10
 A:TYR_143         3.02      6.15      7.57    -40.91     -4.30      0.36      0.00     -9.55     -0.74     -0.00      0.00    -38.39
 A:PHE_144         1.81      4.98      5.19    -28.31     -8.97      1.02      0.00    -13.15     -0.24     -0.05      0.00    -37.73
 A:ALA_145         0.93      3.92      3.66    -30.58     -6.09     -0.20      0.00     -5.07     -0.22      0.00      0.00    -33.66
 A:VAL_146         4.72     11.86      2.87    -26.23     -4.35      0.90      0.00     -8.08     -0.23      0.00      0.00    -18.55
 A:TRP_147         2.96      8.30      4.64    -32.75     -5.13      2.56      0.00    -14.77     -0.12     -0.43      0.00    -34.74
 A:ALA_148         1.17      7.23      5.09    -21.56     -1.49     -0.90      0.00     -5.50     -0.28      0.00      0.00    -16.23
 A:PRO_149         3.92     12.47      6.04    -14.49     -6.88     -0.51      0.00     -6.64     -0.33      0.00      0.00     -6.43
 A:ASN_150         3.92      5.16     -1.96    -56.13     -3.48     -5.60      0.00     -2.61     -0.88      0.00     -0.83    -62.41
 A:ALA_151         3.16      4.53      1.95    -27.39     -4.97     -1.78      0.00     -4.80     -0.09      0.00      0.00    -29.39
 A:ARG_152         7.04     10.80      8.78    -76.91     -4.24     18.58      0.00     -3.11     -0.46     -0.00      0.00    -39.53
 A:ASN_153         3.42      5.29      1.48    -65.90     -5.15     -2.70      0.00     -2.24     -0.33     -0.13     -0.15    -66.41
 A:VAL_154         2.78      7.25      3.88    -29.45     -6.40     -0.47      0.00    -11.04     -0.15      0.00      0.00    -33.60
 A:SER_155         1.14      5.29      6.14    -30.13     -4.36      0.91      0.00     -4.65     -0.27      0.00     -2.67    -28.61
 A:VAL_156         0.75      4.59      5.40    -23.43     -5.68     -0.68      0.00     -9.79     -0.21      0.00      0.00    -29.06
 A:ILE_157         2.36      7.83     12.46    -29.10     -0.59      2.45      0.00     -8.26     -0.23      0.00      0.00    -13.09
 A:GLY_158         0.96      1.52      0.15    -31.47     -4.63     -0.71      0.00     -2.92     -0.30      0.00      0.00    -37.41
 A:ASP_159         1.29      6.86     -5.46     30.17      1.27    -88.25      0.00     -3.27     -0.72      0.00      0.00    -58.12
 A:PHE_160         6.53      8.12      2.99    -28.60     -0.13     -0.96      0.00     -9.64     -0.09     -0.15      0.00    -21.92
 A:ASN_161         3.60     14.10     -0.22    -63.74     -4.76     -1.45      0.00     -2.55     -0.66     -0.09     -4.43    -60.21
 A:ASN_162         1.67     10.38     -2.33    -56.91     -0.83     -7.47      0.00     -1.38     -0.12     -0.00     -2.84    -59.84
 A:TRP_163         7.19     10.10      3.63    -30.65     -6.62     -2.86      0.00     -8.23     -0.14     -0.00      0.00    -27.58
 A:ASP_164         3.01     11.77     -1.68     11.27     -0.26    -73.21      0.00     -1.85     -2.46      0.00      0.00    -53.41
 A:GLY_165         0.22      3.31      0.13    -28.90     -2.95     -1.21      0.00     -1.89     -0.12      0.00      0.00    -31.40
 A:ARG_166         2.84      8.94      8.00   -101.81      4.28     32.50      0.00     -2.77     -2.46      0.00      0.00    -50.48
 A:GLU_167         4.03      6.37      6.17     17.01      0.66    -74.60      0.00     -1.95     -0.01      0.00      0.00    -42.31
 A:HIE_168         3.30     11.82      5.13    -41.31     -6.67     -0.04      0.00     -5.37     -0.37     -0.05      0.00    -33.56
 A:GLN_169         3.52      7.51      6.27    -69.87     -1.94     -3.81      0.00     -2.97     -0.21     -0.00      0.00    -61.51
 A:MET_170         4.27      5.12      7.53    -29.25     -7.84     -1.83      0.00    -14.95     -0.12      0.00      0.00    -37.08
 A:ARG_171         5.13     13.18      8.59    -85.77      4.14     22.95      0.00     -3.28     -1.41     -0.18      0.00    -36.66
 A:LYS_172         2.70      7.50      2.30    -66.29     -3.20     22.76      0.00      0.00     -0.33      0.00      0.00    -34.56
 A:ARG_173         9.41     11.84     13.47    -96.83     -3.01     30.07      0.00     -6.45     -2.12     -0.18      0.00    -43.80
 A:ASN_174         2.79      5.78      3.20    -53.07     -1.76     -9.54      0.00     -3.15     -0.04     -0.00     -0.03    -55.80
 A:TYR_175         7.36      9.72      5.25    -33.86      3.57     -6.59      0.00     -2.05     -0.00     -0.00      0.00    -16.60
 A:THR_176         1.96     13.92     -1.89    -25.14     -5.48      1.69      0.00     -5.54     -0.34      0.00     -2.04    -22.85
 A:ILE_177         1.12     13.70      9.82    -22.74     -6.48      0.19      0.00    -11.13     -0.22      0.00      0.00    -15.72
 A:TRP_178         8.26      9.52      3.92    -39.47    -11.04      2.35      0.00    -11.80     -0.35     -0.13      0.00    -38.73
 A:GLU_179         4.05      7.63      5.47      3.33     -3.13    -63.17      0.00     -6.22     -3.10      0.00      0.00    -55.15
 A:LEU_180         3.50      8.94      4.43    -27.42     -7.19      1.57      0.00     -8.97     -0.24      0.00      0.00    -25.37
 A:PHE_181         4.43      8.45      4.24    -27.81     -6.00     -0.79      0.00     -9.63      0.00     -0.00      0.00    -27.11
 A:VAL_182         2.06     11.98      5.43    -17.22     -3.39      0.07      0.00     -8.86     -0.23      0.00      0.00    -10.16
 A:PRO_183         3.85     15.79      0.88    -12.74     -0.60     -0.27      0.00     -5.38     -0.08      0.00      0.00      1.45
 A:GLU_184         1.49     11.75      6.46     25.09      0.84    -82.30      0.00     -2.60     -0.12      0.00      0.00    -39.38
 A:ILE_185         1.59      9.06     10.53    -26.94      1.66      0.03      0.00     -9.13     -0.09      0.00      0.00    -13.29
 A:GLY_186         1.96      1.23     -0.23    -34.63      0.92     -0.15      0.00     -1.84     -0.17      0.00      0.00    -32.90
 A:SER_187         1.48      5.33      3.16    -21.02      1.59     -4.92      0.00     -2.67     -0.00      0.00     -2.35    -19.42
 A:GLY_188         0.91      5.08      0.85    -28.12     -0.59     -2.14      0.00     -0.98     -0.11      0.00      0.00    -25.11
 A:THR_189         2.45      6.35      3.57    -32.58     -1.88      0.25      0.00     -6.49     -0.27      0.00     -2.96    -31.56
 A:VAL_190         1.95      4.50      5.31    -24.35     -2.82     -0.75      0.00     -7.07     -0.51      0.00      0.00    -23.74
 A:TYR_191         4.60      7.78      5.22    -42.05     -7.36      0.74      0.00    -11.09     -0.62     -0.19      0.00    -42.97
 A:LYS_192         2.42     17.19      4.38    -71.37    -10.06     27.20      0.00      0.00     -0.25      0.00      0.00    -30.50
 A:TYR_193         4.17      6.04      5.27    -41.69     -4.91      1.64      0.00    -10.79     -0.60     -0.14      0.00    -41.00
 A:GLU_194         1.67      5.56      7.92     19.53     -5.37    -71.44      0.00     -6.19     -0.24      0.00      0.00    -48.56
 A:ILE_195         5.21     10.16     10.61    -26.04     -5.29      0.33      0.00     -9.34     -0.24      0.00      0.00    -14.61
 A:LYS_196         3.31     18.42      3.42    -58.42     -4.64     14.11      0.00      0.00     -0.30      0.00      0.00    -24.11
 A:ASN_197         1.60     10.72      0.72    -72.53     -2.90     -0.97      0.00     -4.11     -0.59     -0.28     -3.66    -71.99
 A:SER_198         1.22      3.83     -1.28    -19.22     -1.31     -1.68      0.00     -3.12     -0.49      0.00     -2.87    -24.91
 A:GLU_199         4.00      8.20      4.34     17.54      1.59    -75.31      0.00     -1.95     -0.16      0.00      0.00    -41.73
 A:GLY_200         0.77      4.54     -0.66    -34.46     -0.23      0.16      0.00     -1.38     -0.14      0.00      0.00    -31.38
 A:HIE_201         0.90      7.69      5.21    -39.35     -3.38     -1.41      0.00     -2.61     -0.26     -0.00      0.00    -33.20
 A:ILE_202         3.27      8.33     11.04    -21.77     -2.00     -1.16      0.00     -2.89     -0.03      0.00      0.00     -5.20
 A:TYR_203         3.68      7.91      8.28    -42.96     -2.70      2.07      0.00     -5.64     -0.49     -0.28      0.00    -30.13
 A:GLU_204         1.59      4.69     10.12     18.96      2.54    -75.87      0.00     -3.19     -0.00      0.00      0.00    -41.15
 A:LYS_205         3.24     11.25      8.24    -83.20     -5.19     29.85      0.00      0.00     -0.99      0.00      0.00    -36.80
 A:SER_206         1.62      3.82     -0.78    -22.89     -2.25     -0.83      0.00     -2.97     -0.65      0.00     -2.17    -27.10
 A:ASP_207         3.61      4.70      4.52     28.23      0.83    -72.86      0.00     -3.76     -1.95      0.00      0.00    -36.67
 A:PRO_208         1.79     13.53      5.18    -14.54     -6.65     -1.01      0.00     -7.73     -0.02      0.00      0.00     -9.45
 A:TYR_209         9.17     11.92      5.46    -31.84     -7.66      2.90      0.00    -11.31     -0.32     -0.11      0.00    -21.79
 A:GLY_210         0.59      6.70      1.94    -30.47     -2.03      0.72      0.00     -1.86     -0.65      0.00      0.00    -25.06
 A:PHE_211         5.99     10.86     10.07    -28.83     -4.04      2.14      0.00    -10.01     -0.00     -0.00      0.00    -13.83
 A:TYR_212         4.77      9.28      5.09    -38.59     -5.20      1.17      0.00     -9.63     -0.22     -0.00      0.00    -33.33
 A:ARG_213         3.82     15.94     16.56   -111.31     -6.95     41.16      0.00     -8.72     -1.47     -0.00      0.00    -50.96
 A:GLU_214         2.98      6.51      6.67     30.81     -4.67    -82.63      0.00     -5.18     -0.10      0.00      0.00    -45.61
 A:VAL_215         4.90      3.66      3.55    -24.19     -2.00     -0.64      0.00     -5.64     -0.11      0.00      0.00    -20.46
 A:ARG_216         5.40     11.30     13.34    -97.17     -5.67     42.18      0.00     -5.93     -2.24     -0.02      0.00    -38.81
 A:PRO_217         1.37     13.53      4.03    -12.41     -0.11     -0.74      0.00     -2.28      0.00      0.00      0.00      3.40
 A:ASN_218         2.64      5.97     -0.46    -57.39     -1.88     -2.57      0.00     -2.71     -0.12      0.00     -2.43    -58.97
 A:THR_219         1.76      7.47      2.40    -29.78     -0.79     -0.23      0.00     -4.01     -0.16      0.00     -2.22    -25.54
 A:ALA_220         0.55      5.12      2.41    -28.96     -4.47     -0.72      0.00     -3.61     -0.10      0.00      0.00    -29.77
 A:SER_221         3.72      2.80      5.25    -33.07     -2.64      0.38      0.00     -4.88     -0.52      0.00     -3.01    -31.97
 A:ILE_222         4.61     14.28      9.10    -22.12     -6.78      0.99      0.00     -9.00     -0.05      0.00      0.00     -8.96
 A:VAL_223         1.88      8.52      4.96    -25.01     -7.20      0.46      0.00     -9.40     -0.21      0.00      0.00    -25.99
 A:VAL_224         1.66     10.89      5.40    -20.99     -6.21      0.48      0.00     -7.30     -0.07      0.00      0.00    -16.15
 A:ASP_225         2.88      5.24      6.37     35.81     -3.09    -94.27      0.00     -3.41     -0.64      0.00      0.00    -51.11
 A:ILE_226         2.87      7.47     15.33    -22.81     -4.41     -1.04      0.00     -8.99     -0.12      0.00      0.00    -11.71
 A:ASP_227         4.27      3.79      0.93     48.26      1.25   -103.28      0.00     -1.49     -1.11      0.00      0.00    -47.37
 A:ASN_228         4.28      4.17      4.23    -60.80     -1.54     -5.94      0.00     -1.88     -0.64      0.00     -3.16    -61.28
 A:ILE_229         1.98      8.63     11.84    -27.02      0.56     -0.29      0.00     -8.75     -0.05      0.00      0.00    -13.12
 A:TYR_230         1.95      7.72      3.65    -35.32     -0.40     -1.22      0.00    -10.42     -0.33     -0.00      0.00    -34.36
 A:GLN_231         2.80      9.26      0.86    -59.12     -2.73     -5.00      0.00     -2.38     -0.07     -0.01     -0.31    -56.70
 A:TRP_232         4.42     13.89      7.47    -32.21     -7.79      0.78      0.00    -11.13     -0.07     -1.30      0.00    -25.93
 A:HIP_233         2.71      6.55     10.12   -115.98     -1.42     70.19      0.00     -1.89     -1.73     -0.01      0.00    -31.45
 A:ASP_234         1.06      5.18     -5.67     27.36      0.71    -87.70      0.00     -3.95     -2.92      0.00      0.00    -65.92
 A:GLU_235         1.73     11.81      8.43     35.16     -2.17    -92.30      0.00     -3.02     -0.30      0.00      0.00    -40.66
 A:GLU_236         1.83      8.62      3.82     45.81     -3.87    -98.39      0.00     -2.27     -0.06      0.00      0.00    -44.52
 A:TRP_237         5.22      6.95      8.38    -37.85     -6.42      1.25      0.00     -8.57     -0.67     -0.33      0.00    -32.04
 A:LEU_238         3.13     11.34      7.57    -30.53     -3.92      0.89      0.00     -6.25     -0.25      0.00      0.00    -18.02
 A:GLU_239         3.31     11.13      6.24     42.41     -0.52    -96.93      0.00     -3.29     -0.36      0.00      0.00    -38.02
 A:LYS_240         2.28      8.51      3.21    -85.79     -1.17     39.39      0.00      0.00     -0.31      0.00      0.00    -33.89
 A:ARG_241         2.13     13.28      9.58   -128.64     -2.27     58.64      0.00     -6.51     -2.14     -0.00      0.00    -55.92
 A:ARG_242         4.25     12.65      9.07   -107.48     -5.60     46.51      0.00     -6.27     -0.26     -0.00      0.00    -47.13
 A:ASN_243         0.77      8.50     -0.87    -67.66     -0.93     -2.19      0.00     -1.39     -0.24     -0.00     -1.11    -65.13
 A:SER_244         3.87      5.28      4.94    -26.57     -1.61     -0.92      0.00     -2.45     -0.25      0.00     -4.10    -21.80
 A:ASP_245         1.47     10.88      4.37     48.91     -0.25    -93.89      0.00     -1.61     -0.65      0.00      0.00    -30.76
 A:PRO_246         3.05     10.29      3.84    -12.23     -6.98     -1.08      0.00     -6.75     -0.06      0.00      0.00     -9.93
 A:LEU_247         7.16      9.43      6.04    -22.90     -3.54      0.64      0.00     -6.76     -0.69      0.00      0.00    -10.62
 A:LYS_248         4.67     10.05      6.06    -88.52     -3.51     42.29      0.00      0.00     -0.38      0.00      0.00    -29.33
 A:GLN_249         6.84      7.82      4.51    -55.39     -4.64     -3.18      0.00     -3.71     -0.40     -0.00     -0.06    -48.21
 A:PRO_250         2.11     14.49      2.45    -13.06     -4.78     -1.14      0.00     -6.99     -0.00      0.00      0.00     -6.92
 A:VAL_251         1.21      6.23      5.54    -27.26     -2.64      1.64      0.00     -6.88     -0.24      0.00      0.00    -22.40
 A:SER_252         2.82      7.06      0.93    -29.52     -6.30      1.57      0.00     -4.32     -0.55      0.00     -2.12    -30.42
 A:VAL_253         1.75      7.17      5.80    -24.09     -5.39     -1.03      0.00     -9.48     -0.24      0.00      0.00    -25.50
 A:TYR_254         6.08      4.11      5.10    -40.43     -6.20      3.93      0.00    -12.57     -0.79     -0.40      0.00    -41.15
 A:GLU_255         4.19      8.20      7.56     33.05     -5.85    -81.49      0.00     -7.59     -1.91      0.00      0.00    -43.84
 A:VAL_256         2.44      4.48      4.68    -27.91     -7.52      1.19      0.00    -11.53     -0.25      0.00      0.00    -34.43
 A:HIE_257         3.01     14.79      7.46    -41.01    -10.10      2.51      0.00     -7.59     -0.38     -0.01      0.00    -31.33
 A:LEU_258         5.04     10.77      6.79    -23.17     -7.29     -1.06      0.00    -11.08     -0.02      0.00      0.00    -20.01
 A:GLY_259         1.39      3.93     -0.26    -32.23     -2.45     -0.61      0.00     -2.09     -0.17      0.00      0.00    -32.49
 A:SER_260         2.35     10.27      0.18    -29.62     -1.86     -0.10      0.00     -4.11     -0.31      0.00     -2.58    -25.78
 A:TRP_261         2.55      9.70      7.30    -33.61     -6.76      1.78      0.00    -15.48     -0.33     -0.32      0.00    -35.17
 A:LEU_262         2.98     12.79      5.38    -29.02     -4.83      1.79      0.00     -7.15     -0.00      0.00      0.00    -18.06
 A:HIE_263         3.41     14.13      6.43    -38.52    -10.33     -0.45      0.00     -5.27     -0.17     -0.00      0.00    -30.76
 A:GLY_264         0.50      3.44      0.45    -32.48     -1.87      0.64      0.00     -1.88     -0.24      0.00      0.00    -31.44
 A:SER_265         1.92      4.87     -2.83    -20.90     -1.42     -2.65      0.00     -2.34     -0.26      0.00     -2.17    -25.78
 A:SER_266         2.25      4.62      2.76    -21.69     -0.53     -0.85      0.00     -4.67     -0.35      0.00     -3.47    -21.93
 A:ALA_267         1.31      2.47      2.43    -26.67      3.84     -1.99      0.00     -1.27     -0.11      0.00      0.00    -20.00
 A:GLU_268         3.87      8.40      5.09     25.83      0.48    -82.75      0.00     -1.96     -1.30      0.00      0.00    -42.32
 A:LYS_269         2.32     11.58      6.44    -80.52      0.02     34.28      0.00      0.00     -1.00      0.00      0.00    -26.88
 A:MET_270         2.27      7.24      5.89    -21.19    -10.43     -0.44      0.00    -11.33     -0.24      0.00      0.00    -28.24
 A:PRO_271         2.29     15.85      4.50    -15.49     -4.63      1.94      0.00     -5.25     -0.04      0.00      0.00     -0.83
 A:LEU_272         1.61     10.80      4.78    -24.90     -4.97     -1.55      0.00     -9.63     -0.22      0.00      0.00    -24.08
 A:LEU_273         1.85      6.63      4.54    -26.26     -3.92      0.61      0.00     -7.88     -0.80      0.00      0.00    -25.23
 A:ASN_274         2.10      6.65     -0.56    -55.23      0.60     -6.49      0.00     -0.95     -0.02     -0.00     -2.81    -56.71
 A:GLY_275         1.24      3.20      0.49    -30.25     -1.53     -1.03      0.00     -1.19     -0.21      0.00      0.00    -29.28
 A:GLU_276         5.71      7.19      6.26     35.71     -3.32    -87.71      0.00     -2.44      0.00      0.00      0.00    -38.60
 A:ALA_277         2.68      3.89      3.13    -32.47     -1.93      0.05      0.00     -3.23     -0.24      0.00      0.00    -28.12
 A:ASP_278         6.53      3.47     -2.36     35.32      3.74    -85.29      0.00     -1.54     -1.00      0.00      0.00    -41.12
 A:PRO_279         1.65     12.06      5.97    -13.19     -4.11     -0.59      0.00     -6.77     -0.09      0.00      0.00     -5.06
 A:VAL_280         2.34      6.58      6.31    -24.56     -3.83      1.42      0.00     -8.77     -0.12      0.00      0.00    -20.63
 A:ILE_281         1.97      7.19      8.45    -28.08     -1.66      0.79      0.00     -6.91     -0.50      0.00      0.00    -18.75
 A:VAL_282         1.29      9.61      6.20    -28.51     -6.72      1.29      0.00     -7.64     -0.14      0.00      0.00    -24.62
 A:SER_283         3.16      2.79      0.71    -21.50     -3.39     -0.66      0.00     -4.59     -0.28      0.00     -4.08    -27.84
 A:GLU_284         2.58      7.65      6.32     32.71     -1.61    -84.70      0.00     -2.08     -0.00      0.00      0.00    -39.14
 A:TRP_285         4.91      7.14     10.71    -33.18     -1.69     -2.55      0.00     -6.07     -0.10     -0.16      0.00    -20.98
 A:ASN_286         2.84      7.15      4.94    -55.26     -2.42     -2.51      0.00     -3.18     -0.34     -0.00     -0.18    -48.96
 A:PRO_287         5.54     12.74      4.59    -14.77     -2.28     -0.30      0.00     -3.19     -0.12      0.00      0.00      2.21
 A:GLY_288         1.73      5.64      0.79    -27.98     -0.18     -0.13      0.00     -1.13     -0.12      0.00      0.00    -21.39
 A:ALA_289         1.78      7.08      3.36    -31.60     -3.84      0.03      0.00     -3.47     -0.14      0.00      0.00    -26.79
 A:ARG_290         5.09     11.88     11.43   -132.70     -7.43     56.63      0.00    -11.96     -4.65      0.00      0.00    -71.71
 A:PHE_291        10.70      6.68      7.97    -31.84     -6.80      1.10      0.00    -11.49     -0.48     -0.07      0.00    -24.22
 A:LEU_292         2.95      8.07      5.21    -26.45     -7.04      1.58      0.00     -9.07     -0.01      0.00      0.00    -24.76
 A:SER_293         1.82      4.67     -1.16    -26.13     -4.16      0.48      0.00     -5.97     -0.73      0.00     -2.07    -33.26
 A:TYR_294         5.61      8.03      4.35    -34.80     -6.70      2.09      0.00    -11.97     -0.31     -0.35      0.00    -34.05
 A:TYR_295         4.41      5.60      4.35    -28.90     -1.72     -3.54      0.00     -9.10     -0.14     -0.01      0.00    -29.06
 A:GLU_296         1.48      4.54      9.74     22.23     -2.81    -81.02      0.00     -6.31     -3.39      0.00      0.00    -55.55
 A:LEU_297         2.67     13.33      4.88    -30.66     -7.93     -0.11      0.00    -10.64     -0.39      0.00      0.00    -28.86
 A:ALA_298         0.73      5.88      2.03    -30.97     -2.87     -1.87      0.00     -4.77     -0.12      0.00      0.00    -31.96
 A:GLU_299         3.08      6.09      4.60     34.77     -0.07    -91.50      0.00     -2.46     -0.13      0.00      0.00    -45.62
 A:LYS_300         3.45     17.83      9.27    -75.07     -4.48     31.81      0.00      0.00     -0.19      0.00      0.00    -17.38
 A:LEU_301         1.32      9.42      5.49    -29.52     -4.26     -0.04      0.00    -13.84     -0.27      0.00      0.00    -31.70
 A:ILE_302         3.75     12.65     10.93    -15.62     -4.49     -0.57      0.00     -9.42     -0.24      0.00      0.00     -3.01
 A:PRO_303         2.23     10.10      6.52    -14.95     -2.92     -1.62      0.00     -4.07     -0.10      0.00      0.00     -4.81
 A:TYR_304        12.14      7.24      5.48    -34.35     -0.59     -2.81      0.00     -9.16     -0.71     -0.37      0.00    -23.13
 A:VAL_305         3.17      9.85      4.56    -27.37     -2.87     -1.35      0.00    -10.18     -0.36      0.00      0.00    -24.54
 A:LYS_306         2.77      9.74      3.11    -85.82     -1.24     42.90      0.00      0.00     -0.46      0.00      0.00    -29.00
 A:ASP_307         2.43      2.61      2.91     40.50      1.34   -102.44      0.00     -1.69     -0.27      0.00      0.00    -54.61
 A:MET_308         4.31     11.24      7.66    -30.12     -9.83     -3.23      0.00    -10.32     -0.15      0.00      0.00    -30.44
 A:GLY_309         1.14      4.16      1.86    -34.73     -0.81     -0.85      0.00     -1.21     -0.24      0.00      0.00    -30.67
 A:TYR_310         2.76     11.22      4.63    -40.89     -7.49     -0.58      0.00    -10.97     -0.15     -0.59      0.00    -42.08
 A:THR_311         1.86      7.78      0.39    -30.67     -4.95      1.97      0.00     -4.92     -0.47      0.00     -3.94    -32.94
 A:HIE_312         3.19      8.99      6.27    -34.04     -7.60     -0.79      0.00     -7.03     -0.29     -0.00      0.00    -31.29
 A:ILE_313         1.50      7.06     10.05    -25.48     -7.22      0.62      0.00    -12.16     -0.21      0.00      0.00    -25.85
 A:GLU_314         3.80      6.23      8.27     41.69     -8.50    -83.16      0.00     -7.51     -1.05      0.00      0.00    -40.22
 A:LEU_315         0.77      8.72      5.40    -30.85     -7.21      1.80      0.00    -11.14     -0.24      0.00      0.00    -32.75
 A:LEU_316         2.16      8.77     11.32    -15.82     -7.32     -0.42      0.00     -9.94     -0.14      0.00      0.00    -11.40
 A:PRO_317         2.85     16.81      9.35    -14.50     -6.67     -0.02      0.00     -8.48     -0.01      0.00      0.00     -0.66
 A:ILE_318         3.94     13.77     14.12    -26.07     -5.25      4.75      0.00    -10.66     -0.13      0.00      0.00     -5.53
 A:ALA_319         1.37      4.43      2.42    -31.86     -4.05     -0.21      0.00     -4.31     -0.13      0.00      0.00    -32.33
 A:GLU_320         4.85      9.59      3.16     13.85     -3.84    -70.47      0.00     -5.17     -3.07      0.00      0.00    -51.10
 A:HIS_321         5.97     13.40      4.98    -28.68    -10.63      1.46      0.00     -5.44     -0.89     -0.88      0.00    -20.72
 A:PRO_322         4.76      9.19     10.66    -15.48     -4.58      0.62      0.00     -5.28     -0.07      0.00      0.00     -0.16
 A:PHE_323         3.49     11.54      5.52    -27.43      2.03      1.40      0.00     -5.18     -0.22     -0.05      0.00     -8.90
 A:ASP_324         6.07      6.87     -5.21     10.76     -1.28    -71.53      0.00     -4.01     -3.26      0.00      0.00    -61.60
 A:GLY_325         1.55      5.71      0.58    -30.60     -2.06     -3.40      0.00     -2.18     -0.01      0.00      0.00    -30.40
 A:SER_326         2.57      4.02      0.72    -24.45     -1.15      0.02      0.00     -3.60     -0.49      0.00     -4.10    -26.47
 A:TRP_327         6.16      8.95      6.85    -30.77     -3.80     -0.48      0.00     -8.54     -0.16     -0.28      0.00    -22.08
 A:GLY_328         0.23      1.75      0.11    -35.12      2.74     -1.12      0.00     -2.22     -0.27      0.00      0.00    -33.89
 A:TYR_329         6.23     10.86      8.34    -38.25     -0.94      1.53      0.00     -9.01     -0.54     -0.00      0.00    -21.79
 A:GLN_330         4.65     10.49      5.68    -68.44     -4.85     -1.11      0.00     -5.53     -0.11     -0.00      0.00    -59.22
 A:VAL_331         2.00      8.90      3.62    -27.89     -5.42      0.61      0.00     -8.15     -0.01      0.00      0.00    -26.34
 A:THR_332         3.03      5.97      2.08    -29.61     -3.42     -0.51      0.00     -5.55     -0.37      0.00     -3.29    -31.68
 A:GLY_333         1.58      2.40      1.54    -29.05     -2.70      0.72      0.00     -1.89     -0.33      0.00      0.00    -27.72
 A:PHE_334         4.85      9.98      5.73    -30.83     -3.04      2.96      0.00     -9.80     -0.19     -0.20      0.00    -20.53
 A:TYR_335         1.79      6.30      9.90    -43.08     -3.90      2.85      0.00    -11.60     -0.17     -0.36      0.00    -38.27
 A:SER_336         1.47      9.13      4.34    -22.65      0.57     -1.27      0.00     -4.26     -0.67      0.00     -4.52    -17.86
 A:PRO_337         5.85      8.54      3.28    -16.73     -5.83     -0.93      0.00     -9.24     -0.00      0.00      0.00    -15.07
 A:THR_338         5.91      7.40     -6.30    -24.00     -6.07     -1.08      0.00     -6.73     -1.19      0.00     -1.30    -33.35
 A:SER_339         1.86      5.12      0.87    -18.37     -3.00     -1.25      0.00     -3.98     -0.87      0.00     -2.83    -22.46
 A:ARG_340         5.91     14.61      9.81   -114.98     -1.91     42.41      0.00    -11.01     -3.48     -0.96      0.00    -59.60
 A:PHE_341         3.65     10.00      6.15    -33.67     -3.73      4.00      0.00    -12.44     -0.16     -0.09      0.00    -26.30
 A:GLY_342         0.55      1.94     -0.19    -31.02     -2.69      0.28      0.00     -2.54     -0.20      0.00      0.00    -33.88
 A:ARG_343         2.75     11.03     10.71   -108.76     -3.20     51.33      0.00     -9.11     -2.79     -0.00      0.00    -48.04
 A:PRO_344         1.87     12.70      5.57    -16.24     -4.73      0.91      0.00    -10.11     -0.13      0.00      0.00    -10.17
 A:GLU_345         2.38      5.32     11.70     34.83     -5.27    -84.09      0.00     -7.55     -0.14      0.00      0.00    -42.83
 A:ASP_346         1.94      3.96     -3.79     16.88     -6.00    -79.46      0.00     -5.71     -2.78      0.00      0.00    -74.95
 A:PHE_347         7.31      9.41      3.50    -30.36     -6.39      0.49      0.00    -12.85     -0.22     -0.37      0.00    -29.48
 A:MET_348         0.79     11.89      5.17    -32.02     -8.77     -1.68      0.00    -14.42     -0.32      0.00      0.00    -39.34
 A:TYR_349         4.11      6.28      5.00    -39.11     -2.36     -0.17      0.00     -8.83     -0.30     -0.01      0.00    -35.40
 A:PHE_350         6.28      8.31      5.44    -28.43     -6.34      0.55      0.00    -11.13     -0.24     -0.00      0.00    -25.56
 A:VAL_351         3.80     11.13      5.49    -25.25     -8.68     -0.13      0.00     -9.12     -0.30      0.00      0.00    -23.07
 A:ASP_352         2.94      3.51      2.81     29.78     -6.06    -89.91      0.00     -3.95     -2.18      0.00      0.00    -63.05
 A:LYS_353         3.64     11.92      6.10    -95.76     -3.08     40.08      0.00      0.00     -1.64      0.00      0.00    -38.74
 A:CYS_354         0.86      6.24      5.37    -32.41     -5.73     -1.58      0.00     -5.52     -0.36      0.00      0.00    -33.15
 A:HIP_355         2.60      8.83      4.80   -130.48     -5.02     75.59      0.00     -6.12     -2.76     -0.33      0.00    -52.89
 A:GLU_356         3.10      8.66      4.44     36.47      0.17    -90.50      0.00     -1.72     -1.41      0.00      0.00    -40.79
 A:ASN_357         5.58      7.04     -1.28    -64.35     -0.92     -3.47      0.00     -2.71     -0.59      0.00     -1.14    -61.83
 A:GLY_358         0.58      3.72     -0.98    -30.80     -1.23     -0.88      0.00     -1.43     -0.12      0.00      0.00    -31.14
 A:ILE_359         4.48     10.53      8.62    -27.52     -5.29      0.64      0.00     -8.76     -0.10      0.00      0.00    -17.40
 A:GLY_360         2.08      3.85     -0.26    -30.69     -3.80     -0.15      0.00     -2.22     -0.22      0.00      0.00    -31.40
 A:VAL_361         1.11      8.67      5.63    -25.13     -6.83      1.13      0.00     -8.88     -0.49      0.00      0.00    -24.79
 A:ILE_362         5.05     13.57     10.26    -27.28     -7.71      1.14      0.00    -11.22     -0.23      0.00      0.00    -16.42
 A:LEU_363         1.08     13.46      5.11    -27.94     -5.46      3.38      0.00    -11.31     -0.24      0.00      0.00    -21.92
 A:ASP_364         3.39      3.52      4.89     29.39     -2.96    -86.53      0.00     -4.93     -2.70      0.00      0.00    -55.94
 A:TRP_365         4.87     10.49      4.32    -39.10     -8.04      4.12      0.00    -13.64     -0.33     -0.00      0.00    -37.31
 A:VAL_366         2.94     10.81      6.38    -10.59     -2.54      1.52      0.00     -7.81     -0.01      0.00      0.00      0.70
 A:PRO_367         1.98      9.26      3.36    -16.10     -6.51      1.18      0.00     -9.81     -0.15      0.00      0.00    -16.80
 A:GLY_368         0.58      2.73     -0.26    -28.23     -1.51      0.29      0.00     -2.25     -0.10      0.00      0.00    -28.74
 A:HIE_369         2.73     10.12      4.89    -42.19     -6.64      1.65      0.00     -4.78     -0.22     -0.06      0.00    -34.50
 A:PHE_370         4.99      9.37      4.01    -19.00     -6.97      0.75      0.00    -12.28     -0.22     -0.07      0.00    -19.43
 A:PRO_371         2.06     13.93      2.89    -12.06     -4.59      1.43      0.00     -7.22     -0.04      0.00      0.00     -3.60
 A:LYS_372         2.34     15.33      3.82    -72.88     -2.03     31.23      0.00      0.00     -1.47      0.00      0.00    -23.66
 A:ASP_373         2.40      9.03     -2.05     21.69     -2.19    -80.68      0.00     -2.13     -0.18      0.00      0.00    -54.12
 A:SER_374         2.98      9.13     -0.62    -20.27      1.03     -2.06      0.00     -0.94     -0.12      0.00     -4.77    -15.63
 A:HIE_375         2.75     10.97      4.21    -40.74     -4.84     -1.31      0.00     -3.74     -0.27     -0.00      0.00    -32.97
 A:GLY_376         0.99      4.15     -0.76    -28.75     -1.42      0.25      0.00     -1.79     -0.40      0.00      0.00    -27.73
 A:LEU_377         2.20      9.16      5.92    -25.53     -6.83      1.68      0.00     -9.99     -0.08      0.00      0.00    -23.46
 A:ALA_378         2.19      4.69      2.85    -30.82     -0.70      0.38      0.00     -2.91     -0.40      0.00      0.00    -24.72
 A:TYR_379         5.95     10.21      4.52    -36.53     -2.64     -1.58      0.00     -5.09     -0.79     -0.05      0.00    -25.99
 A:PHE_380         7.17     11.11      9.34    -23.22     -6.91      0.43      0.00     -9.77     -0.13     -0.04      0.00    -12.02
 A:ASP_381         4.63      8.67     -3.26      2.47     -4.24    -62.26      0.00     -5.51     -1.78      0.00      0.00    -61.28
 A:GLY_382         0.26      3.17      1.18    -33.82     -3.42     -2.36      0.00     -2.22     -0.15      0.00      0.00    -37.35
 A:THR_383         1.70      9.52      0.11    -31.31     -2.18      1.97      0.00     -3.04     -0.89      0.00     -4.75    -28.89
 A:HIS_384         2.53      9.77      7.16    -25.22     -6.06     -4.21      0.00     -4.41     -0.43     -0.04      0.00    -20.91
 A:LEU_385         2.47      7.29      6.78    -23.64     -8.62      0.83      0.00    -11.62     -0.43      0.00      0.00    -26.94
 A:TYR_386         3.38      8.78      8.00    -37.45     -3.65      2.78      0.00    -13.99     -0.48     -0.16      0.00    -32.78
 A:GLU_387         8.62     14.50      5.17      8.00     -3.37    -65.72      0.00     -7.32     -1.60      0.00      0.00    -41.72
 A:HIE_388         3.07      9.95      5.12    -34.03     -7.47     -2.48      0.00     -4.12     -0.24     -0.08      0.00    -30.28
 A:ALA_389         1.61      3.71      3.76    -22.86     -1.71     -2.97      0.00     -2.24     -0.01      0.00      0.00    -20.70
 A:ASP_390         4.08      4.45      6.23      6.34     -0.49    -64.66      0.00     -2.85     -2.29      0.00      0.00    -49.20
 A:PRO_391         7.97     12.23      2.67    -12.50     -6.05      0.37      0.00     -3.82     -0.10      0.00      0.00      0.77
 A:ARG_392         4.48      9.02      8.39    -97.33     -4.34     32.39      0.00     -9.15     -2.05      0.00      0.00    -58.59
 A:ILE_393         1.92     14.32     11.82    -23.63     -4.69     -0.87      0.00     -8.19     -0.10      0.00      0.00     -9.42
 A:GLY_394         0.09      5.24      0.47    -30.99     -3.83      0.01      0.00     -2.71     -0.24      0.00      0.00    -31.97
 A:GLU_395         2.32      9.86      8.42     11.27     -6.76    -70.44      0.00     -4.82     -1.71      0.00      0.00    -51.87
 A:HIE_396         1.96     12.62     10.04    -44.40     -8.05      2.09      0.00     -7.44     -0.81     -0.25      0.00    -34.24
 A:LYS_397         5.03     10.00      6.01    -66.20     -4.32     25.10      0.00      0.00     -0.29      0.00      0.00    -24.69
 A:GLU_398         2.86      8.15      4.72     27.21      1.30    -84.62      0.00     -2.58     -0.07      0.00      0.00    -43.03
 A:TRP_399         5.76     14.49      4.28    -33.01     -1.22     -1.42      0.00     -8.25     -0.13     -0.29      0.00    -19.79
 A:GLY_400         2.69      4.59      1.54    -36.03      0.24     -0.46      0.00     -0.78     -0.14      0.00      0.00    -28.35
 A:THR_401         1.89      8.76      1.70    -30.67     -4.84     -0.82      0.00     -5.25     -0.34      0.00     -4.45    -34.03
 A:LEU_402         1.56     10.64      5.38    -25.99     -8.55     -0.22      0.00     -8.25     -0.22      0.00      0.00    -25.65
 A:VAL_403         2.69      8.64      4.50    -30.16     -4.45      0.64      0.00     -6.07     -0.23      0.00      0.00    -24.44
 A:PHE_404         2.76      8.02      6.31    -26.35     -5.52      1.11      0.00    -12.75     -0.09     -0.21      0.00    -26.72
 A:ASN_405         3.41      5.20      4.17    -63.88     -4.24     -3.46      0.00     -4.33     -0.36     -0.09     -0.12    -63.69
 A:TYR_406         7.95      9.62      5.46    -38.10     -7.16      0.40      0.00    -11.22     -0.21     -0.24      0.00    -33.49
 A:GLY_407         1.04      2.15      0.68    -28.72     -0.06     -1.25      0.00     -1.23     -0.13      0.00      0.00    -27.51
 A:ARG_408         4.18      8.74      9.77    -90.15     -5.23     30.18      0.00     -6.59     -0.49     -0.30      0.00    -49.88
 A:HIE_409         4.33     10.64      4.87    -35.54     -7.28     -4.39      0.00     -3.83     -0.14     -0.00      0.00    -31.36
 A:GLU_410         2.26      6.40      5.28     25.31     -6.26    -79.09      0.00     -6.78     -0.14      0.00      0.00    -53.02
 A:VAL_411         2.27      8.99      3.93    -25.96     -1.85      0.27      0.00    -10.12     -0.17      0.00      0.00    -22.63
 A:ARG_412         4.04      9.80      8.89   -116.49     -0.99     47.39      0.00     -6.47     -2.08     -0.00      0.00    -55.92
 A:ASN_413         3.25      6.28      4.08    -73.15     -4.83     -1.19      0.00     -4.24     -0.52     -0.05     -0.01    -70.36
 A:PHE_414         4.91      5.33      7.68    -34.30     -1.99      0.96      0.00    -11.17     -0.31     -0.18      0.00    -29.06
 A:LEU_415         2.69     11.68      6.61    -26.74     -9.08      2.18      0.00    -11.28     -0.21      0.00      0.00    -24.14
 A:VAL_416         2.22      5.37      3.84    -22.89     -4.67      0.28      0.00     -7.64     -0.18      0.00      0.00    -23.68
 A:ALA_417         0.86      3.24      4.36    -31.50     -3.65      0.71      0.00     -4.83     -0.31      0.00      0.00    -31.12
 A:ASN_418         1.71      4.66      3.60    -68.74     -5.39     -1.77      0.00     -4.55     -0.47     -0.60     -0.01    -71.56
 A:VAL_419         2.69      9.11      6.18    -23.90     -5.22      0.71      0.00    -10.08     -0.11      0.00      0.00    -20.62
 A:LEU_420         2.74     11.86      5.32    -29.67     -7.12      1.69      0.00    -10.78     -0.30      0.00      0.00    -26.26
 A:PHE_421         5.12     10.28      4.24    -30.78     -3.38     -0.10      0.00    -11.93     -0.28     -0.46      0.00    -27.29
 A:TRP_422         9.29      7.44      7.38    -37.03    -10.22      5.82      0.00    -13.50     -0.31     -0.61      0.00    -31.74
 A:PHE_423         4.11      6.90      8.71    -28.88     -5.26      0.32      0.00    -12.53     -0.14     -0.05      0.00    -26.81
 A:ASP_424         4.30      5.55      3.28     41.67     -2.58    -94.52      0.00     -2.66     -0.47      0.00      0.00    -45.42
 A:LYS_425         4.49     11.26      6.37   -104.45     -1.00     48.02      0.00      0.00     -3.18      0.00      0.00    -38.49
 A:TYR_426         5.50      9.42      7.34    -38.25     -4.77      3.57      0.00    -12.63     -0.14     -0.14      0.00    -30.11
 A:HIP_427         5.36     14.39      4.95   -129.77     -6.64     77.91      0.00     -4.98     -2.19     -1.30      0.00    -42.26
 A:VAL_428         3.37     16.05      2.98    -22.77     -7.28     -0.11      0.00    -10.14     -0.51      0.00      0.00    -18.42
 A:ASP_429         2.14      3.71     -3.44     23.22     -0.62    -83.49      0.00     -3.99     -3.52      0.00      0.00    -65.99
 A:GLY_430         3.12      2.03      0.67    -35.30     -4.06      0.03      0.00     -3.21     -0.13      0.00      0.00    -36.84
 A:ILE_431         1.49      9.58     12.52    -25.25     -6.82      1.87      0.00    -10.46     -0.17      0.00      0.00    -17.23
 A:ARG_432         5.51      8.60     10.18   -134.82     -6.07     60.90      0.00    -10.51     -3.84     -0.10      0.00    -70.15
 A:VAL_433         0.55      9.58      4.85    -25.88     -6.48      1.21      0.00     -8.40     -0.19      0.00      0.00    -24.76
 A:ASP_434         2.38      6.47      6.19     42.64     -2.60    -94.04      0.00     -3.74     -1.49      0.00      0.00    -44.19
 A:ALA_435         3.66      5.99      4.25    -36.50     -1.15      3.07      0.00     -3.20     -0.59      0.00      0.00    -24.48
 A:VAL_436         2.05      8.55      5.46    -27.44     -4.99      1.96      0.00    -10.92     -0.35      0.00      0.00    -25.67
 A:ALA_437         3.88      4.15      2.91    -32.06     -6.71      0.82      0.00     -5.62     -0.13      0.00      0.00    -32.77
 A:SER_438         0.59      7.28     -0.88    -25.64     -3.29     -0.96      0.00     -4.52     -0.62      0.00     -4.62    -32.65
 A:MET_439         1.80     11.88      7.64    -27.92     -7.43      0.62      0.00    -11.39     -0.24      0.00      0.00    -25.04
 A:LEU_440         5.50      7.51      5.97    -33.14     -8.13      0.64      0.00    -13.89     -0.25      0.00      0.00    -35.78
 A:TYR_441         7.46      6.74      5.84    -39.32     -3.96     -0.30      0.00     -8.20     -0.64     -0.00      0.00    -32.38
 A:ARG_442         3.37     12.37      8.83    -97.81     -7.11     36.21      0.00    -10.62     -0.76     -0.15      0.00    -55.67
 A:ASN_443         4.39      7.70     -0.18    -63.67     -2.03     -3.17      0.00     -3.77     -0.11     -0.10     -4.68    -65.63
 A:TYR_444         2.98      6.54      3.60    -31.53     -2.73      1.12      0.00     -7.81     -0.08     -0.00      0.00    -27.91
 A:LEU_445         8.94     20.10      2.62    -26.06     -7.67      0.74      0.00     -9.21     -0.20      0.00      0.00    -10.73
 A:ARG_446         6.85     11.50      9.57   -115.66     -6.83     45.42      0.00     -6.54     -1.60     -0.00      0.00    -57.29
 A:LYS_447         4.40      8.02      3.52    -61.61     -1.25     19.96      0.00      0.00     -0.11      0.00      0.00    -27.07
 A:GLU_448         4.48     13.37      6.02     27.25      0.45    -82.03      0.00     -0.87     -0.03      0.00      0.00    -31.35
 A:GLY_449         0.83      4.53      0.89    -27.12      0.76     -2.13      0.00     -0.65     -0.01      0.00      0.00    -22.90
 A:GLU_450         1.88     10.68      4.02     14.50     -1.90    -69.86      0.00     -2.55     -0.26      0.00      0.00    -43.49
 A:TRP_451         5.66      9.74      6.57    -35.03     -7.05     -1.86      0.00     -9.89     -0.01     -0.10      0.00    -31.98
 A:ILE_452         3.97      7.48     12.15    -26.91     -0.18      0.70      0.00     -7.74     -0.24      0.00      0.00    -10.76
 A:ALA_453         1.89      9.72      1.45    -29.80     -1.06     -0.15      0.00     -2.93     -0.04      0.00      0.00    -20.91
 A:ASN_454         2.71      7.51     -1.47    -66.13     -0.24     -3.18      0.00     -3.78     -0.97     -0.31     -2.80    -68.66
 A:GLU_455         3.77     10.91      2.65     31.86     -0.31    -86.04      0.00     -2.27     -0.01      0.00      0.00    -39.44
 A:TYR_456         5.42      8.03      4.88    -33.77      3.80     -5.91      0.00     -3.53     -0.12     -0.16      0.00    -21.37
 A:GLY_457         2.23      3.29      0.07    -29.13      2.09     -3.42      0.00     -0.75     -0.13      0.00      0.00    -25.75
 A:GLY_458         2.10      4.86     -0.16    -35.04     -0.94      2.94      0.00     -1.16     -0.26      0.00      0.00    -27.66
 A:ASP_459         0.57      6.17     -5.85     35.02     -2.89    -92.47      0.00     -3.30     -0.22      0.00      0.00    -62.98
 A:GLU_460         4.80      9.13      4.46     22.69     -2.56    -85.77      0.00     -3.97     -0.61      0.00      0.00    -51.81
 A:HIS_461         5.11      8.61      6.53    -38.29    -10.32      1.74      0.00     -6.54     -0.41     -0.01      0.00    -33.58
 A:ILE_462         4.96     11.66     10.44    -24.73      0.59     -0.28      0.00     -5.17     -0.19      0.00      0.00     -2.73
 A:GLU_463         2.93      7.60      4.86     20.02      1.45    -75.78      0.00     -4.33     -0.17      0.00      0.00    -43.42
 A:ALA_464         2.65      3.55      4.37    -33.93     -3.26      1.17      0.00     -6.04     -0.25      0.00      0.00    -31.73
 A:VAL_465         3.17     12.47      5.44    -30.99     -3.67      0.09      0.00     -9.05     -0.26      0.00      0.00    -22.81
 A:SER_466         6.42      8.25     -2.55    -22.76     -0.72     -2.33      0.00     -3.11     -0.25      0.00     -1.78    -18.84
 A:PHE_467         3.33      5.61      7.94    -29.07     -0.33      1.61      0.00    -12.36     -0.32     -0.22      0.00    -23.81
 A:ILE_468         0.72      9.76      9.34    -25.27     -1.19     -0.33      0.00    -11.65     -0.29      0.00      0.00    -18.91
 A:ARG_469         2.43     14.73      9.30   -108.46     -4.65     40.65      0.00     -8.70     -0.71     -0.00      0.00    -55.41
 A:GLU_470         3.71      6.00      5.65     22.52      0.56    -81.63      0.00     -5.15     -2.15      0.00      0.00    -50.47
 A:VAL_471         3.36      6.11      5.28    -27.11     -3.98     -1.53      0.00     -8.79     -0.28      0.00      0.00    -26.94
 A:ASN_472         3.96      5.91      0.96    -67.34     -2.86     -3.65      0.00     -3.85     -0.39     -0.06     -1.85    -69.19
 A:THR_473         8.41      4.98      6.63    -30.12     -1.79     -2.84      0.00     -4.84     -0.34      0.00     -3.04    -22.95
 A:LEU_474         4.30      7.44      6.75    -25.56     -5.46      0.11      0.00     -7.07     -0.37      0.00      0.00    -19.85
 A:LEU_475         4.71      7.79      3.97    -30.12     -5.41      2.00      0.00    -12.65     -0.24      0.00      0.00    -29.96
 A:PHE_476         4.58      7.22      6.81    -29.38     -2.86      0.31      0.00     -8.00     -0.10     -0.37      0.00    -21.79
 A:GLU_477         2.95      4.16      7.42     27.23     -2.39    -84.68      0.00     -4.53     -2.02      0.00      0.00    -51.87
 A:TYR_478         3.70      4.39      5.41    -42.95     -4.96     -0.24      0.00    -11.18     -0.39     -0.05      0.00    -46.28
 A:PHE_479         5.66     11.55      9.25    -18.50     -1.73      3.00      0.00     -9.84     -0.10     -0.05      0.00     -0.77
 A:PRO_480         5.40      9.95      5.79    -13.09     -4.04     -0.13      0.00     -4.89     -0.01      0.00      0.00     -1.02
 A:GLY_481         1.31      5.20      0.21    -26.93     -3.13      0.04      0.00     -2.23     -0.11      0.00      0.00    -25.63
 A:ILE_482         1.82     14.10     11.54    -28.24     -6.78      0.35      0.00    -10.82     -0.12      0.00      0.00    -18.17
 A:LEU_483         5.38      8.66      6.24    -29.27     -8.40      2.66      0.00    -10.24     -0.18      0.00      0.00    -25.16
 A:SER_484         2.40      2.85      0.40    -28.46     -4.97      1.48      0.00     -4.93     -0.49      0.00     -2.23    -33.96
 A:ILE_485         1.29     10.16     12.11    -22.29     -7.55      2.48      0.00    -13.61     -0.14      0.00      0.00    -17.54
 A:ALA_486         0.98      4.30      3.38    -31.17     -4.31      0.80      0.00     -5.42     -0.21      0.00      0.00    -31.64
 A:GLU_487         4.21      6.75      5.24     42.76     -4.88    -92.06      0.00     -6.36     -1.10      0.00      0.00    -45.45
 A:GLU_488         2.64     10.11      6.22     34.46     -6.53    -86.50      0.00     -6.75     -2.31      0.00      0.00    -48.65
 A:SER_489         2.90      3.97      3.93    -25.76     -1.30     -4.01      0.00     -3.21     -0.43      0.00     -4.59    -28.51
 A:THR_490         2.72     12.81      1.93    -29.50      1.61      0.71      0.00     -3.40     -1.25      0.00     -4.79    -19.17
 A:GLU_491         4.09      8.05     10.06     57.23     -0.69   -107.09      0.00     -1.48     -0.02      0.00      0.00    -29.85
 A:TRP_492         4.25     11.40      3.90    -32.73     -5.21     -1.18      0.00    -11.61     -0.45     -0.00      0.00    -31.63
 A:GLU_493         3.54     12.06      9.80     39.85     -0.37    -92.52      0.00     -1.15     -0.00      0.00      0.00    -28.79
 A:LYS_494         2.64     10.13      4.95    -80.60     -4.24     36.45      0.00      0.00     -0.80      0.00      0.00    -31.47
 A:VAL_495         2.30      5.39      5.56    -28.30     -5.85      0.90      0.00     -8.21     -0.79      0.00      0.00    -28.99
 A:SER_496         3.70      3.43      1.32    -24.91     -1.15     -0.63      0.00     -4.70     -1.31      0.00     -3.43    -27.67
 A:ARG_497         4.43     18.69     11.27   -111.06     -1.44     56.66      0.00     -4.40     -1.18     -0.05      0.00    -27.08
 A:PRO_498         3.35     11.25      3.27    -16.75     -4.51      0.73      0.00     -5.76     -0.25      0.00      0.00     -8.67
 A:VAL_499         2.10      7.39      5.93    -22.68     -2.59     -0.88      0.00     -6.82     -0.10      0.00      0.00    -17.66
 A:TYR_500         3.57      7.32      5.19    -32.68      4.53     -3.74      0.00     -4.52     -0.01      0.00      0.00    -20.34
 A:ASP_501         2.70      5.15     -3.79     29.27     -2.39    -87.60      0.00     -2.42     -0.47      0.00      0.00    -59.56
 A:GLY_502         2.65      4.28     -1.16    -33.57     -0.05     -0.51      0.00     -0.68     -0.34      0.00      0.00    -29.38
 A:GLY_503         1.52      1.94     -1.50    -32.92     -1.30      0.91      0.00     -1.79     -0.31      0.00      0.00    -33.46
 A:LEU_504         1.85     11.47      3.68    -26.32     -9.51      0.95      0.00    -12.55     -0.25      0.00      0.00    -30.68
 A:GLY_505         0.68      5.30     -0.46    -30.29     -1.17     -2.90      0.00     -2.13     -0.10      0.00      0.00    -31.08
 A:PHE_506         3.54      6.97      7.85    -27.47     -4.84     -0.65      0.00    -10.76     -0.05     -0.06      0.00    -25.48
 A:ASN_507         0.85      8.35      1.95    -67.25     -2.50      0.20      0.00     -3.60     -0.48     -0.37     -4.25    -67.10
 A:LEU_508         5.19     12.90      6.46    -29.43    -10.11     -0.34      0.00    -12.78     -0.20      0.00      0.00    -28.30
 A:LYS_509         1.57      8.72      4.21    -97.10     -8.49     49.70      0.00      0.00     -1.61      0.00      0.00    -43.01
 A:TRP_510         6.89     11.90      7.05    -40.52     -7.10      5.16      0.00    -13.23     -0.52     -0.10      0.00    -30.47
 A:ASP_511         1.38      6.30      4.91     41.06     -4.19    -96.94      0.00     -2.73     -1.20      0.00      0.00    -51.43
 A:MET_512         1.38      6.56      5.76    -34.18     -6.09      0.99      0.00     -9.43     -0.28      0.00      0.00    -35.28
 A:GLY_513         1.36      3.37      1.00    -29.99     -1.37     -1.39      0.00     -1.19     -0.35      0.00      0.00    -28.56
 A:TRP_514         5.66      6.69      3.94    -34.41    -10.57      1.18      0.00    -13.72     -0.65     -0.26      0.00    -42.14
 A:MET_515         5.22     11.76      4.73    -29.39     -9.81     -1.05      0.00    -12.80     -0.19      0.00      0.00    -31.52
 A:HIS_516         3.15     10.05      5.51    -35.64     -3.66     -0.85      0.00     -2.69     -0.38      0.00      0.00    -24.50
 A:ASP_517         1.18      4.98     -0.25     52.26     -3.69   -108.60      0.00     -2.80     -0.34      0.00      0.00    -57.26
 A:MET_518         2.15      9.24      6.98    -33.62     -9.20      0.88      0.00    -10.39     -0.29      0.00      0.00    -34.26
 A:LEU_519         5.01      6.90      6.31    -28.00     -8.03      1.60      0.00     -8.78     -0.22      0.00      0.00    -25.22
 A:ASP_520         2.46      6.10      1.31     43.30     -1.20   -104.53      0.00     -2.75     -0.32      0.00      0.00    -55.63
 A:TYR_521         3.17      5.44      5.12    -40.96     -6.32      2.38      0.00    -11.34     -0.33     -0.18      0.00    -43.01
 A:PHE_522         3.69      5.05      8.23    -29.02     -5.32      2.03      0.00    -11.26     -0.37     -0.18      0.00    -27.16
 A:ASN_523         3.96      8.37      3.22    -62.58     -1.25     -4.20      0.00     -2.44     -0.20      0.00     -0.03    -55.14
 A:ILE_524         3.81      8.08      8.03    -24.12     -1.31      1.69      0.00     -6.78     -0.37      0.00      0.00    -10.96
 A:ASP_525         3.62      7.62      2.01     29.59     -0.34    -80.03      0.00     -3.73     -0.56      0.00      0.00    -41.82
 A:PRO_526         5.76     12.57      4.75    -14.89     -4.21     -0.75      0.00     -7.96     -0.05      0.00      0.00     -4.79
 A:TYR_527         4.59      5.96      2.31    -34.11      3.49     -1.99      0.00     -4.44     -0.50     -0.08      0.00    -24.77
 A:PHE_528         8.33      9.21      6.02    -32.05      2.72     -0.39      0.00     -6.62     -0.36     -0.06      0.00    -13.19
 A:ARG_529         4.58     11.86      8.08   -128.10     -9.82     58.50      0.00    -10.82     -1.74     -0.14      0.00    -67.61
 A:GLN_530         3.73      7.47      2.14    -70.83     -3.42     -2.12      0.00     -5.19     -0.24     -0.83      0.00    -69.28
 A:TYR_531         4.11      9.57      4.53    -34.76      1.17     -3.73      0.00     -4.39     -0.14     -0.82      0.00    -24.47
 A:HIS_532         2.70     14.53      3.17    -34.36     -3.21     -2.86      0.00     -3.64     -0.36     -0.00      0.00    -24.03
 A:GLN_533         5.63     13.73      3.73    -66.20     -6.09     -0.35      0.00     -4.13     -0.40     -0.04     -1.11    -55.22
 A:ASN_534         3.64      6.01     -1.60    -61.73     -1.65     -2.05      0.00     -1.98     -0.17     -0.02     -4.56    -64.10
 A:ASN_535         2.62      3.17     -1.14    -63.25     -6.27     -0.46      0.00     -3.70     -0.25     -0.02     -4.70    -73.99
 A:VAL_536         1.60      6.47      3.91    -28.65     -2.35      0.42      0.00     -8.70     -0.18      0.00      0.00    -27.49
 A:THR_537         3.07      9.75      0.37    -27.43     -1.02     -0.40      0.00     -4.44     -0.14      0.00     -3.97    -24.23
 A:PHE_538         5.69      9.18      4.11    -29.94      4.02      0.83      0.00     -5.39     -0.21     -0.00      0.00    -11.71
 A:SER_539         2.79      3.06      2.10    -27.81     -1.72      0.07      0.00     -4.41     -0.30      0.00     -2.69    -28.91
 A:MET_540         2.02      9.45      6.15    -24.90     -6.22     -0.50      0.00    -10.42     -0.10      0.00      0.00    -24.52
 A:LEU_541         1.34     12.09      3.98    -27.29     -2.09     -1.16      0.00     -4.31     -0.14      0.00      0.00    -17.58
 A:TYR_542         3.57      6.42      3.88    -40.74      0.34     -0.15      0.00     -6.81     -0.72     -0.05      0.00    -34.26
 A:TYR_543         3.83      6.11      5.93    -32.46     -4.36      1.26      0.00    -12.16     -0.18     -0.20      0.00    -32.21
 A:TYR_544         4.70      5.65      8.55    -35.30     -1.35      0.76      0.00     -7.44     -0.25     -0.22      0.00    -24.89
 A:ASN_545         3.01      8.12      2.83    -53.70     -1.55     -4.54      0.00     -2.27     -0.13     -0.00     -3.63    -51.85
 A:GLU_546         2.44      5.85      5.17     31.26     -6.43    -86.56      0.00     -4.05     -1.78      0.00      0.00    -54.09
 A:ASN_547         1.49      6.47      1.05    -63.47     -4.90     -2.95      0.00     -4.31     -0.67     -0.28     -4.28    -71.84
 A:PHE_548         3.82     10.97      8.91    -29.57     -4.51      2.23      0.00    -10.24     -0.12     -0.25      0.00    -18.75
 A:MET_549         5.01      9.11      6.87    -31.87     -9.58     -0.12      0.00    -13.79     -0.15      0.00      0.00    -34.52
 A:LEU_550         1.53      7.01      5.95    -30.21     -7.10      3.55      0.00     -9.20     -0.24      0.00      0.00    -28.71
 A:ALA_551         2.31      5.42      4.76    -26.63     -4.53     -0.60      0.00     -5.77     -0.01      0.00      0.00    -25.05
 A:LEU_552         1.35      9.04      8.65    -29.20     -7.39      2.98      0.00    -13.62     -0.15      0.00      0.00    -28.34
 A:SER_553         1.56      4.82      2.83    -22.54     -3.54     -3.28      0.00     -5.47     -0.15      0.00     -3.59    -29.35
 A:HIP_554         7.00     12.33      8.18   -125.87     -7.32     76.70      0.00     -6.90     -1.75     -0.00      0.00    -37.63
 A:ASP_555         5.99      5.94      3.58     43.04      0.58    -98.07      0.00     -2.79     -1.36      0.00      0.00    -43.08
 A:GLU_556         1.40      6.84      6.51     40.04     -0.23    -94.28      0.00     -4.96     -1.59      0.00      0.00    -46.29
 A:ILE_557         5.34     13.76     11.32    -27.75     -8.83      2.62      0.00    -10.52     -0.19      0.00      0.00    -14.23
 A:VAL_558         2.06     13.88      4.05    -29.09     -5.99      0.99      0.00     -7.31     -0.12      0.00      0.00    -21.53
 A:HIE_559         2.27     12.57      3.53    -33.99     -3.44     -3.48      0.00     -1.94     -0.16     -0.01      0.00    -24.64
 A:GLY_560         1.58      3.91     -1.09    -27.53     -0.57     -2.75      0.00     -0.43     -0.49      0.00      0.00    -27.36
 A:LYS_561         4.49     10.76      2.37   -107.11     -1.01     52.73      0.00      0.00     -2.67      0.00      0.00    -40.44
 A:SER_562         1.93      7.84     -0.20    -19.89     -2.65     -0.18      0.00     -1.41     -0.58      0.00     -1.52    -16.65
 A:ASN_563         2.52      4.40      3.88    -64.39     -5.15     -1.95      0.00     -4.21     -0.52     -0.00     -0.13    -65.56
 A:MET_564         1.67      9.89      7.51    -29.14     -9.52     -0.44      0.00    -13.59     -0.18      0.00      0.00    -33.80
 A:LEU_565         2.89     15.59      6.75    -28.25     -9.52      0.39      0.00     -9.65     -0.13      0.00      0.00    -21.92
 A:GLY_566         0.37      3.23      0.46    -30.22     -2.28     -2.27      0.00     -1.23     -0.10      0.00      0.00    -32.03
 A:LYS_567         2.85     12.98      7.22    -92.09     -7.71     44.28      0.00      0.00     -0.96      0.00      0.00    -33.42
 A:MET_568         2.12      6.60      9.50    -20.02     -8.46     -1.92      0.00     -9.02     -0.48      0.00      0.00    -21.68
 A:PRO_569         1.81      9.44      2.36    -17.04     -4.88      1.47      0.00     -5.08     -0.13      0.00      0.00    -12.04
 A:GLY_570         1.55      3.94     -1.24    -24.22     -1.42     -1.20      0.00     -0.90     -0.28      0.00      0.00    -23.76
 A:ASP_571         3.65      3.33     -2.92     21.60     -1.24    -77.33      0.00     -1.62     -0.75      0.00      0.00    -55.28
 A:GLU_572         4.13     10.08      5.82     27.92     -1.15    -81.52      0.00     -2.44     -0.23      0.00      0.00    -37.38
 A:TRP_573         6.39      8.69      5.54    -39.42     -3.27      1.46      0.00     -8.20     -0.67     -0.10      0.00    -29.60
 A:GLN_574         1.71      8.01      4.97    -70.47     -3.18     -2.96      0.00     -5.13     -0.52     -0.00      0.00    -67.56
 A:LYS_575         1.91     12.16      8.27    -84.61     -8.49     37.13      0.00      0.00     -0.84      0.00      0.00    -34.47
 A:TYR_576         5.22      6.90      5.56    -38.36     -5.88      1.08      0.00     -9.22     -0.38     -0.12      0.00    -35.19
 A:ALA_577         2.95      4.06      3.61    -32.20     -3.87     -0.04      0.00     -5.47     -0.25      0.00      0.00    -31.21
 A:ASN_578         1.13      6.16      0.54    -66.57     -5.90     -0.64      0.00     -5.40     -1.01     -0.00     -0.20    -71.88
 A:VAL_579         3.81      4.55      5.04    -25.99     -4.71      1.11      0.00     -9.41     -0.23      0.00      0.00    -25.82
 A:ARG_580         3.62      9.72     19.72   -128.38     -7.03     54.64      0.00    -10.37     -1.89     -0.10      0.00    -60.08
 A:ALA_581         1.84      2.68      3.78    -33.68     -4.30      0.00      0.00     -4.66     -0.26      0.00      0.00    -34.59
 A:LEU_582         4.68     13.36      5.88    -32.75     -7.03      1.23      0.00    -12.48     -0.31      0.00      0.00    -27.42
 A:PHE_583         4.86      8.17      7.36    -34.08     -3.59      3.48      0.00    -16.06     -0.20     -0.08      0.00    -30.15
 A:THR_584         1.67      5.89      4.83    -32.53     -2.11     -1.62      0.00     -8.07     -0.38      0.00     -2.99    -35.32
 A:TYR_585         5.28      4.19      5.09    -36.61     -3.28      4.13      0.00    -10.76     -0.45     -0.49      0.00    -32.91
 A:MET_586         5.73      5.38      7.07    -29.33     -9.90      0.16      0.00    -14.29     -0.25      0.00      0.00    -35.44
 A:TYR_587         9.57      6.23      8.52    -43.07     -5.72      0.24      0.00    -11.23     -0.30     -0.41      0.00    -36.16
 A:THR_588         3.03     13.58     -0.13    -34.07     -3.82     -1.04      0.00     -7.26     -0.61      0.00     -3.34    -33.66
 A:HIS_589         2.92     10.79      3.84    -29.84     -4.38      2.66      0.00     -6.41     -0.63     -0.47      0.00    -21.51
 A:PRO_590         4.09      9.55      6.44    -16.31     -6.40      0.86      0.00     -8.75     -0.10      0.00      0.00    -10.61
 A:GLY_591         0.71      1.62     -0.26    -25.02     -4.58      0.89      0.00     -2.08     -0.26      0.00      0.00    -28.97
 A:LYS_592         4.67      8.57      4.94    -99.70     -4.48     47.74      0.00      0.00     -1.97      0.00      0.00    -40.23
 A:LYN_593         2.81     13.94      4.78    -36.28     -8.49      3.82      0.00      0.00     -0.93      0.00      0.00    -20.36
 A:THR_594         2.28      7.17      4.26    -25.61     -6.54     -0.42      0.00     -6.77     -0.67      0.00     -4.23    -30.55
 A:MET_595         2.25      9.12      4.00    -30.64     -9.02      1.66      0.00    -13.26     -0.23      0.00      0.00    -36.12
 A:PHE_596         4.35      9.64      4.41    -28.87     -7.19      2.73      0.00    -14.83     -0.12     -0.22      0.00    -30.10
 A:MET_597         1.60      7.37      3.99    -29.49    -11.37      1.17      0.00    -15.47     -0.23      0.00      0.00    -42.44
 A:SER_598         2.80      7.41     -0.20    -22.17     -5.66      0.19      0.00     -5.13     -0.70      0.00     -4.59    -28.04
 A:MET_599         1.68      8.35      4.19    -24.71     -8.43     -0.27      0.00    -14.42     -0.23      0.00      0.00    -33.83
 A:GLU_600         3.50      4.49      5.13     25.20     -0.58    -76.63      0.00     -7.18     -1.43      0.00      0.00    -47.51
 A:PHE_601         5.18      8.97      4.03    -28.98     -7.73      1.87      0.00    -11.11     -0.22     -0.21      0.00    -28.19
 A:GLY_602         2.81      5.70     -0.82    -29.20     -3.08      0.26      0.00     -2.39     -0.18      0.00      0.00    -26.92
 A:GLN_603         2.58      9.97      0.91    -65.36     -9.61      1.84      0.00     -5.66     -0.30     -0.00      0.00    -65.63
 A:TRP_604         7.99      7.80      3.82    -33.65     -6.24      0.70      0.00     -7.31     -0.01     -0.12      0.00    -27.01
 A:SER_605         2.67      2.50      2.49    -27.11     -1.79      0.79      0.00     -1.87     -0.30      0.00     -2.89    -25.51
 A:GLU_606         2.27      7.70      6.38     31.27     -4.77    -82.99      0.00     -4.27     -0.85      0.00      0.00    -45.27
 A:TRP_607         7.11      9.65      5.76    -35.43     -8.12      1.61      0.00    -13.10     -0.24     -0.50      0.00    -33.26
 A:ASN_608         2.40      7.90      4.41    -65.09     -4.22      0.39      0.00     -2.17     -0.16     -0.00     -0.06    -56.61
 A:VAL_609         3.87      8.13      3.71    -20.21     -5.43     -1.59      0.00     -6.94     -0.05      0.00      0.00    -18.52
 A:TRP_610         7.50      8.45     10.23    -35.55     -7.14     -0.61      0.00    -10.32     -0.22     -0.21      0.00    -27.86
 A:GLY_611         0.81      2.43      0.38    -31.34     -2.32      1.48      0.00     -0.97     -0.06      0.00      0.00    -29.59
 A:ASP_612         4.38      5.95     -6.49     36.88     -2.89    -91.19      0.00     -3.03     -0.06      0.00      0.00    -56.45
 A:LEU_613         3.23     11.93      7.51    -27.28     -6.21     -0.69      0.00    -10.23     -0.16      0.00      0.00    -21.89
 A:GLU_614         5.36      5.64     11.16     19.11     -2.24    -76.39      0.00     -4.56     -1.32      0.00      0.00    -43.23
 A:TRP_615        11.62      7.93      5.06    -40.04     -6.21      2.58      0.00    -11.16     -0.33     -0.46      0.00    -31.01
 A:HIP_616         2.85     13.44      6.84   -106.15     -1.46     59.67      0.00     -2.94     -1.25     -0.00      0.00    -29.00
 A:LEU_617         3.10     10.27      4.94    -28.74     -4.78      0.33      0.00     -7.80     -0.26      0.00      0.00    -22.95
 A:LEU_618         4.41      8.95      4.77    -29.46     -1.17     -0.10      0.00     -7.03     -0.21      0.00      0.00    -19.84
 A:GLN_619         3.53     10.50      6.42    -66.60      2.30     -6.70      0.00     -2.32     -0.21     -0.00      0.00    -53.08
 A:TYR_620         4.34      5.83      5.08    -36.51      2.75     -1.60      0.00     -5.55     -0.25     -0.00      0.00    -25.91
 A:GLU_621         1.46      9.39      5.26     41.16     -1.54    -83.59      0.00     -3.31     -0.16      0.00      0.00    -31.33
 A:PRO_622         3.29     11.00      8.03    -16.30     -3.30      0.24      0.00     -5.97     -0.12      0.00      0.00     -3.13
 A:HIS_623         6.55      8.82      6.80    -37.41     -9.62      0.25      0.00     -7.42     -0.41     -0.00      0.00    -32.43
 A:GLN_624         5.50      6.77      5.82    -66.47     -2.95     -3.38      0.00     -4.08     -0.34     -0.00     -0.02    -59.14
 A:GLN_625         1.02      7.86      3.23    -66.90     -4.51     -4.56      0.00     -4.57     -0.28     -0.00      0.00    -68.70
 A:LEU_626         2.56      7.42      4.76    -29.12     -6.19      0.91      0.00     -9.22     -0.30      0.00      0.00    -29.17
 A:LYS_627         2.60      8.37      2.55    -90.90     -2.18     43.41      0.00      0.00     -0.40      0.00      0.00    -36.55
 A:GLN_628         5.26      8.53      4.56    -71.30      0.61     -2.18      0.00     -3.15     -0.78     -0.00     -0.08    -58.52
 A:PHE_629         5.26      6.95      5.07    -29.93     -5.59     -0.53      0.00    -13.85     -0.25     -0.12      0.00    -32.99
 A:PHE_630         7.05      6.14      5.71    -34.67     -8.02      0.99      0.00    -12.37     -0.33     -0.19      0.00    -35.66
 A:THR_631         2.83      4.80      5.57    -30.86     -0.47     -2.43      0.00     -4.86     -0.34      0.00     -2.92    -28.68
 A:ASP_632         4.68      6.87     -4.70     37.25     -3.03    -93.05      0.00     -3.13     -0.99      0.00      0.00    -56.09
 A:LEU_633         2.65      7.75      4.67    -29.20     -6.20      0.10      0.00    -11.07     -0.30      0.00      0.00    -31.59
 A:ASN_634         3.01      5.18      0.57    -67.53     -7.69      1.67      0.00     -4.18     -0.55     -0.55     -0.30    -70.36
 A:ALA_635         1.49      3.27      2.91    -30.29     -2.22     -1.39      0.00     -2.55     -0.13      0.00      0.00    -28.91
 A:LEU_636         2.93      9.43      5.41    -29.38     -5.23     -0.72      0.00     -9.76     -0.32      0.00      0.00    -27.65
 A:TYR_637         7.99      4.89      4.06    -35.21     -9.05      3.36      0.00    -10.51     -0.29     -0.05      0.00    -34.82
 A:GLN_638         3.59      4.90      4.00    -66.22     -4.89     -3.69      0.00     -3.90     -0.26     -0.00     -0.23    -66.68
 A:GLN_639         2.74      6.95      7.64    -61.57     -0.38     -6.92      0.00     -3.25     -0.49      0.00      0.00    -55.28
 A:GLU_640         3.64      6.83      7.06     41.25      0.04    -85.57      0.00     -6.79     -1.84      0.00      0.00    -35.38
 A:PRO_641         4.83     11.33      5.03    -20.12     -3.86      1.11      0.00     -6.32     -0.37      0.00      0.00     -8.36
 A:ALA_642         2.26      4.96      2.19    -28.01     -4.78      0.42      0.00     -5.99     -0.08      0.00      0.00    -29.02
 A:LEU_643         4.60      7.31      4.71    -30.13     -3.95      1.49      0.00    -10.65     -0.16      0.00      0.00    -26.79
 A:TYR_644         8.56      9.99      7.45    -38.81     -3.06     -0.36      0.00     -9.92     -0.24     -0.00      0.00    -26.39
 A:THR_645         2.17      6.82     -0.15    -24.69     -2.70     -0.45      0.00     -4.23     -0.26      0.00     -3.62    -27.12
 A:HIS_646        29.91     26.16     13.29    -37.55     -6.28      9.06      0.00     -5.78     -0.73     -0.00      0.00     28.06
 A:ASP_647         5.62     14.68      3.64     28.86      0.53    -85.24      0.00     -3.28     -2.67      0.00      0.00    -37.86
 A:PHE_648         4.74      5.38      4.87    -30.03     -3.63      0.88      0.00     -8.27     -0.01     -0.24      0.00    -26.31
 A:GLU_649         3.41      2.91      5.78     32.23     -0.17    -89.02      0.00     -3.95     -0.40      0.00      0.00    -49.22
 A:TYR_650         2.47      7.52      3.74    -29.06      3.64     -4.95      0.00     -4.59     -0.10     -0.14      0.00    -21.46
 A:HIE_651         3.58      9.76      6.36    -35.75     -3.01     -2.57      0.00     -2.80     -0.38     -0.19      0.00    -24.99
 A:GLY_652         0.94      3.31      0.46    -30.83     -2.86     -0.42      0.00     -2.32     -0.16      0.00      0.00    -31.89
 A:PHE_653         1.11      7.73      6.56    -26.87     -3.98      0.86      0.00    -10.99     -0.12     -0.64      0.00    -26.35
 A:GLU_654         2.61      7.63      6.80     21.67     -2.38    -76.98      0.00     -3.67     -1.45      0.00      0.00    -45.76
 A:TRP_655         4.32      9.88      8.79    -32.53     -6.50     -1.24      0.00    -11.63     -0.01     -0.69      0.00    -29.61
 A:ILE_656         2.72     11.74     10.51    -22.69     -2.37     -2.03      0.00     -8.57     -0.12      0.00      0.00    -10.81
 A:ASP_657         1.69      5.38      2.76     15.85     -1.72    -75.37      0.00     -3.03     -1.27      0.00      0.00    -55.72
 A:CYS_658         3.22      7.24     -0.63    -25.88     -3.83     -2.02      0.00     -3.95     -0.27      0.00      0.00    -26.11
 A:ASN_659         1.72      7.67      0.38    -50.52      2.93     -7.08      0.00     -1.55     -0.48     -0.00     -4.06    -51.00
 A:ASP_660        25.65     17.09      7.04      0.90      1.37    -66.37      0.00     -4.03     -0.85      0.00      0.00    -19.19
 A:ASN_661         5.52     10.69      5.93    -67.12     -1.06     -1.23      0.00     -3.04     -0.39     -0.04     -4.14    -54.89
 A:THR_662         1.47      7.50     -0.10    -25.13      0.41     -4.42      0.00     -2.82     -0.05      0.00     -3.06    -26.21
 A:HIS_663         6.06      8.06      5.66    -29.03     -3.67     -4.17      0.00     -3.42     -0.30     -0.00      0.00    -20.81
 A:SER_664         2.54      4.48      4.62    -25.70     -4.12     -1.31      0.00     -4.03     -0.36      0.00     -3.96    -27.85
 A:VAL_665         0.86      8.73      3.02    -23.22     -5.09     -0.19      0.00     -7.38     -0.03      0.00      0.00    -23.29
 A:VAL_666         8.38      9.14      3.45    -30.56     -6.43      1.14      0.00     -7.84     -0.23      0.00      0.00    -22.95
 A:SER_667         0.60      6.78      3.11    -27.56     -5.55      0.88      0.00     -5.46     -0.31      0.00     -3.17    -30.69
 A:PHE_668         2.97      7.66      6.94    -30.72     -5.56      2.22      0.00    -12.13     -0.24     -0.05      0.00    -28.92
 A:LEU_669         1.39      7.05      8.40    -26.83     -5.90      0.35      0.00    -10.53     -0.20      0.00      0.00    -26.27
 A:ARG_670         1.83     13.29     13.01   -144.82     -9.14     64.28      0.00     -9.87     -2.87     -0.00      0.00    -74.30
 A:ARG_671         4.61      9.00      7.87   -128.43     -4.78     57.98      0.00     -7.34     -1.71     -0.20      0.00    -63.00
 A:SER_672         5.32      8.47     -2.57    -19.92     -3.49     -0.37      0.00     -4.55     -0.20      0.00     -1.73    -19.04
 A:ASP_673         4.25      6.56     -1.43     43.34     -0.83    -95.63      0.00     -1.48     -0.62      0.00      0.00    -45.85
 A:ASP_674         1.67      3.92      4.21     44.13      1.75    -95.09      0.00     -2.59     -0.69      0.00      0.00    -42.68
 A:PRO_675         2.63     12.98      3.23    -13.68     -2.44     -0.66      0.00     -2.16     -0.11      0.00      0.00     -0.21
 A:ASN_676         1.98      4.44      0.86    -52.38     -2.27     -4.31      0.00     -2.75     -0.40      0.00     -1.16    -55.99
 A:ASP_677         4.22      6.74      0.39     36.61     -0.76    -96.69      0.00     -2.71     -1.28      0.00      0.00    -53.47
 A:SER_678         1.14      7.28      5.83    -32.75     -3.78     -0.64      0.00     -3.39     -0.23      0.00     -4.55    -31.07
 A:LEU_679         2.70     10.57      6.19    -27.25     -8.73      0.20      0.00    -10.08     -0.20      0.00      0.00    -26.59
 A:VAL_680         1.48      8.99      4.91    -29.29     -4.07     -0.11      0.00     -9.42     -0.24      0.00      0.00    -27.75
 A:VAL_681         1.48     10.51      7.01    -30.56     -4.00      0.41      0.00    -10.73     -0.24      0.00      0.00    -26.11
 A:VAL_682         1.77      5.57      6.21    -29.03     -3.00      0.97      0.00     -8.40     -0.24      0.00      0.00    -26.15
 A:CYS_683         1.53      6.50      4.66    -29.86     -5.31      0.95      0.00     -5.14     -0.23      0.00      0.00    -26.89
 A:ASN_684         4.17      5.82      3.43    -67.31     -7.10     -0.11      0.00     -3.73     -0.54     -0.01     -0.18    -65.57
 A:PHE_685         2.36      8.46      5.85    -33.87     -4.97      2.15      0.00     -9.68     -0.35     -0.21      0.00    -30.27
 A:THR_686         1.91      8.61      1.98    -19.60     -1.68      0.93      0.00     -6.22     -0.28      0.00     -2.67    -17.01
 A:PRO_687         4.03      9.78      4.75     -9.93     -2.17     -1.85      0.00     -7.81      0.00      0.00      0.00     -3.20
 A:GLN_688         1.67      8.17      5.44    -49.86     -0.27     -4.66      0.00     -3.50     -0.23     -0.03     -0.69    -43.95
 A:PRO_689         3.01     11.31      4.37    -14.45     -1.95     -1.03      0.00     -5.18      0.00      0.00      0.00     -3.92
 A:HIE_690         6.28      8.30      5.90    -37.58     -7.21      0.65      0.00     -5.46     -0.25     -0.08      0.00    -29.46
 A:SER_691         3.25      5.54      3.93    -19.10     -2.52     -4.28      0.00     -2.06     -0.00      0.00     -3.44    -18.67
 A:HIS_692         7.77     10.85      6.27    -32.09     -1.32     -4.28      0.00     -2.35     -0.37      0.00      0.00    -15.52
 A:TYR_693         2.33      7.25      5.30    -39.24     -0.64      1.12      0.00     -8.46     -0.44     -0.05      0.00    -32.83
 A:ARG_694         3.41     10.82     10.76   -113.22     -5.26     46.14      0.00     -8.55     -1.81     -1.11      0.00    -58.81
 A:ILE_695         1.34     12.09     10.41    -29.16     -6.98      0.84      0.00     -8.65     -0.24      0.00      0.00    -20.37
 A:GLY_696         3.79      1.78     -0.72    -28.89     -3.52      0.42      0.00     -2.37     -0.09      0.00      0.00    -29.59
 A:VAL_697         3.46     10.01      5.32    -15.64     -6.13     -0.13      0.00     -9.62     -0.17      0.00      0.00    -12.90
 A:PRO_698         3.54      9.47      5.27    -11.76     -4.17     -1.50      0.00     -5.05     -0.00      0.00      0.00     -4.20
 A:GLU_699         2.30      6.19      5.44     27.02     -2.67    -82.23      0.00     -4.40     -0.21      0.00      0.00    -48.57
 A:ALA_700         1.60      4.93      4.12    -28.84      2.88     -1.59      0.00     -2.99     -0.01      0.00      0.00    -19.91
 A:GLY_701         1.71      3.83     -0.53    -33.03     -0.31     -0.15      0.00     -1.55     -0.13      0.00      0.00    -30.18
 A:TYR_702         4.40     12.96      4.07    -35.28     -4.78     -2.30      0.00     -7.40     -0.12     -0.23      0.00    -28.67
 A:TYR_703         4.66      6.12      7.41    -43.36     -5.85      0.46      0.00    -12.66     -0.45      0.00      0.00    -43.66
 A:VAL_704         4.04      7.04      3.62    -28.16     -2.80      1.17      0.00     -5.43     -0.22      0.00      0.00    -20.76
 A:GLU_705         2.58      6.82      8.58     12.91     -1.34    -72.14      0.00     -4.69     -1.56      0.00      0.00    -48.84
 A:LEU_706         3.24      8.69      7.75    -25.06     -4.50     -1.93      0.00     -8.10     -0.12      0.00      0.00    -20.02
 A:PHE_707         2.35      6.20      8.86    -28.59     -4.89      2.29      0.00    -10.66     -0.18     -0.00      0.00    -24.61
 A:ASN_708         3.28      8.02      3.32    -64.91     -2.91     -2.83      0.00     -3.81     -0.23     -0.00     -0.10    -60.17
 A:SER_709         2.49      4.27     -1.80    -25.42     -2.69      1.71      0.00     -5.26     -0.30      0.00     -4.20    -31.20
 A:ASP_710         2.83     10.82      4.73     13.87     -1.85    -71.71      0.00     -4.32     -2.22      0.00      0.00    -47.85
 A:ALA_711         1.44      5.38      3.40    -33.98     -2.04      0.33      0.00     -3.17     -0.23      0.00      0.00    -28.86
 A:LYS_712         3.47     15.10      5.69    -64.93     -1.44     21.38      0.00      0.00     -0.23      0.00      0.00    -20.96
 A:GLN_713         1.81      7.06      3.66    -64.92     -1.11     -4.33      0.00     -2.93     -0.11     -0.05     -0.12    -61.04
 A:TYR_714         3.43      6.45      4.77    -45.35      0.02      1.56      0.00    -10.24     -0.90     -0.06      0.00    -40.31
 A:GLY_715         0.56      4.43     -1.54    -32.93     -1.05     -0.81      0.00     -0.86     -0.26      0.00      0.00    -32.47
 A:GLY_716         0.48      4.67     -0.86    -30.65     -2.51     -2.68      0.00     -1.62     -0.12      0.00      0.00    -33.30
 A:SER_717         2.35      5.32     -0.33    -22.69      0.56     -0.46      0.00     -3.58     -0.95      0.00     -4.13    -23.91
 A:ASN_718         2.85     10.01      1.76    -61.20     -0.35     -3.81      0.00     -1.70     -0.29     -0.00     -0.10    -52.83
 A:MET_719         1.47      9.85      6.41    -31.55     -3.00      0.29      0.00     -7.80     -0.19      0.00      0.00    -24.53
 A:GLY_720         0.38      2.23      2.82    -27.33     -2.27     -1.88      0.00     -1.31     -0.00      0.00      0.00    -27.35
 A:ASN_721         1.84      7.20      0.63    -56.01     -0.01     -2.37      0.00     -2.37     -0.96      0.00     -1.90    -53.96
 A:LEU_722         2.37     14.61      3.07    -24.38      0.10     -2.37      0.00     -1.35     -0.29      0.00      0.00     -8.24
 A:GLY_723         1.32      1.48      0.06    -32.54      1.13     -0.94      0.00     -0.97     -0.49      0.00      0.00    -30.95
 A:GLY_724         2.54      2.63     -0.02    -31.79     -1.37     -1.04      0.00     -1.90     -0.02      0.00      0.00    -30.96
 A:LYS_725         2.65      9.78      3.52    -79.62     -5.35     35.55      0.00      0.00     -0.59      0.00      0.00    -34.05
 A:TRP_726         4.11      9.90      8.11    -32.10     -4.87     -2.51      0.00     -7.17     -0.16     -0.23      0.00    -24.91
 A:ALA_727         1.24      2.96      2.34    -29.37     -3.00     -1.19      0.00     -4.66     -0.13      0.00      0.00    -31.80
 A:ASP_728         0.87      6.10     -1.64     13.28     -1.19    -71.91      0.00     -2.24     -1.50      0.00      0.00    -58.24
 A:GLU_729         4.63      4.03      8.34     23.39      0.24    -77.43      0.00     -2.35     -0.00      0.00      0.00    -39.15
 A:TRP_730         4.07      9.97      5.38    -38.00     -1.84     -0.05      0.00     -5.59     -0.20     -1.11      0.00    -27.36
 A:SER_731         1.57      2.77     -3.35    -18.10     -1.27     -3.17      0.00     -1.90     -0.10      0.00     -2.64    -26.18
 A:PHE_732         2.52      7.50      5.28    -27.32      0.96      0.45      0.00     -6.61     -0.20     -0.36      0.00    -17.79
 A:HIE_733         5.63      9.98      3.99    -33.97     -3.46     -1.61      0.00     -3.42     -0.30     -0.34      0.00    -23.50
 A:ASN_734         2.76      7.07      2.62    -57.50      3.49     -8.69      0.00     -0.54     -0.01      0.00     -0.10    -50.89
 A:LYS_735         4.24      7.68      7.32    -69.90     -5.74     34.86      0.00      0.00     -0.35      0.00      0.00    -21.88
 A:PRO_736         3.20     12.84      5.26    -13.98     -3.72     -0.51      0.00     -3.45     -0.02      0.00      0.00     -0.38
 A:TYR_737         3.77      7.06      6.71    -37.51     -2.35     -0.94      0.00     -9.29     -0.17      0.00      0.00    -32.72
 A:SER_738         1.70      4.70     -0.86    -30.20     -6.23     -0.56      0.00     -5.11     -0.93      0.00     -4.26    -41.74
 A:LEU_739         2.78     13.38      6.31    -25.41     -6.89      1.47      0.00    -11.03     -0.24      0.00      0.00    -19.64
 A:ASP_740         4.91      8.26     -3.79     12.69     -3.54    -71.41      0.00     -3.67     -0.56      0.00      0.00    -57.10
 A:LEU_741         1.12     12.35      8.04    -33.67     -9.28      1.01      0.00     -9.29     -0.24      0.00      0.00    -29.96
 A:CYS_742         1.87      6.89     -0.42    -26.24     -6.13     -0.09      0.00     -3.55     -0.17      0.00      0.00    -27.83
 A:LEU_743         5.50     12.32      7.75    -14.94     -6.29     -0.54      0.00    -10.09     -0.24      0.00      0.00     -6.52
 A:PRO_744         1.73     13.58      5.60     -7.82     -5.19     -0.19      0.00     -9.15     -0.12      0.00      0.00     -1.57
 A:PRO_745         4.48      9.92      5.74    -11.47     -1.76      0.24      0.00     -9.09      0.00      0.00      0.00     -1.94
 A:LEU_746         1.32      9.02      6.22    -21.65     -8.67      0.51      0.00    -11.04     -0.15      0.00      0.00    -24.43
 A:ALA_747         1.78      5.09      3.10    -33.15     -4.59      0.08      0.00     -4.45     -0.22      0.00      0.00    -32.35
 A:VAL_748         0.73      4.82      3.98    -28.76     -6.57      0.20      0.00     -9.07     -0.24      0.00      0.00    -34.92
 A:LEU_749         3.41     11.30      7.11    -29.62     -7.08      1.14      0.00     -8.20     -0.24      0.00      0.00    -22.19
 A:ILE_750         0.70      9.63     10.16    -28.81     -5.39      0.89      0.00    -12.84     -0.30      0.00      0.00    -25.96
 A:LEU_751         3.11      5.43      5.67    -30.31     -4.51      0.98      0.00    -10.77     -0.24      0.00      0.00    -30.65
 A:LYS_752         1.68      7.58      2.71   -104.52      0.58     52.32      0.00      0.00     -2.44      0.00      0.00    -42.09
 A:LEU_753         3.97      9.20      4.83    -22.05     -5.17     -0.98      0.00     -7.81     -0.06      0.00      0.00    -18.06
 A:ASP_754         2.66      6.42      4.03     31.11      0.72    -82.89      0.00     -2.99     -0.95      0.00      0.00    -41.89
 A:PRO_755         2.24     12.22      4.61    -16.84     -2.21     -0.67      0.00     -4.59     -0.01      0.00      0.00     -5.25
 A:THR_756         2.44      5.85      0.62    -24.97      4.02     -0.76      0.00     -1.94     -0.75      0.00     -3.90    -19.39
 A:LYS_757         3.18      9.99      2.78    -64.14     -1.68     25.92      0.00      0.00     -0.10      0.00      0.00    -24.06
 A:VAL_758         2.68     10.51      5.18     -9.73      4.90     -2.20      0.00     -1.68     -0.00      0.00      0.00      9.66
 A:PRO_759         5.33     14.59      3.31      4.53      2.00     -3.80      0.00     -2.73      0.00      0.00      0.00     23.22
 
 NOW REPORTING THE ENERGY (KCAL/MOL): 
 COVALENT ENERGIES:
                BOND           ANGLE             TOR           TOTAL
     COV     2501.966402     6283.976293     3534.516165    12320.458859
     SGB    49301.097110   -20396.103065   -17528.894326    11376.099720
   TOTAL    51803.063512   -14112.126772   -13994.378161    23696.558579
    TIME        0.000s          0.000s          0.000s          0.000s   
 
 NONBONDED (INTRAMOLECULAR) ENERGIES:
                  14           SHORT            LONG           TOTAL
      LJ     4043.669481    -6373.596364     -370.989721    -2700.916604
    LIPO        0.000000    -4430.798509        0.000000    -4430.798509
      EL    21751.872153   -47906.853916     2545.055629   -23609.926134
     SGB   -17528.894326    21462.918639    -2317.763057     1616.261256
   TOTAL     8266.647309   -37248.330150     -143.697149   -29125.379991
    TIME        0.000s          0.000s          0.000s          0.000s   
 
 OTHER:
SGB SELF   -35528.970132
NONPOLAR        0.000000
PROT COR        0.000000
   HBOND     -365.358879
 PACKING      -33.595753
SelfCont     -292.607670
 
 SUM:
 SGB TOT    -5007.714830
SOLV TOT    -5007.714830
LIPO TOT    -4430.798509
  TOTALE  -24120.45951925    
 [NOTE: TOTAL ENERGY = COV_TOT + NB_TOT + OTHER - SGB_14|SGB_TOR]
 
 Preparing for first energy calculation ...
 
 
 NOW REPORTING THE ENERGY (KCAL/MOL): 
 COVALENT ENERGIES:
                BOND           ANGLE             TOR           TOTAL
     COV     2501.966402     6283.976293     3534.516165    12320.458859
     SGB    49301.097110   -20396.103065   -17528.894326    11376.099720
   TOTAL    51803.063512   -14112.126772   -13994.378161    23696.558579
    TIME        0.000s          0.000s          0.000s          0.000s   
 
 NONBONDED (INTRAMOLECULAR) ENERGIES:
                  14           SHORT            LONG           TOTAL
      LJ     4043.669481    -6373.596364     -370.989721    -2700.916604
    LIPO        0.000000    -4430.798509        0.000000    -4430.798509
      EL    21751.872153   -47906.853916     2545.055629   -23609.926134
     SGB   -17528.894326    21462.918639    -2317.763057     1616.261256
   TOTAL     8266.647309   -37248.330150     -143.697149   -29125.379991
    TIME        0.000s          0.000s          0.000s          0.000s   
 
 OTHER:
SGB SELF   -35528.970132
NONPOLAR        0.000000
PROT COR        0.000000
   HBOND     -365.358879
 PACKING      -33.595753
SelfCont     -292.607670
 
 SUM:
 SGB TOT    -5007.714830
SOLV TOT    -5007.714830
LIPO TOT    -4430.798509
  TOTALE  -24120.45951925    
 [NOTE: TOTAL ENERGY = COV_TOT + NB_TOT + OTHER - SGB_14|SGB_TOR]
 
 ATTN:  large bond energies found:
   10809  10593 A:HIS_646:_C__       10598 A:HIS_646:_O__          24.82
   10823  10593 A:HIS_646:_C__       10608 A:ASP_647:_N__           6.89
   11052  10828 A:ASP_660:_C__       10833 A:ASP_660:_O__          16.20
   11060  10828 A:ASP_660:_C__       10838 A:ASN_661:_N__           7.52
   11139  10913 A:VAL_666:_CA_       10917 A:VAL_666:_CB_           5.45
 
 ATTN:  large angle energies found:
 #,atoms,energy,angle,eq
   16843 A:LYS_567:_HB3 A:LYS_567:_CB_ A:LYS_567:_HB2    6.1   83.1  107.8
   19268 A:HIS_646:_CA_ A:HIS_646:_C__ A:HIS_646:_O__    5.2  105.7  120.4
   19292 A:HIS_646:_O__ A:HIS_646:_C__ A:ASP_647:_N__   11.0  101.7  122.9
   19294 A:HIS_646:_C__ A:ASP_647:_N__ A:ASP_647:_CA_    5.1  103.6  121.9
   19701 A:ASP_660:_O__ A:ASP_660:_C__ A:ASN_661:_N__    7.7  105.2  122.9
 
 Now report atom based SASA 
 (written to output structure)
        Total Area: 29351.68
 End of SASA report
 TOTAL TIME ELAPSED: 5gqy-64982-mmgbsa-FreeReceptor_0          18.609s
Post-processing output...

  Processing output structure #1

Post-processing complete.


==============================================================================


==============================================================================

  Prime-MMGBSA: 5gqy-64982-mmgbsa-FreeLigand-Full System - Frame 1 - preprocessed_ligand

==============================================================================

  Prime version 6.4 (r117) Refine Structure: Minimization

==============================================================================

        

Using the following input parameters:

   ADD_MISSING_SIDE_CHAINS	no

   ENERGY_BREAKDOWN	yes

   LICENSE_HANDLE	1

   LIGAND	asl = atom.i_psp_Prime_MMGBSA_Ligand 1

   OPLS_VERSION	OPLS_2005

   SELECT	asl = atom.i_psp_Prime_MMGBSA_Selected 1

   SUPPRESS_PARTIAL_STRUCTURE_WARNINGS	yes


Number of CPU cores to use: 1


Using OPLS version OPLS_2005 for force-field parameters.


Pre-processing input

  Treating with residue ID check...

    Complete:  0 min  0 sec

  Treating with asl parsing...

    Complete:  0 min  0 sec

  Treating with naming consistency detection...

    Complete:  0 min  0 sec


 Random Number Seed Set to:   1397753520
 
 Contents of the control file:
   
   licensing handle 1
   file outdir "C:\Users\Smart Encoders\AppData\Local\Schrodinger\tmp\5gqy-64982-mmgbsa/"
   file datadir "C:\Program Files\Schrodinger2021-2\psp-v6.4\data/pop/"
   file vddir "C:\Program Files\Schrodinger2021-2\psp-v6.4\data/pop/"
   file tempdir "templates/"
   file protempdir "templates/"
   file usrtempdir "C:\Users\Smart Encoders\AppData\Local\Schrodinger\tmp\5gqy-64982-mmgbsa/"
   file gluefile "params.glue"
   file logfile stdout
   
   rand seed 0
   
   
   
   load simple 5gqy-64982-mmgbsa-FreeLigand-Full_System_-_Frame_1_-_preproc_0 Structure(2590)  het yes ions yes wat yes mse2met no sym no   highest_occ no     opls_version OPLS_2005 missing no
   
   
   constraints load_from_ct
   energy param solv vsgb2.0
   
   
   
   
   energy param nbcut2_nn  40.0
   energy param nbcut2_cn  40.0
   energy param nbcut2_cc  40.0
   
   energy param uselipo yes
   
   
   
   
   
   energy total
   minimization asl "atom.i_psp_select_atom 1"  verbose yes
   energy byres beg end interaction_energy yes
   energy total
   
   
   write mae SWIG_OUTPUT_STRUCTURE
   finalize yes
   
 Random number seed reset to :            0
 
 Parameters chosen for PDB loading:
   All protein chains will be loaded.
   Sequence read from ATOM lines.
   Ions from PDB file INCLUDED.
   PDB file assumed to be experimental data.
   Waters from PDB file INCLUDED.
   HETATMs from PDB file INCLUDED.
   Hydrogens from PDB file INCLUDED.
   NO symmetry will be used.
   Atoms not in PDB file will NOT be optimized.
   Atomtyping Parameters (when reading directly from mae)
      OPLS Version OPLS_2005           
      Planarity       None
      Using Force Field Charges
      Not building in missing atoms from sidechains
 
 STARTING TO WORK ON FILE 
 5gqy-64982-mmgbsa-FreeLigand-Full_System_-_Frame_1_-_preproc_0
 Reading residue sequence from atoms in mae file
 
 Nonbonded initialization ...
 Time for loading nb parameters:   0.000000000000000E+000
 Build extended structure ...
 Generating crosslinks ...
 Initialize 1/4 list ...
 Initialize parent/child list ...
 Initialize covalent pointers ...
 Initialize resinfo list ...
 ATTN: hetero res type UNK 
  not recognized - rotamer conformations will not be sampled.
 Initialize special atoms ...
 Initialize rank list ...
 Initialize sparse atom list ...
 
 Times for various book-keeping steps:
     build   0.000s
     cross   0.000s
     child   0.000s
      iper   0.000s
       rev   0.000s
      info   0.000s
     resat   0.000s
      rank   0.000s
     covpt   0.000s
    sparse   0.000s
 
 Times for steps in loading structure:
           Load sequence    0.00s
    Initialize structure    0.02s
      Assign coordinates    0.02s
     Initialize symmetry    0.00s
 
 Preparing for first energy calculation ...
 
 Time for assigning nb parameters:    0.000s
 
 Number of protein chains       0
   Number of residues           0
       (charged)                0
        (polar)                 0
       (glycine)                0
     (hydrophobic)              0
 
 Number of RNA chains           0
   Number of nucleotides        0
 Number of DNA chains           0
   Number of nucleotides        0
 
 Number of waters               0
 Number of ions                 0
 Number of HET                  1
 
 Number of atoms               50
   [sparse atoms]               8
 
 Number of bonds               53
 Number of angles              87
 Number of torsions           152
 Number of 1/4s               124
 
 Partial charges and molecular weights:
  HET group      N:UNK_1          -0.0000     446.4
  Entire system                   -0.0000     446.4
 
 Time for secondary structure initialization   0.000s
 
 Results of parameter assignment
    type    tot   time
    BOND     53   0.00
    ANGL     87   0.00
    TORS    152   0.00
 
 Here are the parameters that will be used:
                      Solvent model   SGB
               Variable Dielectric:   ENABLED
                               LYS:    3.85
                               GLU:    2.78
                               ASP:    2.44
                               HIP:    2.86
                               HIS:    1.00
                               ARG:    2.11
                      Penalty terms   EXCLUDED
                Internal dielectric    1.00
                 Solvent dielectric   80.00
                 Ionic strength (M)    0.00
                 Debye length (Ang)     Inf
     Short NB cut (neutral/neutral)   10.00
      Long NB cut (neutral/neutral)   40.00
      Short NB cut (charge/neutral)   10.00
       Long NB cut (charge/neutral)   40.00
       Short NB cut (charge/charge)   15.00
        Long NB cut (charge/charge)   40.00
             Short NB cut (reduced)    6.00
              Long NB cut (reduced)   36.00
          Rotamer Frequency Scoring   OFF
 
 NOW REPORTING THE ENERGY (KCAL/MOL): 
 COVALENT ENERGIES:
                BOND           ANGLE             TOR           TOTAL
     COV       12.224307       17.706006       34.015970       63.946282
     SGB      402.250062       -6.876269     -117.717815      277.655978
   TOTAL      414.474369       10.829737      -83.701845      341.602261
    TIME        0.000s          0.000s          0.000s          0.000s   
 
 NONBONDED (INTRAMOLECULAR) ENERGIES:
                  14           SHORT            LONG           TOTAL
      LJ       27.196107       -2.032443        0.000000       25.163664
    LIPO        0.000000       -3.408887        0.000000       -3.408887
      EL       78.422600      -93.682673        0.000000      -15.260073
     SGB     -117.717815       69.921367        0.000000      -47.796448
   TOTAL      -12.099108      -29.202636        0.000000      -41.301744
    TIME        0.000s          0.000s          0.000s          0.000s   
 
 OTHER:
SGB SELF     -363.556458
NONPOLAR        0.000000
PROT COR        0.000000
   HBOND        0.000000
 PACKING        0.000000
SelfCont        0.000000
 
 SUM:
 SGB TOT      -15.979113
SOLV TOT      -15.979113
LIPO TOT       -3.408887
  TOTALE   54.46187361940    
 [NOTE: TOTAL ENERGY = COV_TOT + NB_TOT + OTHER - SGB_14|SGB_TOR]
 
 NOW REPORTING THE ENERGY (KCAL/MOL): 
 COVALENT ENERGIES:
                BOND           ANGLE             TOR           TOTAL
     COV       12.224307       17.706006       34.015970       63.946282
     SGB      402.250062       -6.876269     -117.717815      277.655978
   TOTAL      414.474369       10.829737      -83.701845      341.602261
    TIME        0.000s          0.000s          0.000s          0.000s   
 
 NONBONDED (INTRAMOLECULAR) ENERGIES:
                  14           SHORT            LONG           TOTAL
      LJ       27.196107       -2.032443        0.000000       25.163664
    LIPO        0.000000       -3.408887        0.000000       -3.408887
      EL       78.422600      -93.682673        0.000000      -15.260073
     SGB     -117.717815       69.921367        0.000000      -47.796448
   TOTAL      -12.099108      -29.202636        0.000000      -41.301744
    TIME        0.000s          0.000s          0.000s          0.000s   
 
 OTHER:
SGB SELF     -363.556458
NONPOLAR        0.000000
PROT COR        0.000000
   HBOND        0.000000
 PACKING        0.000000
SelfCont        0.000000
 
 SUM:
 SGB TOT      -15.979113
SOLV TOT      -15.979113
LIPO TOT       -3.408887
  TOTALE   54.46187361940    
 [NOTE: TOTAL ENERGY = COV_TOT + NB_TOT + OTHER - SGB_14|SGB_TOR]
 
 Preparing for first energy calculation ...
 
 
 NOW REPORTING THE ENERGY (KCAL/MOL): 
 COVALENT ENERGIES:
                BOND           ANGLE             TOR           TOTAL
     COV       12.224307       17.706006       34.015970       63.946282
     SGB      402.250062       -6.876269     -117.717815      277.655978
   TOTAL      414.474369       10.829737      -83.701845      341.602261
    TIME        0.000s          0.000s          0.000s          0.000s   
 
 NONBONDED (INTRAMOLECULAR) ENERGIES:
                  14           SHORT            LONG           TOTAL
      LJ       27.196107       -2.032443        0.000000       25.163664
    LIPO        0.000000       -3.408887        0.000000       -3.408887
      EL       78.422600      -93.682673        0.000000      -15.260073
     SGB     -117.717815       69.921367        0.000000      -47.796448
   TOTAL      -12.099108      -29.202636        0.000000      -41.301744
    TIME        0.000s          0.000s          0.000s          0.000s   
 
 OTHER:
SGB SELF     -363.556458
NONPOLAR        0.000000
PROT COR        0.000000
   HBOND        0.000000
 PACKING        0.000000
SelfCont        0.000000
 
 SUM:
 SGB TOT      -15.979113
SOLV TOT      -15.979113
LIPO TOT       -3.408887
  TOTALE   54.46187361940    
 [NOTE: TOTAL ENERGY = COV_TOT + NB_TOT + OTHER - SGB_14|SGB_TOR]
 
 Options chosen for the minimization:
   Minimization Algorithm: Automatic
   Desired final RMS gradient:  1.000000000000000E-002
   Maximum number of iterations to achieve self-consistency:            2
   Energy cutoff for determining self-consistency  0.100kcals/mol
   Maximum number of TN iterations:           65
   Iterations between NBlist/LR updates:            2
   LR forces will be updated less frequently than SR.
   NB list will be updated during minim.
   SGB will be updated during minim.
   Option for SGB update:            1
   Born alpha will NOT be updated during minim
   NB Clashes will be used in the preconditioning
 
 STARTING TO WORK ON MINIMIZATION: 
 Dynamic memory allocation:     0.00s
 number of degrees of freedom:              150
 number of sparse matrix elements:         2676
 memory allocated for hessian ME:         25000
 
  itn.     f            |g|      #cg    mode    |r|       lambda     nfg  time   rmsd
    0      54.46187    17.37293
    1      30.93563    11.47642     1     0    33.95030    0.52918    3   0.00s  0.043
    2      21.41796     6.18286     1     0    16.54434    1.00000    4   0.00s  0.072
    3      19.75532     4.82218     3     2   526.29100    0.03079    8   0.00s  0.083
    4      17.46841     4.15063     5     2     7.31579    0.50630   10   0.00s  0.119
    5      16.01493     1.12317     3     0     2.09078    1.00000   11   0.00s  0.143
    6      15.77577     1.12713     2     2    20.19160    0.20681   13   0.00s  0.147
    7      15.53599     1.95540    10     3    72.99796    0.00536   17   0.02s  0.153
    8      14.94484     2.51385    10     3     4.41706    0.20928   19   0.02s  0.178
    9      14.01129     3.39926    10     3     2.56007    0.39020   21   0.02s  0.221
   10      12.56234     5.97595    10     3     2.22940    1.00000   22   0.02s  0.346
   11      10.27895     1.12221     2     0     1.62880    1.00000   23   0.02s  0.350
   12       9.53246     2.09728    10     3     0.83956    0.39282   25   0.02s  0.359
   13       8.88718     1.75746    10     3     1.02437    1.00000   26   0.02s  0.394
   14       8.60273     0.48511     6     0     0.28254    1.00000   27   0.02s  0.394
   15       8.55634     0.45400    15     3     0.45310    0.28676   29   0.02s  0.388
   16       8.50176     0.32063    15     0     0.04843    1.00000   30   0.02s  0.384
   17       8.48973     0.08282    15     0     0.01765    1.00000   31   0.02s  0.383
final       8.4897321   0.08282   128     0     0.01765    1.00000   31   0.02s
 
   Total time elapsed    0.016s
   Preliminaries         0.000s
   PCG Hd products       0.000s
   Long Range Forces     0.016s
   Preconditioning       0.000s
   Line searches         0.000s
 
 MINIMIZATION COMPLETED 
 
 NOW REPORTING THE ENERGY (KCAL/MOL): 
 COVALENT ENERGIES:
                BOND           ANGLE             TOR           TOTAL
     COV        2.352397        9.870824       22.409188       34.632410
     SGB      393.730887       -6.270298     -114.111393      273.349195
   TOTAL      396.083284        3.600526      -91.702205      307.981605
    TIME        0.000s          0.000s          0.000s          0.000s   
 
 NONBONDED (INTRAMOLECULAR) ENERGIES:
                  14           SHORT            LONG           TOTAL
      LJ       24.035857       -2.385732        0.000000       21.650125
    LIPO        0.000000       -3.389859        0.000000       -3.389859
      EL       76.811117     -108.926045        0.000000      -32.114929
     SGB     -114.111393       70.772719        0.000000      -43.338675
   TOTAL      -13.264420      -43.928917        0.000000      -57.193337
    TIME        0.000s          0.000s          0.000s          0.000s   
 
 OTHER:
SGB SELF     -356.321635
NONPOLAR        0.000000
PROT COR        0.000000
   HBOND        0.000000
 PACKING        0.000000
SelfCont        0.000000
 
 SUM:
 SGB TOT      -12.199721
SOLV TOT      -12.199721
LIPO TOT       -3.389859
  TOTALE   8.578025935990    
 [NOTE: TOTAL ENERGY = COV_TOT + NB_TOT + OTHER - SGB_14|SGB_TOR]
 Completed Iteration            1  of            2
Minimization not yet converged, dE (  45.972kcals/mol)  >   0.100
 
 STARTING TO WORK ON MINIMIZATION: 
 Dynamic memory allocation:     0.00s
 number of degrees of freedom:              150
 number of sparse matrix elements:         2676
 memory allocated for hessian ME:         25000
 
  itn.     f            |g|      #cg    mode    |r|       lambda     nfg  time   rmsd
    0       8.57803     0.26010
    1       8.56722     0.04209     1     0     0.58051    1.00000    2   0.00s  0.002
    2       8.55697     0.12818    15     0     0.04946    0.51639    4   0.00s  0.028
    3       8.55408     0.01795     8     0     0.12144    1.00000    5   0.00s  0.036
    4       8.55297     0.02527    15     0     0.00883    1.00000    6   0.00s  0.050
    5       8.55292     0.00063     2     0     0.00774    1.00000    7   0.00s  0.050
final       8.5529150   0.00063    41     0     0.00774    1.00000    7   0.00s
 
   Total time elapsed    0.000s
   Preliminaries         0.000s
   PCG Hd products       0.000s
   Long Range Forces     0.000s
   Preconditioning       0.000s
   Line searches         0.000s
 
 MINIMIZATION COMPLETED 
 
 NOW REPORTING THE ENERGY (KCAL/MOL): 
 COVALENT ENERGIES:
                BOND           ANGLE             TOR           TOTAL
     COV        2.249140        9.410434       22.877479       34.537054
     SGB      394.861141       -6.083763     -114.686298      274.091080
   TOTAL      397.110281        3.326671      -91.808818      308.628133
    TIME        0.000s          0.000s          0.000s          0.000s   
 
 NONBONDED (INTRAMOLECULAR) ENERGIES:
                  14           SHORT            LONG           TOTAL
      LJ       24.043710       -2.686338        0.000000       21.357373
    LIPO        0.000000       -3.399239        0.000000       -3.399239
      EL       76.684357     -108.469795        0.000000      -31.785438
     SGB     -114.686298       71.228372        0.000000      -43.457926
   TOTAL      -13.958231      -43.327000        0.000000      -57.285230
    TIME        0.000s          0.000s          0.000s          0.000s   
 
 OTHER:
SGB SELF     -357.494718
NONPOLAR        0.000000
PROT COR        0.000000
   HBOND        0.000000
 PACKING        0.000000
SelfCont        0.000000
 
 SUM:
 SGB TOT      -12.175266
SOLV TOT      -12.175266
LIPO TOT       -3.399239
  TOTALE   8.534483229879    
 [NOTE: TOTAL ENERGY = COV_TOT + NB_TOT + OTHER - SGB_14|SGB_TOR]
 Completed Iteration            2  of            2
Minimization converged, dE (   0.025kcals/mol)  <   0.100
  Total minimization time for all iterations    0.016s
 
 Preparing for first energy calculation ...
 
 
 NOW REPORTING THE ENERGY (KCAL/MOL): 
 COVALENT ENERGIES:
                BOND           ANGLE             TOR           TOTAL
     COV        2.249140        9.410434       22.877479       34.537054
     SGB      394.861141       -6.083763     -114.686298      274.091080
   TOTAL      397.110281        3.326671      -91.808818      308.628133
    TIME        0.000s          0.000s          0.000s          0.000s   
 
 NONBONDED (INTRAMOLECULAR) ENERGIES:
                  14           SHORT            LONG           TOTAL
      LJ       24.043710       -2.686338        0.000000       21.357373
    LIPO        0.000000       -3.399239        0.000000       -3.399239
      EL       76.684357     -108.469795        0.000000      -31.785438
     SGB     -114.686298       71.228372        0.000000      -43.457926
   TOTAL      -13.958231      -43.327000        0.000000      -57.285230
    TIME        0.000s          0.000s          0.000s          0.000s   
 
 OTHER:
SGB SELF     -357.494718
NONPOLAR        0.000000
PROT COR        0.000000
   HBOND        0.000000
 PACKING        0.000000
SelfCont        0.000000
 
 SUM:
 SGB TOT      -12.175266
SOLV TOT      -12.175266
LIPO TOT       -3.399239
  TOTALE   8.534483229879    
 [NOTE: TOTAL ENERGY = COV_TOT + NB_TOT + OTHER - SGB_14|SGB_TOR]
 Report energy breakdown by residues:
 INFO: the following energy terms include both contributions from
 each residue itself, and interactions between each residue with
 other residues. Thus the sum of energies by residues will not be
 equal to the total energy
      residue      bond     angle torsional        el        lj       sgb  nonpolar      lipo     hbond    pipack  selfcont       tot
 N:UNK_1           2.25      9.41     22.88    -31.79     21.36    -12.18      0.00     -3.40      0.00      0.00      0.00      8.53
 
 NOW REPORTING THE ENERGY (KCAL/MOL): 
 COVALENT ENERGIES:
                BOND           ANGLE             TOR           TOTAL
     COV        2.249140        9.410434       22.877479       34.537054
     SGB      394.861141       -6.083763     -114.686298      274.091080
   TOTAL      397.110281        3.326671      -91.808818      308.628133
    TIME        0.000s          0.000s          0.000s          0.000s   
 
 NONBONDED (INTRAMOLECULAR) ENERGIES:
                  14           SHORT            LONG           TOTAL
      LJ       24.043710       -2.686338        0.000000       21.357373
    LIPO        0.000000       -3.399239        0.000000       -3.399239
      EL       76.684357     -108.469795        0.000000      -31.785438
     SGB     -114.686298       71.228372        0.000000      -43.457926
   TOTAL      -13.958231      -43.327000        0.000000      -57.285230
    TIME        0.000s          0.000s          0.000s          0.000s   
 
 OTHER:
SGB SELF     -357.494718
NONPOLAR        0.000000
PROT COR        0.000000
   HBOND        0.000000
 PACKING        0.000000
SelfCont        0.000000
 
 SUM:
 SGB TOT      -12.175266
SOLV TOT      -12.175266
LIPO TOT       -3.399239
  TOTALE   8.534483229879    
 [NOTE: TOTAL ENERGY = COV_TOT + NB_TOT + OTHER - SGB_14|SGB_TOR]
 
 Preparing for first energy calculation ...
 
 
 NOW REPORTING THE ENERGY (KCAL/MOL): 
 COVALENT ENERGIES:
                BOND           ANGLE             TOR           TOTAL
     COV        2.249140        9.410434       22.877479       34.537054
     SGB      394.861141       -6.083763     -114.686298      274.091080
   TOTAL      397.110281        3.326671      -91.808818      308.628133
    TIME        0.000s          0.000s          0.000s          0.000s   
 
 NONBONDED (INTRAMOLECULAR) ENERGIES:
                  14           SHORT            LONG           TOTAL
      LJ       24.043710       -2.686338        0.000000       21.357373
    LIPO        0.000000       -3.399239        0.000000       -3.399239
      EL       76.684357     -108.469795        0.000000      -31.785438
     SGB     -114.686298       71.228372        0.000000      -43.457926
   TOTAL      -13.958231      -43.327000        0.000000      -57.285230
    TIME        0.000s          0.000s          0.000s          0.000s   
 
 OTHER:
SGB SELF     -357.494718
NONPOLAR        0.000000
PROT COR        0.000000
   HBOND        0.000000
 PACKING        0.000000
SelfCont        0.000000
 
 SUM:
 SGB TOT      -12.175266
SOLV TOT      -12.175266
LIPO TOT       -3.399239
  TOTALE   8.534483229879    
 [NOTE: TOTAL ENERGY = COV_TOT + NB_TOT + OTHER - SGB_14|SGB_TOR]
 
 NOW REPORTING THE ENERGY (KCAL/MOL): 
 COVALENT ENERGIES:
                BOND           ANGLE             TOR           TOTAL
     COV        2.249140        9.410434       22.877479       34.537054
     SGB      394.861141       -6.083763     -114.686298      274.091080
   TOTAL      397.110281        3.326671      -91.808818      308.628133
    TIME        0.000s          0.000s          0.000s          0.000s   
 
 NONBONDED (INTRAMOLECULAR) ENERGIES:
                  14           SHORT            LONG           TOTAL
      LJ       24.043710       -2.686338        0.000000       21.357373
    LIPO        0.000000       -3.399239        0.000000       -3.399239
      EL       76.684357     -108.469795        0.000000      -31.785438
     SGB     -114.686298       71.228372        0.000000      -43.457926
   TOTAL      -13.958231      -43.327000        0.000000      -57.285230
    TIME        0.000s          0.000s          0.000s          0.000s   
 
 OTHER:
SGB SELF     -357.494718
NONPOLAR        0.000000
PROT COR        0.000000
   HBOND        0.000000
 PACKING        0.000000
SelfCont        0.000000
 
 SUM:
 SGB TOT      -12.175266
SOLV TOT      -12.175266
LIPO TOT       -3.399239
  TOTALE   8.534483229879    
 [NOTE: TOTAL ENERGY = COV_TOT + NB_TOT + OTHER - SGB_14|SGB_TOR]
 TOTAL TIME ELAPSED: 5gqy-64982-mmgbsa-FreeLigand-Full_System_-_Frame_1_-_preproc_0           0.422s
Post-processing output...

  Processing output structure #1

Post-processing complete.


==============================================================================


==============================================================================

  Prime-MMGBSA: 5gqy-64982-mmgbsa-Complex-Full System - Frame 1 - preprocessed_ligand

==============================================================================

  Prime version 6.4 (r117) Refine Structure: Minimization

==============================================================================

        

Using the following input parameters:

   ADD_MISSING_SIDE_CHAINS	no

   ENERGY_BREAKDOWN	yes

   LICENSE_HANDLE	1

   LIGAND	asl = atom.i_psp_Prime_MMGBSA_Ligand 1

   OPLS_VERSION	OPLS_2005

   SELECT	asl = atom.i_psp_Prime_MMGBSA_Selected 1


Number of CPU cores to use: 1


Using OPLS version OPLS_2005 for force-field parameters.


Pre-processing input


  Treating with residue ID check...

    Complete:  0 min  0 sec

  Treating with asl parsing...

    Complete:  0 min  0 sec

  Treating with naming consistency detection...

    Complete:  0 min  0 sec


 Random Number Seed Set to:   1397775530
 
 Contents of the control file:
   
   licensing handle 1
   file outdir "C:\Users\Smart Encoders\AppData\Local\Schrodinger\tmp\5gqy-64982-mmgbsa/"
   file datadir "C:\Program Files\Schrodinger2021-2\psp-v6.4\data/pop/"
   file vddir "C:\Program Files\Schrodinger2021-2\psp-v6.4\data/pop/"
   file tempdir "templates/"
   file protempdir "templates/"
   file usrtempdir "C:\Users\Smart Encoders\AppData\Local\Schrodinger\tmp\5gqy-64982-mmgbsa/"
   file gluefile "params.glue"
   file logfile stdout
   
   rand seed 0
   
   
   
   load simple 5gqy-64982-mmgbsa-Complex-Full_System_-_Frame_1_-_preprocess_0 Structure(5449)  het yes ions yes wat yes mse2met no sym no   highest_occ no     opls_version OPLS_2005 missing no
   
   
   constraints load_from_ct
   energy param solv vsgb2.0
   
   
   
   
   energy param nbcut2_nn  40.0
   energy param nbcut2_cn  40.0
   energy param nbcut2_cc  40.0
   
   energy param uselipo yes
   
   
   
   
   
   energy total
   minimization asl "atom.i_psp_select_atom 1"  verbose yes
   energy byres beg end interaction_energy yes
   energy total
   
   
   write mae SWIG_OUTPUT_STRUCTURE
   finalize yes
   
 Random number seed reset to :            0
 
 Parameters chosen for PDB loading:
   All protein chains will be loaded.
   Sequence read from ATOM lines.
   Ions from PDB file INCLUDED.
   PDB file assumed to be experimental data.
   Waters from PDB file INCLUDED.
   HETATMs from PDB file INCLUDED.
   Hydrogens from PDB file INCLUDED.
   NO symmetry will be used.
   Atoms not in PDB file will NOT be optimized.
   Atomtyping Parameters (when reading directly from mae)
      OPLS Version OPLS_2005           
      Planarity       None
      Using Force Field Charges
      Not building in missing atoms from sidechains
 
 STARTING TO WORK ON FILE 
 5gqy-64982-mmgbsa-Complex-Full_System_-_Frame_1_-_preprocess_0
 Reading residue sequence from atoms in mae file
 
 Amino acid sequence, chain: A A:ILE_5      A:PRO_759   
    0 ILEB SER  ALA  ASP  GLN  VAL  ASN  GLN  ILE  ILE 
   10 TYR  ASN  LEU  HIE  HIP  ASP  PRO  PHE  GLU  ILE 
   20 LEU  GLY  CYS  HIE  LEU  LEU  GLU  GLU  GLY  LYS 
   30 ASN  THR  LYS  LYS  TRP  VAL  VAL  ARG  ALA  TYR 
   40 LEU  PRO  LYS  ALA  GLU  ALA  ALA  TRP  VAL  ILE 
   50 ARG  PRO  THR  GLU  ARG  LYS  GLU  ASP  PRO  MET 
   60 ASN  SER  VAL  HIE  HIE  PRO  ASN  PHE  PHE  GLU 
   70 CYS  ILE  ILE  GLU  THR  PRO  GLU  LEU  ASN  HID 
   80 TYR  GLN  LEU  LYS  VAL  LYS  GLU  GLY  GLU  HID 
   90 GLU  LYS  VAL  ILE  TYR  ASP  PRO  TYR  ALA  PHE 
  100 SER  SER  PRO  TYR  LEU  THR  ASP  GLU  ASP  ILE 
  110 TYR  LEU  PHE  SER  GLU  GLY  ASN  HIE  HIE  ARG 
  120 ILE  TYR  GLU  LYS  LEU  GLY  ALA  HIE  VAL  GLY 
  130 GLU  ILE  ASN  GLY  VAL  LYS  GLY  VAL  TYR  PHE 
  140 ALA  VAL  TRP  ALA  PRO  ASN  ALA  ARG  ASN  VAL 
  150 SER  VAL  ILE  GLY  ASP  PHE  ASN  ASN  TRP  ASP 
  160 GLY  ARG  GLU  HIE  GLN  MET  ARG  LYS  ARG  ASN 
  170 TYR  THR  ILE  TRP  GLU  LEU  PHE  VAL  PRO  GLU 
  180 ILE  GLY  SER  GLY  THR  VAL  TYR  LYS  TYR  GLU 
  190 ILE  LYS  ASN  SER  GLU  GLY  HIE  ILE  TYR  GLU 
  200 LYS  SER  ASP  PRO  TYR  GLY  PHE  TYR  ARG  GLU 
  210 VAL  ARG  PRO  ASN  THR  ALA  SER  ILE  VAL  VAL 
  220 ASP  ILE  ASP  ASN  ILE  TYR  GLN  TRP  HIP  ASP 
  230 GLU  GLU  TRP  LEU  GLU  LYS  ARG  ARG  ASN  SER 
  240 ASP  PRO  LEU  LYS  GLN  PRO  VAL  SER  VAL  TYR 
  250 GLU  VAL  HIE  LEU  GLY  SER  TRP  LEU  HIE  GLY 
  260 SER  SER  ALA  GLU  LYS  MET  PRO  LEU  LEU  ASN 
  270 GLY  GLU  ALA  ASP  PRO  VAL  ILE  VAL  SER  GLU 
  280 TRP  ASN  PRO  GLY  ALA  ARG  PHE  LEU  SER  TYR 
  290 TYR  GLU  LEU  ALA  GLU  LYS  LEU  ILE  PRO  TYR 
  300 VAL  LYS  ASP  MET  GLY  TYR  THR  HIE  ILE  GLU 
  310 LEU  LEU  PRO  ILE  ALA  GLU  HID  PRO  PHE  ASP 
  320 GLY  SER  TRP  GLY  TYR  GLN  VAL  THR  GLY  PHE 
  330 TYR  SER  PRO  THR  SER  ARG  PHE  GLY  ARG  PRO 
  340 GLU  ASP  PHE  MET  TYR  PHE  VAL  ASP  LYS  CYS 
  350 HIP  GLU  ASN  GLY  ILE  GLY  VAL  ILE  LEU  ASP 
  360 TRP  VAL  PRO  GLY  HIE  PHE  PRO  LYS  ASP  SER 
  370 HIE  GLY  LEU  ALA  TYR  PHE  ASP  GLY  THR  HID 
  380 LEU  TYR  GLU  HIE  ALA  ASP  PRO  ARG  ILE  GLY 
  390 GLU  HIE  LYS  GLU  TRP  GLY  THR  LEU  VAL  PHE 
  400 ASN  TYR  GLY  ARG  HIE  GLU  VAL  ARG  ASN  PHE 
  410 LEU  VAL  ALA  ASN  VAL  LEU  PHE  TRP  PHE  ASP 
  420 LYS  TYR  HIP  VAL  ASP  GLY  ILE  ARG  VAL  ASP 
  430 ALA  VAL  ALA  SER  MET  LEU  TYR  ARG  ASN  TYR 
  440 LEU  ARG  LYS  GLU  GLY  GLU  TRP  ILE  ALA  ASN 
  450 GLU  TYR  GLY  GLY  ASP  GLU  HID  ILE  GLU  ALA 
  460 VAL  SER  PHE  ILE  ARG  GLU  VAL  ASN  THR  LEU 
  470 LEU  PHE  GLU  TYR  PHE  PRO  GLY  ILE  LEU  SER 
  480 ILE  ALA  GLU  GLU  SER  THR  GLU  TRP  GLU  LYS 
  490 VAL  SER  ARG  PRO  VAL  TYR  ASP  GLY  GLY  LEU 
  500 GLY  PHE  ASN  LEU  LYS  TRP  ASP  MET  GLY  TRP 
  510 MET  HID  ASP  MET  LEU  ASP  TYR  PHE  ASN  ILE 
  520 ASP  PRO  TYR  PHE  ARG  GLN  TYR  HID  GLN  ASN 
  530 ASN  VAL  THR  PHE  SER  MET  LEU  TYR  TYR  TYR 
  540 ASN  GLU  ASN  PHE  MET  LEU  ALA  LEU  SER  HIP 
  550 ASP  GLU  ILE  VAL  HIE  GLY  LYS  SER  ASN  MET 
  560 LEU  GLY  LYS  MET  PRO  GLY  ASP  GLU  TRP  GLN 
  570 LYS  TYR  ALA  ASN  VAL  ARG  ALA  LEU  PHE  THR 
  580 TYR  MET  TYR  THR  HID  PRO  GLY  LYS  LYN  THR 
  590 MET  PHE  MET  SER  MET  GLU  PHE  GLY  GLN  TRP 
  600 SER  GLU  TRP  ASN  VAL  TRP  GLY  ASP  LEU  GLU 
  610 TRP  HIP  LEU  LEU  GLN  TYR  GLU  PRO  HID  GLN 
  620 GLN  LEU  LYS  GLN  PHE  PHE  THR  ASP  LEU  ASN 
  630 ALA  LEU  TYR  GLN  GLN  GLU  PRO  ALA  LEU  TYR 
  640 THR  HID  ASP  PHE  GLU  TYR  HIE  GLY  PHE  GLU 
  650 TRP  ILE  ASP  CYS  ASN  ASP  ASN  THR  HID  SER 
  660 VAL  VAL  SER  PHE  LEU  ARG  ARG  SER  ASP  ASP 
  670 PRO  ASN  ASP  SER  LEU  VAL  VAL  VAL  CYS  ASN 
  680 PHE  THR  PRO  GLN  PRO  HIE  SER  HID  TYR  ARG 
  690 ILE  GLY  VAL  PRO  GLU  ALA  GLY  TYR  TYR  VAL 
  700 GLU  LEU  PHE  ASN  SER  ASP  ALA  LYS  GLN  TYR 
  710 GLY  GLY  SER  ASN  MET  GLY  ASN  LEU  GLY  GLY 
  720 LYS  TRP  ALA  ASP  GLU  TRP  SER  PHE  HIE  ASN 
  730 LYS  PRO  TYR  SER  LEU  ASP  LEU  CYS  LEU  PRO 
  740 PRO  LEU  ALA  VAL  LEU  ILE  LEU  LYS  LEU  ASP 
  750 PRO  THR  LYS  VAL  PROE
 
 Nonbonded initialization ...
 Time for loading nb parameters:   0.000000000000000E+000
 Build extended structure ...
 Residue is truncated  A:HIS_646    making custom template
 Residue is truncated  A:ASP_660    making custom template
 Charged terminal template did not match, trying neutral terminal template for  A:PRO_759   
 Generating crosslinks ...
 Initialize 1/4 list ...
 Initialize parent/child list ...
 Initialize covalent pointers ...
 Initialize resinfo list ...
 ATTN: hetero res type UNK 
  not recognized - rotamer conformations will not be sampled.
 Initialize special atoms ...
 Initialize rank list ...
 Initialize sparse atom list ...
 
 Times for various book-keeping steps:
     build   0.828s
     cross   0.047s
     child   0.016s
      iper   0.000s
       rev   0.016s
      info   0.000s
     resat   0.000s
      rank   0.000s
     covpt   0.000s
    sparse   0.016s
 
 Times for steps in loading structure:
           Load sequence    0.11s
    Initialize structure    0.92s
      Assign coordinates    0.02s
     Initialize symmetry    0.00s
 
 Preparing for first energy calculation ...
 
 Time for assigning nb parameters:    0.000s
 
 Number of protein chains       1
   Number of residues         755
       (charged)              181
        (polar)               281
       (glycine)               54
     (hydrophobic)            239
 
 Number of RNA chains           0
   Number of nucleotides        0
 Number of DNA chains           0
   Number of nucleotides        0
 
 Number of waters               0
 Number of ions                 0
 Number of HET                  1
 
 Number of atoms            12442
   [sparse atoms]            1046
 
 Number of bonds            12697
 Number of angles           22639
 Number of torsions         36526
 Number of 1/4s             32838
 
 Partial charges and molecular weights:
  HET group      N:UNK_1          -0.0000     446.4
 WARNING:  Non-integer total charge:  -37.6000000000006     
 Chain ending in residue:  A:PRO_759   
  Protein chain            A     -37.6000   88409.4
 WARNING:  Non-integer total charge:  -37.6000000000006     
  Entire system                  -37.6000   88855.7
 
 Time for secondary structure initialization   0.000s
 
 Results of parameter assignment
    type    tot   time
    BOND  12697   0.00
    ANGL  22639   0.00
    TORS  36526   0.02
 
 Here are the parameters that will be used:
                      Solvent model   SGB
               Variable Dielectric:   ENABLED
                               LYS:    3.85
                               GLU:    2.78
                               ASP:    2.44
                               HIP:    2.86
                               HIS:    1.00
                               ARG:    2.11
                      Penalty terms   EXCLUDED
                Internal dielectric    1.00
                 Solvent dielectric   80.00
                 Ionic strength (M)    0.00
                 Debye length (Ang)     Inf
     Short NB cut (neutral/neutral)   10.00
      Long NB cut (neutral/neutral)   40.00
      Short NB cut (charge/neutral)   10.00
       Long NB cut (charge/neutral)   40.00
       Short NB cut (charge/charge)   15.00
        Long NB cut (charge/charge)   40.00
             Short NB cut (reduced)    6.00
              Long NB cut (reduced)   36.00
          Rotamer Frequency Scoring   OFF
 
 NOW REPORTING THE ENERGY (KCAL/MOL): 
 COVALENT ENERGIES:
                BOND           ANGLE             TOR           TOTAL
     COV     2514.190708     6301.682299     3568.532134    12384.405142
     SGB    49327.814375   -20305.587027   -17554.863554    11467.363793
   TOTAL    51842.005083   -14003.904728   -13986.331420    23851.768935
    TIME        0.000s          0.000s          0.000s          0.000s   
 
 NONBONDED (INTRAMOLECULAR) ENERGIES:
                  14           SHORT            LONG           TOTAL
      LJ     4070.865588    -6421.923015     -372.601014    -2723.658441
    LIPO        0.000000    -4466.338403        0.000000    -4466.338403
      EL    21830.294754   -48030.440765     2543.194632   -23656.951380
     SGB   -17554.863554    21429.405604    -2309.046536     1565.495514
   TOTAL     8346.296788   -37489.296580     -138.452918   -29281.452710
    TIME        0.000s          0.000s          0.000s          0.000s   
 
 OTHER:
SGB SELF   -35578.026474
NONPOLAR        0.000000
PROT COR        0.000000
   HBOND     -369.328533
 PACKING      -34.763232
SelfCont     -292.607670
 
 SUM:
 SGB TOT    -4990.303613
SOLV TOT    -4990.303613
LIPO TOT    -4466.338403
  TOTALE  -24149.54613114    
 [NOTE: TOTAL ENERGY = COV_TOT + NB_TOT + OTHER - SGB_14|SGB_TOR]
 
 NOW REPORTING THE ENERGY (KCAL/MOL): 
 COVALENT ENERGIES:
                BOND           ANGLE             TOR           TOTAL
     COV     2514.190708     6301.682299     3568.532134    12384.405142
     SGB    49327.814375   -20305.587027   -17554.863554    11467.363793
   TOTAL    51842.005083   -14003.904728   -13986.331420    23851.768935
    TIME        0.000s          0.000s          0.000s          0.000s   
 
 NONBONDED (INTRAMOLECULAR) ENERGIES:
                  14           SHORT            LONG           TOTAL
      LJ     4070.865588    -6421.923015     -372.601014    -2723.658441
    LIPO        0.000000    -4466.338403        0.000000    -4466.338403
      EL    21830.294754   -48030.440765     2543.194632   -23656.951380
     SGB   -17554.863554    21429.405604    -2309.046536     1565.495514
   TOTAL     8346.296788   -37489.296580     -138.452918   -29281.452710
    TIME        0.000s          0.000s          0.000s          0.000s   
 
 OTHER:
SGB SELF   -35578.026474
NONPOLAR        0.000000
PROT COR        0.000000
   HBOND     -369.328533
 PACKING      -34.763232
SelfCont     -292.607670
 
 SUM:
 SGB TOT    -4990.303613
SOLV TOT    -4990.303613
LIPO TOT    -4466.338403
  TOTALE  -24149.54613114    
 [NOTE: TOTAL ENERGY = COV_TOT + NB_TOT + OTHER - SGB_14|SGB_TOR]
 
 Preparing for first energy calculation ...
 
 
 NOW REPORTING THE ENERGY (KCAL/MOL): 
 COVALENT ENERGIES:
                BOND           ANGLE             TOR           TOTAL
     COV     2514.190708     6301.682299     3568.532134    12384.405142
     SGB    49327.814375   -20305.587027   -17554.863554    11467.363793
   TOTAL    51842.005083   -14003.904728   -13986.331420    23851.768935
    TIME        0.000s          0.000s          0.000s          0.000s   
 
 NONBONDED (INTRAMOLECULAR) ENERGIES:
                  14           SHORT            LONG           TOTAL
      LJ     4070.865588    -6421.923015     -372.601014    -2723.658441
    LIPO        0.000000    -4466.338403        0.000000    -4466.338403
      EL    21830.294754   -48030.440765     2543.194632   -23656.951380
     SGB   -17554.863554    21429.405604    -2309.046536     1565.495514
   TOTAL     8346.296788   -37489.296580     -138.452918   -29281.452710
    TIME        0.000s          0.000s          0.000s          0.000s   
 
 OTHER:
SGB SELF   -35578.026474
NONPOLAR        0.000000
PROT COR        0.000000
   HBOND     -369.328533
 PACKING      -34.763232
SelfCont     -292.607670
 
 SUM:
 SGB TOT    -4990.303613
SOLV TOT    -4990.303613
LIPO TOT    -4466.338403
  TOTALE  -24149.54613114    
 [NOTE: TOTAL ENERGY = COV_TOT + NB_TOT + OTHER - SGB_14|SGB_TOR]
 
 ATTN:  large bond energies found:
   10862  10643 A:HIS_646:_C__       10648 A:HIS_646:_O__          24.82
   10876  10643 A:HIS_646:_C__       10658 A:ASP_647:_N__           6.89
   11105  10878 A:ASP_660:_C__       10883 A:ASP_660:_O__          16.20
   11113  10878 A:ASP_660:_C__       10888 A:ASN_661:_N__           7.52
   11192  10963 A:VAL_666:_CA_       10967 A:VAL_666:_CB_           5.45
 
 ATTN:  large angle energies found:
 #,atoms,energy,angle,eq
   16930 A:LYS_567:_HB3 A:LYS_567:_CB_ A:LYS_567:_HB2    6.1   83.1  107.8
   19355 A:HIS_646:_CA_ A:HIS_646:_C__ A:HIS_646:_O__    5.2  105.7  120.4
   19379 A:HIS_646:_O__ A:HIS_646:_C__ A:ASP_647:_N__   11.0  101.7  122.9
   19381 A:HIS_646:_C__ A:ASP_647:_N__ A:ASP_647:_CA_    5.1  103.6  121.9
   19788 A:ASP_660:_O__ A:ASP_660:_C__ A:ASN_661:_N__    7.7  105.2  122.9
 
 Options chosen for the minimization:
   Minimization Algorithm: Automatic
   Desired final RMS gradient:  1.000000000000000E-002
   Maximum number of iterations to achieve self-consistency:            2
   Energy cutoff for determining self-consistency  0.100kcals/mol
   Maximum number of TN iterations:           65
   Iterations between NBlist/LR updates:            2
   LR forces will be updated less frequently than SR.
   NB list will be updated during minim.
   SGB will be updated during minim.
   Option for SGB update:            1
   Born alpha will NOT be updated during minim
   NB Clashes will be used in the preconditioning
 
 STARTING TO WORK ON MINIMIZATION: 
 Dynamic memory allocation:     0.00s
 number of degrees of freedom:              150
 number of sparse matrix elements:         2676
 memory allocated for hessian ME:         25000
 
  itn.     f            |g|      #cg    mode    |r|       lambda     nfg  time   rmsd
    0  -24149.54613    17.32349
    1  -24169.04240    11.06975     1     0    52.29861    0.50927    3   0.00s  0.055
    2  -24176.19834    15.80009     4     0    10.45143    1.00000    4   0.00s  0.182
    3  -24188.05147     1.76069     2     0     3.43880    1.00000    5   0.05s  0.176
    4  -24188.33143     5.94276     2     2     8.35170    1.00000    6   0.06s  0.177
    5  -24190.39421     3.29501     3     0     2.74459    1.00000    7   0.11s  0.205
    6  -24190.77435     5.32860     6     0     0.99884    0.15453   10   0.11s  0.212
    7  -24192.04135     0.46025     2     0     1.85578    1.00000   11   0.12s  0.215
    8  -24192.41580     1.12013    13     0     0.07524    0.20891   13   0.14s  0.218
    9  -24192.70025     2.54705     7     0     0.32701    1.00000   14   0.17s  0.229
   10  -24192.97926     0.19302     3     0     0.41871    1.00000   15   0.20s  0.229
   11  -24193.03020     0.53243    12     0     0.04856    1.00000   16   0.27s  0.231
   12  -24193.04042     0.00892     1     0     0.10753    1.00000   17   0.28s  0.231
final  -24193.0404219   0.00892    56     0     0.10753    1.00000   17   0.28s
 
   Total time elapsed    0.281s
   Preliminaries         0.000s
   PCG Hd products       0.109s
   Long Range Forces     0.141s
   Preconditioning       0.000s
   Line searches         0.031s
 
 MINIMIZATION COMPLETED 
 
 NOW REPORTING THE ENERGY (KCAL/MOL): 
 COVALENT ENERGIES:
                BOND           ANGLE             TOR           TOTAL
     COV     2504.299468     6293.722245     3561.275252    12359.296965
     SGB    49318.908255   -20300.943944   -17558.118841    11459.845469
   TOTAL    51823.207723   -14007.221699   -13996.843589    23819.142434
    TIME        0.000s          0.000s          0.000s          0.000s   
 
 NONBONDED (INTRAMOLECULAR) ENERGIES:
                  14           SHORT            LONG           TOTAL
      LJ     4068.380070    -6427.481362     -372.604627    -2731.705919
    LIPO        0.000000    -4466.726258        0.000000    -4466.726258
      EL    21830.798484   -48044.909445     2543.774382   -23670.336578
     SGB   -17558.118841    21434.243521    -2308.343542     1567.781138
   TOTAL     8341.059712   -37504.873543     -137.173787   -29300.987618
    TIME        0.000s          0.000s          0.000s          0.000s   
 
 OTHER:
SGB SELF   -35571.648770
NONPOLAR        0.000000
PROT COR        0.000000
   HBOND     -369.025964
 PACKING      -34.369563
SelfCont     -292.607670
 
 SUM:
 SGB TOT    -4985.903322
SOLV TOT    -4985.903322
LIPO TOT    -4466.726258
  TOTALE  -24191.37831004    
 [NOTE: TOTAL ENERGY = COV_TOT + NB_TOT + OTHER - SGB_14|SGB_TOR]
 Completed Iteration            1  of            2
Minimization not yet converged, dE (  43.494kcals/mol)  >   0.100
 
 STARTING TO WORK ON MINIMIZATION: 
 Dynamic memory allocation:     0.00s
 number of degrees of freedom:              150
 number of sparse matrix elements:         2676
 memory allocated for hessian ME:         25000
 
  itn.     f            |g|      #cg    mode    |r|       lambda     nfg  time   rmsd
    0  -24191.37831     0.06916
    1  -24191.38358     0.23521     6     0     0.09801    1.00000    2   0.06s  0.006
    2  -24191.38543     0.00550     1     0     0.06701    1.00000    3   0.06s  0.006
final  -24191.3854329   0.00550     7     0     0.06701    1.00000    3   0.06s
 
   Total time elapsed    0.062s
   Preliminaries         0.031s
   PCG Hd products       0.031s
   Long Range Forces     0.000s
   Preconditioning       0.000s
   Line searches         0.000s
 
 MINIMIZATION COMPLETED 
 
 NOW REPORTING THE ENERGY (KCAL/MOL): 
 COVALENT ENERGIES:
                BOND           ANGLE             TOR           TOTAL
     COV     2504.298448     6293.694056     3561.390954    12359.383458
     SGB    49318.566679   -20301.128006   -17557.767096    11459.671577
   TOTAL    51822.865126   -14007.433950   -13996.376142    23819.055035
    TIME        0.000s          0.000s          0.000s          0.000s   
 
 NONBONDED (INTRAMOLECULAR) ENERGIES:
                  14           SHORT            LONG           TOTAL
      LJ     4068.376831    -6427.459198     -372.604620    -2731.686987
    LIPO        0.000000    -4466.728049        0.000000    -4466.728049
      EL    21830.872530   -48044.834525     2543.670932   -23670.291063
     SGB   -17557.767096    21433.777814    -2308.278111     1567.732608
   TOTAL     8341.482265   -37505.243958     -137.211799   -29300.973492
    TIME        0.000s          0.000s          0.000s          0.000s   
 
 OTHER:
SGB SELF   -35571.324867
NONPOLAR        0.000000
PROT COR        0.000000
   HBOND     -369.074186
 PACKING      -34.370159
SelfCont     -292.607670
 
 SUM:
 SGB TOT    -4986.153586
SOLV TOT    -4986.153586
LIPO TOT    -4466.728049
  TOTALE  -24191.52824318    
 [NOTE: TOTAL ENERGY = COV_TOT + NB_TOT + OTHER - SGB_14|SGB_TOR]
 Completed Iteration            2  of            2
Minimization converged, dE (   0.007kcals/mol)  <   0.100
  Total minimization time for all iterations    0.688s
 
 Preparing for first energy calculation ...
 
 
 NOW REPORTING THE ENERGY (KCAL/MOL): 
 COVALENT ENERGIES:
                BOND           ANGLE             TOR           TOTAL
     COV     2504.298448     6293.694056     3561.390954    12359.383458
     SGB    49318.566679   -20301.128006   -17557.767096    11459.671577
   TOTAL    51822.865126   -14007.433950   -13996.376142    23819.055035
    TIME        0.000s          0.000s          0.000s          0.000s   
 
 NONBONDED (INTRAMOLECULAR) ENERGIES:
                  14           SHORT            LONG           TOTAL
      LJ     4068.376831    -6427.459198     -372.604620    -2731.686987
    LIPO        0.000000    -4466.728049        0.000000    -4466.728049
      EL    21830.872530   -48044.834525     2543.670932   -23670.291063
     SGB   -17557.767096    21433.777814    -2308.278111     1567.732608
   TOTAL     8341.482265   -37505.243958     -137.211799   -29300.973492
    TIME        0.000s          0.000s          0.000s          0.000s   
 
 OTHER:
SGB SELF   -35571.324867
NONPOLAR        0.000000
PROT COR        0.000000
   HBOND     -369.074186
 PACKING      -34.370159
SelfCont     -292.607670
 
 SUM:
 SGB TOT    -4986.153586
SOLV TOT    -4986.153586
LIPO TOT    -4466.728049
  TOTALE  -24191.52824318    
 [NOTE: TOTAL ENERGY = COV_TOT + NB_TOT + OTHER - SGB_14|SGB_TOR]
 Report energy breakdown by residues:
 INFO: the following energy terms include both contributions from
 each residue itself, and interactions between each residue with
 other residues. Thus the sum of energies by residues will not be
 equal to the total energy
      residue      bond     angle torsional        el        lj       sgb  nonpolar      lipo     hbond    pipack  selfcont       tot
 N:UNK_1           2.33      9.72     26.87    -42.34     -4.34     -1.24      0.00    -19.70     -1.86     -0.39      0.00    -30.94
 A:ILE_5           4.22      8.95     12.43    -46.26     -2.17     20.57      0.00     -7.49     -0.02      0.00      0.00     -9.78
 A:SER_6           0.50      4.58      1.77    -15.97      0.14     -2.08      0.00     -2.93     -0.44      0.00     -2.59    -17.02
 A:ALA_7           2.86      2.90      2.88    -23.43     -3.11     -2.41      0.00     -2.89     -0.14      0.00      0.00    -23.35
 A:ASP_8           4.23      5.15      1.20      4.36      5.39    -68.15      0.00     -2.35     -0.58      0.00      0.00    -50.75
 A:GLN_9           5.00      7.75      7.42    -73.79     -3.58     -1.57      0.00     -6.29     -0.50     -0.00     -0.36    -65.92
 A:VAL_10          3.01     11.04      7.06    -26.30     -5.15     -1.08      0.00     -9.35     -0.24      0.00      0.00    -21.02
 A:ASN_11          1.38      8.12      1.54    -57.82     -2.37     -7.13      0.00     -2.61     -0.17      0.00     -2.40    -61.46
 A:GLN_12          6.35      4.43      6.91    -71.72     -3.32     -1.84      0.00     -5.67     -0.78     -0.00      0.00    -65.64
 A:ILE_13          1.95     10.03     10.74    -25.70     -2.34     -2.06      0.00    -10.94     -0.23      0.00      0.00    -18.55
 A:ILE_14          2.03     16.99     10.20    -23.32     -3.82     -1.79      0.00     -7.39     -0.14      0.00      0.00     -7.24
 A:TYR_15          8.09      8.15      7.38    -32.25      0.99     -3.58      0.00     -5.03     -0.06      0.00      0.00    -16.31
 A:ASN_16          3.83      7.18      1.71    -55.15      1.33     -9.49      0.00     -1.69     -0.12      0.00     -0.01    -52.41
 A:LEU_17          5.77      7.94      5.65    -28.89     -1.16     -0.61      0.00     -4.35     -0.11      0.00      0.00    -15.75
 A:HIE_18          2.50      9.67      7.68    -36.03     -7.16     -4.59      0.00     -6.04     -0.20     -0.08      0.00    -34.26
 A:HIP_19          3.90     11.03     10.32    -96.14     -2.09     55.28      0.00     -1.90     -0.97     -0.09      0.00    -20.65
 A:ASP_20          4.38      8.23      4.34     40.19     -3.95    -87.27      0.00     -2.54     -0.22      0.00      0.00    -36.85
 A:PRO_21          2.71     12.55      5.37    -19.56     -3.64      1.23      0.00     -6.93     -0.27      0.00      0.00     -8.54
 A:PHE_22          2.92      6.83      4.41    -28.21     -2.92      0.22      0.00     -7.56     -0.07     -0.00      0.00    -24.39
 A:GLU_23          5.34      3.63      5.76     16.91      1.52    -70.70      0.00     -2.94     -1.16      0.00      0.00    -41.65
 A:ILE_24          1.96      9.18     11.21    -28.28     -5.33      0.40      0.00     -9.76     -0.43      0.00      0.00    -21.05
 A:LEU_25          2.79      7.71      4.83    -27.53     -8.11     -2.71      0.00    -12.83     -0.18      0.00      0.00    -36.04
 A:GLY_26          0.13      4.14     -0.60    -34.87     -1.82      1.22      0.00     -2.06     -0.24      0.00      0.00    -34.10
 A:CYS_27          0.96      2.01     -1.63    -22.62     -5.08     -3.36      0.00     -3.94     -0.12      0.00      0.00    -33.76
 A:HIE_28          4.25      9.28      7.45    -39.05     -6.46      1.39      0.00     -2.65     -0.34     -0.05      0.00    -26.17
 A:LEU_29          5.26      9.23      3.89    -21.25     -3.41     -4.15      0.00     -6.63     -0.00      0.00      0.00    -17.06
 A:LEU_30          2.36     10.13      8.42    -20.67     -4.19     -3.64      0.00     -5.94     -0.12      0.00      0.00    -13.64
 A:GLU_31          2.84     10.11     10.44      8.54     -0.86    -67.18      0.00     -2.49     -1.22      0.00      0.00    -39.83
 A:GLU_32          3.06      6.08      8.30     27.02     -2.61    -85.46      0.00     -1.63      0.00      0.00      0.00    -45.23
 A:GLY_33          4.20      4.01     -0.36    -22.73     -0.63     -4.80      0.00     -0.70     -0.11      0.00      0.00    -21.12
 A:LYS_34          6.10      9.55      3.10    -44.86      2.04      7.70      0.00      0.00     -0.00      0.00      0.00    -16.37
 A:ASN_35          2.58      4.94      2.12    -59.74      3.16     -6.72      0.00     -0.63      0.00      0.00     -2.92    -57.20
 A:THR_36          2.27      4.45     -2.64    -27.54     -0.26     -1.86      0.00     -3.23     -0.20      0.00     -1.72    -30.73
 A:LYS_37          2.17     11.98      7.57    -88.17     -2.26     41.28      0.00      0.00     -1.46      0.00      0.00    -28.89
 A:LYS_38          2.99     16.11      6.69    -73.47     -4.38     28.29      0.00      0.00     -1.33      0.00      0.00    -25.11
 A:TRP_39          5.19      7.07      9.55    -41.48     -8.51      1.61      0.00    -12.03     -0.38     -0.00      0.00    -38.99
 A:VAL_40          0.27      7.31      5.18    -27.56     -2.97     -1.03      0.00     -8.73     -0.23      0.00      0.00    -27.76
 A:VAL_41          3.45      6.99      6.47    -26.63     -7.44      0.82      0.00     -9.49     -0.21      0.00      0.00    -26.04
 A:ARG_42          6.17     10.41     11.00   -101.90     -8.17     35.24      0.00    -10.01     -1.00     -0.05      0.00    -58.32
 A:ALA_43          1.96      6.11      5.48    -33.38     -4.20      0.47      0.00     -5.57     -0.19      0.00      0.00    -29.33
 A:TYR_44          1.97      8.33      4.78    -31.62     -1.46     -2.14      0.00     -9.86     -0.00     -0.00      0.00    -30.02
 A:LEU_45          1.38     11.27      9.57    -17.20     -2.35     -0.37      0.00    -10.49     -0.18      0.00      0.00     -8.37
 A:PRO_46          2.95      9.13      5.92    -11.58      0.23     -0.68      0.00     -4.34     -0.09      0.00      0.00      1.54
 A:LYS_47          3.84     12.36      2.07    -68.94     -2.23     29.99      0.00      0.00     -0.00      0.00      0.00    -22.91
 A:ALA_48          1.00      8.18      2.73    -29.82     -2.30     -2.71      0.00     -3.84     -0.26      0.00      0.00    -27.02
 A:GLU_49          4.95      9.49      7.00     32.70      1.02    -84.50      0.00     -1.82     -0.56      0.00      0.00    -31.72
 A:ALA_50          1.38      3.74      2.92    -32.09     -2.86     -0.21      0.00     -2.39     -0.18      0.00      0.00    -29.69
 A:ALA_51          2.21      3.92      3.01    -31.76     -5.61     -1.90      0.00     -5.81     -0.12      0.00      0.00    -36.06
 A:TRP_52          6.51     14.19      8.99    -37.78     -9.85     -1.19      0.00     -8.68     -0.23      0.00      0.00    -28.04
 A:VAL_53          2.20      6.02      5.55    -28.49     -5.40     -0.31      0.00     -9.08     -0.18      0.00      0.00    -29.70
 A:ILE_54          1.95     10.17      9.93    -27.26     -2.10      0.88      0.00     -9.20     -0.24      0.00      0.00    -15.88
 A:ARG_55          2.32     11.35     11.39    -98.85     -1.07     39.52      0.00     -7.99     -4.17      0.00      0.00    -47.51
 A:PRO_56          2.89     14.09      3.87    -16.06     -4.42     -1.56      0.00     -8.65     -0.02      0.00      0.00     -9.86
 A:THR_57          2.12      6.70      2.90    -24.79     -0.98     -2.60      0.00     -3.85     -0.01      0.00     -2.97    -23.48
 A:GLU_58          2.63     10.22      8.19     17.89      1.31    -70.13      0.00     -3.80     -1.98      0.00      0.00    -35.67
 A:ARG_59          6.78     12.55     10.93   -116.06      0.83     46.78      0.00     -2.04     -2.02      0.00      0.00    -42.24
 A:LYS_60          4.66     13.74      7.79    -67.59     -4.31     23.66      0.00      0.00     -0.21      0.00      0.00    -22.25
 A:GLU_61          2.39     11.46      4.62     30.07     -5.17    -81.99      0.00     -3.67     -1.50      0.00      0.00    -43.79
 A:ASP_62          3.11     10.13     -1.31     19.59     -1.50    -71.96      0.00     -3.00     -2.46      0.00      0.00    -47.40
 A:PRO_63          1.34     16.76      2.56    -14.33     -2.10     -0.62      0.00     -3.05     -0.00      0.00      0.00      0.57
 A:MET_64          1.06      5.22      6.43    -25.53     -9.71     -2.66      0.00    -13.28     -0.12      0.00      0.00    -38.58
 A:ASN_65          3.24      7.39      0.38    -60.48      0.14     -5.15      0.00     -2.29     -0.24      0.00     -4.60    -61.61
 A:SER_66          2.83      2.41      1.72    -20.82     -0.24     -3.65      0.00     -2.95     -0.01      0.00     -2.83    -23.53
 A:VAL_67          2.72     10.18      4.04    -21.74     -4.24      1.05      0.00     -5.37     -0.17      0.00      0.00    -13.53
 A:HIE_68          7.49      9.76      4.26    -33.35     -4.88     -5.74      0.00     -4.26     -0.02     -0.00      0.00    -26.73
 A:HIE_69          6.38      8.94      5.79    -30.02     -6.32     -2.92      0.00     -5.22     -0.27     -0.00      0.00    -23.66
 A:PRO_70          3.88     13.93      2.67    -10.23     -2.93     -1.91      0.00     -2.93     -0.00      0.00      0.00      2.47
 A:ASN_71          2.90      8.72     -0.38    -61.40     -4.53     -0.95      0.00     -4.19     -0.36     -0.00     -4.44    -64.64
 A:PHE_72          4.42      5.82      8.23    -33.83     -5.57      0.76      0.00    -11.72     -0.22     -0.00      0.00    -32.13
 A:PHE_73          4.37      6.73      6.31    -29.52     -8.41      0.88      0.00    -11.76     -0.18     -0.00      0.00    -31.58
 A:GLU_74          4.88      6.95     10.24      3.38     -6.16    -62.46      0.00     -6.51     -0.70      0.00      0.00    -50.38
 A:CYS_75          2.33      5.44      1.50    -29.98     -4.82      0.48      0.00     -5.36     -0.21      0.00      0.00    -30.61
 A:ILE_76          1.44     12.46     11.18    -22.65     -1.25     -2.16      0.00     -4.29     -0.00      0.00      0.00     -5.27
 A:ILE_77          2.06     14.08     11.18    -26.83     -7.31      1.03      0.00     -9.59     -0.25      0.00      0.00    -15.63
 A:GLU_78          1.73      5.92      9.54     13.36     -1.95    -72.71      0.00     -2.22     -0.02      0.00      0.00    -46.35
 A:THR_79          1.47      8.99     -2.09    -20.30     -1.17     -1.31      0.00     -6.69     -0.68      0.00     -2.45    -24.23
 A:PRO_80          0.70     13.07      5.32    -11.45     -2.69     -0.31      0.00     -3.75     -0.16      0.00      0.00      0.74
 A:GLU_81          3.66      9.13      6.73     32.87     -0.62    -83.10      0.00     -2.83     -1.45      0.00      0.00    -35.61
 A:LEU_82          2.72     17.89      6.84    -19.68     -6.29     -1.86      0.00    -10.58     -0.03      0.00      0.00    -10.99
 A:ASN_83          1.60      8.81      1.34    -52.75     -1.45     -6.74      0.00     -2.35     -0.34     -0.05     -2.92    -54.86
 A:HIS_84          4.27     11.65      7.12    -33.76     -7.37     -0.20      0.00     -5.68     -0.11     -0.24      0.00    -24.31
 A:TYR_85          3.17      6.50      3.74    -38.16     -1.90     -0.48      0.00     -9.42     -0.46     -0.00      0.00    -37.02
 A:GLN_86          4.51      8.92      4.78    -74.33     -9.11      1.03      0.00     -7.68     -0.46     -0.06     -0.09    -72.50
 A:LEU_87          5.64      8.63      5.57    -29.17     -6.98      1.31      0.00     -9.54     -0.22      0.00      0.00    -24.76
 A:LYS_88          1.79     16.98      3.31    -91.11     -6.88     43.15      0.00      0.00     -1.65      0.00      0.00    -34.42
 A:VAL_89          0.87      7.94      4.43    -27.74     -6.13      0.17      0.00     -5.85     -0.23      0.00      0.00    -26.54
 A:LYS_90          3.01      9.42      4.01    -88.84     -6.25     43.93      0.00      0.00     -0.62      0.00      0.00    -35.34
 A:GLU_91          1.73      6.95      8.10     28.38     -4.50    -85.00      0.00     -2.17     -1.60      0.00      0.00    -48.11
 A:GLY_92          1.67      3.40      0.47    -30.31     -0.45      0.47      0.00     -0.92     -0.73      0.00      0.00    -26.39
 A:GLU_93          6.88      6.68      5.19     36.96      0.33    -93.07      0.00     -0.93     -0.03      0.00      0.00    -37.99
 A:HIS_94          3.98      6.07      7.24    -34.03     -2.67     -1.55      0.00     -2.93     -0.22      0.00      0.00    -24.09
 A:GLU_95          4.76      9.61     11.35     41.89     -2.35    -94.19      0.00     -1.87     -0.04      0.00      0.00    -30.85
 A:LYS_96          5.43     12.55      5.27    -91.45     -4.61     43.78      0.00      0.00     -1.71      0.00      0.00    -30.74
 A:VAL_97          5.31      6.12      4.51    -25.08     -6.16     -1.18      0.00     -6.53     -0.00      0.00      0.00    -23.02
 A:ILE_98          3.35     14.62     15.03    -31.48     -6.51      1.09      0.00     -7.76     -0.22      0.00      0.00    -11.87
 A:TYR_99          5.97      8.00      9.29    -34.27     -6.83      0.59      0.00     -9.78     -0.27     -0.42      0.00    -27.73
 A:ASP_100         2.83      5.95      1.22     35.74     -2.74    -80.58      0.00     -4.55     -1.21      0.00      0.00    -43.34
 A:PRO_101         1.54     11.70      2.12    -13.12      0.90     -1.74      0.00     -4.42     -0.04      0.00      0.00     -3.05
 A:TYR_102         4.81      7.55      7.01    -32.61     -1.84     -2.37      0.00    -10.61     -0.32     -0.00      0.00    -28.38
 A:ALA_103         1.76      6.11      2.51    -28.59     -2.36     -1.80      0.00     -3.37     -0.16      0.00      0.00    -25.90
 A:PHE_104         5.10      7.18      8.37    -30.47     -2.81      0.48      0.00     -4.84     -0.06     -0.06      0.00    -17.11
 A:SER_105         1.07      4.74      2.08    -21.55      0.73     -3.19      0.00     -2.18     -0.00      0.00     -2.26    -20.57
 A:SER_106         1.23      6.16      6.33    -12.82      0.63     -2.45      0.00     -3.13     -0.12      0.00     -2.45     -6.62
 A:PRO_107         1.92     11.47      3.54    -12.96      0.65      0.32      0.00     -4.54      0.00      0.00      0.00      0.39
 A:TYR_108         3.31      8.38      4.41    -35.22     -2.23     -2.56      0.00     -8.47     -0.15     -0.00      0.00    -32.51
 A:LEU_109         2.03      7.29      4.70    -31.13     -5.25      0.80      0.00     -9.55     -0.56      0.00      0.00    -31.68
 A:THR_110         3.38      2.97      0.69    -26.18      2.62      0.51      0.00     -3.10     -1.01      0.00     -3.28    -23.41
 A:ASP_111         6.07      8.75     -3.07     21.88     -2.15    -77.74      0.00     -1.86     -0.18      0.00      0.00    -48.31
 A:GLU_112         8.56      4.05      4.00     39.69     -1.86    -92.16      0.00     -3.80     -0.17      0.00      0.00    -41.69
 A:ASP_113         3.55      5.34     -3.53     14.85     -1.85    -79.89      0.00     -5.08     -3.10      0.00      0.00    -69.72
 A:ILE_114         2.97     12.15     12.50    -31.63     -2.62     -0.20      0.00    -10.36     -0.31      0.00      0.00    -17.50
 A:TYR_115         3.67     13.06      6.96    -35.90      1.37     -2.88      0.00     -5.74     -0.30      0.00      0.00    -19.76
 A:LEU_116         2.93      8.24      6.59    -30.36     -6.12     -0.08      0.00     -8.45     -0.26      0.00      0.00    -27.51
 A:PHE_117         6.90      9.57      3.71    -31.87     -6.19      0.82      0.00    -11.21     -0.22     -0.06      0.00    -28.56
 A:SER_118         2.82      4.63      5.03    -26.42     -0.30     -1.62      0.00     -3.21     -0.28      0.00     -3.83    -23.18
 A:GLU_119         5.03     10.30      3.19     32.00     -2.63    -89.05      0.00     -3.16     -0.27      0.00      0.00    -44.60
 A:GLY_120         1.27      1.68      0.41    -30.46     -2.11     -2.22      0.00     -1.99     -0.12      0.00      0.00    -33.54
 A:ASN_121         1.36      6.22      0.84    -63.26     -2.19     -2.08      0.00     -2.49     -0.24     -0.00     -0.06    -61.91
 A:HIE_122         5.23      9.75      6.66    -46.01     -7.71      2.58      0.00     -7.39     -0.77     -0.04      0.00    -37.71
 A:HIE_123         2.71     11.49      3.82    -37.43     -7.20      1.40      0.00     -5.77     -0.34     -0.15      0.00    -31.48
 A:ARG_124         1.86     19.04      9.14   -126.23     -6.12     55.91      0.00     -9.73     -1.87     -0.39      0.00    -58.38
 A:ILE_125         3.99     11.45     10.32    -26.82     -6.93      1.06      0.00    -10.47     -0.18      0.00      0.00    -17.58
 A:TYR_126         9.36      9.79      5.34    -36.59     -7.38      2.76      0.00    -10.72     -0.41     -0.14      0.00    -27.99
 A:GLU_127         3.14      5.16      4.71     37.78      0.60    -90.37      0.00     -3.46     -3.27      0.00      0.00    -45.70
 A:LYS_128         3.43     16.02      3.36    -90.21     -6.22     42.50      0.00      0.00     -1.92      0.00      0.00    -33.04
 A:LEU_129         1.88     10.71      4.93    -28.72     -5.37     -1.10      0.00    -10.12     -0.09      0.00      0.00    -27.88
 A:GLY_130         0.09      2.25     -0.29    -28.80     -3.69     -0.15      0.00     -1.82     -0.21      0.00      0.00    -32.61
 A:ALA_131         1.84      4.73      3.40    -28.74     -4.94     -0.75      0.00     -4.51     -0.01      0.00      0.00    -28.97
 A:HIE_132         2.52      8.03      7.45    -42.64     -8.21      1.69      0.00     -3.41     -0.39     -0.00      0.00    -34.97
 A:VAL_133         0.59      9.69      5.71    -22.81     -4.85     -2.03      0.00     -5.27     -0.00      0.00      0.00    -18.98
 A:GLY_134         2.07      3.30      0.25    -28.40     -2.10      1.01      0.00     -1.75     -0.14      0.00      0.00    -25.76
 A:GLU_135         1.49      7.10      2.98     30.20     -2.22    -83.82      0.00     -2.48     -0.34      0.00      0.00    -47.08
 A:ILE_136         1.69     12.52      8.89    -22.77     -4.64     -0.22      0.00     -7.68     -0.21      0.00      0.00    -12.41
 A:ASN_137         4.16      8.15     -0.86    -54.12     -0.33     -6.71      0.00     -1.47     -0.02     -0.00     -4.33    -55.53
 A:GLY_138         1.44      4.45     -0.34    -32.46      0.01     -1.30      0.00     -0.76     -0.33      0.00      0.00    -29.30
 A:VAL_139         1.28     10.08      4.82    -25.57      0.31      0.99      0.00     -2.63     -0.24      0.00      0.00    -10.96
 A:LYS_140         3.40     12.00      3.01    -77.45     -3.78     32.72      0.00      0.00     -0.12      0.00      0.00    -30.21
 A:GLY_141         0.34      0.99      1.31    -34.65     -3.89     -0.48      0.00     -2.20     -0.13      0.00      0.00    -38.71
 A:VAL_142         3.12      5.22      2.77    -25.98     -5.45     -0.11      0.00    -10.44     -0.23      0.00      0.00    -31.11
 A:TYR_143         3.02      6.15      7.57    -40.92     -4.30      0.38      0.00     -9.55     -0.74     -0.00      0.00    -38.38
 A:PHE_144         1.81      4.98      5.19    -28.30     -8.97      1.01      0.00    -13.15     -0.24     -0.05      0.00    -37.73
 A:ALA_145         0.93      3.92      3.66    -30.59     -6.09     -0.18      0.00     -5.07     -0.22      0.00      0.00    -33.64
 A:VAL_146         4.72     11.86      2.87    -26.22     -4.36      0.89      0.00     -8.08     -0.23      0.00      0.00    -18.54
 A:TRP_147         2.96      8.30      4.64    -32.75     -5.14      2.58      0.00    -14.77     -0.12     -0.43      0.00    -34.73
 A:ALA_148         1.17      7.23      5.09    -21.56     -1.49     -0.90      0.00     -5.50     -0.28      0.00      0.00    -16.23
 A:PRO_149         3.92     12.47      6.04    -14.49     -6.88     -0.52      0.00     -6.64     -0.33      0.00      0.00     -6.43
 A:ASN_150         3.92      5.16     -1.96    -56.13     -3.49     -5.61      0.00     -2.61     -0.88      0.00     -0.83    -62.41
 A:ALA_151         3.16      4.53      1.95    -27.39     -4.97     -1.79      0.00     -4.80     -0.09      0.00      0.00    -29.39
 A:ARG_152         7.04     10.80      8.78    -76.90     -4.24     18.56      0.00     -3.11     -0.46     -0.00      0.00    -39.53
 A:ASN_153         3.42      5.29      1.48    -65.90     -5.15     -2.70      0.00     -2.24     -0.33     -0.13     -0.15    -66.41
 A:VAL_154         2.78      7.25      3.88    -29.45     -6.40     -0.47      0.00    -11.04     -0.15      0.00      0.00    -33.60
 A:SER_155         1.14      5.29      6.14    -30.13     -4.36      0.92      0.00     -4.65     -0.27      0.00     -2.67    -28.61
 A:VAL_156         0.75      4.59      5.40    -23.43     -5.68     -0.68      0.00     -9.79     -0.21      0.00      0.00    -29.06
 A:ILE_157         2.36      7.83     12.46    -29.10     -0.59      2.45      0.00     -8.26     -0.23      0.00      0.00    -13.08
 A:GLY_158         0.96      1.52      0.15    -31.47     -4.63     -0.71      0.00     -2.92     -0.30      0.00      0.00    -37.41
 A:ASP_159         1.29      6.86     -5.46     30.17      1.27    -88.25      0.00     -3.27     -0.72      0.00      0.00    -58.12
 A:PHE_160         6.53      8.12      2.99    -28.60     -0.13     -0.96      0.00     -9.64     -0.09     -0.15      0.00    -21.92
 A:ASN_161         3.60     14.10     -0.22    -63.74     -4.76     -1.45      0.00     -2.55     -0.66     -0.09     -4.43    -60.21
 A:ASN_162         1.67     10.38     -2.33    -56.91     -0.83     -7.47      0.00     -1.38     -0.12     -0.00     -2.84    -59.84
 A:TRP_163         7.19     10.10      3.63    -30.65     -6.62     -2.86      0.00     -8.23     -0.14     -0.00      0.00    -27.58
 A:ASP_164         3.01     11.77     -1.68     11.27     -0.26    -73.21      0.00     -1.85     -2.46      0.00      0.00    -53.41
 A:GLY_165         0.22      3.31      0.13    -28.90     -2.95     -1.21      0.00     -1.89     -0.12      0.00      0.00    -31.40
 A:ARG_166         2.84      8.94      8.00   -101.80      4.28     32.50      0.00     -2.77     -2.46      0.00      0.00    -50.48
 A:GLU_167         4.03      6.37      6.17     17.02      0.66    -74.61      0.00     -1.95     -0.01      0.00      0.00    -42.31
 A:HIE_168         3.30     11.82      5.13    -41.32     -6.67     -0.03      0.00     -5.37     -0.37     -0.05      0.00    -33.56
 A:GLN_169         3.52      7.51      6.27    -69.87     -1.94     -3.81      0.00     -2.97     -0.21     -0.00      0.00    -61.51
 A:MET_170         4.27      5.12      7.53    -29.25     -7.84     -1.83      0.00    -14.95     -0.12      0.00      0.00    -37.08
 A:ARG_171         5.13     13.18      8.59    -85.80      4.14     22.98      0.00     -3.28     -1.41     -0.18      0.00    -36.65
 A:LYS_172         2.70      7.50      2.30    -66.28     -3.20     22.75      0.00      0.00     -0.33      0.00      0.00    -34.56
 A:ARG_173         9.41     11.84     13.47    -96.87     -3.01     30.11      0.00     -6.45     -2.12     -0.18      0.00    -43.80
 A:ASN_174         2.79      5.78      3.20    -53.07     -1.76     -9.53      0.00     -3.15     -0.04     -0.00     -0.03    -55.80
 A:TYR_175         7.36      9.72      5.25    -33.86      3.57     -6.59      0.00     -2.05     -0.00     -0.00      0.00    -16.60
 A:THR_176         1.96     13.92     -1.89    -25.14     -5.48      1.70      0.00     -5.54     -0.34      0.00     -2.04    -22.85
 A:ILE_177         1.12     13.70      9.82    -22.73     -6.48      0.19      0.00    -11.13     -0.22      0.00      0.00    -15.72
 A:TRP_178         8.26      9.52      3.92    -39.48    -11.04      2.36      0.00    -11.80     -0.35     -0.13      0.00    -38.73
 A:GLU_179         4.05      7.63      5.47      3.35     -3.13    -63.19      0.00     -6.22     -3.10      0.00      0.00    -55.15
 A:LEU_180         3.50      8.94      4.43    -27.43     -7.19      1.58      0.00     -8.97     -0.24      0.00      0.00    -25.37
 A:PHE_181         4.43      8.45      4.24    -27.82     -6.00     -0.78      0.00     -9.63      0.00     -0.00      0.00    -27.11
 A:VAL_182         2.06     11.98      5.43    -17.22     -3.39      0.07      0.00     -8.86     -0.23      0.00      0.00    -10.16
 A:PRO_183         3.85     15.79      0.88    -12.75     -0.60     -0.26      0.00     -5.38     -0.08      0.00      0.00      1.45
 A:GLU_184         1.49     11.75      6.46     25.12      0.84    -82.33      0.00     -2.60     -0.12      0.00      0.00    -39.38
 A:ILE_185         1.59      9.06     10.53    -26.93      1.66      0.02      0.00     -9.13     -0.09      0.00      0.00    -13.29
 A:GLY_186         1.96      1.23     -0.23    -34.64      0.92     -0.14      0.00     -1.84     -0.17      0.00      0.00    -32.90
 A:SER_187         1.48      5.33      3.16    -21.00      1.59     -4.94      0.00     -2.67     -0.00      0.00     -2.35    -19.42
 A:GLY_188         0.91      5.08      0.85    -28.12     -0.59     -2.15      0.00     -0.98     -0.11      0.00      0.00    -25.11
 A:THR_189         2.45      6.35      3.57    -32.58     -1.88      0.26      0.00     -6.49     -0.27      0.00     -2.96    -31.56
 A:VAL_190         1.95      4.50      5.31    -24.35     -2.82     -0.76      0.00     -7.07     -0.51      0.00      0.00    -23.74
 A:TYR_191         4.60      7.78      5.22    -42.06     -7.36      0.76      0.00    -11.09     -0.62     -0.19      0.00    -42.96
 A:LYS_192         2.42     17.19      4.38    -71.33    -10.06     27.16      0.00      0.00     -0.25      0.00      0.00    -30.50
 A:TYR_193         4.17      6.04      5.27    -41.69     -4.91      1.64      0.00    -10.79     -0.60     -0.14      0.00    -40.99
 A:GLU_194         1.67      5.56      7.92     19.52     -5.37    -71.43      0.00     -6.19     -0.24      0.00      0.00    -48.56
 A:ILE_195         5.21     10.16     10.61    -26.04     -5.29      0.33      0.00     -9.34     -0.24      0.00      0.00    -14.61
 A:LYS_196         3.31     18.42      3.42    -58.41     -4.64     14.10      0.00      0.00     -0.30      0.00      0.00    -24.11
 A:ASN_197         1.60     10.72      0.72    -72.52     -2.90     -0.98      0.00     -4.11     -0.59     -0.28     -3.66    -72.00
 A:SER_198         1.22      3.83     -1.28    -19.22     -1.31     -1.68      0.00     -3.12     -0.49      0.00     -2.87    -24.91
 A:GLU_199         4.00      8.20      4.34     17.53      1.59    -75.29      0.00     -1.95     -0.16      0.00      0.00    -41.73
 A:GLY_200         0.77      4.54     -0.66    -34.46     -0.23      0.16      0.00     -1.38     -0.14      0.00      0.00    -31.38
 A:HIE_201         0.90      7.69      5.21    -39.34     -3.38     -1.41      0.00     -2.61     -0.26     -0.00      0.00    -33.20
 A:ILE_202         3.27      8.33     11.04    -21.77     -2.00     -1.16      0.00     -2.89     -0.03      0.00      0.00     -5.20
 A:TYR_203         3.68      7.91      8.28    -42.96     -2.70      2.06      0.00     -5.64     -0.49     -0.28      0.00    -30.13
 A:GLU_204         1.59      4.69     10.12     18.94      2.54    -75.85      0.00     -3.19     -0.00      0.00      0.00    -41.15
 A:LYS_205         3.24     11.25      8.24    -83.16     -5.19     29.81      0.00      0.00     -0.99      0.00      0.00    -36.80
 A:SER_206         1.62      3.82     -0.78    -22.89     -2.25     -0.82      0.00     -2.97     -0.65      0.00     -2.17    -27.10
 A:ASP_207         3.61      4.70      4.52     28.15      0.83    -72.75      0.00     -3.76     -1.95      0.00      0.00    -36.65
 A:PRO_208         1.79     13.53      5.18    -14.55     -6.65     -1.00      0.00     -7.73     -0.02      0.00      0.00     -9.46
 A:TYR_209         9.17     11.92      5.46    -31.87     -7.66      2.97      0.00    -11.31     -0.32     -0.11      0.00    -21.74
 A:GLY_210         0.59      6.70      1.94    -30.48     -2.03      0.74      0.00     -1.86     -0.65      0.00      0.00    -25.05
 A:PHE_211         5.99     10.86     10.07    -28.84     -4.05      2.21      0.00    -10.01     -0.00     -0.00      0.00    -13.77
 A:TYR_212         4.77      9.28      5.09    -38.59     -5.20      1.19      0.00     -9.63     -0.22     -0.00      0.00    -33.30
 A:ARG_213         3.82     15.94     16.56   -111.18     -6.95     41.03      0.00     -8.72     -1.47     -0.00      0.00    -50.97
 A:GLU_214         2.98      6.51      6.67     30.77     -4.67    -82.58      0.00     -5.18     -0.10      0.00      0.00    -45.61
 A:VAL_215         4.90      3.66      3.55    -24.19     -2.00     -0.64      0.00     -5.64     -0.11      0.00      0.00    -20.46
 A:ARG_216         5.40     11.30     13.34    -97.08     -5.67     42.10      0.00     -5.93     -2.24     -0.02      0.00    -38.80
 A:PRO_217         1.37     13.53      4.03    -12.41     -0.11     -0.74      0.00     -2.28      0.00      0.00      0.00      3.40
 A:ASN_218         2.64      5.97     -0.46    -57.39     -1.88     -2.57      0.00     -2.71     -0.12      0.00     -2.43    -58.97
 A:THR_219         1.76      7.47      2.40    -29.78     -0.79     -0.23      0.00     -4.01     -0.16      0.00     -2.22    -25.54
 A:ALA_220         0.55      5.12      2.41    -28.97     -4.47     -0.71      0.00     -3.61     -0.10      0.00      0.00    -29.77
 A:SER_221         3.72      2.80      5.25    -33.07     -2.64      0.37      0.00     -4.88     -0.52      0.00     -3.01    -31.97
 A:ILE_222         4.61     14.28      9.10    -22.13     -6.78      1.01      0.00     -9.00     -0.05      0.00      0.00     -8.96
 A:VAL_223         1.88      8.52      4.96    -25.00     -7.20      0.45      0.00     -9.40     -0.21      0.00      0.00    -26.00
 A:VAL_224         1.66     10.89      5.40    -21.01     -6.22      0.50      0.00     -7.30     -0.07      0.00      0.00    -16.14
 A:ASP_225         2.88      5.24      6.37     35.96     -3.10    -94.33      0.00     -3.41     -0.64      0.00      0.00    -51.02
 A:ILE_226         2.87      7.47     15.33    -22.78     -4.47     -0.98      0.00     -8.99     -0.12      0.00      0.00    -11.67
 A:ASP_227         4.27      3.79      0.93     48.59      0.91   -102.60      0.00     -1.50     -1.11      0.00      0.00    -46.71
 A:ASN_228         4.28      4.17      4.23    -60.61     -1.59     -6.07      0.00     -1.88     -0.64      0.00     -3.16    -61.27
 A:ILE_229         1.98      8.63     11.84    -27.01      0.53     -0.33      0.00     -8.75     -0.05      0.00      0.00    -13.17
 A:TYR_230         1.95      7.72      3.65    -35.08     -0.53     -1.32      0.00    -10.42     -0.33     -0.00      0.00    -34.36
 A:GLN_231         2.80      9.26      0.86    -58.45     -3.47     -4.27      0.00     -2.40     -0.07     -0.01     -0.31    -56.05
 A:TRP_232         4.42     13.89      7.47    -32.59     -9.74      1.56      0.00    -12.64     -0.09     -1.30      0.00    -29.01
 A:HIP_233         2.71      6.55     10.12   -116.06     -1.53     70.28      0.00     -1.89     -1.73     -0.01      0.00    -31.55
 A:ASP_234         1.06      5.18     -5.67     26.93      0.55    -86.86      0.00     -3.95     -2.92      0.00      0.00    -65.68
 A:GLU_235         1.73     11.81      8.43     32.05     -2.58    -89.81      0.00     -3.02     -0.68      0.00      0.00    -42.07
 A:GLU_236         1.83      8.62      3.82     45.63     -3.89    -98.18      0.00     -2.27     -0.06      0.00      0.00    -44.50
 A:TRP_237         5.22      6.95      8.38    -37.84     -6.53      1.29      0.00     -8.57     -0.67     -0.33      0.00    -32.09
 A:LEU_238         3.13     11.34      7.57    -30.42     -5.41      1.05      0.00     -7.81     -0.25      0.00      0.00    -20.81
 A:GLU_239         3.31     11.13      6.24     42.28     -0.62    -96.66      0.00     -3.29     -0.36      0.00      0.00    -37.98
 A:LYS_240         2.28      8.51      3.21    -85.57     -1.22     39.18      0.00      0.00     -0.31      0.00      0.00    -33.92
 A:ARG_241         2.13     13.28      9.58   -127.62     -3.39     57.01      0.00     -7.40     -2.14     -0.14      0.00    -58.69
 A:ARG_242         4.25     12.65      9.07   -106.90     -7.20     46.85      0.00     -7.80     -0.26     -0.00      0.00    -49.33
 A:ASN_243         0.77      8.50     -0.87    -67.65     -0.99     -2.16      0.00     -1.39     -0.24     -0.00     -1.11    -65.14
 A:SER_244         3.87      5.28      4.94    -26.57     -1.63     -0.92      0.00     -2.45     -0.25      0.00     -4.10    -21.83
 A:ASP_245         1.47     10.88      4.37     48.72     -0.26    -93.66      0.00     -1.61     -0.65      0.00      0.00    -30.72
 A:PRO_246         3.05     10.29      3.84    -12.21     -6.99     -1.13      0.00     -6.75     -0.06      0.00      0.00     -9.97
 A:LEU_247         7.16      9.43      6.04    -22.89     -3.54      0.65      0.00     -6.76     -0.69      0.00      0.00    -10.61
 A:LYS_248         4.67     10.05      6.06    -88.38     -3.51     42.15      0.00      0.00     -0.38      0.00      0.00    -29.35
 A:GLN_249         6.84      7.82      4.51    -55.39     -4.64     -3.18      0.00     -3.71     -0.40     -0.00     -0.06    -48.21
 A:PRO_250         2.11     14.49      2.45    -13.08     -4.78     -1.13      0.00     -6.99     -0.00      0.00      0.00     -6.93
 A:VAL_251         1.21      6.23      5.54    -27.25     -2.64      1.65      0.00     -6.88     -0.24      0.00      0.00    -22.38
 A:SER_252         2.82      7.06      0.93    -29.52     -6.30      1.58      0.00     -4.32     -0.55      0.00     -2.12    -30.41
 A:VAL_253         1.75      7.17      5.80    -24.07     -5.39     -1.07      0.00     -9.48     -0.24      0.00      0.00    -25.52
 A:TYR_254         6.08      4.11      5.10    -40.44     -6.20      3.99      0.00    -12.57     -0.79     -0.40      0.00    -41.11
 A:GLU_255         4.19      8.20      7.56     32.95     -5.85    -81.38      0.00     -7.59     -1.91      0.00      0.00    -43.83
 A:VAL_256         2.44      4.48      4.68    -27.92     -7.52      1.21      0.00    -11.53     -0.25      0.00      0.00    -34.42
 A:HIE_257         3.01     14.79      7.46    -41.01    -10.10      2.51      0.00     -7.59     -0.38     -0.01      0.00    -31.31
 A:LEU_258         5.04     10.77      6.79    -23.16     -7.29     -1.05      0.00    -11.08     -0.02      0.00      0.00    -19.99
 A:GLY_259         1.39      3.93     -0.26    -32.22     -2.45     -0.61      0.00     -2.09     -0.17      0.00      0.00    -32.49
 A:SER_260         2.35     10.27      0.18    -29.62     -1.86     -0.11      0.00     -4.11     -0.31      0.00     -2.58    -25.78
 A:TRP_261         2.55      9.70      7.30    -33.61     -6.76      1.78      0.00    -15.48     -0.33     -0.32      0.00    -35.16
 A:LEU_262         2.98     12.79      5.38    -29.02     -4.83      1.80      0.00     -7.15     -0.00      0.00      0.00    -18.06
 A:HIE_263         3.41     14.13      6.43    -38.52    -10.33     -0.45      0.00     -5.27     -0.17     -0.00      0.00    -30.76
 A:GLY_264         0.50      3.44      0.45    -32.48     -1.87      0.64      0.00     -1.88     -0.24      0.00      0.00    -31.44
 A:SER_265         1.92      4.87     -2.83    -20.90     -1.42     -2.65      0.00     -2.34     -0.26      0.00     -2.17    -25.78
 A:SER_266         2.25      4.62      2.76    -21.69     -0.53     -0.86      0.00     -4.67     -0.35      0.00     -3.47    -21.93
 A:ALA_267         1.31      2.47      2.43    -26.67      3.84     -1.99      0.00     -1.27     -0.11      0.00      0.00    -20.00
 A:GLU_268         3.87      8.40      5.09     25.81      0.48    -82.72      0.00     -1.96     -1.30      0.00      0.00    -42.32
 A:LYS_269         2.32     11.58      6.44    -80.50      0.02     34.26      0.00      0.00     -1.00      0.00      0.00    -26.88
 A:MET_270         2.27      7.24      5.89    -21.18    -10.43     -0.44      0.00    -11.33     -0.24      0.00      0.00    -28.24
 A:PRO_271         2.29     15.85      4.50    -15.50     -4.63      1.95      0.00     -5.25     -0.04      0.00      0.00     -0.83
 A:LEU_272         1.61     10.80      4.78    -24.89     -4.97     -1.57      0.00     -9.63     -0.22      0.00      0.00    -24.10
 A:LEU_273         1.85      6.63      4.54    -26.26     -3.92      0.61      0.00     -7.88     -0.80      0.00      0.00    -25.22
 A:ASN_274         2.10      6.65     -0.56    -55.23      0.60     -6.47      0.00     -0.95     -0.02     -0.00     -2.81    -56.70
 A:GLY_275         1.24      3.20      0.49    -30.25     -1.53     -1.03      0.00     -1.19     -0.21      0.00      0.00    -29.28
 A:GLU_276         5.71      7.19      6.26     35.71     -3.32    -87.71      0.00     -2.44      0.00      0.00      0.00    -38.60
 A:ALA_277         2.68      3.89      3.13    -32.46     -1.93      0.04      0.00     -3.23     -0.24      0.00      0.00    -28.12
 A:ASP_278         6.53      3.47     -2.36     35.30      3.74    -85.26      0.00     -1.54     -1.00      0.00      0.00    -41.12
 A:PRO_279         1.65     12.06      5.97    -13.19     -4.11     -0.59      0.00     -6.77     -0.09      0.00      0.00     -5.06
 A:VAL_280         2.34      6.58      6.31    -24.56     -3.83      1.42      0.00     -8.77     -0.12      0.00      0.00    -20.63
 A:ILE_281         1.97      7.19      8.45    -28.09     -1.66      0.80      0.00     -6.91     -0.50      0.00      0.00    -18.75
 A:VAL_282         1.29      9.61      6.20    -28.51     -6.72      1.29      0.00     -7.64     -0.14      0.00      0.00    -24.62
 A:SER_283         3.16      2.79      0.71    -21.50     -3.39     -0.66      0.00     -4.59     -0.28      0.00     -4.08    -27.84
 A:GLU_284         2.58      7.65      6.32     32.68     -1.61    -84.67      0.00     -2.08     -0.00      0.00      0.00    -39.14
 A:TRP_285         4.91      7.14     10.71    -33.18     -1.69     -2.55      0.00     -6.07     -0.10     -0.16      0.00    -20.98
 A:ASN_286         2.84      7.15      4.94    -55.25     -2.42     -2.51      0.00     -3.18     -0.34     -0.00     -0.18    -48.96
 A:PRO_287         5.54     12.74      4.59    -14.77     -2.28     -0.30      0.00     -3.19     -0.12      0.00      0.00      2.21
 A:GLY_288         1.73      5.64      0.79    -27.98     -0.18     -0.13      0.00     -1.13     -0.12      0.00      0.00    -21.39
 A:ALA_289         1.78      7.08      3.36    -31.60     -3.84      0.03      0.00     -3.47     -0.14      0.00      0.00    -26.80
 A:ARG_290         5.09     11.88     11.43   -132.64     -7.43     56.56      0.00    -11.96     -4.65      0.00      0.00    -71.71
 A:PHE_291        10.70      6.68      7.97    -31.83     -6.80      1.10      0.00    -11.49     -0.48     -0.07      0.00    -24.22
 A:LEU_292         2.95      8.07      5.21    -26.46     -7.04      1.59      0.00     -9.07     -0.01      0.00      0.00    -24.75
 A:SER_293         1.82      4.67     -1.16    -26.14     -4.16      0.49      0.00     -5.97     -0.73      0.00     -2.07    -33.26
 A:TYR_294         5.61      8.03      4.35    -34.81     -6.70      2.16      0.00    -11.97     -0.31     -0.35      0.00    -33.99
 A:TYR_295         4.41      5.60      4.35    -28.90     -1.72     -3.53      0.00     -9.10     -0.14     -0.01      0.00    -29.04
 A:GLU_296         1.48      4.54      9.74     22.19     -2.81    -80.98      0.00     -6.31     -3.39      0.00      0.00    -55.55
 A:LEU_297         2.67     13.33      4.88    -30.66     -7.93     -0.11      0.00    -10.64     -0.39      0.00      0.00    -28.86
 A:ALA_298         0.73      5.88      2.03    -30.97     -2.87     -1.88      0.00     -4.77     -0.12      0.00      0.00    -31.97
 A:GLU_299         3.08      6.09      4.60     34.74     -0.08    -91.47      0.00     -2.46     -0.13      0.00      0.00    -45.62
 A:LYS_300         3.45     17.83      9.27    -75.02     -4.48     31.75      0.00      0.00     -0.19      0.00      0.00    -17.39
 A:LEU_301         1.32      9.42      5.49    -29.51     -4.26     -0.04      0.00    -13.84     -0.27      0.00      0.00    -31.70
 A:ILE_302         3.75     12.65     10.93    -15.63     -4.50     -0.54      0.00     -9.42     -0.24      0.00      0.00     -2.99
 A:PRO_303         2.23     10.10      6.52    -14.95     -2.92     -1.62      0.00     -4.07     -0.10      0.00      0.00     -4.82
 A:TYR_304        12.14      7.24      5.48    -34.35     -0.59     -2.83      0.00     -9.16     -0.71     -0.37      0.00    -23.14
 A:VAL_305         3.17      9.85      4.56    -27.36     -2.87     -1.35      0.00    -10.18     -0.36      0.00      0.00    -24.54
 A:LYS_306         2.77      9.74      3.11    -85.69     -1.24     42.78      0.00      0.00     -0.46      0.00      0.00    -28.99
 A:ASP_307         2.43      2.61      2.91     40.44      1.34   -102.38      0.00     -1.69     -0.27      0.00      0.00    -54.61
 A:MET_308         4.31     11.24      7.66    -30.11     -9.83     -3.24      0.00    -10.32     -0.15      0.00      0.00    -30.44
 A:GLY_309         1.14      4.16      1.86    -34.73     -0.81     -0.85      0.00     -1.21     -0.24      0.00      0.00    -30.68
 A:TYR_310         2.76     11.22      4.63    -40.88     -7.49     -0.61      0.00    -10.97     -0.15     -0.59      0.00    -42.09
 A:THR_311         1.86      7.78      0.39    -30.67     -4.95      2.00      0.00     -4.92     -0.47      0.00     -3.94    -32.92
 A:HIE_312         3.19      8.99      6.27    -33.97     -7.61     -0.83      0.00     -7.03     -0.29     -0.00      0.00    -31.27
 A:ILE_313         1.50      7.06     10.05    -25.51     -7.22      0.70      0.00    -12.16     -0.21      0.00      0.00    -25.79
 A:GLU_314         3.80      6.23      8.27     41.55     -8.50    -82.97      0.00     -7.51     -1.05      0.00      0.00    -40.17
 A:LEU_315         0.77      8.72      5.40    -30.86     -7.21      1.88      0.00    -11.14     -0.24      0.00      0.00    -32.68
 A:LEU_316         2.16      8.77     11.32    -15.84     -7.32     -0.40      0.00     -9.94     -0.14      0.00      0.00    -11.39
 A:PRO_317         2.85     16.81      9.35    -14.49     -6.67     -0.06      0.00     -8.48     -0.01      0.00      0.00     -0.70
 A:ILE_318         3.94     13.77     14.12    -26.05     -5.26      4.80      0.00    -10.66     -0.13      0.00      0.00     -5.46
 A:ALA_319         1.37      4.43      2.42    -31.85     -4.05     -0.23      0.00     -4.31     -0.13      0.00      0.00    -32.34
 A:GLU_320         4.85      9.59      3.16     13.75     -3.84    -70.34      0.00     -5.17     -3.07      0.00      0.00    -51.07
 A:HIS_321         5.97     13.40      4.98    -28.67    -10.63      1.47      0.00     -5.44     -0.89     -0.88      0.00    -20.71
 A:PRO_322         4.76      9.19     10.66    -15.48     -4.58      0.62      0.00     -5.28     -0.07      0.00      0.00     -0.16
 A:PHE_323         3.49     11.54      5.52    -27.44      2.03      1.41      0.00     -5.18     -0.22     -0.05      0.00     -8.90
 A:ASP_324         6.07      6.87     -5.21     10.69     -1.28    -71.45      0.00     -4.01     -3.26      0.00      0.00    -61.59
 A:GLY_325         1.55      5.71      0.58    -30.60     -2.06     -3.39      0.00     -2.18     -0.01      0.00      0.00    -30.40
 A:SER_326         2.57      4.02      0.72    -24.46     -1.15      0.03      0.00     -3.60     -0.49      0.00     -4.10    -26.46
 A:TRP_327         6.16      8.95      6.85    -30.78     -3.80     -0.48      0.00     -8.54     -0.16     -0.28      0.00    -22.08
 A:GLY_328         0.23      1.75      0.11    -35.13      2.74     -1.12      0.00     -2.22     -0.27      0.00      0.00    -33.90
 A:TYR_329         6.23     10.86      8.34    -38.25     -0.94      1.53      0.00     -9.01     -0.54     -0.00      0.00    -21.78
 A:GLN_330         4.65     10.49      5.68    -68.43     -4.85     -1.13      0.00     -5.53     -0.11     -0.00      0.00    -59.23
 A:VAL_331         2.00      8.90      3.62    -27.87     -5.42      0.59      0.00     -8.15     -0.01      0.00      0.00    -26.34
 A:THR_332         3.03      5.97      2.08    -29.61     -3.42     -0.51      0.00     -5.55     -0.37      0.00     -3.29    -31.68
 A:GLY_333         1.58      2.40      1.54    -29.07     -2.70      0.76      0.00     -1.89     -0.33      0.00      0.00    -27.70
 A:PHE_334         4.85      9.98      5.73    -30.85     -3.04      3.01      0.00     -9.80     -0.19     -0.20      0.00    -20.52
 A:TYR_335         1.79      6.30      9.90    -43.12     -3.90      3.02      0.00    -11.60     -0.17     -0.36      0.00    -38.14
 A:SER_336         1.47      9.13      4.34    -22.63      0.57     -1.37      0.00     -4.26     -0.67      0.00     -4.52    -17.94
 A:PRO_337         5.85      8.54      3.28    -16.71     -5.83     -0.97      0.00     -9.24     -0.00      0.00      0.00    -15.09
 A:THR_338         5.91      7.40     -6.30    -24.01     -6.07     -1.07      0.00     -6.73     -1.19      0.00     -1.30    -33.35
 A:SER_339         1.86      5.12      0.87    -18.37     -3.00     -1.26      0.00     -3.98     -0.87      0.00     -2.83    -22.46
 A:ARG_340         5.91     14.61      9.81   -114.85     -1.91     42.26      0.00    -11.01     -3.48     -0.96      0.00    -59.62
 A:PHE_341         3.65     10.00      6.15    -33.67     -3.73      4.04      0.00    -12.44     -0.16     -0.09      0.00    -26.26
 A:GLY_342         0.55      1.94     -0.19    -31.03     -2.69      0.28      0.00     -2.54     -0.20      0.00      0.00    -33.88
 A:ARG_343         2.75     11.03     10.71   -108.73     -3.20     51.30      0.00     -9.11     -2.79     -0.00      0.00    -48.04
 A:PRO_344         1.87     12.70      5.57    -16.28     -4.74      1.02      0.00    -10.11     -0.13      0.00      0.00    -10.10
 A:GLU_345         2.38      5.32     11.70     34.78     -5.27    -83.94      0.00     -7.55     -0.14      0.00      0.00    -42.75
 A:ASP_346         1.94      3.96     -3.79     16.82     -6.01    -79.30      0.00     -5.71     -2.78      0.00      0.00    -74.85
 A:PHE_347         7.31      9.41      3.50    -30.38     -6.41      0.56      0.00    -12.85     -0.22     -0.37      0.00    -29.44
 A:MET_348         0.79     11.89      5.17    -31.95     -8.86     -1.75      0.00    -14.42     -0.32      0.00      0.00    -39.44
 A:TYR_349         4.11      6.28      5.00    -39.13     -2.37     -0.10      0.00     -8.83     -0.30     -0.01      0.00    -35.36
 A:PHE_350         6.28      8.31      5.44    -28.42     -6.35      0.58      0.00    -11.13     -0.24     -0.00      0.00    -25.53
 A:VAL_351         3.80     11.13      5.49    -25.22     -8.71     -0.16      0.00     -9.12     -0.30      0.00      0.00    -23.11
 A:ASP_352         2.94      3.51      2.81     29.73     -6.09    -89.66      0.00     -3.95     -2.18      0.00      0.00    -62.90
 A:LYS_353         3.64     11.92      6.10    -95.73     -3.08     40.02      0.00      0.00     -1.64      0.00      0.00    -38.77
 A:CYS_354         0.86      6.24      5.37    -32.36     -5.74     -1.69      0.00     -5.52     -0.36      0.00      0.00    -33.21
 A:HIP_355         2.60      8.83      4.80   -130.05     -5.07     74.88      0.00     -6.12     -2.76     -0.33      0.00    -53.22
 A:GLU_356         3.10      8.66      4.44     36.41      0.17    -90.42      0.00     -1.72     -1.41      0.00      0.00    -40.78
 A:ASN_357         5.58      7.04     -1.28    -64.33     -0.92     -3.52      0.00     -2.71     -0.59      0.00     -1.14    -61.86
 A:GLY_358         0.58      3.72     -0.98    -30.80     -1.24     -0.91      0.00     -1.43     -0.12      0.00      0.00    -31.17
 A:ILE_359         4.48     10.53      8.62    -27.55     -5.29      0.72      0.00     -8.76     -0.10      0.00      0.00    -17.35
 A:GLY_360         2.08      3.85     -0.26    -30.64     -3.80     -0.24      0.00     -2.22     -0.22      0.00      0.00    -31.45
 A:VAL_361         1.11      8.67      5.63    -25.16     -6.84      1.26      0.00     -8.88     -0.49      0.00      0.00    -24.70
 A:ILE_362         5.05     13.57     10.26    -27.28     -7.71      1.17      0.00    -11.22     -0.23      0.00      0.00    -16.40
 A:LEU_363         1.08     13.46      5.11    -27.94     -5.47      3.48      0.00    -11.31     -0.24      0.00      0.00    -21.83
 A:ASP_364         3.39      3.52      4.89     29.23     -2.96    -86.33      0.00     -4.93     -2.70      0.00      0.00    -55.90
 A:TRP_365         4.87     10.49      4.32    -39.09     -8.05      4.23      0.00    -13.64     -0.33     -0.00      0.00    -37.21
 A:VAL_366         2.94     10.81      6.38    -10.59     -2.54      1.56      0.00     -7.81     -0.01      0.00      0.00      0.73
 A:PRO_367         1.98      9.26      3.36    -16.09     -6.51      1.17      0.00     -9.81     -0.15      0.00      0.00    -16.80
 A:GLY_368         0.58      2.73     -0.26    -28.22     -1.51      0.29      0.00     -2.25     -0.10      0.00      0.00    -28.74
 A:HIE_369         2.73     10.12      4.89    -42.19     -6.64      1.65      0.00     -4.78     -0.22     -0.06      0.00    -34.49
 A:PHE_370         4.99      9.37      4.01    -18.99     -6.97      0.75      0.00    -12.28     -0.22     -0.07      0.00    -19.42
 A:PRO_371         2.06     13.93      2.89    -12.07     -4.59      1.44      0.00     -7.22     -0.04      0.00      0.00     -3.60
 A:LYS_372         2.34     15.33      3.82    -72.83     -2.03     31.18      0.00      0.00     -1.47      0.00      0.00    -23.66
 A:ASP_373         2.40      9.03     -2.05     21.63     -2.19    -80.63      0.00     -2.13     -0.18      0.00      0.00    -54.12
 A:SER_374         2.98      9.13     -0.62    -20.27      1.03     -2.06      0.00     -0.94     -0.12      0.00     -4.77    -15.63
 A:HIE_375         2.75     10.97      4.21    -40.73     -4.84     -1.32      0.00     -3.74     -0.27     -0.00      0.00    -32.97
 A:GLY_376         0.99      4.15     -0.76    -28.74     -1.42      0.24      0.00     -1.79     -0.40      0.00      0.00    -27.73
 A:LEU_377         2.20      9.16      5.92    -25.52     -6.83      1.68      0.00     -9.99     -0.08      0.00      0.00    -23.46
 A:ALA_378         2.19      4.69      2.85    -30.82     -0.70      0.38      0.00     -2.91     -0.40      0.00      0.00    -24.72
 A:TYR_379         5.95     10.21      4.52    -36.53     -2.64     -1.59      0.00     -5.09     -0.79     -0.05      0.00    -26.00
 A:PHE_380         7.17     11.11      9.34    -23.21     -6.91      0.43      0.00     -9.77     -0.13     -0.04      0.00    -12.02
 A:ASP_381         4.63      8.67     -3.26      2.45     -4.24    -62.23      0.00     -5.51     -1.78      0.00      0.00    -61.28
 A:GLY_382         0.26      3.17      1.18    -33.82     -3.42     -2.36      0.00     -2.22     -0.15      0.00      0.00    -37.35
 A:THR_383         1.70      9.52      0.11    -31.32     -2.18      1.97      0.00     -3.04     -0.89      0.00     -4.75    -28.89
 A:HIS_384         2.53      9.77      7.16    -25.22     -6.06     -4.22      0.00     -4.41     -0.43     -0.04      0.00    -20.92
 A:LEU_385         2.47      7.29      6.78    -23.64     -8.62      0.83      0.00    -11.62     -0.43      0.00      0.00    -26.94
 A:TYR_386         3.38      8.78      8.00    -37.45     -3.65      2.79      0.00    -13.99     -0.48     -0.16      0.00    -32.77
 A:GLU_387         8.62     14.50      5.17      7.95     -3.37    -65.68      0.00     -7.32     -1.60      0.00      0.00    -41.72
 A:HIE_388         3.07      9.95      5.12    -34.03     -7.47     -2.47      0.00     -4.12     -0.24     -0.08      0.00    -30.28
 A:ALA_389         1.61      3.71      3.76    -22.86     -1.71     -2.97      0.00     -2.24     -0.01      0.00      0.00    -20.70
 A:ASP_390         4.08      4.45      6.23      6.31     -0.49    -64.63      0.00     -2.85     -2.29      0.00      0.00    -49.20
 A:PRO_391         7.97     12.23      2.67    -12.50     -6.05      0.37      0.00     -3.82     -0.10      0.00      0.00      0.77
 A:ARG_392         4.48      9.02      8.39    -97.29     -4.34     32.35      0.00     -9.15     -2.05      0.00      0.00    -58.59
 A:ILE_393         1.92     14.32     11.82    -23.63     -4.69     -0.86      0.00     -8.19     -0.10      0.00      0.00     -9.42
 A:GLY_394         0.09      5.24      0.47    -30.99     -3.83      0.01      0.00     -2.71     -0.24      0.00      0.00    -31.97
 A:GLU_395         2.32      9.86      8.42     11.23     -6.76    -70.41      0.00     -4.82     -1.71      0.00      0.00    -51.87
 A:HIE_396         1.96     12.62     10.04    -44.39     -8.05      2.09      0.00     -7.44     -0.81     -0.25      0.00    -34.24
 A:LYS_397         5.03     10.00      6.01    -66.17     -4.32     25.06      0.00      0.00     -0.29      0.00      0.00    -24.69
 A:GLU_398         2.86      8.15      4.72     27.17      1.30    -84.59      0.00     -2.58     -0.07      0.00      0.00    -43.03
 A:TRP_399         5.76     14.49      4.28    -33.01     -1.22     -1.42      0.00     -8.25     -0.13     -0.29      0.00    -19.79
 A:GLY_400         2.69      4.59      1.54    -36.03      0.24     -0.46      0.00     -0.78     -0.14      0.00      0.00    -28.35
 A:THR_401         1.89      8.76      1.70    -30.67     -4.84     -0.83      0.00     -5.25     -0.34      0.00     -4.45    -34.03
 A:LEU_402         1.56     10.64      5.38    -25.99     -8.55     -0.22      0.00     -8.25     -0.22      0.00      0.00    -25.65
 A:VAL_403         2.69      8.64      4.50    -30.16     -4.45      0.63      0.00     -6.07     -0.23      0.00      0.00    -24.44
 A:PHE_404         2.76      8.02      6.31    -26.35     -5.52      1.12      0.00    -12.75     -0.09     -0.21      0.00    -26.70
 A:ASN_405         3.41      5.20      4.17    -63.88     -4.24     -3.45      0.00     -4.33     -0.36     -0.09     -0.12    -63.68
 A:TYR_406         7.95      9.62      5.46    -38.09     -7.16      0.40      0.00    -11.22     -0.21     -0.24      0.00    -33.49
 A:GLY_407         1.04      2.15      0.68    -28.71     -0.06     -1.25      0.00     -1.23     -0.13      0.00      0.00    -27.51
 A:ARG_408         4.18      8.74      9.77    -90.11     -5.23     30.15      0.00     -6.59     -0.49     -0.30      0.00    -49.87
 A:HIE_409         4.33     10.64      4.87    -35.54     -7.29     -4.38      0.00     -3.83     -0.14     -0.00      0.00    -31.35
 A:GLU_410         2.26      6.40      5.28     25.28     -6.26    -79.05      0.00     -6.78     -0.14      0.00      0.00    -53.01
 A:VAL_411         2.27      8.99      3.93    -25.97     -1.85      0.30      0.00    -10.12     -0.17      0.00      0.00    -22.62
 A:ARG_412         4.04      9.80      8.89   -116.46     -0.99     47.35      0.00     -6.47     -2.08     -0.00      0.00    -55.93
 A:ASN_413         3.25      6.28      4.08    -73.14     -4.83     -1.18      0.00     -4.24     -0.52     -0.05     -0.01    -70.34
 A:PHE_414         4.91      5.33      7.68    -34.33     -1.99      1.03      0.00    -11.17     -0.31     -0.18      0.00    -29.02
 A:LEU_415         2.69     11.68      6.61    -26.77     -9.09      2.27      0.00    -11.28     -0.21      0.00      0.00    -24.08
 A:VAL_416         2.22      5.37      3.84    -22.92     -4.67      0.36      0.00     -7.64     -0.18      0.00      0.00    -23.63
 A:ALA_417         0.86      3.24      4.36    -31.57     -3.66      0.89      0.00     -4.83     -0.31      0.00      0.00    -31.01
 A:ASN_418         1.71      4.66      3.60    -68.82     -5.40     -1.64      0.00     -4.55     -0.47     -0.60     -0.01    -71.52
 A:VAL_419         2.69      9.11      6.18    -23.98     -5.24      0.91      0.00    -10.08     -0.11      0.00      0.00    -20.51
 A:LEU_420         2.74     11.86      5.32    -29.90     -7.19      2.19      0.00    -10.78     -0.30      0.00      0.00    -26.07
 A:PHE_421         5.12     10.28      4.24    -31.07     -3.45      0.30      0.00    -11.93     -0.28     -0.46      0.00    -27.24
 A:TRP_422         9.29      7.44      7.38    -37.29    -10.30      6.34      0.00    -13.50     -0.31     -0.61      0.00    -31.57
 A:PHE_423         4.11      6.90      8.71    -29.13     -6.02      1.14      0.00    -12.57     -0.14     -0.05      0.00    -27.04
 A:ASP_424         4.30      5.55      3.28     33.08     -4.02    -86.62      0.00     -3.51     -1.15      0.00      0.00    -49.08
 A:LYS_425         4.49     11.26      6.37   -103.75     -2.03     46.23      0.00      0.00     -3.18      0.00      0.00    -40.61
 A:TYR_426         5.50      9.42      7.34    -38.08     -4.95      3.47      0.00    -12.63     -0.14     -0.14      0.00    -30.21
 A:HIP_427         5.36     14.39      4.95   -129.25     -8.02     77.35      0.00     -5.64     -2.71     -1.44      0.00    -45.01
 A:VAL_428         3.37     16.05      2.98    -22.84     -7.39      0.25      0.00    -10.14     -0.51      0.00      0.00    -18.23
 A:ASP_429         2.14      3.71     -3.44     22.68     -0.70    -82.57      0.00     -3.99     -3.52      0.00      0.00    -65.68
 A:GLY_430         3.12      2.03      0.67    -35.32     -4.07      0.09      0.00     -3.21     -0.13      0.00      0.00    -36.83
 A:ILE_431         1.49      9.58     12.52    -25.26     -6.83      1.97      0.00    -10.46     -0.17      0.00      0.00    -17.15
 A:ARG_432         5.51      8.60     10.18   -134.64     -6.07     60.72      0.00    -10.51     -3.84     -0.10      0.00    -70.15
 A:VAL_433         0.55      9.58      4.85    -25.88     -6.48      1.24      0.00     -8.40     -0.19      0.00      0.00    -24.72
 A:ASP_434         2.38      6.47      6.19     42.53     -2.60    -93.90      0.00     -3.74     -1.49      0.00      0.00    -44.17
 A:ALA_435         3.66      5.99      4.25    -36.50     -1.15      3.08      0.00     -3.20     -0.59      0.00      0.00    -24.47
 A:VAL_436         2.05      8.55      5.46    -27.43     -4.99      1.97      0.00    -10.92     -0.35      0.00      0.00    -25.66
 A:ALA_437         3.88      4.15      2.91    -32.05     -6.71      0.82      0.00     -5.62     -0.13      0.00      0.00    -32.76
 A:SER_438         0.59      7.28     -0.88    -25.64     -3.29     -0.97      0.00     -4.52     -0.62      0.00     -4.62    -32.65
 A:MET_439         1.80     11.88      7.64    -27.92     -7.43      0.61      0.00    -11.39     -0.24      0.00      0.00    -25.04
 A:LEU_440         5.50      7.51      5.97    -33.13     -8.13      0.64      0.00    -13.89     -0.25      0.00      0.00    -35.78
 A:TYR_441         7.46      6.74      5.84    -39.32     -3.96     -0.29      0.00     -8.20     -0.64     -0.00      0.00    -32.38
 A:ARG_442         3.37     12.37      8.83    -97.76     -7.11     36.15      0.00    -10.62     -0.76     -0.15      0.00    -55.67
 A:ASN_443         4.39      7.70     -0.18    -63.67     -2.03     -3.17      0.00     -3.77     -0.11     -0.10     -4.68    -65.63
 A:TYR_444         2.98      6.54      3.60    -31.53     -2.73      1.12      0.00     -7.81     -0.08     -0.00      0.00    -27.90
 A:LEU_445         8.94     20.10      2.62    -26.06     -7.67      0.75      0.00     -9.21     -0.20      0.00      0.00    -10.73
 A:ARG_446         6.85     11.50      9.57   -115.59     -6.83     45.35      0.00     -6.54     -1.60     -0.00      0.00    -57.29
 A:LYS_447         4.40      8.02      3.52    -61.58     -1.25     19.93      0.00      0.00     -0.11      0.00      0.00    -27.07
 A:GLU_448         4.48     13.37      6.02     27.23      0.45    -82.00      0.00     -0.87     -0.03      0.00      0.00    -31.35
 A:GLY_449         0.83      4.53      0.89    -27.12      0.76     -2.13      0.00     -0.65     -0.01      0.00      0.00    -22.90
 A:GLU_450         1.88     10.68      4.02     14.47     -1.90    -69.83      0.00     -2.55     -0.26      0.00      0.00    -43.50
 A:TRP_451         5.66      9.74      6.57    -35.03     -7.05     -1.87      0.00     -9.89     -0.01     -0.10      0.00    -31.98
 A:ILE_452         3.97      7.48     12.15    -26.91     -0.18      0.71      0.00     -7.74     -0.24      0.00      0.00    -10.76
 A:ALA_453         1.89      9.72      1.45    -29.80     -1.06     -0.15      0.00     -2.93     -0.04      0.00      0.00    -20.91
 A:ASN_454         2.71      7.51     -1.47    -66.13     -0.24     -3.18      0.00     -3.78     -0.97     -0.31     -2.80    -68.66
 A:GLU_455         3.77     10.91      2.65     31.84     -0.31    -86.02      0.00     -2.27     -0.01      0.00      0.00    -39.44
 A:TYR_456         5.42      8.03      4.88    -33.76      3.80     -5.92      0.00     -3.53     -0.12     -0.16      0.00    -21.37
 A:GLY_457         2.23      3.29      0.07    -29.13      2.09     -3.42      0.00     -0.75     -0.13      0.00      0.00    -25.75
 A:GLY_458         2.10      4.86     -0.16    -35.04     -0.94      2.94      0.00     -1.16     -0.26      0.00      0.00    -27.66
 A:ASP_459         0.57      6.17     -5.85     34.98     -2.89    -92.43      0.00     -3.30     -0.22      0.00      0.00    -62.98
 A:GLU_460         4.80      9.13      4.46     22.65     -2.56    -85.73      0.00     -3.97     -0.61      0.00      0.00    -51.81
 A:HIS_461         5.11      8.61      6.53    -38.29    -10.32      1.74      0.00     -6.54     -0.41     -0.01      0.00    -33.58
 A:ILE_462         4.96     11.66     10.44    -24.74      0.59     -0.27      0.00     -5.17     -0.19      0.00      0.00     -2.72
 A:GLU_463         2.93      7.60      4.86     19.98      1.45    -75.74      0.00     -4.33     -0.17      0.00      0.00    -43.42
 A:ALA_464         2.65      3.55      4.37    -33.93     -3.26      1.19      0.00     -6.04     -0.25      0.00      0.00    -31.71
 A:VAL_465         3.17     12.47      5.44    -30.99     -3.68      0.11      0.00     -9.05     -0.26      0.00      0.00    -22.80
 A:SER_466         6.42      8.25     -2.55    -22.76     -0.72     -2.33      0.00     -3.11     -0.25      0.00     -1.78    -18.84
 A:PHE_467         3.33      5.61      7.94    -29.08     -0.33      1.67      0.00    -12.36     -0.32     -0.22      0.00    -23.75
 A:ILE_468         0.72      9.76      9.34    -25.28     -1.20     -0.30      0.00    -11.65     -0.29      0.00      0.00    -18.88
 A:ARG_469         2.43     14.73      9.30   -108.38     -4.65     40.60      0.00     -8.70     -0.71     -0.00      0.00    -55.38
 A:GLU_470         3.71      6.00      5.65     22.48      0.56    -81.53      0.00     -5.15     -2.15      0.00      0.00    -50.42
 A:VAL_471         3.36      6.11      5.28    -27.12     -3.98     -1.49      0.00     -8.79     -0.28      0.00      0.00    -26.91
 A:ASN_472         3.96      5.91      0.96    -67.39     -2.87     -3.59      0.00     -3.85     -0.39     -0.06     -1.85    -69.17
 A:THR_473         8.41      4.98      6.63    -30.14     -1.79     -2.85      0.00     -4.84     -0.34      0.00     -3.04    -22.99
 A:LEU_474         4.30      7.44      6.75    -25.55     -5.47      0.15      0.00     -7.07     -0.37      0.00      0.00    -19.82
 A:LEU_475         4.71      7.79      3.97    -30.17     -5.47      2.24      0.00    -12.65     -0.24      0.00      0.00    -29.81
 A:PHE_476         4.58      7.22      6.81    -29.43     -2.91      0.41      0.00     -8.00     -0.10     -0.37      0.00    -21.79
 A:GLU_477         2.95      4.16      7.42     27.09     -2.45    -84.53      0.00     -4.53     -2.02      0.00      0.00    -51.92
 A:TYR_478         3.70      4.39      5.41    -43.71     -5.72      0.19      0.00    -11.25     -0.39     -0.05      0.00    -47.43
 A:PHE_479         5.66     11.55      9.25    -18.58     -4.37      2.57      0.00    -12.74     -0.10     -0.15      0.00     -6.92
 A:PRO_480         5.40      9.95      5.79    -13.43     -4.97      1.39      0.00     -5.65     -0.01      0.00      0.00     -1.52
 A:GLY_481         1.31      5.20      0.21    -27.03     -3.31     -0.05      0.00     -2.31     -0.11      0.00      0.00    -26.08
 A:ILE_482         1.82     14.10     11.54    -28.26     -6.92      0.39      0.00    -10.93     -0.12      0.00      0.00    -18.39
 A:LEU_483         5.38      8.66      6.24    -29.29     -8.42      2.83      0.00    -10.24     -0.18      0.00      0.00    -25.03
 A:SER_484         2.40      2.85      0.40    -28.46     -4.97      1.49      0.00     -4.93     -0.49      0.00     -2.23    -33.94
 A:ILE_485         1.29     10.16     12.11    -22.30     -7.55      2.57      0.00    -13.61     -0.14      0.00      0.00    -17.46
 A:ALA_486         0.98      4.30      3.38    -31.17     -4.31      0.84      0.00     -5.42     -0.21      0.00      0.00    -31.60
 A:GLU_487         4.21      6.75      5.24     42.68     -4.88    -91.96      0.00     -6.36     -1.10      0.00      0.00    -45.44
 A:GLU_488         2.64     10.11      6.22     34.39     -6.53    -86.41      0.00     -6.75     -2.31      0.00      0.00    -48.64
 A:SER_489         2.90      3.97      3.93    -25.76     -1.30     -4.01      0.00     -3.21     -0.43      0.00     -4.59    -28.51
 A:THR_490         2.72     12.81      1.93    -29.50      1.61      0.71      0.00     -3.40     -1.25      0.00     -4.79    -19.17
 A:GLU_491         4.09      8.05     10.06     57.18     -0.69   -107.04      0.00     -1.48     -0.02      0.00      0.00    -29.86
 A:TRP_492         4.25     11.40      3.90    -32.74     -5.21     -1.17      0.00    -11.61     -0.45     -0.00      0.00    -31.63
 A:GLU_493         3.54     12.06      9.80     39.80     -0.37    -92.48      0.00     -1.15     -0.00      0.00      0.00    -28.79
 A:LYS_494         2.64     10.13      4.95    -80.54     -4.24     36.39      0.00      0.00     -0.80      0.00      0.00    -31.47
 A:VAL_495         2.30      5.39      5.56    -28.30     -5.85      0.92      0.00     -8.21     -0.79      0.00      0.00    -28.98
 A:SER_496         3.70      3.43      1.32    -24.91     -1.15     -0.65      0.00     -4.70     -1.31      0.00     -3.43    -27.69
 A:ARG_497         4.43     18.69     11.27   -110.93     -1.44     56.55      0.00     -4.40     -1.18     -0.05      0.00    -27.06
 A:PRO_498         3.35     11.25      3.27    -16.74     -4.51      0.72      0.00     -5.76     -0.25      0.00      0.00     -8.67
 A:VAL_499         2.10      7.39      5.93    -22.67     -2.59     -0.87      0.00     -6.82     -0.10      0.00      0.00    -17.64
 A:TYR_500         3.57      7.32      5.19    -32.68      4.53     -3.72      0.00     -4.52     -0.01      0.00      0.00    -20.33
 A:ASP_501         2.70      5.15     -3.79     29.20     -2.39    -87.53      0.00     -2.42     -0.47      0.00      0.00    -59.56
 A:GLY_502         2.65      4.28     -1.16    -33.57     -0.05     -0.51      0.00     -0.68     -0.34      0.00      0.00    -29.38
 A:GLY_503         1.52      1.94     -1.50    -32.92     -1.30      0.90      0.00     -1.79     -0.31      0.00      0.00    -33.46
 A:LEU_504         1.85     11.47      3.68    -26.33     -9.51      0.97      0.00    -12.55     -0.25      0.00      0.00    -30.67
 A:GLY_505         0.68      5.30     -0.46    -30.30     -1.17     -2.90      0.00     -2.13     -0.10      0.00      0.00    -31.09
 A:PHE_506         3.54      6.97      7.85    -27.46     -4.84     -0.68      0.00    -10.76     -0.05     -0.06      0.00    -25.50
 A:ASN_507         0.85      8.35      1.95    -67.22     -2.50      0.21      0.00     -3.60     -0.48     -0.37     -4.25    -67.05
 A:LEU_508         5.19     12.90      6.46    -29.42    -10.11     -0.35      0.00    -12.78     -0.20      0.00      0.00    -28.31
 A:LYS_509         1.57      8.72      4.21    -97.01     -8.49     49.62      0.00      0.00     -1.61      0.00      0.00    -43.00
 A:TRP_510         6.89     11.90      7.05    -40.52     -7.10      5.20      0.00    -13.23     -0.52     -0.10      0.00    -30.43
 A:ASP_511         1.38      6.30      4.91     40.98     -4.19    -96.86      0.00     -2.73     -1.20      0.00      0.00    -51.42
 A:MET_512         1.38      6.56      5.76    -34.18     -6.09      1.00      0.00     -9.43     -0.28      0.00      0.00    -35.28
 A:GLY_513         1.36      3.37      1.00    -29.99     -1.37     -1.39      0.00     -1.19     -0.35      0.00      0.00    -28.56
 A:TRP_514         5.66      6.69      3.94    -34.40    -10.57      1.17      0.00    -13.72     -0.65     -0.26      0.00    -42.14
 A:MET_515         5.22     11.76      4.73    -29.38     -9.81     -1.06      0.00    -12.80     -0.19      0.00      0.00    -31.52
 A:HIS_516         3.15     10.05      5.51    -35.63     -3.66     -0.85      0.00     -2.69     -0.38      0.00      0.00    -24.50
 A:ASP_517         1.18      4.98     -0.25     52.21     -3.69   -108.55      0.00     -2.80     -0.34      0.00      0.00    -57.26
 A:MET_518         2.15      9.24      6.98    -33.62     -9.20      0.88      0.00    -10.39     -0.29      0.00      0.00    -34.26
 A:LEU_519         5.01      6.90      6.31    -27.99     -8.03      1.60      0.00     -8.78     -0.22      0.00      0.00    -25.21
 A:ASP_520         2.46      6.10      1.31     43.26     -1.20   -104.48      0.00     -2.75     -0.32      0.00      0.00    -55.63
 A:TYR_521         3.17      5.44      5.12    -40.96     -6.32      2.38      0.00    -11.34     -0.33     -0.18      0.00    -43.01
 A:PHE_522         3.69      5.05      8.23    -29.01     -5.32      2.03      0.00    -11.26     -0.37     -0.18      0.00    -27.16
 A:ASN_523         3.96      8.37      3.22    -62.58     -1.25     -4.20      0.00     -2.44     -0.20      0.00     -0.03    -55.14
 A:ILE_524         3.81      8.08      8.03    -24.12     -1.31      1.69      0.00     -6.78     -0.37      0.00      0.00    -10.96
 A:ASP_525         3.62      7.62      2.01     29.55     -0.34    -80.00      0.00     -3.73     -0.56      0.00      0.00    -41.82
 A:PRO_526         5.76     12.57      4.75    -14.89     -4.21     -0.75      0.00     -7.96     -0.05      0.00      0.00     -4.79
 A:TYR_527         4.59      5.96      2.31    -34.11      3.49     -1.99      0.00     -4.44     -0.50     -0.08      0.00    -24.77
 A:PHE_528         8.33      9.21      6.02    -32.05      2.72     -0.39      0.00     -6.62     -0.36     -0.06      0.00    -13.19
 A:ARG_529         4.58     11.86      8.08   -128.05     -9.82     58.44      0.00    -10.82     -1.74     -0.14      0.00    -67.61
 A:GLN_530         3.73      7.47      2.14    -70.83     -3.42     -2.12      0.00     -5.19     -0.24     -0.83      0.00    -69.28
 A:TYR_531         4.11      9.57      4.53    -34.76      1.17     -3.73      0.00     -4.39     -0.14     -0.82      0.00    -24.47
 A:HIS_532         2.70     14.53      3.17    -34.36     -3.21     -2.86      0.00     -3.64     -0.36     -0.00      0.00    -24.03
 A:GLN_533         5.63     13.73      3.73    -66.20     -6.09     -0.35      0.00     -4.13     -0.40     -0.04     -1.11    -55.22
 A:ASN_534         3.64      6.01     -1.60    -61.73     -1.65     -2.05      0.00     -1.98     -0.17     -0.02     -4.56    -64.10
 A:ASN_535         2.62      3.17     -1.14    -63.25     -6.27     -0.46      0.00     -3.70     -0.25     -0.02     -4.70    -73.99
 A:VAL_536         1.60      6.47      3.91    -28.66     -2.35      0.42      0.00     -8.70     -0.18      0.00      0.00    -27.49
 A:THR_537         3.07      9.75      0.37    -27.43     -1.02     -0.40      0.00     -4.44     -0.14      0.00     -3.97    -24.23
 A:PHE_538         5.69      9.18      4.11    -29.94      4.02      0.83      0.00     -5.39     -0.21     -0.00      0.00    -11.71
 A:SER_539         2.79      3.06      2.10    -27.81     -1.72      0.07      0.00     -4.41     -0.30      0.00     -2.69    -28.91
 A:MET_540         2.02      9.45      6.15    -24.90     -6.22     -0.49      0.00    -10.42     -0.10      0.00      0.00    -24.52
 A:LEU_541         1.34     12.09      3.98    -27.29     -2.09     -1.16      0.00     -4.31     -0.14      0.00      0.00    -17.58
 A:TYR_542         3.57      6.42      3.88    -40.74      0.34     -0.15      0.00     -6.81     -0.72     -0.05      0.00    -34.26
 A:TYR_543         3.83      6.11      5.93    -32.47     -4.36      1.28      0.00    -12.16     -0.18     -0.20      0.00    -32.21
 A:TYR_544         4.70      5.65      8.55    -35.30     -1.35      0.76      0.00     -7.44     -0.25     -0.22      0.00    -24.89
 A:ASN_545         3.01      8.12      2.83    -53.70     -1.55     -4.54      0.00     -2.27     -0.13     -0.00     -3.63    -51.85
 A:GLU_546         2.44      5.85      5.17     31.19     -6.43    -86.49      0.00     -4.05     -1.78      0.00      0.00    -54.09
 A:ASN_547         1.49      6.47      1.05    -63.45     -4.90     -3.00      0.00     -4.31     -0.67     -0.28     -4.28    -71.86
 A:PHE_548         3.82     10.97      8.91    -29.57     -4.51      2.24      0.00    -10.24     -0.12     -0.25      0.00    -18.75
 A:MET_549         5.01      9.11      6.87    -31.87     -9.58     -0.10      0.00    -13.79     -0.15      0.00      0.00    -34.50
 A:LEU_550         1.53      7.01      5.95    -30.22     -7.10      3.57      0.00     -9.20     -0.24      0.00      0.00    -28.70
 A:ALA_551         2.31      5.42      4.76    -26.63     -4.53     -0.61      0.00     -5.77     -0.01      0.00      0.00    -25.05
 A:LEU_552         1.35      9.04      8.65    -29.20     -7.39      2.99      0.00    -13.62     -0.15      0.00      0.00    -28.33
 A:SER_553         1.56      4.82      2.83    -22.53     -3.54     -3.31      0.00     -5.47     -0.15      0.00     -3.59    -29.36
 A:HIP_554         7.00     12.33      8.18   -125.77     -7.32     76.58      0.00     -6.90     -1.75     -0.00      0.00    -37.65
 A:ASP_555         5.99      5.94      3.58     42.97      0.58    -98.00      0.00     -2.79     -1.36      0.00      0.00    -43.08
 A:GLU_556         1.40      6.84      6.51     39.99     -0.23    -94.23      0.00     -4.96     -1.59      0.00      0.00    -46.29
 A:ILE_557         5.34     13.76     11.32    -27.75     -8.83      2.62      0.00    -10.52     -0.19      0.00      0.00    -14.23
 A:VAL_558         2.06     13.88      4.05    -29.09     -5.99      0.99      0.00     -7.31     -0.12      0.00      0.00    -21.52
 A:HIE_559         2.27     12.57      3.53    -33.98     -3.44     -3.48      0.00     -1.94     -0.16     -0.01      0.00    -24.64
 A:GLY_560         1.58      3.91     -1.09    -27.53     -0.57     -2.75      0.00     -0.43     -0.49      0.00      0.00    -27.36
 A:LYS_561         4.49     10.76      2.37   -107.05     -1.01     52.67      0.00      0.00     -2.67      0.00      0.00    -40.44
 A:SER_562         1.93      7.84     -0.20    -19.90     -2.65     -0.17      0.00     -1.41     -0.58      0.00     -1.52    -16.65
 A:ASN_563         2.52      4.40      3.88    -64.39     -5.15     -1.95      0.00     -4.21     -0.52     -0.00     -0.13    -65.56
 A:MET_564         1.67      9.89      7.51    -29.14     -9.52     -0.45      0.00    -13.59     -0.18      0.00      0.00    -33.80
 A:LEU_565         2.89     15.59      6.75    -28.25     -9.52      0.38      0.00     -9.65     -0.13      0.00      0.00    -21.92
 A:GLY_566         0.37      3.23      0.46    -30.22     -2.28     -2.27      0.00     -1.23     -0.10      0.00      0.00    -32.03
 A:LYS_567         2.85     12.98      7.22    -92.03     -7.71     44.22      0.00      0.00     -0.96      0.00      0.00    -33.42
 A:MET_568         2.12      6.60      9.50    -20.01     -8.46     -1.93      0.00     -9.02     -0.48      0.00      0.00    -21.68
 A:PRO_569         1.81      9.44      2.36    -17.04     -4.88      1.47      0.00     -5.08     -0.13      0.00      0.00    -12.04
 A:GLY_570         1.55      3.94     -1.24    -24.22     -1.42     -1.20      0.00     -0.90     -0.28      0.00      0.00    -23.76
 A:ASP_571         3.65      3.33     -2.92     21.57     -1.24    -77.30      0.00     -1.62     -0.75      0.00      0.00    -55.28
 A:GLU_572         4.13     10.08      5.82     27.89     -1.15    -81.49      0.00     -2.44     -0.23      0.00      0.00    -37.38
 A:TRP_573         6.39      8.69      5.54    -39.42     -3.27      1.46      0.00     -8.20     -0.67     -0.10      0.00    -29.60
 A:GLN_574         1.71      8.01      4.97    -70.48     -3.18     -2.96      0.00     -5.13     -0.52     -0.00      0.00    -67.56
 A:LYS_575         1.91     12.16      8.27    -84.58     -8.49     37.09      0.00      0.00     -0.84      0.00      0.00    -34.47
 A:TYR_576         5.22      6.90      5.56    -38.36     -5.88      1.08      0.00     -9.22     -0.38     -0.12      0.00    -35.19
 A:ALA_577         2.95      4.06      3.61    -32.20     -3.87     -0.03      0.00     -5.47     -0.25      0.00      0.00    -31.21
 A:ASN_578         1.13      6.16      0.54    -66.57     -5.90     -0.64      0.00     -5.40     -1.01     -0.00     -0.20    -71.88
 A:VAL_579         3.81      4.55      5.04    -25.99     -4.71      1.11      0.00     -9.41     -0.23      0.00      0.00    -25.82
 A:ARG_580         3.62      9.72     19.72   -128.32     -7.03     54.58      0.00    -10.37     -1.89     -0.10      0.00    -60.08
 A:ALA_581         1.84      2.68      3.78    -33.68     -4.30      0.01      0.00     -4.66     -0.26      0.00      0.00    -34.59
 A:LEU_582         4.68     13.36      5.88    -32.75     -7.03      1.23      0.00    -12.48     -0.31      0.00      0.00    -27.42
 A:PHE_583         4.86      8.17      7.36    -34.09     -3.59      3.49      0.00    -16.06     -0.20     -0.08      0.00    -30.15
 A:THR_584         1.67      5.89      4.83    -32.53     -2.11     -1.62      0.00     -8.07     -0.38      0.00     -2.99    -35.32
 A:TYR_585         5.28      4.19      5.09    -36.61     -3.28      4.13      0.00    -10.76     -0.45     -0.49      0.00    -32.91
 A:MET_586         5.73      5.38      7.07    -29.33     -9.90      0.17      0.00    -14.29     -0.25      0.00      0.00    -35.44
 A:TYR_587         9.57      6.23      8.52    -43.07     -5.72      0.25      0.00    -11.23     -0.30     -0.41      0.00    -36.16
 A:THR_588         3.03     13.58     -0.13    -34.07     -3.82     -1.04      0.00     -7.26     -0.61      0.00     -3.34    -33.66
 A:HIS_589         2.92     10.79      3.84    -29.84     -4.38      2.67      0.00     -6.41     -0.63     -0.47      0.00    -21.51
 A:PRO_590         4.09      9.55      6.44    -16.31     -6.40      0.86      0.00     -8.75     -0.10      0.00      0.00    -10.62
 A:GLY_591         0.71      1.62     -0.26    -25.01     -4.58      0.88      0.00     -2.08     -0.26      0.00      0.00    -28.98
 A:LYS_592         4.67      8.57      4.94    -99.53     -4.48     47.53      0.00      0.00     -1.97      0.00      0.00    -40.27
 A:LYN_593         2.81     13.94      4.78    -36.29     -8.49      3.86      0.00      0.00     -0.93      0.00      0.00    -20.33
 A:THR_594         2.28      7.17      4.26    -25.61     -6.54     -0.42      0.00     -6.77     -0.67      0.00     -4.23    -30.54
 A:MET_595         2.25      9.12      4.00    -30.65     -9.02      1.68      0.00    -13.26     -0.23      0.00      0.00    -36.11
 A:PHE_596         4.35      9.64      4.41    -28.87     -7.19      2.73      0.00    -14.83     -0.12     -0.22      0.00    -30.09
 A:MET_597         1.60      7.37      3.99    -29.49    -11.37      1.17      0.00    -15.47     -0.23      0.00      0.00    -42.44
 A:SER_598         2.80      7.41     -0.20    -22.16     -5.66      0.18      0.00     -5.13     -0.70      0.00     -4.59    -28.04
 A:MET_599         1.68      8.35      4.19    -24.71     -8.43     -0.27      0.00    -14.42     -0.23      0.00      0.00    -33.83
 A:GLU_600         3.50      4.49      5.13     25.14     -0.58    -76.56      0.00     -7.18     -1.43      0.00      0.00    -47.50
 A:PHE_601         5.18      8.97      4.03    -28.98     -7.73      1.87      0.00    -11.11     -0.22     -0.21      0.00    -28.19
 A:GLY_602         2.81      5.70     -0.82    -29.20     -3.08      0.26      0.00     -2.39     -0.18      0.00      0.00    -26.92
 A:GLN_603         2.58      9.97      0.91    -65.36     -9.61      1.85      0.00     -5.66     -0.30     -0.00      0.00    -65.63
 A:TRP_604         7.99      7.80      3.82    -33.65     -6.24      0.70      0.00     -7.31     -0.01     -0.12      0.00    -27.01
 A:SER_605         2.67      2.50      2.49    -27.11     -1.79      0.80      0.00     -1.87     -0.30      0.00     -2.89    -25.51
 A:GLU_606         2.27      7.70      6.38     31.23     -4.77    -82.95      0.00     -4.27     -0.85      0.00      0.00    -45.28
 A:TRP_607         7.11      9.65      5.76    -35.42     -8.12      1.61      0.00    -13.10     -0.24     -0.50      0.00    -33.26
 A:ASN_608         2.40      7.90      4.41    -65.10     -4.22      0.40      0.00     -2.17     -0.16     -0.00     -0.06    -56.61
 A:VAL_609         3.87      8.13      3.71    -20.21     -5.43     -1.59      0.00     -6.94     -0.05      0.00      0.00    -18.52
 A:TRP_610         7.50      8.45     10.23    -35.55     -7.14     -0.61      0.00    -10.32     -0.22     -0.21      0.00    -27.86
 A:GLY_611         0.81      2.43      0.38    -31.34     -2.32      1.48      0.00     -0.97     -0.06      0.00      0.00    -29.59
 A:ASP_612         4.38      5.95     -6.49     36.84     -2.89    -91.15      0.00     -3.03     -0.06      0.00      0.00    -56.45
 A:LEU_613         3.23     11.93      7.51    -27.27     -6.21     -0.69      0.00    -10.23     -0.16      0.00      0.00    -21.89
 A:GLU_614         5.36      5.64     11.16     19.08     -2.24    -76.35      0.00     -4.56     -1.32      0.00      0.00    -43.23
 A:TRP_615        11.62      7.93      5.06    -40.04     -6.21      2.58      0.00    -11.16     -0.33     -0.46      0.00    -31.01
 A:HIP_616         2.85     13.44      6.84   -106.12     -1.46     59.63      0.00     -2.94     -1.25     -0.00      0.00    -29.00
 A:LEU_617         3.10     10.27      4.94    -28.74     -4.78      0.33      0.00     -7.80     -0.26      0.00      0.00    -22.95
 A:LEU_618         4.41      8.95      4.77    -29.46     -1.17     -0.10      0.00     -7.03     -0.21      0.00      0.00    -19.84
 A:GLN_619         3.53     10.50      6.42    -66.60      2.30     -6.70      0.00     -2.32     -0.21     -0.00      0.00    -53.08
 A:TYR_620         4.34      5.83      5.08    -36.52      2.75     -1.60      0.00     -5.55     -0.25     -0.00      0.00    -25.91
 A:GLU_621         1.46      9.39      5.26     41.13     -1.54    -83.56      0.00     -3.31     -0.16      0.00      0.00    -31.33
 A:PRO_622         3.29     11.00      8.03    -16.30     -3.30      0.24      0.00     -5.97     -0.12      0.00      0.00     -3.13
 A:HIS_623         6.55      8.82      6.80    -37.41     -9.62      0.25      0.00     -7.42     -0.41     -0.00      0.00    -32.43
 A:GLN_624         5.50      6.77      5.82    -66.47     -2.95     -3.38      0.00     -4.08     -0.34     -0.00     -0.02    -59.14
 A:GLN_625         1.02      7.86      3.23    -66.90     -4.51     -4.56      0.00     -4.57     -0.28     -0.00      0.00    -68.70
 A:LEU_626         2.56      7.42      4.76    -29.12     -6.19      0.91      0.00     -9.22     -0.30      0.00      0.00    -29.17
 A:LYS_627         2.60      8.37      2.55    -90.84     -2.18     43.35      0.00      0.00     -0.40      0.00      0.00    -36.54
 A:GLN_628         5.26      8.53      4.56    -71.31      0.61     -2.17      0.00     -3.15     -0.78     -0.00     -0.08    -58.51
 A:PHE_629         5.26      6.95      5.07    -29.93     -5.59     -0.53      0.00    -13.85     -0.25     -0.12      0.00    -32.99
 A:PHE_630         7.05      6.14      5.71    -34.67     -8.02      1.00      0.00    -12.37     -0.33     -0.19      0.00    -35.66
 A:THR_631         2.83      4.80      5.57    -30.86     -0.47     -2.42      0.00     -4.86     -0.34      0.00     -2.92    -28.68
 A:ASP_632         4.68      6.87     -4.70     37.19     -3.03    -92.99      0.00     -3.13     -0.99      0.00      0.00    -56.09
 A:LEU_633         2.65      7.75      4.67    -29.20     -6.20      0.10      0.00    -11.07     -0.30      0.00      0.00    -31.59
 A:ASN_634         3.01      5.18      0.57    -67.54     -7.69      1.69      0.00     -4.18     -0.55     -0.55     -0.30    -70.35
 A:ALA_635         1.49      3.27      2.91    -30.29     -2.23     -1.39      0.00     -2.55     -0.13      0.00      0.00    -28.91
 A:LEU_636         2.93      9.43      5.41    -29.38     -5.23     -0.72      0.00     -9.76     -0.32      0.00      0.00    -27.65
 A:TYR_637         7.99      4.89      4.06    -35.22     -9.05      3.40      0.00    -10.51     -0.29     -0.05      0.00    -34.79
 A:GLN_638         3.59      4.90      4.00    -66.22     -4.89     -3.69      0.00     -3.90     -0.26     -0.00     -0.23    -66.68
 A:GLN_639         2.74      6.95      7.64    -61.58     -0.38     -6.91      0.00     -3.25     -0.49      0.00      0.00    -55.28
 A:GLU_640         3.64      6.83      7.06     41.18      0.04    -85.50      0.00     -6.79     -1.84      0.00      0.00    -35.38
 A:PRO_641         4.83     11.33      5.03    -20.12     -3.86      1.12      0.00     -6.32     -0.37      0.00      0.00     -8.36
 A:ALA_642         2.26      4.96      2.19    -28.01     -4.78      0.42      0.00     -5.99     -0.08      0.00      0.00    -29.02
 A:LEU_643         4.60      7.31      4.71    -30.13     -3.95      1.49      0.00    -10.65     -0.16      0.00      0.00    -26.79
 A:TYR_644         8.56      9.99      7.45    -38.81     -3.06     -0.36      0.00     -9.92     -0.24     -0.00      0.00    -26.39
 A:THR_645         2.17      6.82     -0.15    -24.69     -2.70     -0.45      0.00     -4.23     -0.26      0.00     -3.62    -27.12
 A:HIS_646        29.91     26.16     13.29    -37.51     -6.28      9.02      0.00     -5.78     -0.73     -0.00      0.00     28.06
 A:ASP_647         5.62     14.68      3.64     28.75      0.53    -85.13      0.00     -3.28     -2.67      0.00      0.00    -37.85
 A:PHE_648         4.74      5.38      4.87    -30.03     -3.63      0.89      0.00     -8.27     -0.01     -0.24      0.00    -26.29
 A:GLU_649         3.41      2.91      5.78     32.15     -0.17    -88.94      0.00     -3.95     -0.40      0.00      0.00    -49.22
 A:TYR_650         2.47      7.52      3.74    -29.06      3.64     -4.95      0.00     -4.59     -0.10     -0.14      0.00    -21.46
 A:HIE_651         3.58      9.76      6.36    -35.75     -3.01     -2.57      0.00     -2.80     -0.38     -0.19      0.00    -24.99
 A:GLY_652         0.94      3.31      0.46    -30.83     -2.86     -0.42      0.00     -2.32     -0.16      0.00      0.00    -31.89
 A:PHE_653         1.11      7.73      6.56    -26.87     -3.98      0.86      0.00    -10.99     -0.12     -0.64      0.00    -26.35
 A:GLU_654         2.61      7.63      6.80     21.63     -2.38    -76.94      0.00     -3.67     -1.45      0.00      0.00    -45.77
 A:TRP_655         4.32      9.88      8.79    -32.53     -6.50     -1.24      0.00    -11.63     -0.01     -0.69      0.00    -29.61
 A:ILE_656         2.72     11.74     10.51    -22.68     -2.37     -2.03      0.00     -8.57     -0.12      0.00      0.00    -10.81
 A:ASP_657         1.69      5.38      2.76     15.82     -1.72    -75.34      0.00     -3.03     -1.27      0.00      0.00    -55.72
 A:CYS_658         3.22      7.24     -0.63    -25.88     -3.83     -2.02      0.00     -3.95     -0.27      0.00      0.00    -26.11
 A:ASN_659         1.72      7.67      0.38    -50.53      2.93     -7.08      0.00     -1.55     -0.48     -0.00     -4.06    -51.00
 A:ASP_660        25.65     17.09      7.04      0.89      1.37    -66.35      0.00     -4.03     -0.85      0.00      0.00    -19.19
 A:ASN_661         5.52     10.69      5.93    -67.12     -1.06     -1.23      0.00     -3.04     -0.39     -0.04     -4.14    -54.89
 A:THR_662         1.47      7.50     -0.10    -25.13      0.41     -4.42      0.00     -2.82     -0.05      0.00     -3.06    -26.21
 A:HIS_663         6.06      8.06      5.66    -29.03     -3.67     -4.17      0.00     -3.42     -0.30     -0.00      0.00    -20.81
 A:SER_664         2.54      4.48      4.62    -25.70     -4.12     -1.31      0.00     -4.03     -0.36      0.00     -3.96    -27.85
 A:VAL_665         0.86      8.73      3.02    -23.22     -5.09     -0.19      0.00     -7.38     -0.03      0.00      0.00    -23.29
 A:VAL_666         8.38      9.14      3.45    -30.56     -6.43      1.14      0.00     -7.84     -0.23      0.00      0.00    -22.95
 A:SER_667         0.60      6.78      3.11    -27.56     -5.55      0.88      0.00     -5.46     -0.31      0.00     -3.17    -30.69
 A:PHE_668         2.97      7.66      6.94    -30.72     -5.56      2.22      0.00    -12.13     -0.24     -0.05      0.00    -28.92
 A:LEU_669         1.39      7.05      8.40    -26.83     -5.90      0.35      0.00    -10.53     -0.20      0.00      0.00    -26.27
 A:ARG_670         1.83     13.29     13.01   -144.69     -9.14     64.15      0.00     -9.87     -2.87     -0.00      0.00    -74.30
 A:ARG_671         4.61      9.00      7.87   -128.36     -4.78     57.91      0.00     -7.34     -1.71     -0.20      0.00    -63.00
 A:SER_672         5.32      8.47     -2.57    -19.92     -3.49     -0.37      0.00     -4.55     -0.20      0.00     -1.73    -19.04
 A:ASP_673         4.25      6.56     -1.43     43.26     -0.83    -95.55      0.00     -1.48     -0.62      0.00      0.00    -45.85
 A:ASP_674         1.67      3.92      4.21     44.08      1.75    -95.03      0.00     -2.59     -0.69      0.00      0.00    -42.68
 A:PRO_675         2.63     12.98      3.23    -13.69     -2.44     -0.65      0.00     -2.16     -0.11      0.00      0.00     -0.21
 A:ASN_676         1.98      4.44      0.86    -52.37     -2.27     -4.31      0.00     -2.75     -0.40      0.00     -1.16    -55.99
 A:ASP_677         4.22      6.74      0.39     36.55     -0.76    -96.63      0.00     -2.71     -1.28      0.00      0.00    -53.47
 A:SER_678         1.14      7.28      5.83    -32.74     -3.78     -0.64      0.00     -3.39     -0.23      0.00     -4.55    -31.07
 A:LEU_679         2.70     10.57      6.19    -27.25     -8.73      0.21      0.00    -10.08     -0.20      0.00      0.00    -26.59
 A:VAL_680         1.48      8.99      4.91    -29.29     -4.07     -0.11      0.00     -9.42     -0.24      0.00      0.00    -27.75
 A:VAL_681         1.48     10.51      7.01    -30.56     -4.00      0.41      0.00    -10.73     -0.24      0.00      0.00    -26.11
 A:VAL_682         1.77      5.57      6.21    -29.03     -3.00      0.97      0.00     -8.40     -0.24      0.00      0.00    -26.15
 A:CYS_683         1.53      6.50      4.66    -29.86     -5.31      0.95      0.00     -5.14     -0.23      0.00      0.00    -26.89
 A:ASN_684         4.17      5.82      3.43    -67.31     -7.10     -0.11      0.00     -3.73     -0.54     -0.01     -0.18    -65.57
 A:PHE_685         2.36      8.46      5.85    -33.87     -4.97      2.15      0.00     -9.68     -0.35     -0.21      0.00    -30.27
 A:THR_686         1.91      8.61      1.98    -19.60     -1.68      0.93      0.00     -6.22     -0.28      0.00     -2.67    -17.01
 A:PRO_687         4.03      9.78      4.75     -9.93     -2.17     -1.85      0.00     -7.81      0.00      0.00      0.00     -3.20
 A:GLN_688         1.67      8.17      5.44    -49.86     -0.27     -4.66      0.00     -3.50     -0.23     -0.03     -0.69    -43.95
 A:PRO_689         3.01     11.31      4.37    -14.45     -1.95     -1.03      0.00     -5.18      0.00      0.00      0.00     -3.92
 A:HIE_690         6.28      8.30      5.90    -37.58     -7.21      0.65      0.00     -5.46     -0.25     -0.08      0.00    -29.46
 A:SER_691         3.25      5.54      3.93    -19.10     -2.52     -4.28      0.00     -2.06     -0.00      0.00     -3.44    -18.67
 A:HIS_692         7.77     10.85      6.27    -32.09     -1.32     -4.28      0.00     -2.35     -0.37      0.00      0.00    -15.52
 A:TYR_693         2.33      7.25      5.30    -39.24     -0.64      1.12      0.00     -8.46     -0.44     -0.05      0.00    -32.83
 A:ARG_694         3.41     10.82     10.76   -113.18     -5.26     46.11      0.00     -8.55     -1.81     -1.11      0.00    -58.81
 A:ILE_695         1.34     12.09     10.41    -29.16     -6.98      0.84      0.00     -8.65     -0.24      0.00      0.00    -20.37
 A:GLY_696         3.79      1.78     -0.72    -28.89     -3.52      0.42      0.00     -2.37     -0.09      0.00      0.00    -29.59
 A:VAL_697         3.46     10.01      5.32    -15.64     -6.13     -0.14      0.00     -9.62     -0.17      0.00      0.00    -12.90
 A:PRO_698         3.54      9.47      5.27    -11.75     -4.17     -1.51      0.00     -5.05     -0.00      0.00      0.00     -4.20
 A:GLU_699         2.30      6.19      5.44     26.98     -2.67    -82.20      0.00     -4.40     -0.21      0.00      0.00    -48.57
 A:ALA_700         1.60      4.93      4.12    -28.84      2.88     -1.59      0.00     -2.99     -0.01      0.00      0.00    -19.91
 A:GLY_701         1.71      3.83     -0.53    -33.03     -0.31     -0.15      0.00     -1.55     -0.13      0.00      0.00    -30.18
 A:TYR_702         4.40     12.96      4.07    -35.28     -4.78     -2.30      0.00     -7.40     -0.12     -0.23      0.00    -28.67
 A:TYR_703         4.66      6.12      7.41    -43.36     -5.85      0.46      0.00    -12.66     -0.45      0.00      0.00    -43.66
 A:VAL_704         4.04      7.04      3.62    -28.16     -2.80      1.17      0.00     -5.43     -0.22      0.00      0.00    -20.76
 A:GLU_705         2.58      6.82      8.58     12.88     -1.34    -72.11      0.00     -4.69     -1.56      0.00      0.00    -48.84
 A:LEU_706         3.24      8.69      7.75    -25.06     -4.50     -1.93      0.00     -8.10     -0.12      0.00      0.00    -20.02
 A:PHE_707         2.35      6.20      8.86    -28.59     -4.89      2.29      0.00    -10.66     -0.18     -0.00      0.00    -24.61
 A:ASN_708         3.28      8.02      3.32    -64.91     -2.91     -2.82      0.00     -3.81     -0.23     -0.00     -0.10    -60.17
 A:SER_709         2.49      4.27     -1.80    -25.42     -2.69      1.71      0.00     -5.26     -0.30      0.00     -4.20    -31.20
 A:ASP_710         2.83     10.82      4.73     13.83     -1.85    -71.67      0.00     -4.32     -2.22      0.00      0.00    -47.85
 A:ALA_711         1.44      5.38      3.40    -33.98     -2.04      0.33      0.00     -3.17     -0.23      0.00      0.00    -28.86
 A:LYS_712         3.47     15.10      5.69    -64.90     -1.44     21.35      0.00      0.00     -0.23      0.00      0.00    -20.96
 A:GLN_713         1.81      7.06      3.66    -64.92     -1.11     -4.33      0.00     -2.93     -0.11     -0.05     -0.12    -61.04
 A:TYR_714         3.43      6.45      4.77    -45.35      0.02      1.56      0.00    -10.24     -0.90     -0.06      0.00    -40.31
 A:GLY_715         0.56      4.43     -1.54    -32.93     -1.05     -0.81      0.00     -0.86     -0.26      0.00      0.00    -32.47
 A:GLY_716         0.48      4.67     -0.86    -30.65     -2.51     -2.68      0.00     -1.62     -0.12      0.00      0.00    -33.30
 A:SER_717         2.35      5.32     -0.33    -22.69      0.56     -0.46      0.00     -3.58     -0.95      0.00     -4.13    -23.91
 A:ASN_718         2.85     10.01      1.76    -61.20     -0.35     -3.81      0.00     -1.70     -0.29     -0.00     -0.10    -52.83
 A:MET_719         1.47      9.85      6.41    -31.55     -3.00      0.29      0.00     -7.80     -0.19      0.00      0.00    -24.53
 A:GLY_720         0.38      2.23      2.82    -27.32     -2.27     -1.89      0.00     -1.31     -0.00      0.00      0.00    -27.35
 A:ASN_721         1.84      7.20      0.63    -56.01     -0.01     -2.37      0.00     -2.37     -0.96      0.00     -1.90    -53.96
 A:LEU_722         2.37     14.61      3.07    -24.38      0.10     -2.37      0.00     -1.35     -0.29      0.00      0.00     -8.24
 A:GLY_723         1.32      1.48      0.06    -32.55      1.13     -0.94      0.00     -0.97     -0.49      0.00      0.00    -30.95
 A:GLY_724         2.54      2.63     -0.02    -31.79     -1.37     -1.04      0.00     -1.90     -0.02      0.00      0.00    -30.96
 A:LYS_725         2.65      9.78      3.52    -79.60     -5.35     35.53      0.00      0.00     -0.59      0.00      0.00    -34.05
 A:TRP_726         4.11      9.90      8.11    -32.10     -4.87     -2.51      0.00     -7.17     -0.16     -0.23      0.00    -24.91
 A:ALA_727         1.24      2.96      2.34    -29.36     -3.00     -1.19      0.00     -4.66     -0.13      0.00      0.00    -31.80
 A:ASP_728         0.87      6.10     -1.64     13.25     -1.19    -71.89      0.00     -2.24     -1.50      0.00      0.00    -58.24
 A:GLU_729         4.63      4.03      8.34     23.37      0.24    -77.41      0.00     -2.35     -0.00      0.00      0.00    -39.15
 A:TRP_730         4.07      9.97      5.38    -38.01     -1.84     -0.05      0.00     -5.59     -0.20     -1.11      0.00    -27.36
 A:SER_731         1.57      2.77     -3.35    -18.10     -1.27     -3.17      0.00     -1.90     -0.10      0.00     -2.64    -26.18
 A:PHE_732         2.52      7.50      5.28    -27.32      0.96      0.45      0.00     -6.61     -0.20     -0.36      0.00    -17.79
 A:HIE_733         5.63      9.98      3.99    -33.97     -3.46     -1.61      0.00     -3.42     -0.30     -0.34      0.00    -23.50
 A:ASN_734         2.76      7.07      2.62    -57.50      3.49     -8.69      0.00     -0.54     -0.01      0.00     -0.10    -50.89
 A:LYS_735         4.24      7.68      7.32    -69.86     -5.74     34.82      0.00      0.00     -0.35      0.00      0.00    -21.88
 A:PRO_736         3.20     12.84      5.26    -13.98     -3.72     -0.51      0.00     -3.45     -0.02      0.00      0.00     -0.38
 A:TYR_737         3.77      7.06      6.71    -37.51     -2.35     -0.94      0.00     -9.29     -0.17      0.00      0.00    -32.72
 A:SER_738         1.70      4.70     -0.86    -30.20     -6.23     -0.56      0.00     -5.11     -0.93      0.00     -4.26    -41.74
 A:LEU_739         2.78     13.38      6.31    -25.41     -6.89      1.47      0.00    -11.03     -0.24      0.00      0.00    -19.64
 A:ASP_740         4.91      8.26     -3.79     12.67     -3.54    -71.39      0.00     -3.67     -0.56      0.00      0.00    -57.10
 A:LEU_741         1.12     12.35      8.04    -33.67     -9.28      1.01      0.00     -9.29     -0.24      0.00      0.00    -29.96
 A:CYS_742         1.87      6.89     -0.42    -26.24     -6.13     -0.09      0.00     -3.55     -0.17      0.00      0.00    -27.83
 A:LEU_743         5.50     12.32      7.75    -14.94     -6.29     -0.54      0.00    -10.09     -0.24      0.00      0.00     -6.52
 A:PRO_744         1.73     13.58      5.60     -7.82     -5.19     -0.19      0.00     -9.15     -0.12      0.00      0.00     -1.57
 A:PRO_745         4.48      9.92      5.74    -11.47     -1.76      0.24      0.00     -9.09      0.00      0.00      0.00     -1.94
 A:LEU_746         1.32      9.02      6.22    -21.65     -8.67      0.51      0.00    -11.04     -0.15      0.00      0.00    -24.43
 A:ALA_747         1.78      5.09      3.10    -33.15     -4.59      0.08      0.00     -4.45     -0.22      0.00      0.00    -32.35
 A:VAL_748         0.73      4.82      3.98    -28.76     -6.57      0.20      0.00     -9.07     -0.24      0.00      0.00    -34.92
 A:LEU_749         3.41     11.30      7.11    -29.62     -7.08      1.14      0.00     -8.20     -0.24      0.00      0.00    -22.19
 A:ILE_750         0.70      9.63     10.16    -28.81     -5.39      0.89      0.00    -12.84     -0.30      0.00      0.00    -25.96
 A:LEU_751         3.11      5.43      5.67    -30.31     -4.51      0.98      0.00    -10.77     -0.24      0.00      0.00    -30.65
 A:LYS_752         1.68      7.58      2.71   -104.46      0.58     52.26      0.00      0.00     -2.44      0.00      0.00    -42.09
 A:LEU_753         3.97      9.20      4.83    -22.05     -5.17     -0.98      0.00     -7.81     -0.06      0.00      0.00    -18.06
 A:ASP_754         2.66      6.42      4.03     31.07      0.72    -82.86      0.00     -2.99     -0.95      0.00      0.00    -41.89
 A:PRO_755         2.24     12.22      4.61    -16.84     -2.21     -0.67      0.00     -4.59     -0.01      0.00      0.00     -5.25
 A:THR_756         2.44      5.85      0.62    -24.97      4.02     -0.76      0.00     -1.94     -0.75      0.00     -3.90    -19.39
 A:LYS_757         3.18      9.99      2.78    -64.11     -1.68     25.89      0.00      0.00     -0.10      0.00      0.00    -24.06
 A:VAL_758         2.68     10.51      5.18     -9.73      4.90     -2.20      0.00     -1.68     -0.00      0.00      0.00      9.66
 A:PRO_759         5.33     14.59      3.31      4.54      2.00     -3.81      0.00     -2.73      0.00      0.00      0.00     23.22
 
 NOW REPORTING THE ENERGY (KCAL/MOL): 
 COVALENT ENERGIES:
                BOND           ANGLE             TOR           TOTAL
     COV     2504.298448     6293.694056     3561.390954    12359.383458
     SGB    49318.566679   -20301.128006   -17557.767096    11459.671577
   TOTAL    51822.865126   -14007.433950   -13996.376142    23819.055035
    TIME        0.000s          0.000s          0.000s          0.000s   
 
 NONBONDED (INTRAMOLECULAR) ENERGIES:
                  14           SHORT            LONG           TOTAL
      LJ     4068.376831    -6427.459198     -372.604620    -2731.686987
    LIPO        0.000000    -4466.728049        0.000000    -4466.728049
      EL    21830.872530   -48044.834525     2543.670932   -23670.291063
     SGB   -17557.767096    21433.551727    -2308.896759     1566.887872
   TOTAL     8341.482265   -37505.470045     -137.830447   -29301.818227
    TIME        0.000s          0.000s          0.000s          0.000s   
 
 OTHER:
SGB SELF   -35571.324867
NONPOLAR        0.000000
PROT COR        0.000000
   HBOND     -369.074186
 PACKING      -34.370159
SelfCont     -292.607670
 
 SUM:
 SGB TOT    -4986.998322
SOLV TOT    -4986.998322
LIPO TOT    -4466.728049
  TOTALE  -24192.37297864    
 [NOTE: TOTAL ENERGY = COV_TOT + NB_TOT + OTHER - SGB_14|SGB_TOR]
 
 Preparing for first energy calculation ...
 
 
 NOW REPORTING THE ENERGY (KCAL/MOL): 
 COVALENT ENERGIES:
                BOND           ANGLE             TOR           TOTAL
     COV     2504.298448     6293.694056     3561.390954    12359.383458
     SGB    49318.566679   -20301.128006   -17557.767096    11459.671577
   TOTAL    51822.865126   -14007.433950   -13996.376142    23819.055035
    TIME        0.000s          0.000s          0.000s          0.000s   
 
 NONBONDED (INTRAMOLECULAR) ENERGIES:
                  14           SHORT            LONG           TOTAL
      LJ     4068.376831    -6427.459198     -372.604620    -2731.686987
    LIPO        0.000000    -4466.728049        0.000000    -4466.728049
      EL    21830.872530   -48044.834525     2543.670932   -23670.291063
     SGB   -17557.767096    21433.551727    -2308.896759     1566.887872
   TOTAL     8341.482265   -37505.470045     -137.830447   -29301.818227
    TIME        0.000s          0.000s          0.000s          0.000s   
 
 OTHER:
SGB SELF   -35571.324867
NONPOLAR        0.000000
PROT COR        0.000000
   HBOND     -369.074186
 PACKING      -34.370159
SelfCont     -292.607670
 
 SUM:
 SGB TOT    -4986.998322
SOLV TOT    -4986.998322
LIPO TOT    -4466.728049
  TOTALE  -24192.37297864    
 [NOTE: TOTAL ENERGY = COV_TOT + NB_TOT + OTHER - SGB_14|SGB_TOR]
 
 NOW REPORTING THE ENERGY (KCAL/MOL): 
 COVALENT ENERGIES:
                BOND           ANGLE             TOR           TOTAL
     COV     2504.298448     6293.694056     3561.390954    12359.383458
     SGB    49318.566679   -20301.128006   -17557.767096    11459.671577
   TOTAL    51822.865126   -14007.433950   -13996.376142    23819.055035
    TIME        0.000s          0.000s          0.000s          0.000s   
 
 NONBONDED (INTRAMOLECULAR) ENERGIES:
                  14           SHORT            LONG           TOTAL
      LJ     4068.376831    -6427.459198     -372.604620    -2731.686987
    LIPO        0.000000    -4466.728049        0.000000    -4466.728049
      EL    21830.872530   -48044.834525     2543.670932   -23670.291063
     SGB   -17557.767096    21433.551727    -2308.896759     1566.887872
   TOTAL     8341.482265   -37505.470045     -137.830447   -29301.818227
    TIME        0.000s          0.000s          0.000s          0.000s   
 
 OTHER:
SGB SELF   -35571.324867
NONPOLAR        0.000000
PROT COR        0.000000
   HBOND     -369.074186
 PACKING      -34.370159
SelfCont     -292.607670
 
 SUM:
 SGB TOT    -4986.998322
SOLV TOT    -4986.998322
LIPO TOT    -4466.728049
  TOTALE  -24192.37297864    
 [NOTE: TOTAL ENERGY = COV_TOT + NB_TOT + OTHER - SGB_14|SGB_TOR]
 TOTAL TIME ELAPSED: 5gqy-64982-mmgbsa-Complex-Full_System_-_Frame_1_-_preprocess_0          27.266s
Post-processing output...

  Processing output structure #1

Post-processing complete.


==============================================================================


==============================================================================

  Prime-MMGBSA: 5gqy-64982-mmgbsa-ReceptorSnapshot-Full System - Frame 1 - preprocessed_ligand

==============================================================================

  Prime version 6.4 (r117) Refine Structure: Energy calculation

==============================================================================

        

Using the following input parameters:

   ADD_MISSING_SIDE_CHAINS	no

   ENERGY_BREAKDOWN	yes

   LICENSE_HANDLE	1

   LIGAND	asl = atom.i_psp_Prime_MMGBSA_Ligand 1

   OPLS_VERSION	OPLS_2005

   SELECT	asl = atom.i_psp_Prime_MMGBSA_Selected 1

   SUPPRESS_PARTIAL_STRUCTURE_WARNINGS	yes


Number of CPU cores to use: 1


Using OPLS version OPLS_2005 for force-field parameters.


Pre-processing input

  Treating with residue ID check...

    Complete:  0 min  0 sec

  Treating with asl parsing...

    Complete:  0 min  0 sec

  Treating with naming consistency detection...

    Complete:  0 min  0 sec


 Random Number Seed Set to:   1398394980
 
 Contents of the control file:
   
   licensing handle 1
   file outdir "C:\Users\Smart Encoders\AppData\Local\Schrodinger\tmp\5gqy-64982-mmgbsa/"
   file datadir "C:\Program Files\Schrodinger2021-2\psp-v6.4\data/pop/"
   file vddir "C:\Program Files\Schrodinger2021-2\psp-v6.4\data/pop/"
   file tempdir "templates/"
   file protempdir "templates/"
   file usrtempdir "C:\Users\Smart Encoders\AppData\Local\Schrodinger\tmp\5gqy-64982-mmgbsa/"
   file gluefile "params.glue"
   file logfile stdout
   
   rand seed 0
   
   
   
   load simple 5gqy-64982-mmgbsa-ReceptorSnapshot-Full_System_-_Frame_1_-_p_0 Structure(2586)  het yes ions yes wat yes mse2met no sym no   highest_occ no     opls_version OPLS_2005 missing no
   
   
   constraints load_from_ct
   energy param solv vsgb2.0
   
   
   
   
   energy param nbcut2_nn  40.0
   energy param nbcut2_cn  40.0
   energy param nbcut2_cc  40.0
   
   energy param uselipo yes
   
   
   
   
   
   energy byres beg end interaction_energy yes
   
   struct atom_SASA all res
   
   
   
   write mae SWIG_OUTPUT_STRUCTURE
   finalize yes
   
 Random number seed reset to :            0
 
 Parameters chosen for PDB loading:
   All protein chains will be loaded.
   Sequence read from ATOM lines.
   Ions from PDB file INCLUDED.
   PDB file assumed to be experimental data.
   Waters from PDB file INCLUDED.
   HETATMs from PDB file INCLUDED.
   Hydrogens from PDB file INCLUDED.
   NO symmetry will be used.
   Atoms not in PDB file will NOT be optimized.
   Atomtyping Parameters (when reading directly from mae)
      OPLS Version OPLS_2005           
      Planarity       None
      Using Force Field Charges
      Not building in missing atoms from sidechains
 
 STARTING TO WORK ON FILE 
 5gqy-64982-mmgbsa-ReceptorSnapshot-Full_System_-_Frame_1_-_p_0
 Reading residue sequence from atoms in mae file
 
 Amino acid sequence, chain: A A:ILE_5      A:PRO_759   
    0 ILEB SER  ALA  ASP  GLN  VAL  ASN  GLN  ILE  ILE 
   10 TYR  ASN  LEU  HIE  HIP  ASP  PRO  PHE  GLU  ILE 
   20 LEU  GLY  CYS  HIE  LEU  LEU  GLU  GLU  GLY  LYS 
   30 ASN  THR  LYS  LYS  TRP  VAL  VAL  ARG  ALA  TYR 
   40 LEU  PRO  LYS  ALA  GLU  ALA  ALA  TRP  VAL  ILE 
   50 ARG  PRO  THR  GLU  ARG  LYS  GLU  ASP  PRO  MET 
   60 ASN  SER  VAL  HIE  HIE  PRO  ASN  PHE  PHE  GLU 
   70 CYS  ILE  ILE  GLU  THR  PRO  GLU  LEU  ASN  HID 
   80 TYR  GLN  LEU  LYS  VAL  LYS  GLU  GLY  GLU  HID 
   90 GLU  LYS  VAL  ILE  TYR  ASP  PRO  TYR  ALA  PHE 
  100 SER  SER  PRO  TYR  LEU  THR  ASP  GLU  ASP  ILE 
  110 TYR  LEU  PHE  SER  GLU  GLY  ASN  HIE  HIE  ARG 
  120 ILE  TYR  GLU  LYS  LEU  GLY  ALA  HIE  VAL  GLY 
  130 GLU  ILE  ASN  GLY  VAL  LYS  GLY  VAL  TYR  PHE 
  140 ALA  VAL  TRP  ALA  PRO  ASN  ALA  ARG  ASN  VAL 
  150 SER  VAL  ILE  GLY  ASP  PHE  ASN  ASN  TRP  ASP 
  160 GLY  ARG  GLU  HIE  GLN  MET  ARG  LYS  ARG  ASN 
  170 TYR  THR  ILE  TRP  GLU  LEU  PHE  VAL  PRO  GLU 
  180 ILE  GLY  SER  GLY  THR  VAL  TYR  LYS  TYR  GLU 
  190 ILE  LYS  ASN  SER  GLU  GLY  HIE  ILE  TYR  GLU 
  200 LYS  SER  ASP  PRO  TYR  GLY  PHE  TYR  ARG  GLU 
  210 VAL  ARG  PRO  ASN  THR  ALA  SER  ILE  VAL  VAL 
  220 ASP  ILE  ASP  ASN  ILE  TYR  GLN  TRP  HIP  ASP 
  230 GLU  GLU  TRP  LEU  GLU  LYS  ARG  ARG  ASN  SER 
  240 ASP  PRO  LEU  LYS  GLN  PRO  VAL  SER  VAL  TYR 
  250 GLU  VAL  HIE  LEU  GLY  SER  TRP  LEU  HIE  GLY 
  260 SER  SER  ALA  GLU  LYS  MET  PRO  LEU  LEU  ASN 
  270 GLY  GLU  ALA  ASP  PRO  VAL  ILE  VAL  SER  GLU 
  280 TRP  ASN  PRO  GLY  ALA  ARG  PHE  LEU  SER  TYR 
  290 TYR  GLU  LEU  ALA  GLU  LYS  LEU  ILE  PRO  TYR 
  300 VAL  LYS  ASP  MET  GLY  TYR  THR  HIE  ILE  GLU 
  310 LEU  LEU  PRO  ILE  ALA  GLU  HID  PRO  PHE  ASP 
  320 GLY  SER  TRP  GLY  TYR  GLN  VAL  THR  GLY  PHE 
  330 TYR  SER  PRO  THR  SER  ARG  PHE  GLY  ARG  PRO 
  340 GLU  ASP  PHE  MET  TYR  PHE  VAL  ASP  LYS  CYS 
  350 HIP  GLU  ASN  GLY  ILE  GLY  VAL  ILE  LEU  ASP 
  360 TRP  VAL  PRO  GLY  HIE  PHE  PRO  LYS  ASP  SER 
  370 HIE  GLY  LEU  ALA  TYR  PHE  ASP  GLY  THR  HID 
  380 LEU  TYR  GLU  HIE  ALA  ASP  PRO  ARG  ILE  GLY 
  390 GLU  HIE  LYS  GLU  TRP  GLY  THR  LEU  VAL  PHE 
  400 ASN  TYR  GLY  ARG  HIE  GLU  VAL  ARG  ASN  PHE 
  410 LEU  VAL  ALA  ASN  VAL  LEU  PHE  TRP  PHE  ASP 
  420 LYS  TYR  HIP  VAL  ASP  GLY  ILE  ARG  VAL  ASP 
  430 ALA  VAL  ALA  SER  MET  LEU  TYR  ARG  ASN  TYR 
  440 LEU  ARG  LYS  GLU  GLY  GLU  TRP  ILE  ALA  ASN 
  450 GLU  TYR  GLY  GLY  ASP  GLU  HID  ILE  GLU  ALA 
  460 VAL  SER  PHE  ILE  ARG  GLU  VAL  ASN  THR  LEU 
  470 LEU  PHE  GLU  TYR  PHE  PRO  GLY  ILE  LEU  SER 
  480 ILE  ALA  GLU  GLU  SER  THR  GLU  TRP  GLU  LYS 
  490 VAL  SER  ARG  PRO  VAL  TYR  ASP  GLY  GLY  LEU 
  500 GLY  PHE  ASN  LEU  LYS  TRP  ASP  MET  GLY  TRP 
  510 MET  HID  ASP  MET  LEU  ASP  TYR  PHE  ASN  ILE 
  520 ASP  PRO  TYR  PHE  ARG  GLN  TYR  HID  GLN  ASN 
  530 ASN  VAL  THR  PHE  SER  MET  LEU  TYR  TYR  TYR 
  540 ASN  GLU  ASN  PHE  MET  LEU  ALA  LEU  SER  HIP 
  550 ASP  GLU  ILE  VAL  HIE  GLY  LYS  SER  ASN  MET 
  560 LEU  GLY  LYS  MET  PRO  GLY  ASP  GLU  TRP  GLN 
  570 LYS  TYR  ALA  ASN  VAL  ARG  ALA  LEU  PHE  THR 
  580 TYR  MET  TYR  THR  HID  PRO  GLY  LYS  LYN  THR 
  590 MET  PHE  MET  SER  MET  GLU  PHE  GLY  GLN  TRP 
  600 SER  GLU  TRP  ASN  VAL  TRP  GLY  ASP  LEU  GLU 
  610 TRP  HIP  LEU  LEU  GLN  TYR  GLU  PRO  HID  GLN 
  620 GLN  LEU  LYS  GLN  PHE  PHE  THR  ASP  LEU  ASN 
  630 ALA  LEU  TYR  GLN  GLN  GLU  PRO  ALA  LEU  TYR 
  640 THR  HID  ASP  PHE  GLU  TYR  HIE  GLY  PHE  GLU 
  650 TRP  ILE  ASP  CYS  ASN  ASP  ASN  THR  HID  SER 
  660 VAL  VAL  SER  PHE  LEU  ARG  ARG  SER  ASP  ASP 
  670 PRO  ASN  ASP  SER  LEU  VAL  VAL  VAL  CYS  ASN 
  680 PHE  THR  PRO  GLN  PRO  HIE  SER  HID  TYR  ARG 
  690 ILE  GLY  VAL  PRO  GLU  ALA  GLY  TYR  TYR  VAL 
  700 GLU  LEU  PHE  ASN  SER  ASP  ALA  LYS  GLN  TYR 
  710 GLY  GLY  SER  ASN  MET  GLY  ASN  LEU  GLY  GLY 
  720 LYS  TRP  ALA  ASP  GLU  TRP  SER  PHE  HIE  ASN 
  730 LYS  PRO  TYR  SER  LEU  ASP  LEU  CYS  LEU  PRO 
  740 PRO  LEU  ALA  VAL  LEU  ILE  LEU  LYS  LEU  ASP 
  750 PRO  THR  LYS  VAL  PROE
 
 Nonbonded initialization ...
 Time for loading nb parameters:   0.000000000000000E+000
 Build extended structure ...
 Residue is truncated  A:HIS_646    making custom template
 Residue is truncated  A:ASP_660    making custom template
 Charged terminal template did not match, trying neutral terminal template for  A:PRO_759   
 Generating crosslinks ...
 Initialize 1/4 list ...
 Initialize parent/child list ...
 Initialize covalent pointers ...
 Initialize resinfo list ...
 Initialize special atoms ...
 Initialize rank list ...
 Initialize sparse atom list ...
 
 Times for various book-keeping steps:
     build   1.234s
     cross   0.047s
     child   0.016s
      iper   0.000s
       rev   0.016s
      info   0.000s
     resat   0.000s
      rank   0.000s
     covpt   0.000s
    sparse   0.016s
 
 Times for steps in loading structure:
           Load sequence    0.05s
    Initialize structure    1.36s
      Assign coordinates    0.05s
     Initialize symmetry    0.00s
 
 Preparing for first energy calculation ...
 
 Time for assigning nb parameters:    0.000s
 
 Number of protein chains       1
   Number of residues         755
       (charged)              181
        (polar)               281
       (glycine)               54
     (hydrophobic)            239
 
 Number of RNA chains           0
   Number of nucleotides        0
 Number of DNA chains           0
   Number of nucleotides        0
 
 Number of waters               0
 Number of ions                 0
 Number of HET                  0
 
 Number of atoms            12392
   [sparse atoms]            1038
 
 Number of bonds            12644
 Number of angles           22552
 Number of torsions         36374
 Number of 1/4s             32714
 
 Partial charges and molecular weights:
 WARNING:  Non-integer total charge:  -37.6000000000006     
 Chain ending in residue:  A:PRO_759   
  Protein chain            A     -37.6000   88409.4
 WARNING:  Non-integer total charge:  -37.6000000000006     
  Entire system                  -37.6000   88409.4
 
 Time for secondary structure initialization   0.000s
 
 Results of parameter assignment
    type    tot   time
    BOND  12644   0.00
    ANGL  22552   0.02
    TORS  36374   0.00
 
 Here are the parameters that will be used:
                      Solvent model   SGB
               Variable Dielectric:   ENABLED
                               LYS:    3.85
                               GLU:    2.78
                               ASP:    2.44
                               HIP:    2.86
                               HIS:    1.00
                               ARG:    2.11
                      Penalty terms   EXCLUDED
                Internal dielectric    1.00
                 Solvent dielectric   80.00
                 Ionic strength (M)    0.00
                 Debye length (Ang)     Inf
     Short NB cut (neutral/neutral)   10.00
      Long NB cut (neutral/neutral)   40.00
      Short NB cut (charge/neutral)   10.00
       Long NB cut (charge/neutral)   40.00
       Short NB cut (charge/charge)   15.00
        Long NB cut (charge/charge)   40.00
             Short NB cut (reduced)    6.00
              Long NB cut (reduced)   36.00
          Rotamer Frequency Scoring   OFF
 
 NOW REPORTING THE ENERGY (KCAL/MOL): 
 COVALENT ENERGIES:
                BOND           ANGLE             TOR           TOTAL
     COV     2501.966402     6283.976293     3534.516165    12320.458859
     SGB    49301.097110   -20396.103065   -17528.894326    11376.099720
   TOTAL    51803.063512   -14112.126772   -13994.378161    23696.558579
    TIME        0.000s          0.000s          0.000s          0.000s   
 
 NONBONDED (INTRAMOLECULAR) ENERGIES:
                  14           SHORT            LONG           TOTAL
      LJ     4043.669481    -6373.596364     -370.989721    -2700.916604
    LIPO        0.000000    -4430.798509        0.000000    -4430.798509
      EL    21751.872153   -47906.853916     2545.055629   -23609.926134
     SGB   -17528.894326    21462.918639    -2317.763057     1616.261256
   TOTAL     8266.647309   -37248.330150     -143.697149   -29125.379991
    TIME        0.000s          0.000s          0.000s          0.000s   
 
 OTHER:
SGB SELF   -35528.970132
NONPOLAR        0.000000
PROT COR        0.000000
   HBOND     -365.358879
 PACKING      -33.595753
SelfCont     -292.607670
 
 SUM:
 SGB TOT    -5007.714830
SOLV TOT    -5007.714830
LIPO TOT    -4430.798509
  TOTALE  -24120.45951925    
 [NOTE: TOTAL ENERGY = COV_TOT + NB_TOT + OTHER - SGB_14|SGB_TOR]
 Report energy breakdown by residues:
 INFO: the following energy terms include both contributions from
 each residue itself, and interactions between each residue with
 other residues. Thus the sum of energies by residues will not be
 equal to the total energy
      residue      bond     angle torsional        el        lj       sgb  nonpolar      lipo     hbond    pipack  selfcont       tot
 A:ILE_5           4.22      8.95     12.43    -46.14     -2.17     20.45      0.00     -7.49     -0.02      0.00      0.00     -9.77
 A:SER_6           0.50      4.58      1.77    -15.98      0.14     -2.07      0.00     -2.93     -0.44      0.00     -2.59    -17.02
 A:ALA_7           2.86      2.90      2.88    -23.44     -3.11     -2.40      0.00     -2.89     -0.14      0.00      0.00    -23.35
 A:ASP_8           4.23      5.15      1.20      4.27      5.39    -68.06      0.00     -2.35     -0.58      0.00      0.00    -50.75
 A:GLN_9           5.00      7.75      7.42    -73.80     -3.58     -1.57      0.00     -6.29     -0.50     -0.00     -0.36    -65.92
 A:VAL_10          3.01     11.04      7.06    -26.31     -5.15     -1.08      0.00     -9.35     -0.24      0.00      0.00    -21.02
 A:ASN_11          1.38      8.12      1.54    -57.83     -2.37     -7.12      0.00     -2.61     -0.17      0.00     -2.40    -61.46
 A:GLN_12          6.35      4.43      6.91    -71.73     -3.32     -1.83      0.00     -5.67     -0.78     -0.00      0.00    -65.64
 A:ILE_13          1.95     10.03     10.74    -25.71     -2.34     -2.06      0.00    -10.94     -0.23      0.00      0.00    -18.55
 A:ILE_14          2.03     16.99     10.20    -23.33     -3.82     -1.78      0.00     -7.39     -0.14      0.00      0.00     -7.25
 A:TYR_15          8.09      8.15      7.38    -32.25      0.99     -3.58      0.00     -5.03     -0.06      0.00      0.00    -16.31
 A:ASN_16          3.83      7.18      1.71    -55.12      1.33     -9.53      0.00     -1.69     -0.12      0.00     -0.01    -52.41
 A:LEU_17          5.77      7.94      5.65    -28.89     -1.16     -0.61      0.00     -4.35     -0.11      0.00      0.00    -15.75
 A:HIE_18          2.50      9.67      7.68    -36.05     -7.16     -4.57      0.00     -6.04     -0.20     -0.08      0.00    -34.26
 A:HIP_19          3.90     11.03     10.32    -96.03     -2.09     55.18      0.00     -1.90     -0.97     -0.09      0.00    -20.65
 A:ASP_20          4.38      8.23      4.34     40.04     -3.95    -87.14      0.00     -2.54     -0.22      0.00      0.00    -36.87
 A:PRO_21          2.71     12.55      5.37    -19.55     -3.64      1.22      0.00     -6.93     -0.27      0.00      0.00     -8.54
 A:PHE_22          2.92      6.83      4.41    -28.21     -2.92      0.20      0.00     -7.56     -0.07     -0.00      0.00    -24.40
 A:GLU_23          5.34      3.63      5.76     16.80      1.52    -70.61      0.00     -2.94     -1.16      0.00      0.00    -41.66
 A:ILE_24          1.96      9.18     11.21    -28.27     -5.33      0.40      0.00     -9.76     -0.43      0.00      0.00    -21.04
 A:LEU_25          2.79      7.71      4.83    -27.50     -8.11     -2.73      0.00    -12.83     -0.18      0.00      0.00    -36.02
 A:GLY_26          0.13      4.14     -0.60    -34.82     -1.82      1.18      0.00     -2.06     -0.24      0.00      0.00    -34.09
 A:CYS_27          0.96      2.01     -1.63    -22.59     -5.07     -3.39      0.00     -3.94     -0.12      0.00      0.00    -33.76
 A:HIE_28          4.25      9.28      7.45    -39.03     -6.46      1.36      0.00     -2.65     -0.34     -0.05      0.00    -26.18
 A:LEU_29          5.26      9.23      3.89    -21.25     -3.41     -4.15      0.00     -6.63     -0.00      0.00      0.00    -17.06
 A:LEU_30          2.36     10.13      8.42    -20.66     -4.19     -3.64      0.00     -5.94     -0.12      0.00      0.00    -13.64
 A:GLU_31          2.84     10.11     10.44      8.47     -0.86    -67.12      0.00     -2.49     -1.22      0.00      0.00    -39.83
 A:GLU_32          3.06      6.08      8.30     26.97     -2.61    -85.41      0.00     -1.63      0.00      0.00      0.00    -45.24
 A:GLY_33          4.20      4.01     -0.36    -22.73     -0.63     -4.80      0.00     -0.70     -0.11      0.00      0.00    -21.12
 A:LYS_34          6.10      9.55      3.10    -44.83      2.04      7.67      0.00      0.00     -0.00      0.00      0.00    -16.37
 A:ASN_35          2.58      4.94      2.12    -59.74      3.16     -6.72      0.00     -0.63      0.00      0.00     -2.92    -57.20
 A:THR_36          2.27      4.45     -2.64    -27.53     -0.26     -1.87      0.00     -3.23     -0.20      0.00     -1.72    -30.74
 A:LYS_37          2.17     11.98      7.57    -88.09     -2.26     41.21      0.00      0.00     -1.46      0.00      0.00    -28.89
 A:LYS_38          2.99     16.11      6.69    -73.39     -4.38     28.21      0.00      0.00     -1.33      0.00      0.00    -25.10
 A:TRP_39          5.19      7.07      9.55    -41.48     -8.51      1.60      0.00    -12.03     -0.38     -0.00      0.00    -39.00
 A:VAL_40          0.27      7.31      5.18    -27.56     -2.97     -1.03      0.00     -8.73     -0.23      0.00      0.00    -27.75
 A:VAL_41          3.45      6.99      6.47    -26.60     -7.44      0.79      0.00     -9.49     -0.21      0.00      0.00    -26.04
 A:ARG_42          6.17     10.41     11.00   -101.71     -8.17     35.05      0.00    -10.01     -1.00     -0.05      0.00    -58.31
 A:ALA_43          1.96      6.11      5.48    -33.34     -4.20      0.42      0.00     -5.57     -0.19      0.00      0.00    -29.33
 A:TYR_44          1.97      8.33      4.78    -31.67     -1.46     -2.11      0.00     -9.86     -0.00     -0.00      0.00    -30.03
 A:LEU_45          1.38     11.27      9.57    -17.17     -2.34     -0.44      0.00    -10.49     -0.18      0.00      0.00     -8.39
 A:PRO_46          2.95      9.13      5.92    -11.60      0.24     -0.66      0.00     -4.34     -0.09      0.00      0.00      1.54
 A:LYS_47          3.84     12.36      2.07    -68.82     -2.23     29.86      0.00      0.00     -0.00      0.00      0.00    -22.92
 A:ALA_48          1.00      8.18      2.73    -29.80     -2.30     -2.72      0.00     -3.84     -0.26      0.00      0.00    -27.01
 A:GLU_49          4.95      9.49      7.00     32.64      1.02    -84.47      0.00     -1.82     -0.56      0.00      0.00    -31.74
 A:ALA_50          1.38      3.74      2.92    -32.09     -2.86     -0.22      0.00     -2.39     -0.18      0.00      0.00    -29.70
 A:ALA_51          2.21      3.92      3.01    -31.73     -5.60     -1.90      0.00     -5.81     -0.12      0.00      0.00    -36.02
 A:TRP_52          6.51     14.19      8.99    -37.82     -9.84     -1.18      0.00     -8.68     -0.23      0.00      0.00    -28.06
 A:VAL_53          2.20      6.02      5.55    -28.42     -5.39     -0.35      0.00     -9.08     -0.18      0.00      0.00    -29.66
 A:ILE_54          1.95     10.17      9.93    -27.35     -2.04      0.92      0.00     -9.20     -0.24      0.00      0.00    -15.86
 A:ARG_55          2.32     11.35     11.39    -98.63     -1.06     39.34      0.00     -7.99     -4.17      0.00      0.00    -47.46
 A:PRO_56          2.89     14.09      3.87    -15.97     -4.39     -1.60      0.00     -8.65     -0.02      0.00      0.00     -9.78
 A:THR_57          2.12      6.70      2.90    -24.77     -0.98     -2.65      0.00     -3.85     -0.01      0.00     -2.97    -23.51
 A:GLU_58          2.63     10.22      8.19     17.83      1.31    -70.07      0.00     -3.80     -1.98      0.00      0.00    -35.68
 A:ARG_59          6.78     12.55     10.93   -116.17      0.84     46.90      0.00     -2.04     -2.02      0.00      0.00    -42.22
 A:LYS_60          4.66     13.74      7.79    -67.56     -4.30     23.60      0.00      0.00     -0.21      0.00      0.00    -22.29
 A:GLU_61          2.39     11.46      4.62     30.08     -5.16    -82.06      0.00     -3.67     -1.50      0.00      0.00    -43.84
 A:ASP_62          3.11     10.13     -1.31     19.45     -1.50    -71.90      0.00     -3.00     -2.46      0.00      0.00    -47.47
 A:PRO_63          1.34     16.76      2.56    -14.33     -2.09     -0.60      0.00     -3.05     -0.00      0.00      0.00      0.58
 A:MET_64          1.06      5.22      6.43    -25.52     -9.71     -2.67      0.00    -13.28     -0.12      0.00      0.00    -38.58
 A:ASN_65          3.24      7.39      0.38    -60.48      0.14     -5.15      0.00     -2.29     -0.24      0.00     -4.60    -61.62
 A:SER_66          2.83      2.41      1.72    -20.80     -0.24     -3.66      0.00     -2.95     -0.01      0.00     -2.83    -23.53
 A:VAL_67          2.72     10.18      4.04    -21.74     -4.24      1.06      0.00     -5.37     -0.17      0.00      0.00    -13.53
 A:HIE_68          7.49      9.76      4.26    -33.35     -4.88     -5.74      0.00     -4.26     -0.02     -0.00      0.00    -26.73
 A:HIE_69          6.38      8.94      5.79    -30.04     -6.32     -2.91      0.00     -5.22     -0.27     -0.00      0.00    -23.66
 A:PRO_70          3.88     13.93      2.67    -10.23     -2.93     -1.91      0.00     -2.93     -0.00      0.00      0.00      2.47
 A:ASN_71          2.90      8.72     -0.38    -61.40     -4.53     -0.95      0.00     -4.19     -0.36     -0.00     -4.44    -64.63
 A:PHE_72          4.42      5.82      8.23    -33.82     -5.57      0.75      0.00    -11.72     -0.22     -0.00      0.00    -32.12
 A:PHE_73          4.37      6.73      6.31    -29.52     -8.41      0.87      0.00    -11.76     -0.18     -0.00      0.00    -31.59
 A:GLU_74          4.88      6.95     10.24      3.26     -6.16    -62.35      0.00     -6.51     -0.70      0.00      0.00    -50.38
 A:CYS_75          2.33      5.44      1.50    -29.99     -4.82      0.48      0.00     -5.36     -0.21      0.00      0.00    -30.62
 A:ILE_76          1.44     12.46     11.18    -22.65     -1.25     -2.16      0.00     -4.29     -0.00      0.00      0.00     -5.27
 A:ILE_77          2.06     14.08     11.18    -26.83     -7.31      1.01      0.00     -9.59     -0.25      0.00      0.00    -15.64
 A:GLU_78          1.73      5.92      9.54     13.30     -1.95    -72.64      0.00     -2.22     -0.02      0.00      0.00    -46.35
 A:THR_79          1.47      8.99     -2.09    -20.30     -1.17     -1.31      0.00     -6.69     -0.68      0.00     -2.45    -24.23
 A:PRO_80          0.70     13.07      5.32    -11.45     -2.69     -0.31      0.00     -3.75     -0.16      0.00      0.00      0.74
 A:GLU_81          3.66      9.13      6.73     32.79     -0.62    -83.02      0.00     -2.83     -1.45      0.00      0.00    -35.62
 A:LEU_82          2.72     17.89      6.84    -19.67     -6.29     -1.88      0.00    -10.58     -0.03      0.00      0.00    -10.99
 A:ASN_83          1.60      8.81      1.34    -52.79     -1.45     -6.72      0.00     -2.35     -0.34     -0.05     -2.92    -54.87
 A:HIS_84          4.27     11.65      7.12    -33.72     -7.35     -0.36      0.00     -5.68     -0.11     -0.24      0.00    -24.41
 A:TYR_85          3.17      6.50      3.74    -38.35     -1.85     -0.37      0.00     -9.42     -0.46     -0.00      0.00    -37.06
 A:GLN_86          4.51      8.92      4.78    -71.41     -9.48      0.96      0.00     -7.44     -0.38     -0.06     -0.09    -69.69
 A:LEU_87          5.64      8.63      5.57    -29.31     -6.87      1.07      0.00     -9.54     -0.22      0.00      0.00    -25.01
 A:LYS_88          1.79     16.98      3.31    -91.21     -6.83     43.28      0.00      0.00     -1.65      0.00      0.00    -34.33
 A:VAL_89          0.87      7.94      4.43    -27.73     -6.09      0.06      0.00     -5.85     -0.23      0.00      0.00    -26.60
 A:LYS_90          3.01      9.42      4.01    -88.86     -6.24     43.94      0.00      0.00     -0.62      0.00      0.00    -35.35
 A:GLU_91          1.73      6.95      8.10     28.40     -4.47    -85.16      0.00     -2.17     -1.60      0.00      0.00    -48.23
 A:GLY_92          1.67      3.40      0.47    -30.31     -0.45      0.46      0.00     -0.92     -0.73      0.00      0.00    -26.40
 A:GLU_93          6.88      6.68      5.19     37.00      0.33    -93.12      0.00     -0.93     -0.03      0.00      0.00    -38.00
 A:HIS_94          3.98      6.07      7.24    -34.09     -2.65     -1.46      0.00     -2.93     -0.22      0.00      0.00    -24.05
 A:GLU_95          4.76      9.61     11.35     42.00     -2.30    -94.32      0.00     -1.87     -0.04      0.00      0.00    -30.82
 A:LYS_96          5.43     12.55      5.27    -91.43     -4.01     43.70      0.00      0.00     -1.71      0.00      0.00    -30.21
 A:VAL_97          5.31      6.12      4.51    -24.10     -4.07     -2.74      0.00     -4.91     -0.00      0.00      0.00    -19.88
 A:ILE_98          3.35     14.62     15.03    -29.75     -3.86      2.42      0.00     -5.12     -0.22      0.00      0.00     -3.52
 A:TYR_99          5.97      8.00      9.29    -33.48     -5.60      0.35      0.00     -9.04     -0.12     -0.42      0.00    -25.04
 A:ASP_100         2.83      5.95      1.22     35.22     -2.65    -80.45      0.00     -4.55     -1.21      0.00      0.00    -43.64
 A:PRO_101         1.54     11.70      2.12    -13.04      0.99     -1.82      0.00     -4.42     -0.04      0.00      0.00     -2.97
 A:TYR_102         4.81      7.55      7.01    -32.58     -1.82     -2.37      0.00    -10.61     -0.32     -0.00      0.00    -28.34
 A:ALA_103         1.76      6.11      2.51    -28.53     -2.35     -1.83      0.00     -3.37     -0.16      0.00      0.00    -25.87
 A:PHE_104         5.10      7.18      8.37    -30.50     -2.79      0.45      0.00     -4.84     -0.06     -0.06      0.00    -17.15
 A:SER_105         1.07      4.74      2.08    -21.53      0.73     -3.22      0.00     -2.18     -0.00      0.00     -2.26    -20.58
 A:SER_106         1.23      6.16      6.33    -12.83      0.63     -2.45      0.00     -3.13     -0.12      0.00     -2.45     -6.62
 A:PRO_107         1.92     11.47      3.54    -12.96      0.65      0.33      0.00     -4.54      0.00      0.00      0.00      0.40
 A:TYR_108         3.31      8.38      4.41    -35.24     -2.23     -2.54      0.00     -8.47     -0.15     -0.00      0.00    -32.51
 A:LEU_109         2.03      7.29      4.70    -31.13     -5.25      0.80      0.00     -9.55     -0.56      0.00      0.00    -31.68
 A:THR_110         3.38      2.97      0.69    -26.17      2.62      0.50      0.00     -3.10     -1.01      0.00     -3.28    -23.41
 A:ASP_111         6.07      8.75     -3.07     21.84     -2.15    -77.71      0.00     -1.86     -0.18      0.00      0.00    -48.31
 A:GLU_112         8.56      4.05      4.00     39.64     -1.86    -92.13      0.00     -3.80     -0.17      0.00      0.00    -41.71
 A:ASP_113         3.55      5.34     -3.53     14.79     -1.85    -79.90      0.00     -5.08     -3.10      0.00      0.00    -69.79
 A:ILE_114         2.97     12.15     12.50    -31.62     -2.62     -0.22      0.00    -10.36     -0.31      0.00      0.00    -17.52
 A:TYR_115         3.67     13.06      6.96    -35.89      1.37     -2.88      0.00     -5.74     -0.30      0.00      0.00    -19.75
 A:LEU_116         2.93      8.24      6.59    -30.35     -6.12     -0.09      0.00     -8.45     -0.26      0.00      0.00    -27.51
 A:PHE_117         6.90      9.57      3.71    -31.86     -6.19      0.80      0.00    -11.21     -0.22     -0.06      0.00    -28.57
 A:SER_118         2.82      4.63      5.03    -26.41     -0.30     -1.62      0.00     -3.21     -0.28      0.00     -3.83    -23.18
 A:GLU_119         5.03     10.30      3.19     31.99     -2.63    -89.04      0.00     -3.16     -0.27      0.00      0.00    -44.59
 A:GLY_120         1.27      1.68      0.41    -30.46     -2.11     -2.19      0.00     -1.99     -0.12      0.00      0.00    -33.51
 A:ASN_121         1.36      6.22      0.84    -63.30     -2.19     -2.05      0.00     -2.49     -0.24     -0.00     -0.06    -61.91
 A:HIE_122         5.23      9.75      6.66    -45.96     -7.70      2.46      0.00     -7.39     -0.77     -0.04      0.00    -37.79
 A:HIE_123         2.71     11.49      3.82    -37.44     -7.18      1.28      0.00     -5.77     -0.34     -0.15      0.00    -31.60
 A:ARG_124         1.86     19.04      9.14   -125.87     -6.02     55.90      0.00     -9.73     -1.87     -0.39      0.00    -57.94
 A:ILE_125         3.99     11.45     10.32    -26.83     -6.92      1.02      0.00    -10.47     -0.18      0.00      0.00    -17.63
 A:TYR_126         9.36      9.79      5.34    -36.71     -7.32      2.73      0.00    -10.72     -0.41     -0.14      0.00    -28.08
 A:GLU_127         3.14      5.16      4.71     38.11      0.65    -91.19      0.00     -3.46     -3.27      0.00      0.00    -46.14
 A:LYS_128         3.43     16.02      3.36    -90.15     -6.21     42.49      0.00      0.00     -1.92      0.00      0.00    -32.98
 A:LEU_129         1.88     10.71      4.93    -28.71     -5.37     -1.14      0.00    -10.12     -0.09      0.00      0.00    -27.91
 A:GLY_130         0.09      2.25     -0.29    -28.82     -3.68     -0.14      0.00     -1.82     -0.21      0.00      0.00    -32.62
 A:ALA_131         1.84      4.73      3.40    -28.72     -4.94     -0.77      0.00     -4.51     -0.01      0.00      0.00    -28.97
 A:HIE_132         2.52      8.03      7.45    -42.68     -8.21      1.68      0.00     -3.41     -0.39     -0.00      0.00    -35.00
 A:VAL_133         0.59      9.69      5.71    -22.82     -4.84     -2.04      0.00     -5.27     -0.00      0.00      0.00    -18.99
 A:GLY_134         2.07      3.30      0.25    -28.39     -2.09      1.00      0.00     -1.75     -0.14      0.00      0.00    -25.76
 A:GLU_135         1.49      7.10      2.98     30.11     -2.22    -83.74      0.00     -2.48     -0.34      0.00      0.00    -47.09
 A:ILE_136         1.69     12.52      8.89    -22.77     -4.64     -0.22      0.00     -7.68     -0.21      0.00      0.00    -12.41
 A:ASN_137         4.16      8.15     -0.86    -54.12     -0.33     -6.71      0.00     -1.47     -0.02     -0.00     -4.33    -55.53
 A:GLY_138         1.44      4.45     -0.34    -32.46      0.01     -1.30      0.00     -0.76     -0.33      0.00      0.00    -29.30
 A:VAL_139         1.28     10.08      4.82    -25.58      0.31      0.99      0.00     -2.63     -0.24      0.00      0.00    -10.96
 A:LYS_140         3.40     12.00      3.01    -77.32     -3.78     32.59      0.00      0.00     -0.12      0.00      0.00    -30.22
 A:GLY_141         0.34      0.99      1.31    -34.66     -3.89     -0.48      0.00     -2.20     -0.13      0.00      0.00    -38.71
 A:VAL_142         3.12      5.22      2.77    -25.99     -5.45     -0.10      0.00    -10.44     -0.23      0.00      0.00    -31.10
 A:TYR_143         3.02      6.15      7.57    -40.91     -4.30      0.36      0.00     -9.55     -0.74     -0.00      0.00    -38.39
 A:PHE_144         1.81      4.98      5.19    -28.31     -8.97      1.02      0.00    -13.15     -0.24     -0.05      0.00    -37.73
 A:ALA_145         0.93      3.92      3.66    -30.58     -6.09     -0.20      0.00     -5.07     -0.22      0.00      0.00    -33.66
 A:VAL_146         4.72     11.86      2.87    -26.23     -4.35      0.90      0.00     -8.08     -0.23      0.00      0.00    -18.55
 A:TRP_147         2.96      8.30      4.64    -32.75     -5.13      2.56      0.00    -14.77     -0.12     -0.43      0.00    -34.74
 A:ALA_148         1.17      7.23      5.09    -21.56     -1.49     -0.90      0.00     -5.50     -0.28      0.00      0.00    -16.23
 A:PRO_149         3.92     12.47      6.04    -14.49     -6.88     -0.51      0.00     -6.64     -0.33      0.00      0.00     -6.43
 A:ASN_150         3.92      5.16     -1.96    -56.13     -3.48     -5.60      0.00     -2.61     -0.88      0.00     -0.83    -62.41
 A:ALA_151         3.16      4.53      1.95    -27.39     -4.97     -1.78      0.00     -4.80     -0.09      0.00      0.00    -29.39
 A:ARG_152         7.04     10.80      8.78    -76.91     -4.24     18.58      0.00     -3.11     -0.46     -0.00      0.00    -39.53
 A:ASN_153         3.42      5.29      1.48    -65.90     -5.15     -2.70      0.00     -2.24     -0.33     -0.13     -0.15    -66.41
 A:VAL_154         2.78      7.25      3.88    -29.45     -6.40     -0.47      0.00    -11.04     -0.15      0.00      0.00    -33.60
 A:SER_155         1.14      5.29      6.14    -30.13     -4.36      0.91      0.00     -4.65     -0.27      0.00     -2.67    -28.61
 A:VAL_156         0.75      4.59      5.40    -23.43     -5.68     -0.68      0.00     -9.79     -0.21      0.00      0.00    -29.06
 A:ILE_157         2.36      7.83     12.46    -29.10     -0.59      2.45      0.00     -8.26     -0.23      0.00      0.00    -13.09
 A:GLY_158         0.96      1.52      0.15    -31.47     -4.63     -0.71      0.00     -2.92     -0.30      0.00      0.00    -37.41
 A:ASP_159         1.29      6.86     -5.46     30.17      1.27    -88.25      0.00     -3.27     -0.72      0.00      0.00    -58.12
 A:PHE_160         6.53      8.12      2.99    -28.60     -0.13     -0.96      0.00     -9.64     -0.09     -0.15      0.00    -21.92
 A:ASN_161         3.60     14.10     -0.22    -63.74     -4.76     -1.45      0.00     -2.55     -0.66     -0.09     -4.43    -60.21
 A:ASN_162         1.67     10.38     -2.33    -56.91     -0.83     -7.47      0.00     -1.38     -0.12     -0.00     -2.84    -59.84
 A:TRP_163         7.19     10.10      3.63    -30.65     -6.62     -2.86      0.00     -8.23     -0.14     -0.00      0.00    -27.58
 A:ASP_164         3.01     11.77     -1.68     11.27     -0.26    -73.21      0.00     -1.85     -2.46      0.00      0.00    -53.41
 A:GLY_165         0.22      3.31      0.13    -28.90     -2.95     -1.21      0.00     -1.89     -0.12      0.00      0.00    -31.40
 A:ARG_166         2.84      8.94      8.00   -101.81      4.28     32.50      0.00     -2.77     -2.46      0.00      0.00    -50.48
 A:GLU_167         4.03      6.37      6.17     17.01      0.66    -74.60      0.00     -1.95     -0.01      0.00      0.00    -42.31
 A:HIE_168         3.30     11.82      5.13    -41.31     -6.67     -0.04      0.00     -5.37     -0.37     -0.05      0.00    -33.56
 A:GLN_169         3.52      7.51      6.27    -69.87     -1.94     -3.81      0.00     -2.97     -0.21     -0.00      0.00    -61.51
 A:MET_170         4.27      5.12      7.53    -29.25     -7.84     -1.83      0.00    -14.95     -0.12      0.00      0.00    -37.08
 A:ARG_171         5.13     13.18      8.59    -85.77      4.14     22.95      0.00     -3.28     -1.41     -0.18      0.00    -36.66
 A:LYS_172         2.70      7.50      2.30    -66.29     -3.20     22.76      0.00      0.00     -0.33      0.00      0.00    -34.56
 A:ARG_173         9.41     11.84     13.47    -96.83     -3.01     30.07      0.00     -6.45     -2.12     -0.18      0.00    -43.80
 A:ASN_174         2.79      5.78      3.20    -53.07     -1.76     -9.54      0.00     -3.15     -0.04     -0.00     -0.03    -55.80
 A:TYR_175         7.36      9.72      5.25    -33.86      3.57     -6.59      0.00     -2.05     -0.00     -0.00      0.00    -16.60
 A:THR_176         1.96     13.92     -1.89    -25.14     -5.48      1.69      0.00     -5.54     -0.34      0.00     -2.04    -22.85
 A:ILE_177         1.12     13.70      9.82    -22.74     -6.48      0.19      0.00    -11.13     -0.22      0.00      0.00    -15.72
 A:TRP_178         8.26      9.52      3.92    -39.47    -11.04      2.35      0.00    -11.80     -0.35     -0.13      0.00    -38.73
 A:GLU_179         4.05      7.63      5.47      3.33     -3.13    -63.17      0.00     -6.22     -3.10      0.00      0.00    -55.15
 A:LEU_180         3.50      8.94      4.43    -27.42     -7.19      1.57      0.00     -8.97     -0.24      0.00      0.00    -25.37
 A:PHE_181         4.43      8.45      4.24    -27.81     -6.00     -0.79      0.00     -9.63      0.00     -0.00      0.00    -27.11
 A:VAL_182         2.06     11.98      5.43    -17.22     -3.39      0.07      0.00     -8.86     -0.23      0.00      0.00    -10.16
 A:PRO_183         3.85     15.79      0.88    -12.74     -0.60     -0.27      0.00     -5.38     -0.08      0.00      0.00      1.45
 A:GLU_184         1.49     11.75      6.46     25.09      0.84    -82.30      0.00     -2.60     -0.12      0.00      0.00    -39.38
 A:ILE_185         1.59      9.06     10.53    -26.94      1.66      0.03      0.00     -9.13     -0.09      0.00      0.00    -13.29
 A:GLY_186         1.96      1.23     -0.23    -34.63      0.92     -0.15      0.00     -1.84     -0.17      0.00      0.00    -32.90
 A:SER_187         1.48      5.33      3.16    -21.02      1.59     -4.92      0.00     -2.67     -0.00      0.00     -2.35    -19.42
 A:GLY_188         0.91      5.08      0.85    -28.12     -0.59     -2.14      0.00     -0.98     -0.11      0.00      0.00    -25.11
 A:THR_189         2.45      6.35      3.57    -32.58     -1.88      0.25      0.00     -6.49     -0.27      0.00     -2.96    -31.56
 A:VAL_190         1.95      4.50      5.31    -24.35     -2.82     -0.75      0.00     -7.07     -0.51      0.00      0.00    -23.74
 A:TYR_191         4.60      7.78      5.22    -42.05     -7.36      0.74      0.00    -11.09     -0.62     -0.19      0.00    -42.97
 A:LYS_192         2.42     17.19      4.38    -71.37    -10.06     27.20      0.00      0.00     -0.25      0.00      0.00    -30.50
 A:TYR_193         4.17      6.04      5.27    -41.69     -4.91      1.64      0.00    -10.79     -0.60     -0.14      0.00    -41.00
 A:GLU_194         1.67      5.56      7.92     19.53     -5.37    -71.44      0.00     -6.19     -0.24      0.00      0.00    -48.56
 A:ILE_195         5.21     10.16     10.61    -26.04     -5.29      0.33      0.00     -9.34     -0.24      0.00      0.00    -14.61
 A:LYS_196         3.31     18.42      3.42    -58.42     -4.64     14.11      0.00      0.00     -0.30      0.00      0.00    -24.11
 A:ASN_197         1.60     10.72      0.72    -72.53     -2.90     -0.97      0.00     -4.11     -0.59     -0.28     -3.66    -71.99
 A:SER_198         1.22      3.83     -1.28    -19.22     -1.31     -1.68      0.00     -3.12     -0.49      0.00     -2.87    -24.91
 A:GLU_199         4.00      8.20      4.34     17.54      1.59    -75.31      0.00     -1.95     -0.16      0.00      0.00    -41.73
 A:GLY_200         0.77      4.54     -0.66    -34.46     -0.23      0.16      0.00     -1.38     -0.14      0.00      0.00    -31.38
 A:HIE_201         0.90      7.69      5.21    -39.35     -3.38     -1.41      0.00     -2.61     -0.26     -0.00      0.00    -33.20
 A:ILE_202         3.27      8.33     11.04    -21.77     -2.00     -1.16      0.00     -2.89     -0.03      0.00      0.00     -5.20
 A:TYR_203         3.68      7.91      8.28    -42.96     -2.70      2.07      0.00     -5.64     -0.49     -0.28      0.00    -30.13
 A:GLU_204         1.59      4.69     10.12     18.96      2.54    -75.87      0.00     -3.19     -0.00      0.00      0.00    -41.15
 A:LYS_205         3.24     11.25      8.24    -83.20     -5.19     29.85      0.00      0.00     -0.99      0.00      0.00    -36.80
 A:SER_206         1.62      3.82     -0.78    -22.89     -2.25     -0.83      0.00     -2.97     -0.65      0.00     -2.17    -27.10
 A:ASP_207         3.61      4.70      4.52     28.23      0.83    -72.86      0.00     -3.76     -1.95      0.00      0.00    -36.67
 A:PRO_208         1.79     13.53      5.18    -14.54     -6.65     -1.01      0.00     -7.73     -0.02      0.00      0.00     -9.45
 A:TYR_209         9.17     11.92      5.46    -31.84     -7.66      2.90      0.00    -11.31     -0.32     -0.11      0.00    -21.79
 A:GLY_210         0.59      6.70      1.94    -30.47     -2.03      0.72      0.00     -1.86     -0.65      0.00      0.00    -25.06
 A:PHE_211         5.99     10.86     10.07    -28.83     -4.04      2.14      0.00    -10.01     -0.00     -0.00      0.00    -13.83
 A:TYR_212         4.77      9.28      5.09    -38.59     -5.20      1.17      0.00     -9.63     -0.22     -0.00      0.00    -33.33
 A:ARG_213         3.82     15.94     16.56   -111.31     -6.95     41.16      0.00     -8.72     -1.47     -0.00      0.00    -50.96
 A:GLU_214         2.98      6.51      6.67     30.81     -4.67    -82.63      0.00     -5.18     -0.10      0.00      0.00    -45.61
 A:VAL_215         4.90      3.66      3.55    -24.19     -2.00     -0.64      0.00     -5.64     -0.11      0.00      0.00    -20.46
 A:ARG_216         5.40     11.30     13.34    -97.17     -5.67     42.18      0.00     -5.93     -2.24     -0.02      0.00    -38.81
 A:PRO_217         1.37     13.53      4.03    -12.41     -0.11     -0.74      0.00     -2.28      0.00      0.00      0.00      3.40
 A:ASN_218         2.64      5.97     -0.46    -57.39     -1.88     -2.57      0.00     -2.71     -0.12      0.00     -2.43    -58.97
 A:THR_219         1.76      7.47      2.40    -29.78     -0.79     -0.23      0.00     -4.01     -0.16      0.00     -2.22    -25.54
 A:ALA_220         0.55      5.12      2.41    -28.96     -4.47     -0.72      0.00     -3.61     -0.10      0.00      0.00    -29.77
 A:SER_221         3.72      2.80      5.25    -33.07     -2.64      0.38      0.00     -4.88     -0.52      0.00     -3.01    -31.97
 A:ILE_222         4.61     14.28      9.10    -22.12     -6.78      0.99      0.00     -9.00     -0.05      0.00      0.00     -8.96
 A:VAL_223         1.88      8.52      4.96    -25.01     -7.20      0.46      0.00     -9.40     -0.21      0.00      0.00    -25.99
 A:VAL_224         1.66     10.89      5.40    -20.99     -6.21      0.48      0.00     -7.30     -0.07      0.00      0.00    -16.15
 A:ASP_225         2.88      5.24      6.37     35.81     -3.09    -94.27      0.00     -3.41     -0.64      0.00      0.00    -51.11
 A:ILE_226         2.87      7.47     15.33    -22.81     -4.41     -1.04      0.00     -8.99     -0.12      0.00      0.00    -11.71
 A:ASP_227         4.27      3.79      0.93     48.26      1.25   -103.28      0.00     -1.49     -1.11      0.00      0.00    -47.37
 A:ASN_228         4.28      4.17      4.23    -60.80     -1.54     -5.94      0.00     -1.88     -0.64      0.00     -3.16    -61.28
 A:ILE_229         1.98      8.63     11.84    -27.02      0.56     -0.29      0.00     -8.75     -0.05      0.00      0.00    -13.12
 A:TYR_230         1.95      7.72      3.65    -35.32     -0.40     -1.22      0.00    -10.42     -0.33     -0.00      0.00    -34.36
 A:GLN_231         2.80      9.26      0.86    -59.12     -2.73     -5.00      0.00     -2.38     -0.07     -0.01     -0.31    -56.70
 A:TRP_232         4.42     13.89      7.47    -32.21     -7.79      0.78      0.00    -11.13     -0.07     -1.30      0.00    -25.93
 A:HIP_233         2.71      6.55     10.12   -115.98     -1.42     70.19      0.00     -1.89     -1.73     -0.01      0.00    -31.45
 A:ASP_234         1.06      5.18     -5.67     27.36      0.71    -87.70      0.00     -3.95     -2.92      0.00      0.00    -65.92
 A:GLU_235         1.73     11.81      8.43     35.16     -2.17    -92.30      0.00     -3.02     -0.30      0.00      0.00    -40.66
 A:GLU_236         1.83      8.62      3.82     45.81     -3.87    -98.39      0.00     -2.27     -0.06      0.00      0.00    -44.52
 A:TRP_237         5.22      6.95      8.38    -37.85     -6.42      1.25      0.00     -8.57     -0.67     -0.33      0.00    -32.04
 A:LEU_238         3.13     11.34      7.57    -30.53     -3.92      0.89      0.00     -6.25     -0.25      0.00      0.00    -18.02
 A:GLU_239         3.31     11.13      6.24     42.41     -0.52    -96.93      0.00     -3.29     -0.36      0.00      0.00    -38.02
 A:LYS_240         2.28      8.51      3.21    -85.79     -1.17     39.39      0.00      0.00     -0.31      0.00      0.00    -33.89
 A:ARG_241         2.13     13.28      9.58   -128.64     -2.27     58.64      0.00     -6.51     -2.14     -0.00      0.00    -55.92
 A:ARG_242         4.25     12.65      9.07   -107.48     -5.60     46.51      0.00     -6.27     -0.26     -0.00      0.00    -47.13
 A:ASN_243         0.77      8.50     -0.87    -67.66     -0.93     -2.19      0.00     -1.39     -0.24     -0.00     -1.11    -65.13
 A:SER_244         3.87      5.28      4.94    -26.57     -1.61     -0.92      0.00     -2.45     -0.25      0.00     -4.10    -21.80
 A:ASP_245         1.47     10.88      4.37     48.91     -0.25    -93.89      0.00     -1.61     -0.65      0.00      0.00    -30.76
 A:PRO_246         3.05     10.29      3.84    -12.23     -6.98     -1.08      0.00     -6.75     -0.06      0.00      0.00     -9.93
 A:LEU_247         7.16      9.43      6.04    -22.90     -3.54      0.64      0.00     -6.76     -0.69      0.00      0.00    -10.62
 A:LYS_248         4.67     10.05      6.06    -88.52     -3.51     42.29      0.00      0.00     -0.38      0.00      0.00    -29.33
 A:GLN_249         6.84      7.82      4.51    -55.39     -4.64     -3.18      0.00     -3.71     -0.40     -0.00     -0.06    -48.21
 A:PRO_250         2.11     14.49      2.45    -13.06     -4.78     -1.14      0.00     -6.99     -0.00      0.00      0.00     -6.92
 A:VAL_251         1.21      6.23      5.54    -27.26     -2.64      1.64      0.00     -6.88     -0.24      0.00      0.00    -22.40
 A:SER_252         2.82      7.06      0.93    -29.52     -6.30      1.57      0.00     -4.32     -0.55      0.00     -2.12    -30.42
 A:VAL_253         1.75      7.17      5.80    -24.09     -5.39     -1.03      0.00     -9.48     -0.24      0.00      0.00    -25.50
 A:TYR_254         6.08      4.11      5.10    -40.43     -6.20      3.93      0.00    -12.57     -0.79     -0.40      0.00    -41.15
 A:GLU_255         4.19      8.20      7.56     33.05     -5.85    -81.49      0.00     -7.59     -1.91      0.00      0.00    -43.84
 A:VAL_256         2.44      4.48      4.68    -27.91     -7.52      1.19      0.00    -11.53     -0.25      0.00      0.00    -34.43
 A:HIE_257         3.01     14.79      7.46    -41.01    -10.10      2.51      0.00     -7.59     -0.38     -0.01      0.00    -31.33
 A:LEU_258         5.04     10.77      6.79    -23.17     -7.29     -1.06      0.00    -11.08     -0.02      0.00      0.00    -20.01
 A:GLY_259         1.39      3.93     -0.26    -32.23     -2.45     -0.61      0.00     -2.09     -0.17      0.00      0.00    -32.49
 A:SER_260         2.35     10.27      0.18    -29.62     -1.86     -0.10      0.00     -4.11     -0.31      0.00     -2.58    -25.78
 A:TRP_261         2.55      9.70      7.30    -33.61     -6.76      1.78      0.00    -15.48     -0.33     -0.32      0.00    -35.17
 A:LEU_262         2.98     12.79      5.38    -29.02     -4.83      1.79      0.00     -7.15     -0.00      0.00      0.00    -18.06
 A:HIE_263         3.41     14.13      6.43    -38.52    -10.33     -0.45      0.00     -5.27     -0.17     -0.00      0.00    -30.76
 A:GLY_264         0.50      3.44      0.45    -32.48     -1.87      0.64      0.00     -1.88     -0.24      0.00      0.00    -31.44
 A:SER_265         1.92      4.87     -2.83    -20.90     -1.42     -2.65      0.00     -2.34     -0.26      0.00     -2.17    -25.78
 A:SER_266         2.25      4.62      2.76    -21.69     -0.53     -0.85      0.00     -4.67     -0.35      0.00     -3.47    -21.93
 A:ALA_267         1.31      2.47      2.43    -26.67      3.84     -1.99      0.00     -1.27     -0.11      0.00      0.00    -20.00
 A:GLU_268         3.87      8.40      5.09     25.83      0.48    -82.75      0.00     -1.96     -1.30      0.00      0.00    -42.32
 A:LYS_269         2.32     11.58      6.44    -80.52      0.02     34.28      0.00      0.00     -1.00      0.00      0.00    -26.88
 A:MET_270         2.27      7.24      5.89    -21.19    -10.43     -0.44      0.00    -11.33     -0.24      0.00      0.00    -28.24
 A:PRO_271         2.29     15.85      4.50    -15.49     -4.63      1.94      0.00     -5.25     -0.04      0.00      0.00     -0.83
 A:LEU_272         1.61     10.80      4.78    -24.90     -4.97     -1.55      0.00     -9.63     -0.22      0.00      0.00    -24.08
 A:LEU_273         1.85      6.63      4.54    -26.26     -3.92      0.61      0.00     -7.88     -0.80      0.00      0.00    -25.23
 A:ASN_274         2.10      6.65     -0.56    -55.23      0.60     -6.49      0.00     -0.95     -0.02     -0.00     -2.81    -56.71
 A:GLY_275         1.24      3.20      0.49    -30.25     -1.53     -1.03      0.00     -1.19     -0.21      0.00      0.00    -29.28
 A:GLU_276         5.71      7.19      6.26     35.71     -3.32    -87.71      0.00     -2.44      0.00      0.00      0.00    -38.60
 A:ALA_277         2.68      3.89      3.13    -32.47     -1.93      0.05      0.00     -3.23     -0.24      0.00      0.00    -28.12
 A:ASP_278         6.53      3.47     -2.36     35.32      3.74    -85.29      0.00     -1.54     -1.00      0.00      0.00    -41.12
 A:PRO_279         1.65     12.06      5.97    -13.19     -4.11     -0.59      0.00     -6.77     -0.09      0.00      0.00     -5.06
 A:VAL_280         2.34      6.58      6.31    -24.56     -3.83      1.42      0.00     -8.77     -0.12      0.00      0.00    -20.63
 A:ILE_281         1.97      7.19      8.45    -28.08     -1.66      0.79      0.00     -6.91     -0.50      0.00      0.00    -18.75
 A:VAL_282         1.29      9.61      6.20    -28.51     -6.72      1.29      0.00     -7.64     -0.14      0.00      0.00    -24.62
 A:SER_283         3.16      2.79      0.71    -21.50     -3.39     -0.66      0.00     -4.59     -0.28      0.00     -4.08    -27.84
 A:GLU_284         2.58      7.65      6.32     32.71     -1.61    -84.70      0.00     -2.08     -0.00      0.00      0.00    -39.14
 A:TRP_285         4.91      7.14     10.71    -33.18     -1.69     -2.55      0.00     -6.07     -0.10     -0.16      0.00    -20.98
 A:ASN_286         2.84      7.15      4.94    -55.26     -2.42     -2.51      0.00     -3.18     -0.34     -0.00     -0.18    -48.96
 A:PRO_287         5.54     12.74      4.59    -14.77     -2.28     -0.30      0.00     -3.19     -0.12      0.00      0.00      2.21
 A:GLY_288         1.73      5.64      0.79    -27.98     -0.18     -0.13      0.00     -1.13     -0.12      0.00      0.00    -21.39
 A:ALA_289         1.78      7.08      3.36    -31.60     -3.84      0.03      0.00     -3.47     -0.14      0.00      0.00    -26.79
 A:ARG_290         5.09     11.88     11.43   -132.70     -7.43     56.63      0.00    -11.96     -4.65      0.00      0.00    -71.71
 A:PHE_291        10.70      6.68      7.97    -31.84     -6.80      1.10      0.00    -11.49     -0.48     -0.07      0.00    -24.22
 A:LEU_292         2.95      8.07      5.21    -26.45     -7.04      1.58      0.00     -9.07     -0.01      0.00      0.00    -24.76
 A:SER_293         1.82      4.67     -1.16    -26.13     -4.16      0.48      0.00     -5.97     -0.73      0.00     -2.07    -33.26
 A:TYR_294         5.61      8.03      4.35    -34.80     -6.70      2.09      0.00    -11.97     -0.31     -0.35      0.00    -34.05
 A:TYR_295         4.41      5.60      4.35    -28.90     -1.72     -3.54      0.00     -9.10     -0.14     -0.01      0.00    -29.06
 A:GLU_296         1.48      4.54      9.74     22.23     -2.81    -81.02      0.00     -6.31     -3.39      0.00      0.00    -55.55
 A:LEU_297         2.67     13.33      4.88    -30.66     -7.93     -0.11      0.00    -10.64     -0.39      0.00      0.00    -28.86
 A:ALA_298         0.73      5.88      2.03    -30.97     -2.87     -1.87      0.00     -4.77     -0.12      0.00      0.00    -31.96
 A:GLU_299         3.08      6.09      4.60     34.77     -0.07    -91.50      0.00     -2.46     -0.13      0.00      0.00    -45.62
 A:LYS_300         3.45     17.83      9.27    -75.07     -4.48     31.81      0.00      0.00     -0.19      0.00      0.00    -17.38
 A:LEU_301         1.32      9.42      5.49    -29.52     -4.26     -0.04      0.00    -13.84     -0.27      0.00      0.00    -31.70
 A:ILE_302         3.75     12.65     10.93    -15.62     -4.49     -0.57      0.00     -9.42     -0.24      0.00      0.00     -3.01
 A:PRO_303         2.23     10.10      6.52    -14.95     -2.92     -1.62      0.00     -4.07     -0.10      0.00      0.00     -4.81
 A:TYR_304        12.14      7.24      5.48    -34.35     -0.59     -2.81      0.00     -9.16     -0.71     -0.37      0.00    -23.13
 A:VAL_305         3.17      9.85      4.56    -27.37     -2.87     -1.35      0.00    -10.18     -0.36      0.00      0.00    -24.54
 A:LYS_306         2.77      9.74      3.11    -85.82     -1.24     42.90      0.00      0.00     -0.46      0.00      0.00    -29.00
 A:ASP_307         2.43      2.61      2.91     40.50      1.34   -102.44      0.00     -1.69     -0.27      0.00      0.00    -54.61
 A:MET_308         4.31     11.24      7.66    -30.12     -9.83     -3.23      0.00    -10.32     -0.15      0.00      0.00    -30.44
 A:GLY_309         1.14      4.16      1.86    -34.73     -0.81     -0.85      0.00     -1.21     -0.24      0.00      0.00    -30.67
 A:TYR_310         2.76     11.22      4.63    -40.89     -7.49     -0.58      0.00    -10.97     -0.15     -0.59      0.00    -42.08
 A:THR_311         1.86      7.78      0.39    -30.67     -4.95      1.97      0.00     -4.92     -0.47      0.00     -3.94    -32.94
 A:HIE_312         3.19      8.99      6.27    -34.04     -7.60     -0.79      0.00     -7.03     -0.29     -0.00      0.00    -31.29
 A:ILE_313         1.50      7.06     10.05    -25.48     -7.22      0.62      0.00    -12.16     -0.21      0.00      0.00    -25.85
 A:GLU_314         3.80      6.23      8.27     41.69     -8.50    -83.16      0.00     -7.51     -1.05      0.00      0.00    -40.22
 A:LEU_315         0.77      8.72      5.40    -30.85     -7.21      1.80      0.00    -11.14     -0.24      0.00      0.00    -32.75
 A:LEU_316         2.16      8.77     11.32    -15.82     -7.32     -0.42      0.00     -9.94     -0.14      0.00      0.00    -11.40
 A:PRO_317         2.85     16.81      9.35    -14.50     -6.67     -0.02      0.00     -8.48     -0.01      0.00      0.00     -0.66
 A:ILE_318         3.94     13.77     14.12    -26.07     -5.25      4.75      0.00    -10.66     -0.13      0.00      0.00     -5.53
 A:ALA_319         1.37      4.43      2.42    -31.86     -4.05     -0.21      0.00     -4.31     -0.13      0.00      0.00    -32.33
 A:GLU_320         4.85      9.59      3.16     13.85     -3.84    -70.47      0.00     -5.17     -3.07      0.00      0.00    -51.10
 A:HIS_321         5.97     13.40      4.98    -28.68    -10.63      1.46      0.00     -5.44     -0.89     -0.88      0.00    -20.72
 A:PRO_322         4.76      9.19     10.66    -15.48     -4.58      0.62      0.00     -5.28     -0.07      0.00      0.00     -0.16
 A:PHE_323         3.49     11.54      5.52    -27.43      2.03      1.40      0.00     -5.18     -0.22     -0.05      0.00     -8.90
 A:ASP_324         6.07      6.87     -5.21     10.76     -1.28    -71.53      0.00     -4.01     -3.26      0.00      0.00    -61.60
 A:GLY_325         1.55      5.71      0.58    -30.60     -2.06     -3.40      0.00     -2.18     -0.01      0.00      0.00    -30.40
 A:SER_326         2.57      4.02      0.72    -24.45     -1.15      0.02      0.00     -3.60     -0.49      0.00     -4.10    -26.47
 A:TRP_327         6.16      8.95      6.85    -30.77     -3.80     -0.48      0.00     -8.54     -0.16     -0.28      0.00    -22.08
 A:GLY_328         0.23      1.75      0.11    -35.12      2.74     -1.12      0.00     -2.22     -0.27      0.00      0.00    -33.89
 A:TYR_329         6.23     10.86      8.34    -38.25     -0.94      1.53      0.00     -9.01     -0.54     -0.00      0.00    -21.79
 A:GLN_330         4.65     10.49      5.68    -68.44     -4.85     -1.11      0.00     -5.53     -0.11     -0.00      0.00    -59.22
 A:VAL_331         2.00      8.90      3.62    -27.89     -5.42      0.61      0.00     -8.15     -0.01      0.00      0.00    -26.34
 A:THR_332         3.03      5.97      2.08    -29.61     -3.42     -0.51      0.00     -5.55     -0.37      0.00     -3.29    -31.68
 A:GLY_333         1.58      2.40      1.54    -29.05     -2.70      0.72      0.00     -1.89     -0.33      0.00      0.00    -27.72
 A:PHE_334         4.85      9.98      5.73    -30.83     -3.04      2.96      0.00     -9.80     -0.19     -0.20      0.00    -20.53
 A:TYR_335         1.79      6.30      9.90    -43.08     -3.90      2.85      0.00    -11.60     -0.17     -0.36      0.00    -38.27
 A:SER_336         1.47      9.13      4.34    -22.65      0.57     -1.27      0.00     -4.26     -0.67      0.00     -4.52    -17.86
 A:PRO_337         5.85      8.54      3.28    -16.73     -5.83     -0.93      0.00     -9.24     -0.00      0.00      0.00    -15.07
 A:THR_338         5.91      7.40     -6.30    -24.00     -6.07     -1.08      0.00     -6.73     -1.19      0.00     -1.30    -33.35
 A:SER_339         1.86      5.12      0.87    -18.37     -3.00     -1.25      0.00     -3.98     -0.87      0.00     -2.83    -22.46
 A:ARG_340         5.91     14.61      9.81   -114.98     -1.91     42.41      0.00    -11.01     -3.48     -0.96      0.00    -59.60
 A:PHE_341         3.65     10.00      6.15    -33.67     -3.73      4.00      0.00    -12.44     -0.16     -0.09      0.00    -26.30
 A:GLY_342         0.55      1.94     -0.19    -31.02     -2.69      0.28      0.00     -2.54     -0.20      0.00      0.00    -33.88
 A:ARG_343         2.75     11.03     10.71   -108.76     -3.20     51.33      0.00     -9.11     -2.79     -0.00      0.00    -48.04
 A:PRO_344         1.87     12.70      5.57    -16.24     -4.73      0.91      0.00    -10.11     -0.13      0.00      0.00    -10.17
 A:GLU_345         2.38      5.32     11.70     34.83     -5.27    -84.09      0.00     -7.55     -0.14      0.00      0.00    -42.83
 A:ASP_346         1.94      3.96     -3.79     16.88     -6.00    -79.46      0.00     -5.71     -2.78      0.00      0.00    -74.95
 A:PHE_347         7.31      9.41      3.50    -30.36     -6.39      0.49      0.00    -12.85     -0.22     -0.37      0.00    -29.48
 A:MET_348         0.79     11.89      5.17    -32.02     -8.77     -1.68      0.00    -14.42     -0.32      0.00      0.00    -39.34
 A:TYR_349         4.11      6.28      5.00    -39.11     -2.36     -0.17      0.00     -8.83     -0.30     -0.01      0.00    -35.40
 A:PHE_350         6.28      8.31      5.44    -28.43     -6.34      0.55      0.00    -11.13     -0.24     -0.00      0.00    -25.56
 A:VAL_351         3.80     11.13      5.49    -25.25     -8.68     -0.13      0.00     -9.12     -0.30      0.00      0.00    -23.07
 A:ASP_352         2.94      3.51      2.81     29.78     -6.06    -89.91      0.00     -3.95     -2.18      0.00      0.00    -63.05
 A:LYS_353         3.64     11.92      6.10    -95.76     -3.08     40.08      0.00      0.00     -1.64      0.00      0.00    -38.74
 A:CYS_354         0.86      6.24      5.37    -32.41     -5.73     -1.58      0.00     -5.52     -0.36      0.00      0.00    -33.15
 A:HIP_355         2.60      8.83      4.80   -130.48     -5.02     75.59      0.00     -6.12     -2.76     -0.33      0.00    -52.89
 A:GLU_356         3.10      8.66      4.44     36.47      0.17    -90.50      0.00     -1.72     -1.41      0.00      0.00    -40.79
 A:ASN_357         5.58      7.04     -1.28    -64.35     -0.92     -3.47      0.00     -2.71     -0.59      0.00     -1.14    -61.83
 A:GLY_358         0.58      3.72     -0.98    -30.80     -1.23     -0.88      0.00     -1.43     -0.12      0.00      0.00    -31.14
 A:ILE_359         4.48     10.53      8.62    -27.52     -5.29      0.64      0.00     -8.76     -0.10      0.00      0.00    -17.40
 A:GLY_360         2.08      3.85     -0.26    -30.69     -3.80     -0.15      0.00     -2.22     -0.22      0.00      0.00    -31.40
 A:VAL_361         1.11      8.67      5.63    -25.13     -6.83      1.13      0.00     -8.88     -0.49      0.00      0.00    -24.79
 A:ILE_362         5.05     13.57     10.26    -27.28     -7.71      1.14      0.00    -11.22     -0.23      0.00      0.00    -16.42
 A:LEU_363         1.08     13.46      5.11    -27.94     -5.46      3.38      0.00    -11.31     -0.24      0.00      0.00    -21.92
 A:ASP_364         3.39      3.52      4.89     29.39     -2.96    -86.53      0.00     -4.93     -2.70      0.00      0.00    -55.94
 A:TRP_365         4.87     10.49      4.32    -39.10     -8.04      4.12      0.00    -13.64     -0.33     -0.00      0.00    -37.31
 A:VAL_366         2.94     10.81      6.38    -10.59     -2.54      1.52      0.00     -7.81     -0.01      0.00      0.00      0.70
 A:PRO_367         1.98      9.26      3.36    -16.10     -6.51      1.18      0.00     -9.81     -0.15      0.00      0.00    -16.80
 A:GLY_368         0.58      2.73     -0.26    -28.23     -1.51      0.29      0.00     -2.25     -0.10      0.00      0.00    -28.74
 A:HIE_369         2.73     10.12      4.89    -42.19     -6.64      1.65      0.00     -4.78     -0.22     -0.06      0.00    -34.50
 A:PHE_370         4.99      9.37      4.01    -19.00     -6.97      0.75      0.00    -12.28     -0.22     -0.07      0.00    -19.43
 A:PRO_371         2.06     13.93      2.89    -12.06     -4.59      1.43      0.00     -7.22     -0.04      0.00      0.00     -3.60
 A:LYS_372         2.34     15.33      3.82    -72.88     -2.03     31.23      0.00      0.00     -1.47      0.00      0.00    -23.66
 A:ASP_373         2.40      9.03     -2.05     21.69     -2.19    -80.68      0.00     -2.13     -0.18      0.00      0.00    -54.12
 A:SER_374         2.98      9.13     -0.62    -20.27      1.03     -2.06      0.00     -0.94     -0.12      0.00     -4.77    -15.63
 A:HIE_375         2.75     10.97      4.21    -40.74     -4.84     -1.31      0.00     -3.74     -0.27     -0.00      0.00    -32.97
 A:GLY_376         0.99      4.15     -0.76    -28.75     -1.42      0.25      0.00     -1.79     -0.40      0.00      0.00    -27.73
 A:LEU_377         2.20      9.16      5.92    -25.53     -6.83      1.68      0.00     -9.99     -0.08      0.00      0.00    -23.46
 A:ALA_378         2.19      4.69      2.85    -30.82     -0.70      0.38      0.00     -2.91     -0.40      0.00      0.00    -24.72
 A:TYR_379         5.95     10.21      4.52    -36.53     -2.64     -1.58      0.00     -5.09     -0.79     -0.05      0.00    -25.99
 A:PHE_380         7.17     11.11      9.34    -23.22     -6.91      0.43      0.00     -9.77     -0.13     -0.04      0.00    -12.02
 A:ASP_381         4.63      8.67     -3.26      2.47     -4.24    -62.26      0.00     -5.51     -1.78      0.00      0.00    -61.28
 A:GLY_382         0.26      3.17      1.18    -33.82     -3.42     -2.36      0.00     -2.22     -0.15      0.00      0.00    -37.35
 A:THR_383         1.70      9.52      0.11    -31.31     -2.18      1.97      0.00     -3.04     -0.89      0.00     -4.75    -28.89
 A:HIS_384         2.53      9.77      7.16    -25.22     -6.06     -4.21      0.00     -4.41     -0.43     -0.04      0.00    -20.91
 A:LEU_385         2.47      7.29      6.78    -23.64     -8.62      0.83      0.00    -11.62     -0.43      0.00      0.00    -26.94
 A:TYR_386         3.38      8.78      8.00    -37.45     -3.65      2.78      0.00    -13.99     -0.48     -0.16      0.00    -32.78
 A:GLU_387         8.62     14.50      5.17      8.00     -3.37    -65.72      0.00     -7.32     -1.60      0.00      0.00    -41.72
 A:HIE_388         3.07      9.95      5.12    -34.03     -7.47     -2.48      0.00     -4.12     -0.24     -0.08      0.00    -30.28
 A:ALA_389         1.61      3.71      3.76    -22.86     -1.71     -2.97      0.00     -2.24     -0.01      0.00      0.00    -20.70
 A:ASP_390         4.08      4.45      6.23      6.34     -0.49    -64.66      0.00     -2.85     -2.29      0.00      0.00    -49.20
 A:PRO_391         7.97     12.23      2.67    -12.50     -6.05      0.37      0.00     -3.82     -0.10      0.00      0.00      0.77
 A:ARG_392         4.48      9.02      8.39    -97.33     -4.34     32.39      0.00     -9.15     -2.05      0.00      0.00    -58.59
 A:ILE_393         1.92     14.32     11.82    -23.63     -4.69     -0.87      0.00     -8.19     -0.10      0.00      0.00     -9.42
 A:GLY_394         0.09      5.24      0.47    -30.99     -3.83      0.01      0.00     -2.71     -0.24      0.00      0.00    -31.97
 A:GLU_395         2.32      9.86      8.42     11.27     -6.76    -70.44      0.00     -4.82     -1.71      0.00      0.00    -51.87
 A:HIE_396         1.96     12.62     10.04    -44.40     -8.05      2.09      0.00     -7.44     -0.81     -0.25      0.00    -34.24
 A:LYS_397         5.03     10.00      6.01    -66.20     -4.32     25.10      0.00      0.00     -0.29      0.00      0.00    -24.69
 A:GLU_398         2.86      8.15      4.72     27.21      1.30    -84.62      0.00     -2.58     -0.07      0.00      0.00    -43.03
 A:TRP_399         5.76     14.49      4.28    -33.01     -1.22     -1.42      0.00     -8.25     -0.13     -0.29      0.00    -19.79
 A:GLY_400         2.69      4.59      1.54    -36.03      0.24     -0.46      0.00     -0.78     -0.14      0.00      0.00    -28.35
 A:THR_401         1.89      8.76      1.70    -30.67     -4.84     -0.82      0.00     -5.25     -0.34      0.00     -4.45    -34.03
 A:LEU_402         1.56     10.64      5.38    -25.99     -8.55     -0.22      0.00     -8.25     -0.22      0.00      0.00    -25.65
 A:VAL_403         2.69      8.64      4.50    -30.16     -4.45      0.64      0.00     -6.07     -0.23      0.00      0.00    -24.44
 A:PHE_404         2.76      8.02      6.31    -26.35     -5.52      1.11      0.00    -12.75     -0.09     -0.21      0.00    -26.72
 A:ASN_405         3.41      5.20      4.17    -63.88     -4.24     -3.46      0.00     -4.33     -0.36     -0.09     -0.12    -63.69
 A:TYR_406         7.95      9.62      5.46    -38.10     -7.16      0.40      0.00    -11.22     -0.21     -0.24      0.00    -33.49
 A:GLY_407         1.04      2.15      0.68    -28.72     -0.06     -1.25      0.00     -1.23     -0.13      0.00      0.00    -27.51
 A:ARG_408         4.18      8.74      9.77    -90.15     -5.23     30.18      0.00     -6.59     -0.49     -0.30      0.00    -49.88
 A:HIE_409         4.33     10.64      4.87    -35.54     -7.28     -4.39      0.00     -3.83     -0.14     -0.00      0.00    -31.36
 A:GLU_410         2.26      6.40      5.28     25.31     -6.26    -79.09      0.00     -6.78     -0.14      0.00      0.00    -53.02
 A:VAL_411         2.27      8.99      3.93    -25.96     -1.85      0.27      0.00    -10.12     -0.17      0.00      0.00    -22.63
 A:ARG_412         4.04      9.80      8.89   -116.49     -0.99     47.39      0.00     -6.47     -2.08     -0.00      0.00    -55.92
 A:ASN_413         3.25      6.28      4.08    -73.15     -4.83     -1.19      0.00     -4.24     -0.52     -0.05     -0.01    -70.36
 A:PHE_414         4.91      5.33      7.68    -34.30     -1.99      0.96      0.00    -11.17     -0.31     -0.18      0.00    -29.06
 A:LEU_415         2.69     11.68      6.61    -26.74     -9.08      2.18      0.00    -11.28     -0.21      0.00      0.00    -24.14
 A:VAL_416         2.22      5.37      3.84    -22.89     -4.67      0.28      0.00     -7.64     -0.18      0.00      0.00    -23.68
 A:ALA_417         0.86      3.24      4.36    -31.50     -3.65      0.71      0.00     -4.83     -0.31      0.00      0.00    -31.12
 A:ASN_418         1.71      4.66      3.60    -68.74     -5.39     -1.77      0.00     -4.55     -0.47     -0.60     -0.01    -71.56
 A:VAL_419         2.69      9.11      6.18    -23.90     -5.22      0.71      0.00    -10.08     -0.11      0.00      0.00    -20.62
 A:LEU_420         2.74     11.86      5.32    -29.67     -7.12      1.69      0.00    -10.78     -0.30      0.00      0.00    -26.26
 A:PHE_421         5.12     10.28      4.24    -30.78     -3.38     -0.10      0.00    -11.93     -0.28     -0.46      0.00    -27.29
 A:TRP_422         9.29      7.44      7.38    -37.03    -10.22      5.82      0.00    -13.50     -0.31     -0.61      0.00    -31.74
 A:PHE_423         4.11      6.90      8.71    -28.88     -5.26      0.32      0.00    -12.53     -0.14     -0.05      0.00    -26.81
 A:ASP_424         4.30      5.55      3.28     41.67     -2.58    -94.52      0.00     -2.66     -0.47      0.00      0.00    -45.42
 A:LYS_425         4.49     11.26      6.37   -104.45     -1.00     48.02      0.00      0.00     -3.18      0.00      0.00    -38.49
 A:TYR_426         5.50      9.42      7.34    -38.25     -4.77      3.57      0.00    -12.63     -0.14     -0.14      0.00    -30.11
 A:HIP_427         5.36     14.39      4.95   -129.77     -6.64     77.91      0.00     -4.98     -2.19     -1.30      0.00    -42.26
 A:VAL_428         3.37     16.05      2.98    -22.77     -7.28     -0.11      0.00    -10.14     -0.51      0.00      0.00    -18.42
 A:ASP_429         2.14      3.71     -3.44     23.22     -0.62    -83.49      0.00     -3.99     -3.52      0.00      0.00    -65.99
 A:GLY_430         3.12      2.03      0.67    -35.30     -4.06      0.03      0.00     -3.21     -0.13      0.00      0.00    -36.84
 A:ILE_431         1.49      9.58     12.52    -25.25     -6.82      1.87      0.00    -10.46     -0.17      0.00      0.00    -17.23
 A:ARG_432         5.51      8.60     10.18   -134.82     -6.07     60.90      0.00    -10.51     -3.84     -0.10      0.00    -70.15
 A:VAL_433         0.55      9.58      4.85    -25.88     -6.48      1.21      0.00     -8.40     -0.19      0.00      0.00    -24.76
 A:ASP_434         2.38      6.47      6.19     42.64     -2.60    -94.04      0.00     -3.74     -1.49      0.00      0.00    -44.19
 A:ALA_435         3.66      5.99      4.25    -36.50     -1.15      3.07      0.00     -3.20     -0.59      0.00      0.00    -24.48
 A:VAL_436         2.05      8.55      5.46    -27.44     -4.99      1.96      0.00    -10.92     -0.35      0.00      0.00    -25.67
 A:ALA_437         3.88      4.15      2.91    -32.06     -6.71      0.82      0.00     -5.62     -0.13      0.00      0.00    -32.77
 A:SER_438         0.59      7.28     -0.88    -25.64     -3.29     -0.96      0.00     -4.52     -0.62      0.00     -4.62    -32.65
 A:MET_439         1.80     11.88      7.64    -27.92     -7.43      0.62      0.00    -11.39     -0.24      0.00      0.00    -25.04
 A:LEU_440         5.50      7.51      5.97    -33.14     -8.13      0.64      0.00    -13.89     -0.25      0.00      0.00    -35.78
 A:TYR_441         7.46      6.74      5.84    -39.32     -3.96     -0.30      0.00     -8.20     -0.64     -0.00      0.00    -32.38
 A:ARG_442         3.37     12.37      8.83    -97.81     -7.11     36.21      0.00    -10.62     -0.76     -0.15      0.00    -55.67
 A:ASN_443         4.39      7.70     -0.18    -63.67     -2.03     -3.17      0.00     -3.77     -0.11     -0.10     -4.68    -65.63
 A:TYR_444         2.98      6.54      3.60    -31.53     -2.73      1.12      0.00     -7.81     -0.08     -0.00      0.00    -27.91
 A:LEU_445         8.94     20.10      2.62    -26.06     -7.67      0.74      0.00     -9.21     -0.20      0.00      0.00    -10.73
 A:ARG_446         6.85     11.50      9.57   -115.66     -6.83     45.42      0.00     -6.54     -1.60     -0.00      0.00    -57.29
 A:LYS_447         4.40      8.02      3.52    -61.61     -1.25     19.96      0.00      0.00     -0.11      0.00      0.00    -27.07
 A:GLU_448         4.48     13.37      6.02     27.25      0.45    -82.03      0.00     -0.87     -0.03      0.00      0.00    -31.35
 A:GLY_449         0.83      4.53      0.89    -27.12      0.76     -2.13      0.00     -0.65     -0.01      0.00      0.00    -22.90
 A:GLU_450         1.88     10.68      4.02     14.50     -1.90    -69.86      0.00     -2.55     -0.26      0.00      0.00    -43.49
 A:TRP_451         5.66      9.74      6.57    -35.03     -7.05     -1.86      0.00     -9.89     -0.01     -0.10      0.00    -31.98
 A:ILE_452         3.97      7.48     12.15    -26.91     -0.18      0.70      0.00     -7.74     -0.24      0.00      0.00    -10.76
 A:ALA_453         1.89      9.72      1.45    -29.80     -1.06     -0.15      0.00     -2.93     -0.04      0.00      0.00    -20.91
 A:ASN_454         2.71      7.51     -1.47    -66.13     -0.24     -3.18      0.00     -3.78     -0.97     -0.31     -2.80    -68.66
 A:GLU_455         3.77     10.91      2.65     31.86     -0.31    -86.04      0.00     -2.27     -0.01      0.00      0.00    -39.44
 A:TYR_456         5.42      8.03      4.88    -33.77      3.80     -5.91      0.00     -3.53     -0.12     -0.16      0.00    -21.37
 A:GLY_457         2.23      3.29      0.07    -29.13      2.09     -3.42      0.00     -0.75     -0.13      0.00      0.00    -25.75
 A:GLY_458         2.10      4.86     -0.16    -35.04     -0.94      2.94      0.00     -1.16     -0.26      0.00      0.00    -27.66
 A:ASP_459         0.57      6.17     -5.85     35.02     -2.89    -92.47      0.00     -3.30     -0.22      0.00      0.00    -62.98
 A:GLU_460         4.80      9.13      4.46     22.69     -2.56    -85.77      0.00     -3.97     -0.61      0.00      0.00    -51.81
 A:HIS_461         5.11      8.61      6.53    -38.29    -10.32      1.74      0.00     -6.54     -0.41     -0.01      0.00    -33.58
 A:ILE_462         4.96     11.66     10.44    -24.73      0.59     -0.28      0.00     -5.17     -0.19      0.00      0.00     -2.73
 A:GLU_463         2.93      7.60      4.86     20.02      1.45    -75.78      0.00     -4.33     -0.17      0.00      0.00    -43.42
 A:ALA_464         2.65      3.55      4.37    -33.93     -3.26      1.17      0.00     -6.04     -0.25      0.00      0.00    -31.73
 A:VAL_465         3.17     12.47      5.44    -30.99     -3.67      0.09      0.00     -9.05     -0.26      0.00      0.00    -22.81
 A:SER_466         6.42      8.25     -2.55    -22.76     -0.72     -2.33      0.00     -3.11     -0.25      0.00     -1.78    -18.84
 A:PHE_467         3.33      5.61      7.94    -29.07     -0.33      1.61      0.00    -12.36     -0.32     -0.22      0.00    -23.81
 A:ILE_468         0.72      9.76      9.34    -25.27     -1.19     -0.33      0.00    -11.65     -0.29      0.00      0.00    -18.91
 A:ARG_469         2.43     14.73      9.30   -108.46     -4.65     40.65      0.00     -8.70     -0.71     -0.00      0.00    -55.41
 A:GLU_470         3.71      6.00      5.65     22.52      0.56    -81.63      0.00     -5.15     -2.15      0.00      0.00    -50.47
 A:VAL_471         3.36      6.11      5.28    -27.11     -3.98     -1.53      0.00     -8.79     -0.28      0.00      0.00    -26.94
 A:ASN_472         3.96      5.91      0.96    -67.34     -2.86     -3.65      0.00     -3.85     -0.39     -0.06     -1.85    -69.19
 A:THR_473         8.41      4.98      6.63    -30.12     -1.79     -2.84      0.00     -4.84     -0.34      0.00     -3.04    -22.95
 A:LEU_474         4.30      7.44      6.75    -25.56     -5.46      0.11      0.00     -7.07     -0.37      0.00      0.00    -19.85
 A:LEU_475         4.71      7.79      3.97    -30.12     -5.41      2.00      0.00    -12.65     -0.24      0.00      0.00    -29.96
 A:PHE_476         4.58      7.22      6.81    -29.38     -2.86      0.31      0.00     -8.00     -0.10     -0.37      0.00    -21.79
 A:GLU_477         2.95      4.16      7.42     27.23     -2.39    -84.68      0.00     -4.53     -2.02      0.00      0.00    -51.87
 A:TYR_478         3.70      4.39      5.41    -42.95     -4.96     -0.24      0.00    -11.18     -0.39     -0.05      0.00    -46.28
 A:PHE_479         5.66     11.55      9.25    -18.50     -1.73      3.00      0.00     -9.84     -0.10     -0.05      0.00     -0.77
 A:PRO_480         5.40      9.95      5.79    -13.09     -4.04     -0.13      0.00     -4.89     -0.01      0.00      0.00     -1.02
 A:GLY_481         1.31      5.20      0.21    -26.93     -3.13      0.04      0.00     -2.23     -0.11      0.00      0.00    -25.63
 A:ILE_482         1.82     14.10     11.54    -28.24     -6.78      0.35      0.00    -10.82     -0.12      0.00      0.00    -18.17
 A:LEU_483         5.38      8.66      6.24    -29.27     -8.40      2.66      0.00    -10.24     -0.18      0.00      0.00    -25.16
 A:SER_484         2.40      2.85      0.40    -28.46     -4.97      1.48      0.00     -4.93     -0.49      0.00     -2.23    -33.96
 A:ILE_485         1.29     10.16     12.11    -22.29     -7.55      2.48      0.00    -13.61     -0.14      0.00      0.00    -17.54
 A:ALA_486         0.98      4.30      3.38    -31.17     -4.31      0.80      0.00     -5.42     -0.21      0.00      0.00    -31.64
 A:GLU_487         4.21      6.75      5.24     42.76     -4.88    -92.06      0.00     -6.36     -1.10      0.00      0.00    -45.45
 A:GLU_488         2.64     10.11      6.22     34.46     -6.53    -86.50      0.00     -6.75     -2.31      0.00      0.00    -48.65
 A:SER_489         2.90      3.97      3.93    -25.76     -1.30     -4.01      0.00     -3.21     -0.43      0.00     -4.59    -28.51
 A:THR_490         2.72     12.81      1.93    -29.50      1.61      0.71      0.00     -3.40     -1.25      0.00     -4.79    -19.17
 A:GLU_491         4.09      8.05     10.06     57.23     -0.69   -107.09      0.00     -1.48     -0.02      0.00      0.00    -29.85
 A:TRP_492         4.25     11.40      3.90    -32.73     -5.21     -1.18      0.00    -11.61     -0.45     -0.00      0.00    -31.63
 A:GLU_493         3.54     12.06      9.80     39.85     -0.37    -92.52      0.00     -1.15     -0.00      0.00      0.00    -28.79
 A:LYS_494         2.64     10.13      4.95    -80.60     -4.24     36.45      0.00      0.00     -0.80      0.00      0.00    -31.47
 A:VAL_495         2.30      5.39      5.56    -28.30     -5.85      0.90      0.00     -8.21     -0.79      0.00      0.00    -28.99
 A:SER_496         3.70      3.43      1.32    -24.91     -1.15     -0.63      0.00     -4.70     -1.31      0.00     -3.43    -27.67
 A:ARG_497         4.43     18.69     11.27   -111.06     -1.44     56.66      0.00     -4.40     -1.18     -0.05      0.00    -27.08
 A:PRO_498         3.35     11.25      3.27    -16.75     -4.51      0.73      0.00     -5.76     -0.25      0.00      0.00     -8.67
 A:VAL_499         2.10      7.39      5.93    -22.68     -2.59     -0.88      0.00     -6.82     -0.10      0.00      0.00    -17.66
 A:TYR_500         3.57      7.32      5.19    -32.68      4.53     -3.74      0.00     -4.52     -0.01      0.00      0.00    -20.34
 A:ASP_501         2.70      5.15     -3.79     29.27     -2.39    -87.60      0.00     -2.42     -0.47      0.00      0.00    -59.56
 A:GLY_502         2.65      4.28     -1.16    -33.57     -0.05     -0.51      0.00     -0.68     -0.34      0.00      0.00    -29.38
 A:GLY_503         1.52      1.94     -1.50    -32.92     -1.30      0.91      0.00     -1.79     -0.31      0.00      0.00    -33.46
 A:LEU_504         1.85     11.47      3.68    -26.32     -9.51      0.95      0.00    -12.55     -0.25      0.00      0.00    -30.68
 A:GLY_505         0.68      5.30     -0.46    -30.29     -1.17     -2.90      0.00     -2.13     -0.10      0.00      0.00    -31.08
 A:PHE_506         3.54      6.97      7.85    -27.47     -4.84     -0.65      0.00    -10.76     -0.05     -0.06      0.00    -25.48
 A:ASN_507         0.85      8.35      1.95    -67.25     -2.50      0.20      0.00     -3.60     -0.48     -0.37     -4.25    -67.10
 A:LEU_508         5.19     12.90      6.46    -29.43    -10.11     -0.34      0.00    -12.78     -0.20      0.00      0.00    -28.30
 A:LYS_509         1.57      8.72      4.21    -97.10     -8.49     49.70      0.00      0.00     -1.61      0.00      0.00    -43.01
 A:TRP_510         6.89     11.90      7.05    -40.52     -7.10      5.16      0.00    -13.23     -0.52     -0.10      0.00    -30.47
 A:ASP_511         1.38      6.30      4.91     41.06     -4.19    -96.94      0.00     -2.73     -1.20      0.00      0.00    -51.43
 A:MET_512         1.38      6.56      5.76    -34.18     -6.09      0.99      0.00     -9.43     -0.28      0.00      0.00    -35.28
 A:GLY_513         1.36      3.37      1.00    -29.99     -1.37     -1.39      0.00     -1.19     -0.35      0.00      0.00    -28.56
 A:TRP_514         5.66      6.69      3.94    -34.41    -10.57      1.18      0.00    -13.72     -0.65     -0.26      0.00    -42.14
 A:MET_515         5.22     11.76      4.73    -29.39     -9.81     -1.05      0.00    -12.80     -0.19      0.00      0.00    -31.52
 A:HIS_516         3.15     10.05      5.51    -35.64     -3.66     -0.85      0.00     -2.69     -0.38      0.00      0.00    -24.50
 A:ASP_517         1.18      4.98     -0.25     52.26     -3.69   -108.60      0.00     -2.80     -0.34      0.00      0.00    -57.26
 A:MET_518         2.15      9.24      6.98    -33.62     -9.20      0.88      0.00    -10.39     -0.29      0.00      0.00    -34.26
 A:LEU_519         5.01      6.90      6.31    -28.00     -8.03      1.60      0.00     -8.78     -0.22      0.00      0.00    -25.22
 A:ASP_520         2.46      6.10      1.31     43.30     -1.20   -104.53      0.00     -2.75     -0.32      0.00      0.00    -55.63
 A:TYR_521         3.17      5.44      5.12    -40.96     -6.32      2.38      0.00    -11.34     -0.33     -0.18      0.00    -43.01
 A:PHE_522         3.69      5.05      8.23    -29.02     -5.32      2.03      0.00    -11.26     -0.37     -0.18      0.00    -27.16
 A:ASN_523         3.96      8.37      3.22    -62.58     -1.25     -4.20      0.00     -2.44     -0.20      0.00     -0.03    -55.14
 A:ILE_524         3.81      8.08      8.03    -24.12     -1.31      1.69      0.00     -6.78     -0.37      0.00      0.00    -10.96
 A:ASP_525         3.62      7.62      2.01     29.59     -0.34    -80.03      0.00     -3.73     -0.56      0.00      0.00    -41.82
 A:PRO_526         5.76     12.57      4.75    -14.89     -4.21     -0.75      0.00     -7.96     -0.05      0.00      0.00     -4.79
 A:TYR_527         4.59      5.96      2.31    -34.11      3.49     -1.99      0.00     -4.44     -0.50     -0.08      0.00    -24.77
 A:PHE_528         8.33      9.21      6.02    -32.05      2.72     -0.39      0.00     -6.62     -0.36     -0.06      0.00    -13.19
 A:ARG_529         4.58     11.86      8.08   -128.10     -9.82     58.50      0.00    -10.82     -1.74     -0.14      0.00    -67.61
 A:GLN_530         3.73      7.47      2.14    -70.83     -3.42     -2.12      0.00     -5.19     -0.24     -0.83      0.00    -69.28
 A:TYR_531         4.11      9.57      4.53    -34.76      1.17     -3.73      0.00     -4.39     -0.14     -0.82      0.00    -24.47
 A:HIS_532         2.70     14.53      3.17    -34.36     -3.21     -2.86      0.00     -3.64     -0.36     -0.00      0.00    -24.03
 A:GLN_533         5.63     13.73      3.73    -66.20     -6.09     -0.35      0.00     -4.13     -0.40     -0.04     -1.11    -55.22
 A:ASN_534         3.64      6.01     -1.60    -61.73     -1.65     -2.05      0.00     -1.98     -0.17     -0.02     -4.56    -64.10
 A:ASN_535         2.62      3.17     -1.14    -63.25     -6.27     -0.46      0.00     -3.70     -0.25     -0.02     -4.70    -73.99
 A:VAL_536         1.60      6.47      3.91    -28.65     -2.35      0.42      0.00     -8.70     -0.18      0.00      0.00    -27.49
 A:THR_537         3.07      9.75      0.37    -27.43     -1.02     -0.40      0.00     -4.44     -0.14      0.00     -3.97    -24.23
 A:PHE_538         5.69      9.18      4.11    -29.94      4.02      0.83      0.00     -5.39     -0.21     -0.00      0.00    -11.71
 A:SER_539         2.79      3.06      2.10    -27.81     -1.72      0.07      0.00     -4.41     -0.30      0.00     -2.69    -28.91
 A:MET_540         2.02      9.45      6.15    -24.90     -6.22     -0.50      0.00    -10.42     -0.10      0.00      0.00    -24.52
 A:LEU_541         1.34     12.09      3.98    -27.29     -2.09     -1.16      0.00     -4.31     -0.14      0.00      0.00    -17.58
 A:TYR_542         3.57      6.42      3.88    -40.74      0.34     -0.15      0.00     -6.81     -0.72     -0.05      0.00    -34.26
 A:TYR_543         3.83      6.11      5.93    -32.46     -4.36      1.26      0.00    -12.16     -0.18     -0.20      0.00    -32.21
 A:TYR_544         4.70      5.65      8.55    -35.30     -1.35      0.76      0.00     -7.44     -0.25     -0.22      0.00    -24.89
 A:ASN_545         3.01      8.12      2.83    -53.70     -1.55     -4.54      0.00     -2.27     -0.13     -0.00     -3.63    -51.85
 A:GLU_546         2.44      5.85      5.17     31.26     -6.43    -86.56      0.00     -4.05     -1.78      0.00      0.00    -54.09
 A:ASN_547         1.49      6.47      1.05    -63.47     -4.90     -2.95      0.00     -4.31     -0.67     -0.28     -4.28    -71.84
 A:PHE_548         3.82     10.97      8.91    -29.57     -4.51      2.23      0.00    -10.24     -0.12     -0.25      0.00    -18.75
 A:MET_549         5.01      9.11      6.87    -31.87     -9.58     -0.12      0.00    -13.79     -0.15      0.00      0.00    -34.52
 A:LEU_550         1.53      7.01      5.95    -30.21     -7.10      3.55      0.00     -9.20     -0.24      0.00      0.00    -28.71
 A:ALA_551         2.31      5.42      4.76    -26.63     -4.53     -0.60      0.00     -5.77     -0.01      0.00      0.00    -25.05
 A:LEU_552         1.35      9.04      8.65    -29.20     -7.39      2.98      0.00    -13.62     -0.15      0.00      0.00    -28.34
 A:SER_553         1.56      4.82      2.83    -22.54     -3.54     -3.28      0.00     -5.47     -0.15      0.00     -3.59    -29.35
 A:HIP_554         7.00     12.33      8.18   -125.87     -7.32     76.70      0.00     -6.90     -1.75     -0.00      0.00    -37.63
 A:ASP_555         5.99      5.94      3.58     43.04      0.58    -98.07      0.00     -2.79     -1.36      0.00      0.00    -43.08
 A:GLU_556         1.40      6.84      6.51     40.04     -0.23    -94.28      0.00     -4.96     -1.59      0.00      0.00    -46.29
 A:ILE_557         5.34     13.76     11.32    -27.75     -8.83      2.62      0.00    -10.52     -0.19      0.00      0.00    -14.23
 A:VAL_558         2.06     13.88      4.05    -29.09     -5.99      0.99      0.00     -7.31     -0.12      0.00      0.00    -21.53
 A:HIE_559         2.27     12.57      3.53    -33.99     -3.44     -3.48      0.00     -1.94     -0.16     -0.01      0.00    -24.64
 A:GLY_560         1.58      3.91     -1.09    -27.53     -0.57     -2.75      0.00     -0.43     -0.49      0.00      0.00    -27.36
 A:LYS_561         4.49     10.76      2.37   -107.11     -1.01     52.73      0.00      0.00     -2.67      0.00      0.00    -40.44
 A:SER_562         1.93      7.84     -0.20    -19.89     -2.65     -0.18      0.00     -1.41     -0.58      0.00     -1.52    -16.65
 A:ASN_563         2.52      4.40      3.88    -64.39     -5.15     -1.95      0.00     -4.21     -0.52     -0.00     -0.13    -65.56
 A:MET_564         1.67      9.89      7.51    -29.14     -9.52     -0.44      0.00    -13.59     -0.18      0.00      0.00    -33.80
 A:LEU_565         2.89     15.59      6.75    -28.25     -9.52      0.39      0.00     -9.65     -0.13      0.00      0.00    -21.92
 A:GLY_566         0.37      3.23      0.46    -30.22     -2.28     -2.27      0.00     -1.23     -0.10      0.00      0.00    -32.03
 A:LYS_567         2.85     12.98      7.22    -92.09     -7.71     44.28      0.00      0.00     -0.96      0.00      0.00    -33.42
 A:MET_568         2.12      6.60      9.50    -20.02     -8.46     -1.92      0.00     -9.02     -0.48      0.00      0.00    -21.68
 A:PRO_569         1.81      9.44      2.36    -17.04     -4.88      1.47      0.00     -5.08     -0.13      0.00      0.00    -12.04
 A:GLY_570         1.55      3.94     -1.24    -24.22     -1.42     -1.20      0.00     -0.90     -0.28      0.00      0.00    -23.76
 A:ASP_571         3.65      3.33     -2.92     21.60     -1.24    -77.33      0.00     -1.62     -0.75      0.00      0.00    -55.28
 A:GLU_572         4.13     10.08      5.82     27.92     -1.15    -81.52      0.00     -2.44     -0.23      0.00      0.00    -37.38
 A:TRP_573         6.39      8.69      5.54    -39.42     -3.27      1.46      0.00     -8.20     -0.67     -0.10      0.00    -29.60
 A:GLN_574         1.71      8.01      4.97    -70.47     -3.18     -2.96      0.00     -5.13     -0.52     -0.00      0.00    -67.56
 A:LYS_575         1.91     12.16      8.27    -84.61     -8.49     37.13      0.00      0.00     -0.84      0.00      0.00    -34.47
 A:TYR_576         5.22      6.90      5.56    -38.36     -5.88      1.08      0.00     -9.22     -0.38     -0.12      0.00    -35.19
 A:ALA_577         2.95      4.06      3.61    -32.20     -3.87     -0.04      0.00     -5.47     -0.25      0.00      0.00    -31.21
 A:ASN_578         1.13      6.16      0.54    -66.57     -5.90     -0.64      0.00     -5.40     -1.01     -0.00     -0.20    -71.88
 A:VAL_579         3.81      4.55      5.04    -25.99     -4.71      1.11      0.00     -9.41     -0.23      0.00      0.00    -25.82
 A:ARG_580         3.62      9.72     19.72   -128.38     -7.03     54.64      0.00    -10.37     -1.89     -0.10      0.00    -60.08
 A:ALA_581         1.84      2.68      3.78    -33.68     -4.30      0.00      0.00     -4.66     -0.26      0.00      0.00    -34.59
 A:LEU_582         4.68     13.36      5.88    -32.75     -7.03      1.23      0.00    -12.48     -0.31      0.00      0.00    -27.42
 A:PHE_583         4.86      8.17      7.36    -34.08     -3.59      3.48      0.00    -16.06     -0.20     -0.08      0.00    -30.15
 A:THR_584         1.67      5.89      4.83    -32.53     -2.11     -1.62      0.00     -8.07     -0.38      0.00     -2.99    -35.32
 A:TYR_585         5.28      4.19      5.09    -36.61     -3.28      4.13      0.00    -10.76     -0.45     -0.49      0.00    -32.91
 A:MET_586         5.73      5.38      7.07    -29.33     -9.90      0.16      0.00    -14.29     -0.25      0.00      0.00    -35.44
 A:TYR_587         9.57      6.23      8.52    -43.07     -5.72      0.24      0.00    -11.23     -0.30     -0.41      0.00    -36.16
 A:THR_588         3.03     13.58     -0.13    -34.07     -3.82     -1.04      0.00     -7.26     -0.61      0.00     -3.34    -33.66
 A:HIS_589         2.92     10.79      3.84    -29.84     -4.38      2.66      0.00     -6.41     -0.63     -0.47      0.00    -21.51
 A:PRO_590         4.09      9.55      6.44    -16.31     -6.40      0.86      0.00     -8.75     -0.10      0.00      0.00    -10.61
 A:GLY_591         0.71      1.62     -0.26    -25.02     -4.58      0.89      0.00     -2.08     -0.26      0.00      0.00    -28.97
 A:LYS_592         4.67      8.57      4.94    -99.70     -4.48     47.74      0.00      0.00     -1.97      0.00      0.00    -40.23
 A:LYN_593         2.81     13.94      4.78    -36.28     -8.49      3.82      0.00      0.00     -0.93      0.00      0.00    -20.36
 A:THR_594         2.28      7.17      4.26    -25.61     -6.54     -0.42      0.00     -6.77     -0.67      0.00     -4.23    -30.55
 A:MET_595         2.25      9.12      4.00    -30.64     -9.02      1.66      0.00    -13.26     -0.23      0.00      0.00    -36.12
 A:PHE_596         4.35      9.64      4.41    -28.87     -7.19      2.73      0.00    -14.83     -0.12     -0.22      0.00    -30.10
 A:MET_597         1.60      7.37      3.99    -29.49    -11.37      1.17      0.00    -15.47     -0.23      0.00      0.00    -42.44
 A:SER_598         2.80      7.41     -0.20    -22.17     -5.66      0.19      0.00     -5.13     -0.70      0.00     -4.59    -28.04
 A:MET_599         1.68      8.35      4.19    -24.71     -8.43     -0.27      0.00    -14.42     -0.23      0.00      0.00    -33.83
 A:GLU_600         3.50      4.49      5.13     25.20     -0.58    -76.63      0.00     -7.18     -1.43      0.00      0.00    -47.51
 A:PHE_601         5.18      8.97      4.03    -28.98     -7.73      1.87      0.00    -11.11     -0.22     -0.21      0.00    -28.19
 A:GLY_602         2.81      5.70     -0.82    -29.20     -3.08      0.26      0.00     -2.39     -0.18      0.00      0.00    -26.92
 A:GLN_603         2.58      9.97      0.91    -65.36     -9.61      1.84      0.00     -5.66     -0.30     -0.00      0.00    -65.63
 A:TRP_604         7.99      7.80      3.82    -33.65     -6.24      0.70      0.00     -7.31     -0.01     -0.12      0.00    -27.01
 A:SER_605         2.67      2.50      2.49    -27.11     -1.79      0.79      0.00     -1.87     -0.30      0.00     -2.89    -25.51
 A:GLU_606         2.27      7.70      6.38     31.27     -4.77    -82.99      0.00     -4.27     -0.85      0.00      0.00    -45.27
 A:TRP_607         7.11      9.65      5.76    -35.43     -8.12      1.61      0.00    -13.10     -0.24     -0.50      0.00    -33.26
 A:ASN_608         2.40      7.90      4.41    -65.09     -4.22      0.39      0.00     -2.17     -0.16     -0.00     -0.06    -56.61
 A:VAL_609         3.87      8.13      3.71    -20.21     -5.43     -1.59      0.00     -6.94     -0.05      0.00      0.00    -18.52
 A:TRP_610         7.50      8.45     10.23    -35.55     -7.14     -0.61      0.00    -10.32     -0.22     -0.21      0.00    -27.86
 A:GLY_611         0.81      2.43      0.38    -31.34     -2.32      1.48      0.00     -0.97     -0.06      0.00      0.00    -29.59
 A:ASP_612         4.38      5.95     -6.49     36.88     -2.89    -91.19      0.00     -3.03     -0.06      0.00      0.00    -56.45
 A:LEU_613         3.23     11.93      7.51    -27.28     -6.21     -0.69      0.00    -10.23     -0.16      0.00      0.00    -21.89
 A:GLU_614         5.36      5.64     11.16     19.11     -2.24    -76.39      0.00     -4.56     -1.32      0.00      0.00    -43.23
 A:TRP_615        11.62      7.93      5.06    -40.04     -6.21      2.58      0.00    -11.16     -0.33     -0.46      0.00    -31.01
 A:HIP_616         2.85     13.44      6.84   -106.15     -1.46     59.67      0.00     -2.94     -1.25     -0.00      0.00    -29.00
 A:LEU_617         3.10     10.27      4.94    -28.74     -4.78      0.33      0.00     -7.80     -0.26      0.00      0.00    -22.95
 A:LEU_618         4.41      8.95      4.77    -29.46     -1.17     -0.10      0.00     -7.03     -0.21      0.00      0.00    -19.84
 A:GLN_619         3.53     10.50      6.42    -66.60      2.30     -6.70      0.00     -2.32     -0.21     -0.00      0.00    -53.08
 A:TYR_620         4.34      5.83      5.08    -36.51      2.75     -1.60      0.00     -5.55     -0.25     -0.00      0.00    -25.91
 A:GLU_621         1.46      9.39      5.26     41.16     -1.54    -83.59      0.00     -3.31     -0.16      0.00      0.00    -31.33
 A:PRO_622         3.29     11.00      8.03    -16.30     -3.30      0.24      0.00     -5.97     -0.12      0.00      0.00     -3.13
 A:HIS_623         6.55      8.82      6.80    -37.41     -9.62      0.25      0.00     -7.42     -0.41     -0.00      0.00    -32.43
 A:GLN_624         5.50      6.77      5.82    -66.47     -2.95     -3.38      0.00     -4.08     -0.34     -0.00     -0.02    -59.14
 A:GLN_625         1.02      7.86      3.23    -66.90     -4.51     -4.56      0.00     -4.57     -0.28     -0.00      0.00    -68.70
 A:LEU_626         2.56      7.42      4.76    -29.12     -6.19      0.91      0.00     -9.22     -0.30      0.00      0.00    -29.17
 A:LYS_627         2.60      8.37      2.55    -90.90     -2.18     43.41      0.00      0.00     -0.40      0.00      0.00    -36.55
 A:GLN_628         5.26      8.53      4.56    -71.30      0.61     -2.18      0.00     -3.15     -0.78     -0.00     -0.08    -58.52
 A:PHE_629         5.26      6.95      5.07    -29.93     -5.59     -0.53      0.00    -13.85     -0.25     -0.12      0.00    -32.99
 A:PHE_630         7.05      6.14      5.71    -34.67     -8.02      0.99      0.00    -12.37     -0.33     -0.19      0.00    -35.66
 A:THR_631         2.83      4.80      5.57    -30.86     -0.47     -2.43      0.00     -4.86     -0.34      0.00     -2.92    -28.68
 A:ASP_632         4.68      6.87     -4.70     37.25     -3.03    -93.05      0.00     -3.13     -0.99      0.00      0.00    -56.09
 A:LEU_633         2.65      7.75      4.67    -29.20     -6.20      0.10      0.00    -11.07     -0.30      0.00      0.00    -31.59
 A:ASN_634         3.01      5.18      0.57    -67.53     -7.69      1.67      0.00     -4.18     -0.55     -0.55     -0.30    -70.36
 A:ALA_635         1.49      3.27      2.91    -30.29     -2.22     -1.39      0.00     -2.55     -0.13      0.00      0.00    -28.91
 A:LEU_636         2.93      9.43      5.41    -29.38     -5.23     -0.72      0.00     -9.76     -0.32      0.00      0.00    -27.65
 A:TYR_637         7.99      4.89      4.06    -35.21     -9.05      3.36      0.00    -10.51     -0.29     -0.05      0.00    -34.82
 A:GLN_638         3.59      4.90      4.00    -66.22     -4.89     -3.69      0.00     -3.90     -0.26     -0.00     -0.23    -66.68
 A:GLN_639         2.74      6.95      7.64    -61.57     -0.38     -6.92      0.00     -3.25     -0.49      0.00      0.00    -55.28
 A:GLU_640         3.64      6.83      7.06     41.25      0.04    -85.57      0.00     -6.79     -1.84      0.00      0.00    -35.38
 A:PRO_641         4.83     11.33      5.03    -20.12     -3.86      1.11      0.00     -6.32     -0.37      0.00      0.00     -8.36
 A:ALA_642         2.26      4.96      2.19    -28.01     -4.78      0.42      0.00     -5.99     -0.08      0.00      0.00    -29.02
 A:LEU_643         4.60      7.31      4.71    -30.13     -3.95      1.49      0.00    -10.65     -0.16      0.00      0.00    -26.79
 A:TYR_644         8.56      9.99      7.45    -38.81     -3.06     -0.36      0.00     -9.92     -0.24     -0.00      0.00    -26.39
 A:THR_645         2.17      6.82     -0.15    -24.69     -2.70     -0.45      0.00     -4.23     -0.26      0.00     -3.62    -27.12
 A:HIS_646        29.91     26.16     13.29    -37.55     -6.28      9.06      0.00     -5.78     -0.73     -0.00      0.00     28.06
 A:ASP_647         5.62     14.68      3.64     28.86      0.53    -85.24      0.00     -3.28     -2.67      0.00      0.00    -37.86
 A:PHE_648         4.74      5.38      4.87    -30.03     -3.63      0.88      0.00     -8.27     -0.01     -0.24      0.00    -26.31
 A:GLU_649         3.41      2.91      5.78     32.23     -0.17    -89.02      0.00     -3.95     -0.40      0.00      0.00    -49.22
 A:TYR_650         2.47      7.52      3.74    -29.06      3.64     -4.95      0.00     -4.59     -0.10     -0.14      0.00    -21.46
 A:HIE_651         3.58      9.76      6.36    -35.75     -3.01     -2.57      0.00     -2.80     -0.38     -0.19      0.00    -24.99
 A:GLY_652         0.94      3.31      0.46    -30.83     -2.86     -0.42      0.00     -2.32     -0.16      0.00      0.00    -31.89
 A:PHE_653         1.11      7.73      6.56    -26.87     -3.98      0.86      0.00    -10.99     -0.12     -0.64      0.00    -26.35
 A:GLU_654         2.61      7.63      6.80     21.67     -2.38    -76.98      0.00     -3.67     -1.45      0.00      0.00    -45.76
 A:TRP_655         4.32      9.88      8.79    -32.53     -6.50     -1.24      0.00    -11.63     -0.01     -0.69      0.00    -29.61
 A:ILE_656         2.72     11.74     10.51    -22.69     -2.37     -2.03      0.00     -8.57     -0.12      0.00      0.00    -10.81
 A:ASP_657         1.69      5.38      2.76     15.85     -1.72    -75.37      0.00     -3.03     -1.27      0.00      0.00    -55.72
 A:CYS_658         3.22      7.24     -0.63    -25.88     -3.83     -2.02      0.00     -3.95     -0.27      0.00      0.00    -26.11
 A:ASN_659         1.72      7.67      0.38    -50.52      2.93     -7.08      0.00     -1.55     -0.48     -0.00     -4.06    -51.00
 A:ASP_660        25.65     17.09      7.04      0.90      1.37    -66.37      0.00     -4.03     -0.85      0.00      0.00    -19.19
 A:ASN_661         5.52     10.69      5.93    -67.12     -1.06     -1.23      0.00     -3.04     -0.39     -0.04     -4.14    -54.89
 A:THR_662         1.47      7.50     -0.10    -25.13      0.41     -4.42      0.00     -2.82     -0.05      0.00     -3.06    -26.21
 A:HIS_663         6.06      8.06      5.66    -29.03     -3.67     -4.17      0.00     -3.42     -0.30     -0.00      0.00    -20.81
 A:SER_664         2.54      4.48      4.62    -25.70     -4.12     -1.31      0.00     -4.03     -0.36      0.00     -3.96    -27.85
 A:VAL_665         0.86      8.73      3.02    -23.22     -5.09     -0.19      0.00     -7.38     -0.03      0.00      0.00    -23.29
 A:VAL_666         8.38      9.14      3.45    -30.56     -6.43      1.14      0.00     -7.84     -0.23      0.00      0.00    -22.95
 A:SER_667         0.60      6.78      3.11    -27.56     -5.55      0.88      0.00     -5.46     -0.31      0.00     -3.17    -30.69
 A:PHE_668         2.97      7.66      6.94    -30.72     -5.56      2.22      0.00    -12.13     -0.24     -0.05      0.00    -28.92
 A:LEU_669         1.39      7.05      8.40    -26.83     -5.90      0.35      0.00    -10.53     -0.20      0.00      0.00    -26.27
 A:ARG_670         1.83     13.29     13.01   -144.82     -9.14     64.28      0.00     -9.87     -2.87     -0.00      0.00    -74.30
 A:ARG_671         4.61      9.00      7.87   -128.43     -4.78     57.98      0.00     -7.34     -1.71     -0.20      0.00    -63.00
 A:SER_672         5.32      8.47     -2.57    -19.92     -3.49     -0.37      0.00     -4.55     -0.20      0.00     -1.73    -19.04
 A:ASP_673         4.25      6.56     -1.43     43.34     -0.83    -95.63      0.00     -1.48     -0.62      0.00      0.00    -45.85
 A:ASP_674         1.67      3.92      4.21     44.13      1.75    -95.09      0.00     -2.59     -0.69      0.00      0.00    -42.68
 A:PRO_675         2.63     12.98      3.23    -13.68     -2.44     -0.66      0.00     -2.16     -0.11      0.00      0.00     -0.21
 A:ASN_676         1.98      4.44      0.86    -52.38     -2.27     -4.31      0.00     -2.75     -0.40      0.00     -1.16    -55.99
 A:ASP_677         4.22      6.74      0.39     36.61     -0.76    -96.69      0.00     -2.71     -1.28      0.00      0.00    -53.47
 A:SER_678         1.14      7.28      5.83    -32.75     -3.78     -0.64      0.00     -3.39     -0.23      0.00     -4.55    -31.07
 A:LEU_679         2.70     10.57      6.19    -27.25     -8.73      0.20      0.00    -10.08     -0.20      0.00      0.00    -26.59
 A:VAL_680         1.48      8.99      4.91    -29.29     -4.07     -0.11      0.00     -9.42     -0.24      0.00      0.00    -27.75
 A:VAL_681         1.48     10.51      7.01    -30.56     -4.00      0.41      0.00    -10.73     -0.24      0.00      0.00    -26.11
 A:VAL_682         1.77      5.57      6.21    -29.03     -3.00      0.97      0.00     -8.40     -0.24      0.00      0.00    -26.15
 A:CYS_683         1.53      6.50      4.66    -29.86     -5.31      0.95      0.00     -5.14     -0.23      0.00      0.00    -26.89
 A:ASN_684         4.17      5.82      3.43    -67.31     -7.10     -0.11      0.00     -3.73     -0.54     -0.01     -0.18    -65.57
 A:PHE_685         2.36      8.46      5.85    -33.87     -4.97      2.15      0.00     -9.68     -0.35     -0.21      0.00    -30.27
 A:THR_686         1.91      8.61      1.98    -19.60     -1.68      0.93      0.00     -6.22     -0.28      0.00     -2.67    -17.01
 A:PRO_687         4.03      9.78      4.75     -9.93     -2.17     -1.85      0.00     -7.81      0.00      0.00      0.00     -3.20
 A:GLN_688         1.67      8.17      5.44    -49.86     -0.27     -4.66      0.00     -3.50     -0.23     -0.03     -0.69    -43.95
 A:PRO_689         3.01     11.31      4.37    -14.45     -1.95     -1.03      0.00     -5.18      0.00      0.00      0.00     -3.92
 A:HIE_690         6.28      8.30      5.90    -37.58     -7.21      0.65      0.00     -5.46     -0.25     -0.08      0.00    -29.46
 A:SER_691         3.25      5.54      3.93    -19.10     -2.52     -4.28      0.00     -2.06     -0.00      0.00     -3.44    -18.67
 A:HIS_692         7.77     10.85      6.27    -32.09     -1.32     -4.28      0.00     -2.35     -0.37      0.00      0.00    -15.52
 A:TYR_693         2.33      7.25      5.30    -39.24     -0.64      1.12      0.00     -8.46     -0.44     -0.05      0.00    -32.83
 A:ARG_694         3.41     10.82     10.76   -113.22     -5.26     46.14      0.00     -8.55     -1.81     -1.11      0.00    -58.81
 A:ILE_695         1.34     12.09     10.41    -29.16     -6.98      0.84      0.00     -8.65     -0.24      0.00      0.00    -20.37
 A:GLY_696         3.79      1.78     -0.72    -28.89     -3.52      0.42      0.00     -2.37     -0.09      0.00      0.00    -29.59
 A:VAL_697         3.46     10.01      5.32    -15.64     -6.13     -0.13      0.00     -9.62     -0.17      0.00      0.00    -12.90
 A:PRO_698         3.54      9.47      5.27    -11.76     -4.17     -1.50      0.00     -5.05     -0.00      0.00      0.00     -4.20
 A:GLU_699         2.30      6.19      5.44     27.02     -2.67    -82.23      0.00     -4.40     -0.21      0.00      0.00    -48.57
 A:ALA_700         1.60      4.93      4.12    -28.84      2.88     -1.59      0.00     -2.99     -0.01      0.00      0.00    -19.91
 A:GLY_701         1.71      3.83     -0.53    -33.03     -0.31     -0.15      0.00     -1.55     -0.13      0.00      0.00    -30.18
 A:TYR_702         4.40     12.96      4.07    -35.28     -4.78     -2.30      0.00     -7.40     -0.12     -0.23      0.00    -28.67
 A:TYR_703         4.66      6.12      7.41    -43.36     -5.85      0.46      0.00    -12.66     -0.45      0.00      0.00    -43.66
 A:VAL_704         4.04      7.04      3.62    -28.16     -2.80      1.17      0.00     -5.43     -0.22      0.00      0.00    -20.76
 A:GLU_705         2.58      6.82      8.58     12.91     -1.34    -72.14      0.00     -4.69     -1.56      0.00      0.00    -48.84
 A:LEU_706         3.24      8.69      7.75    -25.06     -4.50     -1.93      0.00     -8.10     -0.12      0.00      0.00    -20.02
 A:PHE_707         2.35      6.20      8.86    -28.59     -4.89      2.29      0.00    -10.66     -0.18     -0.00      0.00    -24.61
 A:ASN_708         3.28      8.02      3.32    -64.91     -2.91     -2.83      0.00     -3.81     -0.23     -0.00     -0.10    -60.17
 A:SER_709         2.49      4.27     -1.80    -25.42     -2.69      1.71      0.00     -5.26     -0.30      0.00     -4.20    -31.20
 A:ASP_710         2.83     10.82      4.73     13.87     -1.85    -71.71      0.00     -4.32     -2.22      0.00      0.00    -47.85
 A:ALA_711         1.44      5.38      3.40    -33.98     -2.04      0.33      0.00     -3.17     -0.23      0.00      0.00    -28.86
 A:LYS_712         3.47     15.10      5.69    -64.93     -1.44     21.38      0.00      0.00     -0.23      0.00      0.00    -20.96
 A:GLN_713         1.81      7.06      3.66    -64.92     -1.11     -4.33      0.00     -2.93     -0.11     -0.05     -0.12    -61.04
 A:TYR_714         3.43      6.45      4.77    -45.35      0.02      1.56      0.00    -10.24     -0.90     -0.06      0.00    -40.31
 A:GLY_715         0.56      4.43     -1.54    -32.93     -1.05     -0.81      0.00     -0.86     -0.26      0.00      0.00    -32.47
 A:GLY_716         0.48      4.67     -0.86    -30.65     -2.51     -2.68      0.00     -1.62     -0.12      0.00      0.00    -33.30
 A:SER_717         2.35      5.32     -0.33    -22.69      0.56     -0.46      0.00     -3.58     -0.95      0.00     -4.13    -23.91
 A:ASN_718         2.85     10.01      1.76    -61.20     -0.35     -3.81      0.00     -1.70     -0.29     -0.00     -0.10    -52.83
 A:MET_719         1.47      9.85      6.41    -31.55     -3.00      0.29      0.00     -7.80     -0.19      0.00      0.00    -24.53
 A:GLY_720         0.38      2.23      2.82    -27.33     -2.27     -1.88      0.00     -1.31     -0.00      0.00      0.00    -27.35
 A:ASN_721         1.84      7.20      0.63    -56.01     -0.01     -2.37      0.00     -2.37     -0.96      0.00     -1.90    -53.96
 A:LEU_722         2.37     14.61      3.07    -24.38      0.10     -2.37      0.00     -1.35     -0.29      0.00      0.00     -8.24
 A:GLY_723         1.32      1.48      0.06    -32.54      1.13     -0.94      0.00     -0.97     -0.49      0.00      0.00    -30.95
 A:GLY_724         2.54      2.63     -0.02    -31.79     -1.37     -1.04      0.00     -1.90     -0.02      0.00      0.00    -30.96
 A:LYS_725         2.65      9.78      3.52    -79.62     -5.35     35.55      0.00      0.00     -0.59      0.00      0.00    -34.05
 A:TRP_726         4.11      9.90      8.11    -32.10     -4.87     -2.51      0.00     -7.17     -0.16     -0.23      0.00    -24.91
 A:ALA_727         1.24      2.96      2.34    -29.37     -3.00     -1.19      0.00     -4.66     -0.13      0.00      0.00    -31.80
 A:ASP_728         0.87      6.10     -1.64     13.28     -1.19    -71.91      0.00     -2.24     -1.50      0.00      0.00    -58.24
 A:GLU_729         4.63      4.03      8.34     23.39      0.24    -77.43      0.00     -2.35     -0.00      0.00      0.00    -39.15
 A:TRP_730         4.07      9.97      5.38    -38.00     -1.84     -0.05      0.00     -5.59     -0.20     -1.11      0.00    -27.36
 A:SER_731         1.57      2.77     -3.35    -18.10     -1.27     -3.17      0.00     -1.90     -0.10      0.00     -2.64    -26.18
 A:PHE_732         2.52      7.50      5.28    -27.32      0.96      0.45      0.00     -6.61     -0.20     -0.36      0.00    -17.79
 A:HIE_733         5.63      9.98      3.99    -33.97     -3.46     -1.61      0.00     -3.42     -0.30     -0.34      0.00    -23.50
 A:ASN_734         2.76      7.07      2.62    -57.50      3.49     -8.69      0.00     -0.54     -0.01      0.00     -0.10    -50.89
 A:LYS_735         4.24      7.68      7.32    -69.90     -5.74     34.86      0.00      0.00     -0.35      0.00      0.00    -21.88
 A:PRO_736         3.20     12.84      5.26    -13.98     -3.72     -0.51      0.00     -3.45     -0.02      0.00      0.00     -0.38
 A:TYR_737         3.77      7.06      6.71    -37.51     -2.35     -0.94      0.00     -9.29     -0.17      0.00      0.00    -32.72
 A:SER_738         1.70      4.70     -0.86    -30.20     -6.23     -0.56      0.00     -5.11     -0.93      0.00     -4.26    -41.74
 A:LEU_739         2.78     13.38      6.31    -25.41     -6.89      1.47      0.00    -11.03     -0.24      0.00      0.00    -19.64
 A:ASP_740         4.91      8.26     -3.79     12.69     -3.54    -71.41      0.00     -3.67     -0.56      0.00      0.00    -57.10
 A:LEU_741         1.12     12.35      8.04    -33.67     -9.28      1.01      0.00     -9.29     -0.24      0.00      0.00    -29.96
 A:CYS_742         1.87      6.89     -0.42    -26.24     -6.13     -0.09      0.00     -3.55     -0.17      0.00      0.00    -27.83
 A:LEU_743         5.50     12.32      7.75    -14.94     -6.29     -0.54      0.00    -10.09     -0.24      0.00      0.00     -6.52
 A:PRO_744         1.73     13.58      5.60     -7.82     -5.19     -0.19      0.00     -9.15     -0.12      0.00      0.00     -1.57
 A:PRO_745         4.48      9.92      5.74    -11.47     -1.76      0.24      0.00     -9.09      0.00      0.00      0.00     -1.94
 A:LEU_746         1.32      9.02      6.22    -21.65     -8.67      0.51      0.00    -11.04     -0.15      0.00      0.00    -24.43
 A:ALA_747         1.78      5.09      3.10    -33.15     -4.59      0.08      0.00     -4.45     -0.22      0.00      0.00    -32.35
 A:VAL_748         0.73      4.82      3.98    -28.76     -6.57      0.20      0.00     -9.07     -0.24      0.00      0.00    -34.92
 A:LEU_749         3.41     11.30      7.11    -29.62     -7.08      1.14      0.00     -8.20     -0.24      0.00      0.00    -22.19
 A:ILE_750         0.70      9.63     10.16    -28.81     -5.39      0.89      0.00    -12.84     -0.30      0.00      0.00    -25.96
 A:LEU_751         3.11      5.43      5.67    -30.31     -4.51      0.98      0.00    -10.77     -0.24      0.00      0.00    -30.65
 A:LYS_752         1.68      7.58      2.71   -104.52      0.58     52.32      0.00      0.00     -2.44      0.00      0.00    -42.09
 A:LEU_753         3.97      9.20      4.83    -22.05     -5.17     -0.98      0.00     -7.81     -0.06      0.00      0.00    -18.06
 A:ASP_754         2.66      6.42      4.03     31.11      0.72    -82.89      0.00     -2.99     -0.95      0.00      0.00    -41.89
 A:PRO_755         2.24     12.22      4.61    -16.84     -2.21     -0.67      0.00     -4.59     -0.01      0.00      0.00     -5.25
 A:THR_756         2.44      5.85      0.62    -24.97      4.02     -0.76      0.00     -1.94     -0.75      0.00     -3.90    -19.39
 A:LYS_757         3.18      9.99      2.78    -64.14     -1.68     25.92      0.00      0.00     -0.10      0.00      0.00    -24.06
 A:VAL_758         2.68     10.51      5.18     -9.73      4.90     -2.20      0.00     -1.68     -0.00      0.00      0.00      9.66
 A:PRO_759         5.33     14.59      3.31      4.53      2.00     -3.80      0.00     -2.73      0.00      0.00      0.00     23.22
 
 NOW REPORTING THE ENERGY (KCAL/MOL): 
 COVALENT ENERGIES:
                BOND           ANGLE             TOR           TOTAL
     COV     2501.966402     6283.976293     3534.516165    12320.458859
     SGB    49301.097110   -20396.103065   -17528.894326    11376.099720
   TOTAL    51803.063512   -14112.126772   -13994.378161    23696.558579
    TIME        0.000s          0.000s          0.000s          0.000s   
 
 NONBONDED (INTRAMOLECULAR) ENERGIES:
                  14           SHORT            LONG           TOTAL
      LJ     4043.669481    -6373.596364     -370.989721    -2700.916604
    LIPO        0.000000    -4430.798509        0.000000    -4430.798509
      EL    21751.872153   -47906.853916     2545.055629   -23609.926134
     SGB   -17528.894326    21462.918639    -2317.763057     1616.261256
   TOTAL     8266.647309   -37248.330150     -143.697149   -29125.379991
    TIME        0.000s          0.000s          0.000s          0.000s   
 
 OTHER:
SGB SELF   -35528.970132
NONPOLAR        0.000000
PROT COR        0.000000
   HBOND     -365.358879
 PACKING      -33.595753
SelfCont     -292.607670
 
 SUM:
 SGB TOT    -5007.714830
SOLV TOT    -5007.714830
LIPO TOT    -4430.798509
  TOTALE  -24120.45951925    
 [NOTE: TOTAL ENERGY = COV_TOT + NB_TOT + OTHER - SGB_14|SGB_TOR]
 
 Preparing for first energy calculation ...
 
 
 NOW REPORTING THE ENERGY (KCAL/MOL): 
 COVALENT ENERGIES:
                BOND           ANGLE             TOR           TOTAL
     COV     2501.966402     6283.976293     3534.516165    12320.458859
     SGB    49301.097110   -20396.103065   -17528.894326    11376.099720
   TOTAL    51803.063512   -14112.126772   -13994.378161    23696.558579
    TIME        0.000s          0.000s          0.000s          0.000s   
 
 NONBONDED (INTRAMOLECULAR) ENERGIES:
                  14           SHORT            LONG           TOTAL
      LJ     4043.669481    -6373.596364     -370.989721    -2700.916604
    LIPO        0.000000    -4430.798509        0.000000    -4430.798509
      EL    21751.872153   -47906.853916     2545.055629   -23609.926134
     SGB   -17528.894326    21462.918639    -2317.763057     1616.261256
   TOTAL     8266.647309   -37248.330150     -143.697149   -29125.379991
    TIME        0.000s          0.000s          0.000s          0.000s   
 
 OTHER:
SGB SELF   -35528.970132
NONPOLAR        0.000000
PROT COR        0.000000
   HBOND     -365.358879
 PACKING      -33.595753
SelfCont     -292.607670
 
 SUM:
 SGB TOT    -5007.714830
SOLV TOT    -5007.714830
LIPO TOT    -4430.798509
  TOTALE  -24120.45951925    
 [NOTE: TOTAL ENERGY = COV_TOT + NB_TOT + OTHER - SGB_14|SGB_TOR]
 
 ATTN:  large bond energies found:
   10809  10593 A:HIS_646:_C__       10598 A:HIS_646:_O__          24.82
   10823  10593 A:HIS_646:_C__       10608 A:ASP_647:_N__           6.89
   11052  10828 A:ASP_660:_C__       10833 A:ASP_660:_O__          16.20
   11060  10828 A:ASP_660:_C__       10838 A:ASN_661:_N__           7.52
   11139  10913 A:VAL_666:_CA_       10917 A:VAL_666:_CB_           5.45
 
 ATTN:  large angle energies found:
 #,atoms,energy,angle,eq
   16843 A:LYS_567:_HB3 A:LYS_567:_CB_ A:LYS_567:_HB2    6.1   83.1  107.8
   19268 A:HIS_646:_CA_ A:HIS_646:_C__ A:HIS_646:_O__    5.2  105.7  120.4
   19292 A:HIS_646:_O__ A:HIS_646:_C__ A:ASP_647:_N__   11.0  101.7  122.9
   19294 A:HIS_646:_C__ A:ASP_647:_N__ A:ASP_647:_CA_    5.1  103.6  121.9
   19701 A:ASP_660:_O__ A:ASP_660:_C__ A:ASN_661:_N__    7.7  105.2  122.9
 
 Now report atom based SASA 
 (written to output structure)
        Total Area: 29351.68
 End of SASA report
 TOTAL TIME ELAPSED: 5gqy-64982-mmgbsa-ReceptorSnapshot-Full_System_-_Frame_1_-_p_0          18.828s
Post-processing output...

  Processing output structure #1

Post-processing complete.


==============================================================================


==============================================================================

  Prime-MMGBSA: 5gqy-64982-mmgbsa-LigandSnapshot-Full System - Frame 1 - preprocessed_ligand

==============================================================================

  Prime version 6.4 (r117) Refine Structure: Energy calculation

==============================================================================

        

Using the following input parameters:

   ADD_MISSING_SIDE_CHAINS	no

   ENERGY_BREAKDOWN	yes

   LICENSE_HANDLE	1

   LIGAND	asl = atom.i_psp_Prime_MMGBSA_Ligand 1

   OPLS_VERSION	OPLS_2005

   SELECT	asl = atom.i_psp_Prime_MMGBSA_Selected 1

   SUPPRESS_PARTIAL_STRUCTURE_WARNINGS	yes


Number of CPU cores to use: 1


Using OPLS version OPLS_2005 for force-field parameters.


Pre-processing input

  Treating with residue ID check...

    Complete:  0 min  0 sec

  Treating with asl parsing...

    Complete:  0 min  0 sec

  Treating with naming consistency detection...

    Complete:  0 min  0 sec


 Random Number Seed Set to:   1398770640
 
 Contents of the control file:
   
   licensing handle 1
   file outdir "C:\Users\Smart Encoders\AppData\Local\Schrodinger\tmp\5gqy-64982-mmgbsa/"
   file datadir "C:\Program Files\Schrodinger2021-2\psp-v6.4\data/pop/"
   file vddir "C:\Program Files\Schrodinger2021-2\psp-v6.4\data/pop/"
   file tempdir "templates/"
   file protempdir "templates/"
   file usrtempdir "C:\Users\Smart Encoders\AppData\Local\Schrodinger\tmp\5gqy-64982-mmgbsa/"
   file gluefile "params.glue"
   file logfile stdout
   
   rand seed 0
   
   
   
   load simple 5gqy-64982-mmgbsa-LigandSnapshot-Full_System_-_Frame_1_-_pre_0 Structure(5306)  het yes ions yes wat yes mse2met no sym no   highest_occ no     opls_version OPLS_2005 missing no
   
   
   constraints load_from_ct
   energy param solv vsgb2.0
   
   
   
   
   energy param nbcut2_nn  40.0
   energy param nbcut2_cn  40.0
   energy param nbcut2_cc  40.0
   
   energy param uselipo yes
   
   
   
   
   
   energy byres beg end interaction_energy yes
   
   struct atom_SASA all res
   
   
   
   write mae SWIG_OUTPUT_STRUCTURE
   finalize yes
   
 Random number seed reset to :            0
 
 Parameters chosen for PDB loading:
   All protein chains will be loaded.
   Sequence read from ATOM lines.
   Ions from PDB file INCLUDED.
   PDB file assumed to be experimental data.
   Waters from PDB file INCLUDED.
   HETATMs from PDB file INCLUDED.
   Hydrogens from PDB file INCLUDED.
   NO symmetry will be used.
   Atoms not in PDB file will NOT be optimized.
   Atomtyping Parameters (when reading directly from mae)
      OPLS Version OPLS_2005           
      Planarity       None
      Using Force Field Charges
      Not building in missing atoms from sidechains
 
 STARTING TO WORK ON FILE 
 5gqy-64982-mmgbsa-LigandSnapshot-Full_System_-_Frame_1_-_pre_0
 Reading residue sequence from atoms in mae file
 
 Nonbonded initialization ...
 Time for loading nb parameters:   0.000000000000000E+000
 Build extended structure ...
 Generating crosslinks ...
 Initialize 1/4 list ...
 Initialize parent/child list ...
 Initialize covalent pointers ...
 Initialize resinfo list ...
 ATTN: hetero res type UNK 
  not recognized - rotamer conformations will not be sampled.
 Initialize special atoms ...
 Initialize rank list ...
 Initialize sparse atom list ...
 
 Times for various book-keeping steps:
     build   0.000s
     cross   0.000s
     child   0.000s
      iper   0.000s
       rev   0.000s
      info   0.000s
     resat   0.000s
      rank   0.000s
     covpt   0.000s
    sparse   0.000s
 
 Times for steps in loading structure:
           Load sequence    0.00s
    Initialize structure    0.00s
      Assign coordinates    0.02s
     Initialize symmetry    0.00s
 
 Preparing for first energy calculation ...
 
 Time for assigning nb parameters:    0.000s
 
 Number of protein chains       0
   Number of residues           0
       (charged)                0
        (polar)                 0
       (glycine)                0
     (hydrophobic)              0
 
 Number of RNA chains           0
   Number of nucleotides        0
 Number of DNA chains           0
   Number of nucleotides        0
 
 Number of waters               0
 Number of ions                 0
 Number of HET                  1
 
 Number of atoms               50
   [sparse atoms]               8
 
 Number of bonds               53
 Number of angles              87
 Number of torsions           152
 Number of 1/4s               124
 
 Partial charges and molecular weights:
  HET group      N:UNK_1          -0.0000     446.4
  Entire system                   -0.0000     446.4
 
 Time for secondary structure initialization   0.000s
 
 Results of parameter assignment
    type    tot   time
    BOND     53   0.00
    ANGL     87   0.00
    TORS    152   0.00
 
 Here are the parameters that will be used:
                      Solvent model   SGB
               Variable Dielectric:   ENABLED
                               LYS:    3.85
                               GLU:    2.78
                               ASP:    2.44
                               HIP:    2.86
                               HIS:    1.00
                               ARG:    2.11
                      Penalty terms   EXCLUDED
                Internal dielectric    1.00
                 Solvent dielectric   80.00
                 Ionic strength (M)    0.00
                 Debye length (Ang)     Inf
     Short NB cut (neutral/neutral)   10.00
      Long NB cut (neutral/neutral)   40.00
      Short NB cut (charge/neutral)   10.00
       Long NB cut (charge/neutral)   40.00
       Short NB cut (charge/charge)   15.00
        Long NB cut (charge/charge)   40.00
             Short NB cut (reduced)    6.00
              Long NB cut (reduced)   36.00
          Rotamer Frequency Scoring   OFF
 
 NOW REPORTING THE ENERGY (KCAL/MOL): 
 COVALENT ENERGIES:
                BOND           ANGLE             TOR           TOTAL
     COV        2.332046        9.717763       26.874789       38.924599
     SGB      400.806526       -7.150768     -118.452708      275.203050
   TOTAL      403.138571        2.566996      -91.577919      314.127648
    TIME        0.000s          0.000s          0.000s          0.000s   
 
 NONBONDED (INTRAMOLECULAR) ENERGIES:
                  14           SHORT            LONG           TOTAL
      LJ       24.707350       -2.625232        0.000000       22.082118
    LIPO        0.000000       -3.464120        0.000000       -3.464120
      EL       79.000377     -103.270006        0.000000      -24.269629
     SGB     -118.452708       71.839811        0.000000      -46.612897
   TOTAL      -14.744982      -37.519547        0.000000      -52.264528
    TIME        0.000s          0.000s          0.000s          0.000s   
 
 OTHER:
SGB SELF     -362.622676
NONPOLAR        0.000000
PROT COR        0.000000
   HBOND        0.000000
 PACKING        0.000000
SelfCont        0.000000
 
 SUM:
 SGB TOT      -15.579815
SOLV TOT      -15.579815
LIPO TOT       -3.464120
  TOTALE   17.69315236559    
 [NOTE: TOTAL ENERGY = COV_TOT + NB_TOT + OTHER - SGB_14|SGB_TOR]
 Report energy breakdown by residues:
 INFO: the following energy terms include both contributions from
 each residue itself, and interactions between each residue with
 other residues. Thus the sum of energies by residues will not be
 equal to the total energy
      residue      bond     angle torsional        el        lj       sgb  nonpolar      lipo     hbond    pipack  selfcont       tot
 N:UNK_1           2.33      9.72     26.87    -24.27     22.08    -15.58      0.00     -3.46      0.00      0.00      0.00     17.69
 
 NOW REPORTING THE ENERGY (KCAL/MOL): 
 COVALENT ENERGIES:
                BOND           ANGLE             TOR           TOTAL
     COV        2.332046        9.717763       26.874789       38.924599
     SGB      400.806526       -7.150768     -118.452708      275.203050
   TOTAL      403.138571        2.566996      -91.577919      314.127648
    TIME        0.000s          0.000s          0.000s          0.000s   
 
 NONBONDED (INTRAMOLECULAR) ENERGIES:
                  14           SHORT            LONG           TOTAL
      LJ       24.707350       -2.625232        0.000000       22.082118
    LIPO        0.000000       -3.464120        0.000000       -3.464120
      EL       79.000377     -103.270006        0.000000      -24.269629
     SGB     -118.452708       71.839811        0.000000      -46.612897
   TOTAL      -14.744982      -37.519547        0.000000      -52.264528
    TIME        0.000s          0.000s          0.000s          0.000s   
 
 OTHER:
SGB SELF     -362.622676
NONPOLAR        0.000000
PROT COR        0.000000
   HBOND        0.000000
 PACKING        0.000000
SelfCont        0.000000
 
 SUM:
 SGB TOT      -15.579815
SOLV TOT      -15.579815
LIPO TOT       -3.464120
  TOTALE   17.69315236559    
 [NOTE: TOTAL ENERGY = COV_TOT + NB_TOT + OTHER - SGB_14|SGB_TOR]
 
 Preparing for first energy calculation ...
 
 
 NOW REPORTING THE ENERGY (KCAL/MOL): 
 COVALENT ENERGIES:
                BOND           ANGLE             TOR           TOTAL
     COV        2.332046        9.717763       26.874789       38.924599
     SGB      400.806526       -7.150768     -118.452708      275.203050
   TOTAL      403.138571        2.566996      -91.577919      314.127648
    TIME        0.000s          0.000s          0.000s          0.000s   
 
 NONBONDED (INTRAMOLECULAR) ENERGIES:
                  14           SHORT            LONG           TOTAL
      LJ       24.707350       -2.625232        0.000000       22.082118
    LIPO        0.000000       -3.464120        0.000000       -3.464120
      EL       79.000377     -103.270006        0.000000      -24.269629
     SGB     -118.452708       71.839811        0.000000      -46.612897
   TOTAL      -14.744982      -37.519547        0.000000      -52.264528
    TIME        0.000s          0.000s          0.000s          0.000s   
 
 OTHER:
SGB SELF     -362.622676
NONPOLAR        0.000000
PROT COR        0.000000
   HBOND        0.000000
 PACKING        0.000000
SelfCont        0.000000
 
 SUM:
 SGB TOT      -15.579815
SOLV TOT      -15.579815
LIPO TOT       -3.464120
  TOTALE   17.69315236559    
 [NOTE: TOTAL ENERGY = COV_TOT + NB_TOT + OTHER - SGB_14|SGB_TOR]
 
 Now report atom based SASA 
 (written to output structure)
        Total Area:   672.05
 End of SASA report
 TOTAL TIME ELAPSED: 5gqy-64982-mmgbsa-LigandSnapshot-Full_System_-_Frame_1_-_pre_0           0.406s
Post-processing output...

  Processing output structure #1

Post-processing complete.


==============================================================================


==============================================================================

  Prime-MMGBSA: 5gqy-64982-mmgbsa-FreeLigand-Full System - Frame 1001 - preprocessed_ligand

==============================================================================

  Prime version 6.4 (r117) Refine Structure: Minimization

==============================================================================

        

Using the following input parameters:

   ADD_MISSING_SIDE_CHAINS	no

   ENERGY_BREAKDOWN	yes

   LICENSE_HANDLE	1

   LIGAND	asl = atom.i_psp_Prime_MMGBSA_Ligand 1

   OPLS_VERSION	OPLS_2005

   SELECT	asl = atom.i_psp_Prime_MMGBSA_Selected 1

   SUPPRESS_PARTIAL_STRUCTURE_WARNINGS	yes


Number of CPU cores to use: 1


Using OPLS version OPLS_2005 for force-field parameters.


Pre-processing input

  Treating with residue ID check...

    Complete:  0 min  0 sec

  Treating with asl parsing...

    Complete:  0 min  0 sec

  Treating with naming consistency detection...

    Complete:  0 min  0 sec


 Random Number Seed Set to:   1398787760
 
 Contents of the control file:
   
   licensing handle 1
   file outdir "C:\Users\Smart Encoders\AppData\Local\Schrodinger\tmp\5gqy-64982-mmgbsa/"
   file datadir "C:\Program Files\Schrodinger2021-2\psp-v6.4\data/pop/"
   file vddir "C:\Program Files\Schrodinger2021-2\psp-v6.4\data/pop/"
   file tempdir "templates/"
   file protempdir "templates/"
   file usrtempdir "C:\Users\Smart Encoders\AppData\Local\Schrodinger\tmp\5gqy-64982-mmgbsa/"
   file gluefile "params.glue"
   file logfile stdout
   
   rand seed 0
   
   
   
   load simple 5gqy-64982-mmgbsa-FreeLigand-Full_System_-_Frame_1001_-_prep_0 Structure(2593)  het yes ions yes wat yes mse2met no sym no   highest_occ no     opls_version OPLS_2005 missing no
   
   
   constraints load_from_ct
   energy param solv vsgb2.0
   
   
   
   
   energy param nbcut2_nn  40.0
   energy param nbcut2_cn  40.0
   energy param nbcut2_cc  40.0
   
   energy param uselipo yes
   
   
   
   
   
   energy total
   minimization asl "atom.i_psp_select_atom 1"  verbose yes
   energy byres beg end interaction_energy yes
   energy total
   
   
   write mae SWIG_OUTPUT_STRUCTURE
   finalize yes
   
 Random number seed reset to :            0
 
 Parameters chosen for PDB loading:
   All protein chains will be loaded.
   Sequence read from ATOM lines.
   Ions from PDB file INCLUDED.
   PDB file assumed to be experimental data.
   Waters from PDB file INCLUDED.
   HETATMs from PDB file INCLUDED.
   Hydrogens from PDB file INCLUDED.
   NO symmetry will be used.
   Atoms not in PDB file will NOT be optimized.
   Atomtyping Parameters (when reading directly from mae)
      OPLS Version OPLS_2005           
      Planarity       None
      Using Force Field Charges
      Not building in missing atoms from sidechains
 
 STARTING TO WORK ON FILE 
 5gqy-64982-mmgbsa-FreeLigand-Full_System_-_Frame_1001_-_prep_0
 Reading residue sequence from atoms in mae file
 
 Nonbonded initialization ...
 Time for loading nb parameters:   0.000000000000000E+000
 Build extended structure ...
 Generating crosslinks ...
 Initialize 1/4 list ...
 Initialize parent/child list ...
 Initialize covalent pointers ...
 Initialize resinfo list ...
 ATTN: hetero res type UNK
[truncated: 281,749 more chars]
