# Supplementary material for: Computational discovery of natural inhibitors targeting enterovirus D68 3C protease using molecular docking pharmacokinetics and dynamics simulations
Source: Sci Rep. 2025 Mar 31;15:11015. doi: 10.1038/s41598-025-95163-y (PMC11958634; doi:10.1038/s41598-025-95163-y)
Supplement: Supplementary file 1 — Supplementary Information 1. [file 41598_2025_95163_MOESM1_ESM.zip › MDS-100-results/MDS-100-results/5gqy-64982-mmgbsa/5gqy-64982-mmgbsa.sh]

"${SCHRODINGER}/prime_mmgbsa" -OVERWRITE -prime_opt OPLS_VERSION=OPLS_2005 5gqy-64982-mmgbsa_pv.maegz -HOST localhost:1 -NJOBS 1 -TMPLAUNCHDIR
