# Supplementary material for: Computational discovery of natural inhibitors targeting enterovirus D68 3C protease using molecular docking pharmacokinetics and dynamics simulations
Source: Sci Rep. 2025 Mar 31;15:11015. doi: 10.1038/s41598-025-95163-y (PMC11958634; doi:10.1038/s41598-025-95163-y)
Supplement: Supplementary file 1 — Supplementary Information 1. [file 41598_2025_95163_MOESM1_ESM.zip › MDS-100-results/MDS-100-results/5gqy-64982-mmgbsa/5gqy-64982-mmgbsa-out.csv]

title	r_psp_MMGBSA_dG_Bind	r_psp_MMGBSA_dG_Bind_Coulomb	r_psp_MMGBSA_dG_Bind_Covalent	r_psp_MMGBSA_dG_Bind_Hbond	r_psp_MMGBSA_dG_Bind_Lipo	r_psp_MMGBSA_dG_Bind_Packing	r_psp_MMGBSA_dG_Bind_SelfCont	r_psp_MMGBSA_dG_Bind_Solv_GB	r_psp_MMGBSA_dG_Bind_Solv_SA	r_psp_MMGBSA_dG_Bind_vdW	r_psp_Lig_Strain_Energy	r_psp_Lig_Strain_Coulomb	r_psp_Lig_Strain_Covalent	r_psp_Lig_Strain_Hbond	r_psp_Lig_Strain_Lipo	r_psp_Lig_Strain_Packing	r_psp_Lig_Strain_SelfCont	r_psp_Lig_Strain_Solv_GB	r_psp_Lig_Strain_Solv_SA	r_psp_Lig_Strain_vdW	r_psp_Ligand_Energy	r_psp_Ligand_Coulomb	r_psp_Ligand_Covalent	r_psp_Ligand_Hbond	r_psp_Ligand_Lipo	r_psp_Ligand_Packing	r_psp_Ligand_SelfCont	r_psp_Ligand_Solv_GB	r_psp_Ligand_Solv_SA	r_psp_Ligand_vdW	r_psp_Complex_Energy	r_psp_Complex_Coulomb	r_psp_Complex_Covalent	r_psp_Complex_Hbond	r_psp_Complex_Lipo	r_psp_Complex_Packing	r_psp_Complex_SelfCont	r_psp_Complex_Solv_GB	r_psp_Complex_Solv_SA	r_psp_Complex_vdW	r_psp_Ligand_Energy	r_psp_Ligand_Coulomb	r_psp_Ligand_Covalent	r_psp_Ligand_Hbond	r_psp_Ligand_Lipo	r_psp_Ligand_Packing	r_psp_Ligand_SelfCont	r_psp_Ligand_Solv_GB	r_psp_Ligand_Solv_SA
Full System - Frame 1 - preprocessed_ligand	-80.4479426190919	-28.5794909368378	4.38754488728773	-3.71530706901831	-32.5303015937889	-0.774406314442082	0.0	32.8917743873253		-52.127755979604	9.15866913570693	7.51580908267445	4.38754488728666	0.0	-0.0648813909552133	0.0	0.0	-3.40454842004993		0.724744976750955	8.5344832298793	-31.785438173257	34.5370536190263	0.0	-3.39923865591712	0.0	0.0	-12.1752661472651		21.3573725872922	-24192.3729786418	-23670.2910626502	12359.3834578684	-369.074185834794	-4466.72804917931	-34.3701593154137	-292.607670293835	-4986.99832179052		-2731.68698744609	8.5344832298793	-31.785438173257	34.5370536190263	0.0	-3.39923865591712	0.0	0.0	-12.1752661472651
Full System - Frame 1001 - preprocessed_ligand	-55.9165185689963	-33.9862693332107	16.2690499035798	-3.25482513049189	-31.0854513449121	-0.136501376413925	0.0	43.2558858399234		-46.9784071274871	17.1042085981369	0.151145500717917	16.2690499035783	0.0	-0.199715003415733	0.0	0.0	1.68114950555628		-0.797421308299835	5.90234669720951	-23.7295501227313	29.8209222442599	0.0	-3.44717007157329	0.0	0.0	-15.9245408534544		19.1826855007086	-24170.4736911243	-23667.6419529961	12366.54883151	-368.613703896267	-4465.33113034609	-33.7322543773855	-292.607670293835	-4980.38348504411		-2728.71232568055	5.90234669720951	-23.7295501227313	29.8209222442599	0.0	-3.44717007157329	0.0	0.0	-15.9245408534544
[truncated: 34 more columns]
