# Supplementary material for: Computational discovery of natural inhibitors targeting enterovirus D68 3C protease using molecular docking pharmacokinetics and dynamics simulations
Source: Sci Rep. 2025 Mar 31;15:11015. doi: 10.1038/s41598-025-95163-y (PMC11958634; doi:10.1038/s41598-025-95163-y)
Supplement: Supplementary file 1 — Supplementary Information 1. [file 41598_2025_95163_MOESM1_ESM.zip › MDS-100-results/MDS-100-results/data1/raw-data/L_RMSF.dat]

   # Atom# PDBResName  wrt_Protein   wrt_Ligand 
         1                   1.663        0.178
         2                   1.760        0.258
         3                   1.554        0.172
         4                   1.617        0.179
         5                   1.647        0.266
         6                   1.643        0.372
         7                   1.838        0.278
         8                   1.771        0.232
         9                   1.695        0.463
        10                   1.544        0.344
        11                   1.553        0.427
        12                   1.818        0.327
        13                   1.821        0.407
        14                   1.875        0.419
        15                   1.696        0.375
        16                   1.594        0.262
        17                   1.817        0.447
        18                   1.851        0.493
        19                   1.732        0.412
        20                   1.833        0.627
        21                   1.909        0.956
        22                   1.924        0.580
        23                   2.348        0.513
        24                   2.301        0.439
        25                   2.067        0.356
        26                   1.893        0.582
        27                   2.227        0.821
        28                   2.741        1.028
        29                   1.893        0.346
        30                   1.582        0.496
        31                   2.192        0.712
        32                   2.681        0.855
        33                   3.301        1.873
        34                   1.962        0.589
