# Supplementary material for: Computational discovery of natural inhibitors targeting enterovirus D68 3C protease using molecular docking pharmacokinetics and dynamics simulations
Source: Sci Rep. 2025 Mar 31;15:11015. doi: 10.1038/s41598-025-95163-y (PMC11958634; doi:10.1038/s41598-025-95163-y)
Supplement: Supplementary file 1 — Supplementary Information 1. [file 41598_2025_95163_MOESM1_ESM.zip › MDS-100-results/MDS-100-results/data1/raw-data/L_Torsions.dat]

## Torsion are defined with the following atomIDs:
# dihed1: ai= 7578 aj= 7576 ak= 7571 al= 7567
# dihed2: ai= 7576 aj= 7571 ak= 7567 al= 7566
# dihed3: ai= 7569 aj= 7565 ak= 7563 al= 7564
# dihed4: ai= 7564 aj= 7563 ak= 7552 al= 7556
# dihed5: ai= 7561 aj= 7557 ak= 7577 al= 7579
# Frame#   dihed1   dihed2   dihed3   dihed4   dihed5
0  -64.155  111.660  -58.837 -176.056  178.989
1   79.647 -100.888  -56.435 -172.580   38.898
2 -107.255  -97.672  -50.118 -176.068 -162.322
3  -70.037 -101.133  -62.381 -166.063 -159.439
4 -171.726  -80.149  -57.458 -172.528 -154.192
5 -133.493  -99.200  -49.935 -173.808 -168.492
6  -87.328  145.675  -70.059 -167.270 -164.137
7  -61.842 -131.467  -52.597  176.866  176.205
8 -149.875 -103.628  -51.943 -167.125 -161.740
9  -68.142  -92.211  -49.680 -176.221 -138.843
10   80.221  -99.399  -61.404 -170.028  175.903
11 -102.570 -103.267  -50.254 -175.627 -150.200
12   70.220 -117.677  -43.461 -165.784 -130.199
13   58.864 -125.768  -49.827 -169.088 -172.288
14  -75.008  -98.493  -58.959 -175.508 -160.423
15  -57.496 -101.829  -51.454 -178.469 -134.933
16  116.081 -107.817  -59.242  172.895  171.027
17 -155.735 -106.531   33.407  158.099 -157.579
18  -97.730 -139.910   49.411  117.075  176.489
19 -123.910  -93.462   38.669  164.633 -112.558
20 -164.574  -92.118   36.059  151.729 -176.013
21  148.496  -96.140   47.910  140.389 -173.344
22 -164.893 -115.088   48.460  141.692 -145.627
23 -179.774 -113.532   -1.630  174.220 -140.769
24   49.367 -117.828   10.637  178.422 -151.311
25 -161.897 -118.182   37.238  153.654 -179.991
26  165.119 -143.332   45.916  161.043 -139.758
27   73.093 -123.797   41.640  148.643 -147.697
28  122.147  106.227   46.671  118.500 -177.344
29  106.435  108.845   39.632  145.834 -167.458
30   84.013   99.758   37.864  132.582 -172.899
31  122.331  121.949   35.130  137.348 -155.410
32  108.299   93.907   48.370  143.369 -179.916
33   84.178   82.227   20.225  143.557 -149.810
34  120.830  101.475   32.166  136.250 -142.397
35   89.682 -103.960   37.711  158.183 -132.336
36 -164.060 -114.922   22.209  154.062 -177.807
37 -163.468 -104.918   41.004  162.006 -165.954
38 -172.069 -162.748   40.432  166.613 -167.863
39 -164.488 -109.480   19.713  169.202 -177.972
40 -123.052 -103.618   39.602  167.070 -169.327
41 -142.826 -121.737   32.930  142.051 -171.355
42   58.519  -95.054   45.691  152.558 -161.417
43 -123.942 -144.708   23.325  138.787 -160.343
44 -169.675  -88.130   12.261 -178.584 -169.029
45 -172.387 -109.027   13.394 -169.981 -160.401
46 -121.237 -134.178   27.105  157.561 -163.841
47 -158.410 -115.769   39.110  156.606 -133.167
48 -128.812 -135.838   33.805  138.978 -145.625
49 -131.150 -128.327   44.608  149.887 -142.662
50  167.810  -88.544   32.054  140.578 -165.394
51 -170.844  -95.032   39.144  145.915 -163.766
52 -139.987 -127.536   46.449  152.579 -126.782
53 -120.036 -143.338   60.671  143.628  178.952
54 -157.418 -132.441   32.095  155.004 -159.541
55 -137.997  -98.642   47.927  154.264 -176.583
56 -168.384  -94.181   38.025  168.010 -163.206
57 -176.728  -96.920   29.151  176.622 -169.026
58  154.966 -103.444   31.330  117.304 -130.676
59 -118.829  -88.905   47.560  137.351 -166.459
60 -177.590  -95.997   48.970  160.035  159.684
61 -158.480 -118.556   22.253 -171.214 -151.760
62 -165.174  -85.198   43.886  145.704  171.510
63 -174.153 -102.590   40.325  152.966  170.724
64   60.512 -171.840   32.631  146.959  162.158
65 -134.003  -95.363   24.802  175.614 -150.403
66 -115.250 -115.339   32.099 -175.322 -176.881
67 -174.288 -106.184   43.232  150.824 -169.075
68  170.036 -116.488    4.942 -175.772 -138.909
69   34.685  115.908  -50.956 -176.511  148.461
70  -80.327   91.828  -61.273 -173.450 -162.494
71  -71.302   89.528  -47.265 -176.765 -172.616
72  -72.066  109.085  -53.041  174.324  137.632
73  -56.296  112.481  -57.535 -177.153 -155.444
74   98.006  101.766   20.790  176.106 -174.308
75  -75.369  116.028  -68.241  177.174  105.144
76  -74.324   87.013  -60.484  171.206  178.602
77  -72.769  112.798  -77.548 -171.161 -179.815
78  -65.072  134.407  -70.421 -168.518   98.709
79  -40.351  113.761  -47.110  179.199 -166.245
80   41.021   86.890  -71.117  178.066 -110.828
81  -31.047  134.383  -63.489 -167.114 -161.122
82  164.908  -76.654  -50.606 -179.809  177.589
83 -147.746 -103.119  -59.208  160.497 -148.185
84  -86.617 -104.269  -62.216 -173.223 -134.054
85   90.442  -77.193  -61.835  170.509  177.635
86   80.792 -112.787  -72.332  179.832 -160.685
87   76.505  -97.736  -68.973  170.404 -166.100
88  110.456  113.917  -48.220  171.911  161.693
89 -177.762  117.860  -73.556 -178.388  168.006
90  -53.377  108.102  -77.799 -174.214 -144.287
91  -49.781  117.820  -59.308 -176.647  159.630
92  -58.739  106.531  -58.607  178.522  161.090
93  -94.693  109.920  -62.511 -175.125 -153.013
94 -106.067  101.945  -57.596 -161.598 -178.812
95  -59.009  107.311  -63.618 -172.864  163.364
96  -89.490  129.734  -65.518 -173.863 -168.294
97  -47.657  -80.331  -65.222  174.410 -176.123
98   79.803 -106.994   38.333  151.378 -152.792
99  156.760 -172.982    9.596 -169.192  145.136
100   64.864  -98.382   45.176  151.624    7.852
101  170.096 -124.213   47.702  162.043 -151.820
102 -167.910 -114.439   26.157  141.002 -158.723
103  163.490 -114.398    5.941  169.415  174.902
104 -158.480  -95.330   20.194  152.551   70.022
105 -158.671 -127.678   40.345  163.991  156.924
106 -104.935 -151.522   33.646  124.985 -159.647
107   46.967 -123.324   41.102  127.898  167.477
108  119.298  -93.277   52.685  132.087  175.334
109 -151.776  -98.610   38.264  150.960  162.905
110 -101.378  -99.083   30.631  142.398  175.916
111  -88.852 -118.241   48.363  144.549  -29.960
112 -155.219 -123.017   21.566  174.900 -171.367
113 -103.791 -112.785  -60.600  164.193 -163.462
114  150.157 -109.396  -63.744 -176.245  177.312
115 -172.604 -119.514  -51.091 -172.283 -174.223
116 -142.671  -82.394  -60.020 -177.320 -161.425
117 -137.256 -131.914   37.713  147.590 -164.127
118   81.015 -121.180  -68.484  177.241 -162.570
119   99.193 -112.736  -57.353 -159.673 -162.712
120   93.608  -82.963  -65.548 -157.620  167.408
121   72.666   85.410  -55.514 -163.353 -147.124
122 -173.518  103.014  -58.553 -160.807   55.094
123  -80.291  106.038  -59.540 -174.642   24.701
124 -124.362  -90.740  -48.628  174.171 -165.183
125  139.368  123.362  -69.775 -171.461  106.664
126  -20.165   63.855  -61.534 -178.324  132.904
127  -50.434  -94.609  -67.957  174.745  114.257
128  -66.918 -110.974  -59.254  172.867  175.711
129   89.327 -100.887  -74.603 -176.356 -178.033
130  140.947 -109.242  -70.659 -163.842  170.261
131  -45.350 -103.299  -65.477 -174.751   85.590
132   70.253  -97.329  -57.443 -173.508 -152.130
133  165.934  -70.843  -61.244 -171.136 -127.895
134 -124.860 -112.394  -47.674 -175.907 -177.991
135   64.672  -99.364  -61.284 -174.951 -160.625
136   69.632  -55.800  -63.934  174.971  174.157
137 -140.863 -110.934  -63.902 -166.788 -165.142
138   62.433   95.445  -43.912 -166.891 -167.844
139   66.575  113.182  -70.203 -170.299 -167.427
140   78.864  -94.648  -57.615 -170.259  178.313
141   62.978 -107.406  -50.694 -177.786  170.406
142 -156.544  -89.152  -49.129  157.429  154.613
143  -87.730  110.540  -76.864  177.457  141.299
144  175.007  114.460  -50.020 -172.778 -177.302
145 -175.405  100.756  -48.195 -173.130 -158.374
146  -49.031  120.721  -57.798 -178.497 -176.573
147 -158.367   92.041  -41.624 -171.399 -162.000
148  -89.593   90.171  -72.252 -173.445 -169.634
149 -172.433  106.407  -54.000 -169.579 -146.743
150  164.658  111.149  -59.647 -178.234 -152.953
151  159.099  120.465  -51.986 -170.364  113.362
152  -66.318  124.418  -55.460 -174.096  178.377
153  -81.675  112.833  -54.836 -174.290  146.542
154  -32.088  111.327  -86.067 -172.285  120.413
155  -76.548  106.588  -59.123 -178.459  129.935
156  -78.146  109.661  -62.779  172.863 -152.248
157  155.650  124.818  -76.438 -166.984  139.399
158  -58.683   99.588  -76.769 -172.789 -173.161
159  -92.617  108.411  -55.944 -179.665 -157.590
160  162.682  109.563  -50.209  174.583 -144.850
161 -135.404   90.159  -63.793 -170.854  156.281
162  -97.567 -133.746  -67.770  173.986 -177.525
163 -136.470 -105.617  -52.594  168.314 -172.020
164  115.384  -98.453  -69.275 -177.963  161.016
165  161.509  116.447  -34.935 -166.801  123.888
166 -142.363  118.445  -64.302  172.088   60.651
167  -69.542   94.266  -64.681 -172.216  142.179
168  -95.240   74.188  -60.035 -160.307   52.664
169  -78.685  110.505  -66.497 -174.408  173.784
170  154.291  104.631  -47.291 -168.209 -179.550
171  175.155  119.927  -48.676 -177.252 -171.896
172  172.591  113.462  -41.664 -166.059 -154.713
173  153.115  118.653  -66.710 -178.938 -161.439
174 -142.174   97.141  -67.233 -176.903 -163.431
175  -60.663   78.363  -51.723 -166.000 -176.354
176  -84.899   96.159  -67.507 -170.008 -143.960
177  -45.507  122.340  -52.706  179.109 -161.138
178  -91.658   94.481  -63.443 -173.719 -166.165
179  -89.256  115.698  -65.279  168.058  171.838
180  -99.757  108.176  -68.189 -170.736 -143.034
181  -65.484  136.207  -70.761  178.900  135.237
182 -172.800 -106.610   34.059  165.138    3.861
183 -171.191  -89.966   46.678  169.528 -163.474
184 -176.733 -119.753   49.978  149.513 -158.289
185  123.379 -122.094   20.150  162.420 -133.772
186 -174.159 -139.951   37.981 -174.368 -140.316
187  178.817 -103.719   34.860  149.351 -135.884
188  132.696 -123.108   33.556  178.430 -152.834
189 -165.550 -101.081   49.167  161.444 -141.085
190 -145.091 -129.264   44.914  153.588 -178.256
191 -151.995  -81.124   28.190  155.141 -169.569
192  154.413  -97.015   19.071 -176.567   37.175
193 -106.749 -121.018   35.780 -173.049 -179.809
194 -148.668 -103.405  -72.958  168.482  172.860
195 -100.835 -104.281  -70.514 -159.228 -179.911
196 -173.832   83.105  -62.530 -176.342  176.004
197 -114.850  103.279  -74.277 -177.114  159.047
198  -58.869   97.415  -64.538 -171.678  178.118
199   48.610 -128.049  -46.370 -163.442 -166.011
200  166.088  114.056  -74.730 -156.389 -169.666
201  -75.071  118.048  -56.284 -177.255  154.885
202  154.913  106.968  -52.492  168.125  -34.147
203  142.558  119.944  -68.540 -175.370 -165.565
204  155.753  125.626  -55.676  175.443 -158.152
205  150.971  171.288  -32.122 -169.456  133.958
206   70.219 -106.384  -63.550 -175.126 -174.110
207  -44.494  114.713  -69.219  176.946  138.485
208  -57.049   94.730  -60.956 -177.783  126.605
209  156.568  110.248  -41.141 -171.562   13.406
210 -128.395  -86.360  -69.288 -176.003 -167.551
211   71.340  -86.296  -74.041 -178.545 -115.512
212   70.055 -116.468  -59.914  144.647 -161.288
213 -119.309  -99.414  -71.076  172.756 -146.732
214  178.310 -108.947  -61.834 -175.018 -155.502
215  -58.068  -73.349  -53.027  176.113 -123.161
216 -129.064  116.206  -65.976 -176.072 -148.878
217 -111.826 -100.094  -64.002 -169.030   64.635
218 -156.105 -112.376  -65.397  172.626   90.762
219  -58.268  135.603  -53.426  164.746 -136.788
220  -32.805  -97.668  -55.017 -175.725 -162.449
221 -155.301 -118.366  -73.506 -177.293   45.377
222   62.291 -100.241  -58.370  175.436 -168.681
223 -168.301 -109.145  -58.646 -164.098  -81.926
224   25.130 -128.180  -59.109 -164.454 -149.268
225   63.065 -111.103  -78.750 -179.916 -131.872
226  -50.562 -122.449  -74.113  161.313 -149.725
227  130.089 -112.651  -58.543 -177.355 -130.589
228 -106.662 -116.731  -58.737  177.142  134.982
229  137.797 -106.859  -65.908  176.063 -135.335
230  -71.512 -117.345  -66.101 -172.410 -162.052
231   11.323 -110.455  -68.226 -175.681 -132.970
232  170.589  -81.013  -54.787  176.025  105.884
233   60.553 -105.842  -62.977  176.520 -126.838
234  -91.400  -93.097  -56.142  169.199 -158.148
235   31.427 -114.447  -64.339 -168.259   95.366
236   89.622  -86.758  -67.237 -179.230 -109.697
237  -33.419  -89.064  -74.292 -167.940   88.655
238 -116.945  -98.253  -42.328  178.581  126.765
239 -108.830 -135.028  -56.518  177.847  110.561
240  -65.922  126.506  -58.344  174.123  164.773
241   95.920 -135.124  -54.523 -155.779   48.562
242 -131.071 -114.241  -59.400 -160.510 -129.744
243   75.427  -91.025  -67.966  178.486 -166.482
244 -171.800  -96.351  -59.362  174.242 -164.659
245  -67.366  -84.075  -50.713 -172.485 -149.904
246  161.780 -101.266  -61.420  162.288  166.999
247 -161.417 -113.050  -70.404 -171.137  160.542
248  146.848 -101.766  -57.464 -173.890   89.051
249   90.298 -102.318  -68.821  177.485   96.300
250   73.321 -100.211  -63.940 -174.227 -155.736
251  -46.494  -96.948  -59.319  177.162 -152.366
252   90.224 -106.583  -58.691  174.393 -164.245
253  -66.576  -91.318  -65.538 -176.680 -149.144
254   45.294 -101.013  -65.629  173.374 -166.352
255   61.875  125.949  -50.592 -172.824 -160.141
256   -6.509  106.687  -62.945 -167.841 -169.031
257 -171.376  116.179  -61.696 -174.668 -175.770
258 -146.170  -97.706  -61.110 -177.902 -165.052
259  152.626  -84.690  -63.523 -177.975 -155.287
260  -34.202 -104.134  -61.912 -171.073 -162.213
261   67.048 -117.148  -70.667  178.648  -10.644
262  -96.313 -123.067  -61.133  178.012 -129.679
263  -91.199 -123.983  -50.404  163.690 -154.023
264  143.993   89.336  -77.900 -166.366 -123.479
265   91.254  136.676  -64.260 -178.022 -164.009
266 -101.175  118.715  -79.188 -173.798 -134.643
267  -77.316  -70.792  -66.219  175.722 -145.536
268  174.178  120.120  -53.750 -179.579 -128.085
269  -61.451  122.308  -61.675  178.205  101.888
270  174.248 -114.926  -46.263 -179.355  165.270
271  -97.768   93.502  -52.382 -174.030    7.043
272  -85.526  101.054  -52.744  166.891   55.232
273 -166.176  123.011  -50.785 -169.934   86.861
274  131.242   94.277  -41.400  176.893 -166.882
275  -22.321  124.177  -55.065  178.688 -158.583
276  137.769  111.498  -63.507 -176.365 -144.019
277  -42.467   93.727  -68.109  173.565  122.966
278  -56.897  106.518  -63.923  177.078 -170.452
279  -93.222  130.875  -66.667 -177.279  169.860
280 -177.176  107.569  -61.229 -176.960 -156.896
281 -179.872  107.917  -48.795 -175.028 -172.204
282  -65.414  105.778  -67.940 -177.103  176.746
283  138.140  121.031  -52.861 -171.671 -148.291
284  155.727  122.728  -54.714  178.430   76.748
285 -161.479  126.934  -61.290  175.276 -174.372
286  142.311  125.833  -54.582  173.410 -161.713
287 -176.351  108.120  -61.587 -177.732 -177.633
288  173.259   95.612  -56.552 -165.641 -121.081
289  168.262  118.565  -50.055  179.638 -176.738
290  -52.082  112.841  -55.664 -179.806  169.910
291 -130.447  109.693  -51.420 -171.251 -173.505
292   93.240   81.001  -70.481 -179.681  175.880
293  145.742  112.325  -59.556  176.462 -177.387
294  -79.474  102.874  -56.659 -173.593 -158.544
295 -174.623  125.995  -58.140  177.932 -150.540
296  122.273  129.808  -55.680  172.255 -157.159
297 -162.586  113.047  -48.101 -165.178  141.748
298  -68.183  -86.555  -60.555  175.946 -132.969
299   53.663  -83.753  -67.561 -177.604 -140.727
300  136.716  130.640  -76.695  177.632  165.677
301 -173.529  113.530  -62.277 -179.108 -172.887
302  -68.839  124.172  -70.167  177.418 -176.457
303 -132.689   95.737  -62.790 -171.419 -176.625
304  -69.652  145.781  -74.990 -170.569  176.007
305 -147.294  107.692  -54.559  175.013 -167.428
306 -110.154   80.472  -54.359  175.338  136.146
307 -155.674  119.779  -54.339 -175.703  117.587
308 -129.565   83.543  -71.654 -172.364  172.065
309 -175.103   90.780  -56.998 -178.410   79.915
310   56.384  -98.174  -64.336 -167.446 -149.492
311   74.389  -98.289  -52.626  179.167 -170.346
312   80.732 -127.543  -68.652  177.422   65.712
313   68.148 -125.432  -49.835 -178.924   29.196
314   68.932  -94.761  -52.823 -179.232   54.633
315  145.536 -126.345  -70.631 -173.420 -142.908
316  102.629 -101.964  -56.622 -176.132 -136.034
317   76.065 -117.818  -63.319  177.234   59.949
318  149.170  -95.536  -55.049 -148.365  149.162
319   75.158  -89.455  -71.022 -172.832  137.185
320  120.296 -117.548  -63.055 -178.057 -177.767
321   98.060 -105.759  -57.191  176.377 -129.168
322  126.953  108.469  -64.273 -175.652  177.198
323 -175.639  113.428  -47.203 -174.788 -172.699
324 -101.967   76.585  -57.804 -170.755  158.705
325  166.396  123.309  -43.387 -176.065 -166.623
326  -69.201  106.445  -77.177 -175.125 -158.789
327 -122.433  112.822  -63.078 -170.442  164.640
328  162.465  -97.485  -45.776 -165.335 -155.682
329  127.723 -102.771  -62.838 -176.538 -157.932
330 -135.028 -121.695  -49.386  177.906  171.732
331   62.827 -104.349  -49.816 -170.328 -154.799
332   91.379  133.055  -45.136 -170.572  165.423
333  160.698  120.617  -44.066 -167.575 -154.926
334   67.615  -94.542  -58.025  166.422 -175.712
335   74.554  -98.471  -60.549 -169.899  165.889
336 -177.639 -117.461  -59.833 -176.025 -151.102
337  110.745 -103.268  -58.331 -170.892  166.370
338  166.621 -109.148  -61.078  175.044  137.746
339 -165.852  -88.656  -67.652 -175.796  171.217
340   97.056  -85.769  -68.510 -174.155  177.466
341   87.235 -119.222  -51.500  178.358  172.866
342 -111.724 -124.739  -72.435 -176.574  157.496
343  176.543 -107.728  -44.807 -179.361  168.988
344 -101.730  131.835  -65.029 -169.043 -162.126
345  -98.695 -101.582  -62.033 -171.901  174.485
346   37.424 -109.892  -63.262 -173.899  156.641
347  163.262 -113.570  -57.186  178.987  151.593
348  -39.876  100.861  -42.973  174.287  166.979
349  -90.737  174.067  -66.134 -177.889 -159.517
350 -133.080 -121.397  -63.380 -174.689  179.739
351 -129.315 -130.125  -51.472 -175.117 -164.722
352   99.574 -114.114  -71.062 -174.725 -162.775
353 -144.389 -106.944  -58.154 -176.095  160.627
354   92.171 -106.982  -55.858  175.070  145.973
355 -176.428 -111.006  -54.414 -179.376 -174.200
356  -95.951 -124.675  -55.579 -174.288 -147.648
357 -132.911 -107.899  -44.263 -175.503 -162.430
358   78.504 -136.779  -46.595 -171.470  172.252
359   86.011  -93.467  -66.887 -174.200  172.999
360 -131.519 -102.795  -54.041 -169.362  163.226
361   97.808 -105.146  -58.618  178.487 -161.308
362  -37.177  177.939  -51.196 -160.072  170.971
363  115.422  -71.180  -54.015 -177.176  174.639
364 -129.812 -107.880  -69.476 -172.897  156.000
365  106.162 -124.789  -58.904 -177.354 -176.004
366   75.008 -100.447  -59.814 -166.300 -172.879
367   84.294  -91.299  -52.061 -169.796  160.392
368  158.712 -120.191  -62.797 -175.873  174.837
369 -170.954  -96.852  -62.718  177.783 -167.496
370 -146.576 -110.104  -57.190 -174.553  162.876
371 -168.695 -104.641  -55.240 -173.284  179.825
372 -177.947  -90.815  -45.623  179.330 -175.430
373 -156.973  -99.714  -55.078 -170.637  179.514
374 -178.556 -113.342  -62.575  177.669 -179.781
375 -112.125 -114.566  -64.653 -176.692  155.337
376  113.841 -113.484  -62.014 -169.445  164.090
377  157.704  -96.686  -51.960  171.144  153.731
378 -106.782  145.646  -58.364 -176.414 -166.052
379  -83.634  153.747  -54.947 -173.637 -177.126
380 -149.902  102.473  -60.151 -178.791  177.214
381  175.084  153.236  -55.917 -174.617  168.721
382   88.831  -66.158  -57.387  179.542  155.030
383  129.505 -112.782  -63.926 -162.673  165.117
384  128.483  -90.477  -57.478 -172.948  146.714
385  -93.258 -129.231  -44.377 -172.790  136.376
386  177.858  -88.698  -56.607 -177.979 -140.639
387   76.571 -109.649  -66.591 -173.974  161.804
388   65.265  -96.681  -47.370 -168.916  137.751
389  163.405  -87.910  -60.962 -171.845  179.552
390  138.396 -111.598  -47.673 -159.880 -176.249
391  137.676  -87.876  -58.876 -164.376 -157.064
392  -98.230 -121.657  -55.600 -170.117 -162.749
393   82.212  -90.862  -49.219 -167.360  178.230
394  128.745  -70.411  -60.227  178.321 -160.698
395  171.141 -110.199  -52.158 -172.449  157.353
396 -171.106  129.063  -58.829 -169.975  147.465
397  111.671  -74.130  -61.304 -173.247  154.640
398   57.416  -99.427  -41.186 -177.550 -167.249
399   70.541  -98.003  -77.404 -174.185 -174.875
400  -82.835 -109.496  -43.510 -169.380 -175.060
401  105.084 -109.255  -60.153  179.745  177.490
402  151.498  -93.673  -53.648 -178.060  160.615
403  -63.060   98.656  -55.504  177.776  168.855
404  -89.463  130.382  -56.031 -176.263 -175.863
405   95.519  -78.062  -63.904 -171.131   36.530
406 -138.549 -113.687  -66.752 -169.105 -161.124
407  175.401 -106.278  -54.790 -161.285  179.722
408  176.168  -91.615  -63.185  178.237 -176.820
409 -114.130 -118.985  -42.873 -167.836 -163.414
410  129.738  -93.686  -49.233  174.420  174.329
411  116.366 -107.510  -58.831 -167.116 -161.327
412  171.645 -119.628  -50.604 -167.891  174.217
413   75.794  -97.694  -64.099 -174.478   45.874
414  165.052 -112.874  -48.118 -176.503   56.864
415   77.473 -109.226  -60.283 -166.497 -174.284
416  143.226  -64.891  -55.074 -171.057  159.002
417 -179.131  -87.944  -49.263 -171.912  142.038
418  155.244  -94.406  -62.937 -166.974 -176.966
419  131.038  -95.171  -55.232 -173.988 -176.790
420  149.276 -118.217  -65.159 -176.542  166.965
421 -172.329  -69.896  -50.900 -173.095  177.038
422  148.997  -85.549  -57.649 -167.344  172.326
423  113.590 -127.715  -55.827  169.644  141.457
424  138.038  -88.128  -58.195  178.045  175.221
425  -60.560  107.278  -59.362  177.156  179.912
426  163.959 -130.703  -58.161  176.698 -141.814
427 -117.753 -106.373  -69.845 -175.463 -174.985
428 -114.820  -91.818  -56.658 -172.568  155.537
429   65.433 -148.551  -49.353 -173.648  168.971
430 -176.487 -111.007  -49.758  177.689  168.962
431   44.489 -137.370  -68.173 -173.870 -168.948
432 -174.030  -80.523  -37.522  178.813  170.344
433 -169.531  -99.310  -60.659 -179.755  166.002
434   63.808 -140.745  -50.418 -175.488  169.707
435 -159.538 -125.050  -75.131 -177.706 -167.088
436   27.132 -131.753  -51.989  176.701 -164.851
437 -121.169 -123.153  -52.776 -179.717 -176.720
438  156.669  -94.809  -58.024 -178.169 -160.098
439  -63.202  -90.811  -63.079 -177.457 -161.126
440   86.494  -99.338  -51.630 -174.944 -161.507
441   81.982 -102.302  -55.356 -177.329  171.795
442  144.976  131.097  -71.718 -165.447 -174.114
443  -81.441  113.785  -63.670 -172.286 -154.558
444  -81.199  127.168  -74.199  177.069  172.666
445  -72.021  124.005  -70.174 -167.746  171.962
446  -91.756  125.174  -56.284  163.229 -156.333
447  -73.422  142.022  -57.582 -173.474  156.192
448  -87.777 -104.763  -53.583  179.868  143.297
449 -143.878 -113.401  -46.296 -172.942  154.291
450  168.859  -88.651  -57.344  174.413  151.296
451  105.541  -98.909  -59.127 -179.522  164.085
452   90.283 -123.398  -65.416  178.144 -176.967
453  -47.095  -85.054  -61.878 -167.746  171.348
454  158.724  -98.995  -45.560 -174.938  176.823
455  166.008  -94.424  -70.670  178.431  147.594
456  145.612 -114.128  -57.507 -174.219  165.798
457   69.613 -106.811  -68.111 -173.583 -150.395
458 -166.061 -100.012  -56.669 -176.957 -168.504
459   52.450  116.732   11.974 -174.969  165.003
460   40.970   87.003   20.000 -176.779  167.943
461  -34.808  118.842  -60.971 -168.323  177.985
462   88.756  -87.526  -59.329  179.880 -177.415
463  123.460  -88.768  -72.612 -172.321 -158.139
464  -63.519  -83.729  -59.620 -172.415  111.058
465  -89.323 -104.102  -56.604  161.836  150.930
466   80.962 -106.884  -62.124 -176.552 -167.523
467   84.537  -98.928  -41.755  172.192  154.609
468   48.917  -90.218  -59.737 -165.832 -158.495
469   73.069  -96.096  -69.088 -175.242  164.673
470  159.314  -96.916  -59.677  176.427 -167.992
471   89.048  -91.324  -54.548 -170.861  138.557
472 -146.130  -60.433  -57.683  176.782 -169.419
473 -124.047 -134.967  -55.243  173.240  160.915
474 -157.923 -105.115  -45.830 -162.874 -174.075
475 -172.791 -116.193  -44.989  177.974  141.959
476  -58.294  120.556  -56.108  175.324 -163.178
477 -130.215 -112.774  -44.979 -174.763 -169.759
478 -175.269  -84.743  -59.307 -175.697 -158.347
479  171.943 -105.015  -54.653 -174.521 -145.085
480 -104.878  -82.753  -53.630 -177.325 -151.665
481   90.843  -92.316  -64.799 -161.767 -169.832
482  -47.052  110.874  -63.570 -171.875  178.905
483  147.322  118.057  -73.524  178.842 -178.292
484   87.244 -119.747  -43.463 -175.159 -174.731
485   32.585 -113.475  -58.649 -171.014  160.643
486  176.223  -88.079  -49.445  178.889 -179.579
487  -36.623  -81.890  -64.813 -174.496 -168.161
488  111.877 -112.150  -64.029 -171.614  172.354
489  108.197 -110.392  -71.918 -170.424  127.720
490   70.693  -93.997  -51.240 -175.587  149.239
491  -68.874  137.669  -62.277 -158.759 -168.714
492   86.662 -103.054  -52.975  179.892  151.792
493  145.892  -94.148  -57.331 -174.593  144.441
494   73.044 -101.955  -56.854 -168.173  119.685
495   60.925 -109.650  -45.491  176.722  168.320
496  -93.141 -125.347  -42.042 -171.261 -171.182
497  -84.070  124.737  -67.383 -176.278  167.211
498  -71.938  113.937  -64.852 -176.903  -28.446
499   63.944  114.639  -55.878 -174.945  176.090
500 -155.888  -95.034  -66.316 -165.161 -142.807
501  158.527  -96.147  -47.535 -176.908 -167.963
502   49.162 -111.636  -48.303  175.554  171.127
503   70.260 -117.628  -59.660 -174.854  150.036
504 -101.334 -118.039  -54.146 -173.785  179.287
505 -154.107  -77.963  -28.263 -172.657  169.801
506  109.984 -108.345  -65.694 -173.481  126.450
507  -89.620 -127.193  -54.817 -177.368  157.593
508 -120.363  111.016  -61.080 -178.653  173.877
509  111.209  -88.524  -59.080 -179.539 -170.474
510  104.806 -111.301  -62.459  178.667  119.172
511  -71.610  -85.764  -55.408 -175.434  159.355
512 -115.076 -117.988  -61.762  177.412 -167.974
513  123.777  -89.690  -56.818 -170.106 -148.428
514  -78.606  113.529  -66.027 -179.038 -161.794
515  -82.317  128.240  -52.184 -170.268 -167.116
516 -141.911  139.531  -66.983 -177.599 -178.780
517   84.528  -83.538  -49.711 -175.594  169.907
518  136.407 -117.068  -54.542  176.156 -166.575
519  105.590  -95.667  -51.536 -177.245  161.528
520  -39.526  109.061  -61.958 -172.561 -151.915
521  127.286  128.760  -55.441 -175.351  173.424
522  120.854 -102.497  -66.508 -178.336  153.895
523  161.874 -116.665  -58.188 -167.144 -146.718
524  174.296  -78.818  -61.832 -172.482  161.654
525  139.451 -108.991  -64.526 -164.923   31.897
526  179.376 -115.326  -58.768 -177.349  173.954
527  134.821 -112.910  -56.860 -159.874  176.919
528  128.128 -145.631  -61.148 -171.087  153.272
529   62.799 -109.187  -33.157  179.956  179.836
530 -150.958  -77.507  -50.050 -177.038  145.632
531   88.688 -123.278  -48.377  171.505  161.044
532 -126.209 -112.735  -56.134 -179.633  176.454
533  100.695  -87.174  -68.282 -171.593 -176.090
534  103.146 -129.096  -58.996 -178.266 -176.876
535 -171.228 -126.544  -51.216 -169.705  178.926
536   92.622  -71.997  -60.381 -177.252  165.615
537   76.567  -97.787  -54.804 -177.833 -177.543
538   54.530 -114.384  -56.027 -174.493  176.036
539  103.984 -133.330  -58.536 -179.083 -176.478
540   78.965 -133.620  -59.278  172.673  158.247
541   70.291 -120.183  -43.807 -173.533  132.312
542   79.366 -114.280  -58.511 -166.477  162.463
543  -21.777   95.734  -53.645 -179.281 -171.199
544   63.744 -127.996  -68.029  177.278 -175.778
545   52.809 -103.386  -67.205 -176.705  158.742
546   24.934 -128.099  -41.514  178.612  169.877
547   57.136 -121.355  -63.391  177.355  175.421
548   42.639 -114.167  -38.047 -175.939  159.160
549  142.078  -82.384  -68.004 -169.480 -165.060
550   89.953 -128.561  -50.367  178.525 -164.435
551   65.353 -123.470  -66.131 -162.736  178.768
552   68.224 -133.054  -62.658 -176.025  172.773
553   60.955  -94.968  -64.734 -167.735  135.282
554   46.506 -114.574  -75.183 -171.785  168.276
555   88.478 -105.947  -66.049 -177.449  169.431
556   59.259 -122.917  -51.008  175.522  153.873
557  -56.304 -119.755  -67.169  177.517  142.741
558 -105.402 -100.500  -56.446 -178.750  140.934
559   69.918 -114.450  -62.011  166.421  165.474
560  119.680 -131.140  -48.967 -176.111  168.075
561   71.908 -106.178  -63.572 -162.883 -155.346
562   75.188 -112.025  -55.010 -179.629  168.795
563  -57.646  119.922  -47.417 -174.033 -170.370
564  147.831  138.017  -73.741  178.504 -169.501
565   87.152  -97.531  -57.469 -172.197 -173.523
566  111.943 -118.461  -55.077 -178.173  157.897
567  137.359  -83.199  -58.293  172.622  162.385
568   92.591 -111.426  -61.428 -175.728 -166.876
569  101.945 -123.286  -57.924 -172.103 -179.427
570   51.148 -119.500  -51.387 -173.079 -123.712
571   80.466 -118.193  -65.422  176.065  148.620
572   61.633  -99.228  -57.936 -177.341  160.107
573   87.247 -106.358  -64.963 -179.115 -174.597
574   84.401 -111.847  -79.672 -167.882 -167.326
575   51.521 -117.372  -57.478 -174.713  176.535
576   59.798 -101.740  -46.175 -174.245  161.812
577   54.083 -134.652  -58.946  178.911  173.651
578  109.851 -133.072  -64.819  176.100  144.843
579   65.717 -110.948  -53.689 -155.407 -175.037
580   63.754 -111.837  -60.064 -167.923 -178.895
581   59.663  -94.143  -51.399 -166.932 -167.336
582   62.946 -107.636  -63.151 -179.202 -163.309
583 -110.961 -113.547  -65.134 -169.328 -145.576
584   44.040  -91.911  -55.891 -176.230 -172.115
585   52.299 -110.160  -55.285 -172.278 -176.306
586  104.983 -108.564  -69.489 -173.949  152.855
587   56.420 -122.147  -64.346 -165.450 -160.241
588   93.149 -123.482  -67.629 -174.507 -158.715
589   70.442 -102.764  -63.682 -178.575 -154.655
590   57.842 -128.905  -49.561 -177.188  171.301
591   86.111 -155.752  -56.375 -170.434  179.835
592   67.718 -142.718  -48.103 -164.961 -166.654
593   73.806 -110.539  -55.256  175.070  179.786
594   65.539 -106.634  -62.497 -171.607  162.836
595 -130.523 -139.462  -57.562  176.253 -173.655
596  -91.776 -104.390  -70.421 -164.245 -179.370
597   49.493 -105.144  -66.171 -165.889 -163.318
598   51.384 -120.623  -65.992 -174.765 -165.434
599   74.683 -123.334  -56.457 -172.534  140.830
600   52.296  -99.422  -42.080 -170.163 -169.219
601   77.738 -107.280  -60.333 -174.693  179.284
602  -73.112  116.902  -49.859 -175.861 -154.657
603  -50.829  108.268  -52.558 -172.762 -179.955
604  -40.031  123.187  -57.280 -163.048 -171.704
605  -63.094  100.355  -58.918 -166.289 -167.311
606 -104.043  132.736  -54.709 -168.157  171.618
607   55.555 -112.304  -68.428  178.135 -176.758
608   -2.512  -92.622  -50.107 -172.349 -149.905
609   31.417 -129.437  -61.825  178.286 -172.783
610   88.502 -107.367  -56.504 -179.288  158.281
611   38.989 -102.365  -54.366 -172.566 -177.527
612  162.734 -121.363  -63.237 -169.943  162.122
613  117.636  -86.453  -52.261  175.477  135.721
614  100.776  -95.501  -48.143  179.831 -175.280
615  159.814  -87.496  -54.505 -170.293  178.107
616  165.379   89.400  -57.124  175.172 -172.426
617  153.584  102.667  -59.696 -166.542  175.996
618 -156.099  124.132  -61.521  166.980 -178.834
619  -51.325   86.680  -63.718 -179.557  176.237
620 -174.349   85.113  -45.126 -172.186 -150.969
621  146.806  102.179  -43.614 -163.638 -175.091
622  172.130  107.982  -42.642  173.182 -142.796
623  161.933  102.661  -55.385  177.743  168.741
624 -170.042  108.326  -37.115  176.655  141.381
625  158.155  109.945  -61.257  179.863 -157.674
626 -156.867   94.565  -49.627 -173.246  145.875
627  149.858  123.231  -65.515 -161.122 -170.527
628 -156.278   98.306  -56.640 -177.744 -161.119
629   66.333  -69.142  -58.278  175.032  166.296
630 -149.308 -100.705  -64.723 -176.152  179.634
631  -40.855   98.297  -48.408 -163.739 -177.156
632  -91.185  115.949  -59.705 -179.258   24.310
633 -139.813  110.009  -33.385  174.612 -173.499
634 -172.270  112.588  -45.583 -168.805 -138.935
635  174.943  119.598  -56.776  166.808  141.331
636  177.850  114.092  -67.857  165.852 -102.716
637  162.789  119.885  -60.953  175.764 -175.910
638  164.952  122.765  -65.731 -166.940 -176.999
639 -133.137   89.873  -47.423  164.231 -160.864
640 -139.059   89.701  -49.754  170.899 -176.264
641 -162.835  110.427  -49.284  168.036  147.938
642  174.888  101.751  -65.184  179.207  179.133
643  -74.914  109.535  -51.187  178.752 -119.830
644  155.680  117.782  -53.483  178.065 -156.345
645 -156.307   93.423  -47.689  175.410 -160.046
646  175.350   98.019  -47.162 -176.469 -167.947
647  178.978   98.981  -64.151 -170.908  172.521
648  164.093   98.244  -64.948  177.881 -175.532
649 -138.968  114.171  -58.303 -178.903 -167.135
650  178.661   93.433  -50.856 -179.316 -171.195
651  168.441   92.848  -41.010 -171.769 -176.220
652  174.322  107.416  -43.676  172.997 -166.134
653  152.697  120.583  -58.453 -177.111  179.190
654  154.557  102.164  -47.122 -171.704 -163.464
655  137.863  120.229  -54.908 -176.691  158.791
656 -168.557  103.116  -45.297  176.661 -170.814
657  158.739   98.327  -57.791  169.321  173.634
658 -154.629   70.675  -52.563 -166.131 -169.570
659 -127.400   95.603  -60.230 -164.375  161.488
660  169.863  111.184  -67.043 -174.658   34.417
661  111.209  114.027  -67.573 -163.530 -178.294
662 -153.672   90.619  -47.319 -165.038  179.669
663 -160.705  116.461  -50.026 -172.771  175.235
664  130.438  120.390  -54.158 -172.278  175.476
665 -170.468   88.171  -57.836 -176.229 -170.825
666 -175.604  132.113  -57.666 -174.290 -169.058
667  171.705  131.493  -47.938 -172.115  162.346
668  160.406  122.425  -58.190 -169.989 -160.925
669  159.188   99.376  -48.720  175.152  157.267
670  137.859  111.620  -46.761 -177.478  167.319
671 -173.359  112.147  -69.832 -177.776 -177.941
672  151.935  101.134  -55.355  172.644 -138.946
673 -167.146  108.131  -52.867 -171.283  172.824
674  177.672  109.150  -32.817 -172.615 -143.805
675 -133.979   82.239  -62.587 -170.381  179.545
676 -169.452  125.398  -71.224 -167.204 -176.594
677 -127.957   83.317  -65.081 -173.386  173.485
678 -152.701  103.551  -62.247 -178.858  161.295
679 -153.499  101.605  -50.380 -161.418 -174.905
680 -133.868   94.559  -54.521 -168.273 -138.142
681 -155.390  104.477  -49.659 -172.914 -174.012
682  143.132  122.591  -64.329 -172.567 -172.786
683 -155.924   85.560  -59.370 -173.878  168.478
684 -171.488  118.293  -47.163 -179.013  156.899
685  170.774   99.490  -55.203 -174.565  165.775
686  -61.675  101.213  -50.377 -172.031 -170.328
687  -54.910   82.484  -53.442 -177.063 -179.692
688 -150.188  109.026  -43.317 -174.615 -176.308
689  166.780   94.542  -55.641 -172.940  176.855
690 -140.703   77.912  -70.975 -179.046  173.839
691 -170.604  103.626  -71.341 -173.281  161.499
692  176.039  117.968  -55.977 -172.815 -161.394
693  167.927   91.966  -47.530 -178.829  172.940
694  178.373  104.043  -57.577  179.555  167.184
695  159.011  128.739  -48.319 -177.598 -172.812
696 -125.416  103.971  -50.248 -179.075  111.961
697 -163.720   99.403  -69.227 -170.486  175.220
698  -80.011  107.928  -64.287 -175.271 -153.642
699 -139.185  105.214  -56.812 -177.070  173.829
700  118.150  111.268  -66.872  177.727 -159.492
701 -174.007  114.144  -51.831 -173.948 -137.431
702   76.669 -121.030  -62.413 -165.767 -164.203
703  178.062  103.645  -53.668 -179.543  176.673
704 -168.121  113.684  -62.742  174.302  129.537
705 -150.653  103.747  -65.857 -164.741 -164.510
706  178.006   89.018  -52.845 -163.059 -173.808
707 -170.324   76.680  -57.543 -174.561  170.917
708 -127.051  111.435  -70.728 -173.157 -178.399
709 -159.294  141.574  -57.356 -171.585 -163.129
710  171.621  104.831  -66.314 -172.142 -147.830
711 -140.360  102.122  -59.200 -178.849 -174.129
712  162.755  120.158  -62.474  178.452 -149.152
713 -143.048  104.680  -49.390 -169.093 -166.809
714 -176.217  107.746  -52.152 -176.465 -172.940
715 -177.155  105.388  -63.593 -179.334 -168.669
716 -157.158  121.556  -68.195 -168.489  168.187
717  178.424  100.058  -67.828 -173.705  178.600
718  161.921   92.100  -48.194 -166.585  179.042
719 -157.786  104.409  -56.746  173.842 -164.790
720  158.312  100.635  -49.985 -177.385 -170.874
721 -174.040   89.654  -51.322 -173.745 -157.590
722 -148.090   94.123  -60.657 -175.464 -169.273
723 -160.616   65.935  -57.658 -178.558 -170.236
724 -162.569   99.804  -47.600  175.284 -177.209
725 -101.910  105.347  -51.891  179.538 -173.704
726 -134.230   70.581  -58.616  177.147 -102.236
727  172.673  115.009  -55.915 -176.948  163.426
728 -147.543   87.619  -63.784 -169.119  168.702
729  164.945  107.526  -46.108 -171.784 -175.424
730 -135.194   89.220  -51.038 -173.879 -174.446
731 -130.811   99.908  -53.937 -178.284  177.283
732 -174.653   92.956  -61.379 -176.218 -167.608
733 -175.173   89.882  -41.542  173.709 -168.061
734 -168.412  103.717  -47.853  172.266 -167.699
735 -166.486   95.942  -59.394 -176.252  170.930
736 -153.070   90.303  -65.633  174.424 -165.922
737 -129.378  115.555  -65.044  178.864 -153.515
738 -166.287  106.331  -62.453 -178.746 -135.421
739  -88.473  100.413  -58.540 -175.503 -126.175
740 -157.099  101.319  -67.962 -171.336 -164.616
741 -126.273   89.533  -64.326  179.507  -90.496
742 -153.518   87.341  -38.118 -177.406  154.122
743  -59.908   90.390  -47.533  179.023 -175.335
744 -123.678   79.810  -49.384 -163.062 -154.106
745 -166.901   84.685  -62.103  171.123  168.459
746 -171.287  107.762  -48.966  175.687 -169.950
747 -161.659   86.863  -61.932 -174.948  147.185
748 -125.002   83.779  -66.665 -171.186 -172.602
749 -116.966  123.823  -60.012 -176.455  169.141
750 -147.588  105.132  -58.331 -170.243 -175.922
751  -85.133   68.842  -49.532 -179.354 -167.249
752  172.971  110.083  -51.994  172.094 -168.749
753  159.387  101.955  -40.628 -171.468 -172.120
754 -163.991   87.098  -43.793 -171.180 -165.559
755  144.801   88.372  -64.671  174.917 -172.576
756 -164.011  100.308  -67.235 -177.528 -158.914
757  177.609  112.646  -64.019 -176.682 -176.721
758 -135.106  105.189  -49.315  179.922  170.810
759 -170.445   94.387  -71.426 -169.804  168.332
760 -142.252  107.319  -48.042 -174.964 -157.488
761  166.014  106.029  -42.852 -177.597  160.870
762 -113.095   93.994  -44.705 -159.060 -173.235
763 -162.435  105.510  -61.127  172.670 -161.109
764 -176.749  108.027  -59.034  178.648 -167.306
765 -157.078   77.943  -62.344 -165.953  166.986
766  171.081  112.741  -54.668  171.726 -175.462
767  152.708  100.522  -48.659 -174.208 -156.642
768  -63.973   91.315  -54.904 -179.876 -152.862
769 -138.477  125.599  -60.362  178.435 -145.436
770  177.104   61.967  -62.234 -175.300 -141.018
771 -155.457  103.399  -46.010  172.787 -170.575
772  173.115  109.023  -67.736  176.902  175.727
773 -166.887  105.444  -39.463 -172.411 -178.773
774  176.802  101.403  -61.429 -170.778 -101.517
775 -112.453  105.831  -59.723  177.621 -157.945
776 -152.652   97.999  -50.968 -161.265  178.468
777  148.477  117.459  -57.131  178.136 -158.169
778  176.380  128.827  -61.284 -168.135 -169.849
779 -164.275  110.158  -52.860 -179.596  164.885
780  150.470  115.592  -49.976  179.302 -160.951
781  -98.079  109.756  -58.295  176.906  175.472
782 -146.178  112.826  -45.260  178.802   61.856
783 -158.344  113.991  -51.741 -175.591  154.333
784  159.242   92.108  -59.436 -172.892  166.354
785 -154.149  109.377  -54.632 -168.267  174.787
786 -149.732   75.471  -53.372  179.499 -179.224
787 -130.199  120.287  -64.897 -170.710 -173.585
788 -147.576  110.544  -66.612  174.804 -175.019
789  176.734   93.676  -48.115  169.745  174.239
790 -150.375   77.767  -53.770 -171.485 -161.837
791  165.766  103.651  -58.829 -162.793 -158.803
792  162.153   97.142  -56.738 -168.763 -145.260
793 -173.159  103.892  -64.300  176.914   21.184
794  179.866  109.251  -67.437  175.333 -158.815
795  179.121  111.057  -52.159  178.621 -173.123
796 -172.217  108.415  -72.617 -168.376 -159.617
797 -175.833  108.780  -42.512  176.591 -174.588
798 -153.012   94.861  -49.684 -175.317 -167.353
799  147.232  110.137  -53.388 -173.483  156.272
800 -128.309   90.956  -51.603  173.891 -156.844
801 -166.454   98.939  -60.596 -169.761  -14.709
802 -166.371  105.565  -55.317  175.978 -173.544
803 -138.612   99.272  -47.947 -177.620 -173.020
804 -142.754   93.312  -54.654 -167.599 -131.315
805 -156.225   84.492  -40.633 -168.288 -152.585
806 -157.069  100.979  -39.190 -173.438 -150.188
807  167.754  112.489  -62.555 -171.218 -149.541
808 -110.353  129.372  -59.504 -175.220 -171.981
809 -150.397  120.899  -57.798 -173.401 -143.678
810  153.284  115.860  -59.439 -177.929  179.631
811 -167.746   79.219  -66.036  176.126  179.374
812 -164.647   99.353  -60.475  168.293 -177.010
813 -153.517  102.663  -59.950 -177.898 -154.514
814 -117.114  103.583  -57.377 -159.318  173.530
815 -170.159   86.627  -64.399 -170.294 -166.912
816 -174.904   97.575  -66.701  178.097 -138.034
817  157.856   69.442  -59.264  174.959 -172.936
818 -170.595  109.963  -50.814 -176.882 -178.546
819  167.262  110.448  -59.410  177.759  178.602
820  170.670  104.444  -49.911 -179.419 -179.444
821   92.953 -114.092  -48.464 -170.455  172.152
822  160.612  100.046  -51.740 -175.092 -147.532
823 -143.424   92.494  -66.924  174.566 -145.543
824 -171.881  111.315  -71.626 -173.257   48.685
825  171.190  104.568  -42.448 -179.643 -172.126
826  176.089  107.777  -62.022  172.293 -149.619
827 -179.070  106.684  -49.924  171.208  175.942
828 -156.780  101.109  -60.471 -163.031 -174.271
829  179.533   93.963  -58.383 -171.850 -145.575
830 -170.312  116.256  -61.954 -173.731 -169.450
831 -136.692   93.921  -36.612  179.509   23.200
832 -165.904   82.256  -53.083 -171.681 -116.528
833  164.232   90.022  -54.742 -176.093 -158.718
834 -156.306  130.586  -57.951  177.323 -162.025
835 -160.005   88.902  -48.729 -176.543 -158.325
836  171.695   94.145  -52.332 -176.378  166.703
837 -158.354   97.473  -57.539  176.412 -168.411
838 -167.194  118.409  -68.000  174.985  167.569
839 -146.927  117.324  -50.329 -172.626  135.869
840 -179.413  123.475  -55.552 -168.644 -161.325
841 -169.971  112.426  -68.054 -177.157 -145.396
842 -178.108   84.664  -49.731 -169.212  157.712
843 -142.614  119.901  -60.178 -174.000 -136.529
844 -150.736  100.502  -37.393  177.261 -159.311
845  174.164   90.282  -49.052 -171.571  171.320
846 -162.069  117.643  -60.806 -178.359  169.397
847  -43.146   74.379  -56.266  175.124  158.292
848 -168.405   85.343  -53.231 -168.142  169.131
849  169.921   89.986  -51.107 -162.978 -153.942
850  159.626   78.980  -52.645 -173.411  163.261
851 -155.291  106.847  -59.815 -173.014 -167.960
852  164.176   95.219  -65.540  177.439 -154.100
853  -81.696   99.469  -62.326  179.850  129.447
854 -152.529   92.603  -57.359  169.013 -154.216
855  -56.483   74.372  -54.694 -179.536  170.510
856  165.999   96.504  -66.164  178.742 -173.945
857  160.261  100.689  -49.442 -168.149  166.767
858 -156.311  104.172  -64.109 -177.243 -161.082
859 -120.053  100.471  -53.922 -179.934 -159.343
860 -178.613  102.964  -64.099 -173.111 -142.973
861 -163.271   89.053  -51.805  177.619 -167.969
862 -167.927  122.997  -60.068 -178.252  165.896
863  174.238  105.720  -63.593  172.302 -169.541
864  161.149  128.026  -59.892  177.576  149.951
865  147.236   95.709  -49.550 -173.134  174.419
866  172.947   87.893  -51.394 -172.265 -166.133
867  174.864   89.124  -65.436 -172.797 -175.932
868 -178.255   99.374  -43.777 -168.728 -178.134
869 -121.421   96.296  -67.221 -173.445 -152.279
870 -142.310  104.352  -48.147  170.563  -22.493
871  159.402  108.251  -54.153 -167.209 -170.803
872 -160.580  102.915  -61.486 -177.733  169.425
873 -153.170  103.519  -43.271 -173.736 -172.937
874  175.533   80.633  -54.104  179.162 -175.683
875 -168.909  118.889  -63.885 -177.608 -161.885
876  176.932  126.856  -65.572 -173.074 -178.307
877 -146.643  122.457  -54.937 -176.555 -170.569
878  157.374  120.540  -65.838 -179.177  172.673
879 -154.282  103.466  -54.805 -171.921 -155.024
880  121.250  126.360  -45.590 -174.708 -166.893
881 -126.556   94.047  -66.894 -178.675  -60.697
882 -114.243   66.021  -70.730  175.167 -156.629
883 -172.634  108.529  -61.761 -174.903 -177.146
884 -166.419  114.942  -46.425 -174.188 -170.883
885 -114.054  124.564  -47.578  178.096  170.957
886  -64.474  -91.805  -42.600 -177.633 -164.688
887 -168.000   74.561  -58.292 -179.321 -177.716
888  150.455  114.068  -63.032 -177.305 -163.531
889 -134.179  101.947  -50.341  176.199 -177.426
890  -59.431   92.266  -56.176 -174.875 -176.419
891 -157.029  102.618  -53.577 -172.106 -165.108
892 -142.210   96.785  -69.460 -170.792 -160.145
893 -143.272  108.361  -47.858 -178.912 -164.665
894 -147.009  102.177  -51.858 -174.769 -162.517
895 -157.617  105.469  -55.419 -176.938 -154.944
896 -159.320  116.042  -46.200 -173.177 -160.750
897 -146.470  101.664  -55.666  177.810 -143.757
898  -86.679  116.381  -49.014 -176.501  155.337
899  167.409  108.727  -51.311 -172.009  179.580
900  152.473  101.938  -44.038  179.378 -168.966
901 -162.268   99.563  -62.218  179.086 -177.928
902 -129.025   77.620  -53.962  178.896 -160.330
903 -168.911  107.141  -47.563 -161.719 -149.732
904  159.150  118.080  -61.790 -174.116 -177.491
905 -135.319   97.464  -59.400 -178.981 -169.937
906 -158.504  100.353  -51.012  175.830 -159.305
907 -173.860   84.603  -63.599 -169.446 -168.891
908  149.702   91.665  -58.713 -170.243  176.737
909  116.863  -84.969  -48.590  177.385 -164.062
910 -174.993  113.322  -55.485 -176.470   43.735
911 -140.841   93.496  -48.009 -174.224 -152.914
912  -86.986  101.913  -69.518 -175.236  157.266
913  179.792   88.947  -68.085 -172.986 -172.431
914  170.847  102.350  -51.762 -168.735  178.740
915 -156.492  102.276  -51.530  178.756  166.066
916 -164.287  112.329  -44.302  175.230  176.724
917 -158.151   91.792  -43.868 -176.322  169.442
918 -172.371  111.558  -61.903 -171.731 -176.734
919 -161.343  114.336  -55.054  172.019 -159.075
920 -149.083  100.473  -46.190 -173.995  152.879
921 -152.774  111.259  -60.242 -176.766 -164.020
922 -163.711   87.077  -65.913 -171.666 -167.462
923 -160.162  102.232  -72.090 -174.861  164.330
924 -143.735  115.199  -66.831 -175.600  158.478
925 -163.281  119.578  -49.440  170.567  167.646
926 -173.318  101.821  -45.972 -179.776 -158.765
927 -176.832  122.696  -61.427 -172.274 -168.412
928 -165.876  101.334  -57.192  175.621  166.933
929 -111.860  121.220  -59.212  176.562  169.959
930  172.999  102.310  -59.368 -171.216 -158.095
931 -156.859   78.848  -65.298  173.326  169.271
932 -159.220  108.919  -62.621  172.089  -37.857
933 -177.597  112.548  -53.978  174.221 -175.671
934  171.726  105.061  -41.153  173.282 -167.922
935 -164.351  118.855  -58.191 -175.544  135.486
936 -169.808   93.429  -58.570 -178.057  163.184
937  157.814  107.972  -53.874  178.318  137.318
938 -158.353  110.502  -47.356 -172.525 -175.861
939  170.878   99.921  -52.902  177.127 -177.701
940 -150.369   86.833  -60.217  177.959  167.113
941 -159.079   99.526  -53.122 -168.652 -145.304
942 -154.488   94.661  -43.743  179.880 -177.813
943 -177.417  103.076  -69.635 -176.442 -170.569
944 -162.241  108.587  -53.231  179.022  169.749
945  172.900  113.461  -62.871  170.273 -177.675
946  160.895  114.627  -52.047 -176.275  155.399
947 -159.141   91.880  -65.398 -165.527 -166.577
948 -173.852  108.195  -61.437 -165.342  176.784
949 -168.221  109.571  -54.326  177.849  149.603
950  175.390  105.938  -74.674 -172.115 -109.000
951 -169.252  117.334  -48.916  179.552 -140.299
952 -163.522   99.330  -57.502 -177.364   44.856
953 -179.432   95.321  -51.408 -173.653  170.818
954 -178.625  105.283  -62.397  163.272  161.486
955 -122.628   99.102  -56.161  172.571 -160.693
956  140.902  106.453  -49.343  176.032 -173.951
957 -142.500   81.351  -55.713 -175.404 -173.780
958 -101.988   88.581  -55.811 -159.825  152.354
959 -169.698  110.668  -49.994 -179.002  167.565
960 -144.804  111.639  -63.717 -177.397 -178.203
961 -163.767  117.558  -61.203 -170.512  177.553
962 -112.413   96.097  -62.830 -179.311  -31.224
963  166.686  137.947  -55.983  177.642 -164.512
964  -62.684  126.802  -53.767  178.945 -176.759
965  -20.645  113.915  -65.400 -167.060 -170.384
966  130.786 -101.316  -59.675 -174.626 -168.089
967  164.578  -88.491  -51.691 -174.141  151.277
968  174.089  -83.202  -59.064  173.731  175.798
969  -88.955  122.105  -64.559 -179.318 -158.875
970  108.454 -119.203  -38.451 -176.897  179.284
971  -74.891 -123.496  -61.939  169.242  159.236
972    5.769 -102.559  -62.305 -174.419 -157.479
973  166.668 -111.191  -58.046 -175.032  156.010
974  172.847 -120.382  -56.933  168.293 -147.186
975   87.104 -118.405  -65.953 -172.872  166.120
976   75.113  -77.596  -65.749 -179.116  154.913
977 -168.789 -108.197  -71.089  176.255  177.006
978  107.775 -137.505  -68.177 -169.453 -168.434
979   61.754 -102.620  -49.801 -179.994  179.115
980  136.331 -113.239  -53.150 -178.703 -172.624
981   50.759   89.816  -77.930 -177.709 -154.136
982   83.322  128.718  -73.111 -176.009  123.190
983  -56.912  112.829  -73.364 -176.037 -170.919
984  -70.795  124.428  -37.920  179.928 -172.490
985  -50.883  130.942  -51.776  175.740  157.799
986  -77.460  133.827  -72.367  174.192 -178.503
987 -119.554 -126.793  -47.212 -171.960 -153.094
988 -155.866  -94.813  -53.581 -171.033 -144.334
989  -75.716  -93.008  -50.165 -170.993 -155.989
990   59.967   89.548  -61.663 -177.123  -33.821
991  -59.866  124.755  -64.422 -173.122 -162.190
992  -61.192  120.962  -52.286  177.646 -179.473
993  153.102  148.286  -56.679 -173.810 -164.378
994  167.675  -66.058  -71.506  176.946  137.292
995   89.744 -112.454  -58.685 -174.983  179.697
996   76.939 -100.522  -73.002  179.140 -179.151
997 -175.448 -147.050  -56.451 -179.795  178.729
998 -151.385  -92.755  -55.214  178.062  173.643
999   97.110 -108.334  -53.028 -179.800  169.062
1000  -69.344 -155.696  -61.485 -170.064 -150.151
