# Supplementary material for: Computational discovery of natural inhibitors targeting enterovirus D68 3C protease using molecular docking pharmacokinetics and dynamics simulations
Source: Sci Rep. 2025 Mar 31;15:11015. doi: 10.1038/s41598-025-95163-y (PMC11958634; doi:10.1038/s41598-025-95163-y)
Supplement: Supplementary file 1 — Supplementary Information 1. [file 41598_2025_95163_MOESM1_ESM.zip › MDS-100-results/MDS-100-results/data1/raw-data/L-Properties.dat]

  Frame #         RMSD         rGyr      intraHB        MolSA         SASA          PSA
        0        0.000        5.237            0      408.222      206.937      188.474
        1        0.845        5.261            0      408.583      245.920      184.001
        2        0.703        5.245            0      406.136      250.216      184.179
        3        0.701        5.287            0      408.410      267.814      184.159
        4        0.714        5.237            0      406.301      258.181      183.285
        5        0.589        5.270            0      409.641      247.420      182.898
        6        0.636        5.287            0      407.907      232.040      179.757
        7        0.630        5.263            0      406.655      220.227      178.291
        8        0.743        5.258            0      409.069      240.178      179.767
        9        0.706        5.257            0      402.879      236.530      174.945
       10        0.829        5.241            0      407.653      234.042      187.087
       11        0.836        5.279            0      405.737      251.487      189.205
       12        0.780        5.223            0      405.537      244.841      182.992
       13        0.847        5.210            0      408.708      258.395      183.579
       14        0.714        5.184            0      404.433      233.211      193.177
       15        1.036        5.119            0      402.129      215.729      184.130
       16        0.930        5.107            0      401.613      204.319      182.034
       17        1.746        4.856            0      398.682      206.876      176.458
       18        2.122        4.781            0      402.757      223.781      171.264
       19        1.832        4.929            0      401.519      231.246      176.638
       20        1.791        5.001            0      404.888      221.064      176.717
       21        1.992        4.742            0      399.772      221.192      167.622
       22        2.004        4.812            0      402.228      253.372      173.997
       23        1.524        4.990            0      400.281      252.920      180.109
       24        1.626        4.951            0      398.713      249.324      177.201
       25        1.686        4.983            0      404.459      209.263      177.957
       26        1.800        4.965            0      402.824      264.664      171.656
       27        2.019        4.724            0      393.751      240.729      166.069
       28        1.996        4.821            0      403.246      234.090      175.162
       29        1.827        4.861            0      402.708      228.769      177.639
       30        1.957        4.773            0      398.642      213.009      174.134
       31        1.913        4.827            0      400.286      229.623      174.768
       32        1.807        4.973            0      405.348      200.357      171.707
       33        1.756        4.942            0      403.569      200.972      178.107
       34        1.689        4.983            0      403.932      239.935      177.107
       35        1.760        4.986            0      404.076      259.423      173.295
       36        1.818        4.878            0      401.566      225.495      171.227
       37        1.870        4.866            0      403.624      229.972      171.339
       38        1.792        4.959            0      402.423      226.401      168.790
       39        1.474        5.019            0      402.787      280.124      178.026
       40        1.955        4.892            0      402.039      219.565      183.435
       41        1.916        4.840            0      403.798      203.682      170.220
       42        2.033        4.759            0      396.730      183.292      166.890
       43        1.931        4.802            0      398.505      197.106      161.802
       44        1.673        5.025            0      408.475      232.135      184.265
       45        1.614        5.013            0      399.075      228.666      176.402
       46        1.708        4.972            0      403.794      212.256      177.573
       47        1.895        4.864            0      400.044      219.945      169.684
       48        1.839        4.941            0      405.315      228.052      171.780
       49        1.926        4.817            0      399.337      211.378      171.640
       50        1.951        4.817            0      402.278      215.445      179.320
       51        1.838        4.778            0      393.849      212.325      167.244
       52        1.891        4.847            0      400.477      244.233      181.460
       53        2.286        4.646            0      398.257      195.587      162.701
       54        1.540        5.008            0      402.537      220.276      170.476
       55        2.016        4.791            0      398.261      224.074      171.570
       56        1.814        4.913            0      399.707      208.144      169.811
       57        1.766        4.920            0      403.123      228.967      177.570
       58        1.924        4.878            0      404.274      233.282      181.159
       59        1.967        4.812            0      401.116      188.985      171.479
       60        1.933        4.822            0      402.640      251.629      169.605
       61        1.611        4.971            0      399.629      236.223      167.723
       62        1.843        4.882            0      402.872      232.426      175.038
       63        1.710        4.913            0      403.833      247.067      175.928
       64        1.808        4.823            0      397.458      250.936      168.237
       65        1.816        4.856            0      396.625      248.618      167.806
       66        1.656        4.923            0      399.109      254.338      166.061
       67        1.912        4.765            0      397.135      254.622      166.399
       68        1.558        5.022            0      402.550      250.778      177.085
       69        0.995        5.074            0      397.885      251.247      190.822
       70        0.486        5.244            0      408.739      242.715      182.128
       71        0.710        5.302            0      408.898      235.452      186.675
       72        0.626        5.304            0      409.517      285.023      185.958
       73        0.561        5.241            0      407.025      276.558      180.936
       74        1.167        5.068            0      406.296      290.113      185.625
       75        0.501        5.172            0      404.447      311.238      185.517
       76        0.586        5.243            0      410.772      280.597      185.687
       77        0.351        5.141            0      402.497      351.971      175.625
       78        0.572        5.246            0      405.027      298.567      181.052
       79        0.651        5.173            0      406.148      444.617      188.453
       80        0.658        5.189            0      404.923      407.762      184.771
       81        0.523        5.202            0      405.606      378.226      178.169
       82        0.438        5.192            0      406.930      459.869      185.256
       83        0.559        5.218            0      407.272      448.595      180.711
       84        0.635        5.257            0      406.849      442.545      180.395
       85        0.481        5.234            0      405.516      446.357      181.814
       86        0.624        5.215            0      405.326      420.396      179.324
       87        0.471        5.224            0      403.916      481.797      183.754
       88        0.453        5.202            0      405.974      432.811      189.196
       89        0.512        5.218            0      407.605      363.172      182.190
       90        0.455        5.267            0      409.862      301.906      182.454
       91        0.567        5.140            0      403.466      234.401      182.131
       92        0.572        5.211            0      407.511      258.608      176.104
       93        0.220        5.252            0      406.707      262.136      182.080
       94        0.533        5.263            0      409.546      248.003      184.796
       95        0.429        5.195            0      406.698      257.458      185.693
       96        0.925        5.054            0      398.845      274.372      175.410
       97        1.039        5.109            0      401.041      241.706      178.341
       98        1.903        4.821            0      399.642      234.779      174.100
       99        1.363        5.028            0      399.070      283.826      166.284
      100        1.938        4.853            0      403.274      233.781      173.324
      101        1.831        4.934            0      405.764      244.955      174.277
      102        1.816        4.926            0      406.580      262.774      181.320
      103        1.417        5.108            0      406.277      244.365      181.214
      104        1.914        4.784            0      402.041      223.231      178.671
      105        1.832        5.017            0      406.762      238.394      176.957
      106        2.017        4.768            0      400.082      220.552      168.609
      107        1.931        4.784            0      400.878      214.041      171.795
      108        2.045        4.708            0      395.078      196.842      166.354
      109        1.850        4.876            0      401.080      224.255      170.574
      110        2.106        4.782            0      400.356      229.767      178.559
      111        1.849        4.812            0      399.946      216.831      168.687
      112        1.555        5.024            0      403.595      252.947      179.822
      113        1.165        5.082            0      401.322      241.998      181.787
      114        1.256        5.060            0      400.469      239.173      190.112
      115        1.229        5.107            0      403.212      227.803      182.486
      116        1.133        5.173            0      407.015      255.047      181.148
      117        1.763        4.933            0      402.973      227.523      169.403
      118        1.176        5.008            0      399.272      254.797      179.719
      119        0.704        5.247            0      408.739      267.483      181.085
      120        0.765        5.240            0      408.557      291.054      181.017
      121        0.643        5.197            0      409.516      301.308      185.140
      122        0.705        5.209            0      409.849      297.668      181.268
      123        0.374        5.256            0      407.481      345.686      189.154
      124        0.713        5.287            0      410.177      346.244      187.664
      125        0.493        5.214            0      406.385      336.451      181.846
      126        0.445        5.217            0      407.159      293.946      179.811
      127        0.600        5.229            0      407.570      279.662      189.086
      128        0.523        5.229            0      405.775      329.328      182.419
      129        0.572        5.194            0      405.160      296.863      180.313
      130        0.623        5.248            0      407.919      312.663      183.192
      131        0.554        5.116            0      402.414      308.203      182.302
      132        0.388        5.250            0      411.304      361.486      182.775
      133        0.640        5.246            0      409.464      309.317      182.291
      134        0.494        5.231            0      406.350      340.974      185.578
      135        0.621        5.252            0      408.803      300.496      181.813
      136        0.550        5.266            1      409.981      423.445      179.515
      137        0.669        5.207            0      406.401      333.420      181.746
      138        0.635        5.229            0      408.501      400.369      187.554
      139        0.458        5.197            0      405.143      335.164      188.247
      140        0.554        5.271            0      407.226      319.723      183.928
      141        0.518        5.214            0      409.291      306.158      184.078
      142        1.118        5.060            0      400.204      240.844      186.175
      143        0.574        5.244            0      406.576      254.899      179.181
      144        0.672        5.231            0      410.402      267.590      185.412
      145        0.714        5.252            0      410.308      278.979      184.763
      146        0.490        5.149            0      405.441      246.472      184.556
      147        0.744        5.193            0      409.243      271.094      189.156
      148        0.405        5.196            0      404.636      236.881      178.107
      149        0.558        5.202            0      407.932      231.555      184.173
      150        0.644        5.212            0      407.695      243.073      184.389
      151        0.583        5.238            0      412.510      267.231      191.395
      152        0.505        5.228            0      405.822      244.755      177.814
      153        0.608        5.246            0      407.814      250.622      178.635
      154        0.447        5.245            0      409.119      275.711      184.585
      155        0.439        5.248            0      408.699      263.125      181.751
      156        0.550        5.302            0      411.438      288.025      181.765
      157        0.489        5.280            0      410.667      262.662      179.289
      158        0.499        5.212            0      408.718      302.420      184.775
      159        0.500        5.237            0      408.056      253.011      180.571
      160        0.495        5.213            0      408.632      303.078      186.777
      161        0.703        5.276            0      408.223      331.151      182.869
      162        0.580        5.261            0      406.860      377.366      171.174
      163        1.052        5.141            0      403.850      331.511      187.138
      164        0.700        5.327            0      412.469      336.065      185.972
      165        0.675        5.237            0      411.944      284.138      181.602
      166        0.458        5.264            0      409.499      327.186      179.459
      167        0.670        5.186            0      407.273      299.945      180.033
      168        0.421        5.218            0      408.908      233.880      183.378
      169        0.500        5.200            0      406.450      270.377      182.172
      170        0.586        5.218            0      408.166      237.241      183.197
      171        0.629        5.217            0      408.416      233.721      182.126
      172        0.695        5.150            0      409.130      310.316      189.478
      173        0.539        5.253            0      408.086      257.749      184.688
      174        0.553        5.224            0      405.310      272.673      180.620
      175        0.627        5.204            0      407.551      265.012      181.193
      176        0.513        5.258            0      407.907      262.126      187.731
      177        0.471        5.285            0      409.086      271.262      178.993
      178        0.463        5.245            0      405.925      242.369      188.424
      179        0.536        5.175            0      405.672      240.503      180.793
      180        0.617        5.184            0      406.945      263.521      185.836
      181        0.495        5.161            0      405.209      295.041      178.133
      182        1.830        4.924            0      406.486      274.843      173.035
      183        1.907        4.841            0      398.549      226.447      162.293
      184        1.861        4.939            0      405.901      243.541      169.646
      185        1.671        4.982            0      401.271      259.914      175.366
      186        1.732        4.992            0      401.428      285.254      171.900
      187        1.957        4.794            0      399.050      269.710      169.353
      188        1.808        4.952            0      401.438      272.488      171.834
      189        1.858        4.883            0      400.269      266.717      166.302
      190        1.952        4.887            0      404.625      256.446      176.568
      191        1.808        4.958            0      404.319      236.732      176.432
      192        1.537        5.013            0      401.886      264.864      179.797
      193        1.711        4.934            0      399.587      311.573      177.418
      194        0.717        5.248            0      408.073      297.013      182.935
      195        0.687        5.209            0      407.360      312.985      179.321
      196        0.547        5.127            0      403.884      388.556      182.724
      197        0.480        5.216            0      406.790      355.327      184.087
      198        0.693        5.208            0      406.512      330.547      186.810
      199        0.726        5.148            0      409.427      312.671      179.494
      200        0.745        5.185            0      409.910      308.598      185.976
      201        0.443        5.197            0      405.462      277.727      185.520
      202        0.347        5.288            0      412.962      301.632      190.882
      203        0.581        5.200            0      406.550      262.923      180.913
      204        0.603        5.251            0      408.990      258.007      185.726
      205        0.612        5.268            0      410.583      295.120      176.832
      206        1.012        5.131            0      403.418      304.734      180.532
      207        0.515        5.242            0      406.501      268.178      183.511
      208        0.468        5.217            0      408.181      285.008      182.894
      209        1.021        5.132            0      401.672      318.988      192.349
      210        0.950        5.180            0      402.509      265.561      188.290
      211        0.603        5.198            0      403.779      402.801      179.620
      212        0.743        5.272            0      409.000      428.339      180.641
      213        0.712        5.152            0      403.657      397.563      178.766
      214        1.147        4.989            0      397.098      315.131      177.856
      215        1.075        5.063            0      400.579      314.645      181.940
      216        0.820        5.160            0      402.585      331.441      186.974
      217        0.562        5.217            0      409.552      363.288      189.179
      218        1.154        5.038            0      402.294      304.570      186.905
      219        0.992        5.072            0      397.423      309.755      184.896
      220        0.846        5.185            0      406.936      312.834      187.521
      221        0.574        5.218            0      407.416      285.039      187.467
      222        0.640        5.159            0      404.960      376.923      178.510
      223        1.132        5.068            0      401.895      343.747      186.018
      224        0.832        5.218            0      407.807      390.856      184.990
      225        0.563        5.246            0      408.799      353.137      182.053
      226        1.101        5.024            0      400.918      321.440      187.965
      227        0.685        5.241            0      409.235      405.738      179.637
      228        0.499        5.218            0      408.225      393.677      183.462
      229        1.202        5.022            0      401.703      320.183      182.090
      230        0.646        5.309            0      410.394      333.377      182.251
      231        0.737        5.153            0      402.178      307.280      184.560
      232        1.261        4.956            0      399.982      323.795      179.931
      233        1.086        5.057            0      400.558      307.836      190.867
      234        1.029        5.048            0      397.272      303.361      182.802
      235        0.704        5.197            0      406.336      343.261      186.808
      236        1.211        5.037            0      400.928      336.532      184.343
      237        0.649        5.243            0      405.951      303.198      184.141
      238        0.570        5.228            0      408.750      330.908      185.086
      239        0.663        5.184            0      408.091      307.824      184.629
      240        0.514        5.240            0      407.225      329.348      181.571
      241        0.780        5.196            0      409.149      334.624      183.279
      242        0.879        5.135            0      404.146      318.425      183.484
      243        0.639        5.289            0      409.055      328.390      182.961
      244        0.491        5.251            0      410.022      356.130      186.485
      245        1.341        5.050            0      402.501      335.653      182.467
      246        1.167        5.028            0      398.354      294.964      185.400
      247        0.548        5.204            0      408.223      312.551      182.400
      248        0.666        5.267            0      411.381      309.228      182.077
      249        0.802        5.160            0      408.300      303.192      187.866
      250        0.648        5.261            0      407.942      323.115      187.347
      251        0.692        5.171            0      405.081      333.938      185.409
      252        0.556        5.229            0      405.635      295.943      185.907
      253        0.644        5.256            0      408.322      317.117      182.194
      254        0.614        5.282            0      406.935      315.235      178.520
      255        0.709        5.177            0      404.753      314.421      181.692
      256        0.523        5.161            0      403.530      323.298      183.036
      257        0.636        5.159            0      408.153      318.763      188.812
      258        0.553        5.291            0      410.405      347.498      189.624
      259        0.798        5.210            0      406.546      283.726      187.154
      260        1.056        5.104            0      401.385      273.788      179.120
      261        0.602        5.201            0      407.778      327.820      187.635
      262        0.655        5.192            0      404.276      338.329      180.710
      263        1.098        5.062            0      399.208      305.833      184.472
      264        0.587        5.194            0      405.876      342.096      181.719
      265        0.546        5.230            0      403.818      359.439      176.750
      266        0.487        5.222            0      405.710      350.535      176.209
      267        0.557        5.212            0      404.804      343.522      175.840
      268        0.636        5.232            0      408.988      429.177      180.848
      269        0.710        5.210            0      409.416      465.007      190.062
      270        1.141        5.066            0      399.362      453.118      186.998
      271        0.471        5.233            0      408.787      355.596      183.069
      272        0.582        5.185            0      405.439      324.685      186.820
      273        0.385        5.255            0      409.194      321.976      185.928
      274        0.423        5.216            0      407.495      321.000      185.198
      275        0.513        5.241            0      409.510      434.944      187.346
      276        0.706        5.230            0      410.062      340.007      189.007
      277        0.501        5.198            0      410.766      340.544      189.554
      278        0.525        5.178            0      405.588      353.892      180.619
      279        0.481        5.270            0      407.537      322.967      180.508
      280        0.644        5.245            0      408.383      307.758      179.662
      281        0.675        5.213            0      408.257      312.472      182.571
      282        0.350        5.209            0      406.443      323.165      181.556
      283        0.716        5.180            0      406.414      334.420      182.680
      284        0.596        5.233            0      407.078      272.577      183.495
      285        0.488        5.236            0      407.553      302.685      178.094
      286        0.715        5.239            0      409.380      323.528      179.463
      287        0.502        5.192            0      405.029      282.250      184.359
      288        0.558        5.275            0      412.154      301.664      182.764
      289        0.423        5.158            0      406.373      440.554      182.094
      290        0.974        5.099            0      398.934      332.051      185.904
      291        0.593        5.132            0      406.687      302.323      183.483
      292        0.578        5.187            0      410.914      325.169      187.171
      293        0.598        5.217            0      411.070      299.138      183.339
      294        0.573        5.239            0      409.219      339.438      184.414
      295        0.627        5.246            0      408.078      283.051      186.204
      296        0.672        5.251            0      408.441      281.750      178.385
      297        0.667        5.199            0      406.651      300.696      185.700
      298        0.671        5.186            0      408.578      360.725      178.865
      299        0.548        5.258            0      408.616      396.957      184.147
      300        0.453        5.213            0      410.191      440.569      185.769
      301        0.636        5.227            0      405.622      374.596      183.424
      302        0.315        5.250            0      410.760      454.502      179.061
      303        0.430        5.202            0      407.824      363.911      185.862
      304        0.407        5.244            0      406.934      352.524      172.560
      305        0.595        5.183            0      406.532      324.822      181.879
      306        0.579        5.155            0      407.621      328.922      190.430
      307        0.713        5.205            0      404.522      281.457      180.341
      308        0.561        5.251            0      409.153      269.646      184.187
      309        0.538        5.236            0      408.500      335.900      184.828
      310        0.674        5.199            0      405.962      342.133      182.343
      311        0.468        5.262            0      406.293      294.132      183.242
      312        1.079        5.076            0      401.938      291.251      181.646
      313        1.034        5.129            0      401.642      274.407      185.866
      314        1.076        5.154            0      406.109      295.028      191.187
      315        1.083        5.114            0      403.857      289.350      181.847
      316        1.184        4.999            0      398.307      318.953      181.040
      317        1.105        5.097            0      403.501      321.166      188.021
      318        0.940        5.199            0      408.106      345.272      182.633
      319        0.657        5.217            0      407.679      322.039      181.897
      320        0.795        5.250            0      406.851      322.243      188.738
      321        1.077        5.020            0      399.276      316.637      179.641
      322        0.433        5.247            0      408.140      280.168      190.329
      323        0.470        5.269            0      410.223      264.650      188.197
      324        0.631        5.141            0      407.507      285.135      181.875
      325        0.755        5.181            0      405.913      256.540      182.193
      326        0.556        5.201            0      406.203      306.758      180.768
      327        0.469        5.206            0      407.425      293.271      184.818
      328        1.346        4.940            0      399.789      301.430      182.645
      329        1.063        4.998            0      398.963      276.848      178.965
      330        1.105        5.122            0      403.232      293.116      183.137
      331        1.139        5.066            0      402.268      238.170      189.515
      332        0.582        5.233            0      406.490      254.115      179.488
      333        1.073        5.142            0      405.284      276.620      190.466
      334        1.172        5.057            0      400.663      287.704      185.258
      335        1.318        5.035            0      399.715      272.362      191.164
      336        1.068        5.155            0      404.589      266.313      184.952
      337        0.681        5.187            0      404.464      248.485      186.328
      338        0.707        5.269            0      407.832      255.937      181.406
      339        0.580        5.256            0      410.406      275.751      182.015
      340        0.695        5.235            0      407.318      255.197      185.409
      341        0.487        5.247            0      408.147      254.087      182.683
      342        0.569        5.275            0      409.414      317.119      184.889
      343        0.637        5.260            0      408.179      261.967      187.001
      344        0.550        5.253            0      404.925      277.782      175.686
      345        0.676        5.230            0      404.186      246.834      185.809
      346        0.601        5.204            0      404.904      260.195      179.546
      347        0.648        5.266            0      406.595      283.008      182.098
      348        0.605        5.292            0      410.717      273.322      186.851
      349        0.486        5.186            0      403.790      261.481      177.412
      350        0.380        5.255            0      405.938      277.357      179.414
      351        0.627        5.228            0      404.291      264.951      173.276
      352        0.749        5.228            0      408.065      269.822      186.005
      353        0.667        5.282            0      408.314      251.446      179.986
      354        0.660        5.214            0      405.774      255.750      181.701
      355        0.700        5.253            0      408.263      256.358      182.198
      356        0.752        5.280            0      410.582      265.040      185.169
      357        0.788        5.215            0      404.628      249.811      189.107
      358        0.642        5.201            0      405.866      259.215      180.401
      359        0.610        5.263            0      407.520      268.631      183.461
      360        0.730        5.291            0      408.256      265.210      182.239
      361        0.669        5.286            0      409.740      286.140      185.025
      362        0.681        5.224            0      405.857      262.621      178.391
      363        0.794        5.302            0      410.051      253.578      183.982
      364        0.819        5.245            0      409.093      302.573      181.641
      365        0.629        5.246            0      405.091      281.571      175.467
      366        0.646        5.262            0      406.764      280.878      186.084
      367        0.764        5.249            0      405.413      258.878      177.622
      368        0.812        5.271            0      409.260      244.996      181.227
      369        0.668        5.164            0      403.823      253.460      183.805
      370        0.709        5.268            0      407.957      253.290      184.273
      371        0.698        5.252            0      407.394      259.490      181.627
      372        0.727        5.307            0      410.266      270.165      182.188
      373        0.713        5.285            0      409.434      266.115      185.777
      374        0.604        5.275            0      406.596      263.616      181.505
      375        0.671        5.221            0      406.103      251.955      185.188
      376        0.678        5.288            0      409.148      254.899      182.566
      377        0.635        5.239            0      405.981      265.897      187.412
      378        0.615        5.251            0      408.450      255.129      175.814
      379        0.544        5.185            0      403.898      253.278      172.666
      380        0.677        5.243            0      406.330      208.289      188.087
      381        0.620        5.236            0      409.112      268.137      177.477
      382        0.591        5.213            0      407.566      226.514      187.129
      383        0.613        5.260            0      408.158      270.343      185.311
      384        0.715        5.214            0      408.561      286.280      181.418
      385        0.744        5.222            0      403.701      265.938      178.272
      386        0.655        5.292            0      410.273      273.732      185.757
      387        0.751        5.252            0      407.298      276.997      181.932
      388        0.758        5.255            0      407.885      227.417      184.494
      389        0.649        5.163            0      402.643      222.459      184.875
      390        0.710        5.195            0      404.595      254.247      177.343
      391        0.709        5.232            0      410.156      268.506      186.905
      392        0.751        5.283            0      407.921      269.104      183.088
      393        0.780        5.276            0      407.068      253.022      184.870
      394        0.592        5.254            0      407.250      265.798      180.327
      395        0.739        5.256            0      406.653      256.892      185.777
      396        0.625        5.179            0      405.861      234.183      181.283
      397        0.739        5.187            0      404.926      284.404      180.969
      398        0.706        5.231            0      405.754      279.591      178.323
      399        0.611        5.271            0      408.062      282.882      178.201
      400        0.791        5.237            0      403.306      262.644      187.205
      401        0.624        5.192            0      404.016      286.031      180.027
      402        0.681        5.277            0      410.249      271.951      183.861
      403        0.587        5.209            0      404.662      274.602      187.821
      404        0.653        5.201            0      405.762      271.944      180.698
      405        0.655        5.245            0      410.068      273.323      185.017
      406        0.719        5.230            0      407.910      269.809      180.966
      407        0.767        5.225            0      405.841      239.040      182.833
      408        0.767        5.226            0      406.176      253.987      179.309
      409        0.631        5.296            0      408.329      259.944      182.380
      410        0.593        5.267            0      408.375      255.386      180.409
      411        0.733        5.298            0      408.935      239.663      177.029
      412        0.737        5.244            0      407.572      240.649      180.960
      413        0.703        5.261            0      409.120      236.819      188.022
      414        0.623        5.292            0      409.697      238.948      190.524
      415        0.671        5.218            0      406.643      238.675      184.640
      416        0.761        5.298            0      412.579      253.319      191.425
      417        0.739        5.194            0      409.144      274.731      187.054
      418        0.806        5.214            0      405.920      269.789      188.802
      419        0.702        5.235            0      406.755      292.239      179.429
      420        0.566        5.250            0      407.080      272.818      176.968
      421        0.711        5.311            0      410.907      258.917      184.527
      422        0.786        5.218            0      406.072      276.268      181.238
      423        0.710        5.313            0      409.334      294.214      188.212
      424        0.734        5.244            0      407.272      241.214      186.165
      425        0.502        5.225            0      408.237      255.751      180.086
      426        0.582        5.263            0      408.652      276.354      175.007
      427        0.750        5.182            0      408.545      245.924      183.281
      428        0.711        5.220            0      405.139      247.135      181.850
      429        0.630        5.274            0      407.473      245.380      180.765
      430        0.483        5.199            0      404.192      263.597      180.294
      431        0.723        5.331            0      411.003      268.193      175.846
      432        1.215        5.107            0      401.636      230.742      184.314
      433        1.151        5.030            0      400.876      245.414      186.503
      434        0.665        5.248            0      404.938      275.257      177.310
      435        0.615        5.270            0      406.825      242.824      180.445
      436        0.454        5.193            0      406.625      264.158      186.245
      437        0.710        5.250            0      408.271      283.431      181.877
      438        0.606        5.272            0      409.573      245.947      186.469
      439        0.726        5.259            0      407.967      289.903      180.922
      440        0.553        5.152            0      402.825      263.558      182.995
      441        0.647        5.271            0      406.772      265.323      181.394
      442        0.704        5.205            0      408.860      270.838      179.056
      443        0.591        5.287            0      409.304      270.999      181.625
      444        0.620        5.205            0      404.570      254.778      180.198
      445        0.525        5.218            0      408.420      306.618      185.394
      446        0.489        5.215            0      409.081      245.484      180.509
      447        0.561        5.246            0      409.703      258.535      186.355
      448        0.555        5.203            0      406.222      267.974      182.052
      449        0.837        5.152            0      407.491      267.264      185.209
      450        0.605        5.283            0      409.107      262.816      183.573
      451        0.725        5.252            0      409.918      282.251      190.310
      452        0.662        5.285            0      407.542      244.327      182.881
      453        0.729        5.270            0      408.488      252.606      179.014
      454        0.482        5.239            0      405.572      257.745      179.439
      455        0.609        5.210            0      408.034      268.564      182.344
      456        0.635        5.239            0      406.175      256.962      176.610
      457        0.703        5.246            0      406.495      296.564      182.657
      458        0.680        5.266            0      408.714      273.415      183.298
      459        1.310        5.185            0      403.797      269.308      180.674
      460        1.509        5.046            0      399.747      234.523      177.612
      461        0.506        5.231            0      405.215      243.314      180.925
      462        0.727        5.209            0      406.701      264.786      184.353
      463        0.753        5.250            0      406.338      255.879      184.555
      464        0.633        5.269            0      408.404      271.028      180.151
      465        0.648        5.231            0      405.723      236.168      181.297
      466        0.800        5.299            0      409.826      229.150      179.081
      467        0.602        5.258            0      406.329      245.083      184.499
      468        0.816        5.201            0      406.687      235.693      188.442
      469        0.571        5.222            0      407.012      242.236      183.863
      470        0.877        5.181            0      405.005      237.048      180.739
      471        0.745        5.265            0      410.022      263.182      181.662
      472        0.723        5.243            0      407.854      250.435      179.001
      473        0.570        5.223            0      407.223      266.303      181.991
      474        0.755        5.316            0      408.893      269.421      183.275
      475        0.825        5.204            0      404.529      261.964      184.253
      476        0.603        5.289            0      408.601      252.273      182.609
      477        0.708        5.277            0      408.971      249.975      180.649
      478        0.729        5.252            0      405.941      265.535      178.813
      479        0.636        5.189            0      403.897      242.085      178.607
      480        0.563        5.229            0      408.632      272.339      180.691
      481        0.692        5.191            0      405.052      249.068      183.770
      482        0.586        5.198            0      404.963      283.036      178.934
      483        0.557        5.188            0      408.119      268.845      181.617
      484        0.733        5.226            0      405.642      279.711      175.318
      485        0.836        5.344            0      411.182      257.825      183.744
      486        0.764        5.272            0      409.026      233.169      185.396
      487        0.809        5.245            0      406.889      262.054      183.932
      488        0.611        5.219            0      405.885      244.985      180.072
      489        0.684        5.233            0      408.014      246.485      185.290
      490        0.630        5.242            0      405.663      247.249      181.324
      491        0.567        5.278            0      408.948      266.293      180.821
      492        0.711        5.243            0      408.819      258.831      182.574
      493        0.669        5.275            0      405.480      255.627      182.061
      494        0.661        5.274            0      408.182      272.760      183.717
      495        0.754        5.248            0      407.137      254.450      184.603
      496        0.723        5.293            0      407.675      256.504      180.920
      497        0.585        5.256            0      410.308      289.148      176.494
      498        0.815        5.181            0      406.275      283.050      189.707
      499        0.581        5.288            0      408.185      264.071      183.249
      500        0.862        5.204            0      404.303      253.441      182.775
      501        0.758        5.279            0      411.309      290.891      179.295
      502        0.734        5.256            0      407.619      284.775      185.444
      503        0.772        5.199            0      405.676      268.097      184.658
      504        0.655        5.244            0      404.521      276.653      176.565
      505        0.897        5.268            0      408.195      283.667      186.883
      506        0.615        5.249            0      407.283      240.832      185.021
      507        0.574        5.243            0      406.512      274.388      180.094
      508        0.549        5.194            0      407.471      261.089      184.399
      509        0.695        5.227            0      408.552      260.672      185.208
      510        0.670        5.261            0      410.161      279.427      185.087
      511        0.743        5.256            0      407.748      263.348      183.416
      512        0.708        5.209            0      408.036      274.063      180.318
      513        0.748        5.209            0      405.163      252.328      185.227
      514        0.523        5.252            0      408.309      258.885      187.174
      515        0.805        5.283            0      409.061      276.395      181.646
      516        0.591        5.155            0      402.669      263.137      182.143
      517        0.684        5.260            0      406.598      268.698      186.875
      518        0.697        5.217            0      404.881      251.359      180.761
      519        0.585        5.232            0      405.653      262.116      180.539
      520        0.584        5.267            0      407.762      250.410      186.301
      521        0.561        5.242            0      407.822      260.378      181.367
      522        0.789        5.261            0      407.291      241.595      183.012
      523        0.686        5.229            0      407.378      259.984      177.069
      524        0.635        5.240            0      409.770      262.445      185.227
      525        0.740        5.279            0      410.463      240.203      189.224
      526        0.705        5.297            0      407.229      245.898      183.048
      527        0.742        5.235            0      407.513      262.008      179.136
      528        0.551        5.256            0      408.962      246.841      176.606
      529        0.826        5.287            0      409.341      234.942      183.288
      530        0.705        5.221            0      409.256      265.924      190.754
      531        0.777        5.292            0      408.075      222.397      181.026
      532        0.652        5.167            0      405.525      258.104      182.734
      533        0.614        5.301            0      410.331      232.157      177.973
      534        0.496        5.223            0      408.223      222.081      176.394
      535        0.641        5.284            0      408.365      239.502      179.018
      536        0.623        5.187            0      404.493      238.109      185.023
      537        0.885        5.238            0      406.285      232.180      181.212
      538        0.759        5.303            0      410.858      245.007      186.768
      539        0.807        5.269            0      407.253      240.001      177.031
      540        0.865        5.313            0      409.767      235.654      183.595
      541        0.795        5.310            0      411.494      229.232      177.145
      542        0.596        5.254            0      409.437      217.602      183.524
      543        0.472        5.248            0      407.154      227.328      185.426
      544        0.776        5.247            0      406.212      230.639      187.374
      545        0.680        5.212            0      405.471      242.890      185.541
      546        0.704        5.274            0      406.591      218.298      185.898
      547        0.749        5.247            0      408.529      230.771      181.408
      548        0.611        5.274            0      410.399      220.991      189.007
      549        0.739        5.209            0      409.096      245.954      184.082
      550        0.752        5.325            0      411.245      237.457      180.987
      551        0.774        5.296            0      410.926      247.918      182.245
      552        0.728        5.306            0      407.801      223.193      184.114
      553        0.720        5.316            0      411.288      237.133      185.717
      554        0.734        5.320            0      410.351      248.770      186.280
      555        0.719        5.244            0      407.876      206.207      182.733
      556        0.669        5.271            0      406.359      214.408      181.687
      557        0.757        5.237            0      404.699      254.890      180.095
      558        0.689        5.253            0      405.088      243.774      181.710
      559        0.737        5.253            0      405.667      221.917      185.434
      560        0.705        5.253            0      405.158      232.409      174.491
      561        0.756        5.216            0      409.966      251.702      185.668
      562        0.896        5.237            0      405.417      236.246      180.830
      563        0.573        5.230            0      407.179      229.116      179.257
      564        0.398        5.152            0      407.841      314.510      185.160
      565        0.726        5.247            0      409.153      255.932      185.175
      566        0.698        5.167            0      405.884      273.469      182.085
      567        0.538        5.195            0      407.971      226.327      185.318
      568        0.674        5.269            0      407.132      241.859      177.067
      569        0.678        5.196            0      404.284      231.240      183.374
      570        0.890        5.172            0      405.412      259.350      186.116
      571        0.647        5.226            0      406.792      233.309      183.355
      572        0.474        5.231            0      405.187      256.728      181.556
      573        0.631        5.209            0      407.136      245.211      181.978
      574        0.689        5.209            0      406.004      240.963      180.204
      575        0.614        5.295            0      408.694      246.500      177.330
      576        0.726        5.268            0      409.655      268.605      184.216
      577        0.729        5.216            0      404.863      234.618      178.338
      578        0.733        5.186            0      408.238      254.761      179.655
      579        0.666        5.305            0      409.098      246.578      179.365
      580        0.757        5.192            0      405.427      252.946      180.121
      581        0.664        5.302            0      410.640      256.749      177.540
      582        0.525        5.164            0      402.886      240.061      185.251
      583        0.571        5.216            0      404.793      257.667      185.900
      584        0.686        5.277            0      407.430      246.584      187.223
      585        0.683        5.204            0      407.475      228.458      187.543
      586        0.759        5.238            0      408.179      228.321      181.837
      587        0.732        5.252            0      406.087      247.286      183.065
      588        0.654        5.213            0      406.772      231.705      175.347
      589        0.682        5.239            0      405.851      250.248      184.972
      590        0.781        5.195            0      404.052      247.312      186.512
      591        0.705        5.269            0      408.392      223.487      175.999
      592        0.748        5.217            0      407.103      251.759      179.372
      593        0.740        5.146            0      401.033      225.232      181.233
      594        0.666        5.249            0      408.943      236.956      181.369
      595        0.640        5.194            0      404.478      257.037      170.809
      596        0.455        5.213            0      405.096      245.192      181.124
      597        0.796        5.268            0      408.435      230.054      185.495
      598        0.672        5.193            0      406.133      256.428      179.698
      599        0.645        5.285            0      408.585      231.964      183.079
      600        0.828        5.231            0      406.531      240.555      187.185
      601        0.698        5.244            0      406.237      235.743      175.740
      602        0.637        5.185            0      403.825      246.580      178.380
      603        0.744        5.240            0      405.234      224.361      178.940
      604        0.462        5.244            0      407.422      231.100      182.636
      605        0.583        5.250            0      410.074      245.948      183.013
      606        0.644        5.199            0      407.255      249.833      180.804
      607        0.764        5.236            0      406.042      229.089      184.030
      608        0.688        5.268            0      406.978      271.727      179.854
      609        0.775        5.192            0      404.269      266.080      179.282
      610        0.747        5.270            0      409.903      286.957      188.330
      611        0.755        5.219            0      404.021      286.727      183.425
      612        0.742        5.287            0      410.261      267.479      180.413
      613        0.668        5.261            0      407.701      276.057      183.115
      614        0.872        5.222            0      405.976      274.916      191.455
      615        0.684        5.173            0      403.929      279.392      184.949
      616        0.561        5.194            0      408.270      258.420      181.261
      617        0.535        5.187            0      406.674      257.524      184.588
      618        0.697        5.234            0      408.943      224.280      184.083
      619        0.685        5.231            0      406.621      263.373      181.199
      620        0.687        5.219            0      407.552      241.147      188.162
      621        0.485        5.211            0      409.633      265.527      186.403
      622        0.713        5.233            0      406.770      262.569      181.412
      623        0.813        5.212            0      407.999      231.090      186.968
      624        0.682        5.232            0      407.813      267.154      185.923
      625        0.594        5.183            0      402.840      245.704      186.164
      626        0.670        5.252            0      408.706      247.103      186.050
      627        0.626        5.176            0      406.181      256.856      179.031
      628        0.668        5.264            0      409.839      257.039      190.754
      629        0.680        5.242            1      406.506      274.597      189.798
      630        0.693        5.302            0      410.392      278.317      181.546
      631        0.546        5.185            0      407.379      241.028      183.255
      632        0.457        5.182            0      408.100      249.569      184.685
      633        0.703        5.235            0      407.834      237.004      184.193
      634        0.651        5.208            0      404.699      258.829      184.032
      635        0.695        5.202            0      407.811      261.196      186.500
      636        0.571        5.213            0      405.767      235.215      184.316
      637        0.694        5.157            0      405.691      234.250      182.310
      638        0.763        5.304            0      409.243      248.242      181.527
      639        0.926        5.217            0      408.042      265.687      194.033
      640        0.577        5.228            0      408.809      239.055      179.281
      641        0.716        5.281            0      409.888      246.870      189.216
      642        0.640        5.163            0      406.338      272.773      185.519
      643        0.578        5.203            0      405.337      251.658      181.194
      644        0.622        5.141            0      404.453      249.525      182.003
      645        0.693        5.193            0      407.122      260.619      183.215
      646        0.436        5.207            0      405.305      248.238      186.173
      647        0.621        5.181            0      407.531      230.599      191.183
      648        0.602        5.332            0      413.309      237.397      184.968
      649        0.677        5.244            0      410.544      229.993      188.773
      650        0.554        5.236            0      410.398      221.891      189.805
      651        0.685        5.217            0      409.781      209.992      191.475
      652        0.671        5.262            0      409.105      239.132      186.231
      653        0.712        5.240            0      404.984      232.319      186.701
      654        0.790        5.235            0      409.621      213.177      185.139
      655        0.530        5.272            0      407.591      242.359      185.317
      656        0.639        5.257            0      409.063      242.184      182.994
      657        0.552        5.252            0      410.709      225.001      185.655
      658        0.670        5.246            0      408.497      238.129      186.878
      659        0.587        5.214            0      406.631      227.670      189.470
      660        0.575        5.161            0      406.002      240.846      182.574
      661        0.454        5.133            0      404.983      233.578      180.538
      662        0.652        5.227            0      407.332      210.122      188.466
      663        0.609        5.231            0      405.738      242.546      181.096
      664        0.609        5.242            0      405.841      227.428      179.344
      665        0.676        5.235            0      406.938      222.916      185.344
      666        0.625        5.236            0      408.989      235.529      182.543
      667        0.665        5.252            0      406.674      216.459      179.546
      668        0.639        5.241            0      406.145      204.000      185.846
      669        0.757        5.238            0      409.404      240.601      183.688
      670        0.718        5.200            0      407.173      230.955      188.000
      671        0.639        5.203            0      410.144      252.467      186.048
      672        0.637        5.208            0      405.947      257.262      187.160
      673        0.605        5.248            0      407.609      220.881      181.096
      674        0.774        5.235            0      408.552      231.293      181.917
      675        0.561        5.168            0      405.870      240.864      182.060
      676        0.488        5.198            0      410.317      228.833      182.665
      677        0.613        5.162            0      403.585      210.351      187.355
      678        0.533        5.209            0      407.064      228.715      184.629
      679        0.742        5.209            0      409.125      234.737      188.485
      680        0.654        5.232            0      407.955      241.901      188.584
      681        0.636        5.215            0      408.844      237.329      183.737
      682        0.699        5.203            0      405.675      204.355      186.693
      683        0.665        5.245            0      406.978      237.132      185.793
      684        0.616        5.154            0      401.931      228.670      181.536
      685        0.706        5.241            0      408.793      200.640      183.552
      686        0.599        5.164            0      406.261      241.628      181.792
      687        0.620        5.173            0      405.252      234.601      185.145
      688        0.707        5.191            0      405.678      243.940      185.623
      689        0.602        5.259            0      410.467      232.731      183.072
      690        0.602        5.265            0      409.190      243.911      183.068
      691        0.641        5.176            0      406.842      212.515      185.111
      692        0.399        5.230            0      404.870      226.186      180.296
      693        0.672        5.184            0      408.034      227.594      188.966
      694        0.381        5.225            0      407.223      228.669      184.174
      695        0.562        5.230            0      407.273      235.508      182.956
      696        0.501        5.268            0      407.949      250.391      179.120
      697        0.619        5.221            0      405.925      219.465      181.691
      698        0.583        5.256            0      411.988      229.799      181.120
      699        0.650        5.190            0      405.505      241.142      187.613
      700        0.584        5.204            0      405.193      251.137      179.738
      701        0.522        5.201            0      405.532      215.240      183.538
      702        0.566        5.231            0      406.813      236.235      181.235
      703        0.603        5.176            0      403.427      233.749      182.157
      704        0.697        5.233            0      407.157      242.029      189.438
      705        0.514        5.209            0      405.792      196.336      181.508
      706        0.642        5.226            0      407.268      243.430      181.574
      707        0.621        5.175            0      405.801      229.193      182.147
      708        0.557        5.294            0      410.588      240.129      186.120
      709        0.598        5.274            0      408.133      231.467      179.343
      710        0.624        5.251            0      410.264      254.413      185.250
      711        0.585        5.231            0      406.820      236.205      187.317
      712        0.734        5.208            0      407.858      240.454      188.636
      713        0.767        5.157            0      408.247      242.621      185.529
      714        0.590        5.228            0      408.220      239.176      191.734
      715        0.694        5.250            0      411.751      214.317      188.551
      716        0.628        5.240            0      411.044      224.744      185.016
      717        0.650        5.200            0      408.050      237.601      185.512
      718        0.645        5.160            0      405.208      243.907      189.797
      719        0.404        5.158            0      403.145      208.037      187.124
      720        0.615        5.297            0      409.392      233.912      182.598
      721        0.690        5.170            0      407.084      252.062      189.993
      722        0.579        5.249            0      411.042      253.280      190.585
      723        0.585        5.210            0      407.597      261.256      182.185
      724        0.564        5.215            0      406.068      253.428      182.105
      725        0.568        5.241            0      406.454      274.030      182.802
      726        0.609        5.172            0      407.863      257.395      185.681
      727        0.595        5.218            0      405.269      256.304      188.939
      728        0.721        5.160            0      406.102      277.126      187.677
      729        0.702        5.224            0      410.542      258.777      187.184
      730        0.620        5.183            0      405.499      249.402      184.720
      731        0.747        5.208            0      403.381      267.172      182.482
      732        0.414        5.186            0      407.745      241.409      190.317
      733        0.739        5.251            0      410.115      259.934      189.360
      734        0.735        5.257            0      410.490      261.634      188.586
      735        0.716        5.238            0      409.529      263.558      187.733
      736        0.481        5.175            0      403.904      246.405      179.070
      737        0.658        5.190            0      405.925      272.035      180.375
      738        0.583        5.262            0      407.839      277.633      184.467
      739        0.466        5.192            0      405.864      261.073      184.777
      740        0.637        5.170            0      405.837      273.615      183.396
      741        0.516        5.245            0      410.134      273.867      186.871
      742        0.747        5.214            0      407.032      271.551      184.072
      743        0.492        5.217            0      408.880      257.426      186.574
      744        0.565        5.214            0      405.502      287.450      179.598
      745        0.430        5.254            0      412.198      257.355      186.483
      746        0.725        5.173            0      407.375      256.855      187.952
      747        0.644        5.185            0      407.539      258.774      188.821
      748        0.560        5.173            0      405.937      287.969      183.248
      749        0.492        5.230            0      407.881      247.701      180.902
      750        0.664        5.229            0      406.293      270.010      181.807
      751        0.607        5.225            0      407.431      265.595      180.257
      752        0.812        5.203            0      403.597      248.279      183.172
      753        0.682        5.284            0      409.398      255.787      184.693
      754        0.658        5.290            0      409.165      247.041      184.640
      755        0.560        5.154            0      402.205      263.187      188.534
      756        0.524        5.187            0      406.198      265.891      187.915
      757        0.484        5.211            0      406.574      249.040      184.087
      758        0.682        5.237            0      407.076      257.888      186.682
      759        0.640        5.229            0      408.157      241.258      189.423
      760        0.677        5.228            0      407.578      261.241      182.869
      761        0.639        5.243            0      408.866      262.055      188.735
      762        0.630        5.244            0      411.064      280.334      187.648
      763        0.553        5.213            0      407.099      223.199      182.843
      764        0.508        5.208            0      405.793      246.733      184.986
      765        0.606        5.215            0      409.856      276.888      183.332
      766        0.625        5.200            0      406.035      263.495      190.035
      767        0.553        5.208            0      406.586      281.214      189.924
      768        0.644        5.191            0      408.862      282.826      185.153
      769        0.630        5.124            0      404.816      268.697      180.331
      770        0.687        5.136            0      405.111      263.954      181.558
      771        0.650        5.205            0      406.483      278.233      184.352
      772        0.632        5.235            0      407.981      262.044      183.384
      773        0.672        5.243            0      408.472      255.937      188.475
      774        0.662        5.277            0      410.632      282.423      188.255
      775        0.596        5.207            0      404.302      262.199      184.593
      776        0.688        5.243            0      408.935      279.779      181.228
      777        0.542        5.214            0      406.874      249.748      182.304
      778        0.613        5.237            0      409.507      251.787      184.453
      779        0.625        5.237            0      410.488      261.614      182.618
      780        0.541        5.219            0      406.022      247.623      183.622
      781        0.651        5.257            0      408.195      261.200      186.112
      782        0.616        5.231            0      411.667      262.449      186.343
      783        0.710        5.197            0      406.957      257.212      181.665
      784        0.625        5.203            0      408.621      285.247      185.953
      785        0.570        5.160            0      404.753      246.841      184.141
      786        0.591        5.249            0      410.038      286.590      181.853
      787        0.656        5.227            0      407.885      280.062      187.354
      788        0.488        5.197            0      406.241      275.480      179.539
      789        0.626        5.172            0      407.119      272.207      186.433
      790        0.620        5.238            0      409.790      265.021      192.758
      791        0.663        5.219            0      408.468      214.884      187.758
      792        0.572        5.274            0      408.834      271.157      183.721
      793        0.608        5.220            0      407.531      255.704      183.405
      794        0.586        5.191            0      404.652      249.018      185.565
      795        0.615        5.201            0      406.432      267.369      185.409
      796        0.553        5.189            0      405.798      308.178      182.812
      797        0.786        5.205            0      406.215      251.097      183.067
      798        0.685        5.222            0      409.516      264.858      182.239
      799        0.586        5.218            0      407.635      268.249      182.778
      800        0.578        5.207            0      408.262      250.736      192.188
      801        0.713        5.182            0      407.487      270.104      188.086
      802        0.589        5.192            0      407.281      279.888      187.336
      803        0.652        5.239            0      407.633      265.970      190.714
      804        0.506        5.209            0      407.182      268.838      182.539
      805        0.674        5.180            0      406.562      274.254      185.455
      806        0.699        5.232            0      410.583      290.302      190.355
      807        0.770        5.239            0      408.357      279.262      183.346
      808        0.589        5.203            0      406.378      263.664      188.095
      809        0.616        5.207            0      406.587      269.630      183.793
      810        0.641        5.168            0      402.945      271.000      183.998
      811        0.553        5.242            0      408.461      253.881      182.497
      812        0.580        5.183            0      407.986      261.900      188.695
      813        0.555        5.160            0      403.424      288.097      186.195
      814        0.569        5.222            0      408.781      270.283      181.698
      815        0.714        5.232            0      409.341      280.792      188.332
      816        0.557        5.189            0      407.801      263.696      181.173
      817        0.580        5.202            0      405.165      274.259      184.877
      818        0.598        5.175            0      405.701      256.695      184.068
      819        0.834        5.224            0      408.491      277.133      185.599
      820        0.646        5.188            0      408.598      283.376      183.801
      821        0.608        5.222            0      406.118      307.332      179.439
      822        0.621        5.196            0      406.141      290.441      183.811
      823        0.686        5.209            0      408.362      266.873      185.586
      824        0.542        5.220            0      406.358      283.063      182.530
      825        0.657        5.200            0      406.010      279.348      190.259
      826        0.625        5.199            0      405.255      261.926      184.034
      827        0.659        5.162            0      404.526      259.992      185.951
      828        0.643        5.190            0      405.493      253.784      182.104
      829        0.608        5.213            0      410.247      237.757      186.563
      830        0.608        5.170            0      406.811      232.427      186.211
      831        0.617        5.192            0      406.265      258.024      180.629
      832        0.601        5.170            0      407.377      259.985      186.564
      833        0.651        5.115            0      403.783      258.351      190.870
      834        0.546        5.270            0      409.913      264.115      178.200
      835        0.627        5.171            0      406.852      274.197      181.651
      836        0.715        5.209            0      409.321      275.620      186.831
      837        0.602        5.176            0      406.558      267.548      188.367
      838        0.604        5.207            0      406.355      272.429      184.007
      839        0.651        5.257            0      406.989      267.312      182.098
      840        0.467        5.265            0      410.026      234.916      181.210
      841        0.559        5.207            0      403.590      251.239      188.448
      842        0.701        5.206            0      407.034      264.235      186.294
      843        0.590        5.246            0      407.052      256.140      184.524
      844        0.681        5.191            0      408.704      233.128      186.188
      845        0.496        5.247            0      408.505      266.310      181.016
      846        0.661        5.240            0      406.305      267.308      184.329
      847        0.690        5.172            0      406.899      272.082      192.606
      848        0.545        5.234            0      408.129      263.727      184.843
      849        0.486        5.229            0      406.213      261.713      189.014
      850        0.622        5.162            0      405.983      295.327      184.950
      851        0.711        5.222            0      408.149      264.251      190.307
      852        0.669        5.234            0      407.340      254.308      186.744
      853        0.596        5.196            0      406.156      269.863      185.397
      854        0.591        5.241            0      407.450      256.118      183.357
      855        0.537        5.231            0      406.451      263.348      178.424
      856        0.570        5.237            0      408.174      270.968      181.308
      857        0.612        5.211            0      409.618      243.300      189.462
      858        0.641        5.224            0      409.234      245.041      185.295
      859        0.533        5.206            0      406.631      255.052      185.495
      860        0.611        5.209            0      408.322      262.779      189.180
      861        0.459        5.231            0      407.729      253.544      184.541
      862        0.593        5.236            0      407.631      242.527      181.600
      863        0.530        5.169            0      401.445      253.730      178.676
      864        0.655        5.224            0      408.415      269.741      186.702
      865        0.791        5.178            0      405.251      272.342      184.723
      866        0.631        5.201            0      407.993      248.706      188.039
      867        0.585        5.141            0      404.878      245.727      183.348
      868        0.698        5.221            0      412.175      274.894      186.376
      869        0.591        5.258            0      408.772      241.770      180.415
      870        0.614        5.266            0      411.933      270.269      182.484
      871        0.580        5.169            0      405.986      263.480      188.867
      872        0.613        5.146            0      402.999      276.946      184.875
      873        0.550        5.179            0      405.362      257.175      181.511
      874        0.585        5.178            0      407.477      260.177      187.235
      875        0.645        5.216            0      406.510      292.612      179.641
      876        0.362        5.218            0      405.189      276.800      180.263
      877        0.508        5.224            0      408.929      284.786      184.066
      878        0.555        5.230            0      406.478      274.808      182.591
      879        0.558        5.220            0      403.390      227.787      177.233
      880        0.714        5.226            0      406.870      244.085      183.168
      881        0.574        5.275            0      408.493      268.295      185.207
      882        0.495        5.156            0      402.652      253.552      181.749
      883        0.483        5.242            0      407.682      274.584      187.686
      884        0.540        5.178            0      405.426      271.257      178.650
      885        0.675        5.213            0      407.409      272.698      183.855
      886        0.784        5.239            0      406.528      287.319      180.421
      887        0.598        5.167            0      403.738      269.837      183.087
      888        0.539        5.252            0      408.045      277.101      181.228
      889        0.642        5.190            0      408.624      256.405      180.813
      890        0.615        5.224            0      408.438      280.390      184.541
      891        0.598        5.190            0      409.065      241.596      185.423
      892        0.690        5.208            0      408.539      250.927      185.082
      893        0.616        5.233            0      408.413      249.191      184.707
      894        0.577        5.249            0      408.912      263.650      182.633
      895        0.471        5.207            0      406.118      240.028      186.351
      896        0.535        5.302            0      408.616      249.935      185.219
      897        0.496        5.222            0      405.095      271.764      182.831
      898        0.417        5.261            0      410.953      258.309      180.126
      899        0.734        5.160            0      409.177      267.935      189.048
      900        0.635        5.262            0      407.283      247.729      191.890
      901        0.545        5.189            0      407.206      271.557      189.345
      902        0.564        5.191            0      409.627      262.516      180.746
      903        0.582        5.197            0      406.148      249.348      187.277
      904        0.517        5.194            0      405.687      258.920      182.846
      905        0.612        5.260            0      409.025      235.929      190.739
      906        0.640        5.195            0      405.601      261.157      182.014
      907        0.534        5.148            0      404.454      275.857      179.987
      908        0.569        5.236            0      410.392      256.425      181.036
      909        0.796        5.286            0      409.784      244.909      187.040
      910        0.372        5.214            0      403.887      256.270      184.009
      911        0.560        5.231            0      409.871      277.054      186.440
      912        0.421        5.208            0      406.344      248.206      184.857
      913        0.664        5.229            0      407.951      259.989      182.928
      914        0.689        5.192            0      406.038      264.020      184.878
      915        0.668        5.252            0      408.456      242.575      190.576
      916        0.611        5.232            0      407.403      258.067      184.793
      917        0.641        5.166            0      407.928      231.855      184.549
      918        0.834        5.232            0      405.965      265.726      188.614
      919        0.643        5.223            0      405.511      225.187      186.466
      920        0.702        5.178            0      404.022      241.944      182.543
      921        0.628        5.164            0      405.265      239.951      186.132
      922        0.576        5.153            0      407.667      235.132      183.881
      923        0.508        5.276            0      409.717      240.501      184.149
      924        0.534        5.210            0      407.812      237.161      181.832
      925        0.552        5.218            0      406.362      232.879      181.145
      926        0.585        5.213            0      407.131      239.300      181.289
      927        0.509        5.318            0      411.333      221.604      185.790
      928        0.622        5.171            0      403.870      222.077      185.238
      929        0.715        5.260            0      407.179      257.768      182.728
      930        0.439        5.227            0      406.274      256.925      187.859
      931        0.575        5.219            0      409.522      256.956      183.919
      932        0.512        5.302            0      409.281      253.849      185.964
      933        0.509        5.246            0      409.811      234.894      184.565
      934        0.653        5.233            0      408.425      242.644      192.954
      935        0.571        5.195            0      406.688      249.964      183.220
      936        0.750        5.240            0      410.620      245.733      184.758
      937        0.626        5.171            0      406.584      232.119      185.217
      938        0.676        5.236            0      409.159      243.905      188.480
      939        0.608        5.182            0      404.794      256.295      186.144
      940        0.664        5.148            0      407.372      233.142      190.174
      941        0.496        5.248            0      408.121      228.152      184.913
      942        0.653        5.201            0      405.394      248.280      187.603
      943        0.551        5.150            0      403.123      243.899      178.753
      944        0.579        5.179            0      406.337      256.169      184.928
      945        0.639        5.199            0      407.048      245.695      188.372
      946        0.643        5.215            0      407.694      228.748      189.097
      947        0.642        5.190            0      407.894      250.309      188.690
      948        0.579        5.221            0      410.675      260.928      186.572
      949        0.551        5.237            0      405.934      224.178      181.430
      950        0.596        5.131            0      406.517      233.841      186.132
      951        0.648        5.274            0      407.274      235.963      188.179
      952        0.448        5.205            0      408.963      238.822      186.091
      953        0.620        5.210            0      409.637      253.745      186.609
      954        0.671        5.155            0      408.838      251.198      185.886
      955        0.521        5.199            0      406.841      269.380      183.061
      956        0.643        5.243            0      405.881      279.028      188.965
      957        0.616        5.235            0      408.449      255.764      184.227
      958        0.580        5.221            0      408.126      258.732      185.469
      959        0.709        5.186            0      405.864      261.435      187.336
      960        0.581        5.214            0      406.011      256.412      182.702
      961        0.561        5.237            0      406.234      215.611      180.086
      962        0.642        5.215            0      405.555      245.885      183.876
      963        0.495        5.181            0      408.491      289.385      179.401
      964        0.648        5.197            0      405.499      265.013      185.461
      965        0.673        5.237            0      404.733      251.260      179.746
      966        0.754        5.226            0      406.125      284.578      187.594
      967        0.726        5.216            0      404.695      274.517      178.712
      968        0.632        5.216            0      406.366      278.612      181.225
      969        0.565        5.213            0      404.495      273.008      184.043
      970        0.781        5.288            0      408.352      278.828      180.014
      971        0.641        5.244            0      406.564      292.713      178.799
      972        0.547        5.204            0      405.786      290.815      181.991
      973        0.773        5.276            0      408.299      271.136      184.784
      974        0.642        5.169            0      404.363      291.046      178.620
      975        0.727        5.193            0      408.508      279.884      180.234
      976        0.646        5.267            0      409.492      276.905      185.849
      977        0.652        5.218            0      406.037      279.678      178.814
      978        0.438        5.299            0      408.219      281.603      178.183
      979        0.759        5.295            0      409.476      284.309      183.692
      980        0.667        5.229            0      406.651      263.107      179.318
      981        0.247        5.195            0      403.177      321.166      178.355
      982        0.456        5.232            0      405.612      316.682      178.854
      983        0.446        5.193            0      401.484      277.006      179.161
      984        0.636        5.226            0      406.809      295.520      180.294
      985        0.655        5.232            0      411.324      282.411      184.542
      986        0.487        5.204            0      404.949      291.033      174.925
      987        0.610        5.289            0      408.762      268.276      180.244
      988        0.752        5.289            0      408.046      298.309      181.784
      989        0.769        5.238            0      406.804      269.599      182.605
      990        0.397        5.224            0      404.559      313.271      185.377
      991        0.502        5.203            0      408.253      283.673      183.969
      992        0.523        5.226            0      406.909      280.838      185.787
      993        0.703        5.192            0      406.469      296.596      178.398
      994        0.633        5.260            0      409.447      249.882      182.970
      995        0.676        5.229            0      404.506      277.636      183.253
      996        0.671        5.210            0      405.264      261.939      183.536
      997        0.692        5.319            0      409.266      250.891      173.181
      998        0.730        5.284            0      410.652      246.300      186.108
      999        0.691        5.239            0      409.128      269.726      181.606
     1000        0.649        5.259            0      408.573      290.792      169.583
