# Supplementary material for: Computational discovery of natural inhibitors targeting enterovirus D68 3C protease using molecular docking pharmacokinetics and dynamics simulations
Source: Sci Rep. 2025 Mar 31;15:11015. doi: 10.1038/s41598-025-95163-y (PMC11958634; doi:10.1038/s41598-025-95163-y)
Supplement: Supplementary file 1 — Supplementary Information 1. [file 41598_2025_95163_MOESM1_ESM.zip › MDS-100-results/MDS-100-results/data1/raw-data/P_RMSF.dat]

# Residue#      Chain    ResName LigandContact         CA   Backbone  Sidechain  All_Heavy   B-factor
         0          A      ILE_5          No       2.870       2.939       2.858       2.879      38.062
         1          A      SER_6          No       3.169       3.030       3.571       3.220      34.958
         2          A      ALA_7          No       2.998       2.990       3.233       3.027      30.518
         3          A      ASP_8          No       3.236       3.165       3.725       3.464      31.315
         4          A      GLN_9          No       2.968       2.889       3.661       3.333      28.002
         5          A     VAL_10          No       2.549       2.584       2.572       2.565      26.608
         6          A     ASN_11          No       2.788       2.804       3.321       3.067      28.340
         7          A     GLN_12          No       3.009       2.981       3.679       3.381      30.980
         8          A     ILE_13          No       2.742       2.810       2.686       2.738      30.068
         9          A     ILE_14          No       2.808       2.922       2.864       2.876      34.925
        10          A     TYR_15          No       3.269       3.343       3.832       3.657      36.785
        11          A     ASN_16          No       3.403       3.496       3.906       3.698      39.260
        12          A     LEU_17          No       3.595       3.585       3.966       3.753      36.518
        13          A     HIS_18          No       3.353       3.435       3.134       3.261      30.590
        14          A     HIS_19          No       3.879       3.732       5.031       4.526      34.600
        15          A     ASP_20          No       3.232       3.114       3.795       3.483      28.655
        16          A     PRO_21          No       2.613       2.551       2.846       2.668      25.627
        17          A     PHE_22          No       2.423       2.422       3.292       2.962      25.793
        18          A     GLU_23          No       2.521       2.472       3.057       2.814      27.000
        19          A     ILE_24          No       2.151       2.065       2.655       2.329      26.597
        20          A     LEU_25          No       1.747       1.832       1.993       1.882      24.312
        21          A     GLY_26          No       1.642       1.587       1.670       1.587      22.858
        22          A     CYS_27          No       1.579       1.696       1.715       1.698      25.522
        23          A     HIS_28          No       1.767       1.685       2.628       2.270      27.995
        24          A     LEU_29          No       1.905       1.955       2.420       2.156      33.405
        25          A     LEU_30          No       1.867       1.942       2.077       1.980      39.222
        26          A     GLU_31          No       2.019       1.992       2.349       2.203      41.550
        27          A     GLU_32          No       2.268       2.269       2.766       2.556      39.732
        28          A     GLY_33          No       2.461       2.558       2.589       2.558      37.438
        29          A     LYS_34          No       2.951       2.979       3.882       3.464      49.635
        30          A     ASN_35          No       2.946       2.887       3.441       3.174      48.225
        31          A     THR_36          No       2.466       2.446       2.519       2.466      38.642
        32          A     LYS_37          No       2.157       2.105       2.601       2.361      32.195
        33          A     LYS_38          No       1.817       1.820       2.122       1.962      29.390
        34          A     TRP_39          No       1.622       1.596       2.051       1.920      24.568
        35          A     VAL_40          No       1.371       1.421       1.708       1.508      23.855
        36          A     VAL_41          No       1.280       1.256       1.501       1.327      22.105
        37          A     ARG_42          No       1.314       1.336       1.740       1.596      20.958
        38          A     ALA_43          No       1.263       1.273       1.305       1.264      22.960
        39          A     TYR_44          No       1.394       1.386       1.978       1.770      23.947
        40          A     LEU_45          No       1.250       1.292       1.306       1.275      24.490
        41          A     PRO_46          No       1.793       1.917       2.554       2.176      31.745
        42          A     LYS_47          No       2.029       1.857       4.419       3.435      36.688
        43          A     ALA_48          No       1.859       1.945       2.007       1.945      27.608
        44          A     GLU_49          No       2.207       2.149       3.172       2.776      28.500
        45          A     ALA_50          No       1.768       1.678       2.000       1.728      23.057
        46          A     ALA_51          No       1.278       1.331       1.350       1.320      23.180
        47          A     TRP_52          No       1.275       1.247       1.659       1.541      21.685
        48          A     VAL_53          No       1.314       1.394       1.738       1.497      21.580
        49          A     ILE_54          No       1.548       1.560       1.718       1.608      20.318
        50          A     ARG_55          No       1.820       1.902       1.900       1.897      22.775
        51          A     PRO_56          No       2.154       2.244       2.256       2.242      26.022
        52          A     THR_57          No       2.943       3.014       3.368       3.156      30.335
        53          A     GLU_58          No       3.150       3.131       3.469       3.332      29.420
        54          A     ARG_59         Yes       2.743       2.901       3.537       3.300      27.385
        55          A     LYS_60          No       2.954       2.665       4.309       3.610      25.533
        56          A     GLU_61          No       1.994       2.098       2.251       2.180      22.148
        57          A     ASP_62          No       1.593       1.538       1.779       1.668      23.382
        58          A     PRO_63          No       1.437       1.415       1.641       1.505      23.128
        59          A     MET_64          No       1.229       1.327       1.196       1.235      21.140
        60          A     ASN_65          No       1.490       1.425       1.901       1.667      22.695
        61          A     SER_66          No       1.612       1.672       1.901       1.746      24.855
        62          A     VAL_67          No       1.852       2.103       2.267       2.143      25.940
        63          A     HIS_68          No       2.282       2.252       3.237       2.861      31.688
        64          A     HIS_69          No       2.008       1.962       1.981       1.969      26.995
        65          A     PRO_70          No       1.896       1.851       2.068       1.935      29.170
        66          A     ASN_71          No       1.616       1.567       1.827       1.680      27.585
        67          A     PHE_72          No       1.474       1.473       1.991       1.786      25.582
        68          A     PHE_73          No       1.231       1.252       1.473       1.371      22.658
        69          A     GLU_74          No       1.240       1.234       1.720       1.533      22.372
        70          A     CYS_75          No       1.226       1.247       1.395       1.303      24.902
        71          A     ILE_76          No       1.370       1.407       1.674       1.509      23.780
        72          A     ILE_77          No       1.546       1.584       1.629       1.579      25.055
        73          A     GLU_78          No       1.899       1.960       2.588       2.336      30.162
        74          A     THR_79          No       2.204       2.185       2.228       2.199      29.135
        75          A     PRO_80          No       2.573       2.570       2.788       2.654      32.980
        76          A     GLU_81          No       2.575       2.485       3.086       2.837      31.800
        77          A     LEU_82          No       2.197       2.335       2.060       2.182      31.618
        78          A     ASN_83          No       2.581       2.508       3.281       2.915      32.438
        79          A     HIS_84          No       2.211       2.169       2.957       2.657      24.200
        80          A     TYR_85          No       1.688       1.698       1.494       1.566      23.072
        81          A     GLN_86          No       1.477       1.455       1.847       1.662      20.400
        82          A     LEU_87          No       1.234       1.279       1.370       1.287      22.695
        83          A     LYS_88          No       1.215       1.221       1.719       1.478      20.440
        84          A     VAL_89          No       1.292       1.273       1.723       1.425      22.420
        85          A     LYS_90          No       1.509       1.577       2.039       1.807      23.810
        86          A     GLU_91          No       1.901       2.034       2.324       2.197      33.355
        87          A     GLY_92          No       2.102       2.055       2.261       2.055      38.530
        88          A     GLU_93          No       2.119       2.094       2.802       2.519      47.088
        89          A     HIS_94          No       1.638       1.659       2.026       1.871      37.830
        90          A     GLU_95          No       1.363       1.340       1.806       1.623      26.960
        91          A     LYS_96          No       1.149       1.169       1.423       1.289      24.345
        92          A     VAL_97          No       1.230       1.308       1.752       1.456      23.013
        93          A     ILE_98          No       1.488       1.439       1.957       1.657      22.370
        94          A     TYR_99          No       1.725       1.666       4.776       3.973      22.670
        95          A    ASP_100          No       1.415       1.523       2.072       1.834      24.110
        96          A    PRO_101          No       1.949       2.081       2.291       2.154      28.708
        97          A    TYR_102          No       1.972       2.277       2.693       2.537      26.370
        98          A    ALA_103          No       2.899       3.019       3.267       3.055      30.618
        99          A    PHE_104          No       3.119       3.214       3.404       3.310      32.642
       100          A    SER_105          No       4.056       3.903       4.773       4.210      41.920
       101          A    SER_106          No       2.885       2.634       3.075       2.778      35.185
       102          A    PRO_107          No       1.840       1.861       2.615       2.178      28.115
       103          A    TYR_108          No       1.042       1.042       3.491       2.875      24.450
       104          A    LEU_109          No       0.894       0.978       1.229       1.055      23.885
       105          A    THR_110          No       0.994       0.973       1.122       1.021      29.160
       106          A    ASP_111          No       1.092       1.079       2.079       1.676      29.370
       107          A    GLU_112          No       1.074       1.056       2.028       1.678      27.770
       108          A    ASP_113          No       0.884       0.899       0.909       0.905      24.555
       109          A    ILE_114          No       0.892       0.908       1.087       0.965      27.542
       110          A    TYR_115          No       1.022       1.021       2.225       1.872      26.648
       111          A    LEU_116          No       0.982       0.965       1.659       1.282      23.675
       112          A    PHE_117          No       0.864       0.910       0.886       0.890      23.945
       113          A    SER_118          No       1.015       1.046       1.329       1.142      25.292
       114          A    GLU_119          No       1.114       1.139       1.576       1.410      25.475
       115          A    GLY_120          No       1.039       1.090       1.032       1.090      26.805
       116          A    ASN_121          No       1.113       1.078       1.833       1.488      24.770
       117          A    HIS_122          No       0.834       0.940       1.017       0.975      23.310
       118          A    HIS_123          No       1.038       0.982       3.057       2.399      22.393
       119          A    ARG_124          No       0.833       0.832       1.301       1.131      19.430
       120          A    ILE_125          No       0.686       0.715       0.915       0.776      20.418
       121          A    TYR_126          No       0.671       0.680       0.703       0.691      22.130
       122          A    GLU_127          No       0.719       0.755       1.124       0.988      20.885
       123          A    LYS_128          No       0.827       0.828       1.087       0.936      22.972
       124          A    LEU_129          No       0.764       0.754       1.324       0.990      22.952
       125          A    GLY_130          No       0.734       0.756       0.783       0.756      23.628
       126          A    ALA_131          No       0.705       0.738       0.865       0.737      23.268
       127          A    HIS_132          No       0.757       0.777       0.794       0.785      23.818
       128          A    VAL_133          No       0.854       0.910       1.428       1.093      26.942
       129          A    GLY_134          No       1.058       1.031       1.217       1.031      29.798
       130          A    GLU_135          No       1.304       1.405       2.017       1.783      30.670
       131          A    ILE_136          No       1.890       1.944       2.367       2.122      29.612
       132          A    ASN_137          No       2.613       2.519       3.556       3.076      30.832
       133          A    GLY_138          No       2.274       2.198       2.303       2.198      35.168
       134          A    VAL_139          No       1.735       1.657       2.135       1.832      31.202
       135          A    LYS_140          No       1.207       1.209       2.668       2.076      32.982
       136          A    GLY_141          No       0.927       0.932       0.970       0.932      26.702
       137          A    VAL_142          No       0.791       0.803       0.908       0.810      25.408
       138          A    TYR_143          No       0.766       0.777       1.092       0.980      23.190
       139          A    PHE_144          No       0.706       0.727       0.769       0.750      22.950
       140          A    ALA_145          No       0.699       0.714       0.896       0.724      22.385
       141          A    VAL_146          No       0.692       0.717       0.885       0.747      21.785
       142          A    TRP_147          No       0.663       0.677       0.818       0.773      24.452
       143          A    ALA_148          No       0.710       0.728       0.887       0.734      26.820
       144          A    PRO_149          No       0.835       0.969       0.951       0.952      28.710
       145          A    ASN_150          No       0.896       0.994       1.713       1.383      30.345
       146          A    ALA_151          No       0.857       0.899       0.963       0.890      29.467
       147          A    ARG_152          No       0.966       0.973       2.110       1.749      33.725
       148          A    ASN_153          No       0.898       0.882       1.201       1.045      30.597
       149          A    VAL_154          No       0.790       0.815       0.902       0.815      28.688
       150          A    SER_155          No       0.781       0.790       1.104       0.894      24.782
       151          A    VAL_156          No       0.752       0.784       0.966       0.820      29.805
       152          A    ILE_157          No       0.786       0.793       0.929       0.826      29.940
       153          A    GLY_158          No       0.852       0.892       0.890       0.892      29.772
       154          A    ASP_159          No       1.164       1.181       1.641       1.436      37.792
       155          A    PHE_160          No       1.115       1.148       1.019       1.063      35.862
       156          A    ASN_161          No       1.069       1.101       0.949       1.026      32.742
       157          A    ASN_162          No       1.176       1.143       1.972       1.599      35.725
       158          A    TRP_163          No       0.962       1.021       0.997       1.001      31.280
       159          A    ASP_164          No       1.067       1.048       1.577       1.345      30.200
       160          A    GLY_165          No       1.077       1.050       1.163       1.050      32.655
       161          A    ARG_166          No       1.213       1.202       2.108       1.814      33.762
       162          A    GLU_167          No       1.281       1.257       2.193       1.847      32.148
       163          A    HIS_168          No       0.930       0.921       1.084       1.013      29.597
       164          A    GLN_169          No       0.882       0.896       1.424       1.200      28.115
       165          A    MET_170          No       0.797       0.828       0.843       0.819      30.718
       166          A    ARG_171          No       0.852       0.844       2.026       1.658      29.905
       167          A    LYS_172          No       0.891       0.925       2.160       1.659      31.420
       168          A    ARG_173          No       0.906       0.918       1.013       0.974      31.740
       169          A    ASN_174          No       1.114       1.138       1.918       1.572      29.850
       170          A    TYR_175          No       1.122       1.105       2.801       2.336      31.840
       171          A    THR_176          No       0.880       0.845       1.439       1.098      27.660
       172          A    ILE_177          No       0.768       0.818       1.085       0.903      26.140
       173          A    TRP_178          No       0.760       0.780       0.873       0.842      24.295
       174          A    GLU_179          No       0.776       0.783       1.077       0.956      23.785
       175          A    LEU_180          No       0.791       0.806       0.994       0.865      25.885
       176          A    PHE_181          No       0.823       0.845       1.037       0.962      26.595
       177          A    VAL_182          No       0.875       0.879       1.002       0.896      27.605
       178          A    PRO_183          No       1.026       1.033       1.154       1.079      33.292
       179          A    GLU_184          No       1.142       1.236       1.934       1.667      42.510
       180          A    ILE_185          No       1.031       1.024       1.189       1.071      32.785
       181          A    GLY_186          No       1.049       1.046       1.093       1.046      29.100
       182          A    SER_187          No       1.017       1.040       1.338       1.137      31.042
       183          A    GLY_188          No       0.953       1.045       0.975       1.045      30.888
       184          A    THR_189          No       0.986       0.896       1.520       1.181      28.435
       185          A    VAL_190          No       0.803       0.844       1.123       0.922      25.730
       186          A    TYR_191          No       0.713       0.703       0.666       0.677      23.880
       187          A    LYS_192          No       0.687       0.701       1.176       0.944      22.042
       188          A    TYR_193          No       0.706       0.735       0.735       0.731      25.298
       189          A    GLU_194          No       0.770       0.791       1.351       1.145      26.385
       190          A    ILE_195          No       0.781       0.817       0.999       0.866      31.105
       191          A    LYS_196          No       0.870       0.883       1.319       1.107      30.285
       192          A    ASN_197          No       1.040       1.046       1.265       1.151      33.405
       193          A    SER_198          No       1.205       1.245       1.607       1.375      49.215
       194          A    GLU_199          No       1.305       1.311       1.879       1.662      58.575
       195          A    GLY_200          No       1.223       1.211       1.251       1.211      40.638
       196          A    HIS_201          No       1.083       1.042       1.537       1.341      41.602
       197          A    ILE_202          No       0.988       1.038       1.303       1.134      46.128
       198          A    TYR_203          No       0.959       0.933       1.507       1.306      41.978
       199          A    GLU_204          No       0.839       0.871       1.631       1.361      34.808
       200          A    LYS_205          No       0.762       0.754       1.330       1.040      27.058
       201          A    SER_206          No       0.641       0.650       1.171       0.848      21.822
       202          A    ASP_207          No       0.573       0.587       0.638       0.614      22.578
       203          A    PRO_208          No       0.673       0.647       0.789       0.700      22.622
       204          A    TYR_209          No       0.540       0.657       0.829       0.765      22.660
       205          A    GLY_210          No       0.595       0.592       0.695       0.592      20.020
       206          A    PHE_211          No       0.521       0.521       1.019       0.830      19.882
       207          A    TYR_212          No       0.491       0.506       0.565       0.542      22.018
       208          A    ARG_213          No       0.506       0.527       2.226       1.772      23.433
       209          A    GLU_214          No       0.600       0.609       1.306       1.053      23.655
       210          A    VAL_215          No       0.728       0.779       1.304       0.966      24.808
       211          A    ARG_216          No       1.039       1.086       1.116       1.073      23.642
       212          A    PRO_217          No       1.374       1.372       1.631       1.475      25.908
       213          A    ASN_218          No       1.002       1.013       1.254       1.133      26.053
       214          A    THR_219          No       0.992       0.949       1.423       1.151      26.208
       215          A    ALA_220          No       0.696       0.665       0.935       0.693      25.590
       216          A    SER_221          No       0.536       0.590       0.693       0.621      25.120
       217          A    ILE_222          No       0.597       0.609       0.767       0.643      22.480
       218          A    VAL_223          No       0.716       0.741       0.905       0.772      26.035
       219          A    VAL_224          No       0.782       0.870       1.144       0.940      23.630
       220          A    ASP_225          No       0.897       0.971       1.501       1.275      23.740
       221          A    ILE_226          No       0.992       1.066       1.456       1.221      24.165
       222          A    ASP_227          No       1.245       1.237       2.043       1.705      26.430
       223          A    ASN_228          No       1.206       1.292       2.065       1.707      28.430
       224          A    ILE_229          No       1.042       1.043       1.555       1.256      26.813
       225          A    TYR_230          No       0.809       0.872       0.733       0.781      25.328
       226          A    GLN_231          No       0.862       0.824       2.198       1.711      25.920
       227          A    TRP_232          No       0.740       0.802       0.771       0.777      26.858
       228          A    HIS_233          No       0.771       0.750       1.870       1.501      23.217
       229          A    ASP_234          No       0.712       0.804       0.721       0.763      21.998
       230          A    GLU_235          No       0.948       0.935       1.492       1.274      21.627
       231          A    GLU_236          No       0.971       0.946       1.628       1.376      23.752
       232          A    TRP_237          No       0.739       0.743       0.819       0.792      20.742
       233          A    LEU_238          No       0.868       0.898       1.634       1.242      21.295
       234          A    GLU_239          No       0.983       0.962       1.627       1.366      20.925
       235          A    LYS_240          No       0.862       0.860       1.751       1.374      22.832
       236          A    ARG_241          No       0.721       0.769       0.817       0.787      20.522
       237          A    ARG_242          No       0.907       1.016       2.040       1.711      23.048
       238          A    ASN_243          No       1.262       1.334       1.913       1.639      29.850
       239          A    SER_244          No       1.355       1.558       1.565       1.550      27.662
       240          A    ASP_245         Yes       1.232       1.077       1.580       1.348      27.970
       241          A    PRO_246          No       1.121       1.156       1.349       1.228      25.990
       242          A    LEU_247         Yes       0.976       0.980       2.119       1.567      24.072
       243          A    LYS_248         Yes       0.780       0.834       1.857       1.425      26.505
       244          A    GLN_249          No       0.745       0.735       1.928       1.500      22.855
       245          A    PRO_250          No       0.676       0.827       0.740       0.789      24.013
       246          A    VAL_251          No       0.585       0.587       0.779       0.622      20.898
       247          A    SER_252          No       0.514       0.548       0.894       0.671      19.668
       248          A    VAL_253          No       0.467       0.487       0.654       0.503      20.080
       249          A    TYR_254          No       0.428       0.452       0.521       0.493      18.895
       250          A    GLU_255          No       0.404       0.424       1.269       0.980      18.098
       251          A    VAL_256          No       0.424       0.443       1.056       0.675      20.320
       252          A    HIS_257          No       0.454       0.474       0.600       0.546      19.032
       253          A    LEU_258          No       0.524       0.575       1.075       0.783      20.870
       254          A    GLY_259          No       0.569       0.543       0.673       0.543      23.400
       255          A    SER_260          No       0.473       0.503       0.538       0.513      20.752
       256          A    TRP_261          No       0.492       0.530       0.586       0.566      20.202
       257          A    LEU_262          No       0.557       0.566       0.970       0.730      22.480
       258          A    HIS_263          No       0.626       0.684       0.659       0.667      23.698
       259          A    GLY_264          No       0.770       0.760       0.878       0.760      24.885
       260          A    SER_265          No       0.973       0.959       1.504       1.160      24.122
       261          A    SER_266          No       1.127       1.129       1.362       1.206      30.428
       262          A    ALA_267          No       1.198       1.261       1.456       1.282      35.550
       263          A    GLU_268          No       1.298       1.164       3.182       2.531      32.390
       264          A    LYS_269          No       0.964       0.999       2.033       1.591      29.752
       265          A    MET_270          No       0.789       0.795       0.881       0.823      29.890
       266          A    PRO_271          No       0.774       0.770       0.862       0.804      31.437
       267          A    LEU_272          No       0.708       0.753       0.945       0.812      33.242
       268          A    LEU_273          No       0.751       0.772       1.015       0.854      32.920
       269          A    ASN_274          No       0.967       1.037       1.780       1.441      42.710
       270          A    GLY_275          No       0.981       0.919       1.137       0.919      36.225
       271          A    GLU_276          No       0.901       0.962       1.981       1.620      36.058
       272          A    ALA_277          No       0.879       0.852       1.078       0.874      31.817
       273          A    ASP_278          No       0.841       0.836       1.742       1.380      32.568
       274          A    PRO_279          No       0.836       0.824       1.003       0.893      29.018
       275          A    VAL_280          No       0.677       0.696       0.857       0.722      24.868
       276          A    ILE_281          No       0.732       0.731       1.208       0.930      28.332
       277          A    VAL_282          No       0.733       0.808       1.357       0.999      26.803
       278          A    SER_283          No       1.009       1.102       1.441       1.213      26.978
       279          A    GLU_284          No       1.982       2.158       2.985       2.658      36.380
       280          A    TRP_285          No       2.597       2.632       3.962       3.578      31.015
       281          A    ASN_286          No       2.286       2.086       2.966       2.561      26.510
       282          A    PRO_287          No       1.908       2.034       2.592       2.256      25.495
       283          A    GLY_288          No       1.366       1.311       1.640       1.311      21.978
       284          A    ALA_289          No       0.781       0.814       0.977       0.822      23.440
       285          A    ARG_290          No       0.677       0.674       0.835       0.760      22.462
       286          A    PHE_291          No       0.617       0.647       0.742       0.696      22.245
       287          A    LEU_292          No       0.646       0.636       1.155       0.857      22.322
       288          A    SER_293          No       0.577       0.570       0.933       0.695      22.232
       289          A    TYR_294          No       0.516       0.552       0.561       0.555      22.038
       290          A    TYR_295          No       0.598       0.654       0.936       0.842      23.305
       291          A    GLU_296          No       0.619       0.637       0.707       0.676      23.090
       292          A    LEU_297          No       0.590       0.599       0.810       0.663      23.182
       293          A    ALA_298          No       0.599       0.632       0.792       0.635      23.537
       294          A    GLU_299          No       0.646       0.682       1.104       0.950      25.155
       295          A    LYS_300          No       0.634       0.650       1.567       1.181      23.428
       296          A    LEU_301          No       0.551       0.577       0.948       0.712      21.210
       297          A    ILE_302          No       0.599       0.610       0.934       0.722      22.925
       298          A    PRO_303          No       0.668       0.670       0.745       0.692      24.815
       299          A    TYR_304          No       0.592       0.588       0.650       0.624      20.578
       300          A    VAL_305          No       0.542       0.566       1.100       0.753      21.428
       301          A    LYS_306          No       0.614       0.635       1.693       1.260      23.428
       302          A    ASP_307          No       0.667       0.688       1.208       0.995      26.158
       303          A    MET_308          No       0.654       0.705       1.129       0.924      23.820
       304          A    GLY_309          No       0.670       0.664       0.759       0.664      22.935
       305          A    TYR_310          No       0.548       0.594       0.800       0.726      21.605
       306          A    THR_311          No       0.571       0.551       0.756       0.619      20.050
       307          A    HIS_312          No       0.487       0.492       0.652       0.587      18.388
       308          A    ILE_313          No       0.488       0.506       1.251       0.859      18.900
       309          A    GLU_314          No       0.465       0.474       1.107       0.892      18.590
       310          A    LEU_315          No       0.456       0.481       0.946       0.672      17.860
       311          A    LEU_316          No       0.463       0.487       1.228       0.840      17.590
       312          A    PRO_317          No       0.471       0.495       0.540       0.506      19.935
       313          A    ILE_318          No       0.473       0.484       0.947       0.673      20.080
       314          A    ALA_319          No       0.485       0.505       0.719       0.514      22.120
       315          A    GLU_320          No       0.465       0.482       0.811       0.693      21.282
       316          A    HIS_321          No       0.519       0.548       0.543       0.543      21.645
       317          A    PRO_322          No       0.713       0.781       0.935       0.833      23.553
       318          A    PHE_323          No       0.712       0.695       1.440       1.170      24.480
       319          A    ASP_324          No       0.715       0.741       1.117       0.956      25.762
       320          A    GLY_325          No       0.753       0.755       0.836       0.755      24.040
       321          A    SER_326          No       0.665       0.656       0.729       0.679      22.668
       322          A    TRP_327          No       0.590       0.617       0.886       0.806      21.230
       323          A    GLY_328          No       0.562       0.541       0.688       0.541      22.060
       324          A    TYR_329          No       0.504       0.640       0.568       0.590      22.498
       325          A    GLN_330          No       0.543       0.526       1.348       1.050      22.612
       326          A    VAL_331          No       0.473       0.532       0.656       0.532      22.178
       327          A    THR_332          No       0.643       0.686       0.892       0.750      26.425
       328          A    GLY_333          No       0.581       0.585       0.638       0.585      22.162
       329          A    PHE_334          No       0.552       0.553       1.028       0.845      20.540
       330          A    TYR_335          No       0.506       0.534       0.552       0.543      19.912
       331          A    SER_336          No       0.549       0.542       1.066       0.736      20.140
       332          A    PRO_337          No       0.490       0.533       0.629       0.566      21.438
       333          A    THR_338          No       0.452       0.473       0.571       0.487      20.032
       334          A    SER_339          No       0.512       0.528       0.658       0.571      20.607
       335          A    ARG_340          No       0.491       0.522       0.572       0.548      22.048
       336          A    PHE_341          No       0.528       0.537       0.596       0.569      20.972
       337          A    GLY_342          No       0.581       0.577       0.655       0.577      22.123
       338          A    ARG_343          No       0.572       0.568       0.761       0.689      22.200
       339          A    PRO_344          No       0.576       0.575       0.646       0.599      22.715
       340          A    GLU_345          No       0.597       0.590       1.836       1.440      20.995
       341          A    ASP_346          No       0.531       0.540       0.599       0.571      21.520
       342          A    PHE_347          No       0.514       0.529       1.185       0.936      19.625
       343          A    MET_348          No       0.557       0.568       0.768       0.666      20.855
       344          A    TYR_349          No       0.572       0.579       0.721       0.671      22.385
       345          A    PHE_350          No       0.554       0.564       1.091       0.883      18.967
       346          A    VAL_351          No       0.535       0.550       0.703       0.565      20.042
       347          A    ASP_352          No       0.573       0.588       0.662       0.628      20.360
       348          A    LYS_353          No       0.599       0.603       1.020       0.813      21.102
       349          A    CYS_354          No       0.571       0.585       0.877       0.710      19.908
       350          A    HIS_355          No       0.595       0.637       0.592       0.609      20.698
       351          A    GLU_356          No       0.667       0.701       1.351       1.122      26.143
       352          A    ASN_357          No       0.688       0.725       0.814       0.772      26.025
       353          A    GLY_358          No       0.736       0.733       0.801       0.733      22.375
       354          A    ILE_359          No       0.610       0.618       0.949       0.733      22.123
       355          A    GLY_360          No       0.587       0.592       0.632       0.592      18.982
       356          A    VAL_361          No       0.498       0.516       0.984       0.676      19.082
       357          A    ILE_362          No       0.463       0.476       0.682       0.525      18.200
       358          A    LEU_363          No       0.497       0.499       1.161       0.812      18.798
       359          A    ASP_364          No       0.477       0.514       0.961       0.781      17.928
       360          A    TRP_365          No       0.519       0.512       0.676       0.626      19.892
       361          A    VAL_366          No       0.520       0.542       0.991       0.697      22.922
       362          A    PRO_367          No       0.578       0.601       0.616       0.604      27.152
       363          A    GLY_368          No       0.615       0.680       0.661       0.680      31.240
       364          A    HIS_369          No       0.638       0.637       1.053       0.894      24.847
       365          A    PHE_370          No       0.601       0.619       0.716       0.676      23.580
       366          A    PRO_371          No       0.629       0.713       0.674       0.691      28.252
       367          A    LYS_372          No       1.045       1.175       1.394       1.259      29.888
       368          A    ASP_373          No       1.467       1.354       2.041       1.738      30.332
       369          A    SER_374          No       1.198       1.282       1.703       1.434      28.668
       370          A    HIS_375          No       1.736       1.869       2.275       2.096      26.495
       371          A    GLY_376          No       1.407       1.367       1.583       1.367      24.105
       372          A    LEU_377          No       1.003       1.026       1.265       1.094      26.105
       373          A    ALA_378          No       0.931       1.013       1.116       1.013      24.168
       374          A    TYR_379          No       1.312       1.299       2.445       2.098      27.125
       375          A    PHE_380          No       1.112       1.272       1.310       1.274      23.193
       376          A    ASP_381          No       2.111       2.380       2.370       2.373      29.798
       377          A    GLY_382          No       2.263       2.249       2.282       2.249      30.382
       378          A    THR_383          No       1.824       2.104       2.081       2.080      27.620
       379          A    HIS_384          No       1.007       1.075       1.784       1.524      27.130
       380          A    LEU_385          No       0.853       0.873       1.096       0.950      24.465
       381          A    TYR_386          No       0.700       0.732       0.845       0.800      25.240
       382          A    GLU_387          No       0.787       0.801       0.914       0.865      24.192
       383          A    HIS_388          No       0.964       1.011       1.502       1.310      30.545
       384          A    ALA_389          No       1.451       1.485       1.860       1.543      33.775
       385          A    ASP_390          No       1.211       1.176       1.507       1.351      35.628
       386          A    PRO_391          No       1.349       1.371       1.593       1.455      36.250
       387          A    ARG_392          No       1.342       1.447       1.513       1.481      31.768
       388          A    ILE_393          No       1.216       1.121       2.209       1.662      34.950
       389          A    GLY_394          No       0.954       0.946       1.021       0.946      27.998
       390          A    GLU_395          No       0.933       0.960       1.593       1.341      29.575
       391          A    HIS_396          No       0.863       0.983       1.484       1.287      28.712
       392          A    LYS_397          No       1.394       1.449       2.794       2.233      34.330
       393          A    GLU_398          No       1.464       1.444       2.535       2.130      37.408
       394          A    TRP_399          No       1.169       1.153       1.985       1.748      32.810
       395          A    GLY_400          No       0.987       0.979       1.081       0.979      30.690
       396          A    THR_401          No       0.691       0.739       0.757       0.724      27.430
       397          A    LEU_402          No       0.679       0.673       0.909       0.755      26.458
       398          A    VAL_403          No       0.679       0.686       0.945       0.754      25.575
       399          A    PHE_404          No       0.696       0.710       0.733       0.718      24.228
       400          A    ASN_405          No       0.776       0.841       1.041       0.942      24.443
       401          A    TYR_406          No       0.781       0.842       0.825       0.822      31.908
       402          A    GLY_407          No       0.941       0.997       1.025       0.997      33.578
       403          A    ARG_408          No       0.947       0.910       1.087       1.008      26.930
       404          A    HIS_409          No       0.866       0.821       1.571       1.299      24.098
       405          A    GLU_410          No       0.749       0.728       1.112       0.967      21.732
       406          A    VAL_411          No       0.666       0.665       0.872       0.712      22.200
       407          A    ARG_412          No       0.625       0.637       0.954       0.836      22.982
       408          A    ASN_413          No       0.631       0.620       0.967       0.807      22.275
       409          A    PHE_414          No       0.564       0.567       0.717       0.655      19.958
       410          A    LEU_415          No       0.580       0.593       0.797       0.654      20.298
       411          A    VAL_416          No       0.612       0.634       0.835       0.675      18.885
       412          A    ALA_417          No       0.589       0.594       0.771       0.599      19.525
       413          A    ASN_418          No       0.547       0.567       0.585       0.574      18.298
       414          A    VAL_419          No       0.646       0.668       1.403       0.951      19.862
       415          A    LEU_420          No       0.621       0.631       1.462       1.038      20.032
       416          A    PHE_421          No       0.542       0.550       0.628       0.594      18.620
       417          A    TRP_422          No       0.535       0.559       0.677       0.637      20.118
       418          A    PHE_423          No       0.535       0.566       1.130       0.907      20.062
       419          A    ASP_424          No       0.579       0.605       1.068       0.879      20.530
       420          A    LYS_425          No       0.584       0.616       0.910       0.750      19.980
       421          A    TYR_426          No       0.573       0.590       0.617       0.604      18.410
       422          A    HIS_427          No       0.591       0.630       1.115       0.943      18.268
       423          A    VAL_428          No       0.613       0.607       1.262       0.853      18.815
       424          A    ASP_429          No       0.558       0.581       0.622       0.602      19.028
       425          A    GLY_430          No       0.537       0.537       0.601       0.537      19.200
       426          A    ILE_431          No       0.536       0.549       1.238       0.869      19.842
       427          A    ARG_432          No       0.502       0.541       1.101       0.902      20.650
       428          A    VAL_433          No       0.504       0.518       0.714       0.551      23.980
       429          A    ASP_434          No       0.503       0.595       1.019       0.845      24.958
       430          A    ALA_435          No       0.997       0.843       1.415       0.947      26.643
       431          A    VAL_436          No       0.645       0.712       0.956       0.768      24.280
       432          A    ALA_437          No       0.954       0.978       1.240       1.010      27.180
       433          A    SER_438          No       0.851       0.832       1.104       0.923      27.670
       434          A    MET_439          No       0.699       0.722       1.013       0.856      26.340
       435          A    LEU_440          No       0.686       0.722       0.879       0.762      28.175
       436          A    TYR_441          No       0.812       0.853       1.360       1.176      30.152
       437          A    ARG_442          No       0.914       1.076       1.475       1.312      29.320
       438          A    ASN_443          No       1.233       1.219       1.874       1.566      34.290
       439          A    TYR_444          No       1.056       1.029       1.894       1.616      31.620
       440          A    LEU_445          No       0.997       1.029       1.331       1.146      31.195
       441          A    ARG_446          No       1.051       1.105       1.128       1.096      37.578
       442          A    LYS_447          No       1.368       1.314       2.743       2.160      54.450
       443          A    GLU_448          No       1.565       1.595       3.011       2.512      49.775
       444          A    GLY_449          No       1.822       1.795       2.003       1.795      44.323
       445          A    GLU_450          No       1.719       1.720       2.418       2.145      45.588
       446          A    TRP_451          No       1.752       1.887       2.951       2.648      42.242
       447          A    ILE_452          No       1.786       1.737       2.587       2.135      41.228
       448          A    ALA_453          No       1.593       1.687       1.710       1.679      39.622
       449          A    ASN_454          No       1.668       1.732       1.597       1.667      44.118
       450          A    GLU_455          No       2.145       2.145       3.021       2.678      51.640
       451          A    TYR_456          No       2.092       2.103       2.821       2.577      49.710
       452          A    GLY_457          No       2.052       2.065       2.138       2.065      47.505
       453          A    GLY_458          No       1.529       1.547       1.630       1.547      39.010
       454          A    ASP_459          No       1.268       1.199       1.758       1.505      34.720
       455          A    GLU_460          No       0.973       1.003       1.451       1.283      33.662
       456          A    HIS_461          No       0.843       0.841       0.905       0.877      30.872
       457          A    ILE_462          No       0.840       0.806       1.430       1.088      29.832
       458          A    GLU_463          No       0.739       0.738       1.572       1.288      28.570
       459          A    ALA_464          No       0.675       0.676       0.877       0.689      27.852
       460          A    VAL_465          No       0.713       0.715       0.947       0.774      25.248
       461          A    SER_466          No       0.741       0.751       1.159       0.890      28.697
       462          A    PHE_467          No       0.644       0.645       0.746       0.703      24.397
       463          A    ILE_468          No       0.599       0.632       0.977       0.758      23.792
       464          A    ARG_469          No       0.677       0.719       1.199       1.035      22.350
       465          A    GLU_470          No       0.741       0.764       1.394       1.165      24.795
       466          A    VAL_471          No       0.714       0.741       1.362       0.964      23.012
       467          A    ASN_472          No       0.698       0.880       0.687       0.787      24.478
       468          A    THR_473         Yes       0.770       0.897       1.295       1.049      23.970
       469          A    LEU_474          No       0.767       0.795       1.703       1.241      22.947
       470          A    LEU_475          No       0.747       0.744       1.417       1.044      22.330
       471          A    PHE_476         Yes       0.747       0.791       1.259       1.058      24.648
       472          A    GLU_477         Yes       0.835       0.835       1.534       1.269      24.875
       473          A    TYR_478          No       0.726       0.739       1.627       1.349      21.002
       474          A    PHE_479          No       0.639       0.642       0.963       0.845      20.812
       475          A    PRO_480          No       0.666       0.657       0.797       0.710      23.128
       476          A    GLY_481         Yes       0.670       0.673       0.789       0.673      21.535
       477          A    ILE_482         Yes       0.558       0.585       0.811       0.646      21.077
       478          A    LEU_483          No       0.526       0.549       0.973       0.719      20.620
       479          A    SER_484          No       0.500       0.512       0.704       0.581      19.715
       480          A    ILE_485          No       0.482       0.504       0.714       0.557      19.515
       481          A    ALA_486          No       0.503       0.527       0.749       0.539      19.838
       482          A    GLU_487          No       0.597       0.682       1.307       1.066      22.495
       483          A    GLU_488          No       0.764       0.812       0.930       0.877      24.882
       484          A    SER_489          No       0.880       0.935       1.197       1.026      32.585
       485          A    THR_490          No       0.922       0.955       1.090       0.997      38.555
       486          A    GLU_491          No       0.887       0.890       1.539       1.298      42.588
       487          A    TRP_492          No       0.802       0.815       0.845       0.833      32.058
       488          A    GLU_493          No       0.874       0.845       1.962       1.577      29.928
       489          A    LYS_494          No       0.731       0.746       1.089       0.921      26.518
       490          A    VAL_495          No       0.622       0.639       0.778       0.652      23.985
       491          A    SER_496          No       0.638       0.675       0.684       0.677      25.615
       492          A    ARG_497         Yes       0.755       0.740       0.877       0.811      28.070
       493          A    PRO_498         Yes       0.815       0.821       0.936       0.864      28.868
       494          A    VAL_499         Yes       0.821       0.869       1.071       0.913      30.970
       495          A    TYR_500         Yes       1.014       1.044       1.707       1.484      42.043
       496          A    ASP_501         Yes       1.042       1.041       1.495       1.299      38.730
       497          A    GLY_502          No       0.946       0.925       1.008       0.925      33.478
       498          A    GLY_503          No       0.743       0.749       0.772       0.749      28.298
       499          A    LEU_504          No       0.640       0.664       0.765       0.673      22.420
       500          A    GLY_505         Yes       0.681       0.668       0.772       0.668      22.807
       501          A    PHE_506         Yes       0.571       0.609       0.600       0.600      22.373
       502          A    ASN_507         Yes       0.573       0.593       0.705       0.643      20.920
       503          A    LEU_508          No       0.545       0.558       0.791       0.630      20.042
       504          A    LYS_509          No       0.575       0.579       1.131       0.852      22.387
       505          A    TRP_510          No       0.582       0.673       1.134       1.005      21.452
       506          A    ASP_511          No       0.930       0.816       1.492       1.205      19.585
       507          A    MET_512          No       0.917       0.936       1.732       1.402      22.348
       508          A    GLY_513          No       1.167       1.084       1.263       1.084      25.075
       509          A    TRP_514          No       1.066       1.031       1.220       1.159      20.562
       510          A    MET_515          No       0.899       0.905       1.408       1.181      21.975
       511          A    HIS_516          No       0.872       0.906       1.821       1.497      23.352
       512          A    ASP_517          No       0.985       0.955       1.611       1.337      25.598
       513          A    MET_518          No       1.061       1.061       2.287       1.827      22.430
       514          A    LEU_519          No       1.204       1.185       1.974       1.559      22.470
       515          A    ASP_520          No       1.073       1.052       1.641       1.391      25.355
       516          A    TYR_521          No       0.855       0.937       1.484       1.303      22.915
       517          A    PHE_522          No       1.355       1.408       2.574       2.169      23.215
       518          A    ASN_523          No       1.526       1.550       2.037       1.806      25.672
       519          A    ILE_524          No       1.319       1.319       1.629       1.430      26.825
       520          A    ASP_525          No       1.476       1.381       1.890       1.662      25.012
       521          A    PRO_526          No       1.382       1.392       1.649       1.490      26.427
       522          A    TYR_527          No       1.491       1.507       3.586       3.017      30.848
       523          A    PHE_528          No       1.349       1.282       2.184       1.855      24.318
       524          A    ARG_529          No       1.053       1.073       1.183       1.135      24.568
       525          A    GLN_530          No       1.010       1.101       1.829       1.532      26.502
       526          A    TYR_531          No       1.096       1.128       2.285       1.934      26.840
       527          A    HIS_532          No       1.025       1.037       1.749       1.480      27.788
       528          A    GLN_533          No       0.881       0.900       1.263       1.107      25.672
       529          A    ASN_534          No       0.965       0.993       1.313       1.155      25.835
       530          A    ASN_535          No       1.007       1.052       1.629       1.370      27.330
       531          A    VAL_536          No       1.056       1.108       1.196       1.116      32.045
       532          A    THR_537          No       1.135       1.222       1.187       1.192      30.430
       533          A    PHE_538          No       1.480       1.472       3.191       2.630      29.582
       534          A    SER_539          No       1.498       1.430       1.958       1.618      31.975
       535          A    MET_540          No       1.222       1.335       1.810       1.592      32.145
       536          A    LEU_541          No       1.351       1.416       2.203       1.781      36.655
       537          A    TYR_542          No       1.615       1.631       3.593       3.039      28.202
       538          A    TYR_543          No       1.125       1.291       2.523       2.160      28.578
       539          A    TYR_544         Yes       1.111       1.325       2.816       2.386      28.050
       540          A    ASN_545         Yes       0.862       0.846       1.263       1.062      27.647
       541          A    GLU_546         Yes       0.697       0.739       0.742       0.741      25.632
       542          A    ASN_547         Yes       0.647       0.657       0.848       0.752      22.160
       543          A    PHE_548          No       0.657       0.677       0.997       0.879      22.188
       544          A    MET_549          No       0.549       0.596       0.944       0.793      21.895
       545          A    LEU_550          No       0.501       0.527       0.877       0.653      20.870
       546          A    ALA_551          No       0.629       0.691       0.910       0.708      20.868
       547          A    LEU_552          No       0.879       1.199       1.285       1.192      20.205
       548          A    SER_553          No       1.889       1.499       2.740       1.992      20.480
       549          A    HIS_554          No       1.284       1.165       1.354       1.273      21.190
       550          A    ASP_555          No       1.158       1.276       1.984       1.683      22.548
       551          A    GLU_556          No       1.640       1.605       2.411       2.102      21.478
       552          A    ILE_557          No       1.046       1.030       1.157       1.057      21.348
       553          A    VAL_558          No       1.045       1.216       1.450       1.271      30.838
       554          A    HIS_559          No       1.800       1.981       3.018       2.628      37.930
       555          A    GLY_560          No       2.492       2.475       2.768       2.475      34.600
       556          A    LYS_561          No       2.053       2.241       2.138       2.171      26.368
       557          A    SER_562          No       1.652       1.684       2.239       1.884      23.578
       558          A    ASN_563          No       1.523       1.635       1.748       1.698      23.780
       559          A    MET_564          No       2.424       2.097       3.715       3.076      23.990
       560          A    LEU_565          No       1.344       1.276       2.081       1.653      24.978
       561          A    GLY_566          No       1.156       1.522       1.265       1.522      25.422
       562          A    LYS_567          No       2.424       2.188       3.255       2.782      23.365
       563          A    MET_568          No       1.812       1.801       1.990       1.888      23.928
       564          A    PRO_569          No       1.712       1.590       1.900       1.716      26.672
       565          A    GLY_570          No       1.405       1.424       1.577       1.424      28.240
       566          A    ASP_571          No       1.301       1.182       2.207       1.789      25.560
       567          A    GLU_572          No       1.277       1.258       2.071       1.760      26.222
       568          A    TRP_573          No       1.354       1.308       3.760       3.187      24.860
       569          A    GLN_574          No       1.031       0.983       2.146       1.714      23.648
       570          A    LYS_575          No       0.751       0.766       1.182       0.983      22.615
       571          A    TYR_576          No       0.647       0.661       0.806       0.753      23.445
       572          A    ALA_577          No       0.647       0.640       0.846       0.653      23.480
       573          A    ASN_578          No       0.624       0.639       0.897       0.773      20.605
       574          A    VAL_579          No       0.591       0.595       0.951       0.704      21.678
       575          A    ARG_580          No       0.530       0.544       0.663       0.612      21.548
       576          A    ALA_581          No       0.546       0.563       0.774       0.574      21.958
       577          A    LEU_582          No       0.617       0.554       1.891       1.296      20.495
       578          A    PHE_583          No       0.502       0.498       0.940       0.778      20.948
       579          A    THR_584          No       0.429       0.462       0.544       0.467      22.205
       580          A    TYR_585          No       0.463       0.472       0.974       0.824      21.810
       581          A    MET_586          No       0.462       0.495       0.701       0.593      20.973
       582          A    TYR_587          No       0.493       0.610       0.685       0.652      23.725
       583          A    THR_588          No       0.489       0.504       0.624       0.528      23.685
       584          A    HIS_589          No       0.470       0.494       0.568       0.536      24.148
       585          A    PRO_590          No       0.526       0.524       0.600       0.547      23.908
       586          A    GLY_591          No       0.555       0.597       0.659       0.597      22.040
       587          A    LYS_592          No       0.513       0.517       1.011       0.782      21.218
       588          A    LYS_593          No       0.465       0.495       0.727       0.594      19.008
       589          A    THR_594          No       0.462       0.484       0.745       0.571      18.705
       590          A    MET_595          No       0.498       0.481       0.955       0.730      18.768
       591          A    PHE_596          No       0.483       0.538       0.661       0.608      18.502
       592          A    MET_597          No       0.514       0.542       0.587       0.541      18.100
       593          A    SER_598          No       0.662       0.661       0.791       0.705      20.373
       594          A    MET_599          No       0.621       0.624       1.165       0.944      23.293
       595          A    GLU_600          No       0.606       0.645       0.659       0.648      21.248
       596          A    PHE_601          No       0.591       0.620       0.886       0.771      22.132
       597          A    GLY_602          No       0.708       0.798       0.810       0.798      23.898
       598          A    GLN_603          No       0.734       0.809       0.797       0.776      21.758
       599          A    TRP_604          No       0.959       0.979       2.267       1.935      24.880
       600          A    SER_605          No       0.832       0.785       1.154       0.906      25.685
       601          A    GLU_606          No       0.793       0.796       1.336       1.138      22.692
       602          A    TRP_607          No       0.668       0.716       0.668       0.678      22.055
       603          A    ASN_608          No       0.848       0.773       1.442       1.140      26.060
       604          A    VAL_609          No       0.712       0.731       1.502       1.034      29.347
       605          A    TRP_610          No       0.757       0.788       1.070       0.980      37.260
       606          A    GLY_611          No       0.756       0.725       0.852       0.725      27.955
       607          A    ASP_612          No       0.640       0.656       1.171       0.960      22.352
       608          A    LEU_613          No       0.558       0.584       0.700       0.595      21.770
       609          A    GLU_614          No       0.617       0.627       1.099       0.932      22.180
       610          A    TRP_615          No       0.609       0.652       0.668       0.659      22.715
       611          A    HIS_616          No       0.732       0.756       0.940       0.859      24.498
       612          A    LEU_617          No       0.743       0.758       0.995       0.840      25.252
       613          A    LEU_618          No       0.897       1.019       1.421       1.165      24.520
       614          A    GLN_619          No       1.297       1.251       2.537       2.057      28.002
       615          A    TYR_620          No       0.926       0.872       1.822       1.535      24.420
       616          A    GLU_621          No       0.772       0.757       1.909       1.528      24.740
       617          A    PRO_622          No       0.743       0.725       0.886       0.781      24.033
       618          A    HIS_623          No       0.648       0.669       0.743       0.711      22.518
       619          A    GLN_624          No       0.687       0.692       1.775       1.387      23.415
       620          A    GLN_625          No       0.687       0.666       1.211       0.995      23.022
       621          A    LEU_626          No       0.677       0.680       1.225       0.904      22.212
       622          A    LYS_627          No       0.779       0.759       1.450       1.142      21.900
       623          A    GLN_628          No       0.706       0.712       1.679       1.323      23.140
       624          A    PHE_629          No       0.556       0.583       0.567       0.569      21.370
       625          A    PHE_630          No       0.622       0.661       0.918       0.821      20.857
       626          A    THR_631          No       0.727       0.741       1.298       0.986      21.682
       627          A    ASP_632          No       0.657       0.660       1.164       0.957      24.397
       628          A    LEU_633          No       0.576       0.597       0.762       0.635      22.795
       629          A    ASN_634          No       0.624       0.677       0.936       0.809      21.755
       630          A    ALA_635          No       0.725       0.748       0.924       0.757      26.498
       631          A    LEU_636          No       0.668       0.668       1.145       0.870      26.738
       632          A    TYR_637          No       0.674       0.814       0.729       0.755      23.895
       633          A    GLN_638          No       0.794       0.852       1.822       1.456      26.842
       634          A    GLN_639          No       0.813       0.837       2.179       1.699      31.510
       635          A    GLU_640          No       0.695       0.711       0.971       0.871      26.880
       636          A    PRO_641          No       0.783       0.764       0.994       0.851      27.692
       637          A    ALA_642          No       0.699       0.783       0.920       0.785      25.655
       638          A    LEU_643          No       0.762       0.862       0.867       0.828      26.490
       639          A    TYR_644          No       0.957       0.950       1.043       1.005      26.498
       640          A    THR_645          No       0.961       0.966       1.020       0.971      26.397
       641          A    HIS_646         Yes       0.954       1.270       2.009       1.726      26.705
       642          A    ASP_647         Yes       0.766       0.831       1.028       0.938      25.580
       643          A    PHE_648         Yes       1.150       1.197       1.246       1.221      27.630
       644          A    GLU_649         Yes       1.564       1.468       2.747       2.287      29.787
       645          A    TYR_650         Yes       1.847       1.753       3.822       3.241      30.410
       646          A    HIS_651         Yes       1.867       1.788       2.973       2.535      29.015
       647          A    GLY_652          No       1.454       1.394       1.766       1.394      25.735
       648          A    PHE_653          No       1.007       1.095       1.980       1.653      26.822
       649          A    GLU_654          No       0.985       0.901       1.647       1.376      26.945
       650          A    TRP_655          No       0.992       1.082       1.976       1.729      29.902
       651          A    ILE_656          No       1.003       1.231       1.366       1.248      34.740
       652          A    ASP_657          No       1.192       1.060       1.595       1.361      33.318
       653          A    CYS_658          No       1.348       1.581       1.827       1.688      38.842
       654          A    ASN_659          No       2.229       2.172       3.370       2.826      39.812
       655          A    ASP_660          No       1.904       1.793       2.598       2.246      33.210
       656          A    ASN_661          No       1.392       1.372       1.930       1.664      31.348
       657          A    THR_662          No       1.355       1.344       1.731       1.501      30.282
       658          A    HIS_663          No       1.198       1.140       2.456       2.009      29.020
       659          A    SER_664          No       0.798       0.824       1.155       0.929      29.450
       660          A    VAL_665          No       0.731       0.776       1.181       0.906      28.450
       661          A    VAL_666          No       0.762       0.726       1.112       0.854      25.845
       662          A    SER_667          No       0.641       0.676       1.307       0.929      25.592
       663          A    PHE_668          No       0.588       0.590       0.671       0.634      26.258
       664          A    LEU_669          No       0.614       0.649       1.264       0.923      26.752
       665          A    ARG_670          No       0.709       0.704       0.736       0.707      27.265
       666          A    ARG_671          No       0.841       0.847       1.687       1.402      30.430
       667          A    SER_672          No       1.173       1.385       1.408       1.380      33.195
       668          A    ASP_673          No       2.409       2.572       3.092       2.851      42.895
       669          A    ASP_674          No       2.917       2.639       3.523       3.119      42.550
       670          A    PRO_675          No       2.957       3.196       3.519       3.319      42.792
       671          A    ASN_676          No       2.996       2.767       3.997       3.435      37.525
       672          A    ASP_677          No       1.588       1.683       1.768       1.721      38.215
       673          A    SER_678          No       0.810       0.896       1.168       0.992      32.490
       674          A    LEU_679          No       0.691       0.668       1.227       0.903      29.335
       675          A    VAL_680          No       0.538       0.562       0.968       0.693      27.705
       676          A    VAL_681          No       0.493       0.530       0.682       0.542      25.260
       677          A    VAL_682          No       0.545       0.552       1.034       0.723      26.390
       678          A    CYS_683          No       0.604       0.685       0.965       0.810      26.235
       679          A    ASN_684          No       0.643       0.644       0.868       0.766      24.510
       680          A    PHE_685          No       0.675       0.798       1.091       0.959      25.943
       681          A    THR_686          No       1.024       0.911       1.672       1.261      25.528
       682          A    PRO_687          No       1.036       1.045       1.347       1.167      27.085
       683          A    GLN_688          No       1.031       0.967       2.229       1.757      28.028
       684          A    PRO_689          No       0.920       0.963       1.056       0.996      31.625
       685          A    HIS_690          No       0.973       0.967       1.396       1.228      35.823
       686          A    SER_691          No       1.107       1.144       1.521       1.278      52.045
       687          A    HIS_692          No       1.124       1.111       2.834       2.280      46.095
       688          A    TYR_693          No       0.869       0.904       1.307       1.182      35.250
       689          A    ARG_694          No       0.895       0.915       2.054       1.696      34.210
       690          A    ILE_695          No       0.970       0.973       1.439       1.162      32.765
       691          A    GLY_696          No       1.163       1.170       1.177       1.170      39.445
       692          A    VAL_697          No       1.191       1.261       1.171       1.201      43.328
       693          A    PRO_698          No       1.542       1.550       1.600       1.566      50.188
       694          A    GLU_699          No       1.383       1.313       1.988       1.725      49.088
       695          A    ALA_700          No       1.329       1.344       1.612       1.380      43.272
       696          A    GLY_701          No       1.173       1.130       1.288       1.130      37.538
       697          A    TYR_702          No       1.014       0.981       1.447       1.279      37.150
       698          A    TYR_703          No       0.790       0.839       0.944       0.905      35.418
       699          A    VAL_704          No       0.755       0.723       1.385       0.977      32.265
       700          A    GLU_705          No       0.676       0.744       1.276       1.074      33.720
       701          A    LEU_706          No       0.648       0.678       1.004       0.799      29.832
       702          A    PHE_707          No       0.590       0.620       0.665       0.642      27.623
       703          A    ASN_708          No       0.580       0.602       0.795       0.700      25.925
       704          A    SER_709          No       0.541       0.588       0.567       0.578      25.050
       705          A    ASP_710          No       0.603       0.648       0.738       0.696      24.897
       706          A    ALA_711          No       0.708       0.709       0.904       0.722      29.605
       707          A    LYS_712          No       0.856       0.869       2.020       1.553      28.110
       708          A    GLN_713          No       0.895       0.905       0.997       0.951      26.160
       709          A    TYR_714          No       0.808       0.858       0.787       0.810      26.693
       710          A    GLY_715          No       0.972       0.938       1.080       0.938      28.982
       711          A    GLY_716          No       0.754       0.816       0.803       0.816      28.702
       712          A    SER_717          No       0.871       0.907       0.997       0.937      31.008
       713          A    ASN_718          No       0.888       0.952       1.070       1.009      32.158
       714          A    MET_719          No       0.870       0.911       1.342       1.129      33.935
       715          A    GLY_720          No       1.103       1.107       1.199       1.107      34.115
       716          A    ASN_721          No       1.061       1.096       1.340       1.216      38.035
       717          A    LEU_722          No       1.218       1.211       2.056       1.621      38.915
       718          A    GLY_723          No       1.134       1.129       1.237       1.129      33.745
       719          A    GLY_724          No       1.099       1.157       1.127       1.157      35.752
       720          A    LYS_725          No       1.152       1.069       1.506       1.270      39.293
       721          A    TRP_726          No       1.113       1.140       2.150       1.869      39.188
       722          A    ALA_727          No       1.127       1.200       1.257       1.194      37.805
       723          A    ASP_728          No       1.338       1.326       1.706       1.532      48.542
       724          A    GLU_729          No       1.622       1.669       2.368       2.096      54.798
       725          A    TRP_730          No       1.754       1.609       2.574       2.289      47.790
       726          A    SER_731          No       1.689       1.671       2.096       1.817      46.812
       727          A    PHE_732          No       1.484       1.499       1.634       1.563      41.338
       728          A    HIS_733          No       1.683       1.750       2.496       2.201      42.980
       729          A    ASN_734          No       1.980       1.988       2.639       2.329      45.322
       730          A    LYS_735          No       1.740       1.731       1.893       1.789      45.872
       731          A    PRO_736          No       1.817       1.754       1.928       1.822      49.538
       732          A    TYR_737          No       1.379       1.364       1.780       1.643      39.952
       733          A    SER_738          No       1.086       1.102       1.208       1.138      42.290
       734          A    LEU_739          No       0.992       0.965       1.476       1.169      36.345
       735          A    ASP_740          No       0.903       0.929       1.336       1.158      37.448
       736          A    LEU_741          No       0.888       0.855       1.398       1.084      34.085
       737          A    CYS_742          No       0.864       0.870       1.215       1.020      32.812
       738          A    LEU_743          No       0.828       0.823       1.100       0.928      32.165
       739          A    PRO_744          No       0.822       0.774       0.967       0.850      25.290
       740          A    PRO_745          No       0.801       0.789       0.980       0.865      25.638
       741          A    LEU_746          No       0.691       0.705       1.301       0.966      26.412
       742          A    ALA_747          No       0.562       0.579       0.796       0.591      24.798
       743          A    VAL_748          No       0.495       0.543       0.681       0.549      24.685
       744          A    LEU_749          No       0.566       0.576       1.304       0.919      26.190
       745          A    ILE_750          No       0.524       0.552       0.753       0.603      26.650
       746          A    LEU_751          No       0.581       0.591       1.254       0.895      29.735
       747          A    LYS_752          No       0.687       0.698       1.204       0.947      30.548
       748          A    LEU_753          No       0.876       1.026       1.417       1.174      40.915
       749          A    ASP_754          No       1.524       1.382       2.204       1.844      46.342
       750          A    PRO_755          No       1.769       1.796       2.211       1.959      59.985
       751          A    THR_756          No       1.841       1.993       2.161       2.056      63.857
       752          A    LYS_757          No       2.195       2.135       2.957       2.584      65.132
       753          A    VAL_758          No       3.194       3.478       3.981       3.664      83.598
       754          A    PRO_759          No       4.665       4.997       4.397       4.759      83.455
