# Supplementary material for: Computational discovery of natural inhibitors targeting enterovirus D68 3C protease using molecular docking pharmacokinetics and dynamics simulations
Source: Sci Rep. 2025 Mar 31;15:11015. doi: 10.1038/s41598-025-95163-y (PMC11958634; doi:10.1038/s41598-025-95163-y)
Supplement: Supplementary file 1 — Supplementary Information 1. [file 41598_2025_95163_MOESM1_ESM.zip › MDS-100-results/MDS-100-results/data1/raw-data/PL_RMSD.dat]

  # frame#    Prot_CA   Prot_Backbone  Prot_Sidechain  Prot_All_Heavy Lig_wrt_Protein  Lig_wrt_Ligand
         0      0.000           0.000           0.000           0.000           0.000           0.000
         1      1.341           1.363           1.910           1.571           2.791           0.845
         2      1.536           1.557           2.085           1.750           2.511           0.703
         3      1.749           1.759           2.331           1.984           3.224           0.701
         4      1.646           1.677           2.292           1.914           3.286           0.714
         5      1.635           1.661           2.309           1.912           2.966           0.589
         6      1.612           1.642           2.280           1.898           2.898           0.636
         7      1.461           1.488           2.179           1.760           3.012           0.630
         8      1.456           1.478           2.232           1.781           3.327           0.743
         9      1.591           1.608           2.360           1.918           3.282           0.706
        10      1.439           1.459           2.268           1.807           3.111           0.829
        11      1.564           1.582           2.333           1.890           3.256           0.836
        12      1.495           1.507           2.326           1.860           3.533           0.780
        13      1.647           1.667           2.448           1.986           2.986           0.847
        14      1.572           1.600           2.330           1.891           2.743           0.714
        15      1.699           1.723           2.404           2.005           2.650           1.036
        16      1.507           1.527           2.325           1.868           2.312           0.930
        17      1.369           1.393           2.243           1.762           3.404           1.746
        18      1.670           1.705           2.452           2.010           3.474           2.122
        19      1.582           1.618           2.369           1.928           3.496           1.832
        20      1.602           1.633           2.371           1.924           3.166           1.791
        21      1.419           1.438           2.320           1.833           3.822           1.992
        22      1.416           1.437           2.318           1.838           3.699           2.004
        23      1.522           1.540           2.407           1.924           3.021           1.524
        24      1.524           1.546           2.429           1.939           2.937           1.626
        25      1.576           1.594           2.475           1.984           2.699           1.686
        26      1.685           1.709           2.505           2.054           3.178           1.800
        27      1.557           1.582           2.431           1.958           3.233           2.019
        28      1.684           1.718           2.544           2.079           3.468           1.996
        29      1.848           1.875           2.650           2.221           3.635           1.827
        30      1.605           1.634           2.528           2.029           3.049           1.957
        31      1.664           1.683           2.539           2.064           3.174           1.913
        32      1.483           1.510           2.437           1.933           3.413           1.807
        33      1.648           1.674           2.551           2.065           3.440           1.756
        34      1.603           1.630           2.527           2.034           3.098           1.689
        35      1.753           1.776           2.615           2.137           3.235           1.760
        36      1.669           1.686           2.572           2.075           3.169           1.818
        37      1.561           1.574           2.514           1.997           3.515           1.870
        38      1.568           1.578           2.502           1.982           3.178           1.792
        39      1.567           1.585           2.520           2.007           3.551           1.474
        40      1.649           1.663           2.546           2.053           3.574           1.955
        41      1.535           1.558           2.462           1.968           3.482           1.916
        42      1.515           1.539           2.474           1.955           3.352           2.033
        43      1.671           1.688           2.599           2.086           3.329           1.931
        44      1.620           1.646           2.482           2.008           2.879           1.673
        45      1.603           1.623           2.523           2.024           3.208           1.614
        46      1.639           1.664           2.576           2.085           3.065           1.708
        47      1.559           1.574           2.512           1.999           3.158           1.895
        48      1.671           1.685           2.594           2.093           3.034           1.839
        49      1.583           1.604           2.537           2.025           3.319           1.926
        50      1.429           1.451           2.428           1.909           3.643           1.951
        51      1.669           1.683           2.655           2.130           3.167           1.838
        52      1.643           1.664           2.597           2.091           3.467           1.891
        53      1.816           1.829           2.733           2.234           4.047           2.286
        54      2.026           2.052           2.806           2.371           3.189           1.540
        55      1.785           1.805           2.691           2.212           3.545           2.016
        56      1.798           1.821           2.670           2.202           3.771           1.814
        57      2.001           2.019           2.839           2.381           3.651           1.766
        58      1.927           1.951           2.748           2.298           3.644           1.924
        59      1.749           1.768           2.660           2.178           3.430           1.967
        60      1.754           1.782           2.627           2.156           3.631           1.933
        61      1.623           1.640           2.574           2.075           3.501           1.611
        62      1.867           1.886           2.737           2.276           3.533           1.843
        63      1.905           1.922           2.748           2.289           3.298           1.710
        64      1.912           1.929           2.724           2.276           3.903           1.808
        65      1.703           1.723           2.574           2.098           3.796           1.816
        66      2.106           2.123           2.924           2.475           3.021           1.656
        67      1.770           1.783           2.663           2.173           3.635           1.912
        68      1.809           1.833           2.709           2.216           3.759           1.558
        69      1.883           1.886           2.726           2.254           3.928           0.995
        70      1.904           1.911           2.819           2.316           3.960           0.486
        71      1.889           1.898           2.803           2.302           3.714           0.710
        72      1.660           1.662           2.673           2.131           3.574           0.626
        73      1.790           1.805           2.729           2.225           4.797           0.561
        74      1.929           1.938           2.816           2.336           5.927           1.167
        75      1.824           1.835           2.720           2.229           5.451           0.501
        76      1.716           1.724           2.666           2.147           4.660           0.586
        77      1.751           1.756           2.692           2.187           6.067           0.351
        78      1.584           1.591           2.604           2.061           4.827           0.572
        79      1.725           1.731           2.721           2.197           8.441           0.651
        80      1.677           1.691           2.699           2.168           8.474           0.658
        81      1.985           2.010           2.891           2.399           8.155           0.523
        82      1.862           1.877           2.818           2.302           8.936           0.438
        83      1.794           1.813           2.745           2.228           7.546           0.559
        84      1.682           1.690           2.702           2.153           8.058           0.635
        85      1.840           1.859           2.824           2.290           8.041           0.481
        86      1.869           1.883           2.804           2.292           8.248           0.624
        87      1.686           1.703           2.682           2.146           8.877           0.471
        88      1.783           1.796           2.752           2.229           8.336           0.453
        89      1.751           1.765           2.747           2.214           5.365           0.512
        90      1.986           1.992           2.900           2.404           4.594           0.455
        91      1.825           1.841           2.809           2.284           4.792           0.567
        92      1.738           1.751           2.717           2.192           4.669           0.572
        93      2.019           2.038           2.962           2.462           4.022           0.220
        94      2.114           2.127           3.013           2.524           3.898           0.533
        95      1.913           1.920           2.849           2.333           4.132           0.429
        96      1.994           2.005           2.888           2.403           4.483           0.925
        97      1.811           1.820           2.755           2.245           3.966           1.039
        98      1.892           1.896           2.825           2.324           3.498           1.903
        99      1.872           1.881           2.807           2.298           4.165           1.363
       100      1.940           1.953           2.843           2.349           3.830           1.938
       101      1.988           1.997           2.891           2.396           3.990           1.831
       102      2.200           2.209           3.095           2.608           4.087           1.816
       103      1.928           1.931           2.870           2.352           4.337           1.417
       104      1.989           1.993           2.929           2.416           3.783           1.914
       105      1.760           1.767           2.721           2.202           3.529           1.832
       106      1.812           1.820           2.807           2.268           4.042           2.017
       107      1.766           1.779           2.741           2.214           3.776           1.931
       108      1.756           1.771           2.728           2.197           4.154           2.045
       109      1.670           1.685           2.684           2.155           3.921           1.850
       110      1.755           1.774           2.765           2.234           3.760           2.106
       111      1.667           1.683           2.722           2.179           4.118           1.849
       112      1.659           1.675           2.688           2.148           3.080           1.555
       113      1.833           1.856           2.777           2.275           2.990           1.165
       114      1.836           1.854           2.782           2.275           3.844           1.256
       115      1.639           1.647           2.640           2.119           3.794           1.229
       116      1.719           1.737           2.679           2.173           4.074           1.133
       117      1.818           1.838           2.729           2.236           3.396           1.763
       118      1.923           1.951           2.811           2.341           4.638           1.176
       119      1.892           1.908           2.830           2.330           3.767           0.704
       120      2.007           2.019           2.907           2.423           3.573           0.765
       121      1.906           1.925           2.831           2.339           4.166           0.643
       122      2.120           2.136           2.981           2.517           4.466           0.705
       123      1.826           1.850           2.775           2.282           5.635           0.374
       124      1.777           1.793           2.764           2.246           4.167           0.713
       125      1.917           1.932           2.858           2.368           5.359           0.493
       126      2.089           2.106           2.968           2.503           4.982           0.445
       127      2.038           2.055           2.947           2.468           5.200           0.600
       128      1.805           1.825           2.802           2.289           5.315           0.523
       129      1.920           1.931           2.848           2.357           5.184           0.572
       130      2.054           2.063           2.997           2.500           5.151           0.623
       131      2.033           2.044           2.946           2.457           5.504           0.554
       132      2.028           2.039           2.952           2.465           5.402           0.388
       133      1.890           1.902           2.848           2.344           5.137           0.640
       134      1.776           1.782           2.796           2.272           6.072           0.494
       135      1.783           1.789           2.793           2.270           5.224           0.621
       136      1.961           1.974           2.888           2.396           6.381           0.550
       137      1.681           1.695           2.738           2.194           6.207           0.669
       138      1.721           1.733           2.755           2.219           6.687           0.635
       139      1.759           1.769           2.759           2.229           5.361           0.458
       140      1.801           1.814           2.750           2.237           5.411           0.554
       141      1.768           1.786           2.739           2.224           5.285           0.518
       142      1.752           1.769           2.724           2.212           4.385           1.118
       143      2.048           2.068           2.930           2.457           4.580           0.574
       144      2.036           2.054           2.874           2.416           4.109           0.672
       145      1.924           1.951           2.840           2.352           4.837           0.714
       146      1.770           1.789           2.724           2.213           4.997           0.490
       147      1.624           1.644           2.597           2.072           4.371           0.744
       148      1.807           1.827           2.744           2.240           3.911           0.405
       149      1.952           1.975           2.833           2.361           4.422           0.558
       150      1.772           1.788           2.692           2.188           5.278           0.644
       151      1.933           1.939           2.804           2.330           5.063           0.583
       152      2.058           2.069           2.906           2.435           3.983           0.505
       153      1.923           1.937           2.824           2.340           4.051           0.608
       154      1.749           1.763           2.741           2.224           4.869           0.447
       155      1.801           1.823           2.735           2.240           5.073           0.439
       156      1.814           1.825           2.763           2.249           4.176           0.550
       157      2.164           2.174           3.003           2.550           4.578           0.489
       158      1.976           1.990           2.875           2.392           4.286           0.499
       159      2.112           2.126           2.954           2.502           4.239           0.500
       160      2.256           2.274           3.107           2.648           4.121           0.495
       161      2.227           2.245           3.073           2.617           3.796           0.703
       162      2.431           2.441           3.238           2.793           5.141           0.580
       163      2.358           2.371           3.196           2.733           3.899           1.052
       164      2.438           2.445           3.282           2.817           3.829           0.700
       165      2.609           2.627           3.409           2.970           4.871           0.675
       166      2.461           2.463           3.317           2.851           5.863           0.458
       167      2.401           2.406           3.303           2.813           4.743           0.670
       168      2.165           2.174           3.060           2.581           3.637           0.421
       169      2.334           2.343           3.223           2.745           5.047           0.500
       170      2.209           2.212           3.094           2.617           4.034           0.586
       171      2.313           2.324           3.201           2.717           4.494           0.629
       172      2.258           2.269           3.144           2.658           4.975           0.695
       173      2.567           2.575           3.386           2.937           4.835           0.539
       174      2.346           2.356           3.186           2.724           4.699           0.553
       175      2.315           2.332           3.163           2.710           4.610           0.627
       176      2.193           2.207           3.080           2.607           4.841           0.513
       177      2.337           2.343           3.228           2.755           4.745           0.471
       178      2.417           2.430           3.275           2.806           4.612           0.463
       179      2.250           2.260           3.158           2.668           5.167           0.536
       180      2.203           2.220           3.140           2.650           3.443           0.617
       181      2.642           2.652           3.447           3.014           5.219           0.495
       182      2.483           2.502           3.353           2.892           4.384           1.830
       183      2.291           2.298           3.250           2.739           3.920           1.907
       184      2.395           2.396           3.328           2.841           3.838           1.861
       185      2.577           2.587           3.432           2.970           4.260           1.671
       186      2.539           2.557           3.397           2.942           4.265           1.732
       187      2.715           2.727           3.545           3.099           3.646           1.957
       188      2.573           2.589           3.454           2.985           4.717           1.808
       189      2.602           2.620           3.466           2.999           4.046           1.858
       190      2.554           2.570           3.402           2.946           4.277           1.952
       191      2.517           2.526           3.332           2.888           3.983           1.808
       192      2.422           2.433           3.270           2.818           4.064           1.537
       193      2.312           2.324           3.197           2.728           4.340           1.711
       194      2.474           2.479           3.350           2.892           5.868           0.717
       195      2.507           2.521           3.332           2.894           4.339           0.687
       196      2.154           2.170           3.078           2.590           6.094           0.547
       197      2.583           2.591           3.428           2.973           5.178           0.480
       198      2.344           2.365           3.218           2.760           4.132           0.693
       199      2.533           2.544           3.372           2.926           4.074           0.726
       200      2.341           2.357           3.234           2.761           4.247           0.745
       201      2.371           2.384           3.269           2.778           4.093           0.443
       202      2.498           2.514           3.381           2.905           4.149           0.347
       203      2.546           2.550           3.431           2.965           4.560           0.581
       204      2.358           2.368           3.251           2.772           4.469           0.603
       205      2.333           2.336           3.240           2.761           4.500           0.612
       206      2.555           2.566           3.413           2.961           2.699           1.012
       207      2.552           2.557           3.368           2.929           4.242           0.515
       208      2.444           2.463           3.297           2.841           4.432           0.468
       209      2.499           2.514           3.329           2.887           4.357           1.021
       210      2.497           2.520           3.286           2.869           3.997           0.950
       211      2.254           2.272           3.143           2.681           9.048           0.603
       212      2.358           2.379           3.226           2.766           8.981           0.743
       213      2.514           2.531           3.365           2.919           8.807           0.712
       214      2.643           2.654           3.440           3.015           8.901           1.147
       215      2.572           2.585           3.380           2.944           8.226           1.075
       216      2.670           2.688           3.472           3.047           8.510           0.820
       217      2.821           2.831           3.608           3.185           9.373           0.562
       218      2.611           2.629           3.424           2.986           8.101           1.154
       219      2.522           2.536           3.353           2.906           8.439           0.992
       220      2.398           2.409           3.261           2.802           7.573           0.846
       221      2.343           2.362           3.214           2.749           7.515           0.574
       222      2.316           2.330           3.170           2.705           9.010           0.640
       223      2.195           2.211           3.109           2.624           8.151           1.132
       224      2.268           2.278           3.163           2.680           8.999           0.832
       225      2.524           2.542           3.339           2.894           9.613           0.563
       226      2.280           2.294           3.161           2.686           8.653           1.101
       227      2.171           2.189           3.069           2.590           9.064           0.685
       228      2.410           2.427           3.261           2.812           9.056           0.499
       229      2.597           2.612           3.401           2.973           8.004           1.202
       230      2.641           2.655           3.445           3.014           7.955           0.646
       231      2.601           2.614           3.399           2.964           8.019           0.737
       232      2.575           2.590           3.389           2.948           7.098           1.261
       233      2.427           2.442           3.272           2.815           7.850           1.086
       234      2.656           2.663           3.486           3.036           8.311           1.029
       235      2.554           2.559           3.406           2.946           7.775           0.704
       236      2.560           2.565           3.406           2.949           8.582           1.211
       237      2.370           2.381           3.228           2.762           7.615           0.649
       238      2.358           2.367           3.264           2.780           7.741           0.570
       239      2.213           2.225           3.116           2.631           6.915           0.663
       240      2.360           2.366           3.264           2.782           7.592           0.514
       241      2.526           2.543           3.359           2.907           7.965           0.780
       242      2.705           2.715           3.522           3.092           7.942           0.879
       243      2.705           2.713           3.520           3.078           8.635           0.639
       244      2.516           2.527           3.355           2.901           9.423           0.491
       245      2.428           2.442           3.298           2.831           7.769           1.341
       246      2.464           2.468           3.301           2.838           7.329           1.167
       247      2.376           2.380           3.255           2.778           8.360           0.548
       248      2.539           2.547           3.388           2.922           7.328           0.666
       249      2.574           2.575           3.443           2.976           7.227           0.802
       250      2.637           2.644           3.463           3.014           7.571           0.648
       251      2.421           2.430           3.303           2.826           7.552           0.692
       252      2.703           2.722           3.544           3.079           7.868           0.556
       253      2.544           2.561           3.428           2.957           7.514           0.644
       254      2.470           2.479           3.357           2.870           7.400           0.614
       255      2.707           2.720           3.548           3.086           7.553           0.709
       256      2.539           2.550           3.394           2.923           7.310           0.523
       257      2.570           2.581           3.418           2.954           7.723           0.636
       258      2.345           2.353           3.284           2.773           7.714           0.553
       259      2.580           2.588           3.419           2.953           7.181           0.798
       260      2.596           2.611           3.439           2.976           7.451           1.056
       261      2.494           2.510           3.357           2.892           8.265           0.602
       262      2.671           2.685           3.520           3.059           8.693           0.655
       263      2.709           2.722           3.552           3.094           8.549           1.098
       264      2.819           2.829           3.635           3.177           7.880           0.587
       265      2.660           2.680           3.470           3.019           8.370           0.546
       266      2.702           2.723           3.513           3.063           8.497           0.487
       267      2.836           2.847           3.656           3.211           7.788           0.557
       268      2.712           2.719           3.511           3.075           9.022           0.636
       269      2.514           2.528           3.369           2.909           9.420           0.710
       270      2.581           2.591           3.435           2.971           6.521           1.141
       271      2.681           2.688           3.550           3.077           5.675           0.471
       272      2.520           2.530           3.403           2.928           4.961           0.582
       273      2.501           2.513           3.362           2.898           5.540           0.385
       274      2.504           2.512           3.349           2.887           6.839           0.423
       275      2.357           2.363           3.225           2.752           8.881           0.513
       276      2.491           2.504           3.350           2.893           4.625           0.706
       277      2.489           2.512           3.336           2.884           4.259           0.501
       278      2.647           2.665           3.472           3.034           4.799           0.525
       279      2.594           2.613           3.436           2.981           4.341           0.481
       280      2.502           2.516           3.336           2.894           4.452           0.644
       281      2.410           2.427           3.306           2.839           3.583           0.675
       282      2.660           2.681           3.471           3.033           4.402           0.350
       283      2.274           2.296           3.177           2.702           4.669           0.716
       284      2.593           2.608           3.462           2.996           4.513           0.596
       285      2.513           2.531           3.420           2.942           4.511           0.488
       286      2.673           2.699           3.579           3.106           3.990           0.715
       287      2.573           2.588           3.468           2.989           3.778           0.502
       288      2.602           2.615           3.492           3.021           3.724           0.558
       289      2.541           2.553           3.457           2.979           6.848           0.423
       290      2.816           2.830           3.729           3.252           4.909           0.974
       291      2.697           2.713           3.568           3.104           3.681           0.593
       292      2.697           2.715           3.536           3.091           4.150           0.578
       293      2.547           2.562           3.418           2.958           3.934           0.598
       294      2.322           2.341           3.223           2.746           5.680           0.573
       295      2.481           2.503           3.359           2.898           4.104           0.627
       296      2.573           2.595           3.477           2.999           3.918           0.672
       297      2.542           2.562           3.442           2.970           4.166           0.667
       298      2.417           2.436           3.339           2.852           5.270           0.671
       299      2.662           2.680           3.530           3.068           8.189           0.548
       300      2.514           2.532           3.407           2.939           9.345           0.453
       301      2.411           2.426           3.337           2.854           7.670           0.636
       302      2.336           2.354           3.264           2.786           7.621           0.315
       303      2.410           2.419           3.377           2.873           5.302           0.430
       304      2.611           2.630           3.469           3.024           6.732           0.407
       305      2.419           2.440           3.335           2.861           3.819           0.595
       306      2.590           2.603           3.465           3.009           3.623           0.579
       307      2.538           2.550           3.465           2.985           3.823           0.713
       308      2.290           2.302           3.244           2.745           2.936           0.561
       309      2.337           2.358           3.252           2.768           4.701           0.538
       310      2.544           2.561           3.401           2.949           4.738           0.674
       311      2.350           2.369           3.237           2.774           2.935           0.468
       312      2.404           2.420           3.259           2.811           2.032           1.079
       313      2.444           2.464           3.298           2.849           1.424           1.034
       314      2.683           2.702           3.472           3.046           1.818           1.076
       315      2.242           2.258           3.142           2.673           1.966           1.083
       316      2.370           2.381           3.274           2.803           2.104           1.184
       317      2.259           2.275           3.197           2.705           1.962           1.105
       318      2.226           2.242           3.163           2.685           4.125           0.940
       319      2.250           2.266           3.196           2.701           2.573           0.657
       320      2.370           2.385           3.245           2.782           3.006           0.795
       321      2.543           2.559           3.379           2.928           2.963           1.077
       322      2.442           2.453           3.362           2.880           3.194           0.433
       323      2.506           2.522           3.395           2.926           3.140           0.470
       324      2.352           2.369           3.274           2.790           3.107           0.631
       325      2.304           2.321           3.238           2.751           2.894           0.755
       326      2.491           2.504           3.351           2.895           3.083           0.556
       327      2.385           2.410           3.271           2.807           3.024           0.469
       328      2.547           2.563           3.419           2.960           2.629           1.346
       329      2.365           2.382           3.258           2.787           2.447           1.063
       330      2.310           2.326           3.223           2.744           2.557           1.105
       331      2.297           2.309           3.233           2.748           2.704           1.139
       332      2.246           2.266           3.163           2.687           3.200           0.582
       333      2.306           2.323           3.235           2.753           2.689           1.073
       334      2.170           2.185           3.123           2.634           3.546           1.172
       335      2.240           2.251           3.165           2.679           3.002           1.318
       336      2.417           2.427           3.269           2.811           2.097           1.068
       337      2.408           2.423           3.274           2.818           2.671           0.681
       338      2.438           2.455           3.327           2.852           3.332           0.707
       339      2.440           2.453           3.323           2.852           3.751           0.580
       340      2.330           2.343           3.287           2.785           2.729           0.695
       341      2.136           2.154           3.093           2.599           3.433           0.487
       342      2.195           2.218           3.149           2.651           3.479           0.569
       343      2.211           2.230           3.133           2.644           3.047           0.637
       344      2.324           2.341           3.266           2.775           3.175           0.550
       345      2.283           2.303           3.198           2.708           3.084           0.676
       346      2.387           2.401           3.268           2.798           3.230           0.601
       347      2.235           2.245           3.169           2.668           3.353           0.648
       348      2.364           2.379           3.271           2.788           3.479           0.605
       349      2.508           2.518           3.408           2.934           3.247           0.486
       350      2.486           2.502           3.368           2.896           2.815           0.380
       351      2.332           2.353           3.235           2.752           3.132           0.627
       352      2.215           2.232           3.160           2.667           2.871           0.749
       353      2.345           2.362           3.273           2.784           2.993           0.667
       354      2.317           2.334           3.222           2.743           2.974           0.660
       355      2.242           2.260           3.138           2.671           2.366           0.700
       356      2.339           2.354           3.229           2.758           2.905           0.752
       357      2.172           2.185           3.068           2.585           3.013           0.788
       358      2.475           2.488           3.342           2.869           2.755           0.642
       359      2.396           2.420           3.281           2.799           2.874           0.610
       360      2.187           2.208           3.135           2.633           2.891           0.730
       361      2.425           2.437           3.341           2.858           3.866           0.669
       362      2.361           2.381           3.254           2.779           2.887           0.681
       363      2.533           2.548           3.374           2.921           2.856           0.794
       364      2.505           2.520           3.350           2.887           3.762           0.819
       365      2.439           2.455           3.330           2.858           3.133           0.629
       366      2.596           2.610           3.406           2.962           2.867           0.646
       367      2.342           2.349           3.252           2.771           2.854           0.764
       368      2.627           2.637           3.481           3.027           2.416           0.812
       369      2.478           2.488           3.355           2.880           2.660           0.668
       370      2.269           2.276           3.182           2.695           2.869           0.709
       371      2.426           2.435           3.306           2.834           2.734           0.698
       372      2.328           2.336           3.280           2.785           3.272           0.727
       373      2.486           2.489           3.400           2.921           2.741           0.713
       374      2.508           2.508           3.390           2.927           3.038           0.604
       375      2.555           2.561           3.447           2.999           3.283           0.671
       376      2.510           2.519           3.384           2.929           3.397           0.678
       377      2.557           2.568           3.434           2.985           3.393           0.635
       378      2.487           2.498           3.395           2.930           2.631           0.615
       379      2.619           2.634           3.519           3.063           3.460           0.544
       380      2.415           2.427           3.349           2.865           3.223           0.677
       381      2.397           2.414           3.337           2.848           3.417           0.620
       382      2.492           2.508           3.382           2.909           3.554           0.591
       383      2.215           2.228           3.138           2.657           3.156           0.613
       384      2.233           2.252           3.170           2.686           3.091           0.715
       385      2.182           2.201           3.130           2.633           3.251           0.744
       386      1.934           1.953           2.976           2.446           3.119           0.655
       387      2.097           2.114           3.079           2.571           2.838           0.751
       388      2.074           2.084           3.106           2.580           3.212           0.758
       389      2.031           2.044           3.048           2.526           2.835           0.649
       390      2.199           2.212           3.170           2.666           3.328           0.710
       391      2.193           2.207           3.203           2.690           2.569           0.709
       392      1.983           2.001           3.027           2.514           2.776           0.751
       393      2.109           2.128           3.100           2.588           2.657           0.780
       394      2.135           2.147           3.133           2.633           3.422           0.592
       395      2.239           2.259           3.199           2.718           2.933           0.739
       396      2.068           2.080           3.084           2.568           3.404           0.625
       397      2.125           2.141           3.133           2.624           3.487           0.739
       398      2.060           2.063           3.123           2.592           3.967           0.706
       399      2.139           2.145           3.143           2.624           3.020           0.611
       400      2.176           2.179           3.178           2.675           3.051           0.791
       401      2.147           2.152           3.140           2.635           2.925           0.624
       402      2.165           2.173           3.173           2.660           3.091           0.681
       403      2.211           2.220           3.211           2.704           2.956           0.587
       404      2.140           2.155           3.159           2.642           3.464           0.653
       405      2.085           2.104           3.103           2.592           3.310           0.655
       406      2.249           2.268           3.227           2.734           3.220           0.719
       407      2.203           2.215           3.200           2.699           3.400           0.767
       408      2.223           2.238           3.231           2.725           2.883           0.767
       409      2.105           2.125           3.114           2.601           3.016           0.631
       410      2.252           2.269           3.219           2.722           2.938           0.593
       411      2.197           2.216           3.170           2.668           2.791           0.733
       412      2.163           2.180           3.144           2.643           2.967           0.737
       413      2.330           2.343           3.282           2.789           3.098           0.703
       414      2.278           2.286           3.232           2.738           3.053           0.623
       415      2.177           2.194           3.120           2.629           2.928           0.671
       416      2.022           2.036           2.993           2.488           2.994           0.761
       417      2.202           2.212           3.155           2.660           2.940           0.739
       418      2.272           2.285           3.219           2.729           2.841           0.806
       419      2.107           2.128           3.087           2.577           3.358           0.702
       420      2.085           2.102           3.071           2.566           3.181           0.566
       421      2.269           2.287           3.214           2.720           3.236           0.711
       422      2.159           2.174           3.108           2.610           3.246           0.786
       423      2.084           2.103           3.044           2.547           3.668           0.710
       424      2.226           2.222           3.153           2.673           2.897           0.734
       425      2.271           2.282           3.178           2.697           2.963           0.502
       426      2.362           2.364           3.235           2.770           2.734           0.582
       427      2.371           2.378           3.250           2.787           2.672           0.750
       428      2.232           2.244           3.126           2.650           2.475           0.711
       429      2.079           2.087           3.042           2.542           2.689           0.630
       430      2.203           2.213           3.097           2.622           2.831           0.483
       431      2.202           2.217           3.115           2.635           2.561           0.723
       432      2.251           2.266           3.134           2.663           2.554           1.215
       433      2.019           2.026           2.987           2.472           2.767           1.151
       434      2.066           2.072           3.003           2.507           3.745           0.665
       435      2.233           2.239           3.115           2.639           3.492           0.615
       436      2.158           2.169           3.076           2.591           2.524           0.454
       437      2.004           2.013           2.962           2.454           2.893           0.710
       438      2.130           2.135           3.044           2.550           2.853           0.606
       439      2.263           2.273           3.227           2.722           4.024           0.726
       440      2.236           2.248           3.200           2.696           3.028           0.553
       441      2.474           2.486           3.389           2.914           2.478           0.647
       442      2.293           2.307           3.210           2.721           2.770           0.704
       443      2.122           2.134           3.117           2.591           3.166           0.591
       444      2.272           2.290           3.185           2.702           3.127           0.620
       445      2.110           2.122           3.073           2.570           4.010           0.525
       446      2.137           2.146           3.107           2.593           2.602           0.489
       447      2.320           2.324           3.247           2.757           3.680           0.561
       448      2.247           2.246           3.241           2.724           3.773           0.555
       449      1.989           1.998           3.024           2.485           3.355           0.837
       450      2.148           2.151           3.100           2.596           3.056           0.605
       451      2.033           2.038           3.063           2.533           2.910           0.725
       452      1.963           1.972           3.030           2.488           3.137           0.662
       453      2.217           2.219           3.234           2.713           3.462           0.729
       454      2.218           2.228           3.210           2.700           3.504           0.482
       455      2.004           2.013           3.096           2.547           3.750           0.609
       456      2.118           2.125           3.152           2.622           3.360           0.635
       457      2.167           2.178           3.190           2.677           2.784           0.703
       458      2.057           2.060           3.130           2.588           2.829           0.680
       459      1.906           1.912           3.023           2.469           3.099           1.310
       460      1.966           1.978           3.037           2.503           3.694           1.509
       461      2.181           2.198           3.146           2.647           3.023           0.506
       462      1.970           1.983           2.993           2.472           3.554           0.727
       463      2.103           2.109           3.124           2.613           2.989           0.753
       464      2.260           2.275           3.186           2.699           3.870           0.633
       465      2.075           2.088           3.078           2.554           3.395           0.648
       466      2.191           2.198           3.170           2.655           3.071           0.800
       467      2.038           2.049           3.060           2.531           3.654           0.602
       468      2.210           2.224           3.152           2.651           2.639           0.816
       469      1.919           1.927           3.003           2.450           3.548           0.571
       470      2.090           2.099           3.093           2.575           2.446           0.877
       471      1.930           1.939           2.995           2.453           3.452           0.745
       472      2.017           2.022           3.068           2.516           3.764           0.723
       473      2.157           2.163           3.123           2.609           3.472           0.570
       474      2.066           2.070           3.069           2.541           3.239           0.755
       475      2.018           2.026           3.039           2.504           3.343           0.825
       476      2.020           2.029           3.018           2.492           2.706           0.603
       477      1.909           1.918           2.972           2.426           2.183           0.708
       478      1.840           1.851           2.876           2.339           2.470           0.729
       479      2.070           2.081           3.048           2.532           2.665           0.636
       480      2.130           2.140           3.159           2.625           2.579           0.563
       481      2.241           2.245           3.261           2.735           2.738           0.692
       482      2.130           2.131           3.190           2.645           2.733           0.586
       483      2.078           2.084           3.156           2.608           2.938           0.557
       484      2.126           2.128           3.209           2.662           2.687           0.733
       485      2.062           2.065           3.144           2.597           2.878           0.836
       486      2.032           2.042           3.124           2.581           2.635           0.764
       487      2.152           2.156           3.196           2.671           3.460           0.809
       488      2.205           2.207           3.240           2.716           4.098           0.611
       489      2.080           2.082           3.119           2.588           3.027           0.684
       490      2.091           2.098           3.131           2.589           3.259           0.630
       491      2.029           2.031           3.089           2.541           3.053           0.567
       492      2.082           2.093           3.098           2.565           2.712           0.711
       493      2.081           2.093           3.099           2.573           2.638           0.669
       494      2.245           2.257           3.257           2.732           3.184           0.661
       495      2.100           2.117           3.127           2.610           3.071           0.754
       496      1.922           1.944           3.038           2.475           2.859           0.723
       497      2.270           2.292           3.231           2.729           4.250           0.585
       498      2.326           2.347           3.290           2.787           3.817           0.815
       499      2.092           2.104           3.111           2.587           3.494           0.581
       500      2.299           2.305           3.291           2.775           3.267           0.862
       501      2.255           2.257           3.222           2.716           3.281           0.758
       502      2.142           2.143           3.147           2.624           3.484           0.734
       503      2.165           2.174           3.198           2.674           3.484           0.772
       504      2.171           2.181           3.216           2.696           3.115           0.655
       505      2.182           2.190           3.229           2.700           2.970           0.897
       506      2.231           2.241           3.268           2.744           3.040           0.615
       507      2.171           2.174           3.201           2.669           3.604           0.574
       508      2.029           2.037           3.115           2.566           2.841           0.549
       509      2.095           2.103           3.146           2.626           2.746           0.695
       510      2.206           2.216           3.199           2.693           3.262           0.670
       511      2.207           2.212           3.160           2.660           3.252           0.743
       512      2.054           2.056           3.054           2.525           3.429           0.708
       513      2.147           2.159           3.107           2.606           2.690           0.748
       514      2.064           2.080           3.062           2.543           2.643           0.523
       515      1.949           1.963           2.992           2.458           3.172           0.805
       516      2.241           2.253           3.196           2.693           3.258           0.591
       517      2.136           2.142           3.103           2.591           3.304           0.684
       518      2.114           2.136           3.066           2.573           3.035           0.697
       519      2.109           2.117           3.126           2.605           3.477           0.585
       520      2.133           2.144           3.118           2.609           2.416           0.584
       521      2.453           2.458           3.334           2.860           3.960           0.561
       522      2.018           2.025           3.030           2.494           3.223           0.789
       523      2.079           2.083           3.080           2.556           2.809           0.686
       524      2.168           2.176           3.150           2.643           2.816           0.635
       525      2.171           2.178           3.144           2.638           2.836           0.740
       526      2.144           2.143           3.120           2.604           2.786           0.705
       527      2.095           2.101           3.060           2.552           2.694           0.742
       528      2.139           2.147           3.083           2.575           2.788           0.551
       529      2.077           2.088           3.051           2.534           2.928           0.826
       530      2.022           2.032           2.982           2.472           2.985           0.705
       531      2.100           2.112           3.040           2.535           3.519           0.777
       532      2.046           2.048           3.071           2.533           2.703           0.652
       533      1.985           1.991           3.001           2.475           2.683           0.614
       534      2.110           2.118           3.121           2.598           2.763           0.496
       535      2.040           2.052           3.081           2.551           3.036           0.641
       536      2.099           2.106           3.065           2.558           2.751           0.623
       537      1.922           1.934           2.962           2.417           2.479           0.885
       538      2.177           2.181           3.148           2.639           3.037           0.759
       539      2.107           2.111           3.106           2.588           3.236           0.807
       540      1.970           1.972           2.988           2.459           3.267           0.865
       541      1.929           1.939           2.975           2.439           3.163           0.795
       542      2.093           2.098           3.080           2.568           3.177           0.596
       543      1.881           1.894           2.990           2.430           2.834           0.472
       544      1.870           1.884           2.923           2.385           2.828           0.776
       545      1.821           1.828           2.920           2.361           3.339           0.680
       546      2.204           2.216           3.151           2.660           2.711           0.704
       547      1.890           1.895           2.963           2.423           3.002           0.749
       548      1.862           1.873           2.919           2.376           3.178           0.611
       549      1.883           1.892           2.896           2.378           3.457           0.739
       550      2.013           2.021           3.043           2.515           3.311           0.752
       551      1.911           1.917           2.966           2.439           3.388           0.774
       552      1.874           1.881           2.941           2.403           3.364           0.728
       553      1.862           1.874           2.917           2.385           3.339           0.720
       554      1.918           1.929           2.910           2.400           3.023           0.734
       555      1.870           1.880           2.930           2.393           2.745           0.719
       556      1.927           1.937           2.948           2.437           2.627           0.669
       557      1.688           1.700           2.777           2.225           3.096           0.757
       558      2.040           2.043           3.062           2.540           3.371           0.689
       559      1.882           1.893           2.946           2.415           2.817           0.737
       560      1.969           1.975           3.030           2.488           2.924           0.705
       561      2.100           2.110           3.104           2.591           2.143           0.756
       562      2.192           2.201           3.157           2.666           2.929           0.896
       563      1.969           1.977           2.980           2.465           2.952           0.573
       564      1.944           1.954           2.988           2.454           4.101           0.398
       565      2.118           2.123           3.091           2.585           2.731           0.726
       566      2.051           2.047           3.086           2.547           2.934           0.698
       567      1.865           1.874           2.941           2.384           2.949           0.538
       568      1.867           1.873           2.980           2.421           2.402           0.674
       569      1.948           1.960           2.994           2.460           2.793           0.678
       570      1.870           1.880           2.948           2.387           2.612           0.890
       571      1.848           1.859           2.916           2.369           2.367           0.647
       572      2.037           2.045           3.059           2.532           3.339           0.474
       573      2.060           2.069           3.078           2.560           3.132           0.631
       574      2.192           2.190           3.184           2.670           3.244           0.689
       575      2.075           2.073           3.124           2.578           2.864           0.614
       576      2.198           2.200           3.163           2.658           3.456           0.726
       577      2.151           2.149           3.181           2.650           3.457           0.729
       578      2.118           2.130           3.160           2.630           3.574           0.733
       579      2.144           2.153           3.164           2.645           3.016           0.666
       580      2.166           2.175           3.174           2.658           3.120           0.757
       581      2.205           2.215           3.201           2.684           2.800           0.664
       582      2.347           2.354           3.343           2.842           2.860           0.525
       583      2.161           2.162           3.205           2.668           2.355           0.571
       584      2.074           2.081           3.157           2.612           3.159           0.686
       585      1.988           1.989           3.074           2.520           3.089           0.683
       586      2.148           2.150           3.185           2.657           2.918           0.759
       587      2.024           2.034           3.075           2.542           3.440           0.732
       588      2.252           2.253           3.221           2.709           2.107           0.654
       589      2.135           2.136           3.181           2.643           3.156           0.682
       590      2.170           2.168           3.226           2.681           2.947           0.781
       591      2.149           2.158           3.210           2.672           3.197           0.705
       592      2.127           2.133           3.176           2.635           2.806           0.748
       593      2.281           2.282           3.304           2.781           2.802           0.740
       594      2.318           2.325           3.321           2.803           2.999           0.666
       595      2.014           2.021           3.072           2.523           2.421           0.640
       596      2.153           2.157           3.221           2.685           2.910           0.455
       597      2.091           2.095           3.169           2.623           2.804           0.796
       598      2.086           2.088           3.142           2.601           3.158           0.672
       599      1.922           1.938           2.987           2.441           3.020           0.645
       600      2.208           2.215           3.218           2.681           2.861           0.828
       601      2.136           2.148           3.197           2.653           2.779           0.698
       602      1.907           1.919           3.042           2.477           2.754           0.637
       603      2.013           2.025           3.109           2.564           2.729           0.744
       604      2.202           2.221           3.256           2.726           3.146           0.462
       605      1.888           1.906           3.046           2.470           2.463           0.583
       606      1.959           1.984           3.076           2.516           3.068           0.644
       607      2.189           2.209           3.254           2.714           2.612           0.764
       608      2.084           2.099           3.141           2.605           3.139           0.688
       609      1.985           2.005           3.129           2.549           3.236           0.775
       610      2.096           2.118           3.177           2.629           3.572           0.747
       611      2.108           2.127           3.173           2.632           2.726           0.755
       612      2.114           2.133           3.118           2.599           2.459           0.742
       613      2.237           2.254           3.216           2.707           3.869           0.668
       614      2.030           2.054           3.078           2.541           3.599           0.872
       615      2.123           2.135           3.176           2.635           3.293           0.684
       616      2.068           2.087           3.135           2.590           2.265           0.561
       617      1.922           1.941           3.036           2.466           2.720           0.535
       618      1.935           1.941           3.089           2.504           2.077           0.697
       619      2.029           2.041           3.096           2.547           2.073           0.685
       620      1.893           1.911           3.026           2.446           2.363           0.687
       621      1.893           1.911           3.030           2.451           4.118           0.485
       622      1.949           1.969           3.050           2.480           2.304           0.713
       623      1.893           1.907           3.053           2.465           2.308           0.813
       624      1.891           1.899           3.026           2.440           2.661           0.682
       625      1.982           1.988           3.092           2.529           2.549           0.594
       626      1.963           1.974           3.090           2.527           2.789           0.670
       627      2.114           2.127           3.179           2.633           2.141           0.626
       628      1.871           1.884           3.037           2.449           2.529           0.668
       629      1.912           1.923           3.025           2.458           3.768           0.680
       630      2.151           2.162           3.207           2.648           3.128           0.693
       631      2.152           2.164           3.211           2.665           2.356           0.546
       632      2.172           2.181           3.234           2.683           2.556           0.457
       633      2.080           2.082           3.200           2.627           2.737           0.703
       634      2.300           2.297           3.298           2.777           2.983           0.651
       635      2.441           2.450           3.399           2.891           2.894           0.695
       636      2.229           2.233           3.239           2.716           2.392           0.571
       637      2.252           2.261           3.220           2.711           2.579           0.694
       638      2.021           2.019           3.106           2.549           2.167           0.763
       639      2.159           2.175           3.168           2.643           2.311           0.926
       640      2.091           2.097           3.121           2.584           2.719           0.577
       641      2.026           2.038           3.071           2.530           3.022           0.716
       642      1.871           1.885           2.972           2.413           3.276           0.640
       643      2.023           2.034           3.100           2.554           2.329           0.578
       644      2.033           2.047           3.086           2.548           3.259           0.622
       645      2.077           2.086           3.137           2.594           2.869           0.693
       646      2.303           2.304           3.317           2.788           2.690           0.436
       647      2.145           2.151           3.222           2.672           3.472           0.621
       648      2.294           2.301           3.322           2.782           2.975           0.602
       649      2.251           2.255           3.261           2.724           2.997           0.677
       650      2.082           2.083           3.170           2.606           2.959           0.554
       651      2.185           2.192           3.260           2.704           3.087           0.685
       652      2.242           2.246           3.258           2.730           3.315           0.671
       653      2.098           2.101           3.159           2.609           2.824           0.712
       654      2.038           2.054           3.104           2.558           3.027           0.790
       655      2.055           2.067           3.110           2.557           2.938           0.530
       656      2.069           2.086           3.154           2.592           3.233           0.639
       657      2.171           2.185           3.181           2.655           2.944           0.552
       658      2.105           2.116           3.149           2.609           2.943           0.670
       659      2.214           2.222           3.200           2.678           2.984           0.587
       660      2.046           2.055           3.090           2.554           2.754           0.575
       661      2.210           2.225           3.224           2.691           2.862           0.454
       662      1.991           1.996           3.049           2.487           2.570           0.652
       663      2.083           2.090           3.149           2.591           2.926           0.609
       664      2.158           2.164           3.150           2.622           3.067           0.609
       665      1.914           1.930           3.008           2.454           2.528           0.676
       666      2.218           2.238           3.204           2.685           3.002           0.625
       667      2.060           2.070           3.045           2.511           2.947           0.665
       668      2.139           2.144           3.164           2.618           2.919           0.639
       669      2.053           2.074           3.063           2.531           3.091           0.757
       670      2.103           2.116           3.110           2.586           3.565           0.718
       671      2.143           2.156           3.145           2.618           3.141           0.639
       672      2.030           2.041           3.077           2.534           3.340           0.637
       673      2.048           2.072           3.061           2.533           2.930           0.605
       674      2.132           2.154           3.186           2.654           3.227           0.774
       675      2.031           2.042           3.126           2.560           3.130           0.561
       676      2.085           2.095           3.117           2.578           2.940           0.488
       677      2.102           2.114           3.146           2.610           2.616           0.613
       678      2.209           2.225           3.171           2.662           2.605           0.533
       679      2.242           2.255           3.293           2.746           3.102           0.742
       680      2.227           2.243           3.264           2.723           2.864           0.654
       681      2.072           2.083           3.160           2.590           3.071           0.636
       682      2.063           2.072           3.133           2.574           2.667           0.699
       683      2.112           2.118           3.154           2.599           2.742           0.665
       684      2.045           2.060           3.105           2.548           2.616           0.616
       685      2.064           2.076           3.140           2.583           2.475           0.706
       686      2.053           2.073           3.138           2.575           2.875           0.599
       687      2.066           2.087           3.159           2.602           2.873           0.620
       688      2.217           2.238           3.215           2.698           3.020           0.707
       689      2.060           2.070           3.130           2.573           2.362           0.602
       690      1.996           2.015           3.099           2.527           3.024           0.602
       691      2.125           2.152           3.187           2.630           2.789           0.641
       692      2.010           2.028           3.091           2.537           3.064           0.399
       693      2.025           2.050           3.136           2.573           3.147           0.672
       694      2.039           2.065           3.156           2.587           2.579           0.381
       695      2.141           2.165           3.254           2.705           2.576           0.562
       696      2.150           2.172           3.244           2.698           3.001           0.501
       697      2.147           2.171           3.216           2.676           2.941           0.619
       698      2.122           2.133           3.228           2.664           2.431           0.583
       699      2.120           2.142           3.199           2.647           3.384           0.650
       700      2.202           2.217           3.299           2.740           2.840           0.584
       701      2.029           2.048           3.133           2.566           2.344           0.522
       702      2.181           2.200           3.259           2.708           3.429           0.566
       703      2.074           2.088           3.191           2.622           3.049           0.603
       704      2.131           2.149           3.231           2.666           3.188           0.697
       705      1.994           2.018           3.139           2.551           2.631           0.514
       706      2.191           2.207           3.278           2.711           2.826           0.642
       707      2.024           2.050           3.111           2.555           2.680           0.621
       708      2.129           2.149           3.227           2.673           3.379           0.557
       709      2.004           2.016           3.123           2.553           2.491           0.598
       710      2.170           2.183           3.230           2.683           2.701           0.624
       711      2.151           2.169           3.206           2.670           2.579           0.585
       712      2.082           2.094           3.160           2.608           3.218           0.734
       713      2.207           2.221           3.244           2.714           2.246           0.767
       714      2.150           2.163           3.186           2.647           2.267           0.590
       715      2.138           2.156           3.147           2.616           2.749           0.694
       716      2.059           2.072           3.114           2.570           2.508           0.628
       717      2.217           2.230           3.223           2.698           2.755           0.650
       718      2.153           2.162           3.158           2.628           2.871           0.645
       719      2.082           2.092           3.175           2.622           2.662           0.404
       720      2.129           2.128           3.200           2.657           2.365           0.615
       721      2.105           2.116           3.174           2.625           2.540           0.690
       722      2.141           2.153           3.185           2.646           2.200           0.579
       723      2.132           2.150           3.184           2.638           2.342           0.585
       724      2.207           2.220           3.220           2.693           2.673           0.564
       725      2.151           2.170           3.205           2.671           2.454           0.568
       726      1.927           1.948           3.061           2.491           2.190           0.609
       727      2.076           2.093           3.204           2.640           2.803           0.595
       728      2.037           2.056           3.164           2.596           2.338           0.721
       729      2.206           2.221           3.280           2.742           2.690           0.702
       730      1.978           1.998           3.137           2.561           2.616           0.620
       731      2.022           2.036           3.156           2.584           2.560           0.747
       732      2.187           2.206           3.243           2.703           2.865           0.414
       733      2.055           2.074           3.163           2.604           2.531           0.739
       734      2.242           2.261           3.315           2.769           2.897           0.735
       735      1.974           2.000           3.105           2.537           2.741           0.716
       736      1.988           2.008           3.124           2.543           2.469           0.481
       737      2.067           2.091           3.169           2.615           2.849           0.658
       738      2.045           2.060           3.161           2.600           2.114           0.583
       739      2.086           2.104           3.183           2.627           2.336           0.466
       740      2.219           2.239           3.286           2.747           2.615           0.637
       741      2.213           2.227           3.275           2.721           2.069           0.516
       742      2.069           2.088           3.189           2.622           2.563           0.747
       743      2.213           2.220           3.293           2.755           2.389           0.492
       744      2.305           2.317           3.338           2.806           3.029           0.565
       745      2.176           2.192           3.264           2.714           2.915           0.430
       746      2.158           2.170           3.216           2.676           2.792           0.725
       747      2.202           2.221           3.256           2.716           2.819           0.644
       748      1.975           1.991           3.110           2.539           2.498           0.560
       749      2.110           2.125           3.193           2.648           3.297           0.492
       750      2.034           2.051           3.140           2.585           2.241           0.664
       751      1.951           1.967           3.103           2.523           2.546           0.607
       752      1.957           1.983           3.085           2.521           2.864           0.812
       753      2.385           2.396           3.391           2.881           2.874           0.682
       754      2.215           2.230           3.295           2.755           2.511           0.658
       755      2.128           2.140           3.227           2.681           2.683           0.560
       756      2.139           2.146           3.286           2.718           2.345           0.524
       757      1.989           2.002           3.165           2.581           2.870           0.484
       758      2.241           2.244           3.333           2.783           2.771           0.682
       759      1.960           1.975           3.129           2.547           2.959           0.640
       760      2.155           2.172           3.274           2.717           2.711           0.677
       761      2.222           2.240           3.319           2.764           2.489           0.639
       762      2.102           2.125           3.219           2.664           2.690           0.630
       763      2.043           2.052           3.197           2.622           2.100           0.553
       764      2.089           2.108           3.185           2.637           2.190           0.508
       765      2.118           2.127           3.222           2.663           2.134           0.606
       766      2.080           2.095           3.169           2.615           2.498           0.625
       767      2.080           2.102           3.195           2.634           1.813           0.553
       768      1.971           1.994           3.159           2.574           2.583           0.644
       769      2.124           2.142           3.244           2.684           2.956           0.630
       770      2.093           2.112           3.178           2.627           2.471           0.687
       771      2.060           2.080           3.164           2.612           2.628           0.650
       772      2.162           2.169           3.236           2.697           2.461           0.632
       773      2.289           2.304           3.335           2.803           2.542           0.672
       774      2.048           2.065           3.148           2.598           2.860           0.662
       775      2.181           2.197           3.228           2.689           2.973           0.596
       776      2.208           2.223           3.260           2.722           2.471           0.688
       777      2.154           2.177           3.264           2.713           2.403           0.542
       778      2.295           2.315           3.318           2.786           2.613           0.613
       779      2.159           2.182           3.261           2.707           2.466           0.625
       780      2.212           2.216           3.293           2.748           2.326           0.541
       781      2.279           2.294           3.336           2.799           2.470           0.651
       782      2.264           2.279           3.316           2.784           2.540           0.616
       783      2.166           2.183           3.251           2.712           2.594           0.710
       784      2.150           2.161           3.249           2.691           2.452           0.625
       785      2.234           2.249           3.289           2.756           2.599           0.570
       786      2.214           2.224           3.326           2.782           2.410           0.591
       787      2.157           2.180           3.247           2.698           2.453           0.656
       788      2.230           2.246           3.310           2.766           1.897           0.488
       789      2.248           2.260           3.315           2.770           2.787           0.626
       790      2.207           2.216           3.267           2.728           2.314           0.620
       791      2.040           2.055           3.168           2.602           2.493           0.663
       792      2.141           2.153           3.279           2.719           2.131           0.572
       793      2.241           2.255           3.312           2.761           2.400           0.608
       794      2.148           2.167           3.214           2.672           2.470           0.586
       795      2.208           2.214           3.259           2.732           3.343           0.615
       796      2.133           2.147           3.219           2.674           2.251           0.553
       797      2.269           2.290           3.311           2.774           2.696           0.786
       798      2.266           2.287           3.312           2.781           2.417           0.685
       799      2.127           2.143           3.243           2.690           2.614           0.586
       800      2.106           2.127           3.174           2.637           2.748           0.578
       801      2.070           2.091           3.145           2.600           2.327           0.713
       802      2.141           2.165           3.210           2.669           2.795           0.589
       803      2.311           2.328           3.330           2.802           2.601           0.652
       804      2.346           2.366           3.356           2.843           2.457           0.506
       805      2.169           2.191           3.222           2.687           2.631           0.674
       806      2.080           2.096           3.153           2.607           2.382           0.699
       807      2.206           2.221           3.254           2.722           2.784           0.770
       808      2.019           2.046           3.133           2.580           2.958           0.589
       809      2.158           2.176           3.216           2.687           2.554           0.616
       810      2.154           2.172           3.221           2.690           2.594           0.641
       811      2.293           2.307           3.352           2.824           2.269           0.553
       812      2.150           2.167           3.239           2.696           1.955           0.580
       813      2.163           2.179           3.242           2.694           1.968           0.555
       814      2.121           2.137           3.192           2.653           2.645           0.569
       815      2.229           2.247           3.284           2.753           2.392           0.714
       816      2.177           2.198           3.253           2.714           1.752           0.557
       817      2.042           2.065           3.120           2.571           3.308           0.580
       818      2.111           2.132           3.201           2.647           2.452           0.598
       819      2.173           2.194           3.239           2.700           2.766           0.834
       820      2.235           2.251           3.255           2.730           2.510           0.646
       821      2.036           2.061           3.125           2.571           2.226           0.608
       822      2.105           2.120           3.195           2.642           2.736           0.621
       823      2.235           2.252           3.260           2.732           2.189           0.686
       824      2.266           2.278           3.310           2.768           2.183           0.542
       825      2.161           2.175           3.207           2.661           2.520           0.657
       826      2.303           2.314           3.353           2.813           2.039           0.625
       827      2.342           2.355           3.358           2.829           2.828           0.659
       828      2.130           2.145           3.185           2.633           2.588           0.643
       829      2.281           2.295           3.293           2.761           2.822           0.608
       830      2.198           2.211           3.253           2.701           2.728           0.608
       831      2.105           2.117           3.196           2.628           2.708           0.617
       832      2.135           2.146           3.190           2.636           2.674           0.601
       833      2.089           2.109           3.135           2.589           2.845           0.651
       834      2.162           2.179           3.211           2.663           2.855           0.546
       835      2.242           2.253           3.253           2.712           2.659           0.627
       836      2.125           2.144           3.154           2.606           2.729           0.715
       837      2.104           2.114           3.174           2.621           2.757           0.602
       838      2.065           2.078           3.095           2.548           2.203           0.604
       839      2.185           2.204           3.203           2.664           2.522           0.651
       840      2.032           2.047           3.089           2.540           2.001           0.467
       841      2.145           2.168           3.146           2.614           2.233           0.559
       842      2.090           2.102           3.139           2.585           2.591           0.701
       843      1.951           1.973           3.038           2.484           2.402           0.590
       844      1.967           1.987           3.093           2.519           2.356           0.681
       845      1.972           1.985           3.072           2.502           2.690           0.496
       846      2.092           2.106           3.164           2.622           2.659           0.661
       847      2.298           2.315           3.293           2.766           2.882           0.690
       848      2.237           2.253           3.279           2.739           2.765           0.545
       849      2.081           2.098           3.147           2.600           2.475           0.486
       850      2.136           2.147           3.241           2.678           2.798           0.622
       851      2.181           2.195           3.228           2.688           2.768           0.711
       852      2.073           2.089           3.118           2.574           2.596           0.669
       853      1.940           1.954           3.047           2.481           3.096           0.596
       854      2.111           2.122           3.142           2.598           2.443           0.591
       855      2.104           2.107           3.161           2.608           2.050           0.537
       856      2.154           2.169           3.184           2.644           2.736           0.570
       857      2.024           2.045           3.060           2.515           2.463           0.612
       858      1.985           2.000           3.053           2.485           2.717           0.641
       859      2.024           2.044           3.131           2.563           2.694           0.533
       860      1.983           2.007           3.061           2.502           2.626           0.611
       861      2.265           2.289           3.274           2.749           2.830           0.459
       862      2.006           2.021           3.085           2.531           2.247           0.593
       863      2.213           2.227           3.207           2.681           2.704           0.530
       864      2.235           2.252           3.247           2.725           3.356           0.655
       865      2.210           2.222           3.212           2.692           2.800           0.791
       866      2.251           2.261           3.275           2.745           3.183           0.631
       867      2.239           2.251           3.242           2.719           2.797           0.585
       868      2.058           2.076           3.131           2.583           2.864           0.698
       869      2.167           2.181           3.204           2.669           2.492           0.591
       870      2.251           2.262           3.280           2.745           2.799           0.614
       871      2.166           2.183           3.225           2.685           3.097           0.580
       872      2.038           2.055           3.136           2.577           2.919           0.613
       873      2.152           2.161           3.161           2.640           3.018           0.550
       874      2.083           2.099           3.149           2.594           3.207           0.585
       875      2.083           2.098           3.180           2.621           2.554           0.645
       876      2.237           2.246           3.281           2.744           2.975           0.362
       877      2.299           2.306           3.301           2.768           3.086           0.508
       878      2.187           2.199           3.211           2.673           2.605           0.555
       879      2.067           2.080           3.159           2.601           3.005           0.558
       880      2.176           2.187           3.195           2.665           3.369           0.714
       881      2.389           2.397           3.348           2.841           2.453           0.574
       882      2.258           2.267           3.274           2.746           2.489           0.495
       883      2.171           2.178           3.209           2.676           2.751           0.483
       884      2.149           2.164           3.181           2.645           2.809           0.540
       885      2.220           2.229           3.259           2.720           2.772           0.675
       886      2.006           2.016           3.067           2.504           2.858           0.784
       887      2.169           2.183           3.204           2.657           2.546           0.598
       888      2.107           2.122           3.147           2.604           2.454           0.539
       889      2.149           2.162           3.234           2.672           2.684           0.642
       890      2.249           2.263           3.259           2.736           2.673           0.615
       891      2.279           2.288           3.311           2.771           3.115           0.598
       892      2.159           2.173           3.253           2.685           2.475           0.690
       893      2.385           2.390           3.390           2.865           2.266           0.616
       894      2.243           2.255           3.343           2.784           2.612           0.577
       895      2.212           2.224           3.254           2.718           2.740           0.471
       896      2.273           2.284           3.289           2.761           2.723           0.535
       897      2.466           2.480           3.443           2.936           2.498           0.496
       898      2.222           2.245           3.227           2.706           4.222           0.417
       899      2.174           2.199           3.211           2.672           3.199           0.734
       900      2.140           2.152           3.219           2.670           2.778           0.635
       901      2.163           2.179           3.253           2.700           3.097           0.545
       902      2.372           2.383           3.358           2.844           2.845           0.564
       903      2.478           2.483           3.456           2.939           2.940           0.582
       904      2.444           2.446           3.435           2.916           3.285           0.517
       905      2.415           2.423           3.396           2.887           3.368           0.612
       906      2.382           2.394           3.395           2.866           3.075           0.640
       907      2.371           2.388           3.399           2.866           3.016           0.534
       908      2.339           2.346           3.394           2.844           2.962           0.569
       909      2.355           2.367           3.364           2.840           2.889           0.796
       910      2.430           2.446           3.444           2.917           3.284           0.372
       911      2.407           2.419           3.396           2.880           2.697           0.560
       912      2.253           2.267           3.301           2.764           3.885           0.421
       913      2.326           2.344           3.362           2.827           2.925           0.664
       914      2.168           2.185           3.269           2.710           2.614           0.689
       915      2.385           2.392           3.417           2.889           3.202           0.668
       916      2.355           2.377           3.368           2.852           2.943           0.611
       917      2.257           2.268           3.280           2.744           2.763           0.641
       918      2.393           2.409           3.400           2.884           3.286           0.834
       919      2.286           2.304           3.327           2.785           2.361           0.643
       920      2.170           2.192           3.213           2.674           2.764           0.702
       921      2.108           2.121           3.174           2.620           2.728           0.628
       922      2.124           2.146           3.164           2.621           3.172           0.576
       923      2.269           2.286           3.287           2.755           2.557           0.508
       924      2.317           2.339           3.292           2.775           3.003           0.534
       925      2.164           2.184           3.225           2.677           2.639           0.552
       926      2.386           2.400           3.381           2.860           2.790           0.585
       927      2.104           2.120           3.168           2.619           3.126           0.509
       928      2.188           2.207           3.224           2.681           2.786           0.622
       929      2.542           2.567           3.504           3.001           2.666           0.715
       930      2.290           2.316           3.297           2.772           3.059           0.439
       931      2.414           2.428           3.406           2.889           3.036           0.575
       932      2.451           2.459           3.471           2.942           2.728           0.512
       933      2.385           2.395           3.390           2.861           3.113           0.509
       934      2.428           2.432           3.441           2.915           3.189           0.653
       935      2.907           2.915           3.857           3.357           3.261           0.571
       936      2.628           2.641           3.616           3.098           3.383           0.750
       937      2.451           2.462           3.467           2.926           2.952           0.626
       938      2.694           2.703           3.695           3.166           3.070           0.676
       939      2.611           2.620           3.568           3.065           2.943           0.608
       940      2.323           2.343           3.374           2.826           3.216           0.664
       941      2.284           2.302           3.351           2.795           2.736           0.496
       942      2.295           2.319           3.326           2.800           2.798           0.653
       943      2.225           2.237           3.312           2.757           2.995           0.551
       944      2.323           2.332           3.379           2.834           2.716           0.579
       945      2.309           2.317           3.402           2.836           3.135           0.639
       946      2.361           2.370           3.410           2.864           3.161           0.643
       947      2.401           2.417           3.447           2.917           2.843           0.642
       948      2.379           2.395           3.432           2.889           3.181           0.579
       949      2.368           2.379           3.421           2.881           2.617           0.551
       950      2.372           2.380           3.431           2.893           2.869           0.596
       951      2.439           2.453           3.470           2.933           2.965           0.648
       952      2.526           2.537           3.555           3.018           2.543           0.448
       953      2.409           2.411           3.447           2.907           3.521           0.620
       954      2.429           2.444           3.448           2.920           3.143           0.671
       955      2.561           2.570           3.570           3.050           3.138           0.521
       956      2.374           2.386           3.429           2.875           2.711           0.643
       957      2.382           2.392           3.433           2.881           2.559           0.616
       958      2.436           2.449           3.424           2.894           3.543           0.580
       959      2.580           2.587           3.554           3.027           2.524           0.709
       960      2.388           2.404           3.405           2.868           3.088           0.581
       961      2.351           2.366           3.362           2.829           2.472           0.561
       962      2.435           2.444           3.430           2.911           3.105           0.642
       963      2.429           2.434           3.452           2.915           4.433           0.495
       964      2.330           2.335           3.383           2.838           3.143           0.648
       965      2.294           2.303           3.357           2.801           2.437           0.673
       966      2.360           2.365           3.447           2.886           3.869           0.754
       967      2.240           2.247           3.357           2.788           3.548           0.726
       968      2.306           2.310           3.391           2.821           3.028           0.632
       969      2.232           2.233           3.328           2.765           2.906           0.565
       970      2.409           2.407           3.470           2.909           3.244           0.781
       971      2.345           2.355           3.435           2.877           3.296           0.641
       972      2.269           2.271           3.400           2.825           3.202           0.547
       973      2.265           2.269           3.349           2.789           3.142           0.773
       974      2.226           2.236           3.362           2.786           3.334           0.642
       975      2.293           2.303           3.386           2.836           2.504           0.727
       976      2.203           2.211           3.310           2.756           2.901           0.646
       977      2.216           2.218           3.327           2.757           3.511           0.652
       978      2.208           2.221           3.310           2.749           2.822           0.438
       979      2.218           2.221           3.324           2.756           2.665           0.759
       980      2.018           2.036           3.163           2.580           3.164           0.667
       981      2.248           2.259           3.284           2.741           3.318           0.247
       982      2.284           2.299           3.345           2.795           3.752           0.456
       983      2.442           2.452           3.462           2.933           2.717           0.446
       984      2.421           2.435           3.450           2.917           3.113           0.636
       985      2.369           2.379           3.431           2.878           3.077           0.655
       986      2.199           2.206           3.275           2.719           2.820           0.487
       987      2.305           2.311           3.343           2.802           2.991           0.610
       988      2.385           2.390           3.413           2.868           2.298           0.752
       989      2.553           2.567           3.531           3.011           2.692           0.769
       990      2.294           2.306           3.346           2.783           3.164           0.397
       991      2.340           2.348           3.419           2.854           3.130           0.502
       992      2.220           2.232           3.331           2.749           2.899           0.523
       993      2.344           2.357           3.397           2.841           3.229           0.703
       994      2.382           2.392           3.436           2.881           2.717           0.633
       995      2.186           2.197           3.332           2.742           3.284           0.676
       996      2.232           2.250           3.344           2.765           2.858           0.671
       997      2.257           2.268           3.362           2.794           2.259           0.692
       998      2.088           2.093           3.248           2.664           2.946           0.730
       999      2.235           2.241           3.336           2.773           2.793           0.691
      1000      2.098           2.112           3.266           2.682           2.770           0.649
