# Supplementary material for: Computational discovery of natural inhibitors targeting enterovirus D68 3C protease using molecular docking pharmacokinetics and dynamics simulations
Source: Sci Rep. 2025 Mar 31;15:11015. doi: 10.1038/s41598-025-95163-y (PMC11958634; doi:10.1038/s41598-025-95163-y)
Supplement: Supplementary file 1 — Supplementary Information 1. [file 41598_2025_95163_MOESM1_ESM.zip › MDS-100-results/MDS-100-results/data1/raw-data/PL-Contacts_HBond.dat]

  # Frame#   Residue#      Chain    ResName   AtomName  LigandFragment  LigandAtomName 
         0        547          A        ASN        OD1        L-FRAG_0           H7578 
         0        473          A        THR          O        L-FRAG_0           H7579 
         0        497          A        ARG       1HH2        L-FRAG_0           O7576 
         1        477          A        GLU        OE1        L-FRAG_0           H7579 
         2         59          A        ARG       1HH2        L-FRAG_0           O7577 
         2        500          A        TYR         HH        L-FRAG_0           O7573 
         3         59          A        ARG       1HH2        L-FRAG_0           O7577 
         4        650          A        TYR         OH        L-FRAG_0           H7578 
         4         59          A        ARG       1HH2        L-FRAG_0           O7577 
         5        650          A        TYR         OH        L-FRAG_0           H7578 
         5         59          A        ARG       1HH2        L-FRAG_0           O7577 
         6         59          A        ARG       1HH2        L-FRAG_0           O7577 
         6        500          A        TYR         HH        L-FRAG_0           O7573 
         7         59          A        ARG       1HH2        L-FRAG_0           O7577 
         7        650          A        TYR         HH        L-FRAG_0           O7576 
         8        650          A        TYR         OH        L-FRAG_0           H7578 
         8         59          A        ARG       1HH2        L-FRAG_0           O7577 
         8        500          A        TYR         HH        L-FRAG_0           O7573 
         9         59          A        ARG       1HH2        L-FRAG_0           O7577 
         9        500          A        TYR         HH        L-FRAG_0           O7573 
        10         59          A        ARG       1HH2        L-FRAG_0           O7577 
        10        500          A        TYR         HH        L-FRAG_0           O7573 
        10        650          A        TYR         HH        L-FRAG_0           O7576 
        11         59          A        ARG       1HH2        L-FRAG_0           O7577 
        11        500          A        TYR         HH        L-FRAG_0           O7573 
        12         59          A        ARG       1HH2        L-FRAG_0           O7577 
        12        500          A        TYR         HH        L-FRAG_0           O7573 
        13         59          A        ARG       1HH2        L-FRAG_0           O7577 
        14         59          A        ARG       1HH2        L-FRAG_0           O7577 
        14        500          A        TYR         HH        L-FRAG_0           O7573 
        15         59          A        ARG       1HH2        L-FRAG_0           O7577 
        15        248          A        LYS        HZ2        L-FRAG_0           O7575 
        16        649          A        GLU        OE1        L-FRAG_0           H7578 
        16         59          A        ARG       1HH2        L-FRAG_0           O7577 
        17        649          A        GLU        OE1        L-FRAG_0           H7578 
        17         59          A        ARG       1HH2        L-FRAG_0           O7577 
        18        649          A        GLU        OE1        L-FRAG_0           H7578 
        18         59          A        ARG       1HH2        L-FRAG_0           O7577 
        18        500          A        TYR         HH        L-FRAG_0           O7573 
        18        547          A        ASN       1HD2        L-FRAG_0           O7575 
        19        649          A        GLU        OE2        L-FRAG_0           H7578 
        19         59          A        ARG       1HH2        L-FRAG_0           O7577 
        19        500          A        TYR         HH        L-FRAG_0           O7573 
        19        547          A        ASN       1HD2        L-FRAG_0           O7575 
        20        649          A        GLU        OE2        L-FRAG_0           H7578 
        20         59          A        ARG       1HH2        L-FRAG_0           O7577 
        20        500          A        TYR         HH        L-FRAG_0           O7573 
        20        547          A        ASN       1HD2        L-FRAG_0           O7574 
        21        547          A        ASN       1HD2        L-FRAG_0           O7574 
        22        649          A        GLU        OE2        L-FRAG_0           H7578 
        22         59          A        ARG       1HH2        L-FRAG_0           O7577 
        22        500          A        TYR         HH        L-FRAG_0           O7573 
        22        547          A        ASN       1HD2        L-FRAG_0           O7574 
        23        649          A        GLU        OE1        L-FRAG_0           H7578 
        23         59          A        ARG       1HH2        L-FRAG_0           O7577 
        23        500          A        TYR         HH        L-FRAG_0           O7573 
        23        547          A        ASN       1HD2        L-FRAG_0           O7574 
        23        547          A        ASN       1HD2        L-FRAG_0           O7575 
        24         59          A        ARG       1HH2        L-FRAG_0           O7577 
        24        500          A        TYR         HH        L-FRAG_0           O7573 
        24        547          A        ASN       1HD2        L-FRAG_0           O7574 
        25         59          A        ARG       1HH2        L-FRAG_0           O7577 
        25        500          A        TYR         HH        L-FRAG_0           O7573 
        25        547          A        ASN       1HD2        L-FRAG_0           O7574 
        26        649          A        GLU        OE1        L-FRAG_0           H7578 
        26         59          A        ARG       1HH2        L-FRAG_0           O7577 
        26        500          A        TYR         HH        L-FRAG_0           O7573 
        26        547          A        ASN       1HD2        L-FRAG_0           O7575 
        27         59          A        ARG       1HH2        L-FRAG_0           O7577 
        27        547          A        ASN       1HD2        L-FRAG_0           O7574 
        28         59          A        ARG       1HH2        L-FRAG_0           O7577 
        28        547          A        ASN       1HD2        L-FRAG_0           O7574 
        29        649          A        GLU        OE1        L-FRAG_0           H7578 
        29         59          A        ARG       1HH2        L-FRAG_0           O7577 
        29        500          A        TYR         HH        L-FRAG_0           O7573 
        29        547          A        ASN       1HD2        L-FRAG_0           O7575 
        30         59          A        ARG       1HH2        L-FRAG_0           O7577 
        30        500          A        TYR         HH        L-FRAG_0           O7573 
        30        547          A        ASN       1HD2        L-FRAG_0           O7574 
        31        649          A        GLU        OE1        L-FRAG_0           H7578 
        31         59          A        ARG       1HH2        L-FRAG_0           O7577 
        31        500          A        TYR         HH        L-FRAG_0           O7573 
        31        547          A        ASN       1HD2        L-FRAG_0           O7574 
        32        649          A        GLU        OE1        L-FRAG_0           H7578 
        32         59          A        ARG       1HH2        L-FRAG_0           O7577 
        32        500          A        TYR         HH        L-FRAG_0           O7573 
        32        547          A        ASN       1HD2        L-FRAG_0           O7574 
        33         59          A        ARG       1HH2        L-FRAG_0           O7577 
        33        500          A        TYR         HH        L-FRAG_0           O7573 
        33        547          A        ASN       1HD2        L-FRAG_0           O7574 
        34        649          A        GLU        OE1        L-FRAG_0           H7578 
        34         59          A        ARG       1HH2        L-FRAG_0           O7577 
        35         59          A        ARG       1HH2        L-FRAG_0           O7577 
        35        500          A        TYR         HH        L-FRAG_0           O7573 
        35        547          A        ASN       1HD2        L-FRAG_0           O7574 
        35        547          A        ASN       1HD2        L-FRAG_0           O7575 
        36        649          A        GLU        OE1        L-FRAG_0           H7578 
        36         59          A        ARG       1HH2        L-FRAG_0           O7577 
        36        500          A        TYR         HH        L-FRAG_0           O7573 
        36        547          A        ASN       1HD2        L-FRAG_0           O7574 
        37        649          A        GLU        OE1        L-FRAG_0           H7578 
        37         59          A        ARG       1HH2        L-FRAG_0           O7577 
        37        500          A        TYR         HH        L-FRAG_0           O7573 
        37        547          A        ASN       1HD2        L-FRAG_0           O7575 
        38        649          A        GLU        OE1        L-FRAG_0           H7578 
        38         59          A        ARG       1HH2        L-FRAG_0           O7577 
        38        547          A        ASN       1HD2        L-FRAG_0           O7575 
        39        649          A        GLU        OE1        L-FRAG_0           H7578 
        39         59          A        ARG       1HH1        L-FRAG_0           O7577 
        39         59          A        ARG       1HH2        L-FRAG_0           O7577 
        40         59          A        ARG       1HH2        L-FRAG_0           O7577 
        40        547          A        ASN       1HD2        L-FRAG_0           O7574 
        41        649          A        GLU        OE1        L-FRAG_0           H7578 
        41         59          A        ARG       1HH2        L-FRAG_0           O7577 
        41        547          A        ASN       1HD2        L-FRAG_0           O7574 
        42         59          A        ARG       1HH2        L-FRAG_0           O7577 
        42        500          A        TYR         HH        L-FRAG_0           O7573 
        42        547          A        ASN       1HD2        L-FRAG_0           O7574 
        43        649          A        GLU        OE1        L-FRAG_0           H7578 
        43         59          A        ARG       1HH2        L-FRAG_0           O7577 
        43        500          A        TYR         HH        L-FRAG_0           O7573 
        43        547          A        ASN       1HD2        L-FRAG_0           O7574 
        44        649          A        GLU        OE2        L-FRAG_0           H7578 
        44         59          A        ARG       1HH2        L-FRAG_0           O7577 
        44        500          A        TYR         HH        L-FRAG_0           O7573 
        44        547          A        ASN       1HD2        L-FRAG_0           O7574 
        45        649          A        GLU        OE2        L-FRAG_0           H7578 
        45         59          A        ARG       1HH2        L-FRAG_0           O7577 
        45        500          A        TYR         HH        L-FRAG_0           O7573 
        45        547          A        ASN       1HD2        L-FRAG_0           O7574 
        46        649          A        GLU        OE1        L-FRAG_0           H7578 
        46         59          A        ARG       1HH1        L-FRAG_0           O7577 
        46         59          A        ARG       1HH2        L-FRAG_0           O7577 
        46        500          A        TYR         HH        L-FRAG_0           O7573 
        46        547          A        ASN       1HD2        L-FRAG_0           O7574 
        47        649          A        GLU        OE2        L-FRAG_0           H7578 
        47         59          A        ARG       1HH2        L-FRAG_0           O7577 
        47        500          A        TYR         HH        L-FRAG_0           O7573 
        47        547          A        ASN       1HD2        L-FRAG_0           O7574 
        48        649          A        GLU        OE1        L-FRAG_0           H7578 
        48         59          A        ARG       1HH2        L-FRAG_0           O7577 
        48        500          A        TYR         HH        L-FRAG_0           O7573 
        48        547          A        ASN       1HD2        L-FRAG_0           O7574 
        49        649          A        GLU        OE2        L-FRAG_0           H7578 
        49         59          A        ARG       1HH2        L-FRAG_0           O7577 
        49        500          A        TYR         HH        L-FRAG_0           O7573 
        49        547          A        ASN       1HD2        L-FRAG_0           O7574 
        50        649          A        GLU        OE2        L-FRAG_0           H7578 
        50         59          A        ARG       1HH2        L-FRAG_0           O7577 
        50        500          A        TYR         HH        L-FRAG_0           O7573 
        50        547          A        ASN       1HD2        L-FRAG_0           O7574 
        51        649          A        GLU        OE2        L-FRAG_0           H7578 
        51         59          A        ARG       1HH2        L-FRAG_0           O7577 
        51        500          A        TYR         HH        L-FRAG_0           O7573 
        51        547          A        ASN       1HD2        L-FRAG_0           O7574 
        52         59          A        ARG       1HH2        L-FRAG_0           O7577 
        52        547          A        ASN       1HD2        L-FRAG_0           O7574 
        53        649          A        GLU        OE2        L-FRAG_0           H7578 
        53        500          A        TYR         HH        L-FRAG_0           O7573 
        53        547          A        ASN       1HD2        L-FRAG_0           O7575 
        54        649          A        GLU        OE1        L-FRAG_0           H7578 
        54        500          A        TYR         HH        L-FRAG_0           O7573 
        55        649          A        GLU        OE2        L-FRAG_0           H7578 
        55        500          A        TYR         HH        L-FRAG_0           O7573 
        55        547          A        ASN       1HD2        L-FRAG_0           O7574 
        56        649          A        GLU        OE2        L-FRAG_0           H7578 
        56        547          A        ASN       1HD2        L-FRAG_0           O7575 
        57        649          A        GLU        OE2        L-FRAG_0           H7578 
        57        500          A        TYR         HH        L-FRAG_0           O7573 
        57        547          A        ASN       1HD2        L-FRAG_0           O7575 
        58        649          A        GLU        OE2        L-FRAG_0           H7578 
        58        500          A        TYR         HH        L-FRAG_0           O7573 
        58        547          A        ASN       1HD2        L-FRAG_0           O7574 
        59        649          A        GLU        OE1        L-FRAG_0           H7578 
        59        500          A        TYR         HH        L-FRAG_0           O7573 
        59        547          A        ASN       1HD2        L-FRAG_0           O7574 
        60        649          A        GLU        OE1        L-FRAG_0           H7578 
        60        500          A        TYR         HH        L-FRAG_0           O7573 
        60        547          A        ASN       1HD2        L-FRAG_0           O7575 
        61        649          A        GLU        OE1        L-FRAG_0           H7578 
        61        547          A        ASN       1HD2        L-FRAG_0           O7575 
        62        649          A        GLU        OE2        L-FRAG_0           H7578 
        62        500          A        TYR         HH        L-FRAG_0           O7573 
        62        547          A        ASN       1HD2        L-FRAG_0           O7574 
        62        547          A        ASN       1HD2        L-FRAG_0           O7575 
        63        649          A        GLU        OE2        L-FRAG_0           H7578 
        63        547          A        ASN       1HD2        L-FRAG_0           O7574 
        64        547          A        ASN       1HD2        L-FRAG_0           O7574 
        65        500          A        TYR         HH        L-FRAG_0           O7573 
        65        547          A        ASN       1HD2        L-FRAG_0           O7575 
        66        649          A        GLU        OE2        L-FRAG_0           H7578 
        66        500          A        TYR         HH        L-FRAG_0           O7573 
        66        547          A        ASN       1HD2        L-FRAG_0           O7575 
        67        649          A        GLU        OE2        L-FRAG_0           H7578 
        67        500          A        TYR         HH        L-FRAG_0           O7573 
        67        547          A        ASN       1HD2        L-FRAG_0           O7574 
        68        500          A        TYR         HH        L-FRAG_0           O7573 
        69        500          A        TYR         HH        L-FRAG_0           O7573 
        70        648          A        PHE          O        L-FRAG_0           H7578 
        70        500          A        TYR         HH        L-FRAG_0           O7573 
        71        648          A        PHE          O        L-FRAG_0           H7578 
        71        500          A        TYR         HH        L-FRAG_0           O7573 
        72        500          A        TYR         HH        L-FRAG_0           O7573 
        74        497          A        ARG       2HH2        L-FRAG_0           O7576 
        74        500          A        TYR         HH        L-FRAG_0           O7573 
        74        507          A        ASN       2HD2        L-FRAG_0           O7572 
        76        500          A        TYR         HH        L-FRAG_0           O7573 
        78        499          A        VAL         HN        L-FRAG_0           O7573 
        79        507          A        ASN       2HD2        L-FRAG_0           O7577 
        89        500          A        TYR         HH        L-FRAG_0           O7573 
        90        650          A        TYR         HH        L-FRAG_0           O7576 
        91        500          A        TYR         HH        L-FRAG_0           O7573 
        92        648          A        PHE          O        L-FRAG_0           H7578 
        92        500          A        TYR         HH        L-FRAG_0           O7573 
        93        648          A        PHE          O        L-FRAG_0           H7578 
        94        648          A        PHE          O        L-FRAG_0           H7578 
        94        500          A        TYR         HH        L-FRAG_0           O7573 
        95        648          A        PHE          O        L-FRAG_0           H7578 
        95        500          A        TYR         HH        L-FRAG_0           O7573 
        97        500          A        TYR         HH        L-FRAG_0           O7573 
        98        500          A        TYR         HH        L-FRAG_0           O7573 
        98        547          A        ASN       1HD2        L-FRAG_0           O7574 
       100        500          A        TYR         HH        L-FRAG_0           O7573 
       100        547          A        ASN       1HD2        L-FRAG_0           O7574 
       101        547          A        ASN       1HD2        L-FRAG_0           O7575 
       102        547          A        ASN       1HD2        L-FRAG_0           O7574 
       103        649          A        GLU        OE1        L-FRAG_0           H7578 
       103        500          A        TYR         HH        L-FRAG_0           O7573 
       105        649          A        GLU        OE2        L-FRAG_0           H7578 
       106        649          A        GLU        OE2        L-FRAG_0           H7578 
       106        547          A        ASN       1HD2        L-FRAG_0           O7574 
       107        500          A        TYR         HH        L-FRAG_0           O7573 
       107        547          A        ASN       1HD2        L-FRAG_0           O7574 
       108        500          A        TYR         HH        L-FRAG_0           O7573 
       109        500          A        TYR         HH        L-FRAG_0           O7573 
       109        547          A        ASN       1HD2        L-FRAG_0           O7574 
       110        500          A        TYR         HH        L-FRAG_0           O7573 
       110        547          A        ASN       1HD2        L-FRAG_0           O7574 
       111        500          A        TYR         HH        L-FRAG_0           O7573 
       111        547          A        ASN       1HD2        L-FRAG_0           O7574 
       112        649          A        GLU        OE2        L-FRAG_0           H7578 
       112        547          A        ASN       1HD2        L-FRAG_0           O7574 
       113        500          A        TYR         HH        L-FRAG_0           O7573 
       114        500          A        TYR         HH        L-FRAG_0           O7573 
       115        500          A        TYR         HH        L-FRAG_0           O7573 
       116        500          A        TYR         HH        L-FRAG_0           O7573 
       117        649          A        GLU        OE2        L-FRAG_0           H7578 
       117        500          A        TYR         HH        L-FRAG_0           O7573 
       117        547          A        ASN       1HD2        L-FRAG_0           O7574 
       118        500          A        TYR         HH        L-FRAG_0           O7573 
       118        650          A        TYR         HN        L-FRAG_0           O7575 
       119        500          A        TYR         HH        L-FRAG_0           O7573 
       120        500          A        TYR         HH        L-FRAG_0           O7573 
       121        500          A        TYR         HH        L-FRAG_0           O7573 
       122        497          A        ARG       2HH2        L-FRAG_0           O7576 
       122        500          A        TYR         HH        L-FRAG_0           O7573 
       123        500          A        TYR         HH        L-FRAG_0           O7573 
       124        500          A        TYR         HH        L-FRAG_0           O7573 
       125        500          A        TYR         HH        L-FRAG_0           O7573 
       126        500          A        TYR         HH        L-FRAG_0           O7573 
       127        500          A        TYR         HH        L-FRAG_0           O7573 
       129        500          A        TYR         HH        L-FRAG_0           O7573 
       130        500          A        TYR         HH        L-FRAG_0           O7573 
       138        650          A        TYR         HH        L-FRAG_0           O7575 
       142        500          A        TYR         HH        L-FRAG_0           O7573 
       143        648          A        PHE          O        L-FRAG_0           H7578 
       143        500          A        TYR         HH        L-FRAG_0           O7573 
       144        544          A        TYR          O        L-FRAG_0           H7578 
       144        497          A        ARG       2HH2        L-FRAG_0           O7576 
       144        500          A        TYR         HH        L-FRAG_0           O7573 
       145        544          A        TYR          O        L-FRAG_0           H7578 
       145        497          A        ARG       2HH2        L-FRAG_0           O7576 
       145        500          A        TYR         HH        L-FRAG_0           O7573 
       147        497          A        ARG       2HH2        L-FRAG_0           O7576 
       148        648          A        PHE          O        L-FRAG_0           H7578 
       148        500          A        TYR         HH        L-FRAG_0           O7573 
       149        544          A        TYR          O        L-FRAG_0           H7578 
       149        497          A        ARG       2HH2        L-FRAG_0           O7576 
       149        500          A        TYR         HH        L-FRAG_0           O7573 
       150        497          A        ARG       2HH2        L-FRAG_0           O7576 
       151        497          A        ARG       2HH2        L-FRAG_0           O7576 
       152        500          A        TYR         HH        L-FRAG_0           O7573 
       153        648          A        PHE          O        L-FRAG_0           H7578 
       153        500          A        TYR         HH        L-FRAG_0           O7573 
       154        500          A        TYR         HH        L-FRAG_0           O7573 
       155        500          A        TYR         HH        L-FRAG_0           O7573 
       156        500          A        TYR         HH        L-FRAG_0           O7573 
       157        497          A        ARG       2HH2        L-FRAG_0           O7576 
       159        497          A        ARG       2HH2        L-FRAG_0           O7576 
       159        500          A        TYR         HH        L-FRAG_0           O7573 
       160        497          A        ARG       2HH2        L-FRAG_0           O7576 
       160        500          A        TYR         HH        L-FRAG_0           O7573 
       161        500          A        TYR         HH        L-FRAG_0           O7573 
       162        500          A        TYR         HH        L-FRAG_0           O7573 
       163        500          A        TYR         HH        L-FRAG_0           O7573 
       164        500          A        TYR         HH        L-FRAG_0           O7573 
       165        497          A        ARG       2HH2        L-FRAG_0           O7576 
       165        500          A        TYR         HH        L-FRAG_0           O7573 
       166        500          A        TYR         HH        L-FRAG_0           O7573 
       168        648          A        PHE          O        L-FRAG_0           H7578 
       170        497          A        ARG       2HH2        L-FRAG_0           O7576 
       171        544          A        TYR          O        L-FRAG_0           H7578 
       171        497          A        ARG       2HH2        L-FRAG_0           O7576 
       172        497          A        ARG         HE        L-FRAG_0           O7576 
       172        497          A        ARG       2HH2        L-FRAG_0           O7576 
       173        497          A        ARG       2HH2        L-FRAG_0           O7576 
       174        497          A        ARG       2HH2        L-FRAG_0           O7576 
       176        497          A        ARG       2HH2        L-FRAG_0           O7576 
       178        648          A        PHE          O        L-FRAG_0           H7578 
       179        648          A        PHE          O        L-FRAG_0           H7578 
       182        649          A        GLU        OE1        L-FRAG_0           H7578 
       182        547          A        ASN       1HD2        L-FRAG_0           O7575 
       183        649          A        GLU        OE1        L-FRAG_0           H7578 
       183        547          A        ASN       1HD2        L-FRAG_0           O7575 
       184        649          A        GLU        OE2        L-FRAG_0           H7578 
       186        649          A        GLU        OE2        L-FRAG_0           H7578 
       187        649          A        GLU        OE2        L-FRAG_0           H7578 
       187        547          A        ASN       1HD2        L-FRAG_0           O7574 
       188        649          A        GLU        OE1        L-FRAG_0           H7578 
       189        649          A        GLU        OE2        L-FRAG_0           H7578 
       191        649          A        GLU        OE1        L-FRAG_0           H7578 
       191        547          A        ASN       1HD2        L-FRAG_0           O7575 
       192        649          A        GLU        OE2        L-FRAG_0           H7578 
       196        650          A        TYR         HH        L-FRAG_0           O7575 
       197        650          A        TYR         OH        L-FRAG_0           H7578 
       201        500          A        TYR         HH        L-FRAG_0           O7573 
       202        497          A        ARG       2HH2        L-FRAG_0           O7576 
       203        497          A        ARG       2HH2        L-FRAG_0           O7576 
       203        500          A        TYR         HH        L-FRAG_0           O7573 
       204        544          A        TYR          O        L-FRAG_0           H7578 
       204        497          A        ARG       2HH2        L-FRAG_0           O7576 
       204        500          A        TYR         HH        L-FRAG_0           O7573 
       205        500          A        TYR         HH        L-FRAG_0           O7573 
       206        500          A        TYR         HH        L-FRAG_0           O7573 
       206        547          A        ASN       1HD2        L-FRAG_0           O7574 
       207        500          A        TYR         HH        L-FRAG_0           O7573 
       207        650          A        TYR         HH        L-FRAG_0           O7576 
       208        500          A        TYR         HH        L-FRAG_0           O7573 
       208        650          A        TYR         HH        L-FRAG_0           O7576 
       209        500          A        TYR         HH        L-FRAG_0           O7573 
       210        500          A        TYR         HH        L-FRAG_0           O7573 
       211        547          A        ASN       1HD2        L-FRAG_0           O7572 
       211        650          A        TYR         HH        L-FRAG_0           O7575 
       212        547          A        ASN       1HD2        L-FRAG_0           O7572 
       213        547          A        ASN       1HD2        L-FRAG_0           O7572 
       214        547          A        ASN       1HD2        L-FRAG_0           O7572 
       214        650          A        TYR         HN        L-FRAG_0           O7574 
       215        547          A        ASN       1HD2        L-FRAG_0           O7572 
       215        650          A        TYR         HN        L-FRAG_0           O7575 
       216        547          A        ASN       1HD2        L-FRAG_0           O7572 
       216        650          A        TYR         HN        L-FRAG_0           O7575 
       217        547          A        ASN       1HD2        L-FRAG_0           O7572 
       217        650          A        TYR         HN        L-FRAG_0           O7575 
       218        650          A        TYR         HN        L-FRAG_0           O7575 
       219        650          A        TYR         HN        L-FRAG_0           O7575 
       221        547          A        ASN       1HD2        L-FRAG_0           O7572 
       221        650          A        TYR         HN        L-FRAG_0           O7575 
       222        547          A        ASN       1HD2        L-FRAG_0           O7572 
       223        547          A        ASN       1HD2        L-FRAG_0           O7572 
       223        650          A        TYR         HN        L-FRAG_0           O7575 
       224        547          A        ASN       1HD2        L-FRAG_0           O7572 
       225        547          A        ASN       1HD2        L-FRAG_0           O7572 
       226        547          A        ASN       1HD2        L-FRAG_0           O7572 
       227        547          A        ASN       1HD2        L-FRAG_0           O7572 
       228        547          A        ASN       1HD2        L-FRAG_0           O7572 
       229        650          A        TYR         HN        L-FRAG_0           O7575 
       230        650          A        TYR         HN        L-FRAG_0           O7575 
       231        650          A        TYR         HN        L-FRAG_0           O7575 
       232        650          A        TYR         HN        L-FRAG_0           O7575 
       233        650          A        TYR         HN        L-FRAG_0           O7575 
       234        650          A        TYR         HN        L-FRAG_0           O7575 
       235        650          A        TYR         HN        L-FRAG_0           O7575 
       236        547          A        ASN       1HD2        L-FRAG_0           O7572 
       236        650          A        TYR         HN        L-FRAG_0           O7575 
       237        650          A        TYR         HN        L-FRAG_0           O7575 
       238        506          A        PHE          O        L-FRAG_0           H7579 
       238        547          A        ASN       1HD2        L-FRAG_0           O7572 
       238        650          A        TYR         HN        L-FRAG_0           O7575 
       239        505          A        GLY          O        L-FRAG_0           H7579 
       239        650          A        TYR         HN        L-FRAG_0           O7575 
       240        650          A        TYR         HN        L-FRAG_0           O7575 
       241        650          A        TYR         HN        L-FRAG_0           O7575 
       242        650          A        TYR         HN        L-FRAG_0           O7575 
       244        547          A        ASN       1HD2        L-FRAG_0           O7572 
       245        507          A        ASN       2HD2        L-FRAG_0           O7577 
       245        650          A        TYR         HN        L-FRAG_0           O7575 
       247        650          A        TYR         HN        L-FRAG_0           O7575 
       248        547          A        ASN       1HD2        L-FRAG_0           O7572 
       248        650          A        TYR         HN        L-FRAG_0           O7575 
       249        650          A        TYR         HN        L-FRAG_0           O7575 
       250        650          A        TYR         HN        L-FRAG_0           O7575 
       251        650          A        TYR         HN        L-FRAG_0           O7575 
       252        547          A        ASN       1HD2        L-FRAG_0           O7572 
       252        650          A        TYR         HN        L-FRAG_0           O7575 
       253        650          A        TYR         HN        L-FRAG_0           O7575 
       254        650          A        TYR         HN        L-FRAG_0           O7575 
       255        650          A        TYR         HN        L-FRAG_0           O7575 
       256        650          A        TYR         HN        L-FRAG_0           O7575 
       257        650          A        TYR         HN        L-FRAG_0           O7575 
       258        650          A        TYR         HN        L-FRAG_0           O7575 
       259        650          A        TYR         HN        L-FRAG_0           O7575 
       260        650          A        TYR         HN        L-FRAG_0           O7575 
       261        650          A        TYR         HN        L-FRAG_0           O7575 
       262        507          A        ASN       2HD2        L-FRAG_0           O7577 
       262        547          A        ASN       1HD2        L-FRAG_0           O7572 
       262        650          A        TYR         HN        L-FRAG_0           O7575 
       263        507          A        ASN       2HD2        L-FRAG_0           O7577 
       263        650          A        TYR         HN        L-FRAG_0           O7575 
       264        507          A        ASN       2HD2        L-FRAG_0           O7577 
       265        507          A        ASN       2HD2        L-FRAG_0           O7577 
       266        650          A        TYR         OH        L-FRAG_0           H7578 
       267        507          A        ASN       2HD2        L-FRAG_0           O7577 
       268        547          A        ASN       1HD2        L-FRAG_0           O7572 
       270        500          A        TYR         HH        L-FRAG_0           O7573 
       273        500          A        TYR         HH        L-FRAG_0           O7573 
       276        497          A        ARG       2HH2        L-FRAG_0           O7576 
       277        500          A        TYR         HH        L-FRAG_0           O7573 
       278        500          A        TYR         HH        L-FRAG_0           O7573 
       279        544          A        TYR          O        L-FRAG_0           H7578 
       279        500          A        TYR         HH        L-FRAG_0           O7573 
       279        507          A        ASN       1HD2        L-FRAG_0           O7572 
       280        544          A        TYR          O        L-FRAG_0           H7578 
       280        497          A        ARG       2HH2        L-FRAG_0           O7576 
       280        500          A        TYR         HH        L-FRAG_0           O7573 
       281        497          A        ARG       2HH2        L-FRAG_0           O7576 
       281        500          A        TYR         HH        L-FRAG_0           O7573 
       281        507          A        ASN       1HD2        L-FRAG_0           O7572 
       282        500          A        TYR         HH        L-FRAG_0           O7573 
       283        497          A        ARG       2HH2        L-FRAG_0           O7576 
       283        500          A        TYR         HH        L-FRAG_0           O7573 
       284        544          A        TYR          O        L-FRAG_0           H7578 
       284        497          A        ARG       2HH2        L-FRAG_0           O7576 
       285        544          A        TYR          O        L-FRAG_0           H7578 
       285        497          A        ARG       2HH2        L-FRAG_0           O7576 
       285        500          A        TYR         HH        L-FRAG_0           O7573 
       286        497          A        ARG       2HH2        L-FRAG_0           O7576 
       286        500          A        TYR         HH        L-FRAG_0           O7573 
       287        544          A        TYR          O        L-FRAG_0           H7578 
       287        497          A        ARG       2HH2        L-FRAG_0           O7576 
       287        500          A        TYR         HH        L-FRAG_0           O7573 
       288        544          A        TYR          O        L-FRAG_0           H7578 
       288        497          A        ARG       2HH2        L-FRAG_0           O7576 
       288        500          A        TYR         HH        L-FRAG_0           O7573 
       288        507          A        ASN       2HD2        L-FRAG_0           O7572 
       293        497          A        ARG       2HH2        L-FRAG_0           O7576 
       293        500          A        TYR         HH        L-FRAG_0           O7573 
       295        544          A        TYR          O        L-FRAG_0           H7578 
       295        497          A        ARG       2HH2        L-FRAG_0           O7576 
       295        500          A        TYR         HH        L-FRAG_0           O7573 
       296        497          A        ARG       2HH2        L-FRAG_0           O7576 
       296        500          A        TYR         HH        L-FRAG_0           O7573 
       297        544          A        TYR          O        L-FRAG_0           H7578 
       297        497          A        ARG       2HH2        L-FRAG_0           O7576 
       297        500          A        TYR         HH        L-FRAG_0           O7573 
       298        500          A        TYR         HH        L-FRAG_0           O7573 
       305        544          A        TYR          O        L-FRAG_0           H7578 
       305        497          A        ARG       2HH2        L-FRAG_0           O7576 
       305        500          A        TYR         HH        L-FRAG_0           O7573 
       306        497          A        ARG       2HH2        L-FRAG_0           O7576 
       306        500          A        TYR         HH        L-FRAG_0           O7573 
       307        648          A        PHE          O        L-FRAG_0           H7578 
       307        500          A        TYR         HH        L-FRAG_0           O7573 
       308        648          A        PHE          O        L-FRAG_0           H7578 
       308        500          A        TYR         HH        L-FRAG_0           O7573 
       310        500          A        TYR         HH        L-FRAG_0           O7573 
       312        547          A        ASN       1HD2        L-FRAG_0           O7574 
       313        477          A        GLU        OE1        L-FRAG_0           H7579 
       313        547          A        ASN       1HD2        L-FRAG_0           O7574 
       314        477          A        GLU        OE2        L-FRAG_0           H7579 
       314        500          A        TYR         HH        L-FRAG_0           O7573 
       314        547          A        ASN       1HD2        L-FRAG_0           O7574 
       315        500          A        TYR         HH        L-FRAG_0           O7573 
       316        500          A        TYR         HH        L-FRAG_0           O7573 
       316        547          A        ASN       1HD2        L-FRAG_0           O7574 
       317        477          A        GLU        OE1        L-FRAG_0           H7579 
       317        500          A        TYR         HH        L-FRAG_0           O7573 
       317        547          A        ASN       1HD2        L-FRAG_0           O7574 
       318        500          A        TYR         HH        L-FRAG_0           O7573 
       319        500          A        TYR         HH        L-FRAG_0           O7573 
       320        500          A        TYR         HH        L-FRAG_0           O7573 
       321        500          A        TYR         HH        L-FRAG_0           O7573 
       322        500          A        TYR         HH        L-FRAG_0           O7573 
       323        544          A        TYR          O        L-FRAG_0           H7578 
       323        497          A        ARG       2HH2        L-FRAG_0           O7576 
       324        497          A        ARG       2HH2        L-FRAG_0           O7576 
       324        500          A        TYR         HH        L-FRAG_0           O7573 
       325        544          A        TYR          O        L-FRAG_0           H7578 
       325        497          A        ARG       2HH2        L-FRAG_0           O7576 
       325        500          A        TYR         HH        L-FRAG_0           O7573 
       326        500          A        TYR         HH        L-FRAG_0           O7573 
       327        497          A        ARG       2HH2        L-FRAG_0           O7576 
       327        500          A        TYR         HH        L-FRAG_0           O7573 
       328        500          A        TYR         HH        L-FRAG_0           O7573 
       329        500          A        TYR         HH        L-FRAG_0           O7573 
       330        500          A        TYR         HH        L-FRAG_0           O7573 
       331        500          A        TYR         HH        L-FRAG_0           O7573 
       332        497          A        ARG       2HH2        L-FRAG_0           O7576 
       332        500          A        TYR         HH        L-FRAG_0           O7573 
       333        500          A        TYR         HH        L-FRAG_0           O7573 
       333        547          A        ASN       1HD2        L-FRAG_0           O7574 
       334        500          A        TYR         HH        L-FRAG_0           O7573 
       335        500          A        TYR         HH        L-FRAG_0           O7573 
       336        500          A        TYR         HH        L-FRAG_0           O7573 
       336        547          A        ASN       1HD2        L-FRAG_0           O7574 
       337        500          A        TYR         HH        L-FRAG_0           O7573 
       338        500          A        TYR         HH        L-FRAG_0           O7573 
       339        500          A        TYR         HH        L-FRAG_0           O7573 
       340        500          A        TYR         HH        L-FRAG_0           O7573 
       342        500          A        TYR         HH        L-FRAG_0           O7573 
       343        500          A        TYR         HH        L-FRAG_0           O7573 
       344        544          A        TYR          O        L-FRAG_0           H7578 
       344        500          A        TYR         HH        L-FRAG_0           O7573 
       345        500          A        TYR         HH        L-FRAG_0           O7573 
       347        500          A        TYR         HH        L-FRAG_0           O7573 
       348        500          A        TYR         HH        L-FRAG_0           O7573 
       349        544          A        TYR          O        L-FRAG_0           H7578 
       351        500          A        TYR         HH        L-FRAG_0           O7573 
       352        500          A        TYR         HH        L-FRAG_0           O7573 
       352        547          A        ASN       1HD2        L-FRAG_0           O7574 
       353        500          A        TYR         HH        L-FRAG_0           O7573 
       354        500          A        TYR         HH        L-FRAG_0           O7573 
       355        500          A        TYR         HH        L-FRAG_0           O7573 
       356        500          A        TYR         HH        L-FRAG_0           O7573 
       356        507          A        ASN       2HD2        L-FRAG_0           O7572 
       360        500          A        TYR         HH        L-FRAG_0           O7573 
       361        500          A        TYR         HH        L-FRAG_0           O7573 
       362        500          A        TYR         HH        L-FRAG_0           O7573 
       363        648          A        PHE          O        L-FRAG_0           H7578 
       363        500          A        TYR         HH        L-FRAG_0           O7573 
       364        500          A        TYR         HH        L-FRAG_0           O7573 
       365        500          A        TYR         HH        L-FRAG_0           O7573 
       366        500          A        TYR         HH        L-FRAG_0           O7573 
       367        500          A        TYR         HH        L-FRAG_0           O7573 
       368        500          A        TYR         HH        L-FRAG_0           O7573 
       370        500          A        TYR         HH        L-FRAG_0           O7573 
       371        500          A        TYR         HH        L-FRAG_0           O7573 
       372        500          A        TYR         HH        L-FRAG_0           O7573 
       374        500          A        TYR         HH        L-FRAG_0           O7573 
       376        500          A        TYR         HH        L-FRAG_0           O7573 
       377        500          A        TYR         HH        L-FRAG_0           O7573 
       378        500          A        TYR         HH        L-FRAG_0           O7573 
       379        500          A        TYR         HH        L-FRAG_0           O7573 
       380        648          A        PHE          O        L-FRAG_0           H7578 
       380        500          A        TYR         HH        L-FRAG_0           O7573 
       381        544          A        TYR          O        L-FRAG_0           H7578 
       381        497          A        ARG       2HH2        L-FRAG_0           O7576 
       381        500          A        TYR         HH        L-FRAG_0           O7573 
       382        500          A        TYR         HH        L-FRAG_0           O7573 
       383        500          A        TYR         HH        L-FRAG_0           O7573 
       386        500          A        TYR         HH        L-FRAG_0           O7573 
       387        500          A        TYR         HH        L-FRAG_0           O7573 
       390        500          A        TYR         HH        L-FRAG_0           O7573 
       391        500          A        TYR         HH        L-FRAG_0           O7573 
       393        500          A        TYR         HH        L-FRAG_0           O7573 
       394        648          A        PHE          O        L-FRAG_0           H7578 
       394        500          A        TYR         HH        L-FRAG_0           O7573 
       395        648          A        PHE          O        L-FRAG_0           H7578 
       395        500          A        TYR         HH        L-FRAG_0           O7573 
       396        648          A        PHE          O        L-FRAG_0           H7578 
       396        500          A        TYR         HH        L-FRAG_0           O7573 
       397        500          A        TYR         HH        L-FRAG_0           O7573 
       398        500          A        TYR         HH        L-FRAG_0           O7573 
       399        500          A        TYR         HH        L-FRAG_0           O7573 
       400        500          A        TYR         HH        L-FRAG_0           O7573 
       401        500          A        TYR         HH        L-FRAG_0           O7573 
       402        500          A        TYR         HH        L-FRAG_0           O7573 
       403        500          A        TYR         HH        L-FRAG_0           O7573 
       404        544          A        TYR          O        L-FRAG_0           H7578 
       404        500          A        TYR         HH        L-FRAG_0           O7573 
       405        500          A        TYR         HH        L-FRAG_0           O7573 
       407        500          A        TYR         HH        L-FRAG_0           O7573 
       408        500          A        TYR         HH        L-FRAG_0           O7573 
       409        500          A        TYR         HH        L-FRAG_0           O7573 
       410        500          A        TYR         HH        L-FRAG_0           O7573 
       411        500          A        TYR         HH        L-FRAG_0           O7573 
       412        500          A        TYR         HH        L-FRAG_0           O7573 
       413        500          A        TYR         HH        L-FRAG_0           O7573 
       414        500          A        TYR         HH        L-FRAG_0           O7573 
       416        648          A        PHE          O        L-FRAG_0           H7578 
       416        500          A        TYR         HH        L-FRAG_0           O7573 
       417        648          A        PHE          O        L-FRAG_0           H7578 
       420        500          A        TYR         HH        L-FRAG_0           O7573 
       421        648          A        PHE          O        L-FRAG_0           H7578 
       423        500          A        TYR         HH        L-FRAG_0           O7573 
       424        648          A        PHE          O        L-FRAG_0           H7578 
       424        500          A        TYR         HH        L-FRAG_0           O7573 
       425        648          A        PHE          O        L-FRAG_0           H7578 
       425        500          A        TYR         HH        L-FRAG_0           O7573 
       427        500          A        TYR         HH        L-FRAG_0           O7573 
       428        500          A        TYR         HH        L-FRAG_0           O7573 
       431        500          A        TYR         HH        L-FRAG_0           O7573 
       432        649          A        GLU        OE1        L-FRAG_0           H7578 
       432        500          A        TYR         HH        L-FRAG_0           O7573 
       432        547          A        ASN       1HD2        L-FRAG_0           O7574 
       437        500          A        TYR         HH        L-FRAG_0           O7573 
       439        500          A        TYR         HH        L-FRAG_0           O7573 
       442        497          A        ARG       2HH2        L-FRAG_0           O7576 
       442        500          A        TYR         HH        L-FRAG_0           O7573 
       443        500          A        TYR         HH        L-FRAG_0           O7573 
       445        544          A        TYR          O        L-FRAG_0           H7578 
       445        500          A        TYR         HH        L-FRAG_0           O7573 
       446        547          A        ASN       1HD2        L-FRAG_0           O7574 
       447        500          A        TYR         HH        L-FRAG_0           O7573 
       449        500          A        TYR         HH        L-FRAG_0           O7573 
       450        500          A        TYR         HH        L-FRAG_0           O7573 
       451        500          A        TYR         HH        L-FRAG_0           O7573 
       453        500          A        TYR         HH        L-FRAG_0           O7573 
       456        500          A        TYR         HH        L-FRAG_0           O7573 
       457        500          A        TYR         HH        L-FRAG_0           O7573 
       459        547          A        ASN       1HD2        L-FRAG_0           O7575 
       460        500          A        TYR         HH        L-FRAG_0           O7573 
       460        547          A        ASN       1HD2        L-FRAG_0           O7575 
       463        500          A        TYR         HH        L-FRAG_0           O7573 
       464        500          A        TYR         HH        L-FRAG_0           O7573 
       465        500          A        TYR         HH        L-FRAG_0           O7573 
       466        649          A        GLU        OE2        L-FRAG_0           H7578 
       466        500          A        TYR         HH        L-FRAG_0           O7573 
       467        649          A        GLU        OE1        L-FRAG_0           H7578 
       467        500          A        TYR         HH        L-FRAG_0           O7573 
       468        649          A        GLU        OE2        L-FRAG_0           H7578 
       468        500          A        TYR         HH        L-FRAG_0           O7573 
       469        649          A        GLU        OE2        L-FRAG_0           H7578 
       469        500          A        TYR         HH        L-FRAG_0           O7573 
       470        500          A        TYR         HH        L-FRAG_0           O7573 
       470        547          A        ASN       1HD2        L-FRAG_0           O7574 
       471        500          A        TYR         HH        L-FRAG_0           O7573 
       472        500          A        TYR         HH        L-FRAG_0           O7573 
       473        500          A        TYR         HH        L-FRAG_0           O7573 
       474        500          A        TYR         HH        L-FRAG_0           O7573 
       475        500          A        TYR         HH        L-FRAG_0           O7573 
       476        500          A        TYR         HH        L-FRAG_0           O7573 
       476        507          A        ASN       2HD2        L-FRAG_0           O7572 
       477        500          A        TYR         HH        L-FRAG_0           O7573 
       477        547          A        ASN       1HD2        L-FRAG_0           O7574 
       479        500          A        TYR         HH        L-FRAG_0           O7573 
       481        500          A        TYR         HH        L-FRAG_0           O7573 
       482        500          A        TYR         HH        L-FRAG_0           O7573 
       483        497          A        ARG       2HH2        L-FRAG_0           O7576 
       483        500          A        TYR         HH        L-FRAG_0           O7573 
       484        500          A        TYR         HH        L-FRAG_0           O7573 
       485        500          A        TYR         HH        L-FRAG_0           O7573 
       486        500          A        TYR         HH        L-FRAG_0           O7573 
       486        547          A        ASN       1HD2        L-FRAG_0           O7574 
       487        500          A        TYR         HH        L-FRAG_0           O7573 
       488        500          A        TYR         HH        L-FRAG_0           O7573 
       489        500          A        TYR         HH        L-FRAG_0           O7573 
       490        500          A        TYR         HH        L-FRAG_0           O7573 
       491        500          A        TYR         HH        L-FRAG_0           O7573 
       492        500          A        TYR         HH        L-FRAG_0           O7573 
       493        500          A        TYR         HH        L-FRAG_0           O7573 
       494        500          A        TYR         HH        L-FRAG_0           O7573 
       497        544          A        TYR          O        L-FRAG_0           H7578 
       498        544          A        TYR          O        L-FRAG_0           H7578 
       498        500          A        TYR         HH        L-FRAG_0           O7573 
       498        507          A        ASN       2HD2        L-FRAG_0           O7572 
       499        544          A        TYR          O        L-FRAG_0           H7578 
       499        500          A        TYR         HH        L-FRAG_0           O7573 
       500        500          A        TYR         HH        L-FRAG_0           O7573 
       501        500          A        TYR         HH        L-FRAG_0           O7573 
       502        500          A        TYR         HH        L-FRAG_0           O7573 
       503        500          A        TYR         HH        L-FRAG_0           O7573 
       506        500          A        TYR         HH        L-FRAG_0           O7573 
       507        500          A        TYR         HH        L-FRAG_0           O7573 
       508        497          A        ARG       1HH2        L-FRAG_0           O7576 
       508        547          A        ASN       1HD2        L-FRAG_0           O7574 
       509        500          A        TYR         HH        L-FRAG_0           O7573 
       510        500          A        TYR         HH        L-FRAG_0           O7573 
       511        500          A        TYR         HH        L-FRAG_0           O7573 
       512        500          A        TYR         HH        L-FRAG_0           O7573 
       513        500          A        TYR         HH        L-FRAG_0           O7573 
       514        500          A        TYR         HH        L-FRAG_0           O7573 
       515        544          A        TYR          O        L-FRAG_0           H7578 
       515        547          A        ASN       1HD2        L-FRAG_0           O7574 
       516        544          A        TYR          O        L-FRAG_0           H7578 
       516        497          A        ARG       2HH2        L-FRAG_0           O7576 
       517        500          A        TYR         HH        L-FRAG_0           O7573 
       518        500          A        TYR         HH        L-FRAG_0           O7573 
       520        500          A        TYR         HH        L-FRAG_0           O7573 
       521        500          A        TYR         HH        L-FRAG_0           O7573 
       522        649          A        GLU        OE1        L-FRAG_0           H7578 
       522        500          A        TYR         HH        L-FRAG_0           O7573 
       525        649          A        GLU        OE2        L-FRAG_0           H7578 
       525        500          A        TYR         HH        L-FRAG_0           O7573 
       526        500          A        TYR         HH        L-FRAG_0           O7573 
       527        500          A        TYR         HH        L-FRAG_0           O7573 
       528        500          A        TYR         HH        L-FRAG_0           O7573 
       529        500          A        TYR         HH        L-FRAG_0           O7573 
       530        500          A        TYR         HH        L-FRAG_0           O7573 
       531        649          A        GLU        OE2        L-FRAG_0           H7578 
       531        500          A        TYR         HH        L-FRAG_0           O7573 
       533        547          A        ASN       1HD2        L-FRAG_0           O7574 
       534        649          A        GLU        OE2        L-FRAG_0           H7578 
       537        500          A        TYR         HH        L-FRAG_0           O7573 
       538        649          A        GLU        OE1        L-FRAG_0           H7578 
       539        649          A        GLU        OE1        L-FRAG_0           H7578 
       539        500          A        TYR         HH        L-FRAG_0           O7573 
       540        649          A        GLU        OE1        L-FRAG_0           H7578 
       540        500          A        TYR         HH        L-FRAG_0           O7573 
       541        649          A        GLU        OE1        L-FRAG_0           H7578 
       541        500          A        TYR         HH        L-FRAG_0           O7573 
       542        649          A        GLU        OE2        L-FRAG_0           H7578 
       544        500          A        TYR         HH        L-FRAG_0           O7573 
       545        649          A        GLU        OE2        L-FRAG_0           H7578 
       545        500          A        TYR         HH        L-FRAG_0           O7573 
       546        500          A        TYR         HH        L-FRAG_0           O7573 
       547        500          A        TYR         HH        L-FRAG_0           O7573 
       548        649          A        GLU        OE1        L-FRAG_0           H7578 
       549        500          A        TYR         HH        L-FRAG_0           O7573 
       550        649          A        GLU        OE1        L-FRAG_0           H7578 
       550        500          A        TYR         HH        L-FRAG_0           O7573 
       551        649          A        GLU        OE2        L-FRAG_0           H7578 
       551        500          A        TYR         HH        L-FRAG_0           O7573 
       552        649          A        GLU        OE1        L-FRAG_0           H7578 
       552        500          A        TYR         HH        L-FRAG_0           O7573 
       553        649          A        GLU        OE1        L-FRAG_0           H7578 
       553        500          A        TYR         HH        L-FRAG_0           O7573 
       554        649          A        GLU        OE2        L-FRAG_0           H7578 
       555        649          A        GLU        OE2        L-FRAG_0           H7578 
       555        500          A        TYR         HH        L-FRAG_0           O7573 
       556        649          A        GLU        OE2        L-FRAG_0           H7578 
       559        649          A        GLU        OE2        L-FRAG_0           H7578 
       559        500          A        TYR         HH        L-FRAG_0           O7573 
       560        649          A        GLU        OE2        L-FRAG_0           H7578 
       561        649          A        GLU        OE2        L-FRAG_0           H7578 
       562        649          A        GLU        OE2        L-FRAG_0           H7578 
       562        500          A        TYR         HH        L-FRAG_0           O7573 
       562        547          A        ASN       1HD2        L-FRAG_0           O7574 
       563        547          A        ASN       1HD2        L-FRAG_0           O7574 
       564        497          A        ARG       2HH2        L-FRAG_0           O7576 
       565        500          A        TYR         HH        L-FRAG_0           O7573 
       566        500          A        TYR         HH        L-FRAG_0           O7573 
       567        648          A        PHE          O        L-FRAG_0           H7578 
       568        649          A        GLU        OE1        L-FRAG_0           H7578 
       569        649          A        GLU        OE1        L-FRAG_0           H7578 
       569        500          A        TYR         HH        L-FRAG_0           O7573 
       570        500          A        TYR         HH        L-FRAG_0           O7573 
       571        649          A        GLU        OE2        L-FRAG_0           H7578 
       571        500          A        TYR         HH        L-FRAG_0           O7573 
       573        649          A        GLU        OE2        L-FRAG_0           H7578 
       574        500          A        TYR         HH        L-FRAG_0           O7573 
       575        649          A        GLU        OE1        L-FRAG_0           H7578 
       576        649          A        GLU        OE1        L-FRAG_0           H7578 
       577        649          A        GLU        OE1        L-FRAG_0           H7578 
       577        500          A        TYR         HH        L-FRAG_0           O7573 
       578        500          A        TYR         HH        L-FRAG_0           O7573 
       579        649          A        GLU        OE1        L-FRAG_0           H7578 
       580        649          A        GLU        OE2        L-FRAG_0           H7578 
       581        649          A        GLU        OE1        L-FRAG_0           H7578 
       581        500          A        TYR         HH        L-FRAG_0           O7573 
       582        649          A        GLU        OE1        L-FRAG_0           H7578 
       584        649          A        GLU        OE1        L-FRAG_0           H7578 
       584        500          A        TYR         HH        L-FRAG_0           O7573 
       585        649          A        GLU        OE1        L-FRAG_0           H7578 
       586        649          A        GLU        OE2        L-FRAG_0           H7578 
       586        500          A        TYR         HH        L-FRAG_0           O7573 
       587        649          A        GLU        OE2        L-FRAG_0           H7578 
       587        500          A        TYR         HH        L-FRAG_0           O7573 
       588        649          A        GLU        OE2        L-FRAG_0           H7578 
       588        500          A        TYR         HH        L-FRAG_0           O7573 
       589        649          A        GLU        OE2        L-FRAG_0           H7578 
       590        649          A        GLU        OE2        L-FRAG_0           H7578 
       591        649          A        GLU        OE1        L-FRAG_0           H7578 
       591        500          A        TYR         HH        L-FRAG_0           O7573 
       592        500          A        TYR         HH        L-FRAG_0           O7573 
       592        547          A        ASN       1HD2        L-FRAG_0           O7574 
       593        649          A        GLU        OE2        L-FRAG_0           H7578 
       593        500          A        TYR         HH        L-FRAG_0           O7573 
       593        547          A        ASN       1HD2        L-FRAG_0           O7574 
       594        649          A        GLU        OE1        L-FRAG_0           H7578 
       594        500          A        TYR         HH        L-FRAG_0           O7573 
       595        500          A        TYR         HH        L-FRAG_0           O7573 
       597        649          A        GLU        OE2        L-FRAG_0           H7578 
       597        500          A        TYR         HH        L-FRAG_0           O7573 
       598        649          A        GLU        OE2        L-FRAG_0           H7578 
       599        649          A        GLU        OE1        L-FRAG_0           H7578 
       600        649          A        GLU        OE1        L-FRAG_0           H7578 
       600        500          A        TYR         HH        L-FRAG_0           O7573 
       601        649          A        GLU        OE1        L-FRAG_0           H7578 
       601        500          A        TYR         HH        L-FRAG_0           O7573 
       602        500          A        TYR         HH        L-FRAG_0           O7573 
       603        500          A        TYR         HH        L-FRAG_0           O7573 
       604        500          A        TYR         HH        L-FRAG_0           O7573 
       605        500          A        TYR         HH        L-FRAG_0           O7573 
       606        544          A        TYR          O        L-FRAG_0           H7578 
       606        500          A        TYR         HH        L-FRAG_0           O7573 
       607        649          A        GLU        OE1        L-FRAG_0           H7578 
       608        500          A        TYR         HH        L-FRAG_0           O7573 
       609        500          A        TYR         HH        L-FRAG_0           O7573 
       610        500          A        TYR         HH        L-FRAG_0           O7573 
       611        500          A        TYR         HH        L-FRAG_0           O7573 
       611        547          A        ASN       1HD2        L-FRAG_0           O7574 
       612        500          A        TYR         HH        L-FRAG_0           O7573 
       613        500          A        TYR         HH        L-FRAG_0           O7573 
       614        500          A        TYR         HH        L-FRAG_0           O7573 
       615        500          A        TYR         HH        L-FRAG_0           O7573 
       616        544          A        TYR          O        L-FRAG_0           H7578 
       616        497          A        ARG       1HH2        L-FRAG_0           O7576 
       616        500          A        TYR         HH        L-FRAG_0           O7573 
       617        544          A        TYR          O        L-FRAG_0           H7578 
       617        497          A        ARG       1HH2        L-FRAG_0           O7576 
       618        648          A        PHE          O        L-FRAG_0           H7578 
       618        497          A        ARG       1HH2        L-FRAG_0           O7576 
       618        500          A        TYR         HH        L-FRAG_0           O7573 
       619        547          A        ASN        OD1        L-FRAG_0           H7578 
       619        497          A        ARG       1HH2        L-FRAG_0           O7576 
       619        500          A        TYR         HH        L-FRAG_0           O7573 
       620        648          A        PHE          O        L-FRAG_0           H7578 
       620        497          A        ARG       1HH2        L-FRAG_0           O7576 
       620        500          A        TYR         HH        L-FRAG_0           O7573 
       620        547          A        ASN       1HD2        L-FRAG_0           O7575 
       621        497          A        ARG       2HH2        L-FRAG_0           O7576 
       621        500          A        TYR         HH        L-FRAG_0           O7573 
       622        497          A        ARG       1HH2        L-FRAG_0           O7576 
       622        500          A        TYR         HH        L-FRAG_0           O7573 
       623        544          A        TYR          O        L-FRAG_0           H7578 
       623        497          A        ARG       1HH2        L-FRAG_0           O7576 
       623        500          A        TYR         HH        L-FRAG_0           O7573 
       624        648          A        PHE          O        L-FRAG_0           H7578 
       624        497          A        ARG       1HH2        L-FRAG_0           O7576 
       625        544          A        TYR          O        L-FRAG_0           H7578 
       625        648          A        PHE          O        L-FRAG_0           H7578 
       625        497          A        ARG       1HH2        L-FRAG_0           O7576 
       625        500          A        TYR         HH        L-FRAG_0           O7573 
       626        648          A        PHE          O        L-FRAG_0           H7578 
       626        497          A        ARG       1HH2        L-FRAG_0           O7576 
       626        500          A        TYR         HH        L-FRAG_0           O7573 
       627        497          A        ARG       1HH2        L-FRAG_0           O7576 
       628        544          A        TYR          O        L-FRAG_0           H7578 
       628        648          A        PHE          O        L-FRAG_0           H7578 
       628        497          A        ARG       1HH2        L-FRAG_0           O7576 
       628        500          A        TYR         HH        L-FRAG_0           O7573 
       629        500          A        TYR         HH        L-FRAG_0           O7573 
       630        500          A        TYR         HH        L-FRAG_0           O7573 
       631        547          A        ASN        OD1        L-FRAG_0           H7578 
       631        497          A        ARG       1HH2        L-FRAG_0           O7576 
       631        500          A        TYR         HH        L-FRAG_0           O7573 
       632        497          A        ARG       1HH2        L-FRAG_0           O7576 
       632        500          A        TYR         HH        L-FRAG_0           O7573 
       633        648          A        PHE          O        L-FRAG_0           H7578 
       633        497          A        ARG       1HH2        L-FRAG_0           O7576 
       633        500          A        TYR         HH        L-FRAG_0           O7573 
       634        544          A        TYR          O        L-FRAG_0           H7578 
       634        497          A        ARG       1HH2        L-FRAG_0           O7576 
       634        500          A        TYR         HH        L-FRAG_0           O7573 
       635        544          A        TYR          O        L-FRAG_0           H7578 
       635        500          A        TYR         HH        L-FRAG_0           O7573 
       636        648          A        PHE          O        L-FRAG_0           H7578 
       636        497          A        ARG       1HH2        L-FRAG_0           O7576 
       636        500          A        TYR         HH        L-FRAG_0           O7573 
       637        544          A        TYR          O        L-FRAG_0           H7578 
       637        497          A        ARG       1HH2        L-FRAG_0           O7576 
       638        497          A        ARG       1HH2        L-FRAG_0           O7576 
       638        500          A        TYR         HH        L-FRAG_0           O7573 
       639        648          A        PHE          O        L-FRAG_0           H7578 
       639        500          A        TYR         HH        L-FRAG_0           O7573 
       639        547          A        ASN       1HD2        L-FRAG_0           O7574 
       640        648          A        PHE          O        L-FRAG_0           H7578 
       640        497          A        ARG       1HH2        L-FRAG_0           O7576 
       640        500          A        TYR         HH        L-FRAG_0           O7573 
       641        648          A        PHE          O        L-FRAG_0           H7578 
       641        497          A        ARG       1HH2        L-FRAG_0           O7576 
       641        500          A        TYR         HH        L-FRAG_0           O7573 
       642        544          A        TYR          O        L-FRAG_0           H7578 
       642        500          A        TYR         HH        L-FRAG_0           O7573 
       643        547          A        ASN        OD1        L-FRAG_0           H7578 
       643        497          A        ARG       1HH2        L-FRAG_0           O7576 
       643        500          A        TYR         HH        L-FRAG_0           O7573 
       644        544          A        TYR          O        L-FRAG_0           H7578 
       644        497          A        ARG       1HH2        L-FRAG_0           O7576 
       644        500          A        TYR         HH        L-FRAG_0           O7573 
       645        648          A        PHE          O        L-FRAG_0           H7578 
       645        497          A        ARG       1HH2        L-FRAG_0           O7576 
       645        500          A        TYR         HH        L-FRAG_0           O7573 
       646        648          A        PHE          O        L-FRAG_0           H7578 
       646        497          A        ARG       1HH2        L-FRAG_0           O7576 
       647        497          A        ARG       1HH2        L-FRAG_0           O7576 
       647        500          A        TYR         HH        L-FRAG_0           O7573 
       647        547          A        ASN       1HD2        L-FRAG_0           O7574 
       648        497          A        ARG       1HH2        L-FRAG_0           O7576 
       648        500          A        TYR         HH        L-FRAG_0           O7573 
       649        648          A        PHE          O        L-FRAG_0           H7578 
       649        497          A        ARG       1HH2        L-FRAG_0           O7576 
       649        500          A        TYR         HH        L-FRAG_0           O7573 
       650        544          A        TYR          O        L-FRAG_0           H7578 
       650        497          A        ARG       1HH2        L-FRAG_0           O7576 
       650        500          A        TYR         HH        L-FRAG_0           O7573 
       651        544          A        TYR          O        L-FRAG_0           H7578 
       651        497          A        ARG       1HH2        L-FRAG_0           O7576 
       652        648          A        PHE          O        L-FRAG_0           H7578 
       652        500          A        TYR         HH        L-FRAG_0           O7573 
       653        500          A        TYR         HH        L-FRAG_0           O7573 
       654        544          A        TYR          O        L-FRAG_0           H7578 
       654        497          A        ARG       1HH2        L-FRAG_0           O7576 
       654        500          A        TYR         HH        L-FRAG_0           O7573 
       655        497          A        ARG       1HH2        L-FRAG_0           O7576 
       655        500          A        TYR         HH        L-FRAG_0           O7573 
       656        497          A        ARG       1HH2        L-FRAG_0           O7576 
       656        500          A        TYR         HH        L-FRAG_0           O7573 
       657        544          A        TYR          O        L-FRAG_0           H7578 
       657        497          A        ARG       1HH2        L-FRAG_0           O7576 
       657        500          A        TYR         HH        L-FRAG_0           O7573 
       658        648          A        PHE          O        L-FRAG_0           H7578 
       658        497          A        ARG       1HH2        L-FRAG_0           O7576 
       658        500          A        TYR         HH        L-FRAG_0           O7573 
       659        648          A        PHE          O        L-FRAG_0           H7578 
       659        497          A        ARG       1HH2        L-FRAG_0           O7576 
       659        500          A        TYR         HH        L-FRAG_0           O7573 
       660        497          A        ARG       1HH2        L-FRAG_0           O7576 
       662        648          A        PHE          O        L-FRAG_0           H7578 
       662        497          A        ARG       1HH2        L-FRAG_0           O7576 
       662        500          A        TYR         HH        L-FRAG_0           O7573 
       663        497          A        ARG       1HH2        L-FRAG_0           O7576 
       663        500          A        TYR         HH        L-FRAG_0           O7573 
       663        547          A        ASN       1HD2        L-FRAG_0           O7574 
       664        497          A        ARG       1HH2        L-FRAG_0           O7576 
       664        500          A        TYR         HH        L-FRAG_0           O7573 
       665        648          A        PHE          O        L-FRAG_0           H7578 
       665        497          A        ARG       1HH2        L-FRAG_0           O7576 
       665        500          A        TYR         HH        L-FRAG_0           O7573 
       665        547          A        ASN       1HD2        L-FRAG_0           O7574 
       666        648          A        PHE          O        L-FRAG_0           H7578 
       666        497          A        ARG       1HH2        L-FRAG_0           O7576 
       666        500          A        TYR         HH        L-FRAG_0           O7573 
       667        544          A        TYR          O        L-FRAG_0           H7578 
       667        497          A        ARG       1HH2        L-FRAG_0           O7576 
       667        500          A        TYR         HH        L-FRAG_0           O7573 
       668        544          A        TYR          O        L-FRAG_0           H7578 
       668        497          A        ARG       1HH2        L-FRAG_0           O7576 
       669        544          A        TYR          O        L-FRAG_0           H7578 
       669        497          A        ARG       1HH2        L-FRAG_0           O7576 
       669        500          A        TYR         HH        L-FRAG_0           O7573 
       670        547          A        ASN       1HD2        L-FRAG_0           O7574 
       671        544          A        TYR          O        L-FRAG_0           H7578 
       671        497          A        ARG       1HH2        L-FRAG_0           O7576 
       671        500          A        TYR         HH        L-FRAG_0           O7573 
       671        547          A        ASN       1HD2        L-FRAG_0           O7574 
       672        497          A        ARG       1HH2        L-FRAG_0           O7576 
       672        500          A        TYR         HH        L-FRAG_0           O7573 
       673        544          A        TYR          O        L-FRAG_0           H7578 
       673        497          A        ARG       1HH2        L-FRAG_0           O7576 
       673        500          A        TYR         HH        L-FRAG_0           O7573 
       674        544          A        TYR          O        L-FRAG_0           H7578 
       674        497          A        ARG       1HH2        L-FRAG_0           O7576 
       674        500          A        TYR         HH        L-FRAG_0           O7573 
       675        648          A        PHE          O        L-FRAG_0           H7578 
       675        497          A        ARG       1HH2        L-FRAG_0           O7576 
       675        500          A        TYR         HH        L-FRAG_0           O7573 
       676        544          A        TYR          O        L-FRAG_0           H7578 
       676        648          A        PHE          O        L-FRAG_0           H7578 
       676        497          A        ARG       1HH2        L-FRAG_0           O7576 
       677        648          A        PHE          O        L-FRAG_0           H7578 
       677        497          A        ARG       1HH2        L-FRAG_0           O7576 
       677        500          A        TYR         HH        L-FRAG_0           O7573 
       677        547          A        ASN       1HD2        L-FRAG_0           O7574 
       678        648          A        PHE          O        L-FRAG_0           H7578 
       678        500          A        TYR         HH        L-FRAG_0           O7573 
       679        648          A        PHE          O        L-FRAG_0           H7578 
       679        497          A        ARG       1HH2        L-FRAG_0           O7576 
       679        500          A        TYR         HH        L-FRAG_0           O7573 
       680        648          A        PHE          O        L-FRAG_0           H7578 
       680        497          A        ARG       1HH2        L-FRAG_0           O7576 
       680        500          A        TYR         HH        L-FRAG_0           O7573 
       681        544          A        TYR          O        L-FRAG_0           H7578 
       681        497          A        ARG       1HH2        L-FRAG_0           O7576 
       681        500          A        TYR         HH        L-FRAG_0           O7573 
       682        500          A        TYR         HH        L-FRAG_0           O7573 
       683        648          A        PHE          O        L-FRAG_0           H7578 
       683        497          A        ARG       1HH2        L-FRAG_0           O7576 
       683        500          A        TYR         HH        L-FRAG_0           O7573 
       683        547          A        ASN       1HD2        L-FRAG_0           O7574 
       684        648          A        PHE          O        L-FRAG_0           H7578 
       684        497          A        ARG       1HH2        L-FRAG_0           O7576 
       684        500          A        TYR         HH        L-FRAG_0           O7573 
       684        547          A        ASN       1HD2        L-FRAG_0           O7574 
       685        544          A        TYR          O        L-FRAG_0           H7578 
       685        648          A        PHE          O        L-FRAG_0           H7578 
       685        497          A        ARG       1HH2        L-FRAG_0           O7576 
       685        500          A        TYR         HH        L-FRAG_0           O7573 
       686        547          A        ASN        OD1        L-FRAG_0           H7578 
       686        497          A        ARG       1HH2        L-FRAG_0           O7576 
       686        547          A        ASN       1HD2        L-FRAG_0           O7574 
       687        547          A        ASN        OD1        L-FRAG_0           H7578 
       687        497          A        ARG       1HH2        L-FRAG_0           O7576 
       688        648          A        PHE          O        L-FRAG_0           H7578 
       688        497          A        ARG       1HH2        L-FRAG_0           O7576 
       688        500          A        TYR         HH        L-FRAG_0           O7573 
       689        544          A        TYR          O        L-FRAG_0           H7578 
       689        497          A        ARG       1HH2        L-FRAG_0           O7576 
       689        500          A        TYR         HH        L-FRAG_0           O7573 
       690        648          A        PHE          O        L-FRAG_0           H7578 
       690        497          A        ARG       1HH2        L-FRAG_0           O7576 
       690        500          A        TYR         HH        L-FRAG_0           O7573 
       691        497          A        ARG       1HH2        L-FRAG_0           O7576 
       691        500          A        TYR         HH        L-FRAG_0           O7573 
       692        648          A        PHE          O        L-FRAG_0           H7578 
       692        497          A        ARG       1HH2        L-FRAG_0           O7576 
       693        544          A        TYR          O        L-FRAG_0           H7578 
       693        497          A        ARG       1HH2        L-FRAG_0           O7576 
       693        500          A        TYR         HH        L-FRAG_0           O7573 
       693        547          A        ASN       1HD2        L-FRAG_0           O7574 
       694        648          A        PHE          O        L-FRAG_0           H7578 
       694        497          A        ARG       1HH2        L-FRAG_0           O7576 
       695        497          A        ARG       1HH2        L-FRAG_0           O7576 
       696        648          A        PHE          O        L-FRAG_0           H7578 
       696        500          A        TYR         HH        L-FRAG_0           O7573 
       697        648          A        PHE          O        L-FRAG_0           H7578 
       697        500          A        TYR         HH        L-FRAG_0           O7573 
       698        497          A        ARG       1HH2        L-FRAG_0           O7576 
       698        500          A        TYR         HH        L-FRAG_0           O7573 
       699        500          A        TYR         HH        L-FRAG_0           O7573 
       701        544          A        TYR          O        L-FRAG_0           H7578 
       701        497          A        ARG       1HH2        L-FRAG_0           O7576 
       701        547          A        ASN       1HD2        L-FRAG_0           O7574 
       702        649          A        GLU        OE2        L-FRAG_0           H7578 
       702        547          A        ASN       1HD2        L-FRAG_0           O7575 
       703        544          A        TYR          O        L-FRAG_0           H7578 
       703        497          A        ARG       1HH2        L-FRAG_0           O7576 
       703        500          A        TYR         HH        L-FRAG_0           O7573 
       703        547          A        ASN       1HD2        L-FRAG_0           O7575 
       704        648          A        PHE          O        L-FRAG_0           H7578 
       704        500          A        TYR         HH        L-FRAG_0           O7573 
       705        648          A        PHE          O        L-FRAG_0           H7578 
       705        497          A        ARG       1HH2        L-FRAG_0           O7576 
       705        500          A        TYR         HH        L-FRAG_0           O7573 
       706        544          A        TYR          O        L-FRAG_0           H7578 
       706        648          A        PHE          O        L-FRAG_0           H7578 
       706        497          A        ARG       1HH2        L-FRAG_0           O7576 
       706        500          A        TYR         HH        L-FRAG_0           O7573 
       707        497          A        ARG       1HH2        L-FRAG_0           O7576 
       707        500          A        TYR         HH        L-FRAG_0           O7573 
       708        544          A        TYR          O        L-FRAG_0           H7578 
       708        497          A        ARG       2HH2        L-FRAG_0           O7576 
       708        500          A        TYR         HH        L-FRAG_0           O7573 
       708        507          A        ASN       2HD2        L-FRAG_0           O7572 
       709        544          A        TYR          O        L-FRAG_0           H7578 
       709        497          A        ARG       2HH2        L-FRAG_0           O7576 
       709        500          A        TYR         HH        L-FRAG_0           O7573 
       710        497          A        ARG       1HH2        L-FRAG_0           O7576 
       710        500          A        TYR         HH        L-FRAG_0           O7573 
       711        648          A        PHE          O        L-FRAG_0           H7578 
       711        497          A        ARG       1HH2        L-FRAG_0           O7576 
       711        500          A        TYR         HH        L-FRAG_0           O7573 
       712        544          A        TYR          O        L-FRAG_0           H7578 
       712        497          A        ARG       1HH2        L-FRAG_0           O7576 
       712        500          A        TYR         HH        L-FRAG_0           O7573 
       713        648          A        PHE          O        L-FRAG_0           H7578 
       713        497          A        ARG       1HH2        L-FRAG_0           O7576 
       714        497          A        ARG       1HH2        L-FRAG_0           O7576 
       715        544          A        TYR          O        L-FRAG_0           H7578 
       715        497          A        ARG       1HH2        L-FRAG_0           O7576 
       715        500          A        TYR         HH        L-FRAG_0           O7573 
       716        544          A        TYR          O        L-FRAG_0           H7578 
       716        497          A        ARG       1HH2        L-FRAG_0           O7576 
       716        500          A        TYR         HH        L-FRAG_0           O7573 
       717        544          A        TYR          O        L-FRAG_0           H7578 
       717        648          A        PHE          O        L-FRAG_0           H7578 
       717        497          A        ARG       1HH2        L-FRAG_0           O7576 
       717        500          A        TYR         HH        L-FRAG_0           O7573 
       718        544          A        TYR          O        L-FRAG_0           H7578 
       718        497          A        ARG       1HH2        L-FRAG_0           O7576 
       718        500          A        TYR         HH        L-FRAG_0           O7573 
       719        648          A        PHE          O        L-FRAG_0           H7578 
       719        497          A        ARG       1HH2        L-FRAG_0           O7576 
       719        500          A        TYR         HH        L-FRAG_0           O7573 
       720        497          A        ARG       1HH2        L-FRAG_0           O7576 
       720        500          A        TYR         HH        L-FRAG_0           O7573 
       721        544          A        TYR          O        L-FRAG_0           H7578 
       721        648          A        PHE          O        L-FRAG_0           H7578 
       721        497          A        ARG       1HH2        L-FRAG_0           O7576 
       721        500          A        TYR         HH        L-FRAG_0           O7573 
       722        648          A        PHE          O        L-FRAG_0           H7578 
       722        497          A        ARG       1HH2        L-FRAG_0           O7576 
       722        500          A        TYR         HH        L-FRAG_0           O7573 
       723        648          A        PHE          O        L-FRAG_0           H7578 
       723        544          A        TYR          O        L-FRAG_0           H7578 
       723        497          A        ARG       1HH2        L-FRAG_0           O7576 
       723        500          A        TYR         HH        L-FRAG_0           O7573 
       723        547          A        ASN       1HD2        L-FRAG_0           O7574 
       724        544          A        TYR          O        L-FRAG_0           H7578 
       724        648          A        PHE          O        L-FRAG_0           H7578 
       724        497          A        ARG       1HH2        L-FRAG_0           O7576 
       724        500          A        TYR         HH        L-FRAG_0           O7573 
       725        648          A        PHE          O        L-FRAG_0           H7578 
       725        500          A        TYR         HH        L-FRAG_0           O7573 
       726        648          A        PHE          O        L-FRAG_0           H7578 
       726        497          A        ARG       1HH2        L-FRAG_0           O7576 
       726        500          A        TYR         HH        L-FRAG_0           O7573 
       727        544          A        TYR          O        L-FRAG_0           H7578 
       727        497          A        ARG       1HH2        L-FRAG_0           O7576 
       727        500          A        TYR         HH        L-FRAG_0           O7573 
       728        648          A        PHE          O        L-FRAG_0           H7578 
       728        497          A        ARG       1HH2        L-FRAG_0           O7576 
       728        500          A        TYR         HH        L-FRAG_0           O7573 
       729        544          A        TYR          O        L-FRAG_0           H7578 
       729        497          A        ARG       1HH2        L-FRAG_0           O7576 
       729        500          A        TYR         HH        L-FRAG_0           O7573 
       730        648          A        PHE          O        L-FRAG_0           H7578 
       730        497          A        ARG       1HH2        L-FRAG_0           O7576 
       730        500          A        TYR         HH        L-FRAG_0           O7573 
       731        648          A        PHE          O        L-FRAG_0           H7578 
       731        497          A        ARG       1HH2        L-FRAG_0           O7576 
       731        500          A        TYR         HH        L-FRAG_0           O7573 
       732        544          A        TYR          O        L-FRAG_0           H7578 
       732        497          A        ARG       1HH2        L-FRAG_0           O7576 
       733        544          A        TYR          O        L-FRAG_0           H7578 
       733        497          A        ARG       1HH2        L-FRAG_0           O7576 
       733        500          A        TYR         HH        L-FRAG_0           O7573 
       734        544          A        TYR          O        L-FRAG_0           H7578 
       734        497          A        ARG       2HH2        L-FRAG_0           O7576 
       734        500          A        TYR         HH        L-FRAG_0           O7573 
       735        648          A        PHE          O        L-FRAG_0           H7578 
       735        544          A        TYR          O        L-FRAG_0           H7578 
       735        497          A        ARG       1HH2        L-FRAG_0           O7576 
       735        500          A        TYR         HH        L-FRAG_0           O7573 
       735        547          A        ASN       1HD2        L-FRAG_0           O7574 
       736        648          A        PHE          O        L-FRAG_0           H7578 
       736        497          A        ARG       1HH2        L-FRAG_0           O7576 
       736        500          A        TYR         HH        L-FRAG_0           O7573 
       737        648          A        PHE          O        L-FRAG_0           H7578 
       737        544          A        TYR          O        L-FRAG_0           H7578 
       737        497          A        ARG       1HH2        L-FRAG_0           O7576 
       737        500          A        TYR         HH        L-FRAG_0           O7573 
       738        648          A        PHE          O        L-FRAG_0           H7578 
       738        497          A        ARG       1HH2        L-FRAG_0           O7576 
       738        500          A        TYR         HH        L-FRAG_0           O7573 
       739        497          A        ARG       1HH2        L-FRAG_0           O7576 
       739        500          A        TYR         HH        L-FRAG_0           O7573 
       740        648          A        PHE          O        L-FRAG_0           H7578 
       740        497          A        ARG       1HH2        L-FRAG_0           O7576 
       741        648          A        PHE          O        L-FRAG_0           H7578 
       741        497          A        ARG       1HH2        L-FRAG_0           O7576 
       742        648          A        PHE          O        L-FRAG_0           H7578 
       742        497          A        ARG       1HH2        L-FRAG_0           O7576 
       743        547          A        ASN        OD1        L-FRAG_0           H7578 
       743        497          A        ARG       1HH2        L-FRAG_0           O7576 
       744        648          A        PHE          O        L-FRAG_0           H7578 
       745        544          A        TYR          O        L-FRAG_0           H7578 
       745        497          A        ARG       1HH2        L-FRAG_0           O7576 
       746        648          A        PHE          O        L-FRAG_0           H7578 
       746        497          A        ARG       1HH2        L-FRAG_0           O7576 
       746        500          A        TYR         HH        L-FRAG_0           O7573 
       747        648          A        PHE          O        L-FRAG_0           H7578 
       747        497          A        ARG       1HH2        L-FRAG_0           O7576 
       747        500          A        TYR         HH        L-FRAG_0           O7573 
       748        648          A        PHE          O        L-FRAG_0           H7578 
       748        497          A        ARG       1HH2        L-FRAG_0           O7576 
       749        544          A        TYR          O        L-FRAG_0           H7578 
       749        648          A        PHE          O        L-FRAG_0           H7578 
       749        500          A        TYR         HH        L-FRAG_0           O7573 
       750        648          A        PHE          O        L-FRAG_0           H7578 
       750        497          A        ARG       1HH2        L-FRAG_0           O7576 
       750        500          A        TYR         HH        L-FRAG_0           O7573 
       750        547          A        ASN       1HD2        L-FRAG_0           O7574 
       751        497          A        ARG       1HH2        L-FRAG_0           O7576 
       751        500          A        TYR         HH        L-FRAG_0           O7573 
       752        648          A        PHE          O        L-FRAG_0           H7578 
       752        497          A        ARG       1HH2        L-FRAG_0           O7576 
       752        500          A        TYR         HH        L-FRAG_0           O7573 
       752        547          A        ASN       1HD2        L-FRAG_0           O7575 
       753        544          A        TYR          O        L-FRAG_0           H7578 
       753        497          A        ARG       1HH2        L-FRAG_0           O7576 
       753        500          A        TYR         HH        L-FRAG_0           O7573 
       754        648          A        PHE          O        L-FRAG_0           H7578 
       754        497          A        ARG       1HH2        L-FRAG_0           O7576 
       754        500          A        TYR         HH        L-FRAG_0           O7573 
       754        547          A        ASN       1HD2        L-FRAG_0           O7574 
       755        497          A        ARG       1HH2        L-FRAG_0           O7576 
       755        500          A        TYR         HH        L-FRAG_0           O7573 
       756        648          A        PHE          O        L-FRAG_0           H7578 
       756        497          A        ARG       1HH2        L-FRAG_0           O7576 
       756        500          A        TYR         HH        L-FRAG_0           O7573 
       757        648          A        PHE          O        L-FRAG_0           H7578 
       757        500          A        TYR         HH        L-FRAG_0           O7573 
       758        648          A        PHE          O        L-FRAG_0           H7578 
       758        497          A        ARG       1HH2        L-FRAG_0           O7576 
       759        544          A        TYR          O        L-FRAG_0           H7578 
       759        497          A        ARG       1HH2        L-FRAG_0           O7576 
       760        648          A        PHE          O        L-FRAG_0           H7578 
       760        497          A        ARG       1HH2        L-FRAG_0           O7576 
       760        500          A        TYR         HH        L-FRAG_0           O7573 
       761        497          A        ARG       1HH2        L-FRAG_0           O7576 
       761        500          A        TYR         HH        L-FRAG_0           O7573 
       762        648          A        PHE          O        L-FRAG_0           H7578 
       762        497          A        ARG       1HH2        L-FRAG_0           O7576 
       762        500          A        TYR         HH        L-FRAG_0           O7573 
       763        648          A        PHE          O        L-FRAG_0           H7578 
       763        544          A        TYR          O        L-FRAG_0           H7578 
       763        497          A        ARG       1HH2        L-FRAG_0           O7576 
       764        648          A        PHE          O        L-FRAG_0           H7578 
       764        544          A        TYR          O        L-FRAG_0           H7578 
       764        497          A        ARG       1HH2        L-FRAG_0           O7576 
       764        500          A        TYR         HH        L-FRAG_0           O7573 
       765        544          A        TYR          O        L-FRAG_0           H7578 
       765        497          A        ARG       1HH2        L-FRAG_0           O7576 
       765        500          A        TYR         HH        L-FRAG_0           O7573 
       766        544          A        TYR          O        L-FRAG_0           H7578 
       766        648          A        PHE          O        L-FRAG_0           H7578 
       766        497          A        ARG       1HH2        L-FRAG_0           O7576 
       766        500          A        TYR         HH        L-FRAG_0           O7573 
       767        544          A        TYR          O        L-FRAG_0           H7578 
       767        497          A        ARG       1HH2        L-FRAG_0           O7576 
       767        500          A        TYR         HH        L-FRAG_0           O7573 
       768        497          A        ARG       1HH2        L-FRAG_0           O7576 
       768        500          A        TYR         HH        L-FRAG_0           O7573 
       769        497          A        ARG       1HH2        L-FRAG_0           O7576 
       769        500          A        TYR         HH        L-FRAG_0           O7573 
       770        544          A        TYR          O        L-FRAG_0           H7578 
       770        497          A        ARG       1HH2        L-FRAG_0           O7576 
       770        500          A        TYR         HH        L-FRAG_0           O7573 
       771        648          A        PHE          O        L-FRAG_0           H7578 
       771        497          A        ARG       1HH2        L-FRAG_0           O7576 
       771        500          A        TYR         HH        L-FRAG_0           O7573 
       772        544          A        TYR          O        L-FRAG_0           H7578 
       772        648          A        PHE          O        L-FRAG_0           H7578 
       772        497          A        ARG       1HH2        L-FRAG_0           O7576 
       772        500          A        TYR         HH        L-FRAG_0           O7573 
       773        544          A        TYR          O        L-FRAG_0           H7578 
       773        648          A        PHE          O        L-FRAG_0           H7578 
       773        497          A        ARG       1HH2        L-FRAG_0           O7576 
       773        500          A        TYR         HH        L-FRAG_0           O7573 
       774        544          A        TYR          O        L-FRAG_0           H7578 
       774        497          A        ARG       1HH2        L-FRAG_0           O7576 
       774        500          A        TYR         HH        L-FRAG_0           O7573 
       775        648          A        PHE          O        L-FRAG_0           H7578 
       775        500          A        TYR         HH        L-FRAG_0           O7573 
       776        648          A        PHE          O        L-FRAG_0           H7578 
       776        497          A        ARG       1HH2        L-FRAG_0           O7576 
       776        500          A        TYR         HH        L-FRAG_0           O7573 
       777        544          A        TYR          O        L-FRAG_0           H7578 
       777        497          A        ARG       1HH2        L-FRAG_0           O7576 
       777        500          A        TYR         HH        L-FRAG_0           O7573 
       778        648          A        PHE          O        L-FRAG_0           H7578 
       778        497          A        ARG       1HH2        L-FRAG_0           O7576 
       778        500          A        TYR         HH        L-FRAG_0           O7573 
       779        648          A        PHE          O        L-FRAG_0           H7578 
       779        497          A        ARG       2HH2        L-FRAG_0           O7576 
       779        500          A        TYR         HH        L-FRAG_0           O7573 
       780        544          A        TYR          O        L-FRAG_0           H7578 
       780        497          A        ARG       1HH2        L-FRAG_0           O7576 
       780        500          A        TYR         HH        L-FRAG_0           O7573 
       781        497          A        ARG       1HH2        L-FRAG_0           O7576 
       781        500          A        TYR         HH        L-FRAG_0           O7573 
       782        544          A        TYR          O        L-FRAG_0           H7578 
       782        648          A        PHE          O        L-FRAG_0           H7578 
       782        497          A        ARG       1HH2        L-FRAG_0           O7576 
       782        500          A        TYR         HH        L-FRAG_0           O7573 
       783        544          A        TYR          O        L-FRAG_0           H7578 
       783        648          A        PHE          O        L-FRAG_0           H7578 
       783        497          A        ARG       1HH2        L-FRAG_0           O7576 
       783        500          A        TYR         HH        L-FRAG_0           O7573 
       784        544          A        TYR          O        L-FRAG_0           H7578 
       784        497          A        ARG       1HH2        L-FRAG_0           O7576 
       784        500          A        TYR         HH        L-FRAG_0           O7573 
       785        648          A        PHE          O        L-FRAG_0           H7578 
       785        497          A        ARG       1HH2        L-FRAG_0           O7576 
       785        500          A        TYR         HH        L-FRAG_0           O7573 
       786        648          A        PHE          O        L-FRAG_0           H7578 
       786        497          A        ARG       1HH2        L-FRAG_0           O7576 
       786        500          A        TYR         HH        L-FRAG_0           O7573 
       787        648          A        PHE          O        L-FRAG_0           H7578 
       787        500          A        TYR         HH        L-FRAG_0           O7573 
       788        648          A        PHE          O        L-FRAG_0           H7578 
       788        497          A        ARG       1HH2        L-FRAG_0           O7576 
       788        500          A        TYR         HH        L-FRAG_0           O7573 
       789        544          A        TYR          O        L-FRAG_0           H7578 
       789        648          A        PHE          O        L-FRAG_0           H7578 
       789        497          A        ARG       1HH2        L-FRAG_0           O7576 
       789        500          A        TYR         HH        L-FRAG_0           O7573 
       790        648          A        PHE          O        L-FRAG_0           H7578 
       790        497          A        ARG       1HH2        L-FRAG_0           O7576 
       791        544          A        TYR          O        L-FRAG_0           H7578 
       791        497          A        ARG       1HH2        L-FRAG_0           O7576 
       791        500          A        TYR         HH        L-FRAG_0           O7573 
       792        544          A        TYR          O        L-FRAG_0           H7578 
       792        497          A        ARG       1HH2        L-FRAG_0           O7576 
       792        500          A        TYR         HH        L-FRAG_0           O7573 
       793        648          A        PHE          O        L-FRAG_0           H7578 
       793        544          A        TYR          O        L-FRAG_0           H7578 
       793        497          A        ARG       1HH2        L-FRAG_0           O7576 
       793        500          A        TYR         HH        L-FRAG_0           O7573 
       794        648          A        PHE          O        L-FRAG_0           H7578 
       794        497          A        ARG       1HH2        L-FRAG_0           O7576 
       794        500          A        TYR         HH        L-FRAG_0           O7573 
       795        544          A        TYR          O        L-FRAG_0           H7578 
       795        648          A        PHE          O        L-FRAG_0           H7578 
       795        497          A        ARG       1HH2        L-FRAG_0           O7576 
       796        544          A        TYR          O        L-FRAG_0           H7578 
       796        497          A        ARG       1HH2        L-FRAG_0           O7576 
       797        544          A        TYR          O        L-FRAG_0           H7578 
       797        648          A        PHE          O        L-FRAG_0           H7578 
       797        497          A        ARG       1HH2        L-FRAG_0           O7576 
       797        500          A        TYR         HH        L-FRAG_0           O7573 
       798        648          A        PHE          O        L-FRAG_0           H7578 
       798        497          A        ARG       1HH2        L-FRAG_0           O7576 
       798        500          A        TYR         HH        L-FRAG_0           O7573 
       799        544          A        TYR          O        L-FRAG_0           H7578 
       799        497          A        ARG       1HH2        L-FRAG_0           O7576 
       800        648          A        PHE          O        L-FRAG_0           H7578 
       800        497          A        ARG       1HH2        L-FRAG_0           O7576 
       800        547          A        ASN       1HD2        L-FRAG_0           O7574 
       801        648          A        PHE          O        L-FRAG_0           H7578 
       801        544          A        TYR          O        L-FRAG_0           H7578 
       801        497          A        ARG       1HH2        L-FRAG_0           O7576 
       801        500          A        TYR         HH        L-FRAG_0           O7573 
       802        544          A        TYR          O        L-FRAG_0           H7578 
       802        497          A        ARG       1HH2        L-FRAG_0           O7576 
       802        500          A        TYR         HH        L-FRAG_0           O7573 
       803        648          A        PHE          O        L-FRAG_0           H7578 
       803        497          A        ARG       1HH2        L-FRAG_0           O7576 
       803        500          A        TYR         HH        L-FRAG_0           O7573 
       804        648          A        PHE          O        L-FRAG_0           H7578 
       804        497          A        ARG       1HH2        L-FRAG_0           O7576 
       805        648          A        PHE          O        L-FRAG_0           H7578 
       805        497          A        ARG       1HH2        L-FRAG_0           O7576 
       805        500          A        TYR         HH        L-FRAG_0           O7573 
       806        497          A        ARG       1HH2        L-FRAG_0           O7576 
       807        544          A        TYR          O        L-FRAG_0           H7578 
       807        497          A        ARG       1HH2        L-FRAG_0           O7576 
       807        500          A        TYR         HH        L-FRAG_0           O7573 
       808        544          A        TYR          O        L-FRAG_0           H7578 
       808        497          A        ARG       2HH2        L-FRAG_0           O7576 
       808        500          A        TYR         HH        L-FRAG_0           O7573 
       809        544          A        TYR          O        L-FRAG_0           H7578 
       809        497          A        ARG       1HH2        L-FRAG_0           O7576 
       809        500          A        TYR         HH        L-FRAG_0           O7573 
       810        497          A        ARG       1HH2        L-FRAG_0           O7576 
       810        500          A        TYR         HH        L-FRAG_0           O7573 
       811        648          A        PHE          O        L-FRAG_0           H7578 
       811        497          A        ARG       1HH2        L-FRAG_0           O7576 
       811        500          A        TYR         HH        L-FRAG_0           O7573 
       812        544          A        TYR          O        L-FRAG_0           H7578 
       812        497          A        ARG       1HH2        L-FRAG_0           O7576 
       812        547          A        ASN       1HD2        L-FRAG_0           O7574 
       813        544          A        TYR          O        L-FRAG_0           H7578 
       813        497          A        ARG       1HH2        L-FRAG_0           O7576 
       813        500          A        TYR         HH        L-FRAG_0           O7573 
       814        497          A        ARG       1HH2        L-FRAG_0           O7576 
       814        500          A        TYR         HH        L-FRAG_0           O7573 
       815        544          A        TYR          O        L-FRAG_0           H7578 
       815        497          A        ARG       1HH2        L-FRAG_0           O7576 
       815        500          A        TYR         HH        L-FRAG_0           O7573 
       816        648          A        PHE          O        L-FRAG_0           H7578 
       816        544          A        TYR          O        L-FRAG_0           H7578 
       816        497          A        ARG       1HH2        L-FRAG_0           O7576 
       817        497          A        ARG       2HH2        L-FRAG_0           O7576 
       818        648          A        PHE          O        L-FRAG_0           H7578 
       818        497          A        ARG       1HH2        L-FRAG_0           O7576 
       819        544          A        TYR          O        L-FRAG_0           H7578 
       819        497          A        ARG       1HH2        L-FRAG_0           O7576 
       819        500          A        TYR         HH        L-FRAG_0           O7573 
       820        544          A        TYR          O        L-FRAG_0           H7578 
       820        497          A        ARG       1HH2        L-FRAG_0           O7576 
       820        500          A        TYR         HH        L-FRAG_0           O7573 
       822        544          A        TYR          O        L-FRAG_0           H7578 
       822        497          A        ARG       1HH2        L-FRAG_0           O7576 
       822        500          A        TYR         HH        L-FRAG_0           O7573 
       823        497          A        ARG       1HH2        L-FRAG_0           O7576 
       823        500          A        TYR         HH        L-FRAG_0           O7573 
       824        648          A        PHE          O        L-FRAG_0           H7578 
       824        497          A        ARG       1HH2        L-FRAG_0           O7576 
       824        500          A        TYR         HH        L-FRAG_0           O7573 
       825        544          A        TYR          O        L-FRAG_0           H7578 
       825        497          A        ARG       1HH2        L-FRAG_0           O7576 
       826        544          A        TYR          O        L-FRAG_0           H7578 
       826        648          A        PHE          O        L-FRAG_0           H7578 
       826        497          A        ARG       1HH2        L-FRAG_0           O7576 
       826        500          A        TYR         HH        L-FRAG_0           O7573 
       827        648          A        PHE          O        L-FRAG_0           H7578 
       827        497          A        ARG       1HH2        L-FRAG_0           O7576 
       827        500          A        TYR         HH        L-FRAG_0           O7573 
       828        648          A        PHE          O        L-FRAG_0           H7578 
       828        544          A        TYR          O        L-FRAG_0           H7578 
       828        497          A        ARG       1HH2        L-FRAG_0           O7576 
       828        500          A        TYR         HH        L-FRAG_0           O7573 
       829        544          A        TYR          O        L-FRAG_0           H7578 
       829        648          A        PHE          O        L-FRAG_0           H7578 
       829        497          A        ARG       1HH2        L-FRAG_0           O7576 
       829        500          A        TYR         HH        L-FRAG_0           O7573 
       830        648          A        PHE          O        L-FRAG_0           H7578 
       830        497          A        ARG       1HH2        L-FRAG_0           O7576 
       830        500          A        TYR         HH        L-FRAG_0           O7573 
       831        648          A        PHE          O        L-FRAG_0           H7578 
       831        497          A        ARG       1HH2        L-FRAG_0           O7576 
       831        500          A        TYR         HH        L-FRAG_0           O7573 
       832        648          A        PHE          O        L-FRAG_0           H7578 
       832        544          A        TYR          O        L-FRAG_0           H7578 
       832        497          A        ARG       1HH2        L-FRAG_0           O7576 
       833        544          A        TYR          O        L-FRAG_0           H7578 
       833        497          A        ARG       1HH2        L-FRAG_0           O7576 
       834        544          A        TYR          O        L-FRAG_0           H7578 
       834        497          A        ARG       1HH2        L-FRAG_0           O7576 
       834        500          A        TYR         HH        L-FRAG_0           O7573 
       835        648          A        PHE          O        L-FRAG_0           H7578 
       835        497          A        ARG       1HH2        L-FRAG_0           O7576 
       835        500          A        TYR         HH        L-FRAG_0           O7573 
       836        544          A        TYR          O        L-FRAG_0           H7578 
       836        497          A        ARG       1HH2        L-FRAG_0           O7576 
       836        500          A        TYR         HH        L-FRAG_0           O7573 
       837        648          A        PHE          O        L-FRAG_0           H7578 
       837        497          A        ARG       1HH2        L-FRAG_0           O7576 
       837        547          A        ASN       1HD2        L-FRAG_0           O7574 
       838        648          A        PHE          O        L-FRAG_0           H7578 
       838        497          A        ARG       1HH2        L-FRAG_0           O7576 
       838        500          A        TYR         HH        L-FRAG_0           O7573 
       839        544          A        TYR          O        L-FRAG_0           H7578 
       839        497          A        ARG       1HH2        L-FRAG_0           O7576 
       840        648          A        PHE          O        L-FRAG_0           H7578 
       840        497          A        ARG       1HH2        L-FRAG_0           O7576 
       840        500          A        TYR         HH        L-FRAG_0           O7573 
       840        547          A        ASN       1HD2        L-FRAG_0           O7574 
       841        648          A        PHE          O        L-FRAG_0           H7578 
       841        500          A        TYR         HH        L-FRAG_0           O7573 
       842        544          A        TYR          O        L-FRAG_0           H7578 
       842        648          A        PHE          O        L-FRAG_0           H7578 
       842        497          A        ARG       1HH2        L-FRAG_0           O7576 
       842        500          A        TYR         HH        L-FRAG_0           O7573 
       843        648          A        PHE          O        L-FRAG_0           H7578 
       843        500          A        TYR         HH        L-FRAG_0           O7573 
       844        648          A        PHE          O        L-FRAG_0           H7578 
       844        497          A        ARG       1HH2        L-FRAG_0           O7576 
       845        544          A        TYR          O        L-FRAG_0           H7578 
       845        497          A        ARG       1HH2        L-FRAG_0           O7576 
       846        544          A        TYR          O        L-FRAG_0           H7578 
       846        648          A        PHE          O        L-FRAG_0           H7578 
       846        497          A        ARG       1HH2        L-FRAG_0           O7576 
       846        500          A        TYR         HH        L-FRAG_0           O7573 
       847        547          A        ASN        OD1        L-FRAG_0           H7578 
       847        497          A        ARG       1HH2        L-FRAG_0           O7576 
       847        500          A        TYR         HH        L-FRAG_0           O7573 
       848        544          A        TYR          O        L-FRAG_0           H7578 
       848        648          A        PHE          O        L-FRAG_0           H7578 
       848        497          A        ARG       1HH2        L-FRAG_0           O7576 
       848        500          A        TYR         HH        L-FRAG_0           O7573 
       849        544          A        TYR          O        L-FRAG_0           H7578 
       849        497          A        ARG       1HH2        L-FRAG_0           O7576 
       850        544          A        TYR          O        L-FRAG_0           H7578 
       850        500          A        TYR         HH        L-FRAG_0           O7573 
       851        544          A        TYR          O        L-FRAG_0           H7578 
       851        648          A        PHE          O        L-FRAG_0           H7578 
       851        497          A        ARG       1HH2        L-FRAG_0           O7576 
       851        500          A        TYR         HH        L-FRAG_0           O7573 
       852        544          A        TYR          O        L-FRAG_0           H7578 
       852        497          A        ARG       1HH2        L-FRAG_0           O7576 
       852        500          A        TYR         HH        L-FRAG_0           O7573 
       853        648          A        PHE          O        L-FRAG_0           H7578 
       853        500          A        TYR         HH        L-FRAG_0           O7573 
       854        648          A        PHE          O        L-FRAG_0           H7578 
       854        497          A        ARG       1HH2        L-FRAG_0           O7576 
       854        500          A        TYR         HH        L-FRAG_0           O7573 
       855        497          A        ARG       1HH2        L-FRAG_0           O7576 
       855        500          A        TYR         HH        L-FRAG_0           O7573 
       856        544          A        TYR          O        L-FRAG_0           H7578 
       856        500          A        TYR         HH        L-FRAG_0           O7573 
       857        544          A        TYR          O        L-FRAG_0           H7578 
       857        497          A        ARG       1HH2        L-FRAG_0           O7576 
       857        500          A        TYR         HH        L-FRAG_0           O7573 
       857        547          A        ASN       1HD2        L-FRAG_0           O7574 
       858        648          A        PHE          O        L-FRAG_0           H7578 
       858        497          A        ARG       1HH2        L-FRAG_0           O7576 
       858        500          A        TYR         HH        L-FRAG_0           O7573 
       859        648          A        PHE          O        L-FRAG_0           H7578 
       859        497          A        ARG       1HH2        L-FRAG_0           O7576 
       859        500          A        TYR         HH        L-FRAG_0           O7573 
       860        648          A        PHE          O        L-FRAG_0           H7578 
       860        497          A        ARG       1HH2        L-FRAG_0           O7576 
       860        500          A        TYR         HH        L-FRAG_0           O7573 
       861        648          A        PHE          O        L-FRAG_0           H7578 
       861        497          A        ARG       1HH2        L-FRAG_0           O7576 
       861        500          A        TYR         HH        L-FRAG_0           O7573 
       862        544          A        TYR          O        L-FRAG_0           H7578 
       862        648          A        PHE          O        L-FRAG_0           H7578 
       862        497          A        ARG       1HH2        L-FRAG_0           O7576 
       862        500          A        TYR         HH        L-FRAG_0           O7573 
       863        544          A        TYR          O        L-FRAG_0           H7578 
       863        648          A        PHE          O        L-FRAG_0           H7578 
       863        497          A        ARG       1HH2        L-FRAG_0           O7576 
       863        500          A        TYR         HH        L-FRAG_0           O7573 
       864        497          A        ARG       2HH2        L-FRAG_0           O7576 
       864        500          A        TYR         HH        L-FRAG_0           O7573 
       865        544          A        TYR          O        L-FRAG_0           H7578 
       865        497          A        ARG       1HH2        L-FRAG_0           O7576 
       865        500          A        TYR         HH        L-FRAG_0           O7573 
       866        544          A        TYR          O        L-FRAG_0           H7578 
       866        648          A        PHE          O        L-FRAG_0           H7578 
       866        497          A        ARG       1HH2        L-FRAG_0           O7576 
       866        500          A        TYR         HH        L-FRAG_0           O7573 
       867        544          A        TYR          O        L-FRAG_0           H7578 
       867        497          A        ARG       1HH2        L-FRAG_0           O7576 
       867        500          A        TYR         HH        L-FRAG_0           O7573 
       868        544          A        TYR          O        L-FRAG_0           H7578 
       868        497          A        ARG       1HH1        L-FRAG_0           O7576 
       868        497          A        ARG       1HH2        L-FRAG_0           O7576 
       868        500          A        TYR         HH        L-FRAG_0           O7573 
       869        648          A        PHE          O        L-FRAG_0           H7578 
       869        497          A        ARG       1HH2        L-FRAG_0           O7576 
       869        500          A        TYR         HH        L-FRAG_0           O7573 
       870        648          A        PHE          O        L-FRAG_0           H7578 
       870        497          A        ARG       1HH2        L-FRAG_0           O7576 
       871        497          A        ARG       1HH2        L-FRAG_0           O7576 
       872        648          A        PHE          O        L-FRAG_0           H7578 
       872        497          A        ARG       1HH2        L-FRAG_0           O7576 
       872        500          A        TYR         HH        L-FRAG_0           O7573 
       873        648          A        PHE          O        L-FRAG_0           H7578 
       873        497          A        ARG       1HH1        L-FRAG_0           O7576 
       873        497          A        ARG       1HH2        L-FRAG_0           O7576 
       873        500          A        TYR         HH        L-FRAG_0           O7573 
       874        544          A        TYR          O        L-FRAG_0           H7578 
       874        497          A        ARG       1HH2        L-FRAG_0           O7576 
       874        500          A        TYR         HH        L-FRAG_0           O7573 
       875        544          A        TYR          O        L-FRAG_0           H7578 
       875        648          A        PHE          O        L-FRAG_0           H7578 
       875        497          A        ARG       1HH2        L-FRAG_0           O7576 
       875        500          A        TYR         HH        L-FRAG_0           O7573 
       876        544          A        TYR          O        L-FRAG_0           H7578 
       876        648          A        PHE          O        L-FRAG_0           H7578 
       876        497          A        ARG       1HH2        L-FRAG_0           O7576 
       877        648          A        PHE          O        L-FRAG_0           H7578 
       877        544          A        TYR          O        L-FRAG_0           H7578 
       877        497          A        ARG       1HH2        L-FRAG_0           O7576 
       877        500          A        TYR         HH        L-FRAG_0           O7573 
       878        544          A        TYR          O        L-FRAG_0           H7578 
       878        497          A        ARG       1HH2        L-FRAG_0           O7576 
       879        648          A        PHE          O        L-FRAG_0           H7578 
       879        497          A        ARG       1HH2        L-FRAG_0           O7576 
       879        500          A        TYR         HH        L-FRAG_0           O7573 
       880        497          A        ARG       2HH2        L-FRAG_0           O7576 
       881        648          A        PHE          O        L-FRAG_0           H7578 
       881        497          A        ARG       1HH2        L-FRAG_0           O7576 
       881        500          A        TYR         HH        L-FRAG_0           O7573 
       882        648          A        PHE          O        L-FRAG_0           H7578 
       882        497          A        ARG       1HH2        L-FRAG_0           O7576 
       883        497          A        ARG       2HH2        L-FRAG_0           O7576 
       883        500          A        TYR         HH        L-FRAG_0           O7573 
       884        648          A        PHE          O        L-FRAG_0           H7578 
       884        544          A        TYR          O        L-FRAG_0           H7578 
       884        497          A        ARG       1HH2        L-FRAG_0           O7576 
       884        500          A        TYR         HH        L-FRAG_0           O7573 
       885        544          A        TYR          O        L-FRAG_0           H7578 
       885        500          A        TYR         HH        L-FRAG_0           O7573 
       886        500          A        TYR         HH        L-FRAG_0           O7573 
       887        648          A        PHE          O        L-FRAG_0           H7578 
       887        544          A        TYR          O        L-FRAG_0           H7578 
       887        497          A        ARG       1HH2        L-FRAG_0           O7576 
       887        500          A        TYR         HH        L-FRAG_0           O7573 
       888        544          A        TYR          O        L-FRAG_0           H7578 
       888        500          A        TYR         HH        L-FRAG_0           O7573 
       889        648          A        PHE          O        L-FRAG_0           H7578 
       889        497          A        ARG       1HH2        L-FRAG_0           O7576 
       889        500          A        TYR         HH        L-FRAG_0           O7573 
       890        547          A        ASN        OD1        L-FRAG_0           H7578 
       890        497          A        ARG       1HH2        L-FRAG_0           O7576 
       890        500          A        TYR         HH        L-FRAG_0           O7573 
       891        648          A        PHE          O        L-FRAG_0           H7578 
       891        497          A        ARG       1HH2        L-FRAG_0           O7576 
       891        500          A        TYR         HH        L-FRAG_0           O7573 
       892        648          A        PHE          O        L-FRAG_0           H7578 
       892        497          A        ARG       1HH2        L-FRAG_0           O7576 
       892        500          A        TYR         HH        L-FRAG_0           O7573 
       893        648          A        PHE          O        L-FRAG_0           H7578 
       893        497          A        ARG       1HH2        L-FRAG_0           O7576 
       893        500          A        TYR         HH        L-FRAG_0           O7573 
       893        547          A        ASN       1HD2        L-FRAG_0           O7574 
       894        648          A        PHE          O        L-FRAG_0           H7578 
       894        497          A        ARG       1HH2        L-FRAG_0           O7576 
       894        500          A        TYR         HH        L-FRAG_0           O7573 
       895        648          A        PHE          O        L-FRAG_0           H7578 
       895        497          A        ARG       1HH2        L-FRAG_0           O7576 
       896        648          A        PHE          O        L-FRAG_0           H7578 
       896        497          A        ARG       1HH2        L-FRAG_0           O7576 
       896        500          A        TYR         HH        L-FRAG_0           O7573 
       897        544          A        TYR          O        L-FRAG_0           H7578 
       897        497          A        ARG       1HH2        L-FRAG_0           O7576 
       897        500          A        TYR         HH        L-FRAG_0           O7573 
       898        648          A        PHE          O        L-FRAG_0           H7578 
       898        500          A        TYR         HH        L-FRAG_0           O7573 
       899        497          A        ARG       2HH2        L-FRAG_0           O7576 
       900        544          A        TYR          O        L-FRAG_0           H7578 
       900        497          A        ARG       1HH2        L-FRAG_0           O7576 
       900        500          A        TYR         HH        L-FRAG_0           O7573 
       901        648          A        PHE          O        L-FRAG_0           H7578 
       901        497          A        ARG       1HH2        L-FRAG_0           O7576 
       901        500          A        TYR         HH        L-FRAG_0           O7573 
       902        648          A        PHE          O        L-FRAG_0           H7578 
       902        497          A        ARG       1HH2        L-FRAG_0           O7576 
       902        500          A        TYR         HH        L-FRAG_0           O7573 
       903        544          A        TYR          O        L-FRAG_0           H7578 
       903        648          A        PHE          O        L-FRAG_0           H7578 
       903        497          A        ARG       1HH2        L-FRAG_0           O7576 
       903        500          A        TYR         HH        L-FRAG_0           O7573 
       904        497          A        ARG       1HH2        L-FRAG_0           O7576 
       904        500          A        TYR         HH        L-FRAG_0           O7573 
       905        648          A        PHE          O        L-FRAG_0           H7578 
       905        500          A        TYR         HH        L-FRAG_0           O7573 
       906        648          A        PHE          O        L-FRAG_0           H7578 
       906        497          A        ARG       1HH2        L-FRAG_0           O7576 
       906        500          A        TYR         HH        L-FRAG_0           O7573 
       907        648          A        PHE          O        L-FRAG_0           H7578 
       907        497          A        ARG       1HH2        L-FRAG_0           O7576 
       908        544          A        TYR          O        L-FRAG_0           H7578 
       908        497          A        ARG       1HH2        L-FRAG_0           O7576 
       908        500          A        TYR         HH        L-FRAG_0           O7573 
       909        648          A        PHE          O        L-FRAG_0           H7578 
       909        500          A        TYR         HH        L-FRAG_0           O7573 
       910        544          A        TYR          O        L-FRAG_0           H7578 
       910        648          A        PHE          O        L-FRAG_0           H7578 
       910        497          A        ARG       1HH2        L-FRAG_0           O7576 
       911        648          A        PHE          O        L-FRAG_0           H7578 
       911        497          A        ARG       1HH2        L-FRAG_0           O7576 
       912        648          A        PHE          O        L-FRAG_0           H7578 
       912        500          A        TYR         HH        L-FRAG_0           O7573 
       913        544          A        TYR          O        L-FRAG_0           H7578 
       913        648          A        PHE          O        L-FRAG_0           H7578 
       913        497          A        ARG       1HH2        L-FRAG_0           O7576 
       913        500          A        TYR         HH        L-FRAG_0           O7573 
       914        544          A        TYR          O        L-FRAG_0           H7578 
       914        497          A        ARG       1HH2        L-FRAG_0           O7576 
       914        500          A        TYR         HH        L-FRAG_0           O7573 
       914        547          A        ASN       1HD2        L-FRAG_0           O7574 
       915        648          A        PHE          O        L-FRAG_0           H7578 
       915        497          A        ARG       1HH2        L-FRAG_0           O7576 
       915        500          A        TYR         HH        L-FRAG_0           O7573 
       916        648          A        PHE          O        L-FRAG_0           H7578 
       916        497          A        ARG       1HH2        L-FRAG_0           O7576 
       916        500          A        TYR         HH        L-FRAG_0           O7573 
       917        648          A        PHE          O        L-FRAG_0           H7578 
       917        497          A        ARG       1HH2        L-FRAG_0           O7576 
       917        500          A        TYR         HH        L-FRAG_0           O7573 
       918        648          A        PHE          O        L-FRAG_0           H7578 
       918        497          A        ARG       1HH2        L-FRAG_0           O7576 
       918        500          A        TYR         HH        L-FRAG_0           O7573 
       919        648          A        PHE          O        L-FRAG_0           H7578 
       919        497          A        ARG       1HH2        L-FRAG_0           O7576 
       919        500          A        TYR         HH        L-FRAG_0           O7573 
       920        648          A        PHE          O        L-FRAG_0           H7578 
       920        497          A        ARG       1HH2        L-FRAG_0           O7576 
       920        500          A        TYR         HH        L-FRAG_0           O7573 
       921        648          A        PHE          O        L-FRAG_0           H7578 
       921        500          A        TYR         HH        L-FRAG_0           O7573 
       922        544          A        TYR          O        L-FRAG_0           H7578 
       922        648          A        PHE          O        L-FRAG_0           H7578 
       922        497          A        ARG       1HH2        L-FRAG_0           O7576 
       922        500          A        TYR         HH        L-FRAG_0           O7573 
       923        648          A        PHE          O        L-FRAG_0           H7578 
       923        497          A        ARG       1HH2        L-FRAG_0           O7576 
       923        500          A        TYR         HH        L-FRAG_0           O7573 
       924        648          A        PHE          O        L-FRAG_0           H7578 
       924        497          A        ARG       1HH2        L-FRAG_0           O7576 
       924        500          A        TYR         HH        L-FRAG_0           O7573 
       925        648          A        PHE          O        L-FRAG_0           H7578 
       925        497          A        ARG       1HH2        L-FRAG_0           O7576 
       925        500          A        TYR         HH        L-FRAG_0           O7573 
       926        648          A        PHE          O        L-FRAG_0           H7578 
       926        497          A        ARG       1HH2        L-FRAG_0           O7576 
       926        547          A        ASN       1HD2        L-FRAG_0           O7574 
       927        544          A        TYR          O        L-FRAG_0           H7578 
       927        648          A        PHE          O        L-FRAG_0           H7578 
       927        497          A        ARG       1HH2        L-FRAG_0           O7576 
       928        544          A        TYR          O        L-FRAG_0           H7578 
       928        648          A        PHE          O        L-FRAG_0           H7578 
       928        497          A        ARG       1HH2        L-FRAG_0           O7576 
       928        500          A        TYR         HH        L-FRAG_0           O7573 
       929        497          A        ARG       1HH2        L-FRAG_0           O7576 
       929        500          A        TYR         HH        L-FRAG_0           O7573 
       929        547          A        ASN       1HD2        L-FRAG_0           O7574 
       930        544          A        TYR          O        L-FRAG_0           H7578 
       931        648          A        PHE          O        L-FRAG_0           H7578 
       932        648          A        PHE          O        L-FRAG_0           H7578 
       932        497          A        ARG       1HH2        L-FRAG_0           O7576 
       933        544          A        TYR          O        L-FRAG_0           H7578 
       933        497          A        ARG       1HH2        L-FRAG_0           O7576 
       933        500          A        TYR         HH        L-FRAG_0           O7573 
       934        544          A        TYR          O        L-FRAG_0           H7578 
       934        497          A        ARG       1HH2        L-FRAG_0           O7576 
       934        500          A        TYR         HH        L-FRAG_0           O7573 
       934        547          A        ASN       1HD2        L-FRAG_0           O7574 
       935        648          A        PHE          O        L-FRAG_0           H7578 
       935        497          A        ARG       1HH2        L-FRAG_0           O7576 
       935        500          A        TYR         HH        L-FRAG_0           O7573 
       936        648          A        PHE          O        L-FRAG_0           H7578 
       936        497          A        ARG       1HH2        L-FRAG_0           O7576 
       936        500          A        TYR         HH        L-FRAG_0           O7573 
       937        544          A        TYR          O        L-FRAG_0           H7578 
       937        497          A        ARG       1HH2        L-FRAG_0           O7576 
       937        500          A        TYR         HH        L-FRAG_0           O7573 
       938        648          A        PHE          O        L-FRAG_0           H7578 
       938        497          A        ARG       1HH2        L-FRAG_0           O7576 
       939        544          A        TYR          O        L-FRAG_0           H7578 
       939        497          A        ARG       1HH2        L-FRAG_0           O7576 
       939        500          A        TYR         HH        L-FRAG_0           O7573 
       940        648          A        PHE          O        L-FRAG_0           H7578 
       940        497          A        ARG       1HH2        L-FRAG_0           O7576 
       940        500          A        TYR         HH        L-FRAG_0           O7573 
       940        507          A        ASN       2HD2        L-FRAG_0           O7572 
       941        544          A        TYR          O        L-FRAG_0           H7578 
       941        648          A        PHE          O        L-FRAG_0           H7578 
       941        497          A        ARG       1HH2        L-FRAG_0           O7576 
       941        500          A        TYR         HH        L-FRAG_0           O7573 
       942        648          A        PHE          O        L-FRAG_0           H7578 
       942        497          A        ARG       1HH2        L-FRAG_0           O7576 
       942        500          A        TYR         HH        L-FRAG_0           O7573 
       943        544          A        TYR          O        L-FRAG_0           H7578 
       943        648          A        PHE          O        L-FRAG_0           H7578 
       943        497          A        ARG       1HH2        L-FRAG_0           O7576 
       943        500          A        TYR         HH        L-FRAG_0           O7573 
       944        648          A        PHE          O        L-FRAG_0           H7578 
       944        497          A        ARG       1HH2        L-FRAG_0           O7576 
       944        500          A        TYR         HH        L-FRAG_0           O7573 
       945        497          A        ARG       1HH2        L-FRAG_0           O7576 
       946        544          A        TYR          O        L-FRAG_0           H7578 
       946        497          A        ARG       1HH2        L-FRAG_0           O7576 
       947        648          A        PHE          O        L-FRAG_0           H7578 
       947        497          A        ARG       1HH2        L-FRAG_0           O7576 
       947        500          A        TYR         HH        L-FRAG_0           O7573 
       948        500          A        TYR         HH        L-FRAG_0           O7573 
       949        648          A        PHE          O        L-FRAG_0           H7578 
       949        497          A        ARG       1HH2        L-FRAG_0           O7576 
       949        500          A        TYR         HH        L-FRAG_0           O7573 
       950        544          A        TYR          O        L-FRAG_0           H7578 
       950        497          A        ARG       1HH2        L-FRAG_0           O7576 
       950        500          A        TYR         HH        L-FRAG_0           O7573 
       951        497          A        ARG       1HH2        L-FRAG_0           O7576 
       951        500          A        TYR         HH        L-FRAG_0           O7573 
       952        544          A        TYR          O        L-FRAG_0           H7578 
       952        648          A        PHE          O        L-FRAG_0           H7578 
       952        497          A        ARG       1HH2        L-FRAG_0           O7576 
       953        544          A        TYR          O        L-FRAG_0           H7578 
       953        497          A        ARG       1HH2        L-FRAG_0           O7576 
       953        500          A        TYR         HH        L-FRAG_0           O7573 
       954        544          A        TYR          O        L-FRAG_0           H7578 
       954        648          A        PHE          O        L-FRAG_0           H7578 
       954        497          A        ARG       1HH2        L-FRAG_0           O7576 
       954        500          A        TYR         HH        L-FRAG_0           O7573 
       955        544          A        TYR          O        L-FRAG_0           H7578 
       955        497          A        ARG       2HH2        L-FRAG_0           O7576 
       956        544          A        TYR          O        L-FRAG_0           H7578 
       956        497          A        ARG       1HH2        L-FRAG_0           O7576 
       956        500          A        TYR         HH        L-FRAG_0           O7573 
       957        648          A        PHE          O        L-FRAG_0           H7578 
       957        497          A        ARG       1HH2        L-FRAG_0           O7576 
       957        500          A        TYR         HH        L-FRAG_0           O7573 
       958        648          A        PHE          O        L-FRAG_0           H7578 
       958        500          A        TYR         HH        L-FRAG_0           O7573 
       959        648          A        PHE          O        L-FRAG_0           H7578 
       959        497          A        ARG       1HH2        L-FRAG_0           O7576 
       959        500          A        TYR         HH        L-FRAG_0           O7573 
       960        544          A        TYR          O        L-FRAG_0           H7578 
       960        500          A        TYR         HH        L-FRAG_0           O7573 
       961        648          A        PHE          O        L-FRAG_0           H7578 
       961        497          A        ARG       1HH2        L-FRAG_0           O7576 
       961        500          A        TYR         HH        L-FRAG_0           O7573 
       962        544          A        TYR          O        L-FRAG_0           H7578 
       962        497          A        ARG       2HH2        L-FRAG_0           O7576 
       962        500          A        TYR         HH        L-FRAG_0           O7573 
       963        497          A        ARG       2HH2        L-FRAG_0           O7576 
       963        500          A        TYR         HH        L-FRAG_0           O7573 
       964        544          A        TYR          O        L-FRAG_0           H7578 
       965        500          A        TYR         HH        L-FRAG_0           O7573 
       966        500          A        TYR         HH        L-FRAG_0           O7573 
       967        500          A        TYR         HH        L-FRAG_0           O7573 
       968        500          A        TYR         HH        L-FRAG_0           O7573 
       969        648          A        PHE          O        L-FRAG_0           H7578 
       969        500          A        TYR         HH        L-FRAG_0           O7573 
       970        500          A        TYR         HH        L-FRAG_0           O7573 
       973        500          A        TYR         HH        L-FRAG_0           O7573 
       974        500          A        TYR         HH        L-FRAG_0           O7573 
       975        500          A        TYR         HH        L-FRAG_0           O7573 
       976        500          A        TYR         HH        L-FRAG_0           O7573 
       977        500          A        TYR         HH        L-FRAG_0           O7573 
       979        500          A        TYR         HH        L-FRAG_0           O7573 
       980        500          A        TYR         HH        L-FRAG_0           O7573 
       982        500          A        TYR         HH        L-FRAG_0           O7573 
       985        500          A        TYR         HH        L-FRAG_0           O7573 
       986        544          A        TYR          O        L-FRAG_0           H7578 
       986        500          A        TYR         HH        L-FRAG_0           O7573 
       988        500          A        TYR         HH        L-FRAG_0           O7573 
       989        500          A        TYR         HH        L-FRAG_0           O7573 
       991        544          A        TYR          O        L-FRAG_0           H7578 
       991        500          A        TYR         HH        L-FRAG_0           O7573 
       992        500          A        TYR         HH        L-FRAG_0           O7573 
       993        497          A        ARG       2HH2        L-FRAG_0           O7576 
       993        500          A        TYR         HH        L-FRAG_0           O7573 
       999        500          A        TYR         HH        L-FRAG_0           O7573 
      1000        500          A        TYR         HH        L-FRAG_0           O7573 
