# Supplementary material for: Computational discovery of natural inhibitors targeting enterovirus D68 3C protease using molecular docking pharmacokinetics and dynamics simulations
Source: Sci Rep. 2025 Mar 31;15:11015. doi: 10.1038/s41598-025-95163-y (PMC11958634; doi:10.1038/s41598-025-95163-y)
Supplement: Supplementary file 1 — Supplementary Information 1. [file 41598_2025_95163_MOESM1_ESM.zip › MDS-100-results/MDS-100-results/data1/raw-data/PL-Contacts_Hydrophobic.dat]

  # Frame#   Residue#      Chain    ResName  LigandFragment 
         0        476          A        PHE        L-FRAG_0 
         0        500          A        TYR        L-FRAG_0 
         1        476          A        PHE        L-FRAG_0 
         2        476          A        PHE        L-FRAG_0 
         4        247          A        LEU        L-FRAG_0 
         4        476          A        PHE        L-FRAG_0 
         6        476          A        PHE        L-FRAG_0 
         8        476          A        PHE        L-FRAG_0 
         9        247          A        LEU        L-FRAG_0 
        12        476          A        PHE        L-FRAG_0 
        13        476          A        PHE        L-FRAG_0 
        16        500          A        TYR        L-FRAG_0 
        17        650          A        TYR        L-FRAG_0 
        18        476          A        PHE        L-FRAG_0 
        19        476          A        PHE        L-FRAG_0 
        23        476          A        PHE        L-FRAG_0 
        24        476          A        PHE        L-FRAG_0 
        25        476          A        PHE        L-FRAG_0 
        32        476          A        PHE        L-FRAG_0 
        38        476          A        PHE        L-FRAG_0 
        40        476          A        PHE        L-FRAG_0 
        41        650          A        TYR        L-FRAG_0 
        42        476          A        PHE        L-FRAG_0 
        47        476          A        PHE        L-FRAG_0 
        48        476          A        PHE        L-FRAG_0 
        51        648          A        PHE        L-FRAG_0 
        53        476          A        PHE        L-FRAG_0 
        54        476          A        PHE        L-FRAG_0 
        54        650          A        TYR        L-FRAG_0 
        57        476          A        PHE        L-FRAG_0 
        57        650          A        TYR        L-FRAG_0 
        58        476          A        PHE        L-FRAG_0 
        59        476          A        PHE        L-FRAG_0 
        62        476          A        PHE        L-FRAG_0 
        70        476          A        PHE        L-FRAG_0 
        75        476          A        PHE        L-FRAG_0 
        92        476          A        PHE        L-FRAG_0 
        95        650          A        TYR        L-FRAG_0 
        96        476          A        PHE        L-FRAG_0 
        97        476          A        PHE        L-FRAG_0 
       101        648          A        PHE        L-FRAG_0 
       102        247          A        LEU        L-FRAG_0 
       102        476          A        PHE        L-FRAG_0 
       107        476          A        PHE        L-FRAG_0 
       108        476          A        PHE        L-FRAG_0 
       108        650          A        TYR        L-FRAG_0 
       110        476          A        PHE        L-FRAG_0 
       111        476          A        PHE        L-FRAG_0 
       112        498          A        PRO        L-FRAG_0 
       115        476          A        PHE        L-FRAG_0 
       126        476          A        PHE        L-FRAG_0 
       127        476          A        PHE        L-FRAG_0 
       135        476          A        PHE        L-FRAG_0 
       137        476          A        PHE        L-FRAG_0 
       141        476          A        PHE        L-FRAG_0 
       142        476          A        PHE        L-FRAG_0 
       145        476          A        PHE        L-FRAG_0 
       148        650          A        TYR        L-FRAG_0 
       149        476          A        PHE        L-FRAG_0 
       150        476          A        PHE        L-FRAG_0 
       152        476          A        PHE        L-FRAG_0 
       153        476          A        PHE        L-FRAG_0 
       156        476          A        PHE        L-FRAG_0 
       160        476          A        PHE        L-FRAG_0 
       161        476          A        PHE        L-FRAG_0 
       168        498          A        PRO        L-FRAG_0 
       168        500          A        TYR        L-FRAG_0 
       168        650          A        TYR        L-FRAG_0 
       169        476          A        PHE        L-FRAG_0 
       170        476          A        PHE        L-FRAG_0 
       171        476          A        PHE        L-FRAG_0 
       173        476          A        PHE        L-FRAG_0 
       174        476          A        PHE        L-FRAG_0 
       176        476          A        PHE        L-FRAG_0 
       185        650          A        TYR        L-FRAG_0 
       190        476          A        PHE        L-FRAG_0 
       191        476          A        PHE        L-FRAG_0 
       194        247          A        LEU        L-FRAG_0 
       198        476          A        PHE        L-FRAG_0 
       199        476          A        PHE        L-FRAG_0 
       204        247          A        LEU        L-FRAG_0 
       207        476          A        PHE        L-FRAG_0 
       212        498          A        PRO        L-FRAG_0 
       213        650          A        TYR        L-FRAG_0 
       221        247          A        LEU        L-FRAG_0 
       225        247          A        LEU        L-FRAG_0 
       225        498          A        PRO        L-FRAG_0 
       228        247          A        LEU        L-FRAG_0 
       228        648          A        PHE        L-FRAG_0 
       233        498          A        PRO        L-FRAG_0 
       237        498          A        PRO        L-FRAG_0 
       243        650          A        TYR        L-FRAG_0 
       244        650          A        TYR        L-FRAG_0 
       272        476          A        PHE        L-FRAG_0 
       276        476          A        PHE        L-FRAG_0 
       277        476          A        PHE        L-FRAG_0 
       280        476          A        PHE        L-FRAG_0 
       281        476          A        PHE        L-FRAG_0 
       282        476          A        PHE        L-FRAG_0 
       283        476          A        PHE        L-FRAG_0 
       285        476          A        PHE        L-FRAG_0 
       287        476          A        PHE        L-FRAG_0 
       291        476          A        PHE        L-FRAG_0 
       293        476          A        PHE        L-FRAG_0 
       302        498          A        PRO        L-FRAG_0 
       305        476          A        PHE        L-FRAG_0 
       308        476          A        PHE        L-FRAG_0 
       313        476          A        PHE        L-FRAG_0 
       315        247          A        LEU        L-FRAG_0 
       315        476          A        PHE        L-FRAG_0 
       319        476          A        PHE        L-FRAG_0 
       320        476          A        PHE        L-FRAG_0 
       321        247          A        LEU        L-FRAG_0 
       321        476          A        PHE        L-FRAG_0 
       324        476          A        PHE        L-FRAG_0 
       325        476          A        PHE        L-FRAG_0 
       327        476          A        PHE        L-FRAG_0 
       328        476          A        PHE        L-FRAG_0 
       329        476          A        PHE        L-FRAG_0 
       331        476          A        PHE        L-FRAG_0 
       333        476          A        PHE        L-FRAG_0 
       334        476          A        PHE        L-FRAG_0 
       335        476          A        PHE        L-FRAG_0 
       342        476          A        PHE        L-FRAG_0 
       346        476          A        PHE        L-FRAG_0 
       347        476          A        PHE        L-FRAG_0 
       353        476          A        PHE        L-FRAG_0 
       355        476          A        PHE        L-FRAG_0 
       362        476          A        PHE        L-FRAG_0 
       363        476          A        PHE        L-FRAG_0 
       365        476          A        PHE        L-FRAG_0 
       368        247          A        LEU        L-FRAG_0 
       370        476          A        PHE        L-FRAG_0 
       371        476          A        PHE        L-FRAG_0 
       372        476          A        PHE        L-FRAG_0 
       373        476          A        PHE        L-FRAG_0 
       381        476          A        PHE        L-FRAG_0 
       383        476          A        PHE        L-FRAG_0 
       393        476          A        PHE        L-FRAG_0 
       395        476          A        PHE        L-FRAG_0 
       397        476          A        PHE        L-FRAG_0 
       399        247          A        LEU        L-FRAG_0 
       400        476          A        PHE        L-FRAG_0 
       405        476          A        PHE        L-FRAG_0 
       411        476          A        PHE        L-FRAG_0 
       420        476          A        PHE        L-FRAG_0 
       425        476          A        PHE        L-FRAG_0 
       429        476          A        PHE        L-FRAG_0 
       431        476          A        PHE        L-FRAG_0 
       433        247          A        LEU        L-FRAG_0 
       436        247          A        LEU        L-FRAG_0 
       438        476          A        PHE        L-FRAG_0 
       448        476          A        PHE        L-FRAG_0 
       449        476          A        PHE        L-FRAG_0 
       450        476          A        PHE        L-FRAG_0 
       452        476          A        PHE        L-FRAG_0 
       457        476          A        PHE        L-FRAG_0 
       459        476          A        PHE        L-FRAG_0 
       460        247          A        LEU        L-FRAG_0 
       463        476          A        PHE        L-FRAG_0 
       464        476          A        PHE        L-FRAG_0 
       476        476          A        PHE        L-FRAG_0 
       479        476          A        PHE        L-FRAG_0 
       480        476          A        PHE        L-FRAG_0 
       483        476          A        PHE        L-FRAG_0 
       485        476          A        PHE        L-FRAG_0 
       487        544          A        TYR        L-FRAG_0 
       488        544          A        TYR        L-FRAG_0 
       493        476          A        PHE        L-FRAG_0 
       499        476          A        PHE        L-FRAG_0 
       500        476          A        PHE        L-FRAG_0 
       502        476          A        PHE        L-FRAG_0 
       505        476          A        PHE        L-FRAG_0 
       509        476          A        PHE        L-FRAG_0 
       511        476          A        PHE        L-FRAG_0 
       513        476          A        PHE        L-FRAG_0 
       514        476          A        PHE        L-FRAG_0 
       518        476          A        PHE        L-FRAG_0 
       522        476          A        PHE        L-FRAG_0 
       526        476          A        PHE        L-FRAG_0 
       530        476          A        PHE        L-FRAG_0 
       531        476          A        PHE        L-FRAG_0 
       534        476          A        PHE        L-FRAG_0 
       535        476          A        PHE        L-FRAG_0 
       537        476          A        PHE        L-FRAG_0 
       538        498          A        PRO        L-FRAG_0 
       541        476          A        PHE        L-FRAG_0 
       544        476          A        PHE        L-FRAG_0 
       547        476          A        PHE        L-FRAG_0 
       548        648          A        PHE        L-FRAG_0 
       549        476          A        PHE        L-FRAG_0 
       552        476          A        PHE        L-FRAG_0 
       553        476          A        PHE        L-FRAG_0 
       555        476          A        PHE        L-FRAG_0 
       556        476          A        PHE        L-FRAG_0 
       556        498          A        PRO        L-FRAG_0 
       560        648          A        PHE        L-FRAG_0 
       561        247          A        LEU        L-FRAG_0 
       565        476          A        PHE        L-FRAG_0 
       570        476          A        PHE        L-FRAG_0 
       571        476          A        PHE        L-FRAG_0 
       578        476          A        PHE        L-FRAG_0 
       582        476          A        PHE        L-FRAG_0 
       583        500          A        TYR        L-FRAG_0 
       586        476          A        PHE        L-FRAG_0 
       595        476          A        PHE        L-FRAG_0 
       596        476          A        PHE        L-FRAG_0 
       598        247          A        LEU        L-FRAG_0 
       600        476          A        PHE        L-FRAG_0 
       601        476          A        PHE        L-FRAG_0 
       606        476          A        PHE        L-FRAG_0 
       607        476          A        PHE        L-FRAG_0 
       608        476          A        PHE        L-FRAG_0 
       609        476          A        PHE        L-FRAG_0 
       610        247          A        LEU        L-FRAG_0 
       612        247          A        LEU        L-FRAG_0 
       613        247          A        LEU        L-FRAG_0 
       615        498          A        PRO        L-FRAG_0 
       616        476          A        PHE        L-FRAG_0 
       622        247          A        LEU        L-FRAG_0 
       624        476          A        PHE        L-FRAG_0 
       628        476          A        PHE        L-FRAG_0 
       629        247          A        LEU        L-FRAG_0 
       636        476          A        PHE        L-FRAG_0 
       641        476          A        PHE        L-FRAG_0 
       642        476          A        PHE        L-FRAG_0 
       644        476          A        PHE        L-FRAG_0 
       646        476          A        PHE        L-FRAG_0 
       650        476          A        PHE        L-FRAG_0 
       651        648          A        PHE        L-FRAG_0 
       653        476          A        PHE        L-FRAG_0 
       654        476          A        PHE        L-FRAG_0 
       658        476          A        PHE        L-FRAG_0 
       662        476          A        PHE        L-FRAG_0 
       665        476          A        PHE        L-FRAG_0 
       667        648          A        PHE        L-FRAG_0 
       679        476          A        PHE        L-FRAG_0 
       684        476          A        PHE        L-FRAG_0 
       686        476          A        PHE        L-FRAG_0 
       691        476          A        PHE        L-FRAG_0 
       695        476          A        PHE        L-FRAG_0 
       696        476          A        PHE        L-FRAG_0 
       701        247          A        LEU        L-FRAG_0 
       704        476          A        PHE        L-FRAG_0 
       708        476          A        PHE        L-FRAG_0 
       712        648          A        PHE        L-FRAG_0 
       716        476          A        PHE        L-FRAG_0 
       725        476          A        PHE        L-FRAG_0 
       732        476          A        PHE        L-FRAG_0 
       736        476          A        PHE        L-FRAG_0 
       742        476          A        PHE        L-FRAG_0 
       745        476          A        PHE        L-FRAG_0 
       746        476          A        PHE        L-FRAG_0 
       747        476          A        PHE        L-FRAG_0 
       754        476          A        PHE        L-FRAG_0 
       756        476          A        PHE        L-FRAG_0 
       757        476          A        PHE        L-FRAG_0 
       760        476          A        PHE        L-FRAG_0 
       764        476          A        PHE        L-FRAG_0 
       780        476          A        PHE        L-FRAG_0 
       783        476          A        PHE        L-FRAG_0 
       789        476          A        PHE        L-FRAG_0 
       790        476          A        PHE        L-FRAG_0 
       791        247          A        LEU        L-FRAG_0 
       797        476          A        PHE        L-FRAG_0 
       803        476          A        PHE        L-FRAG_0 
       806        476          A        PHE        L-FRAG_0 
       809        476          A        PHE        L-FRAG_0 
       811        476          A        PHE        L-FRAG_0 
       812        498          A        PRO        L-FRAG_0 
       814        476          A        PHE        L-FRAG_0 
       818        476          A        PHE        L-FRAG_0 
       819        476          A        PHE        L-FRAG_0 
       820        648          A        PHE        L-FRAG_0 
       823        476          A        PHE        L-FRAG_0 
       824        247          A        LEU        L-FRAG_0 
       827        476          A        PHE        L-FRAG_0 
       828        476          A        PHE        L-FRAG_0 
       832        476          A        PHE        L-FRAG_0 
       833        247          A        LEU        L-FRAG_0 
       833        476          A        PHE        L-FRAG_0 
       839        476          A        PHE        L-FRAG_0 
       844        247          A        LEU        L-FRAG_0 
       845        247          A        LEU        L-FRAG_0 
       849        476          A        PHE        L-FRAG_0 
       855        476          A        PHE        L-FRAG_0 
       856        476          A        PHE        L-FRAG_0 
       859        247          A        LEU        L-FRAG_0 
       865        476          A        PHE        L-FRAG_0 
       868        476          A        PHE        L-FRAG_0 
       869        247          A        LEU        L-FRAG_0 
       871        247          A        LEU        L-FRAG_0 
       872        476          A        PHE        L-FRAG_0 
       873        476          A        PHE        L-FRAG_0 
       875        476          A        PHE        L-FRAG_0 
       880        476          A        PHE        L-FRAG_0 
       882        476          A        PHE        L-FRAG_0 
       884        476          A        PHE        L-FRAG_0 
       886        247          A        LEU        L-FRAG_0 
       886        476          A        PHE        L-FRAG_0 
       887        476          A        PHE        L-FRAG_0 
       895        476          A        PHE        L-FRAG_0 
       900        476          A        PHE        L-FRAG_0 
       901        476          A        PHE        L-FRAG_0 
       904        648          A        PHE        L-FRAG_0 
       905        476          A        PHE        L-FRAG_0 
       909        476          A        PHE        L-FRAG_0 
       910        476          A        PHE        L-FRAG_0 
       913        476          A        PHE        L-FRAG_0 
       914        476          A        PHE        L-FRAG_0 
       914        648          A        PHE        L-FRAG_0 
       916        476          A        PHE        L-FRAG_0 
       919        476          A        PHE        L-FRAG_0 
       921        476          A        PHE        L-FRAG_0 
       922        247          A        LEU        L-FRAG_0 
       925        476          A        PHE        L-FRAG_0 
       927        476          A        PHE        L-FRAG_0 
       928        476          A        PHE        L-FRAG_0 
       929        476          A        PHE        L-FRAG_0 
       933        476          A        PHE        L-FRAG_0 
       934        476          A        PHE        L-FRAG_0 
       936        476          A        PHE        L-FRAG_0 
       940        476          A        PHE        L-FRAG_0 
       943        476          A        PHE        L-FRAG_0 
       946        476          A        PHE        L-FRAG_0 
       949        476          A        PHE        L-FRAG_0 
       951        476          A        PHE        L-FRAG_0 
       960        247          A        LEU        L-FRAG_0 
       965        476          A        PHE        L-FRAG_0 
       966        476          A        PHE        L-FRAG_0 
       969        476          A        PHE        L-FRAG_0 
       970        476          A        PHE        L-FRAG_0 
       975        247          A        LEU        L-FRAG_0 
       978        247          A        LEU        L-FRAG_0 
       980        476          A        PHE        L-FRAG_0 
       981        476          A        PHE        L-FRAG_0 
       986        247          A        LEU        L-FRAG_0 
       996        476          A        PHE        L-FRAG_0 
       998        498          A        PRO        L-FRAG_0 
