# Supplementary material for: Computational discovery of natural inhibitors targeting enterovirus D68 3C protease using molecular docking pharmacokinetics and dynamics simulations
Source: Sci Rep. 2025 Mar 31;15:11015. doi: 10.1038/s41598-025-95163-y (PMC11958634; doi:10.1038/s41598-025-95163-y)
Supplement: Supplementary file 1 — Supplementary Information 1. [file 41598_2025_95163_MOESM1_ESM.zip › MDS-100-results/MDS-100-results/data1/raw-data/PL-Contacts_Metal.dat]

  # Frame#            Type            Site       MetalSite   Distance
        96       prot-side   A:GLU_649:OE1       prot-side      2.520 
        96       prot-side   A:GLU_649:OE2       prot-side      2.640 
        96          ligand  L-FRAG_0:O7575          ligand      2.460 
       177       prot-side   A:GLU_649:OE1       prot-side      2.400 
       177       prot-side   A:GLU_649:OE2       prot-side      3.350 
       177          ligand  L-FRAG_0:O7575          ligand      2.640 
       263       prot-side   A:GLU_649:OE1       prot-side      2.290 
       263          ligand  L-FRAG_0:O7576          ligand      2.550 
       388       prot-side   A:GLU_649:OE1       prot-side      2.360 
       388       prot-side   A:GLU_649:OE2       prot-side      3.230 
       388          ligand  L-FRAG_0:O7576          ligand      2.450 
       549       prot-side   A:GLU_649:OE1       prot-side      2.340 
       549          ligand  L-FRAG_0:O7575          ligand      2.860 
       790       prot-side     A:PHE_476:O       prot-side      2.750 
       790          ligand  L-FRAG_0:O7577          ligand      2.540 
       996       prot-side    A:TYR_500:OH       prot-side      2.680 
       996          ligand  L-FRAG_0:O7573          ligand      2.520 
