# Supplementary material for: Computational discovery of natural inhibitors targeting enterovirus D68 3C protease using molecular docking pharmacokinetics and dynamics simulations
Source: Sci Rep. 2025 Mar 31;15:11015. doi: 10.1038/s41598-025-95163-y (PMC11958634; doi:10.1038/s41598-025-95163-y)
Supplement: Supplementary file 1 — Supplementary Information 1. [file 41598_2025_95163_MOESM1_ESM.zip › MDS-100-results/MDS-100-results/data1/raw-data/PL-Contacts_WaterBridge.dat]

  # Frame#   Residue#      Chain    ResName   AtomName  LigandFragment      LigandAtom 
         1        649          A        GLU        OE2        L-FRAG_0           O7575 
         2        507          A        ASN       2HD2        L-FRAG_0           O7572 
         2        648          A        PHE          O        L-FRAG_0           O7576 
         3        507          A        ASN       2HD2        L-FRAG_0           O7572 
         3        650          A        TYR         HN        L-FRAG_0           O7575 
         3        648          A        PHE          O        L-FRAG_0           O7575 
         3        649          A        GLU        OE2        L-FRAG_0           O7575 
         3        648          A        PHE          O        L-FRAG_0           O7575 
         4        547          A        ASN        OD1        L-FRAG_0           O7575 
         4        507          A        ASN       2HD2        L-FRAG_0           O7572 
         4        648          A        PHE          O        L-FRAG_0           O7575 
         5        507          A        ASN       2HD2        L-FRAG_0           O7572 
         5        648          A        PHE          O        L-FRAG_0           O7576 
         6        497          A        ARG       1HH2        L-FRAG_0           H7578 
         6        546          A        GLU          O        L-FRAG_0           H7578 
         6        547          A        ASN        OD1        L-FRAG_0           H7578 
         6        507          A        ASN       2HD2        L-FRAG_0           O7572 
         6        650          A        TYR         HH        L-FRAG_0           O7576 
         6        544          A        TYR          O        L-FRAG_0           O7576 
         6        649          A        GLU        OE2        L-FRAG_0           O7575 
         7        648          A        PHE          O        L-FRAG_0           O7575 
         7        507          A        ASN       2HD2        L-FRAG_0           O7572 
         8        649          A        GLU        OE2        L-FRAG_0           O7575 
         8        547          A        ASN        OD1        L-FRAG_0           O7575 
         8        648          A        PHE          O        L-FRAG_0           O7576 
         8        648          A        PHE          O        L-FRAG_0           O7575 
         9        650          A        TYR         HH        L-FRAG_0           H7578 
         9        648          A        PHE          O        L-FRAG_0           O7576 
         9        648          A        PHE          O        L-FRAG_0           O7575 
        10        648          A        PHE          O        L-FRAG_0           H7578 
        10        547          A        ASN       1HD2        L-FRAG_0           O7574 
        10        507          A        ASN       2HD2        L-FRAG_0           O7572 
        11        650          A        TYR         OH        L-FRAG_0           H7578 
        11        649          A        GLU        OE2        L-FRAG_0           O7575 
        11        547          A        ASN       1HD2        L-FRAG_0           O7575 
        11        648          A        PHE          O        L-FRAG_0           O7576 
        12        648          A        PHE          O        L-FRAG_0           H7578 
        12        507          A        ASN       2HD2        L-FRAG_0           O7572 
        12        497          A        ARG       1HH2        L-FRAG_0           O7575 
        12        546          A        GLU          O        L-FRAG_0           O7575 
        13        648          A        PHE          O        L-FRAG_0           H7578 
        13        507          A        ASN       2HD2        L-FRAG_0           O7572 
        13        497          A        ARG       1HH2        L-FRAG_0           O7575 
        13        546          A        GLU          O        L-FRAG_0           O7575 
        14         59          A        ARG       1HH1        L-FRAG_0           H7579 
        14        649          A        GLU        OE1        L-FRAG_0           O7575 
        14        648          A        PHE          O        L-FRAG_0           O7576 
        14        507          A        ASN       2HD2        L-FRAG_0           O7572 
        15         59          A        ARG       1HH1        L-FRAG_0           H7579 
        15        649          A        GLU        OE2        L-FRAG_0           O7576 
        15        650          A        TYR         HN        L-FRAG_0           O7576 
        15        649          A        GLU        OE2        L-FRAG_0           O7576 
        15        500          A        TYR         HH        L-FRAG_0           O7573 
        15        507          A        ASN       2HD2        L-FRAG_0           O7572 
        16        507          A        ASN       2HD2        L-FRAG_0           O7572 
        16         59          A        ARG       1HH1        L-FRAG_0           O7573 
        16        245          A        ASP        OD1        L-FRAG_0           O7574 
        17        507          A        ASN       2HD2        L-FRAG_0           O7572 
        18        507          A        ASN       2HD2        L-FRAG_0           O7572 
        18        248          A        LYS        HZ1        L-FRAG_0           O7576 
        19        507          A        ASN       2HD2        L-FRAG_0           O7572 
        21        500          A        TYR         OH        L-FRAG_0           O7573 
        23         59          A        ARG       1HH1        L-FRAG_0           H7579 
        23        507          A        ASN       2HD2        L-FRAG_0           O7572 
        23        649          A        GLU        OE2        L-FRAG_0           O7576 
        24        507          A        ASN       2HD2        L-FRAG_0           O7572 
        24        649          A        GLU        OE2        L-FRAG_0           O7576 
        25        507          A        ASN       2HD2        L-FRAG_0           O7572 
        26        507          A        ASN       2HD2        L-FRAG_0           O7572 
        26        649          A        GLU        OE2        L-FRAG_0           O7576 
        27         59          A        ARG       1HH1        L-FRAG_0           H7579 
        27        507          A        ASN       2HD2        L-FRAG_0           O7572 
        28        507          A        ASN       2HD2        L-FRAG_0           O7572 
        28        245          A        ASP        OD2        L-FRAG_0           O7575 
        29        507          A        ASN       2HD2        L-FRAG_0           O7572 
        29        647          A        ASP         HN        L-FRAG_0           O7576 
        29        648          A        PHE         HN        L-FRAG_0           O7576 
        29        649          A        GLU         HN        L-FRAG_0           O7576 
        30        507          A        ASN       2HD2        L-FRAG_0           O7572 
        30        648          A        PHE         HN        L-FRAG_0           O7576 
        30        649          A        GLU         HN        L-FRAG_0           O7576 
        31        507          A        ASN       2HD2        L-FRAG_0           O7572 
        31        245          A        ASP        OD1        L-FRAG_0           O7575 
        31        647          A        ASP         HN        L-FRAG_0           O7576 
        31        648          A        PHE         HN        L-FRAG_0           O7576 
        32        507          A        ASN       2HD2        L-FRAG_0           O7572 
        32        648          A        PHE         HN        L-FRAG_0           O7576 
        32        649          A        GLU         HN        L-FRAG_0           O7576 
        32        245          A        ASP        OD1        L-FRAG_0           O7575 
        33        245          A        ASP        OD2        L-FRAG_0           O7575 
        33        507          A        ASN       2HD2        L-FRAG_0           O7572 
        34        245          A        ASP        OD2        L-FRAG_0           O7575 
        34        507          A        ASN       2HD2        L-FRAG_0           O7572 
        34        648          A        PHE         HN        L-FRAG_0           O7576 
        34        649          A        GLU         HN        L-FRAG_0           O7576 
        35        649          A        GLU        OE1        L-FRAG_0           O7576 
        35        507          A        ASN       2HD2        L-FRAG_0           O7572 
        36        507          A        ASN       2HD2        L-FRAG_0           O7572 
        36        245          A        ASP        OD2        L-FRAG_0           O7575 
        37        481          A        GLY         HN        L-FRAG_0           H7579 
        37        507          A        ASN       2HD2        L-FRAG_0           O7572 
        38        649          A        GLU        OE2        L-FRAG_0           O7576 
        38        507          A        ASN       2HD2        L-FRAG_0           O7572 
        39        649          A        GLU        OE2        L-FRAG_0           O7576 
        39        507          A        ASN       2HD2        L-FRAG_0           O7572 
        40        247          A        LEU          O        L-FRAG_0           O7575 
        41        507          A        ASN       2HD2        L-FRAG_0           O7572 
        42        507          A        ASN       2HD2        L-FRAG_0           O7572 
        42        649          A        GLU        OE1        L-FRAG_0           O7576 
        43        507          A        ASN       2HD2        L-FRAG_0           O7572 
        43        245          A        ASP        OD1        L-FRAG_0           O7575 
        43        247          A        LEU          O        L-FRAG_0           O7575 
        44        507          A        ASN       2HD2        L-FRAG_0           O7572 
        45        507          A        ASN       2HD2        L-FRAG_0           O7572 
        46        507          A        ASN       2HD2        L-FRAG_0           O7572 
        48        507          A        ASN       2HD2        L-FRAG_0           O7572 
        49        507          A        ASN       2HD2        L-FRAG_0           O7572 
        50        507          A        ASN       2HD2        L-FRAG_0           O7572 
        52         59          A        ARG       1HH1        L-FRAG_0           H7579 
        52        507          A        ASN       2HD2        L-FRAG_0           O7572 
        52        500          A        TYR         HH        L-FRAG_0           O7573 
        53        481          A        GLY         HN        L-FRAG_0           O7577 
        53        507          A        ASN       2HD2        L-FRAG_0           O7572 
        54        507          A        ASN       2HD2        L-FRAG_0           O7572 
        55        507          A        ASN       2HD2        L-FRAG_0           O7572 
        55        476          A        PHE          O        L-FRAG_0           O7577 
        56        507          A        ASN       2HD2        L-FRAG_0           O7572 
        56         59          A        ARG       1HH2        L-FRAG_0           O7577 
        57        649          A        GLU        OE2        L-FRAG_0           O7575 
        57        507          A        ASN       2HD2        L-FRAG_0           O7572 
        57         59          A        ARG       1HH2        L-FRAG_0           O7577 
        59        248          A        LYS        HZ1        L-FRAG_0           O7575 
        59        248          A        LYS        HZ1        L-FRAG_0           O7576 
        59        507          A        ASN       2HD2        L-FRAG_0           O7572 
        60        507          A        ASN       2HD2        L-FRAG_0           O7572 
        61        507          A        ASN       2HD2        L-FRAG_0           O7572 
        61        500          A        TYR         OH        L-FRAG_0           O7573 
        63        507          A        ASN       2HD2        L-FRAG_0           O7572 
        64        650          A        TYR         HN        L-FRAG_0           O7576 
        64        507          A        ASN       2HD2        L-FRAG_0           O7572 
        64        500          A        TYR         OH        L-FRAG_0           O7573 
        65        507          A        ASN       2HD2        L-FRAG_0           O7572 
        66        507          A        ASN       2HD2        L-FRAG_0           O7572 
        67        507          A        ASN       2HD2        L-FRAG_0           O7572 
        68        507          A        ASN       2HD2        L-FRAG_0           O7572 
        69        248          A        LYS        HZ3        L-FRAG_0           O7575 
        69        649          A        GLU        OE2        L-FRAG_0           O7575 
        69        650          A        TYR         HN        L-FRAG_0           O7576 
        69        649          A        GLU        OE1        L-FRAG_0           O7576 
        69        507          A        ASN       2HD2        L-FRAG_0           O7572 
        70        507          A        ASN       2HD2        L-FRAG_0           O7572 
        70         59          A        ARG       1HH2        L-FRAG_0           O7577 
        71        650          A        TYR         OH        L-FRAG_0           O7576 
        71        649          A        GLU        OE1        L-FRAG_0           O7574 
        71        507          A        ASN       2HD2        L-FRAG_0           O7572 
        71        481          A        GLY         HN        L-FRAG_0           O7572 
        72        497          A        ARG       1HH2        L-FRAG_0           H7578 
        72        648          A        PHE          O        L-FRAG_0           H7578 
        72        650          A        TYR         OH        L-FRAG_0           O7576 
        73        497          A        ARG       1HH2        L-FRAG_0           H7578 
        73        547          A        ASN        OD1        L-FRAG_0           H7578 
        73        650          A        TYR         OH        L-FRAG_0           O7576 
        73        500          A        TYR         HH        L-FRAG_0           O7573 
        73        650          A        TYR         HN        L-FRAG_0           O7575 
        73        649          A        GLU        OE1        L-FRAG_0           O7574 
        73        649          A        GLU        OE1        L-FRAG_0           O7575 
        74        245          A        ASP        OD1        L-FRAG_0           H7579 
        74        497          A        ARG       1HH2        L-FRAG_0           O7575 
        74        648          A        PHE          O        L-FRAG_0           O7575 
        74        649          A        GLU        OE2        L-FRAG_0           O7575 
        75        648          A        PHE          O        L-FRAG_0           H7578 
        75        482          A        ILE          O        L-FRAG_0           H7579 
        75        649          A        GLU        OE2        L-FRAG_0           O7574 
        75        497          A        ARG       2HH2        L-FRAG_0           O7576 
        75        500          A        TYR         HH        L-FRAG_0           O7573 
        75        650          A        TYR         HH        L-FRAG_0           O7576 
        76        648          A        PHE          O        L-FRAG_0           H7578 
        76        507          A        ASN       1HD2        L-FRAG_0           H7579 
        76        482          A        ILE          O        L-FRAG_0           H7579 
        76        649          A        GLU        OE2        L-FRAG_0           O7575 
        76        497          A        ARG         HE        L-FRAG_0           O7576 
        76        650          A        TYR         HH        L-FRAG_0           O7576 
        76        544          A        TYR          O        L-FRAG_0           O7576 
        77        500          A        TYR         HH        L-FRAG_0           O7573 
        77        497          A        ARG       2HH2        L-FRAG_0           O7576 
        78        650          A        TYR         HH        L-FRAG_0           O7576 
        78        649          A        GLU        OE2        L-FRAG_0           O7575 
        79        500          A        TYR         OH        L-FRAG_0           O7573 
        80        507          A        ASN       2HD2        L-FRAG_0           O7577 
        81        507          A        ASN       2HD2        L-FRAG_0           O7577 
        82        500          A        TYR         OH        L-FRAG_0           O7573 
        83        500          A        TYR         HH        L-FRAG_0           O7573 
        84        507          A        ASN       2HD2        L-FRAG_0           O7577 
        85        500          A        TYR         HH        L-FRAG_0           O7573 
        87        500          A        TYR         HH        L-FRAG_0           O7573 
        88        500          A        TYR         HH        L-FRAG_0           O7573 
        88        650          A        TYR         OH        L-FRAG_0           O7576 
        89        507          A        ASN       2HD2        L-FRAG_0           O7572 
        89        497          A        ARG         HE        L-FRAG_0           O7576 
        89        650          A        TYR         HN        L-FRAG_0           O7575 
        90        648          A        PHE          O        L-FRAG_0           H7578 
        90        507          A        ASN       2HD2        L-FRAG_0           O7572 
        90         59          A        ARG       1HH2        L-FRAG_0           O7577 
        90        500          A        TYR         OH        L-FRAG_0           O7573 
        91        497          A        ARG       1HH2        L-FRAG_0           H7578 
        91        547          A        ASN        OD1        L-FRAG_0           H7578 
        91        507          A        ASN       2HD2        L-FRAG_0           O7572 
        91         59          A        ARG       1HH2        L-FRAG_0           O7577 
        92        507          A        ASN       2HD2        L-FRAG_0           O7572 
        92         59          A        ARG       1HH2        L-FRAG_0           O7577 
        92        649          A        GLU        OE2        L-FRAG_0           O7575 
        93         59          A        ARG       2HH2        L-FRAG_0           O7577 
        93        476          A        PHE          O        L-FRAG_0           O7577 
        93        649          A        GLU        OE1        L-FRAG_0           O7575 
        94        507          A        ASN       2HD2        L-FRAG_0           O7572 
        94        650          A        TYR         OH        L-FRAG_0           O7576 
        95        497          A        ARG       1HH2        L-FRAG_0           H7578 
        95        547          A        ASN        OD1        L-FRAG_0           H7578 
        95        477          A        GLU        OE2        L-FRAG_0           O7577 
        95        507          A        ASN       2HD2        L-FRAG_0           O7572 
        95        650          A        TYR         OH        L-FRAG_0           O7576 
        95        649          A        GLU        OE2        L-FRAG_0           O7575 
        96        507          A        ASN       2HD2        L-FRAG_0           O7572 
        97        649          A        GLU        OE2        L-FRAG_0           O7576 
        97        507          A        ASN       2HD2        L-FRAG_0           O7572 
        97        649          A        GLU        OE1        L-FRAG_0           O7575 
        97        476          A        PHE          O        L-FRAG_0           O7577 
        98        649          A        GLU        OE1        L-FRAG_0           O7576 
        98        507          A        ASN       2HD2        L-FRAG_0           O7572 
        99        507          A        ASN       2HD2        L-FRAG_0           O7572 
       100        649          A        GLU        OE1        L-FRAG_0           O7576 
       100        649          A        GLU        OE1        L-FRAG_0           O7576 
       100        507          A        ASN       2HD2        L-FRAG_0           O7572 
       101         59          A        ARG       1HH2        L-FRAG_0           O7577 
       101        507          A        ASN       2HD2        L-FRAG_0           O7572 
       102        649          A        GLU        OE1        L-FRAG_0           H7578 
       102        507          A        ASN       2HD2        L-FRAG_0           O7572 
       103        507          A        ASN       2HD2        L-FRAG_0           O7572 
       104        649          A        GLU        OE1        L-FRAG_0           H7578 
       104        477          A        GLU        OE1        L-FRAG_0           H7579 
       104        507          A        ASN       2HD2        L-FRAG_0           O7572 
       104        500          A        TYR         OH        L-FRAG_0           O7573 
       105        477          A        GLU        OE2        L-FRAG_0           O7577 
       105        507          A        ASN       2HD2        L-FRAG_0           O7572 
       106        247          A        LEU          O        L-FRAG_0           O7575 
       106        507          A        ASN       2HD2        L-FRAG_0           O7572 
       106        500          A        TYR         OH        L-FRAG_0           O7573 
       107        649          A        GLU        OE1        L-FRAG_0           O7576 
       107        507          A        ASN       2HD2        L-FRAG_0           O7572 
       108        248          A        LYS        HZ3        L-FRAG_0           O7575 
       108        507          A        ASN       2HD2        L-FRAG_0           O7572 
       108        649          A        GLU        OE1        L-FRAG_0           O7576 
       109        248          A        LYS        HZ3        L-FRAG_0           O7576 
       109        500          A        TYR         HH        L-FRAG_0           O7573 
       109        507          A        ASN       2HD2        L-FRAG_0           O7572 
       110        248          A        LYS        HZ2        L-FRAG_0           O7575 
       110        507          A        ASN       2HD2        L-FRAG_0           O7572 
       111        247          A        LEU          O        L-FRAG_0           O7575 
       111        248          A        LYS        HZ3        L-FRAG_0           O7576 
       111        507          A        ASN       2HD2        L-FRAG_0           O7572 
       112        500          A        TYR         HH        L-FRAG_0           O7573 
       113        477          A        GLU        OE2        L-FRAG_0           O7577 
       113        248          A        LYS        HZ3        L-FRAG_0           O7575 
       114        507          A        ASN       2HD2        L-FRAG_0           O7572 
       114        649          A        GLU        OE1        L-FRAG_0           O7575 
       115         59          A        ARG       1HH2        L-FRAG_0           O7577 
       115        649          A        GLU        OE1        L-FRAG_0           O7575 
       116        507          A        ASN       2HD2        L-FRAG_0           O7572 
       116        248          A        LYS        HZ3        L-FRAG_0           O7575 
       116        649          A        GLU        OE2        L-FRAG_0           O7575 
       116        649          A        GLU        OE1        L-FRAG_0           O7576 
       117        507          A        ASN       2HD2        L-FRAG_0           O7572 
       118        649          A        GLU        OE1        L-FRAG_0           O7575 
       118        507          A        ASN       2HD2        L-FRAG_0           O7572 
       118        476          A        PHE          O        L-FRAG_0           O7577 
       119        476          A        PHE          O        L-FRAG_0           O7577 
       119        507          A        ASN       2HD2        L-FRAG_0           O7572 
       119        650          A        TYR         HH        L-FRAG_0           O7576 
       120        547          A        ASN       1HD2        L-FRAG_0           O7574 
       120        477          A        GLU        OE1        L-FRAG_0           O7577 
       120        497          A        ARG       1HH2        L-FRAG_0           O7575 
       120        507          A        ASN       2HD2        L-FRAG_0           O7572 
       121        497          A        ARG       2HH2        L-FRAG_0           H7578 
       121        649          A        GLU        OE1        L-FRAG_0           O7575 
       121        507          A        ASN       2HD2        L-FRAG_0           O7572 
       121        547          A        ASN        OD1        L-FRAG_0           O7574 
       123        544          A        TYR          O        L-FRAG_0           O7576 
       123        507          A        ASN       2HD2        L-FRAG_0           O7577 
       123        497          A        ARG       2HH2        L-FRAG_0           O7576 
       124        507          A        ASN       2HD2        L-FRAG_0           O7572 
       124        481          A        GLY         HN        L-FRAG_0           O7577 
       125        497          A        ARG       2HH2        L-FRAG_0           O7576 
       125        649          A        GLU        OE1        L-FRAG_0           O7575 
       125        649          A        GLU        OE2        L-FRAG_0           O7574 
       125        650          A        TYR         HN        L-FRAG_0           O7575 
       126        648          A        PHE          O        L-FRAG_0           H7578 
       126         59          A        ARG       1HH2        L-FRAG_0           O7577 
       126        507          A        ASN       2HD2        L-FRAG_0           O7572 
       126        497          A        ARG       2HH2        L-FRAG_0           O7576 
       127        649          A        GLU        OE2        L-FRAG_0           O7574 
       127        649          A        GLU        OE2        L-FRAG_0           O7575 
       127        650          A        TYR         HN        L-FRAG_0           O7575 
       127        649          A        GLU        OE1        L-FRAG_0           O7575 
       128        650          A        TYR         HN        L-FRAG_0           O7575 
       129        649          A        GLU        OE2        L-FRAG_0           O7574 
       129        650          A        TYR         OH        L-FRAG_0           O7576 
       129        650          A        TYR         HN        L-FRAG_0           O7575 
       129        649          A        GLU        OE1        L-FRAG_0           O7575 
       130        507          A        ASN       2HD2        L-FRAG_0           O7572 
       131        500          A        TYR         OH        L-FRAG_0           O7573 
       131         59          A        ARG       1HH2        L-FRAG_0           O7573 
       132        507          A        ASN       2HD2        L-FRAG_0           O7572 
       133        650          A        TYR         OH        L-FRAG_0           H7578 
       133         59          A        ARG       1HH1        L-FRAG_0           O7573 
       134        507          A        ASN       2HD2        L-FRAG_0           H7579 
       134        245          A        ASP        OD2        L-FRAG_0           H7579 
       134        507          A        ASN       2HD2        L-FRAG_0           O7572 
       134        245          A        ASP        OD2        L-FRAG_0           O7572 
       134        481          A        GLY         HN        L-FRAG_0           O7577 
       135         59          A        ARG       1HH2        L-FRAG_0           O7573 
       135        507          A        ASN       2HD2        L-FRAG_0           O7572 
       135        245          A        ASP        OD2        L-FRAG_0           O7572 
       135        481          A        GLY         HN        L-FRAG_0           O7577 
       136        507          A        ASN       2HD2        L-FRAG_0           H7579 
       136        245          A        ASP        OD2        L-FRAG_0           H7579 
       136        507          A        ASN       2HD2        L-FRAG_0           O7572 
       136        245          A        ASP        OD2        L-FRAG_0           O7572 
       137        507          A        ASN       2HD2        L-FRAG_0           O7572 
       137        245          A        ASP        OD2        L-FRAG_0           O7572 
       137        481          A        GLY         HN        L-FRAG_0           O7577 
       138        507          A        ASN       2HD2        L-FRAG_0           O7572 
       138        245          A        ASP        OD2        L-FRAG_0           O7572 
       138        481          A        GLY         HN        L-FRAG_0           O7577 
       139         59          A        ARG       1HH2        L-FRAG_0           O7573 
       139        500          A        TYR         OH        L-FRAG_0           O7573 
       139        507          A        ASN       2HD2        L-FRAG_0           O7572 
       139        649          A        GLU        OE1        L-FRAG_0           O7575 
       140        507          A        ASN       2HD2        L-FRAG_0           O7572 
       140        500          A        TYR         OH        L-FRAG_0           O7573 
       141        476          A        PHE          O        L-FRAG_0           O7577 
       141        507          A        ASN       2HD2        L-FRAG_0           O7572 
       141        245          A        ASP        OD2        L-FRAG_0           O7572 
       141         59          A        ARG       1HH2        L-FRAG_0           O7573 
       142         59          A        ARG       1HH2        L-FRAG_0           O7577 
       142        507          A        ASN       2HD2        L-FRAG_0           O7572 
       143        649          A        GLU        OE1        L-FRAG_0           O7575 
       143        649          A        GLU        OE2        L-FRAG_0           O7574 
       143        507          A        ASN       2HD2        L-FRAG_0           O7572 
       143         59          A        ARG       1HH2        L-FRAG_0           O7577 
       144        497          A        ARG       1HH2        L-FRAG_0           O7575 
       144        507          A        ASN       2HD2        L-FRAG_0           O7572 
       145         59          A        ARG       1HH2        L-FRAG_0           O7577 
       145        476          A        PHE          O        L-FRAG_0           O7577 
       145        507          A        ASN       2HD2        L-FRAG_0           O7572 
       145        648          A        PHE          O        L-FRAG_0           O7575 
       145        497          A        ARG         HE        L-FRAG_0           O7576 
       146        497          A        ARG       1HH2        L-FRAG_0           H7578 
       146        648          A        PHE          O        L-FRAG_0           H7578 
       146        649          A        GLU        OE2        L-FRAG_0           O7575 
       146        507          A        ASN       2HD2        L-FRAG_0           O7572 
       146        544          A        TYR          O        L-FRAG_0           O7576 
       146        477          A        GLU        OE2        L-FRAG_0           O7577 
       146        500          A        TYR         OH        L-FRAG_0           O7573 
       147        650          A        TYR         OH        L-FRAG_0           H7578 
       147        497          A        ARG       1HH2        L-FRAG_0           O7575 
       147         59          A        ARG       1HH1        L-FRAG_0           O7577 
       147        497          A        ARG         HE        L-FRAG_0           O7576 
       147        500          A        TYR         OH        L-FRAG_0           O7573 
       148         59          A        ARG       1HH1        L-FRAG_0           O7577 
       148        649          A        GLU        OE1        L-FRAG_0           O7575 
       148        649          A        GLU        OE2        L-FRAG_0           O7575 
       148        507          A        ASN       2HD2        L-FRAG_0           O7572 
       149        497          A        ARG         HE        L-FRAG_0           O7576 
       149        648          A        PHE          O        L-FRAG_0           O7575 
       149         59          A        ARG       1HH2        L-FRAG_0           O7577 
       149        507          A        ASN       2HD2        L-FRAG_0           O7572 
       150        648          A        PHE          O        L-FRAG_0           O7575 
       150        481          A        GLY         HN        L-FRAG_0           O7577 
       151        649          A        GLU        OE1        L-FRAG_0           O7575 
       151        649          A        GLU        OE1        L-FRAG_0           O7574 
       151        507          A        ASN       2HD2        L-FRAG_0           O7572 
       152        497          A        ARG       2HH2        L-FRAG_0           O7576 
       152        649          A        GLU        OE2        L-FRAG_0           O7575 
       152        476          A        PHE          O        L-FRAG_0           O7577 
       152        507          A        ASN       2HD2        L-FRAG_0           O7572 
       153         59          A        ARG       1HH2        L-FRAG_0           O7577 
       153        650          A        TYR         OH        L-FRAG_0           O7576 
       153        649          A        GLU        OE2        L-FRAG_0           O7575 
       153        507          A        ASN       2HD2        L-FRAG_0           O7572 
       154        648          A        PHE          O        L-FRAG_0           H7578 
       154        650          A        TYR         HH        L-FRAG_0           O7576 
       154         59          A        ARG       1HH2        L-FRAG_0           O7577 
       154        649          A        GLU        OE1        L-FRAG_0           O7574 
       154        507          A        ASN       2HD2        L-FRAG_0           O7572 
       154        650          A        TYR         HN        L-FRAG_0           O7575 
       155        648          A        PHE          O        L-FRAG_0           H7578 
       155        648          A        PHE          O        L-FRAG_0           O7575 
       155         59          A        ARG       1HH2        L-FRAG_0           O7577 
       155        476          A        PHE          O        L-FRAG_0           O7577 
       155        544          A        TYR          O        L-FRAG_0           O7576 
       155        507          A        ASN       2HD2        L-FRAG_0           O7572 
       155        648          A        PHE          O        L-FRAG_0           O7574 
       155        497          A        ARG       2HH2        L-FRAG_0           O7576 
       156        648          A        PHE          O        L-FRAG_0           H7578 
       156        648          A        PHE          O        L-FRAG_0           O7575 
       156        649          A        GLU        OE1        L-FRAG_0           O7575 
       156        497          A        ARG       2HH2        L-FRAG_0           O7576 
       156        507          A        ASN       2HD2        L-FRAG_0           O7572 
       156        476          A        PHE          O        L-FRAG_0           O7577 
       156        649          A        GLU        OE1        L-FRAG_0           O7575 
       157        650          A        TYR         OH        L-FRAG_0           H7578 
       157        649          A        GLU        OE2        L-FRAG_0           O7575 
       157        648          A        PHE          O        L-FRAG_0           O7575 
       157        497          A        ARG       1HH2        L-FRAG_0           O7575 
       157        648          A        PHE          O        L-FRAG_0           O7575 
       157         59          A        ARG       1HH2        L-FRAG_0           O7577 
       158        648          A        PHE          O        L-FRAG_0           H7578 
       158        507          A        ASN       2HD2        L-FRAG_0           O7572 
       158        500          A        TYR         OH        L-FRAG_0           O7573 
       158        649          A        GLU        OE1        L-FRAG_0           O7575 
       159        648          A        PHE          O        L-FRAG_0           H7578 
       159        648          A        PHE          O        L-FRAG_0           O7575 
       159        649          A        GLU        OE1        L-FRAG_0           O7574 
       159        507          A        ASN       2HD2        L-FRAG_0           O7572 
       160        650          A        TYR         HN        L-FRAG_0           O7575 
       160        648          A        PHE          O        L-FRAG_0           O7575 
       160        507          A        ASN       2HD2        L-FRAG_0           O7572 
       161        648          A        PHE          O        L-FRAG_0           O7575 
       161        507          A        ASN       2HD2        L-FRAG_0           O7572 
       161        497          A        ARG       2HH2        L-FRAG_0           O7576 
       161        648          A        PHE          O        L-FRAG_0           O7575 
       163        650          A        TYR         HN        L-FRAG_0           O7575 
       163        507          A        ASN       2HD2        L-FRAG_0           O7572 
       164        649          A        GLU        OE2        L-FRAG_0           O7575 
       165        544          A        TYR          O        L-FRAG_0           H7578 
       165        648          A        PHE          O        L-FRAG_0           O7575 
       165        497          A        ARG       1HH2        L-FRAG_0           O7575 
       165        507          A        ASN       2HD2        L-FRAG_0           O7572 
       166        544          A        TYR          O        L-FRAG_0           H7578 
       166        507          A        ASN       2HD2        L-FRAG_0           O7577 
       166        497          A        ARG       2HH2        L-FRAG_0           O7576 
       167        648          A        PHE          O        L-FRAG_0           H7578 
       167        650          A        TYR         OH        L-FRAG_0           O7576 
       167        650          A        TYR         HN        L-FRAG_0           O7575 
       167        649          A        GLU        OE1        L-FRAG_0           O7575 
       167        649          A        GLU        OE2        L-FRAG_0           O7575 
       167        507          A        ASN       2HD2        L-FRAG_0           O7572 
       167        497          A        ARG       2HH2        L-FRAG_0           O7576 
       168        477          A        GLU        OE1        L-FRAG_0           H7579 
       168        497          A        ARG       2HH2        L-FRAG_0           O7576 
       168        507          A        ASN       2HD2        L-FRAG_0           O7572 
       169        648          A        PHE          O        L-FRAG_0           H7578 
       169        650          A        TYR         HN        L-FRAG_0           O7575 
       169        650          A        TYR         HH        L-FRAG_0           O7576 
       169        544          A        TYR          O        L-FRAG_0           O7576 
       169        649          A        GLU        OE1        L-FRAG_0           O7575 
       169        497          A        ARG       2HH2        L-FRAG_0           O7576 
       170        648          A        PHE          O        L-FRAG_0           O7575 
       170        649          A        GLU        OE1        L-FRAG_0           O7574 
       170        497          A        ARG       1HH2        L-FRAG_0           O7575 
       170        648          A        PHE          O        L-FRAG_0           O7575 
       170        546          A        GLU          O        L-FRAG_0           O7575 
       171        648          A        PHE          O        L-FRAG_0           O7575 
       172        481          A        GLY         HN        L-FRAG_0           O7577 
       172        507          A        ASN       2HD2        L-FRAG_0           O7572 
       172        648          A        PHE          O        L-FRAG_0           O7575 
       173        650          A        TYR         HH        L-FRAG_0           H7578 
       174        477          A        GLU        OE2        L-FRAG_0           O7577 
       174        649          A        GLU        OE2        L-FRAG_0           O7574 
       175        648          A        PHE          O        L-FRAG_0           H7578 
       175        649          A        GLU        OE1        L-FRAG_0           O7575 
       175        507          A        ASN       2HD2        L-FRAG_0           O7572 
       175        650          A        TYR         OH        L-FRAG_0           O7576 
       175        497          A        ARG         HE        L-FRAG_0           O7576 
       176        648          A        PHE          O        L-FRAG_0           H7578 
       176        245          A        ASP        OD2        L-FRAG_0           H7579 
       176        507          A        ASN       2HD2        L-FRAG_0           O7572 
       176        245          A        ASP        OD2        L-FRAG_0           O7572 
       177        497          A        ARG       1HH2        L-FRAG_0           H7578 
       177        648          A        PHE          O        L-FRAG_0           H7578 
       177        649          A        GLU        OE2        L-FRAG_0           O7574 
       177        507          A        ASN       2HD2        L-FRAG_0           O7572 
       177        650          A        TYR         HH        L-FRAG_0           O7576 
       178        497          A        ARG       2HH2        L-FRAG_0           O7576 
       178        547          A        ASN       1HD2        L-FRAG_0           O7574 
       178        497          A        ARG       1HH2        L-FRAG_0           O7576 
       179        649          A        GLU        OE1        L-FRAG_0           O7575 
       179        649          A        GLU        OE1        L-FRAG_0           O7574 
       180        648          A        PHE          O        L-FRAG_0           H7578 
       180        649          A        GLU        OE1        L-FRAG_0           O7575 
       180        477          A        GLU        OE1        L-FRAG_0           O7577 
       180        650          A        TYR         OH        L-FRAG_0           O7576 
       181        497          A        ARG         HE        L-FRAG_0           O7576 
       181        507          A        ASN       2HD2        L-FRAG_0           O7572 
       181        649          A        GLU        OE2        L-FRAG_0           O7575 
       182        477          A        GLU        OE2        L-FRAG_0           H7579 
       183        477          A        GLU        OE1        L-FRAG_0           O7577 
       185        649          A        GLU        OE2        L-FRAG_0           O7575 
       186        497          A        ARG       1HH1        L-FRAG_0           O7575 
       186        546          A        GLU          O        L-FRAG_0           O7575 
       186        507          A        ASN       2HD2        L-FRAG_0           O7572 
       186        245          A        ASP        OD2        L-FRAG_0           O7572 
       187        481          A        GLY         HN        L-FRAG_0           O7577 
       187        507          A        ASN       2HD2        L-FRAG_0           O7572 
       188        507          A        ASN       2HD2        L-FRAG_0           O7572 
       188        245          A        ASP        OD2        L-FRAG_0           O7572 
       188        497          A        ARG       1HH2        L-FRAG_0           O7575 
       188        547          A        ASN        OD1        L-FRAG_0           O7575 
       191        476          A        PHE          O        L-FRAG_0           O7577 
       192        497          A        ARG       1HH2        L-FRAG_0           O7574 
       192        547          A        ASN        OD1        L-FRAG_0           O7574 
       192        507          A        ASN       2HD2        L-FRAG_0           O7572 
       193        497          A        ARG       1HH2        L-FRAG_0           O7575 
       193        546          A        GLU          O        L-FRAG_0           O7575 
       193        547          A        ASN        OD1        L-FRAG_0           O7575 
       193        507          A        ASN       2HD2        L-FRAG_0           O7572 
       194        649          A        GLU        OE1        L-FRAG_0           O7575 
       194        649          A        GLU        OE2        L-FRAG_0           O7574 
       194        507          A        ASN       2HD2        L-FRAG_0           O7572 
       195        507          A        ASN       2HD2        L-FRAG_0           O7572 
       195        648          A        PHE          O        L-FRAG_0           O7575 
       195        648          A        PHE          O        L-FRAG_0           O7574 
       196        507          A        ASN       2HD2        L-FRAG_0           O7572 
       196        245          A        ASP        OD1        L-FRAG_0           O7572 
       196        650          A        TYR         OH        L-FRAG_0           O7576 
       196        481          A        GLY         HN        L-FRAG_0           O7577 
       197        648          A        PHE          O        L-FRAG_0           O7574 
       197        497          A        ARG       2HH2        L-FRAG_0           O7576 
       197        481          A        GLY         HN        L-FRAG_0           O7577 
       198        507          A        ASN       2HD2        L-FRAG_0           O7572 
       198        649          A        GLU        OE2        L-FRAG_0           O7575 
       199        481          A        GLY         HN        L-FRAG_0           H7579 
       199        507          A        ASN       2HD2        L-FRAG_0           O7572 
       199        650          A        TYR         OH        L-FRAG_0           O7575 
       199        501          A        ASP        OD2        L-FRAG_0           O7576 
       200        500          A        TYR         HH        L-FRAG_0           O7573 
       200        507          A        ASN       2HD2        L-FRAG_0           O7572 
       200        497          A        ARG         HE        L-FRAG_0           O7576 
       200        501          A        ASP        OD2        L-FRAG_0           O7576 
       201        648          A        PHE          O        L-FRAG_0           H7578 
       201        507          A        ASN       2HD2        L-FRAG_0           O7572 
       201        650          A        TYR         OH        L-FRAG_0           O7576 
       202        544          A        TYR          O        L-FRAG_0           H7578 
       202        481          A        GLY         HN        L-FRAG_0           O7577 
       203        507          A        ASN       2HD2        L-FRAG_0           O7572 
       203        481          A        GLY         HN        L-FRAG_0           O7577 
       203        648          A        PHE          O        L-FRAG_0           O7574 
       204        481          A        GLY         HN        L-FRAG_0           O7577 
       204        507          A        ASN       2HD2        L-FRAG_0           O7572 
       204        648          A        PHE          O        L-FRAG_0           O7574 
       205        650          A        TYR         HH        L-FRAG_0           H7578 
       205        544          A        TYR          O        L-FRAG_0           H7578 
       205        507          A        ASN       2HD2        L-FRAG_0           O7572 
       205        547          A        ASN       1HD2        L-FRAG_0           O7574 
       205        648          A        PHE          O        L-FRAG_0           O7575 
       205        497          A        ARG       2HH2        L-FRAG_0           O7576 
       206        649          A        GLU        OE1        L-FRAG_0           H7578 
       207        648          A        PHE          O        L-FRAG_0           H7578 
       207        649          A        GLU        OE1        L-FRAG_0           O7575 
       207        507          A        ASN       2HD2        L-FRAG_0           O7572 
       207        649          A        GLU        OE2        L-FRAG_0           O7575 
       208        648          A        PHE          O        L-FRAG_0           H7578 
       208        497          A        ARG       2HH2        L-FRAG_0           O7576 
       208        507          A        ASN       2HD2        L-FRAG_0           O7572 
       209        481          A        GLY         HN        L-FRAG_0           O7577 
       209        649          A        GLU        OE1        L-FRAG_0           O7575 
       209        507          A        ASN       2HD2        L-FRAG_0           O7572 
       210        649          A        GLU        OE1        L-FRAG_0           O7576 
       211        507          A        ASN       2HD2        L-FRAG_0           O7577 
       212        507          A        ASN       2HD2        L-FRAG_0           O7577 
       213        507          A        ASN       2HD2        L-FRAG_0           O7577 
       214        651          A        HIS         HN        L-FRAG_0           O7575 
       215        649          A        GLU        OE2        L-FRAG_0           O7575 
       215        500          A        TYR         OH        L-FRAG_0           O7573 
       218        651          A        HIS         HN        L-FRAG_0           O7575 
       218        507          A        ASN       2HD2        L-FRAG_0           O7577 
       219        507          A        ASN       2HD2        L-FRAG_0           O7577 
       219        651          A        HIS         HN        L-FRAG_0           O7575 
       220        507          A        ASN       2HD2        L-FRAG_0           H7579 
       220        500          A        TYR         OH        L-FRAG_0           O7573 
       220        648          A        PHE          O        L-FRAG_0           O7575 
       220        500          A        TYR         HH        L-FRAG_0           O7573 
       221        651          A        HIS         HN        L-FRAG_0           O7575 
       221        649          A        GLU        OE2        L-FRAG_0           O7575 
       222        507          A        ASN       2HD2        L-FRAG_0           O7577 
       222        650          A        TYR         HN        L-FRAG_0           O7575 
       222        649          A        GLU        OE2        L-FRAG_0           O7575 
       223        507          A        ASN       2HD2        L-FRAG_0           O7577 
       223        649          A        GLU        OE2        L-FRAG_0           O7575 
       225        649          A        GLU        OE2        L-FRAG_0           O7574 
       225        650          A        TYR         HN        L-FRAG_0           O7575 
       225        651          A        HIS         HN        L-FRAG_0           O7575 
       225        649          A        GLU        OE2        L-FRAG_0           O7575 
       226        507          A        ASN       2HD2        L-FRAG_0           O7577 
       226        649          A        GLU        OE2        L-FRAG_0           O7575 
       227        507          A        ASN       2HD2        L-FRAG_0           O7577 
       228        650          A        TYR         HN        L-FRAG_0           O7575 
       228        651          A        HIS         HN        L-FRAG_0           O7575 
       228        507          A        ASN       2HD2        L-FRAG_0           O7577 
       229        651          A        HIS         HN        L-FRAG_0           O7575 
       231        505          A        GLY          O        L-FRAG_0           O7577 
       231        651          A        HIS         HN        L-FRAG_0           O7575 
       232        505          A        GLY          O        L-FRAG_0           H7579 
       232        507          A        ASN       2HD2        L-FRAG_0           O7577 
       232        507          A        ASN       2HD2        L-FRAG_0           O7572 
       232        649          A        GLU        OE1        L-FRAG_0           O7575 
       233        649          A        GLU        OE1        L-FRAG_0           H7578 
       234        651          A        HIS         HN        L-FRAG_0           O7575 
       234        649          A        GLU        OE1        L-FRAG_0           O7576 
       235        506          A        PHE          O        L-FRAG_0           H7579 
       235        505          A        GLY          O        L-FRAG_0           H7579 
       235        507          A        ASN       2HD2        L-FRAG_0           O7577 
       236        649          A        GLU        OE1        L-FRAG_0           H7578 
       236        651          A        HIS         HN        L-FRAG_0           O7575 
       236        507          A        ASN       2HD2        L-FRAG_0           O7577 
       237        507          A        ASN       2HD2        L-FRAG_0           O7577 
       241        651          A        HIS         HN        L-FRAG_0           O7575 
       241        507          A        ASN       2HD2        L-FRAG_0           O7577 
       243        507          A        ASN       2HD2        L-FRAG_0           O7577 
       243        649          A        GLU        OE1        L-FRAG_0           O7575 
       244        500          A        TYR         HH        L-FRAG_0           O7573 
       244        507          A        ASN       2HD2        L-FRAG_0           O7577 
       244        245          A        ASP        OD2        L-FRAG_0           O7577 
       246        649          A        GLU        OE1        L-FRAG_0           O7576 
       246        507          A        ASN       2HD2        L-FRAG_0           O7572 
       246        649          A        GLU        OE1        L-FRAG_0           O7575 
       246        500          A        TYR         OH        L-FRAG_0           O7573 
       247        651          A        HIS         HN        L-FRAG_0           O7575 
       248        505          A        GLY          O        L-FRAG_0           H7579 
       248        507          A        ASN       2HD2        L-FRAG_0           O7577 
       248        649          A        GLU        OE1        L-FRAG_0           O7575 
       249        505          A        GLY          O        L-FRAG_0           H7579 
       249        507          A        ASN       2HD2        L-FRAG_0           O7572 
       250        500          A        TYR         HH        L-FRAG_0           O7573 
       250        500          A        TYR         OH        L-FRAG_0           O7573 
       251        507          A        ASN       2HD2        L-FRAG_0           O7572 
       251        649          A        GLU        OE1        L-FRAG_0           O7575 
       252        507          A        ASN       2HD2        L-FRAG_0           H7579 
       252        507          A        ASN       2HD2        L-FRAG_0           O7572 
       252        649          A        GLU        OE1        L-FRAG_0           O7575 
       253        507          A        ASN       2HD2        L-FRAG_0           O7572 
       254        651          A        HIS         HN        L-FRAG_0           O7575 
       254        507          A        ASN       2HD2        L-FRAG_0           O7572 
       255        507          A        ASN       2HD2        L-FRAG_0           H7579 
       255        650          A        TYR         OH        L-FRAG_0           O7576 
       257        507          A        ASN       2HD2        L-FRAG_0           H7579 
       257        507          A        ASN       2HD2        L-FRAG_0           O7572 
       258        507          A        ASN       2HD2        L-FRAG_0           H7579 
       258        507          A        ASN       2HD2        L-FRAG_0           O7572 
       258        500          A        TYR         HH        L-FRAG_0           O7573 
       259        507          A        ASN       2HD2        L-FRAG_0           H7579 
       259        507          A        ASN       2HD2        L-FRAG_0           O7572 
       260        649          A        GLU        OE1        L-FRAG_0           O7575 
       261        651          A        HIS         HN        L-FRAG_0           O7575 
       261        649          A        GLU        OE1        L-FRAG_0           O7575 
       261        507          A        ASN       2HD2        L-FRAG_0           O7577 
       263        648          A        PHE          O        L-FRAG_0           O7574 
       263        649          A        GLU        OE1        L-FRAG_0           O7575 
       264        650          A        TYR         HN        L-FRAG_0           O7574 
       264        649          A        GLU        OE1        L-FRAG_0           O7574 
       264        650          A        TYR         OH        L-FRAG_0           O7576 
       265        650          A        TYR         HH        L-FRAG_0           O7576 
       267        649          A        GLU        OE2        L-FRAG_0           O7575 
       267        500          A        TYR         HH        L-FRAG_0           O7573 
       267        649          A        GLU        OE1        L-FRAG_0           O7574 
       268        547          A        ASN       1HD2        L-FRAG_0           H7579 
       268        507          A        ASN       2HD2        L-FRAG_0           O7577 
       268        547          A        ASN        OD1        L-FRAG_0           O7572 
       269        500          A        TYR         OH        L-FRAG_0           O7573 
       270        649          A        GLU        OE1        L-FRAG_0           O7575 
       271        649          A        GLU        OE1        L-FRAG_0           O7575 
       271        497          A        ARG       2HH2        L-FRAG_0           O7576 
       272        499          A        VAL         HN        L-FRAG_0           O7573 
       272        497          A        ARG       2HH2        L-FRAG_0           O7576 
       273        650          A        TYR         OH        L-FRAG_0           H7578 
       273        507          A        ASN       2HD2        L-FRAG_0           O7572 
       274        648          A        PHE          O        L-FRAG_0           O7575 
       274        497          A        ARG       2HH2        L-FRAG_0           O7576 
       274        507          A        ASN       2HD2        L-FRAG_0           O7572 
       274        500          A        TYR         HH        L-FRAG_0           O7573 
       275        500          A        TYR         OH        L-FRAG_0           O7573 
       276        544          A        TYR          O        L-FRAG_0           H7578 
       276        481          A        GLY         HN        L-FRAG_0           O7577 
       276        482          A        ILE          O        L-FRAG_0           O7577 
       277        482          A        ILE          O        L-FRAG_0           H7579 
       279        648          A        PHE          O        L-FRAG_0           O7575 
       280        649          A        GLU        OE1        L-FRAG_0           O7574 
       280        648          A        PHE          O        L-FRAG_0           O7575 
       281         59          A        ARG       1HH2        L-FRAG_0           O7577 
       281        497          A        ARG       1HH1        L-FRAG_0           O7575 
       282        648          A        PHE          O        L-FRAG_0           H7578 
       282        507          A        ASN       1HD2        L-FRAG_0           H7579 
       282        649          A        GLU        OE1        L-FRAG_0           O7575 
       282        544          A        TYR          O        L-FRAG_0           O7576 
       283        648          A        PHE          O        L-FRAG_0           O7575 
       283        507          A        ASN       2HD2        L-FRAG_0           O7572 
       284        500          A        TYR         OH        L-FRAG_0           O7573 
       285        544          A        TYR          O        L-FRAG_0           H7578 
       285        649          A        GLU        OE2        L-FRAG_0           O7575 
       285        497          A        ARG         HE        L-FRAG_0           O7576 
       286        507          A        ASN       2HD2        L-FRAG_0           O7572 
       286        481          A        GLY         HN        L-FRAG_0           O7577 
       286        649          A        GLU        OE2        L-FRAG_0           O7575 
       286        497          A        ARG       1HH2        L-FRAG_0           O7575 
       286        547          A        ASN        OD1        L-FRAG_0           O7575 
       287        649          A        GLU        OE2        L-FRAG_0           O7575 
       288        649          A        GLU        OE1        L-FRAG_0           O7575 
       288        507          A        ASN       2HD2        L-FRAG_0           O7572 
       289        507          A        ASN       2HD2        L-FRAG_0           O7572 
       290        649          A        GLU        OE1        L-FRAG_0           O7575 
       290        507          A        ASN       2HD2        L-FRAG_0           O7572 
       291        544          A        TYR          O        L-FRAG_0           H7578 
       291        507          A        ASN       1HD2        L-FRAG_0           H7579 
       291        482          A        ILE          O        L-FRAG_0           H7579 
       291        649          A        GLU        OE1        L-FRAG_0           O7575 
       291        649          A        GLU        OE2        L-FRAG_0           O7575 
       291        497          A        ARG         HE        L-FRAG_0           O7576 
       292        497          A        ARG         HE        L-FRAG_0           H7578 
       292        649          A        GLU        OE1        L-FRAG_0           O7574 
       292        649          A        GLU        OE2        L-FRAG_0           O7575 
       293        544          A        TYR          O        L-FRAG_0           H7578 
       293        649          A        GLU        OE2        L-FRAG_0           O7575 
       293        481          A        GLY         HN        L-FRAG_0           O7577 
       293        649          A        GLU        OE1        L-FRAG_0           O7575 
       294        500          A        TYR         HH        L-FRAG_0           O7573 
       294        649          A        GLU        OE1        L-FRAG_0           O7575 
       294        507          A        ASN       2HD2        L-FRAG_0           O7572 
       295        649          A        GLU        OE2        L-FRAG_0           O7575 
       295        497          A        ARG         HE        L-FRAG_0           O7576 
       296        648          A        PHE          O        L-FRAG_0           O7575 
       296        481          A        GLY         HN        L-FRAG_0           O7577 
       296        507          A        ASN       2HD2        L-FRAG_0           O7572 
       296        649          A        GLU        OE1        L-FRAG_0           O7575 
       297        507          A        ASN       2HD2        L-FRAG_0           O7572 
       297        649          A        GLU        OE2        L-FRAG_0           O7575 
       297        648          A        PHE          O        L-FRAG_0           O7575 
       298        507          A        ASN       2HD2        L-FRAG_0           O7572 
       298        649          A        GLU        OE2        L-FRAG_0           O7575 
       299        245          A        ASP        OD2        L-FRAG_0           H7579 
       299        507          A        ASN       2HD2        L-FRAG_0           O7577 
       300        500          A        TYR         OH        L-FRAG_0           O7573 
       301        245          A        ASP        OD2        L-FRAG_0           H7579 
       301        649          A        GLU        OE2        L-FRAG_0           O7576 
       301        245          A        ASP        OD2        L-FRAG_0           O7572 
       301        507          A        ASN       2HD2        L-FRAG_0           O7577 
       302        500          A        TYR         HH        L-FRAG_0           O7573 
       303        547          A        ASN       1HD2        L-FRAG_0           O7572 
       303        497          A        ARG       2HH2        L-FRAG_0           O7576 
       304        649          A        GLU        OE2        L-FRAG_0           O7575 
       304        649          A        GLU        OE1        L-FRAG_0           O7575 
       305        648          A        PHE          O        L-FRAG_0           H7578 
       305        649          A        GLU        OE2        L-FRAG_0           O7575 
       306        648          A        PHE          O        L-FRAG_0           H7578 
       306        507          A        ASN       2HD2        L-FRAG_0           O7572 
       306        497          A        ARG         HE        L-FRAG_0           O7576 
       307        507          A        ASN       2HD2        L-FRAG_0           O7572 
       307        497          A        ARG       2HH2        L-FRAG_0           O7576 
       307        544          A        TYR          O        L-FRAG_0           O7576 
       308        507          A        ASN       2HD2        L-FRAG_0           O7572 
       309        497          A        ARG       2HH2        L-FRAG_0           O7576 
       309        544          A        TYR          O        L-FRAG_0           O7576 
       309        648          A        PHE          O        L-FRAG_0           O7576 
       309        648          A        PHE          O        L-FRAG_0           O7575 
       309        507          A        ASN       2HD2        L-FRAG_0           O7577 
       310        648          A        PHE          O        L-FRAG_0           O7575 
       310        481          A        GLY         HN        L-FRAG_0           O7577 
       310        649          A        GLU        OE2        L-FRAG_0           O7575 
       311        500          A        TYR         HH        L-FRAG_0           O7573 
       311        648          A        PHE          O        L-FRAG_0           O7575 
       311        507          A        ASN       2HD2        L-FRAG_0           O7572 
       312        481          A        GLY         HN        L-FRAG_0           O7572 
       312        481          A        GLY         HN        L-FRAG_0           O7577 
       313        500          A        TYR         HH        L-FRAG_0           O7573 
       314        476          A        PHE          O        L-FRAG_0           O7577 
       314        476          A        PHE          O        L-FRAG_0           O7572 
       315        476          A        PHE          O        L-FRAG_0           O7577 
       316        476          A        PHE          O        L-FRAG_0           H7579 
       317        497          A        ARG       1HH2        L-FRAG_0           O7575 
       317        547          A        ASN        OD1        L-FRAG_0           O7575 
       318        507          A        ASN       2HD2        L-FRAG_0           O7572 
       318        649          A        GLU        OE2        L-FRAG_0           O7575 
       318        497          A        ARG       1HH2        L-FRAG_0           O7575 
       318        648          A        PHE          O        L-FRAG_0           O7575 
       319        507          A        ASN       2HD2        L-FRAG_0           O7572 
       321        507          A        ASN       2HD2        L-FRAG_0           O7572 
       322        544          A        TYR          O        L-FRAG_0           H7578 
       322        648          A        PHE          O        L-FRAG_0           O7576 
       322        507          A        ASN       2HD2        L-FRAG_0           O7572 
       323        481          A        GLY         HN        L-FRAG_0           H7579 
       323        497          A        ARG         HE        L-FRAG_0           O7576 
       323        507          A        ASN       2HD2        L-FRAG_0           O7572 
       323        497          A        ARG       1HH2        L-FRAG_0           O7575 
       323        547          A        ASN        OD1        L-FRAG_0           O7575 
       324        544          A        TYR          O        L-FRAG_0           O7576 
       324        507          A        ASN       2HD2        L-FRAG_0           O7572 
       325        481          A        GLY         HN        L-FRAG_0           O7572 
       325        507          A        ASN       2HD2        L-FRAG_0           O7572 
       325        245          A        ASP        OD1        L-FRAG_0           O7572 
       326        648          A        PHE          O        L-FRAG_0           H7578 
       326        507          A        ASN       2HD2        L-FRAG_0           O7572 
       326        544          A        TYR          O        L-FRAG_0           O7576 
       326        497          A        ARG       2HH2        L-FRAG_0           O7576 
       327        648          A        PHE          O        L-FRAG_0           H7578 
       328        481          A        GLY         HN        L-FRAG_0           H7579 
       328        507          A        ASN       2HD2        L-FRAG_0           O7572 
       330         59          A        ARG       1HH2        L-FRAG_0           O7577 
       330        547          A        ASN       1HD2        L-FRAG_0           O7575 
       331        481          A        GLY         HN        L-FRAG_0           H7579 
       331         59          A        ARG       1HH1        L-FRAG_0           O7573 
       331        507          A        ASN       2HD2        L-FRAG_0           O7572 
       333        507          A        ASN       2HD2        L-FRAG_0           O7572 
       334        481          A        GLY         HN        L-FRAG_0           H7579 
       334         59          A        ARG       1HH2        L-FRAG_0           O7577 
       334        476          A        PHE          O        L-FRAG_0           O7577 
       334        507          A        ASN       2HD2        L-FRAG_0           O7572 
       335        507          A        ASN       2HD2        L-FRAG_0           O7572 
       335         59          A        ARG       1HH1        L-FRAG_0           O7577 
       335         59          A        ARG       1HH1        L-FRAG_0           O7577 
       335        476          A        PHE          O        L-FRAG_0           O7577 
       336        507          A        ASN       2HD2        L-FRAG_0           O7572 
       336        481          A        GLY         HN        L-FRAG_0           O7572 
       336         59          A        ARG       1HH1        L-FRAG_0           O7577 
       337        648          A        PHE          O        L-FRAG_0           H7578 
       337         59          A        ARG       1HH2        L-FRAG_0           O7577 
       337        497          A        ARG       1HH2        L-FRAG_0           O7575 
       337        546          A        GLU          O        L-FRAG_0           O7575 
       338        507          A        ASN       2HD2        L-FRAG_0           O7572 
       338         59          A        ARG       1HH2        L-FRAG_0           O7577 
       340        507          A        ASN       2HD2        L-FRAG_0           O7572 
       340        648          A        PHE         HN        L-FRAG_0           O7575 
       340         59          A        ARG       1HH2        L-FRAG_0           O7577 
       341        507          A        ASN       2HD2        L-FRAG_0           O7572 
       341         59          A        ARG       1HH2        L-FRAG_0           O7573 
       341        500          A        TYR         OH        L-FRAG_0           O7573 
       341        544          A        TYR          O        L-FRAG_0           O7576 
       341        649          A        GLU        OE2        L-FRAG_0           O7575 
       342        481          A        GLY         HN        L-FRAG_0           O7577 
       343        648          A        PHE          O        L-FRAG_0           H7578 
       343        649          A        GLU        OE2        L-FRAG_0           O7575 
       343        649          A        GLU        OE2        L-FRAG_0           O7576 
       343        547          A        ASN       1HD2        L-FRAG_0           O7575 
       344        497          A        ARG       1HH2        L-FRAG_0           H7578 
       344        547          A        ASN        OD1        L-FRAG_0           H7578 
       344        546          A        GLU          O        L-FRAG_0           H7578 
       344        507          A        ASN       2HD2        L-FRAG_0           O7572 
       345        649          A        GLU        OE1        L-FRAG_0           O7576 
       346        507          A        ASN       2HD2        L-FRAG_0           O7572 
       346        500          A        TYR         HH        L-FRAG_0           O7573 
       347        648          A        PHE          O        L-FRAG_0           H7578 
       348        544          A        TYR          O        L-FRAG_0           H7578 
       348        507          A        ASN       2HD2        L-FRAG_0           O7572 
       348        646          A        HIS        HD1        L-FRAG_0           O7575 
       348        648          A        PHE         HN        L-FRAG_0           O7575 
       349        476          A        PHE          O        L-FRAG_0           O7577 
       350        477          A        GLU        OE2        L-FRAG_0           O7577 
       351        507          A        ASN       2HD2        L-FRAG_0           O7572 
       352        648          A        PHE          O        L-FRAG_0           H7578 
       352        481          A        GLY         HN        L-FRAG_0           H7579 
       353        544          A        TYR          O        L-FRAG_0           H7578 
       354        649          A        GLU        OE1        L-FRAG_0           H7578 
       354        646          A        HIS        HD1        L-FRAG_0           O7575 
       355        648          A        PHE          O        L-FRAG_0           H7578 
       355        481          A        GLY         HN        L-FRAG_0           H7579 
       357        481          A        GLY         HN        L-FRAG_0           H7579 
       357        481          A        GLY         HN        L-FRAG_0           O7572 
       357        507          A        ASN       2HD2        L-FRAG_0           O7572 
       357         59          A        ARG       1HH2        L-FRAG_0           O7573 
       357        649          A        GLU        OE2        L-FRAG_0           O7576 
       358        507          A        ASN       2HD2        L-FRAG_0           O7572 
       359        500          A        TYR         OH        L-FRAG_0           O7573 
       360        648          A        PHE         HN        L-FRAG_0           O7575 
       360        649          A        GLU        OE1        L-FRAG_0           O7575 
       360        649          A        GLU        OE1        L-FRAG_0           O7576 
       363        648          A        PHE         HN        L-FRAG_0           O7575 
       363        649          A        GLU        OE1        L-FRAG_0           O7576 
       364        649          A        GLU        OE1        L-FRAG_0           O7575 
       364        507          A        ASN       2HD2        L-FRAG_0           O7572 
       365        507          A        ASN       2HD2        L-FRAG_0           O7572 
       366        648          A        PHE          O        L-FRAG_0           H7578 
       366        649          A        GLU        OE1        L-FRAG_0           H7578 
       366        476          A        PHE          O        L-FRAG_0           O7577 
       366        507          A        ASN       2HD2        L-FRAG_0           O7572 
       366        544          A        TYR          O        L-FRAG_0           O7576 
       367        507          A        ASN       2HD2        L-FRAG_0           O7572 
       368        648          A        PHE          O        L-FRAG_0           H7578 
       368        648          A        PHE         HN        L-FRAG_0           O7575 
       368        477          A        GLU        OE2        L-FRAG_0           O7577 
       369        648          A        PHE         HN        L-FRAG_0           O7575 
       369        500          A        TYR         HH        L-FRAG_0           O7573 
       369        500          A        TYR         OH        L-FRAG_0           O7573 
       369        649          A        GLU        OE1        L-FRAG_0           O7576 
       369        649          A        GLU        OE1        L-FRAG_0           O7576 
       370        647          A        ASP         HN        L-FRAG_0           O7575 
       370        648          A        PHE         HN        L-FRAG_0           O7575 
       370        507          A        ASN       2HD2        L-FRAG_0           O7572 
       371        649          A        GLU        OE2        L-FRAG_0           H7578 
       371        648          A        PHE          O        L-FRAG_0           H7578 
       371        649          A        GLU        OE2        L-FRAG_0           O7576 
       371        507          A        ASN       2HD2        L-FRAG_0           O7572 
       372        647          A        ASP         HN        L-FRAG_0           O7575 
       372        648          A        PHE         HN        L-FRAG_0           O7575 
       372        507          A        ASN       2HD2        L-FRAG_0           O7572 
       373        500          A        TYR         HH        L-FRAG_0           O7573 
       373        507          A        ASN       2HD2        L-FRAG_0           O7572 
       374        648          A        PHE          O        L-FRAG_0           H7578 
       374        507          A        ASN       2HD2        L-FRAG_0           O7572 
       375        649          A        GLU        OE1        L-FRAG_0           O7576 
       375        507          A        ASN       2HD2        L-FRAG_0           O7572 
       376        648          A        PHE          O        L-FRAG_0           H7578 
       376        507          A        ASN       2HD2        L-FRAG_0           O7572 
       377        649          A        GLU        OE2        L-FRAG_0           H7578 
       377        648          A        PHE          O        L-FRAG_0           H7578 
       377        507          A        ASN       2HD2        L-FRAG_0           O7572 
       378        646          A        HIS        HD1        L-FRAG_0           O7575 
       378        647          A        ASP         HN        L-FRAG_0           O7575 
       378        648          A        PHE         HN        L-FRAG_0           O7575 
       378        507          A        ASN       2HD2        L-FRAG_0           O7572 
       379        497          A        ARG       1HH2        L-FRAG_0           H7578 
       379        546          A        GLU          O        L-FRAG_0           H7578 
       379        648          A        PHE         HN        L-FRAG_0           O7575 
       379        507          A        ASN       2HD2        L-FRAG_0           O7572 
       380        647          A        ASP         HN        L-FRAG_0           O7575 
       380        497          A        ARG       1HH2        L-FRAG_0           O7576 
       380        546          A        GLU          O        L-FRAG_0           O7576 
       380        649          A        GLU        OE1        L-FRAG_0           O7575 
       381        507          A        ASN       2HD2        L-FRAG_0           O7572 
       381        649          A        GLU        OE1        L-FRAG_0           O7575 
       382        507          A        ASN       2HD2        L-FRAG_0           O7572 
       383        648          A        PHE          O        L-FRAG_0           H7578 
       384        648          A        PHE          O        L-FRAG_0           H7578 
       385        647          A        ASP         HN        L-FRAG_0           O7575 
       385        648          A        PHE         HN        L-FRAG_0           O7575 
       385        507          A        ASN       2HD2        L-FRAG_0           O7572 
       385        649          A        GLU        OE2        L-FRAG_0           O7576 
       386        648          A        PHE          O        L-FRAG_0           H7578 
       386        649          A        GLU        OE1        L-FRAG_0           H7578 
       386        507          A        ASN       2HD2        L-FRAG_0           O7572 
       386        648          A        PHE          O        L-FRAG_0           O7575 
       387        649          A        GLU        OE2        L-FRAG_0           O7575 
       388        648          A        PHE         HN        L-FRAG_0           O7575 
       388         59          A        ARG       1HH1        L-FRAG_0           O7573 
       389        648          A        PHE          O        L-FRAG_0           H7578 
       389        648          A        PHE          O        L-FRAG_0           O7575 
       389        507          A        ASN       2HD2        L-FRAG_0           O7572 
       390        649          A        GLU        OE2        L-FRAG_0           H7578 
       390        648          A        PHE          O        L-FRAG_0           H7578 
       390        649          A        GLU        OE2        L-FRAG_0           O7575 
       390        507          A        ASN       2HD2        L-FRAG_0           O7572 
       391        648          A        PHE          O        L-FRAG_0           H7578 
       391        649          A        GLU        OE1        L-FRAG_0           H7578 
       391        481          A        GLY         HN        L-FRAG_0           H7579 
       391        507          A        ASN       2HD2        L-FRAG_0           O7572 
       392        507          A        ASN       2HD2        L-FRAG_0           O7572 
       392        649          A        GLU        OE2        L-FRAG_0           O7576 
       393        507          A        ASN       2HD2        L-FRAG_0           O7572 
       394        507          A        ASN       2HD2        L-FRAG_0           O7572 
       394        647          A        ASP         HN        L-FRAG_0           O7575 
       394        649          A        GLU        OE1        L-FRAG_0           O7576 
       395        648          A        PHE          O        L-FRAG_0           H7578 
       395        649          A        GLU        OE2        L-FRAG_0           H7578 
       395        507          A        ASN       2HD2        L-FRAG_0           O7572 
       396        647          A        ASP         HN        L-FRAG_0           O7575 
       396        648          A        PHE         HN        L-FRAG_0           O7575 
       396        497          A        ARG       1HH2        L-FRAG_0           O7576 
       396        507          A        ASN       2HD2        L-FRAG_0           O7572 
       397        648          A        PHE          O        L-FRAG_0           H7578 
       397        507          A        ASN       2HD2        L-FRAG_0           O7572 
       398        648          A        PHE          O        L-FRAG_0           H7578 
       398        649          A        GLU        OE2        L-FRAG_0           H7578 
       398        649          A        GLU        OE2        L-FRAG_0           O7575 
       398        649          A        GLU        OE2        L-FRAG_0           O7575 
       398        507          A        ASN       2HD2        L-FRAG_0           O7572 
       398        481          A        GLY         HN        L-FRAG_0           O7577 
       399        649          A        GLU        OE2        L-FRAG_0           H7578 
       399        648          A        PHE          O        L-FRAG_0           H7578 
       399        507          A        ASN       2HD2        L-FRAG_0           O7572 
       400        649          A        GLU        OE1        L-FRAG_0           O7576 
       400        507          A        ASN       2HD2        L-FRAG_0           O7572 
       401        649          A        GLU        OE1        L-FRAG_0           H7578 
       401        481          A        GLY         HN        L-FRAG_0           H7579 
       401        507          A        ASN       2HD2        L-FRAG_0           O7572 
       402        497          A        ARG       1HH2        L-FRAG_0           O7575 
       402        546          A        GLU          O        L-FRAG_0           O7575 
       402        547          A        ASN        OD1        L-FRAG_0           O7575 
       402        507          A        ASN       2HD2        L-FRAG_0           O7572 
       403        497          A        ARG       1HH2        L-FRAG_0           H7578 
       403        547          A        ASN        OD1        L-FRAG_0           H7578 
       403        546          A        GLU          O        L-FRAG_0           H7578 
       403        647          A        ASP         HN        L-FRAG_0           O7575 
       403        648          A        PHE         HN        L-FRAG_0           O7575 
       403        507          A        ASN       2HD2        L-FRAG_0           O7572 
       403        497          A        ARG       2HH2        L-FRAG_0           O7576 
       404        547          A        ASN       1HD2        L-FRAG_0           O7575 
       405        648          A        PHE          O        L-FRAG_0           H7578 
       405        477          A        GLU        OE2        L-FRAG_0           H7579 
       405        507          A        ASN       2HD2        L-FRAG_0           O7572 
       406        497          A        ARG       1HH2        L-FRAG_0           O7575 
       406        546          A        GLU          O        L-FRAG_0           O7575 
       406        648          A        PHE          O        L-FRAG_0           O7576 
       406        500          A        TYR         HH        L-FRAG_0           O7573 
       407        649          A        GLU        OE1        L-FRAG_0           H7578 
       407        507          A        ASN       2HD2        L-FRAG_0           O7572 
       407         59          A        ARG       1HH2        L-FRAG_0           O7577 
       407         59          A        ARG       1HH1        L-FRAG_0           O7577 
       408        648          A        PHE          O        L-FRAG_0           H7578 
       408        507          A        ASN       2HD2        L-FRAG_0           O7572 
       408         59          A        ARG       1HH2        L-FRAG_0           O7577 
       409        481          A        GLY         HN        L-FRAG_0           H7579 
       409        507          A        ASN       2HD2        L-FRAG_0           O7572 
       410        507          A        ASN       2HD2        L-FRAG_0           O7572 
       410        649          A        GLU        OE2        L-FRAG_0           O7575 
       410         59          A        ARG       1HH1        L-FRAG_0           O7577 
       410        477          A        GLU        OE1        L-FRAG_0           O7577 
       411        648          A        PHE          O        L-FRAG_0           H7578 
       411        507          A        ASN       2HD2        L-FRAG_0           O7572 
       411         59          A        ARG       1HH1        L-FRAG_0           O7577 
       412        649          A        GLU        OE1        L-FRAG_0           H7578 
       412        648          A        PHE          O        L-FRAG_0           H7578 
       412        507          A        ASN       2HD2        L-FRAG_0           O7572 
       412         59          A        ARG       1HH2        L-FRAG_0           O7577 
       413        648          A        PHE          O        L-FRAG_0           H7578 
       413        476          A        PHE          O        L-FRAG_0           H7579 
       413        481          A        GLY         HN        L-FRAG_0           O7577 
       414        648          A        PHE          O        L-FRAG_0           H7578 
       414        476          A        PHE          O        L-FRAG_0           H7579 
       414        477          A        GLU        OE2        L-FRAG_0           H7579 
       414        507          A        ASN       2HD2        L-FRAG_0           O7572 
       414        481          A        GLY         HN        L-FRAG_0           O7577 
       415        649          A        GLU        OE1        L-FRAG_0           H7578 
       415        477          A        GLU        OE2        L-FRAG_0           O7577 
       416        507          A        ASN       2HD2        L-FRAG_0           O7572 
       416        649          A        GLU        OE1        L-FRAG_0           O7576 
       416        647          A        ASP         HN        L-FRAG_0           O7575 
       416        648          A        PHE         HN        L-FRAG_0           O7575 
       417        507          A        ASN       2HD2        L-FRAG_0           O7572 
       417        648          A        PHE          O        L-FRAG_0           O7575 
       417        648          A        PHE          O        L-FRAG_0           O7576 
       417        647          A        ASP         HN        L-FRAG_0           O7575 
       417        648          A        PHE         HN        L-FRAG_0           O7575 
       417        500          A        TYR         OH        L-FRAG_0           O7573 
       418        649          A        GLU        OE2        L-FRAG_0           H7578 
       418        648          A        PHE          O        L-FRAG_0           H7578 
       418        481          A        GLY         HN        L-FRAG_0           H7579 
       418        507          A        ASN       2HD2        L-FRAG_0           O7572 
       419        648          A        PHE          O        L-FRAG_0           H7578 
       419        507          A        ASN       2HD2        L-FRAG_0           O7572 
       419        500          A        TYR         HH        L-FRAG_0           O7573 
       420        648          A        PHE          O        L-FRAG_0           H7578 
       420        649          A        GLU        OE2        L-FRAG_0           H7578 
       420        507          A        ASN       2HD2        L-FRAG_0           O7572 
       421        649          A        GLU        OE1        L-FRAG_0           H7578 
       421        507          A        ASN       2HD2        L-FRAG_0           O7572 
       422        648          A        PHE          O        L-FRAG_0           H7578 
       422        649          A        GLU        OE1        L-FRAG_0           H7578 
       422        507          A        ASN       2HD2        L-FRAG_0           O7572 
       422        649          A        GLU        OE1        L-FRAG_0           O7575 
       422        647          A        ASP         HN        L-FRAG_0           O7575 
       422        648          A        PHE         HN        L-FRAG_0           O7575 
       423        648          A        PHE          O        L-FRAG_0           H7578 
       423        649          A        GLU        OE1        L-FRAG_0           H7578 
       423        507          A        ASN       2HD2        L-FRAG_0           O7572 
       424        507          A        ASN       2HD2        L-FRAG_0           O7572 
       425        507          A        ASN       2HD2        L-FRAG_0           O7572 
       425        497          A        ARG       2HH2        L-FRAG_0           O7576 
       425        544          A        TYR          O        L-FRAG_0           O7576 
       426        648          A        PHE          O        L-FRAG_0           H7578 
       426        500          A        TYR         HH        L-FRAG_0           O7573 
       426        507          A        ASN       2HD2        L-FRAG_0           O7572 
       427        649          A        GLU        OE1        L-FRAG_0           O7575 
       427        507          A        ASN       2HD2        L-FRAG_0           O7572 
       427        649          A        GLU        OE1        L-FRAG_0           O7576 
       427         59          A        ARG       1HH1        L-FRAG_0           O7577 
       428        648          A        PHE          O        L-FRAG_0           O7575 
       428        648          A        PHE          O        L-FRAG_0           O7576 
       428        507          A        ASN       2HD2        L-FRAG_0           O7572 
       428         59          A        ARG       1HH2        L-FRAG_0           O7577 
       428         59          A        ARG       1HH1        L-FRAG_0           O7577 
       429        544          A        TYR          O        L-FRAG_0           O7576 
       429        507          A        ASN       2HD2        L-FRAG_0           O7572 
       429         59          A        ARG       1HH2        L-FRAG_0           O7577 
       430        649          A        GLU        OE1        L-FRAG_0           H7578 
       430        648          A        PHE          O        L-FRAG_0           H7578 
       430        647          A        ASP         HN        L-FRAG_0           O7575 
       430        507          A        ASN       2HD2        L-FRAG_0           O7572 
       430        649          A        GLU        OE1        L-FRAG_0           O7576 
       431        476          A        PHE          O        L-FRAG_0           O7577 
       431        648          A        PHE         HN        L-FRAG_0           O7575 
       431         59          A        ARG       2HH2        L-FRAG_0           O7577 
       431        507          A        ASN       2HD2        L-FRAG_0           O7572 
       432        507          A        ASN       2HD2        L-FRAG_0           O7572 
       433        649          A        GLU        OE2        L-FRAG_0           H7578 
       433        500          A        TYR         HH        L-FRAG_0           O7573 
       433        507          A        ASN       2HD2        L-FRAG_0           O7572 
       434        649          A        GLU        OE2        L-FRAG_0           H7578 
       434        544          A        TYR          O        L-FRAG_0           O7576 
       434        507          A        ASN       2HD2        L-FRAG_0           O7572 
       435        544          A        TYR          O        L-FRAG_0           H7578 
       435        507          A        ASN       2HD2        L-FRAG_0           O7572 
       435         59          A        ARG       1HH1        L-FRAG_0           O7573 
       436        648          A        PHE          O        L-FRAG_0           O7576 
       436        477          A        GLU        OE1        L-FRAG_0           O7577 
       437        476          A        PHE          O        L-FRAG_0           O7577 
       437        507          A        ASN       2HD2        L-FRAG_0           O7572 
       437        477          A        GLU        OE2        L-FRAG_0           O7577 
       438        649          A        GLU        OE1        L-FRAG_0           H7578 
       438        648          A        PHE          O        L-FRAG_0           H7578 
       438        507          A        ASN       2HD2        L-FRAG_0           O7572 
       439        648          A        PHE          O        L-FRAG_0           O7576 
       439        481          A        GLY         HN        L-FRAG_0           O7577 
       439        507          A        ASN       2HD2        L-FRAG_0           O7572 
       440        649          A        GLU        OE1        L-FRAG_0           H7578 
       440        648          A        PHE          O        L-FRAG_0           H7578 
       440        500          A        TYR         HH        L-FRAG_0           O7573 
       441        648          A        PHE          O        L-FRAG_0           H7578 
       441        477          A        GLU        OE2        L-FRAG_0           O7577 
       442        497          A        ARG       1HH2        L-FRAG_0           O7575 
       442         59          A        ARG       1HH2        L-FRAG_0           O7577 
       442        477          A        GLU        OE1        L-FRAG_0           O7577 
       442        507          A        ASN       2HD2        L-FRAG_0           O7572 
       443        477          A        GLU        OE1        L-FRAG_0           O7577 
       443        507          A        ASN       2HD2        L-FRAG_0           O7572 
       443        648          A        PHE         HN        L-FRAG_0           O7575 
       444        546          A        GLU          O        L-FRAG_0           H7578 
       444        547          A        ASN        OD1        L-FRAG_0           H7578 
       444        648          A        PHE         HN        L-FRAG_0           O7575 
       445        507          A        ASN       2HD2        L-FRAG_0           O7572 
       446        497          A        ARG       1HH2        L-FRAG_0           H7578 
       446        547          A        ASN        OD1        L-FRAG_0           H7578 
       446        546          A        GLU          O        L-FRAG_0           H7578 
       446        477          A        GLU        OE2        L-FRAG_0           O7577 
       446        648          A        PHE         HN        L-FRAG_0           O7575 
       447        497          A        ARG       1HH2        L-FRAG_0           H7578 
       447        547          A        ASN        OD1        L-FRAG_0           H7578 
       447        546          A        GLU          O        L-FRAG_0           H7578 
       447        544          A        TYR          O        L-FRAG_0           O7576 
       447        648          A        PHE         HN        L-FRAG_0           O7575 
       447        507          A        ASN       2HD2        L-FRAG_0           O7572 
       448        649          A        GLU        OE2        L-FRAG_0           O7575 
       448        648          A        PHE          O        L-FRAG_0           O7576 
       449        507          A        ASN       2HD2        L-FRAG_0           O7572 
       449        477          A        GLU        OE2        L-FRAG_0           O7577 
       450        648          A        PHE          O        L-FRAG_0           H7578 
       450        477          A        GLU        OE2        L-FRAG_0           O7577 
       450        507          A        ASN       2HD2        L-FRAG_0           O7572 
       451        507          A        ASN       2HD2        L-FRAG_0           O7572 
       452        649          A        GLU        OE2        L-FRAG_0           H7578 
       452        648          A        PHE         HN        L-FRAG_0           O7575 
       453        507          A        ASN       2HD2        L-FRAG_0           O7572 
       454        648          A        PHE          O        L-FRAG_0           H7578 
       454        481          A        GLY         HN        L-FRAG_0           H7579 
       454        500          A        TYR         HH        L-FRAG_0           O7573 
       455        649          A        GLU        OE1        L-FRAG_0           H7578 
       455        507          A        ASN       2HD2        L-FRAG_0           O7572 
       455        648          A        PHE         HN        L-FRAG_0           O7575 
       455        649          A        GLU        OE2        L-FRAG_0           O7575 
       455        649          A        GLU        OE2        L-FRAG_0           O7576 
       456        649          A        GLU        OE2        L-FRAG_0           H7578 
       456        648          A        PHE          O        L-FRAG_0           H7578 
       456        507          A        ASN       2HD2        L-FRAG_0           O7572 
       457        507          A        ASN       2HD2        L-FRAG_0           O7572 
       458        477          A        GLU        OE2        L-FRAG_0           O7577 
       459        647          A        ASP         HN        L-FRAG_0           O7576 
       459        648          A        PHE         HN        L-FRAG_0           O7576 
       460        497          A        ARG       1HH2        L-FRAG_0           O7575 
       460        546          A        GLU          O        L-FRAG_0           O7575 
       460        547          A        ASN        OD1        L-FRAG_0           O7575 
       460        647          A        ASP         HN        L-FRAG_0           O7576 
       460        648          A        PHE         HN        L-FRAG_0           O7576 
       461        497          A        ARG       1HH2        L-FRAG_0           H7578 
       461        546          A        GLU          O        L-FRAG_0           H7578 
       461        500          A        TYR         HH        L-FRAG_0           O7573 
       462        648          A        PHE          O        L-FRAG_0           H7578 
       462        649          A        GLU        OE2        L-FRAG_0           H7578 
       462        507          A        ASN       2HD2        L-FRAG_0           O7572 
       462        500          A        TYR         OH        L-FRAG_0           O7573 
       463        648          A        PHE          O        L-FRAG_0           H7578 
       463        649          A        GLU        OE2        L-FRAG_0           H7578 
       463        507          A        ASN       2HD2        L-FRAG_0           O7572 
       464        507          A        ASN       2HD2        L-FRAG_0           O7572 
       465        507          A        ASN       2HD2        L-FRAG_0           O7572 
       466        481          A        GLY         HN        L-FRAG_0           H7579 
       466        507          A        ASN       2HD2        L-FRAG_0           O7572 
       466         59          A        ARG       2HH2        L-FRAG_0           O7577 
       466        497          A        ARG       1HH2        L-FRAG_0           O7575 
       466        546          A        GLU          O        L-FRAG_0           O7575 
       466        649          A        GLU        OE2        L-FRAG_0           O7575 
       467        507          A        ASN       2HD2        L-FRAG_0           O7572 
       467        648          A        PHE          O        L-FRAG_0           O7576 
       467        646          A        HIS        HD1        L-FRAG_0           O7575 
       467        648          A        PHE         HN        L-FRAG_0           O7575 
       468        477          A        GLU        OE1        L-FRAG_0           O7577 
       468        647          A        ASP         HN        L-FRAG_0           O7575 
       468        648          A        PHE         HN        L-FRAG_0           O7575 
       468        649          A        GLU         HN        L-FRAG_0           O7575 
       470        648          A        PHE          O        L-FRAG_0           H7578 
       470        649          A        GLU        OE1        L-FRAG_0           H7578 
       470        649          A        GLU        OE1        L-FRAG_0           O7575 
       471        648          A        PHE          O        L-FRAG_0           H7578 
       471        649          A        GLU        OE1        L-FRAG_0           H7578 
       471        649          A        GLU        OE1        L-FRAG_0           O7575 
       471        507          A        ASN       2HD2        L-FRAG_0           O7572 
       472        649          A        GLU        OE2        L-FRAG_0           O7575 
       472        648          A        PHE         HN        L-FRAG_0           O7575 
       472        507          A        ASN       2HD2        L-FRAG_0           O7572 
       473        481          A        GLY         HN        L-FRAG_0           H7579 
       473        649          A        GLU        OE1        L-FRAG_0           O7575 
       473        648          A        PHE          O        L-FRAG_0           O7575 
       474        476          A        PHE          O        L-FRAG_0           O7577 
       475        544          A        TYR          O        L-FRAG_0           H7578 
       475        649          A        GLU        OE2        L-FRAG_0           O7576 
       475        507          A        ASN       2HD2        L-FRAG_0           O7572 
       476        497          A        ARG       1HH2        L-FRAG_0           H7578 
       476        546          A        GLU          O        L-FRAG_0           H7578 
       476        544          A        TYR          O        L-FRAG_0           H7578 
       476         59          A        ARG       2HH2        L-FRAG_0           O7577 
       477        648          A        PHE         HN        L-FRAG_0           O7575 
       477        477          A        GLU        OE2        L-FRAG_0           O7577 
       478        648          A        PHE          O        L-FRAG_0           H7578 
       478        481          A        GLY         HN        L-FRAG_0           H7579 
       478         59          A        ARG       2HH2        L-FRAG_0           O7577 
       478        507          A        ASN       2HD2        L-FRAG_0           O7572 
       479        648          A        PHE          O        L-FRAG_0           H7578 
       480        476          A        PHE          O        L-FRAG_0           O7577 
       480        481          A        GLY         HN        L-FRAG_0           O7572 
       481        648          A        PHE          O        L-FRAG_0           H7578 
       481        497          A        ARG       1HH2        L-FRAG_0           O7575 
       481        546          A        GLU          O        L-FRAG_0           O7575 
       482        497          A        ARG       1HH2        L-FRAG_0           H7578 
       482        544          A        TYR          O        L-FRAG_0           H7578 
       482        497          A        ARG       2HH2        L-FRAG_0           O7576 
       485        648          A        PHE         HN        L-FRAG_0           O7575 
       486        648          A        PHE          O        L-FRAG_0           H7578 
       487        507          A        ASN       2HD2        L-FRAG_0           O7572 
       487        648          A        PHE          O        L-FRAG_0           O7576 
       487        481          A        GLY         HN        L-FRAG_0           O7577 
       488        648          A        PHE          O        L-FRAG_0           H7578 
       488        547          A        ASN       1HD2        L-FRAG_0           O7575 
       489        649          A        GLU        OE1        L-FRAG_0           H7578 
       489        648          A        PHE          O        L-FRAG_0           H7578 
       489        507          A        ASN       2HD2        L-FRAG_0           O7572 
       490        507          A        ASN       2HD2        L-FRAG_0           O7572 
       491        497          A        ARG       1HH2        L-FRAG_0           H7578 
       491        547          A        ASN        OD1        L-FRAG_0           H7578 
       491        546          A        GLU          O        L-FRAG_0           H7578 
       492        507          A        ASN       2HD2        L-FRAG_0           O7572 
       493        507          A        ASN       2HD2        L-FRAG_0           O7572 
       494        481          A        GLY         HN        L-FRAG_0           O7577 
       495        507          A        ASN       2HD2        L-FRAG_0           O7572 
       495        477          A        GLU        OE1        L-FRAG_0           O7577 
       495        647          A        ASP         HN        L-FRAG_0           O7575 
       495        648          A        PHE         HN        L-FRAG_0           O7575 
       496        649          A        GLU        OE2        L-FRAG_0           O7576 
       496        649          A        GLU        OE1        L-FRAG_0           O7575 
       496        500          A        TYR         OH        L-FRAG_0           O7573 
       497        649          A        GLU        OE2        L-FRAG_0           O7575 
       498        649          A        GLU        OE2        L-FRAG_0           O7575 
       499        481          A        GLY         HN        L-FRAG_0           H7579 
       499        507          A        ASN       2HD2        L-FRAG_0           O7572 
       500        476          A        PHE          O        L-FRAG_0           O7577 
       501        649          A        GLU        OE2        L-FRAG_0           H7578 
       501        649          A        GLU        OE2        L-FRAG_0           O7575 
       503        507          A        ASN       2HD2        L-FRAG_0           O7572 
       504        476          A        PHE          O        L-FRAG_0           O7577 
       504        648          A        PHE         HN        L-FRAG_0           O7575 
       504        507          A        ASN       2HD2        L-FRAG_0           O7572 
       505        497          A        ARG       1HH2        L-FRAG_0           O7575 
       506        649          A        GLU        OE1        L-FRAG_0           H7578 
       506        648          A        PHE          O        L-FRAG_0           H7578 
       506        507          A        ASN       2HD2        L-FRAG_0           O7572 
       507        649          A        GLU        OE1        L-FRAG_0           O7576 
       507        507          A        ASN       2HD2        L-FRAG_0           O7572 
       507        647          A        ASP         HN        L-FRAG_0           O7575 
       507        648          A        PHE         HN        L-FRAG_0           O7575 
       508        546          A        GLU          O        L-FRAG_0           H7578 
       508        500          A        TYR         OH        L-FRAG_0           O7573 
       509        648          A        PHE          O        L-FRAG_0           H7578 
       510        507          A        ASN       2HD2        L-FRAG_0           O7572 
       511        648          A        PHE          O        L-FRAG_0           O7576 
       511        507          A        ASN       2HD2        L-FRAG_0           O7572 
       511        476          A        PHE          O        L-FRAG_0           O7577 
       512        507          A        ASN       2HD2        L-FRAG_0           O7572 
       512        477          A        GLU        OE2        L-FRAG_0           O7577 
       513        649          A        GLU        OE2        L-FRAG_0           H7578 
       513        648          A        PHE          O        L-FRAG_0           H7578 
       513        507          A        ASN       2HD2        L-FRAG_0           O7572 
       514        497          A        ARG       1HH2        L-FRAG_0           H7578 
       514        546          A        GLU          O        L-FRAG_0           H7578 
       514        507          A        ASN       2HD2        L-FRAG_0           O7572 
       514        649          A        GLU        OE1        L-FRAG_0           O7575 
       515        500          A        TYR         HH        L-FRAG_0           O7573 
       516        500          A        TYR         OH        L-FRAG_0           O7573 
       516        497          A        ARG         HE        L-FRAG_0           O7576 
       516        649          A        GLU        OE2        L-FRAG_0           O7575 
       517        648          A        PHE          O        L-FRAG_0           H7578 
       517        649          A        GLU        OE2        L-FRAG_0           H7578 
       517        481          A        GLY         HN        L-FRAG_0           O7577 
       517        649          A        GLU        OE2        L-FRAG_0           O7575 
       518        648          A        PHE          O        L-FRAG_0           H7578 
       518        481          A        GLY         HN        L-FRAG_0           O7577 
       519        507          A        ASN       2HD2        L-FRAG_0           O7572 
       519        500          A        TYR         OH        L-FRAG_0           O7573 
       519        649          A        GLU        OE1        L-FRAG_0           O7575 
       520        497          A        ARG       1HH2        L-FRAG_0           H7578 
       520        546          A        GLU          O        L-FRAG_0           H7578 
       520        547          A        ASN        OD1        L-FRAG_0           H7578 
       520        481          A        GLY         HN        L-FRAG_0           H7579 
       520        507          A        ASN       2HD2        L-FRAG_0           O7572 
       520        544          A        TYR          O        L-FRAG_0           O7576 
       520        497          A        ARG         HE        L-FRAG_0           O7576 
       520        544          A        TYR          O        L-FRAG_0           O7576 
       520        476          A        PHE          O        L-FRAG_0           O7577 
       521        648          A        PHE         HN        L-FRAG_0           O7575 
       522        648          A        PHE         HN        L-FRAG_0           O7575 
       522        507          A        ASN       2HD2        L-FRAG_0           O7572 
       522        476          A        PHE          O        L-FRAG_0           O7577 
       523        648          A        PHE          O        L-FRAG_0           H7578 
       523        649          A        GLU        OE1        L-FRAG_0           H7578 
       523        507          A        ASN       2HD2        L-FRAG_0           O7572 
       524        507          A        ASN       2HD2        L-FRAG_0           O7572 
       525        477          A        GLU        OE1        L-FRAG_0           H7579 
       525        647          A        ASP         HN        L-FRAG_0           O7575 
       525        507          A        ASN       2HD2        L-FRAG_0           O7572 
       525        481          A        GLY         HN        L-FRAG_0           O7577 
       526        649          A        GLU        OE1        L-FRAG_0           H7578 
       526        647          A        ASP         HN        L-FRAG_0           O7575 
       526        648          A        PHE         HN        L-FRAG_0           O7575 
       527        649          A        GLU        OE2        L-FRAG_0           H7578 
       527        648          A        PHE          O        L-FRAG_0           H7578 
       528        649          A        GLU        OE1        L-FRAG_0           H7578 
       528        648          A        PHE          O        L-FRAG_0           H7578 
       528        507          A        ASN       2HD2        L-FRAG_0           O7572 
       529        507          A        ASN       2HD2        L-FRAG_0           O7572 
       530        507          A        ASN       2HD2        L-FRAG_0           O7572 
       530        649          A        GLU        OE1        L-FRAG_0           O7575 
       530        649          A        GLU        OE1        L-FRAG_0           O7576 
       531        647          A        ASP         HN        L-FRAG_0           O7575 
       531        648          A        PHE         HN        L-FRAG_0           O7575 
       531        481          A        GLY         HN        L-FRAG_0           O7577 
       531        649          A        GLU        OE2        L-FRAG_0           O7575 
       532        544          A        TYR          O        L-FRAG_0           H7578 
       532        646          A        HIS        HD1        L-FRAG_0           O7575 
       532        649          A        GLU        OE2        L-FRAG_0           O7575 
       532        507          A        ASN       2HD2        L-FRAG_0           O7572 
       532        649          A        GLU        OE2        L-FRAG_0           O7576 
       533        648          A        PHE          O        L-FRAG_0           H7578 
       533        507          A        ASN       2HD2        L-FRAG_0           O7572 
       534        477          A        GLU        OE2        L-FRAG_0           O7577 
       534        507          A        ASN       2HD2        L-FRAG_0           O7572 
       535        476          A        PHE          O        L-FRAG_0           O7577 
       535        500          A        TYR         OH        L-FRAG_0           O7573 
       535        649          A        GLU        OE2        L-FRAG_0           O7575 
       535        507          A        ASN       2HD2        L-FRAG_0           O7572 
       536        648          A        PHE          O        L-FRAG_0           H7578 
       536        507          A        ASN       2HD2        L-FRAG_0           O7572 
       537        649          A        GLU        OE1        L-FRAG_0           H7578 
       537        476          A        PHE          O        L-FRAG_0           O7577 
       537        507          A        ASN       2HD2        L-FRAG_0           O7572 
       538        649          A        GLU         HN        L-FRAG_0           O7575 
       538        500          A        TYR         HH        L-FRAG_0           O7573 
       538        507          A        ASN       2HD2        L-FRAG_0           O7572 
       538        650          A        TYR         HN        L-FRAG_0           O7576 
       538        649          A        GLU        OE2        L-FRAG_0           O7576 
       539        647          A        ASP         HN        L-FRAG_0           O7575 
       539        648          A        PHE         HN        L-FRAG_0           O7575 
       539        507          A        ASN       2HD2        L-FRAG_0           O7572 
       540        648          A        PHE         HN        L-FRAG_0           O7575 
       540        649          A        GLU         HN        L-FRAG_0           O7575 
       540        481          A        GLY         HN        L-FRAG_0           O7577 
       540        507          A        ASN       2HD2        L-FRAG_0           O7572 
       541        544          A        TYR          O        L-FRAG_0           O7576 
       541        507          A        ASN       2HD2        L-FRAG_0           O7572 
       542        648          A        PHE         HN        L-FRAG_0           O7575 
       542        650          A        TYR         HN        L-FRAG_0           O7576 
       542        507          A        ASN       2HD2        L-FRAG_0           O7572 
       543        497          A        ARG       1HH2        L-FRAG_0           H7578 
       543        547          A        ASN        OD1        L-FRAG_0           H7578 
       543        546          A        GLU          O        L-FRAG_0           H7578 
       543        648          A        PHE         HN        L-FRAG_0           O7575 
       543        649          A        GLU         HN        L-FRAG_0           O7575 
       543        476          A        PHE          O        L-FRAG_0           O7577 
       543        507          A        ASN       2HD2        L-FRAG_0           O7572 
       544        649          A        GLU        OE1        L-FRAG_0           H7578 
       544        481          A        GLY         HN        L-FRAG_0           H7579 
       544        481          A        GLY         HN        L-FRAG_0           O7572 
       544        476          A        PHE          O        L-FRAG_0           O7577 
       544        507          A        ASN       2HD2        L-FRAG_0           O7572 
       545        648          A        PHE         HN        L-FRAG_0           O7575 
       545        507          A        ASN       2HD2        L-FRAG_0           O7572 
       546        649          A        GLU        OE1        L-FRAG_0           H7578 
       546         59          A        ARG       2HH2        L-FRAG_0           O7577 
       546        544          A        TYR          O        L-FRAG_0           O7576 
       546        649          A        GLU        OE2        L-FRAG_0           O7576 
       546        648          A        PHE          O        L-FRAG_0           O7576 
       547        481          A        GLY         HN        L-FRAG_0           H7579 
       547        507          A        ASN       2HD2        L-FRAG_0           O7572 
       547        649          A        GLU        OE2        L-FRAG_0           O7575 
       548        647          A        ASP         HN        L-FRAG_0           O7575 
       548        648          A        PHE         HN        L-FRAG_0           O7575 
       548        507          A        ASN       2HD2        L-FRAG_0           O7572 
       548        650          A        TYR         HN        L-FRAG_0           O7576 
       548        648          A        PHE          O        L-FRAG_0           O7576 
       549        649          A        GLU        OE1        L-FRAG_0           O7574 
       549        649          A        GLU        OE1        L-FRAG_0           O7575 
       549        507          A        ASN       2HD2        L-FRAG_0           O7572 
       549        245          A        ASP        OD1        L-FRAG_0           O7572 
       549        648          A        PHE          O        L-FRAG_0           O7575 
       550        648          A        PHE         HN        L-FRAG_0           O7575 
       550        649          A        GLU         HN        L-FRAG_0           O7575 
       550        507          A        ASN       2HD2        L-FRAG_0           O7572 
       551        476          A        PHE          O        L-FRAG_0           O7577 
       551        507          A        ASN       2HD2        L-FRAG_0           O7572 
       552        648          A        PHE         HN        L-FRAG_0           O7575 
       553        648          A        PHE         HN        L-FRAG_0           O7575 
       553        649          A        GLU         HN        L-FRAG_0           O7575 
       553        507          A        ASN       2HD2        L-FRAG_0           O7572 
       553        650          A        TYR         HN        L-FRAG_0           O7576 
       553        648          A        PHE          O        L-FRAG_0           O7576 
       554        647          A        ASP         HN        L-FRAG_0           O7575 
       554        648          A        PHE         HN        L-FRAG_0           O7575 
       554        507          A        ASN       2HD2        L-FRAG_0           O7572 
       554         59          A        ARG       2HH2        L-FRAG_0           O7577 
       555        507          A        ASN       2HD2        L-FRAG_0           O7572 
       555        477          A        GLU        OE1        L-FRAG_0           O7577 
       556        507          A        ASN       2HD2        L-FRAG_0           O7572 
       557        649          A        GLU        OE1        L-FRAG_0           O7576 
       557        649          A        GLU        OE2        L-FRAG_0           O7575 
       558        649          A        GLU        OE2        L-FRAG_0           O7576 
       558        649          A        GLU        OE1        L-FRAG_0           O7576 
       559        647          A        ASP         HN        L-FRAG_0           O7575 
       559        648          A        PHE         HN        L-FRAG_0           O7575 
       559        507          A        ASN       2HD2        L-FRAG_0           O7572 
       559        648          A        PHE          O        L-FRAG_0           O7576 
       559        477          A        GLU        OE2        L-FRAG_0           O7577 
       560        544          A        TYR          O        L-FRAG_0           O7576 
       560        507          A        ASN       2HD2        L-FRAG_0           O7572 
       560        476          A        PHE          O        L-FRAG_0           O7577 
       561        476          A        PHE          O        L-FRAG_0           H7579 
       561        477          A        GLU        OE2        L-FRAG_0           O7577 
       562        647          A        ASP         HN        L-FRAG_0           O7575 
       562        649          A        GLU         HN        L-FRAG_0           O7575 
       562         59          A        ARG       2HH2        L-FRAG_0           O7577 
       563        546          A        GLU          O        L-FRAG_0           H7578 
       563        547          A        ASN        OD1        L-FRAG_0           H7578 
       563        648          A        PHE         HN        L-FRAG_0           O7575 
       563        649          A        GLU         HN        L-FRAG_0           O7575 
       563        507          A        ASN       2HD2        L-FRAG_0           O7572 
       564        507          A        ASN       2HD2        L-FRAG_0           O7572 
       564        245          A        ASP        OD2        L-FRAG_0           O7572 
       565        481          A        GLY         HN        L-FRAG_0           H7579 
       565        649          A        GLU        OE2        L-FRAG_0           O7575 
       566        507          A        ASN       2HD2        L-FRAG_0           O7572 
       566        476          A        PHE          O        L-FRAG_0           O7577 
       567        507          A        ASN       2HD2        L-FRAG_0           O7572 
       568        647          A        ASP         HN        L-FRAG_0           O7575 
       568        648          A        PHE         HN        L-FRAG_0           O7575 
       568        649          A        GLU         HN        L-FRAG_0           O7575 
       568        500          A        TYR         OH        L-FRAG_0           O7573 
       568        648          A        PHE          O        L-FRAG_0           O7576 
       568        507          A        ASN       2HD2        L-FRAG_0           O7572 
       568         59          A        ARG       2HH2        L-FRAG_0           O7577 
       568        476          A        PHE          O        L-FRAG_0           O7577 
       569        507          A        ASN       2HD2        L-FRAG_0           O7572 
       570        648          A        PHE         HN        L-FRAG_0           O7575 
       570        649          A        GLU         HN        L-FRAG_0           O7575 
       570        507          A        ASN       2HD2        L-FRAG_0           O7572 
       570        648          A        PHE          O        L-FRAG_0           O7576 
       571        648          A        PHE         HN        L-FRAG_0           O7575 
       571        649          A        GLU         HN        L-FRAG_0           O7575 
       571         59          A        ARG       2HH2        L-FRAG_0           O7577 
       572        481          A        GLY         HN        L-FRAG_0           H7579 
       572        500          A        TYR         OH        L-FRAG_0           O7573 
       572        507          A        ASN       2HD2        L-FRAG_0           O7572 
       573        647          A        ASP         HN        L-FRAG_0           O7575 
       573        648          A        PHE         HN        L-FRAG_0           O7575 
       573        507          A        ASN       2HD2        L-FRAG_0           O7572 
       573        649          A        GLU        OE2        L-FRAG_0           O7576 
       574        507          A        ASN       2HD2        L-FRAG_0           O7572 
       575        544          A        TYR          O        L-FRAG_0           O7576 
       575        507          A        ASN       2HD2        L-FRAG_0           O7572 
       576        647          A        ASP         HN        L-FRAG_0           O7575 
       576        648          A        PHE         HN        L-FRAG_0           O7575 
       576        649          A        GLU         HN        L-FRAG_0           O7575 
       576        507          A        ASN       2HD2        L-FRAG_0           O7572 
       577        648          A        PHE         HN        L-FRAG_0           O7575 
       577        649          A        GLU         HN        L-FRAG_0           O7575 
       577        544          A        TYR          O        L-FRAG_0           O7576 
       579        649          A        GLU        OE2        L-FRAG_0           O7576 
       579        507          A        ASN       2HD2        L-FRAG_0           O7572 
       579        476          A        PHE          O        L-FRAG_0           O7577 
       580        507          A        ASN       2HD2        L-FRAG_0           O7572 
       581        648          A        PHE          O        L-FRAG_0           O7576 
       581        649          A        GLU        OE1        L-FRAG_0           O7575 
       582        648          A        PHE          O        L-FRAG_0           O7576 
       582         59          A        ARG       2HH2        L-FRAG_0           O7577 
       583        507          A        ASN       2HD2        L-FRAG_0           O7572 
       584        507          A        ASN       2HD2        L-FRAG_0           O7572 
       584        648          A        PHE          O        L-FRAG_0           O7576 
       584        476          A        PHE          O        L-FRAG_0           O7577 
       585        481          A        GLY         HN        L-FRAG_0           H7579 
       585        507          A        ASN       2HD2        L-FRAG_0           O7572 
       586        648          A        PHE         HN        L-FRAG_0           O7575 
       587        647          A        ASP         HN        L-FRAG_0           O7575 
       587        648          A        PHE         HN        L-FRAG_0           O7575 
       587        649          A        GLU         HN        L-FRAG_0           O7575 
       588        477          A        GLU        OE2        L-FRAG_0           O7577 
       589        507          A        ASN       2HD2        L-FRAG_0           O7572 
       590        647          A        ASP         HN        L-FRAG_0           O7575 
       590        648          A        PHE         HN        L-FRAG_0           O7575 
       591        647          A        ASP         HN        L-FRAG_0           O7575 
       591        648          A        PHE         HN        L-FRAG_0           O7575 
       591        507          A        ASN       2HD2        L-FRAG_0           O7572 
       591        648          A        PHE          O        L-FRAG_0           O7576 
       591        544          A        TYR          O        L-FRAG_0           O7576 
       592        648          A        PHE         HN        L-FRAG_0           O7575 
       592        649          A        GLU         HN        L-FRAG_0           O7575 
       592        507          A        ASN       2HD2        L-FRAG_0           O7572 
       593        648          A        PHE         HN        L-FRAG_0           O7575 
       593        507          A        ASN       2HD2        L-FRAG_0           O7572 
       594        648          A        PHE          O        L-FRAG_0           O7576 
       594        507          A        ASN       2HD2        L-FRAG_0           O7572 
       595        544          A        TYR          O        L-FRAG_0           H7578 
       595        649          A        GLU        OE1        L-FRAG_0           O7576 
       595        507          A        ASN       2HD2        L-FRAG_0           O7572 
       596        649          A        GLU        OE1        L-FRAG_0           O7576 
       596        649          A        GLU        OE2        L-FRAG_0           O7576 
       597        507          A        ASN       2HD2        L-FRAG_0           O7572 
       597        647          A        ASP         HN        L-FRAG_0           O7575 
       597        648          A        PHE         HN        L-FRAG_0           O7575 
       598        507          A        ASN       2HD2        L-FRAG_0           O7572 
       598        648          A        PHE          O        L-FRAG_0           O7576 
       598        647          A        ASP         HN        L-FRAG_0           O7575 
       598        648          A        PHE         HN        L-FRAG_0           O7575 
       599         59          A        ARG       2HH2        L-FRAG_0           O7577 
       599        507          A        ASN       2HD2        L-FRAG_0           O7572 
       600         59          A        ARG       2HH2        L-FRAG_0           O7577 
       600        507          A        ASN       2HD2        L-FRAG_0           O7572 
       601         59          A        ARG       2HH2        L-FRAG_0           O7577 
       601        476          A        PHE          O        L-FRAG_0           O7577 
       601        507          A        ASN       2HD2        L-FRAG_0           O7572 
       601        647          A        ASP         HN        L-FRAG_0           O7575 
       601        648          A        PHE         HN        L-FRAG_0           O7575 
       601        648          A        PHE          O        L-FRAG_0           O7576 
       602        507          A        ASN       2HD2        L-FRAG_0           O7572 
       602         59          A        ARG       2HH2        L-FRAG_0           O7577 
       603        497          A        ARG       1HH2        L-FRAG_0           H7578 
       603        547          A        ASN        OD1        L-FRAG_0           H7578 
       603        546          A        GLU          O        L-FRAG_0           H7578 
       603        507          A        ASN       2HD2        L-FRAG_0           O7572 
       604        507          A        ASN       2HD2        L-FRAG_0           O7572 
       604        648          A        PHE         HN        L-FRAG_0           O7575 
       604        649          A        GLU         HN        L-FRAG_0           O7575 
       605        497          A        ARG       1HH1        L-FRAG_0           H7578 
       605        546          A        GLU          O        L-FRAG_0           H7578 
       605        544          A        TYR          O        L-FRAG_0           H7578 
       605        649          A        GLU        OE1        L-FRAG_0           O7575 
       605        507          A        ASN       2HD2        L-FRAG_0           O7572 
       605         59          A        ARG       2HH2        L-FRAG_0           O7577 
       605        477          A        GLU        OE2        L-FRAG_0           O7577 
       606        481          A        GLY         HN        L-FRAG_0           H7579 
       606        245          A        ASP        OD2        L-FRAG_0           O7572 
       606         59          A        ARG       2HH2        L-FRAG_0           O7577 
       607        507          A        ASN       2HD2        L-FRAG_0           O7572 
       607        500          A        TYR         OH        L-FRAG_0           O7573 
       607         59          A        ARG       2HH2        L-FRAG_0           O7577 
       608        648          A        PHE          O        L-FRAG_0           O7576 
       608         59          A        ARG       2HH2        L-FRAG_0           O7577 
       609        507          A        ASN       2HD2        L-FRAG_0           O7572 
       609         59          A        ARG       2HH2        L-FRAG_0           O7577 
       609        476          A        PHE          O        L-FRAG_0           O7577 
       610        649          A        GLU        OE1        L-FRAG_0           H7578 
       610        507          A        ASN       2HD2        L-FRAG_0           O7572 
       610         59          A        ARG       2HH2        L-FRAG_0           O7577 
       611        649          A        GLU        OE2        L-FRAG_0           O7576 
       611         59          A        ARG         HE        L-FRAG_0           O7577 
       612        649          A        GLU        OE1        L-FRAG_0           O7576 
       612         59          A        ARG       2HH2        L-FRAG_0           O7577 
       614        648          A        PHE          O        L-FRAG_0           H7578 
       614        649          A        GLU        OE1        L-FRAG_0           O7574 
       614        547          A        ASN       1HD2        L-FRAG_0           O7574 
       614         59          A        ARG       2HH2        L-FRAG_0           O7577 
       615        507          A        ASN       2HD2        L-FRAG_0           O7572 
       615        547          A        ASN       1HD2        L-FRAG_0           O7574 
       616        507          A        ASN       2HD2        L-FRAG_0           O7572 
       617        547          A        ASN       1HD2        L-FRAG_0           O7574 
       617        477          A        GLU        OE2        L-FRAG_0           O7577 
       617        507          A        ASN       2HD2        L-FRAG_0           O7572 
       618        507          A        ASN       2HD2        L-FRAG_0           O7572 
       619        476          A        PHE          O        L-FRAG_0           O7577 
       619        507          A        ASN       2HD2        L-FRAG_0           O7572 
       620         59          A        ARG       2HH2        L-FRAG_0           O7577 
       621        649          A        GLU        OE2        L-FRAG_0           O7574 
       621        507          A        ASN       2HD2        L-FRAG_0           O7572 
       621         59          A        ARG       2HH2        L-FRAG_0           O7577 
       622        507          A        ASN       2HD2        L-FRAG_0           O7572 
       622         59          A        ARG       2HH2        L-FRAG_0           O7577 
       623        507          A        ASN       2HD2        L-FRAG_0           O7572 
       623         59          A        ARG       2HH2        L-FRAG_0           O7577 
       624         59          A        ARG       2HH2        L-FRAG_0           O7577 
       624        507          A        ASN       2HD2        L-FRAG_0           O7572 
       624        500          A        TYR         HH        L-FRAG_0           O7573 
       625        648          A        PHE         HN        L-FRAG_0           O7575 
       625        649          A        GLU         HN        L-FRAG_0           O7575 
       625         59          A        ARG       2HH2        L-FRAG_0           O7577 
       626        507          A        ASN       2HD2        L-FRAG_0           O7572 
       627        476          A        PHE          O        L-FRAG_0           O7577 
       627        649          A        GLU         HN        L-FRAG_0           O7575 
       627        500          A        TYR         OH        L-FRAG_0           O7573 
       628        481          A        GLY         HN        L-FRAG_0           H7579 
       628        647          A        ASP         HN        L-FRAG_0           O7575 
       628        648          A        PHE         HN        L-FRAG_0           O7575 
       628        649          A        GLU         HN        L-FRAG_0           O7575 
       628         59          A        ARG       2HH2        L-FRAG_0           O7577 
       628        476          A        PHE          O        L-FRAG_0           O7577 
       628        507          A        ASN       2HD2        L-FRAG_0           O7572 
       630        507          A        ASN       2HD2        L-FRAG_0           O7572 
       630        649          A        GLU        OE1        L-FRAG_0           O7575 
       630        649          A        GLU        OE2        L-FRAG_0           O7576 
       631        507          A        ASN       2HD2        L-FRAG_0           O7572 
       631        477          A        GLU        OE2        L-FRAG_0           O7577 
       631        649          A        GLU        OE1        L-FRAG_0           O7575 
       632        477          A        GLU        OE1        L-FRAG_0           H7579 
       632        507          A        ASN       2HD2        L-FRAG_0           O7572 
       633        507          A        ASN       2HD2        L-FRAG_0           O7572 
       633        245          A        ASP        OD2        L-FRAG_0           O7572 
       633        649          A        GLU        OE1        L-FRAG_0           O7574 
       633         59          A        ARG       1HH2        L-FRAG_0           O7577 
       634        507          A        ASN       2HD2        L-FRAG_0           O7572 
       635        507          A        ASN       2HD2        L-FRAG_0           O7572 
       635        648          A        PHE         HN        L-FRAG_0           O7575 
       635        649          A        GLU         HN        L-FRAG_0           O7575 
       637        507          A        ASN       2HD2        L-FRAG_0           O7572 
       637        647          A        ASP         HN        L-FRAG_0           O7575 
       637        648          A        PHE         HN        L-FRAG_0           O7575 
       638        507          A        ASN       2HD2        L-FRAG_0           O7572 
       638         59          A        ARG       1HH1        L-FRAG_0           O7573 
       639        481          A        GLY         HN        L-FRAG_0           O7572 
       639        476          A        PHE          O        L-FRAG_0           O7577 
       640        507          A        ASN       2HD2        L-FRAG_0           O7572 
       641        647          A        ASP         HN        L-FRAG_0           O7575 
       641        648          A        PHE         HN        L-FRAG_0           O7575 
       642        481          A        GLY         HN        L-FRAG_0           H7579 
       642        507          A        ASN       2HD2        L-FRAG_0           O7572 
       642        476          A        PHE          O        L-FRAG_0           O7577 
       642        649          A        GLU        OE1        L-FRAG_0           O7574 
       643        476          A        PHE          O        L-FRAG_0           O7577 
       644        507          A        ASN       2HD2        L-FRAG_0           O7572 
       646        500          A        TYR         OH        L-FRAG_0           O7573 
       646        507          A        ASN       2HD2        L-FRAG_0           O7572 
       647        648          A        PHE          O        L-FRAG_0           H7578 
       647        507          A        ASN       2HD2        L-FRAG_0           O7572 
       647        649          A        GLU        OE1        L-FRAG_0           O7575 
       648        507          A        ASN       2HD2        L-FRAG_0           O7572 
       649        481          A        GLY         HN        L-FRAG_0           H7579 
       649        647          A        ASP         HN        L-FRAG_0           O7575 
       649        648          A        PHE         HN        L-FRAG_0           O7575 
       649         59          A        ARG       1HH1        L-FRAG_0           O7577 
       650        648          A        PHE         HN        L-FRAG_0           O7575 
       650        649          A        GLU         HN        L-FRAG_0           O7575 
       650         59          A        ARG       1HH1        L-FRAG_0           O7577 
       651        481          A        GLY         HN        L-FRAG_0           H7579 
       651        647          A        ASP         HN        L-FRAG_0           O7575 
       651        648          A        PHE         HN        L-FRAG_0           O7575 
       651        649          A        GLU         HN        L-FRAG_0           O7575 
       651        500          A        TYR         OH        L-FRAG_0           O7573 
       651         59          A        ARG       1HH1        L-FRAG_0           O7577 
       651        507          A        ASN       2HD2        L-FRAG_0           O7572 
       651        245          A        ASP        OD2        L-FRAG_0           O7572 
       652        647          A        ASP         HN        L-FRAG_0           O7575 
       652        507          A        ASN       2HD2        L-FRAG_0           O7572 
       653        481          A        GLY         HN        L-FRAG_0           H7579 
       653        507          A        ASN       2HD2        L-FRAG_0           O7572 
       654        481          A        GLY         HN        L-FRAG_0           H7579 
       654        648          A        PHE         HN        L-FRAG_0           O7575 
       654        649          A        GLU         HN        L-FRAG_0           O7575 
       654        507          A        ASN       2HD2        L-FRAG_0           O7572 
       655        649          A        GLU        OE2        L-FRAG_0           O7575 
       655        507          A        ASN       2HD2        L-FRAG_0           O7572 
       656        481          A        GLY         HN        L-FRAG_0           O7577 
       657        649          A        GLU        OE1        L-FRAG_0           O7575 
       657        507          A        ASN       2HD2        L-FRAG_0           O7572 
       658        476          A        PHE          O        L-FRAG_0           O7577 
       658        507          A        ASN       2HD2        L-FRAG_0           O7572 
       658        649          A        GLU        OE1        L-FRAG_0           O7574 
       659        507          A        ASN       2HD2        L-FRAG_0           O7572 
       660        648          A        PHE          O        L-FRAG_0           H7578 
       660        648          A        PHE         HN        L-FRAG_0           O7575 
       660        649          A        GLU         HN        L-FRAG_0           O7575 
       660        500          A        TYR         OH        L-FRAG_0           O7573 
       661         59          A        ARG       1HH1        L-FRAG_0           O7577 
       661        647          A        ASP         HN        L-FRAG_0           O7575 
       661        648          A        PHE         HN        L-FRAG_0           O7575 
       661        500          A        TYR         OH        L-FRAG_0           O7573 
       661        507          A        ASN       2HD2        L-FRAG_0           O7572 
       662        648          A        PHE         HN        L-FRAG_0           O7575 
       662        649          A        GLU         HN        L-FRAG_0           O7575 
       662        649          A        GLU        OE2        L-FRAG_0           O7575 
       663        481          A        GLY         HN        L-FRAG_0           O7577 
       664        497          A        ARG       2HH2        L-FRAG_0           H7578 
       664        544          A        TYR          O        L-FRAG_0           H7578 
       664        507          A        ASN       2HD2        L-FRAG_0           O7572 
       665        647          A        ASP         HN        L-FRAG_0           O7575 
       666        648          A        PHE         HN        L-FRAG_0           O7575 
       666        507          A        ASN       2HD2        L-FRAG_0           O7572 
       667        647          A        ASP         HN        L-FRAG_0           O7575 
       667        648          A        PHE         HN        L-FRAG_0           O7575 
       667        649          A        GLU         HN        L-FRAG_0           O7575 
       667        507          A        ASN       2HD2        L-FRAG_0           O7572 
       667         59          A        ARG       1HH1        L-FRAG_0           O7577 
       667        476          A        PHE          O        L-FRAG_0           O7577 
       668        481          A        GLY         HN        L-FRAG_0           H7579 
       668        507          A        ASN       2HD2        L-FRAG_0           O7572 
       668         59          A        ARG       1HH1        L-FRAG_0           O7577 
       668        476          A        PHE          O        L-FRAG_0           O7577 
       669        649          A        GLU         HN        L-FRAG_0           O7575 
       669        507          A        ASN       2HD2        L-FRAG_0           O7572 
       669        476          A        PHE          O        L-FRAG_0           O7577 
       670        648          A        PHE         HN        L-FRAG_0           O7575 
       670        649          A        GLU         HN        L-FRAG_0           O7575 
       670        646          A        HIS        NE2        L-FRAG_0           O7575 
       670        500          A        TYR         OH        L-FRAG_0           O7573 
       671        647          A        ASP         HN        L-FRAG_0           O7575 
       671        648          A        PHE         HN        L-FRAG_0           O7575 
       673        647          A        ASP         HN        L-FRAG_0           O7575 
       673        648          A        PHE         HN        L-FRAG_0           O7575 
       673        649          A        GLU         HN        L-FRAG_0           O7575 
       673        507          A        ASN       2HD2        L-FRAG_0           O7572 
       673         59          A        ARG       1HH2        L-FRAG_0           O7577 
       673         59          A        ARG       1HH1        L-FRAG_0           O7577 
       673        476          A        PHE          O        L-FRAG_0           O7577 
       674        647          A        ASP         HN        L-FRAG_0           O7575 
       674        648          A        PHE         HN        L-FRAG_0           O7575 
       675        507          A        ASN       2HD2        L-FRAG_0           O7572 
       676        647          A        ASP         HN        L-FRAG_0           O7575 
       676        648          A        PHE         HN        L-FRAG_0           O7575 
       676        507          A        ASN       2HD2        L-FRAG_0           O7572 
       677        481          A        GLY         HN        L-FRAG_0           O7572 
       677         59          A        ARG       1HH2        L-FRAG_0           O7577 
       677        507          A        ASN       2HD2        L-FRAG_0           O7572 
       677        245          A        ASP        OD1        L-FRAG_0           O7572 
       678        647          A        ASP         HN        L-FRAG_0           O7575 
       678        648          A        PHE         HN        L-FRAG_0           O7575 
       678        649          A        GLU        OE1        L-FRAG_0           O7575 
       679        648          A        PHE         HN        L-FRAG_0           O7575 
       679        507          A        ASN       2HD2        L-FRAG_0           O7572 
       680        647          A        ASP         HN        L-FRAG_0           O7575 
       680        648          A        PHE         HN        L-FRAG_0           O7575 
       680        507          A        ASN       2HD2        L-FRAG_0           O7572 
       680        497          A        ARG       2HH2        L-FRAG_0           O7576 
       680        544          A        TYR          O        L-FRAG_0           O7576 
       681        647          A        ASP         HN        L-FRAG_0           O7575 
       681        648          A        PHE         HN        L-FRAG_0           O7575 
       681        507          A        ASN       2HD2        L-FRAG_0           O7572 
       682        647          A        ASP         HN        L-FRAG_0           O7575 
       682        648          A        PHE         HN        L-FRAG_0           O7575 
       682         59          A        ARG       1HH1        L-FRAG_0           O7577 
       682        507          A        ASN       2HD2        L-FRAG_0           O7572 
       683        648          A        PHE         HN        L-FRAG_0           O7575 
       683        649          A        GLU         HN        L-FRAG_0           O7575 
       683        507          A        ASN       2HD2        L-FRAG_0           O7572 
       684        647          A        ASP         HN        L-FRAG_0           O7575 
       684        648          A        PHE         HN        L-FRAG_0           O7575 
       684        507          A        ASN       2HD2        L-FRAG_0           O7572 
       687        648          A        PHE         HN        L-FRAG_0           O7575 
       687        507          A        ASN       2HD2        L-FRAG_0           O7572 
       687        500          A        TYR         HH        L-FRAG_0           O7573 
       688        648          A        PHE         HN        L-FRAG_0           O7575 
       688        507          A        ASN       2HD2        L-FRAG_0           O7572 
       689        507          A        ASN       2HD2        L-FRAG_0           O7572 
       690        507          A        ASN       2HD2        L-FRAG_0           O7572 
       691        647          A        ASP         HN        L-FRAG_0           O7575 
       691        648          A        PHE         HN        L-FRAG_0           O7575 
       691        649          A        GLU         HN        L-FRAG_0           O7575 
       692        648          A        PHE         HN        L-FRAG_0           O7575 
       692        649          A        GLU         HN        L-FRAG_0           O7575 
       692        500          A        TYR         OH        L-FRAG_0           O7573 
       693        648          A        PHE         HN        L-FRAG_0           O7575 
       695        649          A        GLU         HN        L-FRAG_0           O7575 
       695        507          A        ASN       2HD2        L-FRAG_0           O7572 
       695        477          A        GLU        OE1        L-FRAG_0           O7577 
       695        500          A        TYR         OH        L-FRAG_0           O7573 
       696        507          A        ASN       2HD2        L-FRAG_0           O7572 
       697        647          A        ASP         HN        L-FRAG_0           O7575 
       697        648          A        PHE         HN        L-FRAG_0           O7575 
       697        481          A        GLY         HN        L-FRAG_0           O7577 
       698        648          A        PHE         HN        L-FRAG_0           O7575 
       698         59          A        ARG       1HH1        L-FRAG_0           O7577 
       699        648          A        PHE         HN        L-FRAG_0           O7575 
       699        507          A        ASN       2HD2        L-FRAG_0           O7572 
       700        648          A        PHE         HN        L-FRAG_0           O7575 
       700        649          A        GLU         HN        L-FRAG_0           O7575 
       700        507          A        ASN       2HD2        L-FRAG_0           O7572 
       701        647          A        ASP         HN        L-FRAG_0           O7575 
       701        648          A        PHE         HN        L-FRAG_0           O7575 
       701        649          A        GLU         HN        L-FRAG_0           O7575 
       701        507          A        ASN       2HD2        L-FRAG_0           O7572 
       701         59          A        ARG       1HH1        L-FRAG_0           O7577 
       702        648          A        PHE         HN        L-FRAG_0           O7575 
       702        544          A        TYR          O        L-FRAG_0           O7576 
       702        507          A        ASN       2HD2        L-FRAG_0           O7572 
       703        648          A        PHE         HN        L-FRAG_0           O7575 
       704        647          A        ASP         HN        L-FRAG_0           O7575 
       704        648          A        PHE         HN        L-FRAG_0           O7575 
       704        507          A        ASN       2HD2        L-FRAG_0           O7572 
       705        648          A        PHE         HN        L-FRAG_0           O7575 
       705         59          A        ARG       1HH2        L-FRAG_0           O7573 
       706        481          A        GLY         HN        L-FRAG_0           H7579 
       706        507          A        ASN       2HD2        L-FRAG_0           O7572 
       708        482          A        ILE          O        L-FRAG_0           H7579 
       709         59          A        ARG       1HH1        L-FRAG_0           O7577 
       709        507          A        ASN       2HD2        L-FRAG_0           O7572 
       710        507          A        ASN       2HD2        L-FRAG_0           O7572 
       711        507          A        ASN       2HD2        L-FRAG_0           O7572 
       711        647          A        ASP         HN        L-FRAG_0           O7575 
       712        507          A        ASN       2HD2        L-FRAG_0           O7572 
       713        500          A        TYR         OH        L-FRAG_0           O7573 
       713        507          A        ASN       2HD2        L-FRAG_0           O7572 
       713        649          A        GLU        OE1        L-FRAG_0           O7574 
       713        647          A        ASP         HN        L-FRAG_0           O7575 
       713        648          A        PHE         HN        L-FRAG_0           O7575 
       714        507          A        ASN       2HD2        L-FRAG_0           O7572 
       714        648          A        PHE         HN        L-FRAG_0           O7575 
       714        649          A        GLU         HN        L-FRAG_0           O7575 
       715        476          A        PHE          O        L-FRAG_0           O7577 
       715        507          A        ASN       2HD2        L-FRAG_0           O7572 
       715        648          A        PHE         HN        L-FRAG_0           O7575 
       717        507          A        ASN       2HD2        L-FRAG_0           O7572 
       717        649          A        GLU        OE1        L-FRAG_0           O7575 
       717        481          A        GLY         HN        L-FRAG_0           O7577 
       718        507          A        ASN       2HD2        L-FRAG_0           O7572 
       718        647          A        ASP         HN        L-FRAG_0           O7575 
       718        648          A        PHE         HN        L-FRAG_0           O7575 
       719        649          A        GLU        OE1        L-FRAG_0           O7574 
       719        507          A        ASN       2HD2        L-FRAG_0           O7572 
       719        647          A        ASP         HN        L-FRAG_0           O7575 
       720        646          A        HIS        NE2        L-FRAG_0           O7575 
       720        647          A        ASP         HN        L-FRAG_0           O7575 
       720        648          A        PHE         HN        L-FRAG_0           O7575 
       721        507          A        ASN       2HD2        L-FRAG_0           O7572 
       721        647          A        ASP         HN        L-FRAG_0           O7575 
       721        648          A        PHE         HN        L-FRAG_0           O7575 
       724        507          A        ASN       2HD2        L-FRAG_0           O7572 
       725        507          A        ASN       2HD2        L-FRAG_0           O7572 
       726        505          A        GLY          O        L-FRAG_0           O7577 
       727        507          A        ASN       2HD2        L-FRAG_0           O7572 
       728        507          A        ASN       2HD2        L-FRAG_0           O7572 
       728        476          A        PHE          O        L-FRAG_0           O7577 
       729        507          A        ASN       2HD2        L-FRAG_0           O7572 
       730        507          A        ASN       2HD2        L-FRAG_0           O7572 
       731        507          A        ASN       2HD2        L-FRAG_0           O7572 
       732        507          A        ASN       2HD2        L-FRAG_0           O7572 
       733        507          A        ASN       2HD2        L-FRAG_0           O7572 
       734        507          A        ASN       2HD2        L-FRAG_0           O7572 
       735        481          A        GLY         HN        L-FRAG_0           O7577 
       735        507          A        ASN       2HD2        L-FRAG_0           O7572 
       736        476          A        PHE          O        L-FRAG_0           O7577 
       737        507          A        ASN       2HD2        L-FRAG_0           O7572 
       738        481          A        GLY         HN        L-FRAG_0           O7572 
       740        500          A        TYR         OH        L-FRAG_0           O7573 
       740        507          A        ASN       2HD2        L-FRAG_0           O7572 
       741        505          A        GLY          O        L-FRAG_0           O7577 
       742        507          A        ASN       2HD2        L-FRAG_0           O7572 
       743        507          A        ASN       2HD2        L-FRAG_0           O7572 
       744        544          A        TYR          O        L-FRAG_0           O7576 
       745        507          A        ASN       2HD2        L-FRAG_0           O7572 
       746        507          A        ASN       2HD2        L-FRAG_0           O7572 
       747        507          A        ASN       2HD2        L-FRAG_0           O7572 
       747        647          A        ASP         HN        L-FRAG_0           O7575 
       747        648          A        PHE         HN        L-FRAG_0           O7575 
       749        507          A        ASN       2HD2        L-FRAG_0           O7572 
       749        497          A        ARG         HE        L-FRAG_0           O7576 
       750        648          A        PHE         HN        L-FRAG_0           O7575 
       750        476          A        PHE          O        L-FRAG_0           O7577 
       750        507          A        ASN       2HD2        L-FRAG_0           O7572 
       752        507          A        ASN       2HD2        L-FRAG_0           O7572 
       753        507          A        ASN       2HD2        L-FRAG_0           O7572 
       753        647          A        ASP         HN        L-FRAG_0           O7575 
       753        648          A        PHE         HN        L-FRAG_0           O7575 
       754        476          A        PHE          O        L-FRAG_0           O7577 
       754        648          A        PHE         HN        L-FRAG_0           O7575 
       755        497          A        ARG       2HH2        L-FRAG_0           H7578 
       755        647          A        ASP         HN        L-FRAG_0           O7575 
       755        648          A        PHE         HN        L-FRAG_0           O7575 
       755        507          A        ASN       2HD2        L-FRAG_0           O7572 
       755        476          A        PHE          O        L-FRAG_0           O7577 
       756        476          A        PHE          O        L-FRAG_0           O7577 
       757         59          A        ARG       1HH2        L-FRAG_0           O7577 
       757        476          A        PHE          O        L-FRAG_0           O7577 
       757        507          A        ASN       2HD2        L-FRAG_0           O7572 
       758        476          A        PHE          O        L-FRAG_0           O7577 
       758        507          A        ASN       2HD2        L-FRAG_0           O7572 
       758        544          A        TYR          O        L-FRAG_0           O7576 
       758        648          A        PHE         HN        L-FRAG_0           O7575 
       759         59          A        ARG       1HH2        L-FRAG_0           O7577 
       759        507          A        ASN       2HD2        L-FRAG_0           O7572 
       759        500          A        TYR         HH        L-FRAG_0           O7573 
       760        507          A        ASN       2HD2        L-FRAG_0           O7572 
       761        507          A        ASN       2HD2        L-FRAG_0           O7572 
       761        476          A        PHE          O        L-FRAG_0           O7577 
       762        507          A        ASN       2HD2        L-FRAG_0           O7572 
       762        544          A        TYR          O        L-FRAG_0           O7576 
       763        481          A        GLY         HN        L-FRAG_0           H7579 
       763        481          A        GLY         HN        L-FRAG_0           O7572 
       763        507          A        ASN       2HD2        L-FRAG_0           O7572 
       764        481          A        GLY         HN        L-FRAG_0           H7579 
       764        648          A        PHE         HN        L-FRAG_0           O7575 
       764        507          A        ASN       2HD2        L-FRAG_0           O7572 
       765        648          A        PHE         HN        L-FRAG_0           O7575 
       765        507          A        ASN       2HD2        L-FRAG_0           O7572 
       765        476          A        PHE          O        L-FRAG_0           O7577 
       766        476          A        PHE          O        L-FRAG_0           O7577 
       766        507          A        ASN       2HD2        L-FRAG_0           O7572 
       766        648          A        PHE         HN        L-FRAG_0           O7575 
       767        507          A        ASN       2HD2        L-FRAG_0           O7572 
       767        648          A        PHE         HN        L-FRAG_0           O7575 
       768        476          A        PHE          O        L-FRAG_0           O7577 
       768        507          A        ASN       2HD2        L-FRAG_0           O7572 
       769        476          A        PHE          O        L-FRAG_0           O7577 
       770        476          A        PHE          O        L-FRAG_0           O7577 
       771        507          A        ASN       2HD2        L-FRAG_0           O7572 
       772        476          A        PHE          O        L-FRAG_0           O7577 
       772        507          A        ASN       2HD2        L-FRAG_0           O7572 
       773        646          A        HIS          O        L-FRAG_0           O7575 
       773        507          A        ASN       2HD2        L-FRAG_0           O7572 
       774        476          A        PHE          O        L-FRAG_0           O7577 
       774        507          A        ASN       2HD2        L-FRAG_0           O7572 
       774        481          A        GLY         HN        L-FRAG_0           O7572 
       775        646          A        HIS        HD1        L-FRAG_0           O7575 
       776        544          A        TYR          O        L-FRAG_0           O7576 
       776        507          A        ASN       2HD2        L-FRAG_0           O7572 
       777        481          A        GLY         HN        L-FRAG_0           H7579 
       777        476          A        PHE          O        L-FRAG_0           O7577 
       778        647          A        ASP         HN        L-FRAG_0           O7575 
       778        648          A        PHE         HN        L-FRAG_0           O7575 
       778        507          A        ASN       2HD2        L-FRAG_0           O7572 
       779        497          A        ARG         HE        L-FRAG_0           O7576 
       779        507          A        ASN       2HD2        L-FRAG_0           O7572 
       779        476          A        PHE          O        L-FRAG_0           O7577 
       779        646          A        HIS         HO        L-FRAG_0           O7575 
       779        648          A        PHE         HN        L-FRAG_0           O7575 
       780        545          A        ASN          O        L-FRAG_0           H7578 
       780        476          A        PHE          O        L-FRAG_0           O7577 
       780        507          A        ASN       2HD2        L-FRAG_0           O7572 
       781        507          A        ASN       2HD2        L-FRAG_0           O7572 
       782        507          A        ASN       2HD2        L-FRAG_0           O7572 
       783        481          A        GLY         HN        L-FRAG_0           O7577 
       783        507          A        ASN       2HD2        L-FRAG_0           O7572 
       785        481          A        GLY         HN        L-FRAG_0           O7577 
       785        646          A        HIS        HD1        L-FRAG_0           O7575 
       786        507          A        ASN       2HD2        L-FRAG_0           O7572 
       787        507          A        ASN       2HD2        L-FRAG_0           O7572 
       789        507          A        ASN       2HD2        L-FRAG_0           O7572 
       790        648          A        PHE         HN        L-FRAG_0           O7575 
       790        507          A        ASN       2HD2        L-FRAG_0           O7572 
       790        500          A        TYR         OH        L-FRAG_0           O7573 
       791        481          A        GLY         HN        L-FRAG_0           O7572 
       791        477          A        GLU        OE1        L-FRAG_0           O7577 
       793        476          A        PHE          O        L-FRAG_0           H7579 
       793        648          A        PHE         HN        L-FRAG_0           O7575 
       793        481          A        GLY         HN        L-FRAG_0           O7577 
       793        507          A        ASN       2HD2        L-FRAG_0           O7572 
       794        507          A        ASN       2HD2        L-FRAG_0           O7572 
       795        507          A        ASN       2HD2        L-FRAG_0           O7572 
       795        476          A        PHE          O        L-FRAG_0           O7577 
       796        500          A        TYR         HH        L-FRAG_0           O7573 
       797        507          A        ASN       2HD2        L-FRAG_0           O7572 
       797        476          A        PHE          O        L-FRAG_0           O7577 
       798        481          A        GLY         HN        L-FRAG_0           H7579 
       798        476          A        PHE          O        L-FRAG_0           O7577 
       798        507          A        ASN       2HD2        L-FRAG_0           O7572 
       799        507          A        ASN       2HD2        L-FRAG_0           O7572 
       800        481          A        GLY         HN        L-FRAG_0           H7579 
       800        507          A        ASN       2HD2        L-FRAG_0           O7572 
       801        481          A        GLY         HN        L-FRAG_0           O7577 
       801        507          A        ASN       2HD2        L-FRAG_0           O7572 
       801        648          A        PHE         HN        L-FRAG_0           O7575 
       802        507          A        ASN       2HD2        L-FRAG_0           O7572 
       803        648          A        PHE         HN        L-FRAG_0           O7575 
       803        476          A        PHE          O        L-FRAG_0           O7577 
       803        507          A        ASN       2HD2        L-FRAG_0           O7572 
       804        544          A        TYR          O        L-FRAG_0           O7576 
       804        507          A        ASN       2HD2        L-FRAG_0           O7572 
       804        476          A        PHE          O        L-FRAG_0           O7577 
       805        476          A        PHE          O        L-FRAG_0           O7577 
       805        507          A        ASN       2HD2        L-FRAG_0           O7572 
       806        476          A        PHE          O        L-FRAG_0           O7577 
       806        500          A        TYR         HH        L-FRAG_0           O7573 
       807        507          A        ASN       2HD2        L-FRAG_0           O7572 
       808        507          A        ASN       2HD2        L-FRAG_0           O7572 
       808        476          A        PHE          O        L-FRAG_0           O7577 
       809        507          A        ASN       2HD2        L-FRAG_0           O7572 
       810        646          A        HIS         HO        L-FRAG_0           O7575 
       810        507          A        ASN       2HD2        L-FRAG_0           O7572 
       811        507          A        ASN       2HD2        L-FRAG_0           O7572 
       812        505          A        GLY          O        L-FRAG_0           H7579 
       814        544          A        TYR          O        L-FRAG_0           O7576 
       814        507          A        ASN       2HD2        L-FRAG_0           O7572 
       815        476          A        PHE          O        L-FRAG_0           O7577 
       816        473          A        THR          O        L-FRAG_0           O7577 
       817        481          A        GLY         HN        L-FRAG_0           H7579 
       817        507          A        ASN       2HD2        L-FRAG_0           O7572 
       817        500          A        TYR         OH        L-FRAG_0           O7573 
       818        476          A        PHE          O        L-FRAG_0           O7577 
       818        507          A        ASN       2HD2        L-FRAG_0           O7572 
       819        481          A        GLY         HN        L-FRAG_0           H7579 
       820        481          A        GLY         HN        L-FRAG_0           H7579 
       820        507          A        ASN       2HD2        L-FRAG_0           O7572 
       821        507          A        ASN       2HD2        L-FRAG_0           O7572 
       822        481          A        GLY         HN        L-FRAG_0           H7579 
       822        507          A        ASN       2HD2        L-FRAG_0           O7572 
       823        481          A        GLY         HN        L-FRAG_0           O7572 
       823        507          A        ASN       2HD2        L-FRAG_0           O7572 
       824        476          A        PHE          O        L-FRAG_0           H7579 
       824        481          A        GLY         HN        L-FRAG_0           O7577 
       824        481          A        GLY         HN        L-FRAG_0           O7572 
       824        507          A        ASN       2HD2        L-FRAG_0           O7572 
       825        481          A        GLY         HN        L-FRAG_0           H7579 
       825        507          A        ASN       2HD2        L-FRAG_0           O7572 
       826        507          A        ASN       2HD2        L-FRAG_0           O7572 
       828        507          A        ASN       2HD2        L-FRAG_0           O7572 
       829        476          A        PHE          O        L-FRAG_0           O7577 
       829        507          A        ASN       2HD2        L-FRAG_0           O7572 
       829        248          A        LYS        HZ3        L-FRAG_0           O7575 
       830        648          A        PHE         HN        L-FRAG_0           O7575 
       830        507          A        ASN       2HD2        L-FRAG_0           O7572 
       830        248          A        LYS        HZ3        L-FRAG_0           O7575 
       830        476          A        PHE          O        L-FRAG_0           O7577 
       831        481          A        GLY         HN        L-FRAG_0           O7577 
       831        507          A        ASN       2HD2        L-FRAG_0           O7572 
       832        646          A        HIS         HO        L-FRAG_0           O7575 
       832        507          A        ASN       2HD2        L-FRAG_0           O7572 
       833        476          A        PHE          O        L-FRAG_0           O7577 
       833        507          A        ASN       2HD2        L-FRAG_0           O7572 
       834        248          A        LYS        HZ2        L-FRAG_0           O7575 
       834        646          A        HIS          O        L-FRAG_0           O7575 
       834        476          A        PHE          O        L-FRAG_0           O7577 
       834        507          A        ASN       2HD2        L-FRAG_0           O7572 
       835        507          A        ASN       2HD2        L-FRAG_0           O7572 
       836        507          A        ASN       2HD2        L-FRAG_0           O7572 
       837        500          A        TYR         OH        L-FRAG_0           O7573 
       837        507          A        ASN       2HD2        L-FRAG_0           O7572 
       838        507          A        ASN       2HD2        L-FRAG_0           O7572 
       839        507          A        ASN       2HD2        L-FRAG_0           O7572 
       839        481          A        GLY         HN        L-FRAG_0           O7577 
       841        507          A        ASN       2HD2        L-FRAG_0           O7572 
       841        648          A        PHE         HN        L-FRAG_0           O7575 
       842        646          A        HIS        HD1        L-FRAG_0           O7575 
       842        507          A        ASN       2HD2        L-FRAG_0           O7572 
       843        507          A        ASN       2HD2        L-FRAG_0           O7572 
       843        544          A        TYR          O        L-FRAG_0           O7576 
       844        481          A        GLY         HN        L-FRAG_0           H7579 
       844        481          A        GLY         HN        L-FRAG_0           O7572 
       844        648          A        PHE         HN        L-FRAG_0           O7575 
       844        476          A        PHE          O        L-FRAG_0           O7577 
       845        507          A        ASN       2HD2        L-FRAG_0           O7572 
       846        476          A        PHE          O        L-FRAG_0           O7577 
       847        507          A        ASN       2HD2        L-FRAG_0           O7572 
       847        245          A        ASP        OD2        L-FRAG_0           O7572 
       848        507          A        ASN       2HD2        L-FRAG_0           O7572 
       849        507          A        ASN       2HD2        L-FRAG_0           O7572 
       849        476          A        PHE          O        L-FRAG_0           O7577 
       850        476          A        PHE          O        L-FRAG_0           O7577 
       850        507          A        ASN       2HD2        L-FRAG_0           O7572 
       851        507          A        ASN       2HD2        L-FRAG_0           O7572 
       851        648          A        PHE         HN        L-FRAG_0           O7575 
       851        476          A        PHE          O        L-FRAG_0           O7577 
       852        507          A        ASN       2HD2        L-FRAG_0           O7572 
       853        507          A        ASN       2HD2        L-FRAG_0           O7572 
       854        507          A        ASN       2HD2        L-FRAG_0           O7572 
       855        476          A        PHE          O        L-FRAG_0           O7577 
       855        507          A        ASN       2HD2        L-FRAG_0           O7572 
       856        648          A        PHE          O        L-FRAG_0           H7578 
       856        507          A        ASN       2HD2        L-FRAG_0           O7572 
       857        507          A        ASN       2HD2        L-FRAG_0           O7572 
       858        476          A        PHE          O        L-FRAG_0           O7577 
       858        646          A        HIS         HO        L-FRAG_0           O7575 
       858        507          A        ASN       2HD2        L-FRAG_0           O7572 
       859        481          A        GLY         HN        L-FRAG_0           H7579 
       859        544          A        TYR          O        L-FRAG_0           O7576 
       859        476          A        PHE          O        L-FRAG_0           O7577 
       859        648          A        PHE         HN        L-FRAG_0           O7575 
       859        507          A        ASN       2HD2        L-FRAG_0           O7572 
       861        507          A        ASN       2HD2        L-FRAG_0           O7572 
       861        648          A        PHE         HN        L-FRAG_0           O7575 
       861        476          A        PHE          O        L-FRAG_0           O7577 
       862        507          A        ASN       2HD2        L-FRAG_0           O7572 
       864        481          A        GLY         HN        L-FRAG_0           O7577 
       864        507          A        ASN       2HD2        L-FRAG_0           O7572 
       865        507          A        ASN       2HD2        L-FRAG_0           O7572 
       866        507          A        ASN       2HD2        L-FRAG_0           O7572 
       867        646          A        HIS         HO        L-FRAG_0           O7575 
       868        476          A        PHE          O        L-FRAG_0           O7577 
       868        507          A        ASN       2HD2        L-FRAG_0           O7572 
       869        648          A        PHE         HN        L-FRAG_0           O7575 
       869        476          A        PHE          O        L-FRAG_0           O7577 
       869        507          A        ASN       2HD2        L-FRAG_0           O7572 
       870        646          A        HIS         HO        L-FRAG_0           O7575 
       870        481          A        GLY         HN        L-FRAG_0           O7577 
       870        481          A        GLY         HN        L-FRAG_0           O7572 
       870        507          A        ASN       2HD2        L-FRAG_0           O7572 
       871        500          A        TYR         OH        L-FRAG_0           O7573 
       871        476          A        PHE          O        L-FRAG_0           O7577 
       872        507          A        ASN       2HD2        L-FRAG_0           O7572 
       873        507          A        ASN       2HD2        L-FRAG_0           O7572 
       873        646          A        HIS         HO        L-FRAG_0           O7575 
       874        507          A        ASN       2HD2        L-FRAG_0           O7572 
       875        476          A        PHE          O        L-FRAG_0           O7577 
       875        507          A        ASN       2HD2        L-FRAG_0           O7572 
       876        500          A        TYR         OH        L-FRAG_0           O7573 
       876        507          A        ASN       2HD2        L-FRAG_0           O7572 
       877        507          A        ASN       2HD2        L-FRAG_0           O7572 
       878        507          A        ASN       2HD2        L-FRAG_0           O7572 
       878        481          A        GLY         HN        L-FRAG_0           O7577 
       879        646          A        HIS         HO        L-FRAG_0           O7575 
       879        648          A        PHE         HN        L-FRAG_0           O7575 
       879        476          A        PHE          O        L-FRAG_0           O7577 
       879        507          A        ASN       2HD2        L-FRAG_0           O7572 
       880        481          A        GLY         HN        L-FRAG_0           O7577 
       880        507          A        ASN       2HD2        L-FRAG_0           O7572 
       882        500          A        TYR         OH        L-FRAG_0           O7573 
       883        648          A        PHE          O        L-FRAG_0           H7578 
       883        497          A        ARG         HE        L-FRAG_0           O7576 
       884        507          A        ASN       2HD2        L-FRAG_0           O7572 
       884        648          A        PHE         HN        L-FRAG_0           O7575 
       886        507          A        ASN       2HD2        L-FRAG_0           O7572 
       886        649          A        GLU        OE2        L-FRAG_0           O7575 
       886        649          A        GLU        OE2        L-FRAG_0           O7576 
       886        648          A        PHE          O        L-FRAG_0           O7576 
       887        507          A        ASN       2HD2        L-FRAG_0           O7572 
       887        476          A        PHE          O        L-FRAG_0           O7577 
       888        507          A        ASN       2HD2        L-FRAG_0           O7572 
       889        647          A        ASP          N        L-FRAG_0           O7575 
       889        476          A        PHE          O        L-FRAG_0           O7577 
       890        507          A        ASN       2HD2        L-FRAG_0           O7572 
       891        507          A        ASN       2HD2        L-FRAG_0           O7572 
       892        507          A        ASN       2HD2        L-FRAG_0           O7572 
       893        476          A        PHE          O        L-FRAG_0           O7577 
       893        507          A        ASN       2HD2        L-FRAG_0           O7572 
       893        648          A        PHE         HN        L-FRAG_0           O7575 
       894        648          A        PHE         HN        L-FRAG_0           O7575 
       894        507          A        ASN       2HD2        L-FRAG_0           O7572 
       894        476          A        PHE          O        L-FRAG_0           O7577 
       895         59          A        ARG       1HH1        L-FRAG_0           O7573 
       895        500          A        TYR         OH        L-FRAG_0           O7573 
       895        476          A        PHE          O        L-FRAG_0           O7577 
       895        648          A        PHE         HN        L-FRAG_0           O7575 
       895        507          A        ASN       2HD2        L-FRAG_0           O7572 
       898        497          A        ARG       2HH2        L-FRAG_0           O7576 
       898        544          A        TYR          O        L-FRAG_0           O7576 
       898        646          A        HIS        HD1        L-FRAG_0           O7575 
       898        507          A        ASN       2HD2        L-FRAG_0           O7572 
       899        648          A        PHE          O        L-FRAG_0           O7575 
       899        507          A        ASN       2HD2        L-FRAG_0           O7572 
       899        500          A        TYR         HH        L-FRAG_0           O7573 
       900        507          A        ASN       2HD2        L-FRAG_0           O7572 
       900        476          A        PHE          O        L-FRAG_0           O7577 
       901        648          A        PHE         HN        L-FRAG_0           O7575 
       901        646          A        HIS          O        L-FRAG_0           O7575 
       901        507          A        ASN       2HD2        L-FRAG_0           O7572 
       902        507          A        ASN       2HD2        L-FRAG_0           O7572 
       903         59          A        ARG       1HH2        L-FRAG_0           O7577 
       903        648          A        PHE         HN        L-FRAG_0           O7575 
       904        507          A        ASN       2HD2        L-FRAG_0           O7572 
       905        481          A        GLY         HN        L-FRAG_0           H7579 
       905        507          A        ASN       2HD2        L-FRAG_0           O7572 
       906        507          A        ASN       2HD2        L-FRAG_0           O7572 
       908        648          A        PHE         HN        L-FRAG_0           O7575 
       908        507          A        ASN       2HD2        L-FRAG_0           O7572 
       909        507          A        ASN       2HD2        L-FRAG_0           O7572 
       909        481          A        GLY         HN        L-FRAG_0           O7577 
       910        507          A        ASN       2HD2        L-FRAG_0           O7572 
       910        481          A        GLY         HN        L-FRAG_0           O7577 
       911        507          A        ASN       2HD2        L-FRAG_0           O7572 
       911        500          A        TYR         HH        L-FRAG_0           O7573 
       911        481          A        GLY         HN        L-FRAG_0           O7577 
       912        507          A        ASN       2HD2        L-FRAG_0           O7572 
       913        507          A        ASN       2HD2        L-FRAG_0           O7572 
       914        507          A        ASN       2HD2        L-FRAG_0           O7572 
       914        476          A        PHE          O        L-FRAG_0           O7577 
       915        507          A        ASN       2HD2        L-FRAG_0           O7572 
       915        476          A        PHE          O        L-FRAG_0           O7577 
       916        507          A        ASN       2HD2        L-FRAG_0           O7572 
       916        648          A        PHE         HN        L-FRAG_0           O7575 
       917        476          A        PHE          O        L-FRAG_0           O7577 
       917        646          A        HIS         HO        L-FRAG_0           O7575 
       917        507          A        ASN       2HD2        L-FRAG_0           O7572 
       918        507          A        ASN       2HD2        L-FRAG_0           O7572 
       918        476          A        PHE          O        L-FRAG_0           O7577 
       918        648          A        PHE         HN        L-FRAG_0           O7575 
       919        481          A        GLY         HN        L-FRAG_0           H7579 
       919        476          A        PHE          O        L-FRAG_0           O7577 
       919        507          A        ASN       2HD2        L-FRAG_0           O7572 
       920        507          A        ASN       2HD2        L-FRAG_0           O7572 
       921        476          A        PHE          O        L-FRAG_0           O7577 
       921        507          A        ASN       2HD2        L-FRAG_0           O7572 
       921        648          A        PHE         HN        L-FRAG_0           O7575 
       922        507          A        ASN       2HD2        L-FRAG_0           O7572 
       922        481          A        GLY         HN        L-FRAG_0           O7577 
       922        476          A        PHE          O        L-FRAG_0           O7577 
       923        507          A        ASN       2HD2        L-FRAG_0           O7572 
       923        648          A        PHE         HN        L-FRAG_0           O7575 
       925        648          A        PHE         HN        L-FRAG_0           O7575 
       925        507          A        ASN       2HD2        L-FRAG_0           O7572 
       925        649          A        GLU        OE1        L-FRAG_0           O7575 
       926        647          A        ASP         HN        L-FRAG_0           O7575 
       926        648          A        PHE         HN        L-FRAG_0           O7575 
       926        507          A        ASN       2HD2        L-FRAG_0           O7572 
       926        500          A        TYR         HH        L-FRAG_0           O7573 
       927        481          A        GLY         HN        L-FRAG_0           H7579 
       927        648          A        PHE         HN        L-FRAG_0           O7575 
       927        507          A        ASN       2HD2        L-FRAG_0           O7572 
       927        500          A        TYR         HH        L-FRAG_0           O7573 
       928        507          A        ASN       2HD2        L-FRAG_0           O7572 
       928        648          A        PHE         HN        L-FRAG_0           O7575 
       929        649          A        GLU        OE1        L-FRAG_0           O7575 
       929        507          A        ASN       2HD2        L-FRAG_0           O7572 
       930        507          A        ASN       2HD2        L-FRAG_0           O7572 
       930        476          A        PHE          O        L-FRAG_0           O7577 
       931        481          A        GLY         HN        L-FRAG_0           O7577 
       931        507          A        ASN       2HD2        L-FRAG_0           O7572 
       931        646          A        HIS         HO        L-FRAG_0           O7575 
       931        648          A        PHE         HN        L-FRAG_0           O7575 
       931        500          A        TYR         OH        L-FRAG_0           O7573 
       932        500          A        TYR         OH        L-FRAG_0           O7573 
       932        646          A        HIS         HO        L-FRAG_0           O7575 
       932        507          A        ASN       2HD2        L-FRAG_0           O7572 
       932        481          A        GLY         HN        L-FRAG_0           O7572 
       932        481          A        GLY         HN        L-FRAG_0           O7577 
       933        507          A        ASN       2HD2        L-FRAG_0           O7572 
       934        476          A        PHE          O        L-FRAG_0           O7577 
       934        646          A        HIS         HO        L-FRAG_0           O7575 
       934        648          A        PHE         HN        L-FRAG_0           O7575 
       936        507          A        ASN       2HD2        L-FRAG_0           O7572 
       936        649          A        GLU        OE2        L-FRAG_0           O7575 
       936        647          A        ASP         HN        L-FRAG_0           O7575 
       936        648          A        PHE         HN        L-FRAG_0           O7575 
       937        507          A        ASN       2HD2        L-FRAG_0           O7572 
       937        648          A        PHE         HN        L-FRAG_0           O7575 
       938        481          A        GLY         HN        L-FRAG_0           H7579 
       938        507          A        ASN       2HD2        L-FRAG_0           O7572 
       938        476          A        PHE          O        L-FRAG_0           O7577 
       939        646          A        HIS         HO        L-FRAG_0           O7575 
       939        648          A        PHE         HN        L-FRAG_0           O7575 
       939        507          A        ASN       2HD2        L-FRAG_0           O7572 
       940        481          A        GLY         HN        L-FRAG_0           H7579 
       940        507          A        ASN       2HD2        L-FRAG_0           O7572 
       940        245          A        ASP        OD1        L-FRAG_0           O7572 
       940        476          A        PHE          O        L-FRAG_0           O7577 
       941        481          A        GLY         HN        L-FRAG_0           H7579 
       941        507          A        ASN       2HD2        L-FRAG_0           O7572 
       941        647          A        ASP         HN        L-FRAG_0           O7575 
       941        648          A        PHE         HN        L-FRAG_0           O7575 
       941        476          A        PHE          O        L-FRAG_0           O7577 
       942        649          A        GLU        OE2        L-FRAG_0           O7575 
       943        476          A        PHE          O        L-FRAG_0           O7577 
       944        507          A        ASN       2HD2        L-FRAG_0           O7572 
       944        476          A        PHE          O        L-FRAG_0           O7577 
       944        647          A        ASP         HN        L-FRAG_0           O7575 
       944        648          A        PHE         HN        L-FRAG_0           O7575 
       945        476          A        PHE          O        L-FRAG_0           O7577 
       945        507          A        ASN       2HD2        L-FRAG_0           O7572 
       945        648          A        PHE         HN        L-FRAG_0           O7575 
       946        647          A        ASP         HN        L-FRAG_0           O7575 
       946        648          A        PHE         HN        L-FRAG_0           O7575 
       946        500          A        TYR         HH        L-FRAG_0           O7573 
       946        507          A        ASN       2HD2        L-FRAG_0           O7572 
       947        476          A        PHE          O        L-FRAG_0           O7577 
       947        507          A        ASN       2HD2        L-FRAG_0           O7572 
       947        647          A        ASP         HN        L-FRAG_0           O7575 
       947        648          A        PHE         HN        L-FRAG_0           O7575 
       948        648          A        PHE          O        L-FRAG_0           H7578 
       948        649          A        GLU        OE2        L-FRAG_0           H7578 
       948        507          A        ASN       2HD2        L-FRAG_0           O7572 
       950        476          A        PHE          O        L-FRAG_0           O7577 
       950        507          A        ASN       2HD2        L-FRAG_0           O7572 
       950        646          A        HIS         HO        L-FRAG_0           O7575 
       951        481          A        GLY         HN        L-FRAG_0           H7579 
       951        507          A        ASN       2HD2        L-FRAG_0           O7572 
       951        476          A        PHE          O        L-FRAG_0           O7577 
       952        507          A        ASN       2HD2        L-FRAG_0           O7572 
       952        476          A        PHE          O        L-FRAG_0           O7577 
       953        507          A        ASN       2HD2        L-FRAG_0           O7572 
       953        646          A        HIS         HO        L-FRAG_0           O7575 
       954        507          A        ASN       2HD2        L-FRAG_0           O7572 
       954        481          A        GLY         HN        L-FRAG_0           O7577 
       954        646          A        HIS         HO        L-FRAG_0           O7575 
       955        481          A        GLY         HN        L-FRAG_0           H7579 
       955        648          A        PHE         HN        L-FRAG_0           O7575 
       955        476          A        PHE          O        L-FRAG_0           O7577 
       955        507          A        ASN       2HD2        L-FRAG_0           O7572 
       955        500          A        TYR         OH        L-FRAG_0           O7573 
       956        507          A        ASN       2HD2        L-FRAG_0           O7572 
       957        507          A        ASN       2HD2        L-FRAG_0           O7572 
       958        507          A        ASN       2HD2        L-FRAG_0           O7572 
       959        507          A        ASN       2HD2        L-FRAG_0           O7572 
       959        649          A        GLU        OE1        L-FRAG_0           O7575 
       960        649          A        GLU        OE1        L-FRAG_0           O7575 
       961        507          A        ASN       2HD2        L-FRAG_0           O7572 
       962        476          A        PHE          O        L-FRAG_0           H7579 
       962        649          A        GLU        OE1        L-FRAG_0           O7575 
       962        507          A        ASN       2HD2        L-FRAG_0           O7572 
       962        481          A        GLY         HN        L-FRAG_0           O7577 
       962        481          A        GLY         HN        L-FRAG_0           O7572 
       963        649          A        GLU        OE1        L-FRAG_0           O7575 
       963        507          A        ASN       2HD2        L-FRAG_0           O7572 
       964        507          A        ASN       2HD2        L-FRAG_0           O7572 
       964        544          A        TYR          O        L-FRAG_0           O7576 
       965        497          A        ARG       1HH2        L-FRAG_0           H7578 
       965        547          A        ASN        OD1        L-FRAG_0           H7578 
       965        546          A        GLU          O        L-FRAG_0           H7578 
       965        544          A        TYR          O        L-FRAG_0           H7578 
       965        476          A        PHE          O        L-FRAG_0           O7577 
       965        507          A        ASN       2HD2        L-FRAG_0           O7572 
       965        648          A        PHE          O        L-FRAG_0           O7576 
       966        648          A        PHE          O        L-FRAG_0           H7578 
       966        507          A        ASN       2HD2        L-FRAG_0           O7572 
       967        507          A        ASN       2HD2        L-FRAG_0           O7572 
       967        481          A        GLY         HN        L-FRAG_0           O7577 
       967        648          A        PHE          O        L-FRAG_0           O7576 
       968        648          A        PHE          O        L-FRAG_0           H7578 
       968        507          A        ASN       2HD2        L-FRAG_0           O7572 
       969        481          A        GLY         HN        L-FRAG_0           H7579 
       969        507          A        ASN       2HD2        L-FRAG_0           O7572 
       970        507          A        ASN       2HD2        L-FRAG_0           O7572 
       971        649          A        GLU        OE1        L-FRAG_0           O7576 
       971        507          A        ASN       2HD2        L-FRAG_0           O7572 
       972        481          A        GLY         HN        L-FRAG_0           H7579 
       972        507          A        ASN       2HD2        L-FRAG_0           O7572 
       972        245          A        ASP        OD2        L-FRAG_0           O7572 
       972        648          A        PHE          O        L-FRAG_0           O7575 
       973        649          A        GLU        OE2        L-FRAG_0           H7578 
       973        481          A        GLY         HN        L-FRAG_0           O7577 
       973        507          A        ASN       2HD2        L-FRAG_0           O7572 
       974        648          A        PHE          O        L-FRAG_0           H7578 
       974        476          A        PHE          O        L-FRAG_0           O7577 
       975        649          A        GLU        OE1        L-FRAG_0           H7578 
       975        476          A        PHE          O        L-FRAG_0           O7577 
       975        507          A        ASN       2HD2        L-FRAG_0           O7572 
       975        648          A        PHE          O        L-FRAG_0           O7576 
       976        649          A        GLU        OE1        L-FRAG_0           H7578 
       977        648          A        PHE         HN        L-FRAG_0           O7575 
       977        476          A        PHE          O        L-FRAG_0           O7577 
       978        649          A        GLU        OE1        L-FRAG_0           H7578 
       979        507          A        ASN       2HD2        L-FRAG_0           O7572 
       980        648          A        PHE          O        L-FRAG_0           H7578 
       980        481          A        GLY         HN        L-FRAG_0           O7577 
       980        507          A        ASN       2HD2        L-FRAG_0           O7572 
       981        497          A        ARG       2HH2        L-FRAG_0           H7578 
       981        544          A        TYR          O        L-FRAG_0           H7578 
       981        648          A        PHE          O        L-FRAG_0           O7576 
       981        507          A        ASN       2HD2        L-FRAG_0           O7572 
       982        497          A        ARG       2HH2        L-FRAG_0           H7578 
       982        648          A        PHE          O        L-FRAG_0           O7576 
       982        648          A        PHE          O        L-FRAG_0           O7575 
       982        507          A        ASN       2HD2        L-FRAG_0           O7572 
       983        497          A        ARG       1HH2        L-FRAG_0           H7578 
       983        547          A        ASN        OD1        L-FRAG_0           H7578 
       983        546          A        GLU          O        L-FRAG_0           H7578 
       983        544          A        TYR          O        L-FRAG_0           H7578 
       983        507          A        ASN       2HD2        L-FRAG_0           O7572 
       983        500          A        TYR         HH        L-FRAG_0           O7573 
       984        497          A        ARG       1HH2        L-FRAG_0           H7578 
       984        546          A        GLU          O        L-FRAG_0           H7578 
       984        544          A        TYR          O        L-FRAG_0           H7578 
       984        547          A        ASN        OD1        L-FRAG_0           H7578 
       984        481          A        GLY         HN        L-FRAG_0           H7579 
       984        507          A        ASN       2HD2        L-FRAG_0           O7572 
       984        500          A        TYR         HH        L-FRAG_0           O7573 
       985        497          A        ARG       1HH2        L-FRAG_0           H7578 
       985        546          A        GLU          O        L-FRAG_0           H7578 
       985        648          A        PHE          O        L-FRAG_0           O7576 
       985        646          A        HIS         HO        L-FRAG_0           O7575 
       986        497          A        ARG       1HH2        L-FRAG_0           H7578 
       986        547          A        ASN        OD1        L-FRAG_0           H7578 
       986        546          A        GLU          O        L-FRAG_0           H7578 
       986        497          A        ARG       2HH2        L-FRAG_0           O7576 
       987        500          A        TYR         OH        L-FRAG_0           O7573 
       987        507          A        ASN       2HD2        L-FRAG_0           O7572 
       987        648          A        PHE          O        L-FRAG_0           O7575 
       988        507          A        ASN       2HD2        L-FRAG_0           O7572 
       989        476          A        PHE          O        L-FRAG_0           O7577 
       989        507          A        ASN       2HD2        L-FRAG_0           O7572 
       990        481          A        GLY         HN        L-FRAG_0           O7577 
       990        481          A        GLY         HN        L-FRAG_0           O7572 
       990        507          A        ASN       2HD2        L-FRAG_0           O7572 
       990        648          A        PHE          O        L-FRAG_0           O7576 
       990        500          A        TYR         OH        L-FRAG_0           O7573 
       991        497          A        ARG       1HH2        L-FRAG_0           H7578 
       991        547          A        ASN        OD1        L-FRAG_0           H7578 
       991        546          A        GLU          O        L-FRAG_0           H7578 
       991        544          A        TYR          O        L-FRAG_0           H7578 
       991        497          A        ARG       2HH2        L-FRAG_0           O7576 
       991        507          A        ASN       2HD2        L-FRAG_0           O7572 
       992        497          A        ARG       1HH2        L-FRAG_0           H7578 
       992        546          A        GLU          O        L-FRAG_0           H7578 
       992        547          A        ASN        OD1        L-FRAG_0           H7578 
       992        497          A        ARG       2HH2        L-FRAG_0           O7576 
       992        507          A        ASN       2HD2        L-FRAG_0           O7572 
       993        497          A        ARG         HE        L-FRAG_0           O7576 
       993        481          A        GLY         HN        L-FRAG_0           O7577 
       993        507          A        ASN       2HD2        L-FRAG_0           O7572 
       994        497          A        ARG       1HH1        L-FRAG_0           O7575 
       994        546          A        GLU          O        L-FRAG_0           O7575 
       994        500          A        TYR         OH        L-FRAG_0           O7573 
       995        649          A        GLU        OE2        L-FRAG_0           H7578 
       995        507          A        ASN       2HD2        L-FRAG_0           O7572 
       996        648          A        PHE         HN        L-FRAG_0           O7575 
       996        507          A        ASN       2HD2        L-FRAG_0           O7572 
       996        476          A        PHE          O        L-FRAG_0           O7577 
       997        648          A        PHE          O        L-FRAG_0           H7578 
       997        476          A        PHE          O        L-FRAG_0           O7577 
       997        507          A        ASN       2HD2        L-FRAG_0           O7572 
       998        649          A        GLU        OE1        L-FRAG_0           H7578 
       998        507          A        ASN       2HD2        L-FRAG_0           O7572 
       998         59          A        ARG       1HH2        L-FRAG_0           O7577 
       999        507          A        ASN       2HD2        L-FRAG_0           O7572 
      1000        497          A        ARG       2HH2        L-FRAG_0           H7578 
      1000        544          A        TYR          O        L-FRAG_0           H7578 
      1000        648          A        PHE          O        L-FRAG_0           O7576 
      1000        476          A        PHE          O        L-FRAG_0           O7577 
      1000        507          A        ASN       2HD2        L-FRAG_0           O7572 
