# Supplementary material for: Computational discovery of natural inhibitors targeting enterovirus D68 3C protease using molecular docking pharmacokinetics and dynamics simulations
Source: Sci Rep. 2025 Mar 31;15:11015. doi: 10.1038/s41598-025-95163-y (PMC11958634; doi:10.1038/s41598-025-95163-y)
Supplement: Supplementary file 1 — Supplementary Information 1. [file 41598_2025_95163_MOESM1_ESM.zip › MDS-100-results/MDS-100-results/data2/raw-data/L_RMSF.dat]

   # Atom# PDBResName  wrt_Protein   wrt_Ligand 
         1                   1.660        0.308
         2                   1.558        0.337
         3                   1.836        0.246
         4                   1.613        0.230
         5                   1.780        0.203
         6                   1.900        0.243
         7                   1.909        0.348
         8                   1.714        0.208
         9                   1.866        0.312
        10                   1.517        0.275
        11                   1.105        0.313
        12                   1.343        0.306
        13                   1.662        0.379
        14                   1.771        0.377
        15                   0.909        0.579
        16                   1.778        0.239
        17                   2.091        1.206
        18                   2.218        1.263
        19                   2.054        0.496
        20                   2.344        1.192
        21                   2.233        1.175
        22                   1.597        0.334
        23                   2.112        0.561
        24                   1.682        0.467
        25                   1.251        0.286
        26                   0.961        0.732
        27                   0.894        0.764
        28                   1.376        0.537
        29                   1.969        0.647
        30                   2.112        0.684
        31                   2.023        0.389
        32                   2.153        0.432
