# Supplementary material for: Computational discovery of natural inhibitors targeting enterovirus D68 3C protease using molecular docking pharmacokinetics and dynamics simulations
Source: Sci Rep. 2025 Mar 31;15:11015. doi: 10.1038/s41598-025-95163-y (PMC11958634; doi:10.1038/s41598-025-95163-y)
Supplement: Supplementary file 1 — Supplementary Information 1. [file 41598_2025_95163_MOESM1_ESM.zip › MDS-100-results/MDS-100-results/data2/raw-data/L_Torsions.dat]

## Torsion are defined with the following atomIDs:
# dihed1: ai= 7572 aj= 7560 ak= 7556 al= 7570
# dihed2: ai= 7556 aj= 7560 ak= 7572 al= 7578
# dihed3: ai= 7556 aj= 7557 ak= 7573 al= 7579
# dihed4: ai= 7557 aj= 7558 ak= 7574 al= 7580
# dihed5: ai= 7558 aj= 7559 ak= 7575 al= 7581
# dihed6: ai= 7570 aj= 7555 ak= 7569 al= 7546
# dihed7: ai= 7555 aj= 7569 ak= 7546 al= 7547
# dihed8: ai= 7551 aj= 7548 ak= 7576 al= 7582
# dihed9: ai= 7548 aj= 7551 ak= 7577 al= 7583
# dihed10: ai= 7567 aj= 7553 ak= 7561 al= 7562
# Frame#   dihed1   dihed2   dihed3   dihed4   dihed5   dihed6   dihed7   dihed8   dihed9  dihed10
0   64.006 -177.232 -108.763 -165.981  169.699 -105.920  116.861   34.356  -49.703  175.375
1   64.340  169.653  135.055 -178.866  161.171 -109.419  131.927   32.571  -56.600  174.680
2   73.659 -168.508  132.350  179.079  145.422 -117.640  116.235   30.581  -67.467   45.358
3  110.770  171.669  -65.306 -178.438  148.763 -109.492  125.161   31.729  -54.253   16.665
4   96.290  160.991 -139.612 -164.231  125.039 -101.753   91.598   47.535  -37.123   30.175
5   57.759 -158.541   62.239   67.177 -168.709 -118.903   57.512   46.227  -20.573   31.021
6   51.204 -146.247   72.283   11.460  172.646 -114.323   49.748  -11.169  -53.379   36.068
7   45.171 -153.720   70.466 -177.812  171.555 -120.742   54.011   26.136  -44.808   26.375
8   23.059 -158.749   33.348  -56.226  153.965 -126.891   65.537   37.426  -55.000   29.048
9   46.840 -158.838   39.024 -137.728 -130.183 -100.902   33.624  -11.482  -59.925   27.323
10   49.771 -156.089   38.558   50.790 -159.904 -141.171   63.285   43.250  -53.182   17.208
11   50.905 -150.613   46.375 -162.939  142.524 -109.518   57.831    7.832  -53.802   58.776
12   58.347 -158.698   70.228 -152.273 -170.616 -124.947   79.369   17.936   11.726   -8.025
13   40.592 -168.459   78.627  -52.680  176.253 -124.013   67.287   47.631  -22.473   48.528
14   52.154 -168.043   82.079 -176.128  172.017 -114.136   72.556   55.352  -17.731   60.285
15   48.304 -150.515  165.529  -51.383  169.634 -121.651   79.727   48.472  -19.213   52.414
16   58.869 -160.965   22.577 -171.400  162.082 -115.659   81.314  -19.304  -67.851   50.049
17   47.894 -161.279   35.889   54.385  153.257 -106.061   79.501    1.659 -168.222   42.776
18   47.153 -165.551    6.494  171.220 -168.583  -96.907   69.240   11.417  -74.752   45.735
19   53.806 -153.028   55.284 -145.425  124.117 -112.086   78.124   -1.164 -145.422   21.924
20   57.059 -165.537   43.107   47.778  164.734 -110.205   66.362   -4.778 -155.604   42.299
21   37.847 -165.735  -74.562 -162.683  158.872 -108.428   75.191   -5.668 -168.125   37.043
22   25.375 -173.154 -150.672  160.046  168.965 -111.428   54.172   14.755 -167.865   40.678
23   53.686 -175.041  132.835 -154.182  156.769 -121.094   70.449   26.942  -30.374   40.166
24   62.446 -161.214  -86.766   51.266 -166.433 -125.367   63.887   12.305 -159.148   57.029
25   50.043 -161.222   23.420   60.989  168.603 -117.015   60.648   11.352  158.921   21.628
26   43.674 -162.890   94.534  -49.264  155.637 -109.202   59.946    0.968 -102.918   36.998
27   40.818  175.406   51.202   14.762  162.214 -116.302   51.498   13.175 -154.084   48.256
28   67.522 -164.857   84.460 -107.875  -68.421  -95.585   25.151   12.085 -140.103   84.718
29   48.488 -173.839   56.674   55.606  165.793  -96.172   41.059   -3.272 -120.399   71.182
30   57.229 -158.557   50.609   36.786 -167.625 -124.262   78.890   43.278  -66.475   36.869
31   43.661 -167.133   58.321 -152.477  167.902 -105.365   64.818   -2.981 -135.002   37.491
32   51.504 -172.100   56.906 -163.426  177.337  -98.543   54.980    4.032 -125.706  109.824
33   42.449 -157.068   36.897   59.758  156.893 -120.810   79.996  -19.207 -139.334   26.675
34   30.225 -173.471   45.097   66.990  -66.275  -92.245   51.000    0.652 -139.308   48.360
35   45.705 -165.669   50.203  -32.721  -48.457 -102.135   58.263   -7.422 -142.880   33.248
36   35.738 -170.244   65.500   48.524  168.116 -123.082   84.815    4.285 -124.446   38.914
37   33.812 -174.435   48.028 -166.029  160.130  -96.785   67.777   -6.115 -101.571   33.815
38   45.134 -152.851   54.414 -139.532  165.841 -113.475   89.671  -20.895 -148.853   37.088
39   50.845 -176.441   46.937 -135.126  173.092 -101.949   59.666   -8.760 -118.753   45.258
40   32.318 -166.859   52.328   40.935 -178.548 -112.645   54.015    1.902 -169.667   32.647
41   52.560 -170.556   63.399   50.189  -48.448 -126.228   83.840 -145.079  -53.337   52.689
42   50.890 -153.722   35.257  -45.704  -49.289 -109.052   78.417 -148.783    7.519   26.242
43   58.264 -172.999   55.253  102.141 -153.371 -102.302   77.495 -156.970  -11.105   36.524
44   47.856 -171.098  146.990 -148.556  174.034 -131.356   84.376   -5.010  -53.990   30.203
45   52.028 -174.363   44.150    6.990  -57.796  -95.871   43.024   -0.549 -125.212   23.543
46   49.273 -158.433   31.364   26.607  -58.854 -122.785   60.701 -178.444    9.736   42.828
47   48.906 -159.880   62.930 -150.961 -173.793 -125.272   74.938  109.713  -23.693   39.634
48   48.171 -169.453   62.833   33.923  -37.398  -99.450   49.200  167.752  -29.078   61.810
49   52.170  176.588   66.428   65.811   33.468 -104.940   47.523 -162.967  -17.611   56.687
50   44.341 -164.592   35.954   56.675   42.014 -104.803   61.874  157.459   -9.916   46.320
51   44.513 -163.352   29.291   19.649  -52.094 -104.854   57.540   33.940  -18.450   48.225
52   40.700 -164.093   33.756 -176.967  171.260  -99.132   55.436  -19.788  -57.013   44.180
53   47.750  179.853   41.338 -149.068 -160.792 -106.720   62.112  169.727  -35.893   52.330
54   55.714 -175.579   60.180 -153.089 -179.709  -73.031   21.305   -2.031 -144.351  125.049
55   41.522 -159.956   48.672  -81.955 -161.945 -104.722   39.253   27.187  -28.945   26.855
56   23.844 -171.118   61.711 -176.395 -162.566  -95.343   39.528  169.646  -26.246   48.133
57   30.801 -167.511   49.799  -58.883  169.188 -115.809   79.914  -22.906  -57.879   49.769
58   57.604 -176.721   81.611 -157.292 -175.847  -88.116   49.301  174.165    1.264   99.162
59   19.670  172.042   53.044   54.177  -55.790  -85.946   60.480  167.257  -23.252  107.980
60   57.648 -173.595   58.456  158.896 -101.052  -80.350   39.254  146.791   14.984   87.475
61   62.334 -173.274   50.453  -61.462   -2.853  -84.455   55.832 -167.724   14.853   58.066
62   54.707 -171.198   49.417   87.535  -89.108  -87.417   39.472  170.521    0.444   93.481
63   59.575 -173.186   68.658   -7.171   61.996  -94.673   25.866 -176.477   23.597  106.192
64   64.711 -179.388   57.860 -149.852  167.668  -92.530   52.622  177.817  -74.430   56.099
65   36.314 -163.162   37.641   47.538 -111.468 -100.422   60.959 -159.801  -13.806   42.113
66   31.288 -162.493   38.134   71.030  -46.776  -87.197   50.888  -17.776 -170.297   74.917
67   25.219 -178.661   58.090   77.656   -1.027 -112.363   73.780  170.165    7.275   43.019
68   44.945 -161.890   49.850 -162.597   62.500  -93.992   50.780  161.621  -12.971   72.409
69   38.521  179.230   56.985  -46.680  -23.922  -95.468   47.643  177.432    1.800   54.652
70   48.671 -179.349   53.400 -156.657 -175.061  -85.775   70.183  150.705    1.011   58.532
71   49.240 -166.184   53.344   53.701  155.485 -100.637   56.518   23.021  -67.662   56.090
72   51.231 -162.628   36.455   24.585   40.035  -98.509   68.108 -166.238   -2.224   42.087
73   31.834  174.097   66.828 -152.368   50.309  -88.706   35.616  166.413  -13.133   58.517
74   25.111 -155.933   54.420   17.107   10.057  -87.596   39.546  169.130 -109.926   71.204
75   38.733 -175.722   65.126   44.754  -36.828 -118.876   65.788 -178.621  -32.171   39.934
76   61.549 -174.921   36.945   55.801  -31.213  -82.841   22.242   12.035 -173.341   57.717
77   42.946 -166.637   54.539  173.251 -148.143 -104.092   60.615 -176.768  -16.340   40.569
78   48.065 -161.975   40.393   33.214  -45.424 -112.940   73.664 -128.382  -20.152   38.719
79   57.153 -168.177   30.518 -160.591 -178.815 -110.224   54.379  151.698 -158.453   52.629
80   41.922 -174.885   43.713   43.622  -19.298 -104.565   49.405  170.067  -42.035   57.408
81   61.909 -159.923   74.470  -49.435  -31.739  -96.269   50.558  165.752  -23.642   46.634
82   41.991  173.179   55.560  -69.409 -160.854  -92.128   53.213  178.475   16.932   49.113
83   34.373 -168.849   35.575   33.784  158.383 -119.626   63.610  -22.059 -156.943   48.281
84   41.553 -174.030   61.423  -85.056  151.865 -120.232   73.854  123.660    8.897   38.006
85   49.772 -155.390   37.707 -151.889  171.595 -104.796   49.081   21.715 -173.053   39.598
86   38.053 -162.517   61.525 -142.116  173.730 -100.438   62.199   15.498 -151.280   37.587
87   55.932 -158.758   56.419   41.023  -19.031 -103.546   49.815   39.539  164.630   40.298
88   40.109 -172.144   42.592  -29.532 -163.865 -125.440   46.885   34.068  -31.704   42.973
89   41.549 -172.899   46.728   -3.387  150.266 -114.551   62.771   -8.851 -179.842   68.618
90   42.904 -161.398   55.122 -154.964 -174.037 -101.190   25.061   16.503  176.205   31.912
91   35.032 -172.115   68.945 -142.965 -172.269  -95.298   33.029   12.415 -174.509   52.274
92   46.628 -164.897   44.521 -137.253  165.102 -114.612   72.894  -15.529  176.890   23.704
93   38.339 -171.956   56.862   57.245  166.267 -100.470   53.016   -3.830 -158.756   44.184
94   59.841  179.160   63.816   41.704  175.932 -112.370   53.681   -7.232 -126.205   42.279
95   49.512 -166.896   31.144   40.367  164.092 -116.682   80.230   23.315 -159.474   37.622
96   43.492  164.204   43.192   47.572 -167.508  -93.807   43.477   13.131 -130.008   67.478
97   53.244 -159.148   57.298  -99.721  178.637 -124.191   69.653   -4.992 -165.727   33.669
98   42.737 -175.036   58.999   22.416   -7.232 -112.558   62.085   -3.869  177.397   44.865
99   64.016 -156.464   39.768   69.168   -3.649 -117.106   53.452   16.052 -165.342   53.671
100   39.617 -179.295   52.669   46.934  -46.908  -99.047   39.843   34.746 -177.583   63.026
101   42.937 -167.155   32.616 -106.857  168.529 -119.005   79.421   13.799 -176.676   32.621
102   46.405 -168.248   46.941   65.295  160.309 -135.221   62.780   34.322  -22.386   53.492
103   25.919 -178.251   51.893 -169.911  141.542 -128.632   63.597   23.333  -64.372   43.343
104   30.794 -154.556   37.833 -171.665  140.801 -108.792   80.103    3.084 -162.182   43.754
105   44.364 -164.246   63.951 -178.649 -168.738 -105.991   43.640    0.906  171.902   29.043
106   55.036 -165.593   56.284 -153.321  167.597 -120.468   86.904    4.637 -175.545   25.342
107   54.905 -167.910   54.554   50.052  -31.534 -107.167   44.515   -5.606 -168.622   35.108
108   54.340 -164.855   61.820  -45.185  159.195 -111.358   69.751   38.405  173.769   34.051
109   58.022 -151.090   56.372   30.639  -17.834 -119.071   48.494   44.324  -40.923   25.878
110   39.089 -147.448  161.712  166.474  152.867 -122.872   81.624   68.089    9.841   22.406
111   56.548 -163.911 -176.109  179.391  151.813 -117.367   70.514   30.370 -176.738   41.979
112   37.860 -158.697  146.460 -148.748 -155.090 -113.121   58.758   23.849  170.375   29.438
113   51.461 -155.046   50.411  -40.880 -172.960 -123.536   66.248   10.095 -168.693   48.340
114   44.903  178.772   60.607  -96.658  177.359 -110.135   53.364  -25.037 -178.407   42.918
115   31.257 -167.243   25.426   49.850  -55.697 -114.146   67.263 -171.939 -179.234   49.178
116   35.538 -160.648   82.465  -50.390  -35.103 -120.113   60.655  158.089   -6.662   38.870
117   44.662 -177.108   42.919  -62.015   -6.623 -122.718   59.455   23.223 -164.008   48.214
118   58.505 -159.994   59.740 -153.012  164.344 -118.298   71.682   64.975  175.204   35.829
119   60.879 -152.602   66.288   41.678  178.602 -129.901   73.496   59.084  -23.262   33.702
120   54.349 -167.117  150.070  -58.789 -176.546 -120.243   72.110   -9.522 -177.662   43.320
121   38.685 -138.885   47.254    5.411  169.020 -126.201   70.571    8.714  179.438   43.700
122   59.820 -150.940   52.145  -81.877  155.884 -118.448   55.304   -8.604 -165.811   30.691
123   34.176 -164.526   56.701 -119.438 -175.337 -123.147   65.184   44.303 -162.441   37.331
124   33.772  174.372   77.081 -100.896  179.078 -131.705   65.889  -11.026 -149.729   60.082
125   43.015 -173.486   79.182  -37.187  167.410 -117.680   74.025    4.661  173.307   28.475
126   59.961 -155.688   55.223 -162.867  134.353 -118.881   66.712   25.279  170.098   31.707
127   46.263 -158.912   78.449  -80.260  169.408 -116.556   71.861  -15.093 -175.793   60.125
128   57.012 -145.105  168.485 -152.354 -175.258 -122.181   64.615  -19.365  174.028   43.330
129   69.112 -167.815   90.700  -23.610  -65.050 -123.576   77.654   43.248  178.729   29.112
130   38.697 -158.766   63.828  172.587  171.656 -131.563   82.793   34.050  163.299   40.735
131   45.756 -157.081   88.859 -163.376  159.531 -107.700   77.985   14.351 -167.309   26.066
132   26.645 -150.760   37.872 -175.191  161.347 -117.594   88.458    0.017  165.422   33.510
133   45.374 -175.702   76.345  -49.032 -164.581 -103.709   62.085    9.384  165.081   38.333
134   53.485 -144.803  -65.962   51.015 -167.459 -119.229   75.036   -3.092 -168.872   47.657
135   59.458 -166.343   45.217 -107.068  175.170 -127.994   72.674   -3.517  176.339   50.256
136   36.637 -158.633   49.990  -97.771  147.743 -107.498   61.312   23.265  -41.470   52.415
137   40.852 -127.050 -177.409  177.148  168.350 -103.933   75.799   15.135 -160.188   49.737
138   57.999 -175.928   39.524  -44.840  159.759 -112.306   69.355   44.671  174.671   41.708
139   50.946 -164.532   76.598  -63.630  169.158 -137.442   83.358  -10.402  -60.913   33.697
140   51.314 -156.135   82.892  -85.107  167.099  -99.999   49.619   14.795 -169.285   33.548
141   42.391 -159.040  111.285  161.297  147.275 -109.821   53.136   -8.030  150.211   61.817
142   52.640 -177.159   72.074   77.397  -61.921 -105.420   49.493   20.000  172.646   59.469
143   40.931 -142.616   44.358 -144.798   18.306  -95.745   50.141    9.462  155.726   41.733
144   23.103 -163.088   79.116 -161.357  151.502 -117.730   72.422  -14.694 -153.002   45.173
145   54.299 -167.521   49.595 -127.596 -177.093 -124.510   71.402   -3.025 -176.507   28.691
146   39.034 -156.847   57.447 -169.455  135.010 -111.709   63.291   19.480 -104.475   36.440
147   45.129 -170.790  -87.097   73.423  -45.191  -82.821   24.720  153.452    7.289   15.195
148   38.646 -163.134 -159.372 -165.684 -165.395  -76.389   15.704  150.054  -26.782  163.575
149   50.814 -158.637   55.605  165.529 -172.832  -66.925    6.868   26.774   -6.458 -177.746
150   51.684 -159.909 -171.609  163.245  159.224  -90.086   31.982   40.138  -47.948  164.085
151   38.367 -155.256   28.640   66.755  -52.820  -87.062   24.288   12.886   21.981 -166.308
152   52.999 -160.206  -95.218   84.435 -167.690  -89.456   26.083   29.446  -21.800  161.634
153   38.806 -166.986  126.894  -46.594  -27.906 -108.862   26.142   15.909   -5.727 -141.618
154   43.323 -178.724   30.704   56.134  169.477  -90.492   33.374   30.408  -44.430  161.706
155   37.804 -136.821   49.237   57.957  -44.615 -116.570   50.120   24.841   -0.919 -159.704
156   50.118 -158.824  138.992 -165.997 -173.257  -98.311   25.125   12.316 -107.828  154.627
157   40.757 -172.325   43.741 -128.541  173.744 -100.675   44.464  -42.695 -125.940  161.358
158   31.187 -172.508   31.875   72.336  170.195  -87.692   31.600   31.271  177.358 -164.173
159   42.724 -174.191   41.410  -65.443  -12.488  -65.887    6.715  -17.450 -177.855  175.831
160   45.367 -178.861   43.702   40.581   41.074  -77.113   22.277   17.474  -42.321  160.125
161   46.790 -170.689   76.308 -159.428  154.897  -82.891    8.676  -10.956 -117.967 -177.642
162   55.158 -179.320   54.441    1.634  177.470  -80.791   37.445    3.532 -144.074   86.195
163   58.882  177.120   74.345  -62.896  179.111  -79.212   15.805 -168.154    1.338   97.099
164   48.428 -179.281   64.555   56.336   56.082  -77.399   22.267  174.843  -34.980  136.839
165   35.552 -179.658   57.384   22.816   46.563  -72.467   13.499 -145.500   -5.070  137.778
166   41.062  166.372   58.632   83.486  -23.153  -81.627   21.660 -176.002   -9.968  133.441
167   51.517  177.302   69.004 -160.779 -178.958  -74.513   18.762  169.601  -12.682  108.488
168   46.226  176.088 -174.062  -11.054   71.364  -83.282    9.145 -176.745  -10.315  149.646
169   66.087 -165.675   69.210   16.863   50.750  -68.119    5.752  150.781    1.758  139.851
170   34.084  173.900   49.454   80.365  -60.343  -81.476   13.521    4.027 -131.270  150.881
171   51.463 -169.973   90.760 -120.953 -179.912  -75.300   23.518  174.749  -14.029  141.516
172   33.401 -179.876   68.265 -159.772   55.143  -88.509   25.886  168.825    4.350  116.423
173   37.353 -175.928   55.050  -57.380  -21.909  -67.416   13.078 -126.037  -11.842  121.584
174   40.601  173.109   43.366   60.021   44.160  -66.620   15.615 -177.013    6.209  127.717
175   64.610  174.881  153.056 -163.427  159.167  -62.418   -1.719 -158.993    9.433  108.096
176   44.840 -179.019   59.376   33.505   67.710  -73.927   16.359 -162.869  -10.083  125.907
177   41.882  171.178   57.722   34.492  -37.428  -75.142   20.108  170.031    4.861  124.518
178   26.862  169.350   58.974   37.594   54.704  -92.293   18.474 -169.552    6.765  115.246
179   50.684  177.042   72.590  -62.394   25.643  -81.636   10.907 -178.561  -14.574  132.875
180   64.549 -177.597   59.095 -155.291  128.557  -74.713    7.197 -154.034  -10.257  107.355
181   50.464 -179.018   60.686   45.950  -92.621  -95.247   26.082  176.755  -15.671   63.167
182   38.890  163.758   65.431  -53.496   71.323  -88.330   31.697  159.171    0.327  132.785
183   35.950  162.201   61.949  -51.609 -153.631  -90.337   27.383 -172.755   -0.306  105.511
184   63.465  176.050   69.214   59.510   61.382  -76.812    6.988 -176.735   -8.574  143.805
185   29.765 -170.376   50.205 -158.220 -153.289  -67.030   19.511 -178.171   -2.434  102.075
186   41.692 -177.862   42.661 -134.455   64.634  -94.158   38.268 -165.188  -12.554  126.989
187   47.882 -169.000   58.740  -39.986   55.839  -84.973   12.404 -146.729   -1.133  115.764
188   52.144 -172.761   69.485  173.660 -153.784  -77.532   18.780  172.211  -27.263  117.773
189   32.290 -176.009   50.479 -155.652 -159.969  -90.660   35.695  168.829   21.785   63.247
190   48.760 -155.282   57.447 -174.584 -139.440 -110.366   56.840  158.726   -0.843   65.385
191   41.830 -178.806   70.800  -77.490   54.046 -108.389   50.372 -172.006   -1.255   84.653
192   31.220 -177.107   34.559 -140.595   64.446  -85.870   19.318 -174.136    8.635  113.933
193   44.832 -160.283   65.262  166.295 -162.116  -82.420   38.169 -168.718  -13.904  -12.002
194   49.446 -177.621   73.581  149.714 -164.146  -91.415   22.387 -116.254  -12.196   25.557
195   69.785 -179.550   82.089 -166.850 -179.720  -79.293    9.522 -171.081   -3.473  -37.225
196   24.233 -168.583  169.142  160.188  -97.972  -78.076   33.292 -171.924   -8.505  -51.643
197   18.980 -177.445   64.788 -151.109 -169.738  -95.284   45.534  120.697  -13.080  124.287
198   55.928 -174.050   46.019 -126.524   81.600 -104.550   52.981  169.002   -0.502 -145.910
199   36.667  176.253   40.524 -159.169   66.665  -86.130   29.304  179.281   28.237  134.098
200   47.219  172.929   62.461  -84.914   53.768  -85.369   13.869  171.978   -2.748  158.052
201   45.430  179.608   66.342   40.286 -163.209  -92.131   31.451 -176.670   -0.591  114.452
202   51.477 -168.487   65.332 -174.856 -144.460  -82.749   17.609  171.225   -2.453  142.645
203   41.761  172.391   67.641   60.285   59.910  -71.190    6.464 -154.573   -1.108  157.121
204   42.618 -176.751   66.085  131.177   58.120  -88.515   17.608 -164.322   -0.043  158.069
205   57.775 -173.036   61.047   28.899  176.173  -66.732    1.580  179.347   -7.175  173.905
206   41.412  179.694   44.733   36.599   79.304 -114.014   45.405    5.236  170.222 -137.241
207   54.286 -175.954   61.453   84.466   46.517 -117.518   54.754 -173.267   12.653 -162.316
208   60.611 -178.454   44.714   65.532  -74.276  -99.346   26.411  145.632   -0.860 -119.946
209   40.054  171.046   44.234  170.412 -159.474 -101.399   34.616 -140.422    6.172 -152.924
210   41.171 -168.064   38.395   11.750   61.759  -95.941   35.033  177.275   -1.156 -158.948
211   49.236  167.496   54.513 -161.804  110.798 -116.415   26.090 -170.479   37.640 -130.335
212   51.313 -161.304   58.762  179.000   73.362 -126.448   48.354  168.327    1.299 -160.714
213   69.521 -165.153   55.016   87.062 -156.523 -105.228   39.204  172.236   16.584 -134.938
214   51.641 -175.240   52.742   90.015   50.429  -98.332   33.823  168.236   -1.698 -129.923
215   42.366 -175.724   76.883  -52.695   53.420  -97.807   44.462  175.020    4.409 -147.900
216   67.553  179.127   34.313   63.551   61.284 -135.681   54.935   28.284    0.116 -155.456
217   46.731 -175.511   75.980    5.932   75.886 -127.352   29.752 -174.852  -11.019 -151.556
218   43.375  177.417   82.940 -154.331   69.242 -117.251   41.263 -173.071    7.119 -145.377
219    0.564 -166.712 -155.933  166.724   45.383  -94.984   45.506 -164.923   -2.921 -161.075
220   67.306 -164.694   75.486  -55.400   54.809 -101.194   35.860 -167.353   -3.946 -168.413
221   57.935  179.508   61.130  177.999   62.259  -99.095   22.506  148.296  -17.279 -178.721
222   30.401  171.846   29.107 -171.458   65.892  -77.819   17.585  169.802   -3.519  143.295
223   57.994 -166.667   47.306   47.309   59.646  -83.840   25.546  -23.237  -41.510  141.132
224   59.472  178.632   62.421   35.172   13.621 -110.842   33.835  137.253  -18.996  167.137
225   92.649 -161.707   60.033   83.271  -40.547  -91.779   21.803    6.053 -101.178 -176.838
226   41.847  169.483   60.708  -46.406  -33.941 -108.861   38.156  141.088  -19.296 -164.411
227   45.055 -176.780   64.012   58.674  -36.210  -94.356   21.897 -179.947  -10.609 -145.403
228   58.458 -170.084   43.959   41.572   45.194 -114.053   47.531 -135.957  -22.075  179.376
229   72.307 -173.037   53.972  -69.158  -41.687 -119.075   49.014  168.992   -1.392  177.982
230   52.235 -170.165   27.470 -150.507  141.686 -128.489   66.531   42.170  -14.511  166.047
231   66.152 -160.725   69.839 -165.769 -164.508 -100.357   24.615  155.098  -33.033  177.334
232   60.208 -172.955   49.437 -173.810 -173.483  -95.689   20.809 -174.924   -4.653  174.705
233   48.231 -178.691   47.101  110.239   45.750 -131.501   53.303  152.578    1.541  156.929
234   57.912  178.535   57.621  166.539   67.392  -95.154   26.315  168.372   -9.239  167.681
235   44.120  172.768   55.508   59.749 -153.564 -104.484   30.847  175.906    1.530  152.808
236   52.999 -175.581   57.201   26.757  -49.350 -118.220   72.411 -175.649   -8.348 -159.400
237   61.702 -160.745   52.480  -58.452  -89.435 -130.369   60.150 -154.524    5.995 -177.070
238   54.606 -168.395   73.125  165.949   62.341  -99.838   36.288  169.221  -27.221  174.970
239   33.388  175.607   48.123 -155.603  179.923 -102.735   23.775 -146.822  -12.769 -170.269
240   72.241 -177.608   41.977   17.380   74.089 -106.968   40.603  153.077  -34.839  175.167
241   49.608  179.974   51.015 -143.733   83.567 -115.753   49.422  173.630  -12.990 -163.347
242   49.705 -168.185   61.850  -86.368   27.739 -104.352   44.256 -165.058    4.794  170.287
243   49.949 -156.895  -86.596  -32.599  -42.893 -108.904   83.898 -179.841   20.405  157.259
244   67.910 -155.755   42.842  169.247   65.997 -112.500   34.732  162.091   -2.562 -179.154
245   38.695  164.654   85.297  109.748 -101.000 -106.528   18.563 -162.498  -12.331 -127.108
246   47.609 -165.308   76.366  156.806   76.033 -105.153   29.279  171.037   35.327 -153.301
247   46.314  172.935   38.568   65.065  -51.180 -109.590   49.823  160.614  -15.891  171.650
248   33.111  161.307   56.413   74.334   47.338  -89.161   33.845  171.211   -8.564 -156.272
249   49.053  174.323   50.868   46.132 -107.170 -116.517   43.585  168.486   -7.269  179.949
250   54.365 -169.566   81.764  -66.391  -38.861 -118.311   48.113 -162.430  -14.065 -177.036
251   60.891 -177.500  113.972 -151.311  171.402  -79.258   -0.261 -170.927   -9.539 -164.300
252   44.923 -166.694   50.854   28.502  -30.597 -112.505   62.530 -138.260    2.319  148.769
253   64.423  165.685   82.513  -56.048  -53.523 -131.350   48.626  -30.353  168.150 -157.360
254   65.273 -166.306   50.902   37.851  -60.175 -121.287   43.269  174.897   17.191 -148.571
255   42.113  179.381   47.562  -20.585   48.926  -97.136   28.133  162.095    3.201  159.665
256   51.567  167.625   47.643  -55.976  -52.057  -87.321   13.657  172.814   -8.812 -150.859
257   52.152  176.448   57.610  -70.475   64.456 -131.812   51.818   -2.683  178.228  170.833
258   65.736  178.367   65.544   59.196   14.608 -109.280   39.216  179.735  -15.235  164.061
259   71.391 -178.818   55.640   47.577   36.953 -133.137   42.886  145.236    0.219  173.995
260   52.693  178.187   50.722  -28.063  -39.886 -110.231   41.129  175.960   15.849  174.625
261   53.984  171.099   54.965 -149.529   68.074  -97.195   23.619  178.634  -14.520  148.416
262   56.819  177.952   61.274  -96.479   67.894 -113.049   39.076  163.397  -43.421 -145.283
263   55.532  164.090   47.529   58.161   -4.698 -100.447   10.670  -29.194  -31.510 -147.188
264   72.320  176.850   76.089  173.705 -159.500 -118.882   25.225  167.724   -9.997 -130.400
265   50.278  169.849   60.278  -67.967   11.746 -103.203   18.028 -138.142  -16.744 -159.275
266   49.499  156.127   57.056  122.486 -155.616 -102.825   25.790  143.281   -7.095 -144.401
267   52.553 -179.530   48.608 -132.676 -154.724 -102.039   29.399 -139.077   -2.380 -167.548
268   57.887  168.610   57.681   56.984  -47.462  -91.979   16.022  -17.081  159.945 -141.926
269   56.968 -175.063   38.182 -150.726   65.775 -131.242   43.566  -38.658  -49.595 -160.424
270   22.503  171.417   57.868   73.216  -62.870 -106.495   37.590 -174.279   -2.178 -157.272
271   77.457 -170.899   47.704  -35.585  -31.194  -91.267   21.670 -174.100    2.336  166.258
272   42.914  161.837   78.572   26.231 -154.322  -97.841   11.836  176.243   -1.985 -172.416
273   58.434  179.453   75.126  -85.803  -72.492 -103.982   26.313 -157.176  -28.597 -154.029
274   46.139 -178.584   54.930 -177.161 -177.738  -99.942   30.458 -176.763    0.329 -155.084
275   64.797 -171.749   51.213   30.562 -149.111 -115.907   33.106  126.948   15.035 -167.443
276   67.220  177.195   76.821 -177.100 -147.148 -114.398   37.549   38.015 -124.628 -164.780
277   44.843 -174.228   68.089   44.132  -37.250 -104.166   23.724   30.364 -124.026  179.453
278   62.236  166.156   58.814 -174.406   68.338 -103.834   37.379  151.955   -5.066  138.505
279   45.377  161.712   46.951   65.576   63.246 -107.605   39.950  157.312   -3.190 -168.852
280   53.946 -176.776   59.759  -19.051  -44.128 -121.344   55.846  142.716  -10.256 -172.556
281   59.247 -179.681   74.954 -170.118 -158.698 -128.654   47.964  178.179   12.145 -174.124
282   64.074  170.546   67.097    9.564  -64.421 -119.680   41.025 -177.646  -14.900 -178.778
283   60.085  171.416   47.913   54.203  -44.869 -112.006   35.927  161.378   -1.385 -161.870
284   36.866 -172.377   51.832  172.736 -147.928 -113.404   58.295  156.731   28.461 -163.645
285   64.120  158.527   63.310  -43.661  -49.971 -102.194   45.038 -169.059    1.058 -149.326
286   41.001  167.451   50.252   43.144  -17.267 -120.569   61.969 -170.062   -2.334  145.292
287   51.751 -172.835   74.726  -72.768  -36.789 -119.088   53.652  158.728   20.472  175.501
288   54.755  177.845   53.426   27.786  -34.793 -108.153   32.580 -163.778  -16.999  155.318
289   62.548  174.823   52.110  -57.536 -179.515 -105.443   32.104  152.236    2.247  163.294
290   57.508 -176.179   56.713  -86.438 -176.579  -96.905   43.414 -170.948    4.546 -143.039
291   56.801 -176.126   49.206 -142.623   46.159 -125.020   63.502  173.344  -17.817  168.568
292   42.582 -171.395   50.191 -162.884 -169.950 -126.689   73.261   15.755    2.516  148.858
293   56.079 -161.960   60.222 -167.149 -149.727 -131.414   66.091  174.188    0.931  166.613
294   67.274  176.002   68.640   52.630  -45.542 -116.364   57.882  176.417    5.713 -167.765
295   48.999  171.809  141.941 -173.043  -96.102 -122.688   78.978  174.789   16.133  158.027
296   45.478 -173.674   77.535  -55.416  -48.170 -121.429   49.930  169.421   28.954 -165.114
297   55.412  174.830   54.226  178.347 -173.582  -81.239   16.710 -151.063   -9.235 -178.047
298   44.533  175.104   52.533  171.351   60.672  -99.346   22.758 -151.821  -11.399 -164.741
299   64.610 -168.042   43.283  101.265  -59.366 -109.744   40.290 -164.218  -11.477 -171.578
300   56.228 -177.524   40.452   50.738   57.268 -104.490   50.240  157.184    2.420 -152.153
301   49.546 -167.070   64.463 -165.716   79.235 -112.444   55.309 -165.782   17.569 -153.481
302   53.388 -178.235   80.462 -172.765 -147.156 -118.126   36.801 -165.490  -17.480 -167.746
303   69.140  179.576   67.087 -157.730   53.868 -120.224   32.749 -163.445   10.136 -164.327
304   57.783 -164.386   94.886  -60.219   90.051  -96.090   22.794 -173.395  -12.095 -145.493
305   73.243  179.632   64.108 -127.390   70.826 -104.120   42.070   -5.735 -163.599 -138.554
306   70.412 -171.618   64.393  -17.163   67.784 -105.758   36.052   -5.782 -170.664 -137.424
307   19.585  174.632   33.018  -35.445   47.810 -109.743   58.603  164.696   -8.140  178.403
308   41.491  171.962   50.665   45.914  -52.054 -105.058   39.164  166.228   -4.242 -171.237
309   44.041 -175.692   52.052 -108.042   51.829  -97.749   35.178  169.531  -12.293 -171.058
310   46.124 -178.717   96.196  154.646 -174.460  -81.549   13.876 -167.438   -8.640 -171.624
311   37.932 -169.424   45.694   13.604 -169.426  -93.727   28.165 -156.385  -17.924 -144.176
312   48.691  167.225   51.029  -37.236  -35.187 -117.739   42.862  174.435    4.403 -156.538
313   67.067 -176.336   73.161   58.774  -43.791 -111.436   48.654 -157.615   -8.571 -166.091
314   38.888  176.662   36.870   56.960 -171.345 -100.446   19.279  163.771   -5.321 -174.354
315   50.399  176.913   53.639 -151.449   61.214 -124.000   48.021  150.303   -6.839 -150.857
316   48.594  178.370   59.866  175.239 -159.793  -98.727   28.244  159.745   -8.647 -162.037
317   65.152 -164.786   48.385   66.331   21.589  -81.670   15.781   15.005  -50.641 -170.477
318   52.005 -163.778   45.069 -176.370   68.743 -103.250   40.982  153.848  -19.799 -175.577
319   46.356 -170.771   47.924   30.135  -80.740  -77.933   24.196  160.190    2.325  134.562
320   36.212 -173.848   52.572  153.596   46.223 -120.465   53.900 -171.500  -12.052  179.983
321   50.044 -156.061   51.616  -12.292  -60.811 -103.859   33.034  160.156    7.143 -166.156
322   72.635 -179.687   88.786 -156.490 -149.023 -110.788   34.796  125.092  -40.253 -150.111
323   45.264  179.126   51.588 -132.492  162.736 -114.564   40.550   -1.039  -49.024 -162.737
324   25.510 -177.561   42.433 -126.069 -158.141 -117.755   40.120    7.650 -145.731 -142.685
325   54.930 -178.840   68.562   72.174   12.493 -110.428   42.559    5.811  -94.761 -136.555
326   61.255  177.649   45.368   56.566  -47.673 -110.076   41.629 -176.962    0.759 -160.881
327   44.992 -166.751   29.695 -175.338   65.784 -116.172   68.341 -165.930  -14.466  170.914
328   53.191  165.570   60.218  -93.509   53.860 -105.041   35.896 -178.772    8.934 -147.664
329   59.000 -174.714   66.335  132.267 -134.315 -114.456   63.368  174.606  -14.330 -174.566
330   72.788 -179.597   75.632 -145.387 -169.005  -89.103   17.910   11.435 -148.072 -145.018
331   47.749  168.343   52.782 -164.374   51.319 -108.552   34.192   -1.958 -108.261 -158.346
332   45.210 -174.987   57.099  121.539   70.316  -87.853   23.124 -177.516    5.743  139.472
333   46.656  173.825   60.400 -161.897 -164.754  -93.258   29.503  169.440   -7.729  167.062
334   69.456  175.723   81.313 -143.997   79.662  -91.456   19.391  152.133   -1.159  -19.259
335   44.480  178.297   71.236 -157.243   74.323  -85.118    7.325 -136.790   -8.990  -38.009
336   62.304  167.539   52.750    0.703 -161.937  -88.506   31.627  177.165   -2.977  -21.777
337   57.416 -168.194   60.521  -27.476  -24.634  -89.157   17.621 -178.868    0.533  -37.493
338   61.074 -177.924   54.573  -66.962   17.664  -94.666    9.306  177.536  -13.509  -16.430
339   58.530 -173.908   59.426   44.737   18.845  -75.930    2.051 -123.185   -8.262  -14.466
340   50.679 -172.148   76.360   53.396  -42.588  -67.418  -22.712  137.211    2.808    1.186
341   58.043 -173.224   48.859   58.253  -12.524  -78.217    3.673 -173.917    4.465  -30.856
342   47.392  175.039   65.119   97.616 -144.697  -46.433  -36.768 -169.529  -15.401   12.429
343   28.013  172.337   46.343   40.808  -39.316  -55.273  -38.481 -179.015   13.727   14.397
344   62.215 -166.343   29.316   45.352  -41.994  -60.446  -35.176 -178.568   14.246   20.045
345   50.518  172.715   49.427   45.409  -36.129  -64.923  -23.198  154.435  -15.406   26.401
346   54.459 -178.807   57.396 -174.313  170.210  -62.158  -53.700  176.734    6.505   29.733
347   40.425 -174.853   43.367 -176.225  178.278  -94.420   27.293 -174.255   11.477   -4.812
348   59.611 -171.061   46.259   64.280   83.891  -66.003  -14.594 -179.516   18.913   17.551
349   48.773 -179.112   54.719 -172.706  163.609  -91.872    6.637  141.312  -35.580   28.614
350   38.956 -169.731   39.605 -153.519   79.019  -79.063    7.825 -179.784   13.113    7.842
351   43.556  179.504   59.700  -10.214   51.700  -90.534   28.204 -149.800    2.435    4.115
352   49.198  176.564   44.326   46.745  -49.598 -101.375   27.584  172.822   14.794  -12.240
353   46.185 -179.800   64.530   64.172   59.500  -85.954   18.930 -153.970   -8.632  -40.149
354   53.460 -166.829   48.531  -61.081  164.877  -83.071   14.913 -163.596  -14.082  -31.889
355   47.261 -179.188   65.775  -16.457   79.402  -69.505    4.711   -0.827 -159.883    5.204
356   44.815 -179.483   63.384  -41.367   22.163  -79.971   15.879 -171.282    0.357  -11.530
357   26.677  179.082   71.042   15.381   61.237  -82.479   14.504  168.875  -24.383   -4.778
358   55.215 -166.395   51.828  -35.703  -63.321  -99.582   26.317 -167.641    0.480    3.242
359   61.164 -170.793   50.178   50.117   43.839  -80.377   16.552  167.965  -13.963   -9.841
360   35.896 -166.822   43.230  -66.284  -68.732  -76.271    8.449  154.440   30.171   12.923
361   58.435 -177.317   38.844   47.103   48.596  -91.827   17.728 -141.617  -17.900   -4.112
362   52.838 -168.557   45.485   41.808   77.075  -81.045   16.410 -176.532    1.892   -3.092
363   48.456  178.617   43.894  174.675  106.693  -82.696   13.075 -145.472   16.871  -36.802
364   72.875 -172.171   61.113 -161.310 -173.951  -95.499   33.094 -178.809  -14.090  -24.115
365   57.371 -178.047   51.152 -172.748 -144.464 -102.510   40.958  160.214    1.629  -24.156
366   46.221  179.016   71.357   37.231 -158.069  -89.139   26.751  179.854   -1.387  -42.097
367   34.461 -169.933   81.563  -54.358   13.162  -94.740   35.317 -151.746   -6.279  -56.582
368   47.704  178.299   71.448  -61.192  -61.228  -81.229   26.951 -154.378  -24.375  -49.990
369   55.609 -175.946   68.132 -126.379   75.124 -105.929   42.205  172.130    5.329  -35.546
370   49.372 -178.968   65.878   58.262  -46.239  -83.344   31.302 -165.536   10.333  -22.341
371   51.438  171.426   39.619   32.596  -58.272  -91.626   23.231 -179.006   12.686  -42.867
372   73.356  179.375   53.946   37.592  -64.409  -82.908   23.541 -175.653  -15.553  -22.577
373   71.854 -169.386   48.898  -72.692   64.962  -94.447   39.742  -46.855  -63.147  -55.076
374   37.789  175.480   54.491   29.336 -119.796  -81.288   17.816  161.533   -4.296  -38.708
375   44.350 -176.027   33.095 -125.461   51.815  -88.419   19.812  151.525   -3.644  -49.410
376   40.855 -172.830   51.900   67.046 -168.817  -82.686   29.001 -170.722   -0.163  -41.847
377   66.726 -161.832   51.188   67.095 -155.101  -87.148   40.225 -169.513  -19.089  -63.561
378   47.468  178.336   66.899   12.991   35.763  -79.374   23.348 -151.376   15.822  -48.436
379   19.308  168.120   53.279   92.729  -22.443  -95.486   36.226 -142.255   -4.638  -36.490
380   62.459 -166.400   67.875 -139.977   84.958  -89.644   23.618 -154.920  -11.579  -55.188
381   67.033 -173.728   49.912 -120.456   69.042  -97.411   29.207  178.174   20.479   23.990
382   63.050 -166.126   84.312  102.673   47.790 -113.297   46.879 -164.551    8.032   -1.712
383   31.100 -174.542   46.148  155.790   51.161  -93.854   38.556  166.723  -16.202  -43.874
384   43.190  173.562  177.729 -159.188   97.274  -92.767   44.521 -158.909    8.299  -51.368
385   56.982  174.991   64.069   51.298  179.303  -94.724   16.898 -171.613    6.124  -58.870
386   45.649  177.581   63.589  -82.958  -30.333 -112.232   56.656  151.844    6.287   16.240
387   52.078 -172.413   57.549   22.034   67.687  -88.333   27.858 -170.320   15.320  -66.873
388   37.054 -177.839   61.584   99.253 -170.699 -109.705   54.180  168.410    7.686   21.339
389   65.385 -171.499   76.621  -66.847  170.370  -97.162   43.014  178.841   -4.615  -12.904
390   50.089  177.058   48.754   73.509   62.569  -82.599   31.734  158.399    0.726  -13.649
391   41.540 -174.569   49.465   80.839  -43.661  -89.195   32.359  172.895   -7.790  -55.713
392   41.645 -178.395   47.642  -77.502  -73.585  -98.303   42.136  170.467   -5.347  -57.881
393   61.157 -173.114   67.640  178.885 -164.966  -92.863   34.062 -176.111   -8.210  -75.241
394   25.117  165.597   60.083  -73.787   27.348  -83.582   19.678 -167.676    8.156  -52.837
395   63.576  173.394  150.365 -169.247   71.683  -76.187    1.330 -141.930   -7.661  -68.243
396   37.098  179.103   54.236  -76.678   72.299  -79.595   32.498 -177.469   -5.344  -48.829
397   45.151  177.132   58.263   63.604   58.828  -84.801   22.885 -170.159  -12.791  -31.026
398   52.823 -170.176   56.874 -150.494 -165.658  -93.376   34.762  169.018  -15.358  -56.885
399   50.493 -176.595   67.450  152.221   59.459  -75.055    2.355 -163.906    7.507  -48.071
400   43.221 -171.598   60.805   58.081   55.822  -90.157   31.364 -158.872   -1.422  -71.542
401   69.786 -178.539   46.010   10.683  -39.331  -73.858   19.722  154.435   -2.063  -26.698
402   56.345  176.894   43.881   44.314  169.192  -87.560   19.339  167.967   -3.162  -15.173
403   53.007 -158.220   55.393   52.079   45.784  -85.719   30.569 -146.207    4.131  -25.440
404   35.530  173.047   37.370  -79.769   36.168 -101.001   24.096 -167.499    2.545    7.249
405   49.874 -171.999   67.912 -139.068   85.353  -69.222   -8.502    0.202 -141.978   -8.028
406   32.117 -179.507   62.870  -68.202   74.061  -89.113   23.586  148.049   -6.121  -18.391
407   66.932  157.132   60.151 -152.162   83.024  -88.134   22.950  173.143  -11.079  -49.021
408   52.684 -170.266   54.412  -70.425   75.115 -100.396   23.564  157.385   14.167  -41.175
409   65.341 -168.276   55.148  -42.480   58.089  -86.133   22.072 -156.976   19.134  -42.277
410   40.647  176.892   51.850 -141.485   80.937  -73.621   -5.855 -176.026   -9.354  -53.327
411   68.948 -175.296   69.760 -175.761   53.895  -80.997   30.277  171.233   12.298  -67.981
412   54.531 -175.570   58.656   40.560  -39.019  -70.517   14.644 -179.937   -5.562  -28.027
413   36.123 -179.961   45.633   62.821  -68.233 -101.129   32.894  166.196  -24.556  -54.644
414   42.406 -174.331   62.519   28.137   67.943  -78.928   19.084 -125.911    0.225  -34.382
415   53.209 -160.943   12.815 -158.631   81.131  -95.828   55.743  143.045   14.307  -70.467
416   40.531 -164.512   67.106  -68.199  173.680  -81.031   47.549  177.164  -25.697  -65.032
417   50.915 -177.214   41.449   34.406  -20.641  -89.548   31.070  159.393  -16.461  -59.098
418   34.548  177.190   57.246 -147.403   79.562  -83.930   21.429  158.747   17.422  -49.268
419   58.363 -168.973   60.118   48.108  -59.404  -85.429   33.180 -158.692  -11.862  -52.703
420   39.106 -167.391   56.593  -10.410   75.905  -89.321   31.068  133.763   -9.736  -71.695
421   45.635  178.041   56.411    1.656 -156.121 -109.714   34.857 -120.416    1.301   -5.088
422   57.216 -171.426   81.882  -54.595 -159.119  -99.986   29.135  155.225    5.363   -5.652
423   49.760  179.180   75.542  -23.670  -45.360  -89.501   23.476  169.002  -23.801  -11.586
424   78.056  173.511   50.633  -57.980 -164.599 -100.660   34.620 -174.679   -2.227  -10.280
425   51.217 -171.311   57.059  -32.844  -18.334 -101.882   49.148 -173.009  -28.697   -2.497
426   65.140 -151.375  139.822 -172.302   65.242  -99.409   47.722  172.124  -17.934  -13.722
427   65.327  172.150   44.905   30.159  -73.937  -97.397   15.993 -175.028    1.842  -32.070
428   54.044 -172.682   64.410 -149.075   68.127  -90.866   43.715  162.590   -7.436  -25.474
429   44.947  179.396   84.042   68.227  -22.679  -89.628   11.726 -166.086    4.110   16.043
430   65.120  178.270   51.183  -95.618   78.313 -108.911   43.635 -149.384   -2.464    0.694
431   44.063 -172.957   76.825  -66.398 -164.623 -104.551   55.938  149.291    1.524  -22.784
432   58.306  179.496   62.305   55.105  -52.634 -111.588   60.227 -151.078   19.781   -9.466
433   50.803 -167.291   36.284   58.521  -32.987 -128.597   60.605 -147.949   -4.859  -18.238
434   57.873 -162.767   48.850  -28.112  -46.256 -124.364   63.652 -169.263   14.121  -17.614
435   67.403 -159.456   55.308   60.610  -32.563 -104.860   64.914 -171.035  -27.470  -36.778
436   40.353 -179.430   69.697  -51.851  -62.670  -99.028   51.782  171.099    1.212  -29.725
437   54.858  178.988   55.172   40.987  -38.081 -119.575   57.523  177.354  -26.935   -9.683
438   61.076 -167.832   87.741  169.573   74.502 -122.036   39.853 -179.939    3.820    0.809
439   61.590 -171.379   71.364  -41.152  -46.205 -109.800   52.387  -22.952  -26.562  -13.215
440   60.023 -178.578   56.174  178.817   62.294  -93.962   28.019 -161.920   -0.594   13.621
441   51.277 -168.279   50.892  176.667   58.186 -124.877   64.336  164.582   -1.067   -5.383
442   52.594 -163.929   66.538   24.090   37.480 -126.138   60.487 -139.687    3.032   13.907
443   51.879 -167.857   39.919  167.843   61.404 -114.065   73.774 -130.354    3.395  -24.837
444   41.734 -179.239   58.391   27.497   62.227 -121.091   68.765  168.726   17.180  -13.721
445   47.734  175.526   65.690  -63.377   65.246  -99.152   28.073 -179.561  -15.684   -3.489
446   57.683 -173.399   59.935  -83.539 -144.438 -117.871   35.397  152.507  -12.061    6.616
447   52.437 -179.221   30.767  -51.539  -40.141 -106.281   24.001 -172.123    8.015   20.655
448   43.833  171.964   68.463   40.553  -36.559 -108.619   30.685 -160.950   25.610   -9.712
449   55.072  177.116   48.461  170.458   61.275 -102.151   37.759  169.384   -6.907   -5.834
450   45.359  176.872   66.913   52.545   56.345 -102.829   53.840 -139.472   -0.231  -30.892
451   35.261  174.182   76.117   13.417  -41.389  -93.700   33.045  158.729  -12.633   -6.116
452   62.088 -176.203   63.451  -83.843   55.191 -122.964   47.443  163.815   -8.666   -2.447
453   40.355  174.908   72.789 -168.720  177.297  -85.823   32.764  161.932   16.027   -8.961
454   45.371 -160.702   52.909  -78.127  174.289 -107.500   43.474  166.167  -20.396   23.873
455   53.411 -163.226   72.410 -163.593   64.167 -118.066   45.733  161.834  -41.904   24.028
456   56.202 -172.044   69.199   34.497  -93.280 -121.092   49.865 -177.345   12.049   12.451
457   52.506 -174.379   66.218   56.329  -35.329 -112.227   42.683 -160.429   13.281   13.046
458   43.338 -164.406   42.201   45.835   -1.441 -106.399   79.640  175.971   -0.181  -15.720
459   32.476  170.254   63.992   31.599   32.878 -112.037   50.519 -175.950   25.538   22.559
460   69.396  176.879   86.066 -156.125   41.778  -95.039   20.485  -34.665  -44.767    4.026
461   36.633 -165.747   48.367  -52.932   31.456 -102.754   67.349 -167.732  -10.438    1.330
462   51.302 -161.235   64.067  -77.668  -55.879 -121.873   53.521 -157.249   -1.896   -6.368
463   53.402 -166.664   77.570 -150.189 -159.530 -108.221   40.147  173.051    0.810   17.415
464   54.606 -169.722   37.246   52.611 -156.898 -103.015   32.904  152.615  -12.913    1.306
465   55.826 -152.873   52.409   33.786  -16.156 -122.514   70.007 -166.961   -4.373  -23.544
466   32.306  176.043   63.457   36.327   61.002 -126.755   73.115 -178.473    1.565  -29.080
467   40.202  169.907   69.241  -70.859   59.167 -115.041   29.971  175.057    4.980   -0.128
468   57.867 -176.503   63.657   53.234   86.759 -105.942   23.703  174.544    0.769  -22.267
469   64.711 -177.219   38.163   65.696  -53.174 -104.136   63.539  170.076   -8.376  -20.142
470   49.072  178.652   52.319 -122.670   69.411 -110.018   64.509  164.809   11.780  -22.185
471   47.037 -173.785   48.752   42.460    3.900 -127.115   81.297 -158.649  -11.417  -16.234
472   42.281 -163.853   40.818   59.133 -168.660 -111.260   43.308 -177.447   10.009   -5.887
473   50.338 -173.511   72.761  -65.148   53.222 -101.429   55.602  152.215   -2.064  -10.217
474   35.807 -177.514   71.729   32.627  -52.685  -92.267   47.484 -177.688   -2.665  -28.172
475   69.726  177.087   56.748  -75.490  179.640 -108.687   46.833  144.433   -2.560  -37.642
476   50.992 -171.430   58.120   36.903  -59.331 -119.600   77.095 -144.944   -3.038  -13.257
477   57.333 -172.715   65.588   56.575  -74.890 -123.339   63.221  179.805    6.913   34.239
478   68.760 -172.646   57.874  -48.550   48.460 -119.555   66.715  161.944    6.451  -19.610
479   65.276  166.762   39.738   56.710  -41.638  -91.150   21.833  172.859  -12.120   -2.754
480   39.614 -176.248   80.875   53.055  -43.800  -95.035   40.144  168.506    9.711   -9.951
481   59.935 -168.548   45.223   68.313    6.693 -104.895   42.816  163.382   -1.138  -12.659
482   28.759  177.234   56.715  160.411 -173.771  -93.074   48.054  173.678  -17.298  -22.295
483   71.401 -170.665   56.527  -40.653 -160.941 -100.330   30.760 -147.646  -22.834   -4.297
484   42.168  172.188   49.155   62.951 -174.715 -125.165   60.934  114.986  -17.444   -5.293
485   68.678 -165.437   67.197  -13.593 -145.467 -105.268   44.340 -167.051  -52.030    1.348
486   35.596  174.710   68.498   71.965 -169.943  -88.623   15.990  158.842    0.300  -23.028
487   61.440 -179.264   39.886   51.824   41.837 -100.808   28.404  168.538   -0.819   17.961
488   53.357 -175.683   46.677   81.129  -55.978 -118.828   51.479 -163.911   -5.457   15.306
489   44.385  160.120   54.661  172.173   60.822  -95.908   32.447 -153.976   -1.907   -2.879
490   27.825  174.908   62.742  158.793   76.737 -112.605   43.979  150.745   -7.457  -20.788
491   64.938 -179.088   48.905   28.770  -17.789 -113.374   46.530  153.872   -2.203    4.590
492   65.557 -173.311   48.502   32.686   59.549  -94.036   24.136  164.184  -19.563   -2.295
493   42.644 -177.377   58.304   55.896   32.818 -102.544   33.876  175.561  -13.060   -2.779
494   48.106 -169.824   59.751  -49.356  -31.398  -98.457   53.924  160.724    1.139  -34.483
495   72.301 -174.580   66.539 -174.751 -174.115  -97.619   28.984 -166.067    8.857   28.786
496   71.221 -173.677   75.869 -175.559   35.434  -85.498   -0.153 -152.728  -12.939   25.568
497   62.899 -177.744   76.015  167.119   45.807 -119.163   63.207  151.796   19.849    4.411
498   48.310  168.919   60.067   32.706   59.449  -98.033   46.123  153.381    2.273   -9.108
499   62.897 -167.530   46.140  -68.599 -160.826 -117.773   30.727  -12.939  169.949   25.799
500   45.127  175.573  147.954  162.254 -176.025  -85.967   12.500   16.732 -145.378   10.614
501   53.563  179.249  -82.809   47.535  162.323 -121.228   58.168  -14.268 -152.270   24.458
502   67.567 -175.464   42.134   39.808  -71.365  -94.865   43.472  154.529    5.039  -33.826
503   45.591 -172.892   61.235   38.379   30.655 -111.468   51.623 -134.412  -10.319  -14.499
504   54.383 -166.116   46.432  -54.077 -172.100  -96.444   29.526  178.142  -17.132   23.039
505   39.556  179.759   49.491   44.526  -23.398 -101.833   40.085  138.240  -10.367   -1.260
506   60.119 -177.527   81.386 -123.969   60.720 -108.631   31.267   13.593 -163.982   13.483
507   55.804 -173.846   72.338   67.331   69.055 -111.114   32.253   -0.199 -172.955   14.276
508   40.549  164.725   54.585    5.616   46.176 -106.036   47.800  -26.942  -58.549  -30.080
509   34.091 -173.346   81.223 -123.665   92.742 -109.709   50.152  172.970   11.676    7.265
510   40.037 -176.493   55.228   33.292   29.741  -99.795   43.236 -150.573    6.587  -32.723
511   60.278  179.766   66.972   68.572  -67.400 -105.732   50.095  169.378   10.671  -33.176
512   41.070 -170.881   50.514   76.515   24.487 -110.477   65.846  175.087    6.056    2.933
513   73.431 -169.724   64.745   51.268  -48.422  -88.009   19.929  173.818    9.648  -38.750
514   40.824 -173.322   51.551  -45.407   66.725 -113.075   36.591 -162.373    5.054   -9.899
515   44.563  171.471   54.958   51.596  -46.359  -94.307   42.373  158.913   -9.296  -23.639
516   54.357 -175.373   62.904   40.940 -172.632  -92.789   22.191 -167.513  -13.266  -27.336
517   63.943 -171.337   58.153   56.205   55.885 -101.518   51.760  168.088    6.957  -36.629
518   48.007  171.957   85.140 -145.215   46.886  -92.004   21.644 -164.580  -25.568   11.589
519   63.302  177.970   44.857   12.967   57.613  -97.890   22.753 -179.377   -9.583  -13.706
520   31.385  179.736   44.046  -62.554   42.795 -104.861   52.788  177.165    1.927   14.212
521   64.610 -172.875   50.810 -156.758   69.996 -110.845   36.787 -167.115  -11.263  -14.153
522   46.030  158.310   68.364  -56.974 -168.370  -90.704    9.108  171.353   -2.100   -1.080
523   59.176 -176.949   55.584  -45.220  -28.081  -95.930   32.253 -179.726   16.235  -46.385
524   41.791 -179.275   54.798  -58.520 -121.979 -111.421   55.044 -172.169   16.209  -11.438
525   56.268 -175.163   61.821   46.967   64.194 -105.941   38.392  161.348  -13.289  -33.130
526   49.545  172.756   59.748   47.597   37.981  -92.997   14.229 -170.244  -12.978    8.499
527   55.798 -172.844   39.283   28.890  -59.891  -97.502   19.139  168.493    4.358   30.199
528   58.941 -167.281   38.402   45.738 -128.233  -96.726   21.400 -159.039  -14.297    9.394
529   62.408 -171.169   66.176   33.775 -137.493 -100.024   45.217  166.005  -15.641  -14.189
530   67.965  172.208   49.582   57.491 -179.576  -99.104   24.813 -163.698  -19.175  -16.769
531   44.890 -178.485   76.141 -107.257 -122.890 -106.122   45.043  163.218   -0.386  -12.479
532   62.800 -165.408   56.520 -157.915 -167.139 -115.556   34.188  164.762  -10.116  -15.430
533   57.015 -158.411   50.395  -62.186 -107.438 -117.211   47.384 -167.444  -15.021   -9.960
534   62.205  174.038   69.158   34.614 -142.785 -117.179   51.366 -144.789  -22.235  -30.273
535   54.268  179.195   83.870 -176.057 -179.670 -100.819   27.883   -4.608 -145.972   -2.192
536   59.185 -158.659   60.058   76.276  -50.438 -113.529   36.548    5.026  -20.446  -21.294
537   49.147 -172.981   58.914  -30.529 -162.654  -93.728   20.678 -150.111  -13.613  -33.680
538   53.430  179.186   56.829   56.084  -65.757 -125.951   58.940  166.987  -14.799  -13.810
539   66.926 -179.262  133.301  -69.865  -89.954 -105.334   39.083  138.615   -4.319  -23.041
540   69.609 -171.356   59.221 -154.357 -142.627 -123.231   57.165  158.461   13.617  -24.833
541   59.351 -170.412   47.178   44.907 -153.290  -92.274   40.324 -161.350   -4.545  -35.186
542   46.306  178.336   58.843   47.304 -107.825 -126.116   52.364  138.387    9.097  -24.168
543   52.338  176.918   28.099   52.208  -62.938 -112.213   62.980 -168.411    2.236  -31.505
544   55.726 -178.750   45.647   59.998  -21.838  -93.573   24.848  140.392  -18.543  -24.927
545   55.407  166.935   65.147 -167.498   63.669  -77.047   27.359  176.912   28.877  -23.583
546   45.800 -175.772   46.381 -141.858   69.834 -105.992   29.975 -163.148  -17.237    0.771
547   67.279 -173.250   68.503   53.389   50.327 -132.742   49.369  176.164   -9.193  -21.165
548   69.316 -178.797   51.434   37.119   77.185 -102.025   43.085  140.086   -1.707  -41.708
549   53.257 -167.231   51.546  -53.773  -21.156  -93.191   34.156  167.051    1.963  -41.308
550   44.893 -178.013   61.913  -68.125   45.955 -101.211   54.631  167.668   -0.738  -10.209
551   60.334 -170.325   61.984   55.369  -25.257 -110.687   35.540  174.613   -8.194  -14.009
552   58.770 -178.697   58.906   32.340  -35.634 -114.232   47.032  176.625  -17.948    6.238
553   36.169  178.081   55.611   40.179  -47.120 -102.780   47.094  122.598  -17.370  -35.415
554   43.139 -169.761   71.747  -93.111   72.063 -116.023   51.673  171.727  -10.093    5.718
555   58.178 -150.022   56.890  -50.078  -49.200 -119.844   77.337 -149.476   32.432    3.919
556   50.769 -165.169   83.256 -134.273   50.461  -99.539   41.340 -177.622    2.002   -3.299
557   43.883  166.025   51.216 -165.604  170.465  -82.902   18.491   54.635   -8.137   -9.475
558   68.349 -172.935   71.533 -140.471 -177.394 -122.664   64.446   46.426  -14.752  -19.483
559   44.790  176.085   67.373 -163.451 -163.218 -113.540   51.470  163.885   -6.317  -24.438
560   51.776 -156.394   46.131  -57.411   66.530 -120.883   62.657 -171.323   13.388    3.703
561   52.857 -172.309   60.994 -160.596 -158.041 -119.345   34.606  -10.093  -53.649  -19.433
562   69.637 -178.819   58.368   57.284   64.338 -108.483   30.748  157.182   -6.184  -21.338
563   62.837 -175.633   90.515  -46.965   68.880 -112.629   49.515  149.706   -2.822  -15.854
564   54.605 -178.371   68.793   -2.471  -48.308 -119.401   60.896  160.509  -20.835   -4.285
565   77.239 -172.521   58.319   42.909 -102.047 -116.778   47.313 -166.028    7.422    7.495
566   53.766 -174.729   58.679  -65.939    9.317 -113.035   36.488  179.408    1.055   22.379
567   42.364  170.924   51.342  -12.514  -64.308 -118.417   51.680  169.523    6.843  -16.691
568   52.246  171.437   54.150  -48.702 -150.368 -113.437   50.124  171.038  -10.151    4.946
569   64.229 -166.569   65.063 -164.026 -156.787 -115.111   59.547  171.332   11.846  -27.601
570   49.688 -166.394   56.337   23.531  -97.411  -95.619   50.515  167.088  -10.252   17.372
571   74.796 -174.508   90.982  -65.868   49.106  -97.244   34.526  167.474  -12.150   -6.781
572   40.315  179.528   51.294  -37.395  -79.900 -100.993   39.767 -178.724  -13.944  -22.766
573   42.009  168.393   61.143   47.358  -24.788 -100.492   32.566  154.691   -3.542   12.714
574   58.088  175.597   47.171 -168.043 -151.879 -117.927   37.532  170.667   -8.791    9.201
575   45.422 -178.568   70.574  -10.032   53.598  -99.803   37.416  119.497   -2.710   -4.740
576   50.987  176.969   52.464  -81.619   46.462 -124.817   66.905  172.560   16.351    4.668
577   52.815 -173.566   54.364  -62.108   64.743 -124.622   55.209  171.145    0.453    9.194
578   54.884 -168.184   69.324  -24.839   77.962 -111.025   51.666  170.299   -2.044   20.761
579   65.445 -172.564   63.467  -53.277   57.148  -95.655   33.238  175.437    4.978    6.023
580   57.377 -161.399   69.028  -34.655   53.595 -106.599   50.672   -0.254   -8.356   18.615
581   52.225 -173.637   53.421  -18.056   61.342  -98.026   41.043  172.288   15.100  -19.632
582   52.895 -162.392   50.427   44.762  -33.645 -113.675   83.779 -169.168   15.800  -30.664
583   51.465 -176.410   54.292  -51.235  -68.242 -113.651   86.751 -163.975   -3.620   -8.325
584   67.461 -164.817   36.270 -139.092   67.649 -103.702   38.489 -174.707    2.972  -16.152
585   31.682 -165.702   38.667   23.326  -21.381 -106.908   72.282  164.546   -6.881  -20.977
586   52.794 -168.699   59.756   53.558   22.066 -115.197   60.637 -163.227   -5.214  -16.382
587   55.456 -179.270   54.384  -41.414 -178.248 -106.748   45.579  176.604   -2.515  -27.174
588   52.074 -178.327   48.861   29.454   -6.721 -131.642   56.819  179.051   -5.687    1.848
589   39.029  170.502   74.378  -58.365  -37.882  -76.131   13.391  160.917  -14.036   20.220
590   50.299 -177.538   87.528   -7.402   65.802  -90.361   23.490 -168.822  -16.223   20.725
591   35.095 -166.571  163.649  -68.274  -49.901 -121.906   62.574  177.180   -5.152  -24.969
592   51.564 -169.756   59.280   29.215  -78.996 -105.275   46.148  172.906   19.269    9.441
593   43.653  170.471   54.833  -90.624   13.999 -108.230   29.967 -177.452  -11.445   -2.826
594   50.368 -170.381   64.381   32.649    6.907  -97.135   18.206 -173.863  -20.940   31.222
595   59.823  164.958   64.922  -76.123   72.668  -96.754   19.203  177.215   -7.057    2.057
596   44.573  171.522   53.493  177.744 -143.643 -102.274   35.799 -169.280  -10.010    9.797
597   72.511 -168.287   62.836   85.548  -41.981 -122.021   54.470  156.852   10.657    3.591
598   43.660  178.891   69.397   14.656   35.185 -124.110   77.097 -173.546   -2.138  -10.815
599   41.583  165.009   76.901 -153.279   70.163 -114.719   52.214  159.964    1.794   -6.902
600   54.111 -167.908  156.362 -170.728  -56.151 -111.598   71.252  171.432  -30.522    2.431
601   49.706  174.465   49.250   42.552  -57.287  -84.572   36.425  172.146   -2.519  -10.560
602   41.550 -167.747   64.997   21.322   51.150 -102.278   44.532  157.888  -28.539    2.118
603   56.155 -170.488   35.020   15.745  -62.527 -107.071   52.348  172.252    1.466   -2.905
604   42.265 -174.680   39.612 -138.378   63.316 -104.126   50.399  149.898   -9.104    3.338
605   31.139  171.061   48.813   14.418    0.806 -116.387   66.574  167.323   -5.999    1.635
606   42.766 -174.859   61.043 -175.415 -154.024  -88.929   13.129  163.492    8.505    9.990
607   45.776 -178.776  104.756 -178.757  171.698 -106.109   37.387  145.794  -22.574   18.593
608   36.083 -176.998   52.678 -154.345 -179.456 -121.184   45.097  156.298   -6.318    9.740
609   60.006 -172.039   63.352  147.767 -160.132  -93.957   19.106 -159.821  -20.832    7.912
610   41.697 -165.648   46.227   32.851  -41.409  -95.340   32.044  176.131  -18.206    1.944
611   55.400 -169.706   70.333   34.605  -45.005 -107.776   51.819 -179.758  -37.256   22.413
612   53.499 -179.761   44.867  -33.048   55.284 -118.772   61.969 -173.668   -6.313   -7.999
613   47.699 -172.188   65.254  -52.258  -38.579 -116.157   70.944  174.525    6.640    9.168
614   27.315 -164.305   55.978  -63.565  -29.520 -130.879   77.591 -156.569   -8.285  -17.084
615   57.859  168.507   63.061  -66.975 -123.727 -110.545   41.545 -160.954    6.144   -9.947
616   56.034  178.459   66.270   36.138  175.672  -98.113   23.185 -141.549   10.352   22.204
617   64.825 -171.690   52.159  -35.958   -8.181 -110.126   32.571  172.016   -4.150   11.669
618   47.310  175.447   73.368  -80.577  -34.506 -118.610   48.915  177.527   -1.498   18.537
619   44.254 -177.326   44.965   41.108 -154.037 -103.906   27.313 -162.111    0.847    9.465
620   40.130 -170.065   60.414  -45.346  -31.833 -104.924   46.270 -176.629  -15.421   11.756
621   69.647  175.937   57.446 -157.900   58.752 -128.758   67.840  168.253   15.310   18.004
622   33.806  175.880   60.166 -152.249  174.668  -91.223   24.375  165.322  -13.600   18.444
623   44.934 -178.892   41.549  -40.602   46.268 -111.889   44.645 -128.084  -17.944    1.261
624   54.617  177.419   66.578  -30.528  -47.966 -102.074   44.417  172.607    0.861  -16.269
625   67.989 -164.639   65.058   59.476  -74.165 -112.493   52.462 -168.750    0.360   34.538
626   55.670 -165.484   79.380  -70.887  -59.430 -112.962   72.191 -148.549    3.657    0.872
627   42.588 -172.725   44.867  -88.613  -59.622 -114.536   78.938  175.839   -9.388   10.212
628   51.874 -167.180   66.758 -108.951  -65.327 -108.411   53.836 -135.911   -3.588   10.354
629   66.196  165.375   79.671  178.245 -166.044  -97.151   38.042  172.063  -11.973   -0.491
630   40.370 -167.409   53.895  -57.531   55.866 -114.522   44.907  176.295   23.243   -0.325
631   43.614 -170.453   63.608 -131.690 -169.166 -132.437   60.733  -30.710  -39.581   -7.047
632   63.919  164.063   56.625   24.938   40.420 -107.798   29.839  179.482   10.853   20.648
633   70.471 -169.301   53.459  -54.307   67.951 -112.116   56.670 -170.114   29.212  -20.205
634   38.270 -178.844   79.778  -25.520 -151.843 -112.679   53.425  171.556    3.468   -2.352
635   40.119  159.574   42.143   35.938  -67.172 -115.808   64.371  169.290   10.473  -10.240
636   56.991  170.507   59.192   38.856   64.738 -102.972   38.409  173.328  -12.277    8.763
637   33.343  178.161   52.461   45.466  -38.156 -111.707   61.124  146.774   -7.887   28.577
638   52.100 -178.225   57.167  -58.320 -148.048  -98.592   43.746  166.974    3.748    7.517
639   40.140 -172.710   74.359 -142.440 -167.497 -106.378   45.497  173.433   -9.997  -27.662
640   40.941  175.079   47.096   22.620   39.009 -102.240   53.176 -125.141    7.047   -5.809
641   63.433 -165.864   76.391  -65.225  -24.611 -117.563   75.573  174.897  -16.661  -11.399
642   42.500  171.930   60.821  -45.736  -65.656 -124.934   70.639 -161.282   -3.682   -5.699
643   77.591 -166.906   54.333  -56.030  152.949 -137.134   76.770  -35.859  -35.947   -8.917
644   37.339 -171.218   59.190   33.635 -174.169 -108.140   62.812   -1.509 -161.177   -3.497
645   48.480 -175.004   44.079 -101.332  -14.240 -112.852   45.962 -169.822  -17.388    0.592
646   49.106 -178.445   37.962  -74.922  -44.273 -116.600   42.427  178.798    1.049  -18.743
647   46.097 -177.362   74.842  -83.565  108.136 -108.389   34.410  149.777    8.981  -36.350
648   42.512  175.592   52.084  -53.670  -92.382 -125.137   66.528 -144.160    7.446  -18.471
649   59.534 -177.878   70.266  -19.787  -46.122 -118.055   71.134 -177.065  -30.683  -29.044
650   49.289 -171.509   49.193   39.027  -32.197 -107.027   39.826  169.222  -15.342   21.153
651   48.845  171.586   52.610  -61.361    0.821  -99.884   27.459   56.422   -4.570    5.147
652   55.347 -176.854   84.992   45.946  173.191 -116.986   61.519   -5.723  -23.789   33.000
653   43.713 -171.767   58.923  -54.303 -170.168 -122.611   55.066  142.159   -6.960  -14.237
654   47.274 -171.414   54.802  -43.020 -152.485  -89.017   30.866   -3.337  -45.329  -20.121
655   47.797  168.538   49.395  -56.678   38.095 -110.878   33.417  141.413   -5.530    2.957
656   43.555  170.591   62.927 -160.064   62.920 -127.895   57.581  153.108   -3.750  -13.345
657   37.784 -167.032   34.846  -40.172   57.902 -117.465   69.102 -167.735   -3.299    0.248
658   48.301  173.174   83.674  -53.447   45.967 -127.718   48.022  145.848  -15.717   17.108
659   50.926 -168.655   50.609   11.856 -165.978 -108.926   64.139   -4.902  -36.341    9.513
660   61.004 -170.039   51.633   60.547  -45.697 -111.690   40.032  172.369  -17.904   28.580
661   49.228 -169.265   65.568 -115.834   10.835 -105.390   32.635 -177.414   -7.401    5.903
662   49.855 -163.981   48.223  -29.165  -18.117 -109.302   54.356  173.632  -15.559   -2.968
663   32.451 -174.321   53.799  -36.404  -36.677 -122.313   69.136 -159.104   -7.423    9.861
664   60.345  172.358   47.232 -176.625  176.637  -91.264   21.811  168.103   -7.923  -14.398
665   72.445 -176.548   55.421   88.832   68.566 -112.415   49.815 -166.022    6.891   -9.503
666   50.317 -176.400   73.077 -153.174   58.787 -110.594   48.073  166.181    4.496   -7.272
667   56.064 -170.955   47.797   21.989   25.337 -111.153   53.417  164.402   -8.645  -18.037
668   34.975 -168.528   49.158   36.108  -40.611 -128.418   84.036 -147.010    1.300   -7.314
669   34.534  170.688   52.983   77.807  -37.724  -97.062   29.974  144.042   -7.508  -21.874
670   43.398 -177.043   55.142  -90.255 -159.386 -102.830   27.103 -170.831   -8.664   -8.351
671   52.365 -175.664   72.665 -138.006 -145.080  -90.295   19.387   -4.670 -166.676   10.761
672   40.989 -171.030   79.925  -57.659   59.162 -124.232   50.771  143.685   -7.999   13.299
673   59.028  175.603   51.693 -154.286  147.591 -101.350   42.820 -175.070    3.499   30.308
674   39.958  177.688   55.339   16.967   34.638 -119.242   42.678 -164.282  -16.534   10.645
675   84.419 -162.947   68.374  -80.590  -25.873  -98.798   22.011   20.746 -172.106    3.468
676   63.997 -160.221   57.669 -161.304 -155.744 -130.836   58.859  169.365  -32.504    5.783
677   52.208  178.093   76.567  159.728  -84.921 -114.401   53.790  179.163  -16.169   38.794
678   37.733 -177.801   68.579    7.976   54.482 -114.383   59.302 -143.957    7.243   16.776
679   43.365  174.822   82.536  -47.581   54.835 -112.837   37.638  154.604    5.320   -4.937
680   60.568 -168.847   49.091 -168.747   63.383 -121.882   68.488 -167.354  -20.417  -25.800
681   38.710  176.634   55.145  -58.455  -53.414 -121.314   65.770  166.622   11.354  -19.791
682   58.988  177.204   63.787  -42.326  -50.901 -128.167   52.782 -159.396   -0.891   12.859
683   37.477  173.274   50.562  -68.585  -81.599 -118.893   65.487 -162.947   13.458  -20.481
684   54.521  176.577   57.466   49.127  154.256 -120.250   69.382   31.892   -1.184    4.792
685   65.757  173.386   90.289    7.531   49.460 -117.946   61.205 -176.211  -19.801  -24.455
686   37.602 -170.857   50.444   79.440 -103.260 -113.433   55.136  143.310  -16.617  -15.974
687   45.729 -171.194   42.708 -152.626   55.112 -132.955   59.872  171.519  -45.182   16.754
688   49.248 -173.563   69.529   33.545  -70.774 -106.549   51.696 -176.181   15.238  -18.621
689   47.620  172.994   65.721   23.483   77.431 -102.755   31.381 -176.844   12.501  -24.659
690   56.188 -166.663   56.635   39.419 -104.713 -101.382   53.592  175.157    3.484  -23.953
691   58.663  165.724   58.843 -177.732 -164.380 -103.385   27.036 -169.380  -18.497   29.315
692   45.217 -178.390   68.211   58.940 -144.615 -109.803   35.249  160.940   -0.718    0.514
693   40.378  169.156   64.368   22.689   95.193 -106.836   47.857  141.508   -1.290   -4.489
694   32.539  173.960   59.053   75.431  177.881 -109.680   48.811   14.090  -42.640   14.490
695   44.639  179.076   52.378   44.734  -73.427 -137.041   81.598 -170.388   11.405   18.509
696   52.197  179.848   55.914   45.965  -64.278 -110.965   62.336 -179.832  -11.403  -10.245
697   59.939  179.541   58.049 -155.985   51.996 -109.402   36.459  168.926   -1.032   -3.738
698   42.973 -170.737   51.045   33.244  -26.932 -113.180   53.505 -164.905    8.924   -1.215
699   58.652 -177.993   77.673  -79.459   32.583 -113.165   51.470 -140.673    5.602   -9.110
700   54.006  170.964   63.880   32.902   30.440 -103.468   38.652 -160.651    4.898  -11.091
701   57.348  177.688   41.885   48.599  -57.058 -116.676   43.312 -170.460   -3.797  -19.059
702   28.763 -174.791   61.582  158.496  -68.718 -115.012   80.003 -170.672  -30.961  -34.833
703   39.865 -177.709   67.552  -64.705   46.348 -113.052   56.282  160.827    2.752  -25.947
704   66.054 -166.094   76.037   54.453  -37.275 -109.939   36.062  172.479    4.625   12.988
705   56.202  178.919   64.608   39.610  -49.263 -102.140   45.632   20.331    4.718  -28.031
706   66.356  176.815   61.793   32.727  -51.386  -96.053   31.266  170.440  -15.016   54.530
707   41.887  179.516   65.232  -92.281   62.318 -104.307   32.997  168.401   -5.353  -30.863
708   39.388  175.885   59.193   48.124   43.545  -69.851    9.310  -98.429  -24.286  -50.323
709   58.099  173.365   80.670   64.025   64.293 -104.071   65.907  164.238  -29.378   18.156
710   44.872 -178.993   59.103   52.909 -147.581  -97.666   36.220 -168.605    9.333  -45.944
711   41.861  175.001   45.135   58.219 -161.668  -93.014   42.240  179.180    4.973  -43.637
712   55.243 -171.332   53.296  -54.995  -75.371 -100.027   33.757  157.231    0.014    6.968
713   45.987 -176.957   71.865  -20.433  -68.579 -105.427   39.786  165.587   24.288   -8.945
714   61.643 -174.015   59.660 -177.875  154.740 -133.777   63.518   -0.945  -10.544   -0.675
715   53.438 -165.857   62.399   50.660   81.906 -109.273   43.241  177.375  -12.536    5.165
716   45.611 -170.726   34.903   55.067  -38.447 -119.726   63.124 -149.535  -17.770   -0.293
717   62.509 -161.303   51.026  -69.685  -69.648 -114.014   44.918   14.556   -8.657   -9.562
718   45.867 -177.975   45.549   70.337   44.701 -114.871   59.491 -120.068  -13.140   13.381
719   51.343  176.813   62.097   66.048  -69.597 -103.252   51.131 -142.315    1.598  -13.225
720   27.540  175.080   48.786   22.263 -155.911 -100.721   45.066  -15.049 -159.270  -21.746
721   36.236  175.265   48.246   86.220 -164.897  -95.892   31.610   17.240 -170.404   -8.207
722   44.669 -171.673   46.314   35.265  -37.272 -114.476   55.502 -168.762    9.495  -31.850
723   69.419 -165.554   52.607   35.142   24.228  -81.348    1.746  171.084  -10.770   -6.628
724   46.306 -179.957   83.499  -79.938  -43.088 -114.116   50.062  159.343  -10.946  -20.394
725   51.643  161.039   55.734   41.053  -72.782  -95.513   30.099    3.078 -172.250   10.176
726   53.280  175.714   64.993   45.751  -54.517 -108.496   59.995   -7.480  164.231  -22.370
727   61.361 -169.033   58.301    2.812  -30.700 -112.021   44.178  132.270   -0.071   22.017
728   51.070 -164.839   48.508  -11.022 -163.719  -98.757   30.987 -168.938    4.479   38.392
729   52.741  167.699   51.461  -78.824   48.938  -91.053   23.050  162.503  -19.564   29.136
730   61.266  178.652   55.877   34.415  -51.119 -114.772   38.759 -150.072  -48.242    9.793
731   94.138  173.183   67.229   31.362 -134.433  -80.008   16.104   30.674 -171.804   41.954
732   70.979  166.359   54.005    6.975  174.600  -99.064   38.603 -168.325  -51.651   44.080
733   71.646 -176.885   65.425   57.049  -48.621 -104.328   39.865 -161.645   -8.684   40.430
734   46.327 -175.832   64.361 -153.517 -153.950 -109.340   52.014  165.048  -31.304   18.604
735   25.144  171.118   52.005   46.815 -143.085  -82.677   15.975  163.115  -29.900   49.700
736   53.524 -172.467   73.241    2.000  -44.515  -87.013   24.463   16.762 -157.449   25.706
737   67.936  176.904   72.945   61.005 -169.439  -89.248   24.321  -16.154 -121.086   36.698
738   54.419 -171.343   39.019   27.350    7.632 -100.115   48.390 -179.323    3.251   23.021
739   49.314 -175.533   52.197   61.109  -42.155 -108.977   44.557 -167.118   -3.596   -8.237
740   30.715 -173.013   44.297 -146.956 -138.146 -113.587   69.025  163.284    2.527    9.105
741   48.609  174.086   18.052   61.486  -44.996  -73.819   53.086 -174.977    9.182   44.668
742   34.691 -173.337 -118.998  163.332  172.722  -76.305   64.081  154.485    4.644   46.029
743   30.167  171.763   34.601 -151.790 -177.126  -98.529   34.826 -166.078  -19.236   22.392
744   65.562 -176.927   54.088  178.475   71.516 -114.585   58.853  150.412   -8.738   38.876
745   48.599 -177.384   59.899   42.946 -151.330 -100.606   29.616 -158.248    9.738   16.255
746   40.337 -177.786   34.225 -176.674 -168.577 -102.456   52.271 -164.441  -20.827   11.196
747   43.795  170.986   58.731   29.752 -102.101 -110.926   43.507  173.730   13.639   20.759
748   57.127 -177.767   46.911  -75.822  -16.956 -115.403   59.838 -164.942  -23.400   19.966
749   29.486 -168.316   58.447   33.377   65.386 -121.804   57.827  172.894  -11.619   29.592
750   42.733 -175.767   27.781  -42.203   77.559 -107.515   39.455  143.287   -0.264   24.606
751   41.096  172.776   51.710  -65.285   67.979  -89.115   10.999 -170.371    4.251   45.613
752   49.467 -157.801   55.880   57.587  -66.028 -108.665   42.745  179.042   24.223   27.792
753   59.177  177.745   46.410   48.486 -116.034 -128.797   53.879 -168.399    4.508    8.450
754   43.456  166.852   47.835   37.840   82.788 -103.494   50.392  146.553   -5.019    8.304
755   58.895 -158.615   93.230  153.108   67.310 -126.787   67.483 -176.582   32.054   36.974
756   54.788 -178.248   49.023   68.081   66.616 -133.770   65.438 -141.794    4.394  -56.826
757   50.856 -165.787   52.521   64.096  -50.177 -131.303   92.685 -151.033   -9.444  -82.981
758   55.577 -173.645   44.103 -147.367   73.562 -142.111   67.651  114.348   -4.801   30.613
759   47.535 -179.742   44.959 -177.610 -126.025 -117.795   68.233 -160.837   12.300   28.684
760   37.850 -171.008   26.909   81.783  -43.273 -107.365   55.108 -178.300  -20.537    5.235
761   59.443  170.772   57.618  -17.028  -33.540 -100.568   34.372  131.729   -3.645   27.905
762   55.540  177.318   59.542  -53.336  -12.327 -117.259   43.552  156.995  -14.824   35.156
763  141.850 -149.648   55.389  110.626  -41.177 -107.250   34.229  178.952  -11.391   15.894
764   58.505 -172.927   54.606  -70.177   51.042 -111.534   37.282  179.641    4.227  -11.855
765   50.729 -168.838   67.109  -67.326   79.763 -114.963   55.100 -174.984   -9.543   -8.989
766   64.664  172.247   60.654  -88.312   59.153 -114.430   43.780 -175.817   -6.275   22.406
767   53.053  167.516   66.515 -168.152   44.068 -129.123   54.521  163.865   -3.981   20.830
768   69.068 -173.787   46.348   -0.065   76.019 -133.536   50.163  176.529   -6.534  -18.649
769   65.816  170.044   49.066   32.225   86.859 -111.828   33.540  174.069  -16.139  -19.548
770   47.937 -172.871   60.950   34.551  -68.338 -127.721   65.631  136.048   -2.567   29.879
771   80.157 -164.775   74.563 -148.373 -170.871  -86.611   30.632 -145.114   -8.156  -20.732
772   74.174  171.523   48.458  126.401   38.896 -120.483   61.976  144.780   -4.458   -1.363
773   42.751  175.182   38.698 -168.475 -173.083 -105.509   37.288 -172.237  -20.892  170.779
774   69.858 -157.092   49.388  -37.214   43.398 -126.386   78.553 -166.520  -21.091 -156.986
775   34.655  175.789   64.550   36.501   66.744  -95.122   17.949  177.131   -5.313 -154.343
776   36.251  172.948   18.523 -163.620  163.642 -109.412   70.275  134.011   14.606  179.068
777   38.207  165.045   61.789   53.088  133.903 -111.841   56.952  157.225  -16.097 -144.925
778   43.961  166.285   77.497 -139.074   74.533 -114.352   37.787  -26.602  179.212 -129.869
779   66.248 -176.756   57.508 -131.972 -177.176 -134.117   49.300   20.455 -152.284 -159.936
780   33.095  175.084   60.817  -66.700   62.458 -100.076   27.819   19.255 -159.928 -144.853
781   60.925 -176.614   48.714  -44.372 -144.284 -112.823   27.646    4.961 -165.374 -152.352
782   51.848 -167.431   55.729  -68.442  158.950 -111.987   59.944   -9.948 -174.575 -172.116
783   53.753 -168.424   52.930 -123.131   47.331 -105.340   40.561 -179.992  -22.822 -148.058
784   47.223 -174.017   78.016   30.377   48.704  -96.586   30.537   -3.876 -178.887 -110.134
785   38.862 -171.700   41.567 -111.962 -173.064  -79.773   25.474    3.304  174.480 -162.632
786   40.251  174.627   47.929   37.894  -23.437 -114.342   24.764   38.946  177.794 -140.115
787   55.253 -177.934   75.378   42.815 -167.684 -116.331   51.435   13.143 -151.854 -150.964
788   44.387  160.902   47.609  -90.168  170.619 -125.315   57.012  -23.952 -160.097 -141.871
789   57.163 -157.373   52.265   87.097  163.386 -124.522   66.506   18.419 -161.896 -165.356
790   58.524  171.632   79.242   49.826  -64.308  -96.562   18.333   15.165 -176.515 -148.772
791   48.040  169.902   64.544  173.476 -153.573 -113.195   46.313   11.591  178.349 -144.278
792   58.131 -175.007   38.100 -179.342   64.135 -123.555   60.958  147.067    0.387 -160.646
793   54.300  170.821   53.844  -73.134 -127.442 -115.687   42.626  143.880  -12.487 -149.836
794   52.797  175.738   50.067 -137.723   58.476 -104.307   33.008  166.596    5.968  177.123
795   51.500 -167.920   27.159   72.189   26.797 -118.443   71.479 -158.006   -5.025 -156.813
796   35.975 -174.165   44.165  -56.271   55.845 -112.786   54.448 -165.131    1.146 -149.096
797   39.313 -170.392   65.671 -170.963   67.266 -108.658   31.232  177.472    9.163 -147.060
798   47.854  177.416   63.034  -93.447 -178.712 -119.390   63.063   38.300   -7.312 -153.794
799   55.034 -171.378   63.786   23.660  -45.900 -132.668   70.376 -165.348   -6.461 -149.103
800   74.210 -163.456   73.294  -52.703   54.672 -110.336   50.616 -167.028  -13.494 -152.540
801   40.570  176.309   62.032 -164.072  -92.844 -102.103   35.814  159.033   -0.350  170.988
802   39.017 -175.841   39.245 -135.099   56.238 -115.018   40.910 -175.886   20.723 -178.228
803   65.567 -171.213   57.500    8.184   49.794 -119.326   66.996 -145.487   16.346 -134.520
804   39.849  176.604   27.497   87.806  -51.887 -120.834   62.092 -154.794    2.055 -161.481
805   64.135 -169.129   47.356   74.881  151.006 -125.861   62.684   28.179 -169.679 -165.195
806   44.530 -175.777   59.731   51.540   63.409 -132.511   44.868   -4.125  174.389 -132.966
807   53.092  176.822   36.436  164.650   66.052 -107.777   32.219 -161.994  -14.340 -159.275
808   39.457 -178.395   53.393  -59.282  -67.091 -111.495   34.522  167.937  -15.322 -150.163
809   44.059  164.664   62.029   43.183   49.877 -120.909   26.889 -153.099   -4.426 -154.938
810   45.467 -176.030   57.228   34.765   39.654 -112.838   69.937 -167.232   18.772 -172.286
811   52.257  163.047   23.097   26.180   70.422 -104.394   28.984 -174.142   -7.097 -170.454
812   50.974  173.936   58.200   68.580  151.408  -97.064   49.355   -4.041 -152.068 -149.267
813   62.317 -175.443   55.811 -152.892   54.590 -136.308   63.342  -18.169 -167.033 -152.591
814   36.368  174.183   38.576  155.244  173.594 -107.466   33.390   -5.329 -176.187 -151.780
815   56.254 -170.028   41.693 -152.077 -162.000  -77.929   19.465    0.536 -144.458  139.645
816   89.914 -173.298   79.447 -143.167   74.108  -97.349   21.925    7.464  174.644 -134.172
817   52.266 -172.776   61.121 -119.816  175.099 -121.934   58.067  -11.902 -115.989 -132.906
818   59.079 -169.712   53.127  -18.609   86.387 -118.369   29.451    9.672 -165.713 -118.793
819   50.233  176.487   48.129 -156.805 -160.170 -135.265   68.096  -16.970  172.360 -166.986
820   54.478  175.125   39.842 -159.893   90.397 -113.975   35.704    0.255  178.297 -129.105
821   52.883 -160.431   61.097 -168.143   73.553 -128.474   65.532  150.676 -171.222 -156.540
822   68.171 -168.408   73.212 -165.375 -171.555  -96.886   45.052  170.230 -148.102 -155.018
823   55.060  176.017   54.685   54.890   56.426 -100.249   33.329  176.696    2.867 -143.053
824   53.786  177.831   62.457   52.909   40.906 -103.373   25.280 -174.981  -11.286 -141.539
825   41.554 -146.138   68.543   50.644  146.840 -118.765   78.297   64.668  169.473 -159.104
826   57.393 -171.040   45.601   12.186   49.355 -113.026   52.136  -42.893 -170.994 -165.135
827   51.756  176.797   46.820   66.539  178.399 -137.813   84.947    3.604 -171.318 -156.447
828   43.518 -173.358  119.408 -136.055  159.625 -121.055   69.091   -1.752 -178.234 -159.300
829   42.842 -167.474   28.312   40.060   -3.998 -108.314   48.759 -159.179   -2.743 -164.007
830   54.776  164.618   46.029  -72.697  165.423 -129.192   69.257    6.552  179.416  173.549
831   43.251  166.692   65.104  -61.051 -167.095 -136.746   54.067   23.022 -166.753 -167.394
832   46.487 -177.473   44.031   68.536   33.405 -115.067   31.735  178.955  -10.744 -133.636
833   50.839  178.216   52.832 -150.133   68.131 -125.034   61.797 -150.562    4.733  173.167
834   68.957 -176.108   69.388   74.997   52.389 -125.357   62.209  177.704   -7.707 -153.926
835   69.844 -169.781   75.005 -165.554   73.079 -143.405   58.973 -161.315   -8.779 -172.722
836   61.937  175.866   42.250 -160.036  173.545 -105.403   55.490  176.367   11.779 -167.312
837   20.966  159.629   56.491  -37.425   66.765 -142.086   72.837 -142.961   -7.426 -176.751
838   42.423 -174.183   59.816  -69.641   57.589 -114.654   61.600  159.872   -4.243 -172.531
839   46.884 -177.552   79.861  177.102 -171.015  -98.893   46.205  156.049  -20.003 -138.805
840   46.015 -167.348  178.121 -155.550   37.207 -100.901   55.507  156.621  -20.835 -154.904
841   42.495 -169.709   41.198  -78.613  -31.786 -111.792   87.548 -178.674  -26.282 -129.512
842   56.381 -169.299   50.974   63.079  -71.804 -113.601   78.940 -152.692    1.078 -143.083
843   55.682 -167.803   53.227 -144.872   70.635 -113.940   49.061  179.428  -33.054  174.825
844   51.457 -173.249   56.603  -66.320  -59.403 -118.335   67.019 -133.276   -9.521  177.408
845   43.753 -179.750   48.187  179.190  176.605 -101.687   37.390  179.580    4.870 -147.605
846   49.032 -173.466   42.031   -5.248  -35.210 -128.918   91.775 -143.745    5.604  154.702
847   45.568 -169.467   31.279  -61.558  175.373  -80.133   49.585  173.174    7.332  -75.694
848   50.467  173.731   54.522   37.306  -53.914  -67.197   20.706 -178.642   -9.117  -66.684
849   57.339 -164.194   32.628   46.823 -165.938  -64.247    5.558 -160.289    4.213  -69.277
850   38.716  167.821   46.072  -93.384 -162.437  -82.304   34.781 -161.697  -11.060  -55.769
851   55.680 -173.001   57.682   41.707  -24.545  -80.657   13.393 -132.154  -22.240  -50.800
852   50.419  179.881   61.788  -91.852   53.026  -65.499    9.251 -175.086  -34.098  -53.011
853   55.690  178.664   40.929   23.750 -178.276  -69.269   15.137 -169.645  -11.690  -45.234
854   53.855 -165.101    1.639  149.405  174.843  -70.916   14.729  166.270   -4.565  -23.196
855   46.281  170.577   53.759  -48.817 -172.392  -81.180   33.158   26.942 -151.716  -58.271
856   53.296  161.187   75.219 -161.447 -172.730  -91.882   35.736   11.143 -147.804  -36.505
857   64.142 -172.751   56.442 -166.471  171.691  -83.939   31.830 -178.704   11.766  -67.798
858   63.020  178.864   54.151   54.178  -38.815  -67.643    7.395  177.322   -3.990  -44.608
859   47.763  176.135   75.764    5.771  -62.782  -85.732   45.473  160.716   -4.870  -85.593
860   41.131  176.429   53.769   87.675  -36.357  -85.980   21.345  167.384   -4.562  -45.810
861   40.517 -175.810   27.330 -154.085 -160.657  -76.125   30.235  165.017    8.381  -55.559
862   46.592 -177.722  146.370  -70.891   62.097  -96.599   53.627  160.820    8.844  -85.149
863   47.605 -172.850   40.000  -85.897 -162.959  -85.448   28.473  175.431  -19.026  -51.731
864   81.654 -162.158   75.707  168.526  -33.636  -71.710    9.846 -149.195  -12.764  -48.114
865   49.010 -172.772   56.736  159.482  166.279  -77.387   31.025  149.474   11.981  -37.491
866   47.226  178.726   56.172   41.788   16.450  -70.401   13.357 -166.602   -5.869  -43.929
867   36.265  179.324   52.733   75.160   97.496  -60.442    3.627  172.399  -17.275  -41.175
868   53.798 -176.600   21.197   41.227  -72.310  -85.119   33.786 -152.872   38.562  -42.038
869   57.712 -171.481   45.747   32.146  -30.247  -75.232   21.874 -170.820  -21.024  -83.535
870   74.716  179.559   55.265 -161.989  177.831  -78.039   27.572 -170.031    3.163  -77.882
871   56.436 -173.298   68.388   46.322  -55.212  -76.697   20.590 -142.475    8.910  -43.904
872   92.023 -172.322   42.029   32.924   33.407  -78.725   11.540 -148.689   15.011  -57.949
873   49.724  169.870   56.274   55.348  -70.780  -57.575    0.390 -173.712    9.215  -46.614
874   59.626 -172.008   44.160   40.216  168.801  -88.498   24.649 -172.715    8.019  -43.663
875   43.896  179.878   51.741  -23.569   -8.962  -91.042   26.769  156.285   -2.666  -41.797
876   60.978 -172.214   41.382 -154.644  168.976  -81.986   35.701 -171.150   -4.438  -97.633
877   44.713  160.482   50.954    4.077  -40.792  -77.982   25.676 -166.793   22.535  -99.101
878   58.623 -176.962   50.504   43.329 -168.562  -76.945   24.056 -155.054  -24.096  -60.812
879   54.504  177.482   47.501   64.502   52.731  -85.232   31.957 -163.714   11.547  -30.936
880   42.354  175.834   41.741  -72.332  -10.001  -63.392   20.348  174.351   -1.621  -55.097
881   53.076 -178.948   80.807 -102.418  160.450  -79.107   18.829 -154.866  -20.290  -39.161
882   61.826  177.702   60.112  -63.663  -66.658  -75.874   20.601 -161.918   -6.693  -31.359
883   57.745  168.542   53.109  -74.614 -179.453  -70.064   19.846   -1.320  144.425  -43.396
884   64.177  174.837   68.542  -65.058  -65.517  -80.149   42.890 -143.724    3.474  -33.925
885   73.370 -174.530   62.498  -45.478  -14.639  -76.652   21.548 -175.615    3.243  -54.561
886   59.140 -172.847   60.086  -36.994  -21.725  -84.053   14.232 -148.736   -8.849  -52.068
887   44.403 -165.659  141.934 -167.159 -156.056  -90.565   22.581 -159.968   18.757 -166.485
888   50.651 -157.167    0.947  153.618 -177.694 -100.819   37.803  179.896  -11.869 -177.380
889   66.094 -153.739   31.158  -65.544 -152.205 -100.019   31.143 -172.447   21.657  168.582
890   47.040 -163.893   35.284  -47.976  -76.474  -99.203   46.364 -172.825    3.867 -142.389
891   57.500 -177.857   51.073   50.409   57.115  -79.607   17.247 -159.651   -1.758  -46.403
892   57.975 -176.027   67.822  -54.957  -30.572  -77.310   25.585  175.426  -22.621  -46.342
893   54.543  179.736   41.054  -85.901  -19.342  -80.605   26.809 -171.106    6.321  -29.348
894   55.666  169.461   72.910   59.851  -40.783  -91.758   44.951 -174.809   10.354   -8.317
895   61.221 -169.118   56.169   31.636  -24.833  -81.108   12.815  127.487   -8.876  -11.757
896   34.745  171.774   58.313   38.021  -40.750  -65.555   17.876  175.427   25.137  -40.797
897   59.760  175.683   77.111   75.597   43.000  -92.016   39.681  169.701   -3.786  -27.740
898   58.295  167.288   62.534   64.844  -40.282  -80.032   29.821 -166.804    0.310  -40.548
899   36.098  179.015   61.936   53.162  160.648  -68.783   29.219 -165.735  -20.904  -35.150
900   62.813  178.426   41.089   22.971  -42.584  -67.905   19.730  105.553   23.300  -36.520
901   66.109 -173.166   40.081   48.372  -45.869  -85.345   45.714 -170.699   -6.577  -39.619
902   67.494 -163.766   41.679  -64.778   71.425  -71.496   19.611 -166.573   -7.564  -61.554
903   67.005 -172.726   44.542  -43.245 -176.914  -73.088   31.607  179.280   -8.864 -154.524
904   54.671  173.126   27.432   30.769   22.583  -78.025   24.970 -177.880  -10.268  -23.611
905   47.578 -174.443   74.944  -56.389 -145.315  -85.765   26.351 -171.874   31.228 -103.745
906   48.949 -164.782   55.683   31.379  -35.200  -81.462   27.033 -148.368   -7.506  -32.533
907   40.928  177.284   61.090   35.711 -157.029  -79.860   36.708  175.428   22.549  155.842
908   39.690  178.859   62.043   65.880  -61.701  -68.902    8.800  163.990  -15.114  143.885
909   49.995 -163.250   74.004   31.749 -161.845  -86.830   53.599 -171.396   -0.934  117.391
910   53.720  177.479   32.837   18.638   33.507  -87.825   37.915 -172.273   -7.394  144.522
911   47.079  178.587   40.550   54.222 -156.378  -77.371   25.625  174.014   -4.173  171.239
912   49.080 -167.692   50.378   20.994   11.650  -76.726   10.182 -164.590   -8.428  -47.339
913   57.146 -176.644   71.070   64.867  -48.783  -69.572    9.388  172.026   -5.873  -43.214
914   40.831  157.455   67.872  -13.675  -56.400  -69.757   15.388 -164.100    3.493  -58.072
915   61.775 -168.194   26.134   93.250  -39.630  -87.276   30.970 -175.753   -0.913  -37.991
916   53.651 -174.670   38.562   53.527   55.065  -72.620   11.954 -167.598   13.246  -44.867
917   41.003 -172.402   50.536   40.181   63.475  -74.311   30.815  152.861   -4.806  -64.921
918   59.444 -170.528   65.538   85.546 -168.048  -78.268   32.745  172.407    8.250   -3.520
919   61.333 -172.896   58.989   54.279   69.102  -85.418   27.276   42.847 -153.820  -52.385
920   71.604  179.298   55.251  -30.261   51.170  -74.825   21.209   10.498  177.231  -63.313
921   56.421 -163.537   50.723   52.177  147.138  -94.638   68.540  -87.740    1.213 -135.589
922   34.430 -179.752   26.851   65.756   31.387  -78.122   40.543  178.724   11.818  -44.501
923   52.677 -174.933   53.675   59.935  -38.569  -70.499   -0.789  179.000   18.231  -56.828
924   47.175 -175.773   64.872   -9.071  -34.043  -85.880   30.191  178.267   -6.208  161.319
925   48.472 -178.305   46.196   46.283  -33.172  -66.260   15.960 -155.276   24.528  133.705
926   48.203 -179.077   51.713   57.508  -47.299  -71.782   18.876 -160.261   -8.829  146.702
927   48.925 -172.244  -99.956  171.032   89.289  -82.496   38.907  177.040   12.703  134.637
928   49.224  174.656   49.823   67.377 -157.183  -92.457   37.495  165.789  -19.917  136.796
929   63.976 -174.981   71.063   50.425  -30.579  -84.030   45.943 -171.031    4.695  151.810
930   50.444 -175.054   35.418   38.967  -31.083  -71.879   22.426  174.720  -11.283  115.551
931   50.892  177.388   57.790   45.756  -16.121  -71.714   20.445  143.687   13.256  130.068
932   51.729 -170.171  179.869  -64.708 -151.876  -81.863   35.168  -72.168   -2.168  128.998
933   46.324 -167.307   60.585  -63.795   41.316  -73.490   27.933  108.114  -14.955  149.961
934   57.561  176.121   19.389   59.744  -24.259  -83.964   23.927  149.068    8.359  138.023
935   60.135 -175.436   59.174  -35.009 -164.107  -77.074   18.812  139.043  -16.574   95.529
936   59.793  179.106   57.331   21.053   76.486  -88.058   40.459  169.879  -10.799  117.138
937   56.652 -175.961  -81.244  -65.044  102.187  -76.956   38.495 -163.947  -14.977  130.096
938   23.179 -172.295 -166.457  -20.773   24.311  -80.379   32.186  168.534   -5.362  134.070
939   28.987 -171.250 -145.752  -92.711   56.437  -90.404   36.091  175.812   10.986  144.106
940   55.955 -170.233   57.899  -59.004  -66.556  -82.182   30.174 -179.752   -5.678   97.778
941   44.319 -170.813  136.780  -62.333   50.506  -75.038   40.846  175.564  -11.332  136.271
942   64.268  163.844   27.674   74.764   58.820  -71.138   11.951 -156.663   -8.649  136.188
943   56.105 -166.497   28.448   45.328  -74.853  -78.509   18.553 -153.298   56.980  137.950
944   59.310  173.916   42.483   76.100  -59.310  -82.098   22.367 -178.108   -5.772  119.625
945   34.473 -169.636   41.152  -64.694 -166.891  -71.722   35.150  162.491  -17.674  115.443
946   55.688  176.269   44.232    3.456  -33.988  -79.326   19.064 -156.485    7.664  145.958
947   46.388 -174.149   43.767   58.694   43.628  -90.475   50.241  167.951  -13.647   84.599
948   40.985 -173.144   47.953   41.354   11.641  -76.785   18.789  163.801   -7.309  136.026
949   51.954 -173.660   34.533   59.915  -36.935  -67.841   25.933  174.447   -8.228  118.784
950   55.734 -159.683   51.817   26.593 -124.697  -85.653   39.309  152.317   11.240  124.849
951   48.847 -176.326   47.609  -25.575  -13.513  -96.244   48.402  170.742  -30.747  157.991
952   41.541  169.329   44.617   68.751  -14.446  -83.371   37.195  174.188   26.578  118.535
953   52.960 -174.991   57.731   60.338    9.643  -82.783   26.450    2.705 -131.394  119.525
954   45.927 -179.033   55.985   44.768  -34.175  -80.445   37.876   16.765 -174.040  126.226
955   52.524 -166.235   44.131   20.386  -30.107  -58.941   12.237    0.604 -158.619  133.837
956   51.046  179.952   42.757 -134.330   36.582  -77.932    6.398    1.505 -163.219  -44.419
957   62.189 -172.029   25.818  -49.139 -162.305  -92.698   32.137    0.715 -142.923   41.056
958   59.128 -168.661   34.582  -71.560  -39.633  -83.721   34.764  -19.860 -151.369   46.598
959   70.596  176.401   35.842   64.963 -154.127  -86.163    7.873 -152.923  -15.470   27.831
960   52.882  174.417   63.887 -146.602  128.524  -70.586    3.945 -155.706   11.959  -34.253
961   43.989 -170.060   47.600 -178.085  163.188  -86.841   10.698  -10.490 -164.145  -10.745
962   48.841 -166.854   49.438  -87.900 -161.387  -90.339   28.810    5.098 -160.073   23.521
963   50.279 -177.208   52.665 -162.561   42.952  -66.291  -11.578   26.284  166.461   20.321
964   12.872 -160.985   52.681 -158.987  172.860  -58.041  -14.824  -14.950  120.856   39.898
965   38.065 -161.475  163.693  -78.998   25.057  -60.533   -1.731   34.564   55.123   32.475
966   35.910 -156.198  160.147  -55.607  157.413  -79.758   15.969   27.852  -16.661  -26.290
967   43.033 -170.831  169.229  179.007 -172.191  -84.364    5.858  -14.356   29.599   -0.397
968   47.527 -141.392  -94.379 -177.868  141.723  -87.848   32.870   27.523   17.823   -5.474
969   37.731 -169.630   66.656  160.288 -160.910  -90.120   22.276   25.201  -17.810    0.663
970   29.088 -168.042   23.623  149.589   48.699  -72.975   18.554   17.368   -4.424    1.226
971   47.174 -160.576   80.014  -23.291  -61.928  -87.802   20.490   54.527   16.082   16.854
972   50.083 -157.290  -93.441  -42.529  -87.356  -73.765    9.793    9.997   -8.984  -41.672
973   26.656 -166.965  177.920 -175.565  150.137  -63.883    5.795    9.306   21.484  -16.706
974   36.963 -166.752   73.718  172.599 -170.835  -68.747  -13.116  -30.459    8.330   40.582
975   43.146 -158.567   50.520 -174.221 -154.791  -80.446   11.655    8.425   -6.391    0.084
976   25.139 -156.650   61.540 -158.218   93.965  -67.121   -3.637    1.126   -9.176   28.823
977   36.347 -154.998  137.957  -49.364   50.118  -68.301    5.140   13.101    2.829   13.903
978   42.408 -159.642    3.301  -74.154  110.818  -71.785   -4.447   -9.065    4.643   42.273
979   43.099 -163.129  152.161  167.128 -175.540  -78.984   15.088   13.208    1.866   -6.060
980   45.840 -153.237  162.937  -66.666   54.159  -90.079   24.825   12.427  -11.763  -15.855
981   42.684 -155.747   19.168  -89.100   61.795  -91.776   29.475   22.166  -10.918  -20.780
982   34.806 -151.692   -1.579   42.888  167.446  -70.335    7.967   23.440    6.473   27.703
983   39.517 -157.738   39.307   46.120  -37.373  -90.028    5.839    6.907   -2.068   30.313
984   43.945 -166.844   26.810 -145.602 -163.380  -93.277   23.419   51.953  -18.072    5.672
985   21.723 -170.649  173.515 -175.087  169.572  -85.718   14.815   35.267   -9.824   10.498
986   47.084 -169.987   41.982   54.596 -172.418  -91.161   25.843   43.900  -13.488  -27.235
987   51.803 -163.413   55.002  172.518   87.356 -112.480   33.025   18.466  -14.507   38.279
988   52.856 -159.532  168.389 -164.931   77.446  -99.765   47.974   14.314  -25.869   -5.577
989   54.209 -168.052  165.271 -152.694   56.297  -91.672   29.693   29.246  -10.044  -22.379
990   59.333 -162.069 -176.576 -101.845  -70.613  -95.998   17.735   18.480   10.734   11.174
991   41.642 -160.846  165.291 -152.849   80.867  -87.160   23.660   24.512  -10.134   -5.783
992   45.427 -171.634  144.442  -77.798  168.630  -69.879    0.730   30.104   -2.929    0.977
993   36.971 -151.029   41.940  -44.255   46.816  -97.637   26.156    9.803   -5.106  -27.731
994   42.613 -160.816   50.997  160.959 -168.438 -115.474   46.082    6.523  -39.531    9.740
995   40.064 -163.725   85.638   14.485  -27.588  -92.073   35.592    6.718  -18.913   -5.998
996   50.941 -152.689  169.033 -165.128   77.619  -87.866   24.341   21.546  -10.732   -3.110
997   33.513 -157.069 -165.258  170.609  168.489  -83.432   10.190    2.409   -0.835   26.652
998   56.344 -174.412   70.568   42.914  -43.411 -113.848   26.122   28.068  -12.378   17.381
999   48.875 -173.172 -101.496 -179.309  178.713  -87.311   21.746    7.184  -12.868  -19.196
1000   35.161 -153.896  166.634  -40.858  -53.849  -90.763   33.179   17.055   -5.444  -25.315
