# Supplementary material for: Computational discovery of natural inhibitors targeting enterovirus D68 3C protease using molecular docking pharmacokinetics and dynamics simulations
Source: Sci Rep. 2025 Mar 31;15:11015. doi: 10.1038/s41598-025-95163-y (PMC11958634; doi:10.1038/s41598-025-95163-y)
Supplement: Supplementary file 1 — Supplementary Information 1. [file 41598_2025_95163_MOESM1_ESM.zip › MDS-100-results/MDS-100-results/data2/raw-data/L-Properties.dat]

  Frame #         RMSD         rGyr      intraHB        MolSA         SASA          PSA
        0        0.000        4.821            0      364.922       62.405      331.030
        1        0.296        4.844            0      366.869       57.540      329.959
        2        0.449        4.742            1      368.335       87.696      336.165
        3        0.336        4.802            1      367.672       68.587      338.071
        4        0.543        4.795            1      370.391       68.354      342.759
        5        1.267        4.610            1      366.381       91.890      338.707
        6        1.206        4.757            1      367.500      118.033      326.211
        7        1.216        4.577            0      363.153      113.030      340.704
        8        1.198        4.716            1      368.555      111.258      330.189
        9        1.447        4.632            0      365.591      134.245      332.570
       10        1.197        4.629            0      365.902      114.542      336.124
       11        1.241        4.676            1      367.610       82.994      336.060
       12        1.420        4.558            1      367.916      107.364      335.385
       13        1.152        4.710            1      369.767       86.457      338.236
       14        1.052        4.739            1      369.036       89.921      330.525
       15        1.030        4.674            1      369.061       99.596      340.345
       16        0.920        4.620            1      362.302      110.050      326.018
       17        1.271        4.591            2      365.874       89.034      332.488
       18        1.195        4.627            0      368.784       63.438      339.865
       19        1.088        4.584            1      361.916       93.006      330.237
       20        1.320        4.536            2      364.221       93.406      332.967
       21        1.177        4.591            2      366.455      114.239      334.034
       22        1.214        4.691            1      368.167      101.530      330.922
       23        1.178        4.638            1      365.225       90.364      327.256
       24        1.299        4.579            2      361.517       92.258      329.819
       25        1.125        4.670            2      365.539      101.261      334.931
       26        1.213        4.747            1      370.574      101.833      331.222
       27        1.433        4.563            2      362.375      114.844      331.964
       28        1.621        4.617            0      369.376      125.986      347.298
       29        1.428        4.644            0      368.022      125.324      339.435
       30        1.231        4.638            1      364.034      114.076      327.772
       31        1.328        4.559            1      366.056      124.608      330.789
       32        1.473        4.608            0      369.963      136.500      341.836
       33        1.135        4.665            1      367.853       96.068      324.792
       34        1.342        4.640            0      368.966      134.407      336.540
       35        1.268        4.604            0      367.026      132.012      335.636
       36        1.172        4.653            1      367.880       99.446      325.342
       37        1.069        4.663            1      366.198      116.603      331.097
       38        1.084        4.650            1      366.013      113.863      327.941
       39        1.207        4.578            1      364.318      120.304      335.465
       40        1.313        4.679            2      365.038      118.654      330.700
       41        1.237        4.646            1      367.928      106.568      323.609
       42        1.192        4.597            1      364.665      110.960      328.368
       43        1.333        4.499            0      362.860      111.724      329.541
       44        1.249        4.668            1      367.804      129.660      324.503
       45        1.531        4.623            0      370.579      122.544      340.507
       46        1.323        4.674            0      366.821      107.925      334.109
       47        1.205        4.568            1      365.506      111.427      330.705
       48        1.314        4.630            0      370.118      114.995      341.744
       49        1.452        4.665            0      369.093      131.040      340.711
       50        1.390        4.604            0      368.172      142.287      333.362
       51        1.190        4.629            0      365.778      115.986      327.352
       52        1.129        4.627            1      366.141      118.898      332.406
       53        1.299        4.644            0      367.327       99.924      336.149
       54        1.782        4.598            1      371.311      122.644      338.368
       55        1.415        4.658            0      371.480      112.820      344.435
       56        1.451        4.635            0      368.765      112.584      337.200
       57        1.310        4.600            1      367.449      100.766      327.073
       58        1.432        4.593            0      367.239      136.018      339.804
       59        1.442        4.586            0      368.965      132.278      332.972
       60        1.363        4.635            0      370.740      149.728      339.421
       61        1.487        4.585            0      371.361      149.225      340.368
       62        1.465        4.532            0      369.738      166.419      340.464
       63        1.594        4.576            0      370.340      149.938      343.876
       64        1.493        4.568            0      367.096      127.880      336.992
       65        1.260        4.598            1      367.456      116.299      331.924
       66        1.252        4.663            1      368.551      105.118      334.553
       67        1.341        4.663            0      369.535      121.267      332.350
       68        1.444        4.565            0      367.312      107.216      337.048
       69        1.413        4.574            0      367.922      111.921      329.571
       70        1.293        4.571            0      369.862      118.762      335.966
       71        1.275        4.599            0      366.765      102.066      336.434
       72        1.216        4.624            1      368.437      113.581      331.430
       73        1.539        4.666            0      367.961      142.037      339.220
       74        1.328        4.611            0      367.089       97.421      336.512
       75        1.336        4.653            1      364.546      124.137      329.622
       76        1.501        4.669            1      368.532      121.358      350.400
       77        1.354        4.593            0      365.864      112.258      331.194
       78        1.194        4.582            1      367.648      114.684      336.250
       79        1.418        4.615            1      365.962      129.860      336.346
       80        1.485        4.610            0      369.183      123.007      338.007
       81        1.323        4.605            0      368.495      117.383      337.896
       82        1.422        4.573            0      369.444      115.541      335.564
       83        1.254        4.637            2      366.716       99.324      328.861
       84        1.103        4.677            1      369.032       98.627      331.337
       85        1.464        4.601            2      366.804       90.946      331.477
       86        1.483        4.620            0      367.381      101.921      329.498
       87        1.558        4.629            1      369.603       99.394      337.858
       88        1.361        4.628            1      366.640      101.286      335.137
       89        1.251        4.689            2      368.370      118.211      333.753
       90        1.354        4.707            1      367.780       94.709      342.805
       91        1.688        4.661            1      370.803      122.937      340.814
       92        1.256        4.578            2      364.331      109.137      325.605
       93        1.275        4.600            2      364.230      116.418      333.216
       94        1.265        4.652            1      365.947      133.082      337.028
       95        1.030        4.714            1      366.479      105.960      327.068
       96        1.486        4.622            0      370.145      120.210      342.152
       97        1.303        4.607            2      364.346       95.285      331.109
       98        1.315        4.750            1      372.434      101.799      338.512
       99        1.334        4.682            1      368.745      101.262      340.626
      100        1.500        4.611            1      368.244      102.283      335.804
      101        1.097        4.692            1      365.148      109.663      324.648
      102        1.235        4.670            0      367.857      102.653      341.144
      103        1.185        4.696            0      369.863      108.730      342.744
      104        0.990        4.693            2      367.899       98.520      326.954
      105        1.319        4.606            1      365.638       90.948      336.896
      106        1.164        4.673            2      365.902       92.341      330.734
      107        1.411        4.648            1      367.508      106.326      336.999
      108        1.116        4.658            2      363.735       96.613      329.092
      109        1.425        4.609            0      369.648       99.896      344.581
      110        1.100        4.625            1      365.427       99.024      327.207
      111        1.157        4.690            2      367.932       99.281      325.115
      112        1.322        4.652            1      365.888      110.888      332.815
      113        1.258        4.610            2      364.127       87.794      328.922
      114        1.388        4.648            2      367.137      104.558      330.319
      115        1.185        4.674            2      365.060       84.987      323.215
      116        1.295        4.638            0      367.626       97.927      329.457
      117        1.267        4.704            1      368.499       94.245      338.502
      118        1.191        4.604            2      366.471      104.352      325.664
      119        1.053        4.679            1      364.544       79.598      332.652
      120        1.269        4.705            1      368.147       87.983      334.711
      121        1.127        4.650            2      364.811       96.813      332.035
      122        1.264        4.565            2      362.015      105.595      334.684
      123        1.081        4.623            2      363.510      103.038      330.995
      124        1.283        4.734            2      366.676      112.274      327.549
      125        1.221        4.686            2      367.888      108.533      325.683
      126        1.138        4.605            2      365.445       78.940      335.660
      127        1.134        4.678            1      366.750       99.048      337.589
      128        1.137        4.629            2      364.266       92.602      329.311
      129        1.084        4.641            1      367.313       96.660      338.666
      130        0.993        4.692            2      365.486       93.443      328.476
      131        1.071        4.632            2      365.319       83.309      329.186
      132        0.953        4.711            2      365.156       93.140      319.385
      133        1.231        4.664            1      368.943      116.053      334.877
      134        1.170        4.716            2      368.117       98.992      334.194
      135        1.230        4.575            2      365.749      109.503      334.857
      136        1.162        4.632            1      365.665      112.492      330.898
      137        0.976        4.629            2      361.832      104.506      318.146
      138        1.355        4.523            2      364.833       96.313      333.097
      139        1.229        4.636            1      367.533      115.586      330.716
      140        1.262        4.691            2      367.331      113.896      330.636
      141        1.338        4.630            1      366.705      116.275      339.979
      142        1.338        4.676            1      370.160      110.734      343.022
      143        1.232        4.667            1      370.153       92.361      338.747
      144        1.306        4.671            1      369.115      110.239      322.152
      145        1.209        4.562            2      363.059      101.591      328.636
      146        1.252        4.628            1      367.614      126.743      328.417
      147        1.753        4.604            0      365.864      133.789      337.151
      148        1.921        4.474            0      366.897      120.310      341.197
      149        1.808        4.509            0      368.429      115.565      338.182
      150        1.856        4.516            0      368.701      109.838      343.021
      151        1.821        4.519            0      368.018       99.032      341.712
      152        1.635        4.569            0      368.876      116.464      345.152
      153        1.737        4.670            0      367.806      114.699      338.873
      154        1.725        4.551            0      365.932      112.298      336.971
      155        1.530        4.634            0      365.389      106.425      334.695
      156        1.717        4.573            0      369.349      134.762      342.427
      157        1.740        4.586            1      369.835      125.670      336.275
      158        1.864        4.567            1      365.495      122.555      338.314
      159        1.964        4.528            1      364.543      156.313      336.727
      160        1.960        4.491            0      365.826      147.055      338.830
      161        1.894        4.607            0      367.167      152.676      336.184
      162        1.886        4.483            0      369.573      151.905      342.083
      163        1.846        4.538            0      371.031      166.417      346.764
      164        1.942        4.498            0      367.364      161.057      343.112
      165        1.912        4.520            0      365.799      150.412      335.101
      166        1.964        4.486            0      367.152      149.519      335.563
      167        1.834        4.550            0      367.248      152.696      340.578
      168        2.113        4.547            0      368.744      187.050      348.398
      169        1.988        4.531            0      368.316      173.775      348.249
      170        2.054        4.482            0      365.195      165.161      335.392
      171        1.875        4.552            0      369.041      161.783      338.757
      172        1.985        4.462            0      367.818      162.155      341.289
      173        2.056        4.469            0      369.649      159.211      336.592
      174        1.984        4.483            0      369.132      155.505      339.667
      175        2.011        4.443            0      364.183      181.241      337.277
      176        2.057        4.461            0      368.424      160.128      341.870
      177        1.970        4.547            0      365.447      154.423      338.779
      178        2.112        4.480            0      369.587      180.154      341.990
      179        2.023        4.485            0      368.074      162.108      339.820
      180        2.007        4.444            0      366.918      156.453      345.909
      181        1.631        4.648            0      370.559      157.117      344.057
      182        1.744        4.536            0      364.665      162.402      341.306
      183        1.803        4.523            0      368.002      146.031      338.625
      184        1.885        4.519            0      366.657      140.050      345.764
      185        1.938        4.471            0      368.097      156.262      339.517
      186        1.783        4.524            0      367.007      113.329      340.469
      187        2.091        4.407            0      367.507      150.162      342.022
      188        1.946        4.523            0      371.337      145.521      344.677
      189        1.627        4.620            0      367.963      121.393      337.337
      190        1.449        4.589            0      370.792      116.439      344.153
      191        1.667        4.574            0      368.868      156.281      344.078
      192        1.774        4.611            0      369.261      163.357      343.412
      193        1.700        4.544            0      364.728      156.916      336.938
      194        1.798        4.588            0      368.676      145.456      347.310
      195        2.003        4.530            0      366.100      152.671      342.396
      196        1.691        4.592            0      370.809      152.590      337.517
      197        1.646        4.553            0      367.156      139.211      336.122
      198        1.536        4.531            0      366.278      133.347      335.811
      199        1.785        4.559            0      366.874      152.791      335.583
      200        1.988        4.585            0      368.196      123.075      342.671
      201        1.692        4.595            0      370.120      129.117      341.363
      202        1.934        4.464            0      364.503      150.381      338.995
      203        2.032        4.578            0      367.373      132.038      339.561
      204        1.869        4.558            0      367.190      171.255      340.460
      205        1.936        4.567            0      367.537      132.461      344.911
      206        1.663        4.679            1      368.572      116.230      342.212
      207        1.652        4.601            1      365.373      130.641      336.533
      208        1.715        4.633            0      369.769      130.961      341.653
      209        1.765        4.651            0      369.103      133.970      343.388
      210        1.638        4.647            0      368.338      130.776      336.836
      211        1.537        4.690            0      371.385      156.866      352.737
      212        1.555        4.609            0      363.358      155.861      331.797
      213        1.582        4.643            0      369.610      137.329      344.784
      214        1.679        4.614            0      371.310      135.546      345.282
      215        1.549        4.631            0      370.871      127.197      348.766
      216        1.592        4.656            0      368.564      132.374      343.660
      217        1.687        4.694            0      365.617      130.751      337.524
      218        1.505        4.663            0      368.638      129.135      342.149
      219        1.457        4.633            1      367.056      141.249      331.049
      220        1.671        4.679            0      368.056      138.379      343.709
      221        1.694        4.626            0      367.403      165.177      341.558
      222        1.710        4.664            0      369.180      149.749      336.938
      223        1.671        4.604            0      368.868      167.154      339.156
      224        1.727        4.643            0      369.573      154.342      347.761
      225        1.884        4.551            0      366.212      175.475      351.599
      226        1.691        4.726            0      370.043      169.469      347.505
      227        1.752        4.622            0      367.124      162.598      340.547
      228        1.581        4.677            0      370.482      150.860      341.695
      229        1.458        4.634            0      366.581      158.708      343.851
      230        1.413        4.591            0      363.415      128.113      330.943
      231        1.704        4.650            0      372.589      158.000      349.116
      232        1.764        4.596            0      367.425      157.541      344.494
      233        1.584        4.672            0      368.177      153.486      349.061
      234        1.601        4.652            0      367.661      136.052      337.014
      235        1.537        4.707            0      369.876      138.851      340.416
      236        1.233        4.683            1      363.795      119.277      327.601
      237        1.401        4.691            0      366.270      153.334      338.033
      238        1.657        4.679            0      372.565      170.754      341.374
      239        1.662        4.691            0      366.096      154.708      336.579
      240        1.569        4.697            0      369.123      167.036      342.722
      241        1.622        4.676            0      367.713      155.240      342.235
      242        1.552        4.651            1      365.919      170.033      333.555
      243        1.138        4.687            1      366.432      162.969      326.911
      244        1.612        4.681            0      366.928      155.094      344.112
      245        1.904        4.705            0      372.798      135.525      348.507
      246        1.764        4.683            0      370.300      129.779      345.044
      247        1.587        4.624            0      368.661      156.045      338.408
      248        1.615        4.680            0      370.630      153.399      339.928
      249        1.591        4.706            0      368.537      143.553      339.746
      250        1.460        4.705            0      364.896      140.240      330.683
      251        1.824        4.601            0      368.099      162.810      339.754
      252        1.287        4.716            1      364.926      146.648      325.885
      253        1.827        4.644            1      367.750      101.708      346.852
      254        1.420        4.668            0      365.895      142.945      336.044
      255        1.879        4.602            0      366.637      169.250      338.172
      256        1.666        4.670            0      366.810      176.044      337.536
      257        1.642        4.673            1      368.176      150.225      348.891
      258        1.563        4.660            0      367.304      153.535      338.628
      259        1.680        4.612            0      365.745      164.171      345.647
      260        1.521        4.604            0      366.653      159.515      334.781
      261        1.743        4.615            0      368.759      155.995      343.455
      262        1.736        4.675            0      368.582      150.054      343.514
      263        1.841        4.657            0      371.758      167.404      343.516
      264        1.782        4.688            0      372.769      158.175      355.102
      265        1.763        4.641            0      369.789      171.812      342.734
      266        1.847        4.611            0      370.206      172.204      344.121
      267        1.625        4.678            0      369.125      168.303      344.202
      268        1.755        4.680            1      367.824      156.686      342.755
      269        1.729        4.578            0      368.021      155.574      337.176
      270        1.676        4.607            0      368.836      169.728      340.547
      271        1.704        4.691            0      370.986      175.390      353.616
      272        1.800        4.721            0      370.611      154.769      340.270
      273        1.795        4.630            0      370.030      161.286      350.410
      274        1.624        4.716            0      369.963      157.715      346.986
      275        1.680        4.599            0      366.385      153.634      340.188
      276        1.808        4.659            0      370.261      141.686      348.022
      277        1.763        4.687            0      369.517      152.184      342.922
      278        1.733        4.607            0      369.993      185.576      345.730
      279        1.591        4.680            0      366.797      183.317      336.888
      280        1.595        4.654            0      368.967      154.230      341.311
      281        1.644        4.688            0      367.069      147.628      343.417
      282        1.723        4.728            0      371.148      158.487      347.853
      283        1.738        4.684            0      368.440      175.874      337.312
      284        1.380        4.661            0      367.535      158.394      333.894
      285        1.587        4.584            1      363.449      172.170      333.020
      286        1.475        4.614            1      363.280      173.927      328.787
      287        1.434        4.700            0      368.366      168.858      336.544
      288        1.773        4.635            0      367.438      168.647      341.350
      289        1.798        4.616            0      367.415      144.154      339.207
      290        1.488        4.691            0      368.964      136.603      336.168
      291        1.563        4.644            0      368.067      142.837      337.190
      292        1.585        4.616            1      364.511      150.412      333.992
      293        1.463        4.592            0      362.859      138.992      335.534
      294        1.583        4.645            0      367.902      177.768      342.369
      295        1.455        4.675            0      367.015      137.671      328.664
      296        1.396        4.713            0      369.490      132.371      334.962
      297        1.710        4.648            0      368.049      157.647      338.243
      298        1.697        4.687            0      369.347      157.661      339.735
      299        1.392        4.744            0      371.241      164.187      342.737
      300        1.571        4.619            0      368.910      175.684      340.636
      301        1.567        4.698            1      370.364      166.806      338.490
      302        1.609        4.709            0      369.728      152.496      344.351
      303        1.794        4.605            0      366.926      125.409      338.935
      304        1.683        4.624            0      368.759      131.142      347.312
      305        1.648        4.646            1      370.300      159.017      347.208
      306        1.746        4.640            1      369.036      174.693      351.960
      307        1.435        4.642            1      367.461      162.179      327.114
      308        1.648        4.638            0      365.253      182.125      333.399
      309        1.577        4.701            0      368.712      170.392      335.547
      310        1.721        4.668            0      371.147      153.994      340.659
      311        1.668        4.685            0      370.496      125.840      336.133
      312        1.693        4.693            0      368.714      147.039      339.691
      313        1.615        4.672            0      367.094      160.818      343.681
      314        1.728        4.656            0      367.579      127.354      340.023
      315        1.638        4.656            0      368.187      142.094      338.285
      316        1.765        4.661            0      369.757      131.473      344.502
      317        1.816        4.601            0      373.460      148.248      350.100
      318        1.506        4.692            0      368.180      148.287      337.292
      319        1.862        4.537            0      366.967      182.261      336.038
      320        1.521        4.675            0      369.524      147.684      336.318
      321        1.432        4.749            0      368.003      125.670      332.478
      322        1.672        4.648            0      370.519      141.244      344.461
      323        1.503        4.657            0      366.600      165.742      337.774
      324        1.603        4.693            0      366.905      134.937      339.978
      325        1.725        4.648            0      372.296      141.828      345.922
      326        1.657        4.656            0      367.309      150.966      343.549
      327        1.321        4.620            0      361.959      140.151      329.441
      328        1.555        4.670            0      367.416      143.646      341.374
      329        1.373        4.625            0      365.014      164.544      333.700
      330        1.634        4.640            1      368.073      147.989      347.976
      331        1.668        4.672            0      369.810      155.341      343.982
      332        1.808        4.612            0      367.277      188.425      342.350
      333        1.737        4.648            0      365.862      141.319      339.086
      334        1.908        4.660            0      369.929      184.864      351.915
      335        1.985        4.595            0      370.429      181.515      350.017
      336        2.015        4.489            0      364.711      180.673      340.845
      337        2.076        4.526            0      369.128      171.338      345.649
      338        2.100        4.564            0      370.180      156.581      352.713
      339        2.031        4.561            0      369.539      154.840      347.250
      340        2.174        4.520            0      367.251      135.732      346.149
      341        2.092        4.524            0      365.066      140.749      340.201
      342        2.240        4.474            0      365.883      134.268      339.167
      343        2.189        4.539            0      367.164      133.355      343.738
      344        2.144        4.506            0      366.141      151.711      344.253
      345        2.241        4.475            0      365.435      159.395      347.762
      346        2.364        4.500            0      365.984      169.850      344.614
      347        2.040        4.511            0      367.740      199.977      340.398
      348        2.075        4.528            0      366.131      160.748      344.616
      349        1.992        4.563            0      367.248      169.049      340.141
      350        2.012        4.528            0      366.237      184.432      338.868
      351        1.946        4.570            0      368.641      162.785      341.790
      352        2.003        4.497            0      365.491      182.274      343.309
      353        2.110        4.492            0      368.223      170.384      341.657
      354        1.992        4.533            0      368.980      192.094      348.996
      355        2.078        4.480            0      366.280      134.647      345.426
      356        2.069        4.452            0      367.512      145.802      341.445
      357        2.035        4.562            0      368.803      153.583      347.350
      358        1.980        4.521            0      365.675      146.514      340.051
      359        2.086        4.462            0      366.774      173.326      344.733
      360        1.926        4.505            0      368.390      160.084      342.069
      361        2.021        4.490            0      365.044      172.477      344.519
      362        1.958        4.530            0      369.099      189.483      343.503
      363        1.808        4.605            0      368.324      175.397      342.255
      364        2.013        4.475            0      367.301      175.246      350.076
      365        1.724        4.571            0      366.927      180.962      341.306
      366        1.849        4.567            0      365.120      152.803      340.752
      367        1.865        4.509            0      366.212      164.680      339.770
      368        1.856        4.516            0      367.861      186.456      341.401
      369        1.610        4.649            0      369.338      179.121      338.186
      370        1.910        4.507            0      365.983      174.169      337.808
      371        1.914        4.522            0      368.218      181.584      345.558
      372        2.082        4.530            0      370.028      190.190      349.010
      373        1.740        4.569            0      370.445      181.189      348.885
      374        1.828        4.561            0      367.020      221.035      340.883
      375        1.862        4.527            0      365.948      207.403      342.034
      376        1.700        4.611            0      366.565      189.313      333.989
      377        1.917        4.507            0      368.193      145.406      344.055
      378        1.933        4.529            0      368.466      182.805      341.296
      379        1.679        4.680            0      370.080      167.615      340.415
      380        1.802        4.606            0      369.922      167.281      348.565
      381        1.582        4.639            0      365.328      149.633      342.008
      382        1.525        4.647            1      365.949      164.807      337.925
      383        1.556        4.619            0      366.872      160.927      332.582
      384        1.679        4.604            0      368.744      198.936      336.935
      385        1.937        4.611            0      372.398      152.211      353.939
      386        1.497        4.716            0      369.305      165.809      336.839
      387        1.717        4.619            0      369.963      166.229      347.526
      388        1.300        4.695            0      370.105      147.712      334.199
      389        1.421        4.714            0      366.712      163.226      340.756
      390        1.885        4.520            0      368.758      157.835      339.224
      391        1.746        4.555            0      368.808      167.408      340.169
      392        1.656        4.638            0      368.742      175.426      338.480
      393        1.761        4.527            0      369.111      151.256      344.032
      394        1.746        4.586            0      370.548      171.805      340.513
      395        1.939        4.521            0      367.480      183.242      339.823
      396        1.820        4.508            0      369.041      198.515      334.606
      397        2.111        4.460            0      366.722      180.418      340.105
      398        1.830        4.514            0      367.960      150.937      344.269
      399        1.875        4.560            0      370.563      175.419      343.601
      400        1.733        4.542            0      368.912      170.074      340.941
      401        2.079        4.327            0      358.699      195.373      339.097
      402        1.870        4.480            0      365.637      165.622      341.878
      403        1.912        4.501            0      368.567      183.917      342.724
      404        1.992        4.603            0      370.429      179.784      343.250
      405        1.910        4.573            0      366.398      171.965      338.508
      406        2.014        4.452            0      365.671      151.680      334.493
      407        1.963        4.537            0      366.324      158.994      345.725
      408        1.883        4.505            0      368.124      124.573      344.023
      409        1.823        4.541            0      365.978      175.487      341.696
      410        2.026        4.443            0      364.513      181.413      339.598
      411        1.906        4.528            0      370.370      173.402      344.587
      412        1.966        4.485            0      368.315      172.295      343.634
      413        1.813        4.521            0      368.588      161.413      345.798
      414        1.769        4.586            0      367.737      167.182      343.215
      415        1.556        4.612            0      369.358      125.597      338.616
      416        1.704        4.530            0      366.890      164.523      338.022
      417        1.832        4.595            0      368.641      157.768      344.177
      418        1.755        4.676            0      368.260      159.045      337.413
      419        1.833        4.533            0      369.960      164.713      344.505
      420        1.636        4.579            0      367.966      149.763      340.927
      421        1.601        4.682            0      369.279      145.597      343.536
      422        1.672        4.657            0      367.771      132.786      336.685
      423        1.616        4.641            0      369.895      155.114      343.991
      424        1.665        4.628            0      369.092      147.724      348.791
      425        1.534        4.621            0      365.291      136.024      331.335
      426        1.302        4.647            0      365.379      151.423      338.582
      427        1.751        4.622            0      367.101      155.396      341.879
      428        1.568        4.646            0      366.427      170.021      342.658
      429        1.698        4.630            0      366.170      156.988      341.350
      430        1.603        4.677            0      369.827      174.139      342.582
      431        1.361        4.720            0      366.880      154.561      334.062
      432        1.263        4.623            1      364.653      156.414      331.926
      433        1.311        4.677            1      365.240      148.452      332.279
      434        1.296        4.611            0      364.723      151.194      335.490
      435        1.390        4.661            1      367.494      151.996      339.282
      436        1.438        4.677            0      368.898      172.381      339.419
      437        1.426        4.654            0      365.688      158.121      331.775
      438        1.507        4.693            0      367.699      167.005      338.340
      439        1.461        4.687            0      367.712      168.554      337.717
      440        1.654        4.646            0      369.568      155.813      349.502
      441        1.309        4.716            0      368.652      148.450      337.014
      442        1.450        4.680            1      361.829      155.000      329.904
      443        1.340        4.684            1      367.444      161.734      328.438
      444        1.357        4.632            0      364.008      166.258      327.595
      445        1.663        4.654            0      366.405      148.178      336.841
      446        1.639        4.702            0      371.577      156.898      348.880
      447        1.600        4.652            0      369.038      169.625      347.400
      448        1.659        4.640            0      366.473      170.181      346.522
      449        1.572        4.607            0      365.465      176.034      339.679
      450        1.444        4.716            1      369.187      179.810      339.670
      451        1.401        4.667            0      365.437      154.532      331.501
      452        1.371        4.712            0      365.961      155.872      338.552
      453        1.672        4.605            0      368.021      188.153      335.118
      454        1.380        4.698            0      367.669      157.337      334.808
      455        1.377        4.731            0      367.370      147.780      342.194
      456        1.484        4.709            0      366.693      161.168      339.297
      457        1.479        4.770            0      371.728      177.398      340.290
      458        1.156        4.659            1      364.316      160.702      323.456
      459        1.350        4.697            0      366.690      146.351      333.623
      460        1.749        4.614            0      367.951      151.450      346.476
      461        1.294        4.598            1      363.685      151.687      328.009
      462        1.487        4.660            1      365.367      162.134      335.993
      463        1.597        4.655            0      368.442      146.780      344.580
      464        1.475        4.680            0      368.426      173.992      339.964
      465        1.257        4.652            1      365.294      140.725      327.221
      466        1.291        4.738            1      366.211      134.066      324.514
      467        1.530        4.655            0      364.988      125.213      336.759
      468        1.550        4.678            0      367.686      133.195      345.129
      469        1.476        4.663            0      366.869      143.479      336.950
      470        1.323        4.633            0      363.440      146.338      333.512
      471        1.355        4.641            1      364.953      143.629      326.956
      472        1.408        4.699            0      368.268      146.873      340.579
      473        1.325        4.717            0      369.347      152.438      333.360
      474        1.527        4.646            0      368.153      179.001      333.910
      475        1.426        4.698            0      368.692      144.669      341.717
      476        1.180        4.671            1      366.768      153.058      325.640
      477        1.341        4.689            0      365.399      144.873      340.203
      478        1.408        4.572            0      361.752      157.328      335.944
      479        1.859        4.636            0      370.264      142.589      347.457
      480        1.491        4.716            0      371.254      167.975      340.270
      481        1.489        4.665            0      367.935      143.022      342.247
      482        1.571        4.658            0      367.096      170.797      333.035
      483        1.757        4.593            0      368.429      153.109      347.161
      484        1.508        4.626            1      364.895      131.281      333.214
      485        1.510        4.684            0      367.142      121.586      344.406
      486        1.840        4.623            0      369.693      161.793      347.266
      487        1.715        4.679            0      368.437      185.233      344.368
      488        1.436        4.632            1      364.859      149.661      341.315
      489        1.690        4.625            0      366.631      182.735      340.194
      490        1.622        4.663            0      370.893      178.781      337.761
      491        1.688        4.633            0      368.911      165.888      344.986
      492        1.576        4.641            0      366.308      189.371      341.768
      493        1.517        4.711            0      367.515      150.502      334.878
      494        1.348        4.606            0      364.262      171.898      329.505
      495        1.569        4.699            0      368.684      153.907      348.833
      496        1.877        4.654            0      373.142      171.201      358.549
      497        1.545        4.706            0      369.430      157.667      342.390
      498        1.507        4.649            0      367.138      177.039      332.928
      499        1.529        4.627            1      366.395      133.574      348.282
      500        1.741        4.652            0      367.181      149.296      336.833
      501        1.403        4.690            2      365.218      147.140      335.955
      502        1.441        4.620            0      367.914      153.816      340.112
      503        1.345        4.657            1      366.384      126.417      331.297
      504        1.564        4.648            0      367.396      137.546      343.694
      505        1.520        4.698            0      368.480      140.984      334.579
      506        1.613        4.737            1      366.377      120.534      340.297
      507        1.607        4.693            1      367.244      126.010      339.175
      508        1.540        4.642            0      366.464      127.260      332.741
      509        1.511        4.634            0      366.718      154.760      332.874
      510        1.686        4.581            1      365.916      161.424      331.359
      511        1.595        4.613            0      368.390      158.837      345.976
      512        1.245        4.708            1      363.819      108.962      324.051
      513        1.840        4.539            0      366.980      152.719      345.321
      514        1.676        4.667            0      368.318      129.780      342.316
      515        1.646        4.605            0      368.541      159.108      338.564
      516        1.716        4.547            0      365.012      145.862      340.849
      517        1.514        4.601            0      370.027      154.774      338.772
      518        1.750        4.610            0      368.724      178.654      339.823
      519        1.612        4.677            0      368.092      161.684      339.186
      520        1.382        4.647            1      365.234      144.995      326.570
      521        1.698        4.604            0      366.025      165.292      343.469
      522        1.782        4.645            0      366.085      156.467      342.852
      523        1.702        4.630            0      370.034      182.062      341.038
      524        1.521        4.672            0      367.684      138.110      329.909
      525        1.629        4.596            0      366.591      118.048      334.425
      526        1.706        4.633            0      367.314      164.649      344.340
      527        1.618        4.604            0      364.201      163.954      337.819
      528        1.625        4.629            0      365.529      150.138      337.101
      529        1.601        4.576            0      366.217      175.195      337.907
      530        1.821        4.563            0      367.958      168.830      345.966
      531        1.547        4.687            0      366.676      126.332      335.233
      532        1.622        4.643            0      367.641      156.105      344.909
      533        1.494        4.646            0      365.552      136.399      340.961
      534        1.714        4.598            0      367.951      150.483      347.397
      535        1.692        4.624            0      368.389      131.673      343.436
      536        1.608        4.681            0      369.387      123.408      346.915
      537        1.767        4.584            0      368.122      163.861      343.742
      538        1.442        4.696            0      366.084      136.289      335.960
      539        1.574        4.666            0      369.147      156.255      343.805
      540        1.569        4.657            0      368.537      139.891      343.719
      541        1.602        4.654            0      367.673      175.838      339.847
      542        1.695        4.609            0      371.300      161.359      346.120
      543        1.289        4.633            1      363.396      127.357      326.044
      544        1.672        4.640            0      367.235      146.048      338.870
      545        1.676        4.549            0      365.309      171.414      333.436
      546        1.608        4.681            0      366.754      165.628      337.716
      547        1.608        4.649            0      365.829      145.410      338.327
      548        1.527        4.597            0      365.009      153.795      340.044
      549        1.687        4.589            0      367.408      157.757      346.336
      550        1.545        4.612            0      364.700      167.637      335.931
      551        1.684        4.630            0      368.307      173.245      344.419
      552        1.601        4.645            0      367.102      124.790      336.858
      553        1.478        4.643            0      367.361      147.753      337.746
      554        1.538        4.682            0      368.239      130.029      333.671
      555        1.059        4.682            1      364.740      142.776      325.052
      556        1.391        4.615            0      366.138      141.459      333.967
      557        1.629        4.703            0      368.446      144.658      336.713
      558        1.448        4.606            1      365.562      146.766      335.668
      559        1.411        4.639            0      365.337      155.083      332.064
      560        1.215        4.724            1      364.782      149.215      327.295
      561        1.653        4.646            0      367.787      130.116      348.604
      562        1.590        4.749            0      370.727      152.209      343.454
      563        1.461        4.695            0      367.184      148.060      332.026
      564        1.476        4.652            0      366.096      147.754      334.744
      565        1.595        4.619            0      368.464      149.561      347.236
      566        1.637        4.645            0      366.023      120.667      334.329
      567        1.742        4.630            0      370.301      136.293      344.412
      568        1.420        4.675            0      366.222      151.666      338.270
      569        1.380        4.644            0      367.439      150.965      335.395
      570        1.401        4.676            0      367.914      131.137      336.277
      571        1.576        4.622            0      367.516      127.878      337.315
      572        1.598        4.688            0      368.172      142.895      340.083
      573        1.633        4.689            0      367.246      126.579      338.549
      574        1.698        4.618            0      368.875      125.496      347.978
      575        1.533        4.699            0      369.147      151.905      340.115
      576        1.438        4.643            0      365.652      157.664      333.202
      577        1.369        4.673            0      366.031      131.693      335.503
      578        1.427        4.696            0      366.161      151.854      334.850
      579        1.650        4.685            0      371.147      167.792      347.445
      580        1.558        4.653            0      367.337      145.758      335.284
      581        1.619        4.628            0      369.155      163.204      340.638
      582        1.297        4.635            1      363.584      162.659      325.561
      583        1.235        4.739            1      368.479      134.729      327.300
      584        1.489        4.682            0      364.966      144.289      337.226
      585        1.319        4.671            0      363.532      147.321      324.376
      586        1.534        4.620            1      365.450      145.928      330.743
      587        1.563        4.637            0      368.917      165.441      340.429
      588        1.582        4.594            0      363.385      156.732      335.583
      589        1.786        4.630            0      366.399      184.986      337.590
      590        1.646        4.667            0      369.151      164.506      336.503
      591        1.379        4.642            0      367.316      164.990      330.150
      592        1.495        4.709            0      371.073      175.667      339.240
      593        1.660        4.680            0      367.473      163.361      339.927
      594        1.672        4.722            0      370.883      162.817      349.305
      595        1.750        4.676            0      368.845      179.841      346.125
      596        1.578        4.576            0      365.595      164.054      333.548
      597        1.531        4.725            0      368.133      148.579      342.986
      598        1.261        4.686            1      363.621      124.733      324.557
      599        1.597        4.683            0      368.037      150.274      331.436
      600        1.317        4.650            1      363.499      152.578      327.733
      601        1.558        4.665            0      366.644      168.297      332.725
      602        1.442        4.707            0      366.385      137.962      334.330
      603        1.378        4.711            0      367.270      127.134      337.569
      604        1.253        4.662            0      364.942      146.153      333.571
      605        1.196        4.769            0      368.188      150.680      330.163
      606        1.469        4.678            0      364.499      149.467      333.676
      607        1.413        4.691            0      363.665      134.331      335.135
      608        1.552        4.679            0      367.862      150.361      342.026
      609        1.546        4.701            0      368.222      136.047      340.645
      610        1.597        4.709            0      370.259      150.204      342.653
      611        1.447        4.699            0      367.302      129.929      337.037
      612        1.372        4.657            1      362.557      134.774      331.927
      613        1.333        4.683            1      364.488      130.762      329.721
      614        1.417        4.677            1      363.193      140.792      326.716
      615        1.576        4.576            0      364.806      116.142      336.110
      616        1.657        4.750            0      369.598      122.873      339.733
      617        1.572        4.659            0      367.099      135.428      350.873
      618        1.408        4.748            0      368.696      130.636      332.298
      619        1.538        4.650            0      366.926      129.586      336.829
      620        1.376        4.647            0      362.980      148.679      329.457
      621        1.459        4.727            0      368.178      130.074      339.371
      622        1.690        4.632            0      365.900      129.960      338.002
      623        1.417        4.688            1      366.330      128.250      332.235
      624        1.640        4.618            0      365.036      151.160      338.280
      625        1.427        4.606            1      367.085      123.628      340.277
      626        1.206        4.657            1      366.601      118.514      331.071
      627        1.164        4.678            1      363.744      123.442      324.660
      628        1.413        4.643            1      367.591      130.701      334.020
      629        1.566        4.664            0      369.069      149.313      340.654
      630        1.429        4.736            0      367.634      149.070      338.459
      631        1.459        4.731            1      367.348      138.491      334.883
      632        1.565        4.698            0      367.877      174.637      342.784
      633        1.351        4.648            1      366.987      173.313      336.135
      634        1.482        4.690            0      366.250      147.157      334.030
      635        1.431        4.704            1      367.087      178.046      331.328
      636        1.416        4.658            0      364.234      156.721      330.694
      637        1.516        4.636            0      368.212      162.927      331.790
      638        1.410        4.697            0      369.205      153.404      337.299
      639        1.577        4.602            0      367.346      147.865      340.967
      640        1.533        4.692            0      367.723      193.203      335.888
      641        1.302        4.716            1      365.056      158.909      332.512
      642        1.452        4.722            1      366.161      149.882      324.510
      643        1.240        4.682            0      366.020      135.034      335.647
      644        1.335        4.682            2      366.525      132.352      326.174
      645        1.401        4.709            1      367.360      114.172      337.739
      646        1.556        4.673            0      367.530      121.983      338.340
      647        1.583        4.659            0      368.056      133.542      339.680
      648        1.288        4.683            1      365.201      131.071      327.302
      649        1.517        4.577            1      362.923      139.536      338.063
      650        1.468        4.685            0      367.301      116.712      338.068
      651        1.603        4.656            0      369.142      126.510      340.443
      652        1.497        4.741            1      371.664      169.019      340.500
      653        1.343        4.613            0      364.318      133.884      331.890
      654        1.665        4.637            0      367.790      128.095      335.856
      655        1.521        4.673            0      368.664      152.301      340.034
      656        1.457        4.782            0      367.118      141.697      334.819
      657        1.219        4.651            1      363.189      148.545      326.950
      658        1.548        4.648            0      365.633      125.878      341.567
      659        1.392        4.614            1      363.588      118.895      326.342
      660        1.529        4.689            0      368.895      126.062      343.829
      661        1.594        4.691            0      368.469      142.318      333.165
      662        1.427        4.665            0      365.444      134.127      334.610
      663        1.277        4.737            1      366.363      139.998      324.372
      664        1.619        4.718            0      370.187      162.427      342.742
      665        1.607        4.637            0      368.847      168.218      348.923
      666        1.575        4.625            0      366.227      150.553      338.737
      667        1.432        4.647            1      364.467      142.382      331.930
      668        1.188        4.698            1      366.166      124.505      322.326
      669        1.666        4.699            0      370.826      168.523      341.461
      670        1.632        4.680            0      366.687      136.446      334.619
      671        1.686        4.626            1      366.207      142.502      334.269
      672        1.425        4.730            0      371.311      133.437      340.394
      673        1.496        4.713            0      371.004      132.474      341.832
      674        1.566        4.718            0      369.385      134.825      345.021
      675        1.671        4.685            1      368.675      150.260      349.917
      676        1.397        4.694            0      366.249      109.533      343.330
      677        1.533        4.659            0      365.996      158.410      342.946
      678        1.353        4.710            1      367.337      141.900      334.164
      679        1.632        4.709            0      368.250      135.657      338.594
      680        1.254        4.686            1      365.837      159.888      335.779
      681        1.210        4.789            0      366.116      143.202      327.002
      682        1.418        4.677            0      365.307      130.368      338.503
      683        1.323        4.677            1      364.042      141.723      326.910
      684        1.324        4.721            1      366.531      162.265      329.716
      685        1.512        4.598            1      366.665      162.961      340.842
      686        1.441        4.671            0      366.814      176.828      330.137
      687        1.402        4.724            0      366.188      136.713      340.533
      688        1.406        4.663            1      363.179      174.236      328.605
      689        1.694        4.610            0      366.668      161.848      340.163
      690        1.399        4.680            1      362.631      160.041      329.243
      691        1.633        4.712            0      372.129      133.958      346.827
      692        1.662        4.678            0      366.805      149.108      336.516
      693        1.416        4.708            0      371.033      157.095      337.929
      694        1.491        4.646            1      366.909      141.208      336.610
      695        1.182        4.766            1      370.512      145.250      330.441
      696        1.323        4.696            0      364.835      150.227      333.789
      697        1.549        4.707            0      369.116      151.171      343.980
      698        1.314        4.715            1      365.670      168.491      330.563
      699        1.378        4.704            1      367.475      160.287      335.185
      700        1.610        4.723            0      368.203      162.546      337.635
      701        1.532        4.678            0      367.124      149.689      340.611
      702        1.143        4.686            1      367.751      157.859      323.380
      703        1.515        4.662            0      365.914      156.694      329.564
      704        1.606        4.672            0      366.138      186.378      338.499
      705        1.381        4.641            0      364.750      186.847      333.442
      706        1.591        4.695            0      368.377      158.784      346.485
      707        1.552        4.687            0      369.489      172.790      344.701
      708        1.762        4.600            0      366.921      141.248      341.053
      709        1.334        4.620            1      365.613      162.918      334.629
      710        1.484        4.647            0      367.847      171.224      341.793
      711        1.838        4.524            0      368.533      182.657      338.292
      712        1.607        4.610            0      366.189      176.388      342.569
      713        1.638        4.617            0      367.977      168.400      335.307
      714        1.374        4.554            1      361.633      151.557      333.577
      715        1.540        4.706            0      369.139      173.051      337.804
      716        1.429        4.595            1      362.633      159.756      328.966
      717        1.538        4.701            0      370.203      174.313      347.211
      718        1.488        4.667            1      367.137      172.325      337.728
      719        1.534        4.643            1      368.755      163.334      333.353
      720        1.466        4.692            1      370.393      143.636      336.384
      721        1.585        4.628            1      365.980      146.120      334.029
      722        1.541        4.690            1      365.836      163.577      333.386
      723        1.764        4.665            0      367.400      166.469      348.002
      724        1.609        4.636            0      366.416      165.248      337.733
      725        1.784        4.598            1      365.890      158.364      340.991
      726        1.481        4.689            1      368.167      159.513      334.697
      727        1.606        4.622            0      365.119      130.894      334.729
      728        1.462        4.667            0      368.656      157.793      346.864
      729        1.673        4.648            0      368.218      163.128      343.298
      730        1.669        4.682            0      368.055      146.233      339.868
      731        1.835        4.646            1      370.338      162.104      353.643
      732        1.601        4.642            0      367.103      181.166      342.315
      733        1.543        4.663            0      367.347      185.990      347.618
      734        1.460        4.599            0      366.172      172.896      333.864
      735        1.707        4.718            0      367.236      166.320      339.617
      736        1.618        4.576            0      367.818      198.895      337.954
      737        1.729        4.634            0      370.218      174.401      346.136
      738        1.433        4.623            0      365.479      146.534      330.415
      739        1.531        4.590            0      365.189      191.506      334.434
      740        1.407        4.652            0      366.371      154.355      324.977
      741        1.475        4.453            0      366.209      201.725      333.374
      742        1.311        4.465            0      364.191      210.853      328.606
      743        1.547        4.620            0      367.461      167.804      337.801
      744        1.409        4.594            0      367.390      215.981      345.033
      745        1.596        4.583            0      368.813      231.565      346.265
      746        1.504        4.541            0      368.066      176.517      348.712
      747        1.419        4.639            0      366.800      201.909      340.404
      748        1.416        4.591            0      365.815      213.694      337.067
      749        1.455        4.648            0      366.028      212.777      331.479
      750        1.516        4.541            0      365.228      187.070      339.635
      751        1.601        4.744            0      371.691      232.648      344.065
      752        1.297        4.711            0      369.043      176.237      342.496
      753        1.405        4.623            0      364.722      201.846      338.000
      754        1.361        4.704            0      369.466      219.271      339.563
      755        1.111        4.740            1      369.121      208.798      338.257
      756        1.176        4.696            1      363.060      228.267      328.545
      757        1.103        4.867            1      370.356      215.983      329.712
      758        1.296        4.645            0      366.597      216.128      332.534
      759        1.311        4.630            0      364.689      209.542      332.135
      760        1.314        4.685            1      366.352      183.312      329.392
      761        1.609        4.683            0      370.018      255.144      347.962
      762        1.542        4.723            0      368.299      196.301      341.107
      763        1.820        4.634            0      367.375      165.566      343.818
      764        1.626        4.599            0      367.853      185.301      343.351
      765        1.466        4.677            0      370.477      167.525      341.798
      766        1.527        4.640            0      368.466      153.829      346.248
      767        1.521        4.643            0      367.326      182.363      351.552
      768        1.411        4.725            0      367.669      154.711      341.762
      769        1.655        4.640            0      370.681      182.899      352.109
      770        1.373        4.679            0      366.306      160.540      331.711
      771        1.782        4.596            0      365.930      175.957      349.545
      772        1.471        4.623            0      366.862      178.709      345.588
      773        1.614        4.665            0      364.753      153.175      339.031
      774        1.419        4.643            1      366.089      171.308      343.165
      775        1.634        4.688            0      369.609      154.768      337.702
      776        1.300        4.657            0      366.811      152.132      328.594
      777        1.419        4.648            0      364.106      163.985      332.704
      778        1.827        4.670            1      370.608      163.752      341.295
      779        1.587        4.674            1      365.462      159.166      345.572
      780        1.493        4.710            1      367.775      165.867      336.023
      781        1.711        4.699            1      369.197      147.370      344.755
      782        1.492        4.622            2      364.457      129.430      331.733
      783        1.570        4.609            0      367.843      175.334      330.998
      784        1.793        4.597            1      370.578      169.271      349.572
      785        1.547        4.724            1      367.412      165.269      334.196
      786        1.599        4.685            1      368.635      149.618      344.175
      787        1.443        4.656            2      365.662      160.126      335.753
      788        1.400        4.718            1      365.149      148.413      328.502
      789        1.300        4.687            1      366.885      149.473      336.910
      790        1.737        4.692            1      369.912      158.704      339.835
      791        1.399        4.689            1      366.650      153.488      334.122
      792        1.391        4.677            0      368.871      139.346      340.544
      793        1.586        4.658            0      370.612      158.075      343.124
      794        1.676        4.605            0      364.808      158.701      338.748
      795        1.235        4.712            1      369.138      158.133      334.838
      796        1.198        4.664            1      366.093      159.865      331.403
      797        1.726        4.653            0      368.448      176.360      341.872
      798        1.395        4.661            1      366.195      164.312      331.016
      799        1.363        4.657            1      363.587      153.102      327.757
      800        1.367        4.676            1      367.063      161.285      341.237
      801        1.533        4.722            0      369.496      191.062      337.356
      802        1.531        4.666            1      367.919      173.308      338.683
      803        1.443        4.592            1      364.796      148.532      332.520
      804        1.449        4.641            1      364.990      163.468      335.155
      805        1.304        4.706            2      364.253      154.595      333.159
      806        1.608        4.625            1      367.717      170.153      340.489
      807        1.586        4.659            0      368.780      176.575      343.215
      808        1.510        4.633            0      367.777      158.747      345.729
      809        1.577        4.750            0      369.026      175.261      347.959
      810        1.190        4.672            1      365.041      155.091      326.881
      811        1.558        4.725            0      369.625      208.938      338.529
      812        1.243        4.725            2      365.604      178.660      330.619
      813        1.527        4.672            0      366.665      148.870      349.847
      814        1.634        4.694            1      368.926      184.667      345.439
      815        1.692        4.587            0      368.927      163.561      339.964
      816        1.690        4.638            1      370.674      148.497      355.020
      817        1.373        4.634            1      368.767      170.986      336.200
      818        1.645        4.720            1      372.428      183.529      348.996
      819        1.545        4.592            2      364.877      160.724      337.723
      820        1.600        4.700            1      367.126      174.353      345.185
      821        1.506        4.688            1      368.035      165.688      339.649
      822        1.373        4.652            1      365.845      161.084      339.423
      823        1.583        4.662            0      366.536      179.237      341.342
      824        1.765        4.619            0      369.771      197.934      345.257
      825        1.007        4.664            2      364.247      176.759      329.605
      826        1.362        4.681            1      365.637      178.881      333.167
      827        1.264        4.663            2      365.677      180.949      335.581
      828        0.973        4.750            2      363.929      184.408      325.412
      829        1.281        4.669            1      365.554      168.791      329.515
      830        1.422        4.701            2      364.983      154.238      332.214
      831        1.380        4.664            1      363.946      172.205      329.443
      832        1.542        4.695            0      368.674      156.920      344.672
      833        1.394        4.630            1      363.897      161.062      329.434
      834        1.460        4.724            0      368.873      185.333      344.519
      835        1.332        4.750            0      366.199      142.061      338.864
      836        1.414        4.575            0      366.824      198.571      335.675
      837        1.310        4.811            1      365.880      135.819      326.176
      838        1.278        4.708            0      366.936      163.031      333.532
      839        1.497        4.548            0      365.840      180.768      336.647
      840        1.161        4.654            0      366.789      171.733      332.421
      841        0.914        4.754            1      367.913      180.892      331.203
      842        0.978        4.645            1      365.253      183.911      331.504
      843        1.245        4.611            0      363.516      180.493      333.200
      844        1.126        4.574            1      365.060      226.775      328.629
      845        1.351        4.573            0      364.998      180.989      336.675
      846        1.223        4.604            1      362.157      202.174      321.678
      847        1.334        4.465            0      368.261      200.564      340.917
      848        1.692        4.547            0      366.373      243.735      334.054
      849        1.665        4.607            0      370.363      206.393      339.754
      850        1.768        4.493            0      366.316      195.466      333.231
      851        1.861        4.493            0      368.766      219.617      343.926
      852        1.826        4.498            0      368.134      210.845      334.996
      853        1.816        4.481            0      366.460      198.069      333.513
      854        1.890        4.417            0      365.635      206.608      331.787
      855        1.753        4.486            1      366.977      220.260      337.813
      856        1.839        4.424            0      367.046      199.124      337.185
      857        1.786        4.420            0      364.861      166.078      331.817
      858        1.845        4.450            0      365.601      215.717      337.322
      859        1.701        4.463            0      364.153      193.440      331.743
      860        1.878        4.499            0      369.455      211.575      341.106
      861        1.659        4.517            0      366.307      215.874      330.465
      862        1.752        4.442            0      368.831      200.892      340.806
      863        1.806        4.459            0      366.291      215.478      340.400
      864        1.948        4.463            0      371.422      197.134      345.995
      865        1.938        4.413            0      366.990      227.112      336.487
      866        2.010        4.447            0      366.905      204.601      340.313
      867        1.966        4.489            0      364.662      210.429      331.802
      868        1.873        4.478            0      367.528      211.551      338.189
      869        1.983        4.516            0      366.778      230.928      341.813
      870        1.864        4.494            0      371.255      203.885      341.609
      871        1.892        4.494            0      365.361      210.135      333.116
      872        2.008        4.473            0      369.234      241.761      345.940
      873        1.946        4.473            0      366.236      232.456      331.304
      874        1.864        4.457            0      367.759      214.147      339.799
      875        1.676        4.559            0      368.838      199.227      340.819
      876        1.834        4.479            0      366.232      208.226      339.863
      877        1.746        4.510            0      368.062      229.560      335.875
      878        1.772        4.473            0      367.916      221.829      339.799
      879        1.890        4.483            0      366.587      247.531      336.206
      880        1.751        4.549            0      366.824      205.034      333.294
      881        1.841        4.497            0      366.080      230.665      336.956
      882        1.808        4.544            0      371.909      204.714      341.702
      883        1.663        4.501            1      365.792      198.692      340.434
      884        1.696        4.532            0      367.987      200.947      335.306
      885        1.772        4.494            0      366.060      223.853      341.443
      886        1.889        4.527            1      368.302      180.875      347.030
      887        1.858        4.615            0      366.076      186.226      338.183
      888        1.694        4.542            0      366.451      155.459      336.754
      889        1.817        4.521            0      367.934      158.999      348.464
      890        1.590        4.575            0      366.443      177.499      338.228
      891        1.984        4.496            0      368.779      246.997      342.658
      892        1.895        4.403            0      363.339      206.869      333.919
      893        1.732        4.555            0      370.497      251.840      335.545
      894        1.538        4.467            0      365.379      183.054      328.134
      895        1.905        4.502            0      367.182      247.195      342.790
      896        1.933        4.496            0      363.839      293.196      329.675
      897        1.684        4.493            0      366.216      238.695      332.170
      898        1.723        4.511            0      367.975      207.449      334.188
      899        1.730        4.524            0      369.010      249.618      328.851
      900        1.870        4.499            0      369.741      279.472      334.944
      901        1.620        4.507            0      369.407      259.634      339.812
      902        1.775        4.489            0      369.465      225.364      338.852
      903        1.858        4.471            0      368.975      186.908      334.498
      904        1.821        4.499            0      366.814      232.650      332.394
      905        1.771        4.557            0      369.298      180.063      345.428
      906        1.820        4.486            0      367.928      223.695      329.671
      907        1.734        4.516            0      367.997      270.744      329.805
      908        2.093        4.489            0      369.829      280.441      336.210
      909        1.485        4.558            0      368.174      232.227      339.573
      910        1.728        4.534            0      368.475      242.409      337.407
      911        1.748        4.502            0      366.687      194.759      335.297
      912        1.934        4.479            0      367.692      258.323      339.801
      913        1.899        4.509            0      366.149      213.907      335.997
      914        2.003        4.464            0      367.077      220.966      338.409
      915        1.733        4.469            0      366.389      202.856      337.894
      916        1.944        4.534            0      369.955      236.064      342.035
      917        1.759        4.549            0      368.599      240.087      335.456
      918        1.620        4.513            0      369.640      255.149      332.593
      919        1.793        4.526            1      369.746      277.401      346.495
      920        1.759        4.545            1      368.562      252.648      340.385
      921        1.501        4.413            0      364.305      246.676      328.281
      922        1.937        4.439            0      364.610      250.822      332.816
      923        2.004        4.459            0      366.797      256.969      340.207
      924        1.847        4.540            0      365.717      252.794      334.240
      925        1.957        4.449            0      366.843      219.770      333.107
      926        1.930        4.464            0      363.532      240.634      330.880
      927        1.768        4.438            0      366.080      230.776      340.054
      928        1.822        4.518            0      368.119      240.232      337.237
      929        1.672        4.457            0      365.801      237.617      339.206
      930        1.969        4.436            0      365.529      199.329      335.386
      931        1.892        4.472            0      364.373      190.597      336.106
      932        1.757        4.531            0      371.067      220.625      337.333
      933        1.724        4.482            0      368.209      208.102      335.103
      934        1.878        4.480            0      366.697      234.884      342.523
      935        1.951        4.450            0      368.704      190.520      342.579
      936        1.832        4.436            0      367.376      217.217      339.422
      937        1.589        4.566            1      370.579      214.133      340.545
      938        1.695        4.536            0      366.780      172.920      337.942
      939        1.700        4.538            0      364.673      218.415      330.750
      940        1.750        4.471            0      368.899      185.232      340.872
      941        1.556        4.506            0      365.707      213.850      338.174
      942        1.880        4.466            0      366.580      210.610      337.516
      943        1.849        4.465            0      368.939      187.887      343.852
      944        1.760        4.562            0      366.992      207.875      339.794
      945        1.718        4.547            0      368.767      228.571      341.953
      946        1.793        4.545            0      368.949      234.853      342.113
      947        1.544        4.426            0      365.502      166.240      335.169
      948        1.842        4.521            0      367.374      195.374      334.622
      949        1.735        4.543            0      366.417      180.348      333.669
      950        1.741        4.475            0      369.445      159.374      340.780
      951        1.709        4.504            0      367.358      174.273      332.963
      952        1.735        4.506            0      368.611      211.392      339.031
      953        1.834        4.499            0      366.888      178.729      338.878
      954        1.818        4.502            1      368.447      227.035      337.875
      955        1.886        4.512            1      367.998      210.629      338.391
      956        2.221        4.492            1      364.806      184.214      348.569
      957        1.723        4.549            0      367.941      188.884      343.689
      958        1.857        4.497            1      369.105      202.727      337.563
      959        2.005        4.539            0      369.888      231.775      352.232
      960        1.941        4.572            0      364.954      206.273      338.071
      961        2.011        4.580            1      367.232      225.933      340.067
      962        1.815        4.625            1      367.861      226.104      339.808
      963        2.241        4.414            1      366.518      213.815      341.042
      964        2.130        4.483            0      367.099      162.202      337.419
      965        2.000        4.542            0      371.162      170.925      337.556
      966        1.981        4.430            0      366.215      151.753      336.877
      967        1.865        4.566            0      371.957      154.692      348.716
      968        1.780        4.528            0      369.123      186.682      346.558
      969        1.932        4.483            0      368.954      159.357      340.689
      970        2.005        4.392            0      362.395      174.834      333.535
      971        1.871        4.463            0      366.759      165.303      341.047
      972        2.251        4.385            0      367.434      165.507      341.547
      973        2.175        4.355            0      362.103      198.077      334.279
      974        1.999        4.501            0      368.031      166.261      345.141
      975        2.039        4.472            0      369.212      158.542      345.333
      976        2.018        4.453            0      369.413      153.377      339.345
      977        2.013        4.468            0      367.196      154.828      337.640
      978        2.085        4.452            0      367.139      149.802      338.246
      979        2.019        4.469            0      368.507      158.480      339.767
      980        2.033        4.434            0      367.174      174.211      340.678
      981        2.065        4.354            0      363.846      161.182      332.401
      982        1.898        4.483            0      366.114      120.464      339.008
      983        1.932        4.545            0      368.945      157.618      349.225
      984        1.768        4.582            0      369.950      157.904      339.735
      985        1.838        4.536            0      365.765      143.186      342.882
      986        1.822        4.518            0      368.267      122.259      340.130
      987        1.835        4.617            0      371.462      137.721      358.023
      988        1.586        4.602            0      368.947      117.070      342.603
      989        1.769        4.590            0      371.316      110.285      340.457
      990        1.882        4.565            0      370.232      143.287      351.562
      991        1.806        4.516            0      367.207      117.210      341.994
      992        1.800        4.547            0      370.309      137.540      343.213
      993        1.742        4.554            0      368.047      152.322      346.093
      994        1.636        4.577            0      364.541      116.712      344.888
      995        1.668        4.618            0      368.676      117.217      336.793
      996        1.739        4.561            0      366.033      121.130      341.058
      997        1.793        4.624            0      373.190       96.955      347.268
      998        1.731        4.582            0      371.139      118.057      352.603
      999        1.908        4.548            0      369.016      123.071      347.215
     1000        1.760        4.549            0      371.401      124.668      346.481
