# Supplementary material for: Computational discovery of natural inhibitors targeting enterovirus D68 3C protease using molecular docking pharmacokinetics and dynamics simulations
Source: Sci Rep. 2025 Mar 31;15:11015. doi: 10.1038/s41598-025-95163-y (PMC11958634; doi:10.1038/s41598-025-95163-y)
Supplement: Supplementary file 1 — Supplementary Information 1. [file 41598_2025_95163_MOESM1_ESM.zip › MDS-100-results/MDS-100-results/data2/raw-data/P_RMSF.dat]

# Residue#      Chain    ResName LigandContact         CA   Backbone  Sidechain  All_Heavy   B-factor
         0          A      ILE_5          No       2.222       2.148       2.637       2.353      38.062
         1          A      SER_6          No       2.139       2.075       2.503       2.218      34.958
         2          A      ALA_7          No       1.915       1.971       2.062       1.977      30.518
         3          A      ASP_8          No       2.255       2.282       2.737       2.528      31.315
         4          A      GLN_9          No       2.341       2.292       2.828       2.597      28.002
         5          A     VAL_10          No       1.981       2.050       1.997       2.010      26.608
         6          A     ASN_11          No       2.172       2.265       2.566       2.416      28.340
         7          A     GLN_12          No       2.571       2.614       3.270       2.991      30.980
         8          A     ILE_13          No       2.546       2.638       2.535       2.575      30.068
         9          A     ILE_14          No       2.672       2.840       2.686       2.743      34.925
        10          A     TYR_15          No       3.142       3.206       3.693       3.519      36.785
        11          A     ASN_16          No       3.277       3.350       3.769       3.557      39.260
        12          A     LEU_17          No       3.339       3.344       3.607       3.456      36.518
        13          A     HIS_18          No       3.121       3.242       2.937       3.066      30.590
        14          A     HIS_19          No       3.860       3.736       5.172       4.617      34.600
        15          A     ASP_20          No       3.278       3.104       4.095       3.653      28.655
        16          A     PRO_21          No       2.589       2.520       2.971       2.702      25.627
        17          A     PHE_22          No       2.337       2.314       3.635       3.161      25.793
        18          A     GLU_23          No       2.446       2.358       3.404       2.994      27.000
        19          A     ILE_24          No       1.863       1.743       2.405       2.042      26.597
        20          A     LEU_25          No       1.264       1.307       1.609       1.429      24.312
        21          A     GLY_26          No       0.995       1.011       1.013       1.011      22.858
        22          A     CYS_27          No       1.049       1.137       1.451       1.278      25.522
        23          A     HIS_28          No       1.377       1.375       2.703       2.230      27.995
        24          A     LEU_29          No       1.744       1.832       2.421       2.090      33.405
        25          A     LEU_30          No       2.058       2.196       2.284       2.208      39.222
        26          A     GLU_31          No       2.500       2.438       3.294       2.955      41.550
        27          A     GLU_32          No       2.947       3.266       3.887       3.638      39.732
        28          A     GLY_33          No       3.766       3.610       4.068       3.610      37.438
        29          A     LYS_34          No       4.205       4.175       6.297       5.387      49.635
        30          A     ASN_35          No       4.339       4.324       5.546       4.972      48.225
        31          A     THR_36          No       3.824       3.581       4.567       4.018      38.642
        32          A     LYS_37          No       2.621       2.620       2.755       2.668      32.195
        33          A     LYS_38          No       2.000       1.966       2.600       2.294      29.390
        34          A     TRP_39          No       1.533       1.544       1.854       1.761      24.568
        35          A     VAL_40          No       1.295       1.250       1.651       1.389      23.855
        36          A     VAL_41          No       0.958       1.018       1.072       1.008      22.105
        37          A     ARG_42          No       1.042       1.012       1.580       1.387      20.958
        38          A     ALA_43          No       1.085       1.174       1.138       1.152      22.960
        39          A     TYR_44          No       1.488       1.482       2.209       1.965      23.947
        40          A     LEU_45          No       1.695       1.808       1.565       1.681      24.490
        41          A     PRO_46          No       2.289       2.563       2.301       2.457      31.745
        42          A     LYS_47         Yes       2.313       2.267       3.335       2.856      36.688
        43          A     ALA_48          No       1.873       1.938       1.805       1.906      27.608
        44          A     GLU_49          No       1.909       1.855       2.442       2.211      28.500
        45          A     ALA_50          No       1.544       1.523       1.664       1.537      23.057
        46          A     ALA_51          No       1.185       1.196       1.253       1.191      23.180
        47          A     TRP_52          No       1.032       1.011       1.362       1.262      21.685
        48          A     VAL_53          No       0.880       1.004       1.004       0.970      21.580
        49          A     ILE_54          No       1.111       1.056       1.533       1.259      20.318
        50          A     ARG_55          No       1.363       1.456       1.723       1.623      22.775
        51          A     PRO_56          No       1.630       1.807       1.490       1.684      26.022
        52          A     THR_57          No       2.349       2.344       2.612       2.446      30.335
        53          A     GLU_58          No       2.238       2.248       2.887       2.635      29.420
        54          A     ARG_59          No       2.091       2.132       2.468       2.333      27.385
        55          A     LYS_60          No       1.856       1.740       3.054       2.498      25.533
        56          A     GLU_61          No       1.557       1.649       1.960       1.827      22.148
        57          A     ASP_62          No       1.244       1.198       1.429       1.324      23.382
        58          A     PRO_63          No       1.199       1.204       1.380       1.273      23.128
        59          A     MET_64          No       1.100       1.191       1.045       1.089      21.140
        60          A     ASN_65          No       1.414       1.365       2.471       1.991      22.695
        61          A     SER_66          No       1.706       1.793       2.091       1.891      24.855
        62          A     VAL_67          No       1.923       2.211       2.075       2.128      25.940
        63          A     HIS_68          No       2.533       2.535       3.526       3.143      31.688
        64          A     HIS_69          No       2.537       2.381       2.825       2.645      26.995
        65          A     PRO_70          No       2.356       2.288       2.693       2.452      29.170
        66          A     ASN_71          No       2.050       1.955       2.646       2.324      27.585
        67          A     PHE_72          No       1.668       1.683       2.048       1.889      25.582
        68          A     PHE_73          No       1.275       1.266       1.456       1.382      22.658
        69          A     GLU_74          No       1.184       1.189       1.640       1.465      22.372
        70          A     CYS_75          No       1.225       1.223       1.449       1.314      24.902
        71          A     ILE_76          No       1.437       1.452       1.793       1.594      23.780
        72          A     ILE_77          No       1.516       1.587       1.671       1.591      25.055
        73          A     GLU_78          No       2.001       1.999       2.824       2.495      30.162
        74          A     THR_79          No       2.121       2.156       2.042       2.102      29.135
        75          A     PRO_80          No       2.614       2.566       2.810       2.660      32.980
        76          A     GLU_81          No       2.282       2.169       3.552       3.033      31.800
        77          A     LEU_82          No       1.633       1.760       1.652       1.680      31.618
        78          A     ASN_83          No       1.447       1.441       2.228       1.863      32.438
        79          A     HIS_84          No       1.236       1.236       1.653       1.475      24.200
        80          A     TYR_85          No       0.954       0.951       1.062       1.021      23.072
        81          A     GLN_86         Yes       0.886       0.859       1.419       1.181      20.400
        82          A     LEU_87          No       0.801       0.875       1.236       1.008      22.695
        83          A     LYS_88         Yes       1.148       1.103       1.641       1.387      20.440
        84          A     VAL_89          No       1.370       1.456       1.804       1.564      22.420
        85          A     LYS_90          No       1.706       1.740       2.164       1.959      23.810
        86          A     GLU_91         Yes       2.158       2.283       3.026       2.732      33.355
        87          A     GLY_92          No       2.817       2.684       2.960       2.684      38.530
        88          A     GLU_93          No       2.813       2.802       3.840       3.427      47.088
        89          A     HIS_94          No       2.832       2.647       4.175       3.615      37.830
        90          A     GLU_95          No       1.953       2.145       2.125       2.138      26.960
        91          A     LYS_96         Yes       1.824       1.689       2.328       2.024      24.345
        92          A     VAL_97         Yes       1.249       1.315       1.634       1.416      23.013
        93          A     ILE_98         Yes       1.071       1.005       1.399       1.170      22.370
        94          A     TYR_99         Yes       0.963       1.031       1.325       1.215      22.670
        95          A    ASP_100         Yes       1.004       1.018       1.105       1.064      24.110
        96          A    PRO_101          No       1.188       1.180       1.315       1.232      28.708
        97          A    TYR_102          No       0.921       0.972       1.234       1.147      26.370
        98          A    ALA_103          No       1.056       1.042       1.331       1.080      30.618
        99          A    PHE_104          No       1.059       1.232       1.444       1.330      32.642
       100          A    SER_105          No       1.447       1.399       2.000       1.621      41.920
       101          A    SER_106          No       1.122       1.065       1.602       1.259      35.185
       102          A    PRO_107          No       0.930       1.142       1.103       1.121      28.115
       103          A    TYR_108          No       0.895       0.868       2.183       1.810      24.450
       104          A    LEU_109          No       0.820       0.883       1.132       0.965      23.885
       105          A    THR_110          No       0.965       0.937       1.045       0.966      29.160
       106          A    ASP_111          No       1.088       1.043       1.811       1.492      29.370
       107          A    GLU_112          No       0.933       0.900       1.858       1.517      27.770
       108          A    ASP_113          No       0.737       0.766       0.783       0.775      24.555
       109          A    ILE_114          No       0.885       0.888       1.163       0.991      27.542
       110          A    TYR_115          No       0.961       0.958       2.484       2.061      26.648
       111          A    LEU_116          No       0.763       0.757       1.436       1.066      23.675
       112          A    PHE_117          No       0.682       0.743       0.801       0.772      23.945
       113          A    SER_118          No       0.972       0.979       1.396       1.127      25.292
       114          A    GLU_119          No       0.955       0.955       1.480       1.286      25.475
       115          A    GLY_120          No       0.825       0.853       0.845       0.853      26.805
       116          A    ASN_121          No       0.786       0.861       1.653       1.303      24.770
       117          A    HIS_122          No       0.580       0.639       0.699       0.669      23.310
       118          A    HIS_123          No       0.696       0.771       1.076       0.955      22.393
       119          A    ARG_124          No       0.579       0.590       1.053       0.888      19.430
       120          A    ILE_125          No       0.543       0.557       0.831       0.651      20.418
       121          A    TYR_126          No       0.583       0.593       0.668       0.638      22.130
       122          A    GLU_127         Yes       0.586       0.628       1.013       0.874      20.885
       123          A    LYS_128          No       0.666       0.716       0.974       0.819      22.972
       124          A    LEU_129          No       0.569       0.577       1.081       0.786      22.952
       125          A    GLY_130          No       0.567       0.586       0.629       0.586      23.628
       126          A    ALA_131          No       0.574       0.596       0.780       0.602      23.268
       127          A    HIS_132          No       0.650       0.708       0.665       0.681      23.818
       128          A    VAL_133          No       0.810       0.937       1.447       1.111      26.942
       129          A    GLY_134          No       1.545       1.403       1.873       1.403      29.798
       130          A    GLU_135          No       2.100       2.310       3.390       2.977      30.670
       131          A    ILE_136          No       2.969       2.898       3.772       3.309      29.612
       132          A    ASN_137          No       3.612       3.315       5.086       4.288      30.832
       133          A    GLY_138          No       2.562       2.524       2.708       2.524      35.168
       134          A    VAL_139          No       2.009       1.900       2.781       2.259      31.202
       135          A    LYS_140          No       1.299       1.291       2.698       2.118      32.982
       136          A    GLY_141          No       0.946       0.949       0.996       0.949      26.702
       137          A    VAL_142          No       0.772       0.787       0.903       0.798      25.408
       138          A    TYR_143          No       0.709       0.738       2.047       1.700      23.190
       139          A    PHE_144          No       0.612       0.639       0.720       0.686      22.950
       140          A    ALA_145          No       0.600       0.604       0.810       0.615      22.385
       141          A    VAL_146          No       0.593       0.628       0.869       0.684      21.785
       142          A    TRP_147          No       0.630       0.645       0.791       0.745      24.452
       143          A    ALA_148          No       0.696       0.725       0.861       0.725      26.820
       144          A    PRO_149          No       0.797       0.828       0.835       0.824      28.710
       145          A    ASN_150          No       0.836       0.875       1.627       1.289      30.345
       146          A    ALA_151          No       0.838       0.864       0.959       0.860      29.467
       147          A    ARG_152          No       0.941       0.959       2.226       1.837      33.725
       148          A    ASN_153          No       0.913       0.886       1.264       1.084      30.597
       149          A    VAL_154          No       0.786       0.810       0.881       0.803      28.688
       150          A    SER_155          No       0.777       0.767       1.123       0.888      24.782
       151          A    VAL_156          No       0.702       0.756       0.928       0.785      29.805
       152          A    ILE_157          No       0.749       0.730       0.944       0.801      29.940
       153          A    GLY_158          No       0.781       0.833       0.813       0.833      29.772
       154          A    ASP_159          No       1.012       1.056       1.519       1.316      37.792
       155          A    PHE_160          No       1.068       1.114       1.370       1.239      35.862
       156          A    ASN_161          No       1.086       1.118       0.969       1.044      32.742
       157          A    ASN_162          No       1.163       1.143       2.001       1.616      35.725
       158          A    TRP_163          No       0.968       1.046       0.965       0.986      31.280
       159          A    ASP_164          No       1.169       1.136       1.659       1.427      30.200
       160          A    GLY_165          No       1.100       1.101       1.160       1.101      32.655
       161          A    ARG_166          No       1.290       1.280       2.056       1.795      33.762
       162          A    GLU_167          No       1.307       1.293       2.054       1.767      32.148
       163          A    HIS_168          No       0.976       0.960       1.114       1.046      29.597
       164          A    GLN_169          No       0.933       0.942       1.629       1.346      28.115
       165          A    MET_170          No       0.804       0.857       0.827       0.821      30.718
       166          A    ARG_171          No       0.905       0.856       2.581       2.086      29.905
       167          A    LYS_172          No       0.887       0.931       2.194       1.682      31.420
       168          A    ARG_173          No       0.894       0.890       1.238       1.105      31.740
       169          A    ASN_174          No       1.005       1.027       1.637       1.365      29.850
       170          A    TYR_175          No       1.056       1.035       2.864       2.374      31.840
       171          A    THR_176          No       0.841       0.821       1.006       0.885      27.660
       172          A    ILE_177          No       0.739       0.795       1.047       0.869      26.140
       173          A    TRP_178          No       0.733       0.743       0.868       0.829      24.295
       174          A    GLU_179          No       0.718       0.736       1.258       1.063      23.785
       175          A    LEU_180          No       0.747       0.752       0.997       0.840      25.885
       176          A    PHE_181          No       0.824       0.867       1.100       1.010      26.595
       177          A    VAL_182          No       0.912       0.911       1.152       0.975      27.605
       178          A    PRO_183          No       1.070       1.095       1.192       1.130      33.292
       179          A    GLU_184          No       1.231       1.310       2.139       1.823      42.510
       180          A    ILE_185          No       1.042       1.030       1.431       1.190      32.785
       181          A    GLY_186          No       1.115       1.064       1.229       1.064      29.100
       182          A    SER_187          No       0.917       0.954       1.192       1.030      31.042
       183          A    GLY_188          No       0.834       0.956       0.878       0.956      30.888
       184          A    THR_189          No       0.821       0.756       1.245       0.968      28.435
       185          A    VAL_190          No       0.678       0.710       1.064       0.820      25.730
       186          A    TYR_191          No       0.606       0.605       0.567       0.578      23.880
       187          A    LYS_192          No       0.631       0.651       1.274       0.986      22.042
       188          A    TYR_193          No       0.648       0.694       0.670       0.674      25.298
       189          A    GLU_194          No       0.733       0.757       1.361       1.142      26.385
       190          A    ILE_195          No       0.775       0.843       0.942       0.850      31.105
       191          A    LYS_196          No       0.916       0.889       1.435       1.186      30.285
       192          A    ASN_197          No       1.164       1.226       1.504       1.359      33.405
       193          A    SER_198          No       1.751       1.799       2.122       1.906      49.215
       194          A    GLU_199          No       1.732       1.707       2.478       2.183      58.575
       195          A    GLY_200          No       1.529       1.498       1.551       1.498      40.638
       196          A    HIS_201          No       1.272       1.242       1.631       1.467      41.602
       197          A    ILE_202          No       1.033       1.059       1.287       1.139      46.128
       198          A    TYR_203          No       0.921       0.931       1.531       1.325      41.978
       199          A    GLU_204          No       0.805       0.855       1.694       1.394      34.808
       200          A    LYS_205          No       0.724       0.706       1.023       0.846      27.058
       201          A    SER_206          No       0.592       0.635       1.038       0.784      21.822
       202          A    ASP_207          No       0.517       0.560       0.948       0.789      22.578
       203          A    PRO_208          No       0.730       0.686       0.901       0.770      22.622
       204          A    TYR_209          No       0.569       0.841       1.205       1.087      22.660
       205          A    GLY_210          No       0.629       0.644       0.757       0.644      20.020
       206          A    PHE_211          No       0.495       0.514       0.927       0.762      19.882
       207          A    TYR_212          No       0.505       0.512       0.608       0.573      22.018
       208          A    ARG_213          No       0.533       0.546       1.334       1.091      23.433
       209          A    GLU_214          No       0.675       0.716       1.248       1.045      23.655
       210          A    VAL_215          No       0.952       1.005       1.640       1.243      24.808
       211          A    ARG_216          No       1.234       1.262       2.240       1.901      23.642
       212          A    PRO_217          No       1.689       1.781       1.948       1.843      25.908
       213          A    ASN_218          No       1.585       1.337       2.432       1.941      26.053
       214          A    THR_219          No       1.324       1.254       2.413       1.821      26.208
       215          A    ALA_220          No       0.837       0.780       1.035       0.807      25.590
       216          A    SER_221          No       0.528       0.582       0.862       0.676      25.120
       217          A    ILE_222          No       0.542       0.551       0.731       0.594      22.480
       218          A    VAL_223          No       0.619       0.636       0.809       0.666      26.035
       219          A    VAL_224          No       0.679       0.767       1.153       0.887      23.630
       220          A    ASP_225          No       0.746       0.953       1.688       1.386      23.740
       221          A    ILE_226         Yes       0.823       0.903       1.326       1.066      24.165
       222          A    ASP_227         Yes       0.941       1.034       1.885       1.539      26.430
       223          A    ASN_228         Yes       1.199       1.205       2.360       1.857      28.430
       224          A    ILE_229          No       0.924       0.948       1.051       0.964      26.813
       225          A    TYR_230         Yes       0.844       0.905       0.840       0.861      25.328
       226          A    GLN_231         Yes       0.973       0.931       2.335       1.832      25.920
       227          A    TRP_232         Yes       0.806       0.844       0.778       0.796      26.858
       228          A    HIS_233         Yes       0.822       0.828       1.065       0.970      23.217
       229          A    ASP_234         Yes       0.724       0.751       0.696       0.723      21.998
       230          A    GLU_235         Yes       0.829       0.840       1.473       1.236      21.627
       231          A    GLU_236          No       0.917       0.915       1.994       1.624      23.752
       232          A    TRP_237          No       0.794       0.801       0.798       0.795      20.742
       233          A    LEU_238         Yes       0.794       0.834       1.188       0.964      21.295
       234          A    GLU_239         Yes       0.881       0.904       2.011       1.624      20.925
       235          A    LYS_240          No       0.884       0.878       2.285       1.731      22.832
       236          A    ARG_241         Yes       0.923       0.981       0.858       0.892      20.522
       237          A    ARG_242         Yes       1.125       1.150       2.617       2.165      23.048
       238          A    ASN_243          No       1.129       1.204       1.907       1.585      29.850
       239          A    SER_244          No       1.047       1.036       1.589       1.239      27.662
       240          A    ASP_245          No       1.122       1.038       1.537       1.307      27.970
       241          A    PRO_246          No       1.102       1.102       1.323       1.184      25.990
       242          A    LEU_247          No       1.027       1.095       1.650       1.338      24.072
       243          A    LYS_248          No       0.963       0.955       2.446       1.855      26.505
       244          A    GLN_249          No       0.881       0.836       1.921       1.526      22.855
       245          A    PRO_250          No       0.730       0.761       0.853       0.794      24.013
       246          A    VAL_251          No       0.578       0.589       0.757       0.613      20.898
       247          A    SER_252          No       0.542       0.577       0.745       0.630      19.668
       248          A    VAL_253          No       0.523       0.539       0.706       0.559      20.080
       249          A    TYR_254          No       0.499       0.519       0.593       0.565      18.895
       250          A    GLU_255          No       0.520       0.536       0.924       0.787      18.098
       251          A    VAL_256          No       0.563       0.585       1.160       0.794      20.320
       252          A    HIS_257          No       0.588       0.604       0.792       0.715      19.032
       253          A    LEU_258          No       0.664       0.712       1.012       0.816      20.870
       254          A    GLY_259          No       0.758       0.742       0.827       0.742      23.400
       255          A    SER_260          No       0.678       0.705       0.716       0.706      20.752
       256          A    TRP_261          No       0.680       0.735       0.744       0.738      20.202
       257          A    LEU_262          No       0.703       0.713       1.025       0.830      22.480
       258          A    HIS_263          No       0.737       0.780       0.787       0.782      23.698
       259          A    GLY_264          No       0.859       0.871       0.947       0.871      24.885
       260          A    SER_265          No       1.046       1.013       1.513       1.193      24.122
       261          A    SER_266          No       1.175       1.280       1.412       1.320      30.428
       262          A    ALA_267          No       1.432       1.423       1.748       1.471      35.550
       263          A    GLU_268          No       1.335       1.251       2.903       2.348      32.390
       264          A    LYS_269          No       1.108       1.108       2.151       1.705      29.752
       265          A    MET_270          No       0.934       0.947       1.136       1.034      29.890
       266          A    PRO_271          No       0.895       0.895       0.954       0.916      31.437
       267          A    LEU_272          No       0.857       0.897       1.109       0.969      33.242
       268          A    LEU_273          No       0.890       1.131       1.089       1.079      32.920
       269          A    ASN_274          No       1.395       1.541       2.451       2.038      42.710
       270          A    GLY_275          No       1.284       1.163       1.467       1.163      36.225
       271          A    GLU_276          No       1.121       1.194       2.023       1.711      36.058
       272          A    ALA_277          No       1.116       1.079       1.288       1.101      31.817
       273          A    ASP_278          No       1.084       1.107       1.891       1.563      32.568
       274          A    PRO_279          No       1.134       1.139       1.239       1.175      29.018
       275          A    VAL_280          No       1.100       1.071       1.344       1.158      24.868
       276          A    ILE_281          No       1.092       1.130       1.464       1.257      28.332
       277          A    VAL_282          No       1.053       1.172       1.376       1.217      26.803
       278          A    SER_283          No       1.482       1.526       1.921       1.660      26.978
       279          A    GLU_284          No       2.382       2.574       3.308       3.011      36.380
       280          A    TRP_285          No       3.134       3.091       4.385       4.005      31.015
       281          A    ASN_286          No       2.548       2.366       3.101       2.756      26.510
       282          A    PRO_287          No       1.957       2.096       2.470       2.239      25.495
       283          A    GLY_288          No       1.627       1.539       1.880       1.539      21.978
       284          A    ALA_289          No       1.003       1.037       1.153       1.040      23.440
       285          A    ARG_290          No       0.880       0.858       0.995       0.928      22.462
       286          A    PHE_291          No       0.836       0.855       0.975       0.922      22.245
       287          A    LEU_292          No       0.794       0.822       1.371       1.053      22.322
       288          A    SER_293          No       0.785       0.760       1.090       0.870      22.232
       289          A    TYR_294          No       0.715       0.735       0.773       0.757      22.038
       290          A    TYR_295          No       0.744       0.782       1.031       0.945      23.305
       291          A    GLU_296          No       0.761       0.784       0.843       0.816      23.090
       292          A    LEU_297          No       0.745       0.751       0.920       0.799      23.182
       293          A    ALA_298          No       0.748       0.779       0.906       0.779      23.537
       294          A    GLU_299          No       0.787       0.793       1.263       1.090      25.155
       295          A    LYS_300          No       0.723       0.732       1.626       1.243      23.428
       296          A    LEU_301          No       0.641       0.658       0.999       0.781      21.210
       297          A    ILE_302          No       0.664       0.672       0.948       0.762      22.925
       298          A    PRO_303          No       0.713       0.714       0.794       0.737      24.815
       299          A    TYR_304          No       0.669       0.667       0.838       0.779      20.578
       300          A    VAL_305          No       0.619       0.657       1.264       0.876      21.428
       301          A    LYS_306          No       0.677       0.693       1.568       1.191      23.428
       302          A    ASP_307          No       0.718       0.728       1.242       1.029      26.158
       303          A    MET_308          No       0.683       0.719       1.267       1.016      23.820
       304          A    GLY_309          No       0.713       0.691       0.814       0.691      22.935
       305          A    TYR_310          No       0.605       0.656       0.750       0.714      21.605
       306          A    THR_311          No       0.641       0.627       0.799       0.680      20.050
       307          A    HIS_312          No       0.582       0.586       0.725       0.666      18.388
       308          A    ILE_313          No       0.582       0.601       1.270       0.905      18.900
       309          A    GLU_314          No       0.581       0.604       1.110       0.916      18.590
       310          A    LEU_315          No       0.677       0.726       0.967       0.804      17.860
       311          A    LEU_316          No       0.634       0.643       1.126       0.849      17.590
       312          A    PRO_317          No       0.614       0.639       0.713       0.657      19.935
       313          A    ILE_318          No       0.615       0.599       1.070       0.798      20.080
       314          A    ALA_319          No       0.529       0.555       0.746       0.561      22.120
       315          A    GLU_320          No       0.515       0.542       0.894       0.763      21.282
       316          A    HIS_321          No       0.572       0.613       0.658       0.638      21.645
       317          A    PRO_322          No       0.793       0.865       1.036       0.926      23.553
       318          A    PHE_323          No       0.893       0.838       2.787       2.203      24.480
       319          A    ASP_324          No       1.065       1.033       1.790       1.472      25.762
       320          A    GLY_325          No       1.010       1.058       1.079       1.058      24.040
       321          A    SER_326          No       1.214       1.042       1.878       1.376      22.668
       322          A    TRP_327          No       0.847       0.854       1.386       1.237      21.230
       323          A    GLY_328          No       0.824       0.775       0.997       0.775      22.060
       324          A    TYR_329          No       0.688       0.899       0.681       0.761      22.498
       325          A    GLN_330          No       0.642       0.619       1.376       1.081      22.612
       326          A    VAL_331          No       0.605       0.634       0.777       0.650      22.178
       327          A    THR_332          No       0.688       0.706       1.334       0.980      26.425
       328          A    GLY_333          No       0.673       0.684       0.749       0.684      22.162
       329          A    PHE_334          No       0.587       0.591       1.218       0.975      20.540
       330          A    TYR_335          No       0.530       0.563       0.589       0.577      19.912
       331          A    SER_336          No       0.612       0.605       1.057       0.769      20.140
       332          A    PRO_337          No       0.615       0.670       0.741       0.692      21.438
       333          A    THR_338          No       0.650       0.660       0.763       0.683      20.032
       334          A    SER_339          No       0.583       0.608       0.713       0.643      20.607
       335          A    ARG_340          No       0.669       0.701       1.815       1.479      22.048
       336          A    PHE_341          No       0.761       0.763       0.831       0.801      20.972
       337          A    GLY_342          No       0.743       0.716       0.812       0.716      22.123
       338          A    ARG_343          No       0.679       0.685       0.842       0.781      22.200
       339          A    PRO_344          No       0.657       0.663       0.712       0.677      22.715
       340          A    GLU_345          No       0.709       0.708       1.811       1.445      20.995
       341          A    ASP_346          No       0.694       0.702       0.882       0.801      21.520
       342          A    PHE_347          No       0.662       0.671       1.229       1.007      19.625
       343          A    MET_348          No       0.675       0.687       0.837       0.756      20.855
       344          A    TYR_349          No       0.714       0.715       0.819       0.781      22.385
       345          A    PHE_350          No       0.666       0.664       1.228       1.001      18.967
       346          A    VAL_351          No       0.611       0.628       0.758       0.637      20.042
       347          A    ASP_352          No       0.674       0.682       0.763       0.725      20.360
       348          A    LYS_353          No       0.703       0.697       1.213       0.970      21.102
       349          A    CYS_354          No       0.627       0.637       0.881       0.740      19.908
       350          A    HIS_355          No       0.636       0.674       0.632       0.648      20.698
       351          A    GLU_356          No       0.720       0.748       1.281       1.087      26.143
       352          A    ASN_357          No       0.746       0.767       0.860       0.816      26.025
       353          A    GLY_358          No       0.770       0.769       0.829       0.769      22.375
       354          A    ILE_359          No       0.648       0.655       0.996       0.778      22.123
       355          A    GLY_360          No       0.624       0.639       0.670       0.639      18.982
       356          A    VAL_361          No       0.573       0.587       1.062       0.751      19.082
       357          A    ILE_362          No       0.576       0.605       0.781       0.640      18.200
       358          A    LEU_363          No       0.798       0.712       1.395       1.016      18.798
       359          A    ASP_364          No       0.608       0.615       1.064       0.872      17.928
       360          A    TRP_365          No       0.554       0.542       0.689       0.644      19.892
       361          A    VAL_366          No       0.569       0.606       1.265       0.862      22.922
       362          A    PRO_367          No       0.640       0.656       0.674       0.660      27.152
       363          A    GLY_368          No       0.686       0.703       0.737       0.703      31.240
       364          A    HIS_369          No       0.683       0.676       1.229       1.016      24.847
       365          A    PHE_370          No       0.623       0.649       0.679       0.663      23.580
       366          A    PRO_371          No       0.682       0.723       0.713       0.715      28.252
       367          A    LYS_372          No       1.060       1.267       1.538       1.383      29.888
       368          A    ASP_373          No       1.360       1.384       2.326       1.933      30.332
       369          A    SER_374          No       1.651       1.548       2.383       1.868      28.668
       370          A    HIS_375          No       1.422       1.377       2.655       2.192      26.495
       371          A    GLY_376          No       1.100       1.112       1.256       1.112      24.105
       372          A    LEU_377          No       0.747       0.755       1.228       0.942      26.105
       373          A    ALA_378          No       0.776       0.802       1.043       0.827      24.168
       374          A    TYR_379          No       0.766       0.794       1.431       1.211      27.125
       375          A    PHE_380          No       0.698       0.757       0.722       0.731      23.193
       376          A    ASP_381          No       0.823       0.873       0.844       0.857      29.798
       377          A    GLY_382          No       0.965       0.967       1.046       0.967      30.382
       378          A    THR_383          No       0.867       0.845       1.078       0.932      27.620
       379          A    HIS_384          No       0.813       0.847       1.057       0.974      27.130
       380          A    LEU_385          No       0.756       0.763       0.909       0.800      24.465
       381          A    TYR_386          No       0.620       0.662       0.787       0.735      25.240
       382          A    GLU_387          No       0.736       0.802       0.733       0.763      24.192
       383          A    HIS_388          No       1.168       1.190       1.821       1.587      30.545
       384          A    ALA_389          No       1.416       1.476       1.637       1.492      33.775
       385          A    ASP_390          No       1.292       1.291       1.622       1.472      35.628
       386          A    PRO_391          No       1.356       1.398       1.560       1.457      36.250
       387          A    ARG_392          No       1.483       1.594       1.499       1.529      31.768
       388          A    ILE_393          No       1.731       1.627       2.344       1.948      34.950
       389          A    GLY_394          No       1.403       1.311       1.555       1.311      27.998
       390          A    GLU_395          No       1.154       1.237       1.573       1.435      29.575
       391          A    HIS_396          No       1.224       1.254       1.306       1.269      28.712
       392          A    LYS_397          No       1.706       1.765       2.011       1.879      34.330
       393          A    GLU_398          No       1.989       1.860       3.354       2.807      37.408
       394          A    TRP_399          No       1.549       1.503       2.487       2.207      32.810
       395          A    GLY_400          No       1.248       1.201       1.352       1.201      30.690
       396          A    THR_401          No       0.838       0.903       0.949       0.902      27.430
       397          A    LEU_402          No       0.794       0.777       0.995       0.851      26.458
       398          A    VAL_403          No       0.783       0.762       1.113       0.871      25.575
       399          A    PHE_404          No       0.643       0.662       0.698       0.679      24.228
       400          A    ASN_405          No       0.627       0.691       0.815       0.753      24.443
       401          A    TYR_406          No       0.660       0.710       1.171       0.992      31.908
       402          A    GLY_407          No       0.810       0.860       0.900       0.860      33.578
       403          A    ARG_408          No       0.765       0.721       1.040       0.914      26.930
       404          A    HIS_409          No       0.814       0.752       2.280       1.783      24.098
       405          A    GLU_410          No       0.748       0.721       1.225       1.041      21.732
       406          A    VAL_411          No       0.600       0.596       0.793       0.635      22.200
       407          A    ARG_412          No       0.553       0.572       1.222       1.012      22.982
       408          A    ASN_413          No       0.596       0.593       0.850       0.731      22.275
       409          A    PHE_414          No       0.548       0.542       0.711       0.643      19.958
       410          A    LEU_415          No       0.509       0.526       0.774       0.607      20.298
       411          A    VAL_416          No       0.557       0.598       0.825       0.649      18.885
       412          A    ALA_417          No       0.608       0.600       0.819       0.615      19.525
       413          A    ASN_418          No       0.581       0.613       0.637       0.624      18.298
       414          A    VAL_419          No       0.709       0.720       1.403       0.975      19.862
       415          A    LEU_420          No       0.631       0.643       1.079       0.823      20.032
       416          A    PHE_421          No       0.543       0.557       0.613       0.587      18.620
       417          A    TRP_422          No       0.587       0.609       0.740       0.696      20.118
       418          A    PHE_423         Yes       0.653       0.671       1.253       1.022      20.062
       419          A    ASP_424         Yes       0.647       0.663       1.063       0.895      20.530
       420          A    LYS_425         Yes       0.612       0.645       0.802       0.706      19.980
       421          A    TYR_426          No       0.600       0.616       0.663       0.644      18.410
       422          A    HIS_427         Yes       0.591       0.606       0.678       0.646      18.268
       423          A    VAL_428          No       0.614       0.619       1.102       0.784      18.815
       424          A    ASP_429          No       0.579       0.604       0.637       0.621      19.028
       425          A    GLY_430          No       0.631       0.609       0.711       0.609      19.200
       426          A    ILE_431          No       0.604       0.608       1.441       1.015      19.842
       427          A    ARG_432          No       0.509       0.530       0.644       0.599      20.650
       428          A    VAL_433          No       0.531       0.540       0.795       0.603      23.980
       429          A    ASP_434          No       0.556       0.569       0.774       0.683      24.958
       430          A    ALA_435          No       0.729       0.742       1.003       0.770      26.643
       431          A    VAL_436          No       0.668       0.801       1.249       0.945      24.280
       432          A    ALA_437          No       1.106       1.113       1.495       1.172      27.180
       433          A    SER_438          No       1.178       1.158       1.603       1.327      27.670
       434          A    MET_439          No       0.855       0.869       1.210       1.041      26.340
       435          A    LEU_440          No       0.860       0.889       1.147       0.978      28.175
       436          A    TYR_441          No       0.963       0.937       2.338       1.944      30.152
       437          A    ARG_442          No       0.923       0.992       1.105       1.054      29.320
       438          A    ASN_443          No       1.195       1.199       1.463       1.330      34.290
       439          A    TYR_444          No       1.363       1.359       3.349       2.806      31.620
       440          A    LEU_445          No       1.395       1.395       1.716       1.526      31.195
       441          A    ARG_446          No       1.313       1.400       1.450       1.419      37.578
       442          A    LYS_447          No       1.522       1.515       2.267       1.914      54.450
       443          A    GLU_448          No       2.142       2.112       3.078       2.704      49.775
       444          A    GLY_449          No       2.550       2.484       2.772       2.484      44.323
       445          A    GLU_450          No       1.960       1.937       2.639       2.373      45.588
       446          A    TRP_451          No       1.414       1.518       1.473       1.485      42.242
       447          A    ILE_452          No       1.408       1.331       2.025       1.646      41.228
       448          A    ALA_453          No       1.261       1.288       1.455       1.304      39.622
       449          A    ASN_454          No       1.150       1.221       1.122       1.172      44.118
       450          A    GLU_455          No       1.471       1.488       2.589       2.184      51.640
       451          A    TYR_456          No       1.419       1.443       2.224       1.965      49.710
       452          A    GLY_457          No       1.447       1.445       1.483       1.445      47.505
       453          A    GLY_458          No       1.279       1.228       1.406       1.228      39.010
       454          A    ASP_459          No       1.128       1.082       1.563       1.352      34.720
       455          A    GLU_460          No       0.956       0.936       1.637       1.383      33.662
       456          A    HIS_461          No       0.763       0.802       1.113       0.988      30.872
       457          A    ILE_462          No       0.835       0.817       1.672       1.229      29.832
       458          A    GLU_463          No       0.795       0.793       1.212       1.055      28.570
       459          A    ALA_464          No       0.728       0.736       0.899       0.743      27.852
       460          A    VAL_465          No       0.754       0.768       1.007       0.829      25.248
       461          A    SER_466          No       0.813       0.826       1.254       0.976      28.697
       462          A    PHE_467          No       0.739       0.745       0.888       0.830      24.397
       463          A    ILE_468          No       0.721       0.765       0.999       0.839      23.792
       464          A    ARG_469          No       0.826       0.866       1.198       1.080      22.350
       465          A    GLU_470          No       0.845       0.863       1.306       1.140      24.795
       466          A    VAL_471          No       0.868       0.900       1.403       1.067      23.012
       467          A    ASN_472          No       0.832       0.995       0.870       0.934      24.478
       468          A    THR_473          No       0.833       0.950       1.153       1.013      23.970
       469          A    LEU_474          No       0.959       0.938       1.815       1.360      22.947
       470          A    LEU_475          No       0.919       0.924       1.489       1.158      22.330
       471          A    PHE_476          No       1.046       1.060       2.322       1.900      24.648
       472          A    GLU_477          No       0.934       0.909       1.737       1.432      24.875
       473          A    TYR_478         Yes       0.795       0.827       1.277       1.103      21.002
       474          A    PHE_479         Yes       0.882       0.910       0.976       0.945      20.812
       475          A    PRO_480         Yes       1.032       1.005       1.229       1.092      23.128
       476          A    GLY_481          No       0.881       0.910       0.942       0.910      21.535
       477          A    ILE_482          No       0.703       0.720       0.963       0.795      21.077
       478          A    LEU_483          No       0.643       0.663       1.111       0.846      20.620
       479          A    SER_484          No       0.613       0.658       1.196       0.867      19.715
       480          A    ILE_485          No       0.564       0.571       0.770       0.623      19.515
       481          A    ALA_486          No       0.612       0.661       0.866       0.674      19.838
       482          A    GLU_487          No       0.737       1.070       1.184       1.125      22.495
       483          A    GLU_488          No       1.214       1.226       1.888       1.587      24.882
       484          A    SER_489          No       1.012       1.119       1.376       1.205      32.585
       485          A    THR_490          No       1.209       1.078       1.933       1.482      38.555
       486          A    GLU_491          No       1.182       1.380       2.087       1.820      42.588
       487          A    TRP_492          No       1.962       1.633       2.413       2.168      32.058
       488          A    GLU_493          No       1.864       2.145       2.664       2.445      29.928
       489          A    LYS_494          No       1.133       1.135       2.413       1.891      26.518
       490          A    VAL_495          No       0.887       0.897       1.042       0.924      23.985
       491          A    SER_496          No       0.810       0.871       0.866       0.868      25.615
       492          A    ARG_497          No       1.048       0.995       2.193       1.820      28.070
       493          A    PRO_498          No       1.081       1.087       1.268       1.156      28.868
       494          A    VAL_499          No       1.070       1.161       1.533       1.272      30.970
       495          A    TYR_500          No       1.468       1.517       2.596       2.266      42.043
       496          A    ASP_501          No       1.438       1.474       1.829       1.669      38.730
       497          A    GLY_502          No       1.376       1.308       1.455       1.308      33.478
       498          A    GLY_503          No       1.035       1.028       1.062       1.028      28.298
       499          A    LEU_504          No       0.817       0.847       1.040       0.905      22.420
       500          A    GLY_505          No       0.892       0.852       1.027       0.852      22.807
       501          A    PHE_506          No       0.712       0.812       0.752       0.773      22.373
       502          A    ASN_507          No       0.765       0.741       0.997       0.866      20.920
       503          A    LEU_508          No       0.675       0.679       0.934       0.766      20.042
       504          A    LYS_509          No       0.645       0.655       1.168       0.935      22.387
       505          A    TRP_510          No       0.668       0.750       1.606       1.385      21.452
       506          A    ASP_511          No       0.869       1.013       1.172       1.094      19.585
       507          A    MET_512          No       1.267       1.449       2.166       1.851      22.348
       508          A    GLY_513          No       1.063       1.021       1.170       1.021      25.075
       509          A    TRP_514          No       0.960       1.066       0.914       0.955      20.562
       510          A    MET_515          No       1.135       1.149       2.203       1.790      21.975
       511          A    HIS_516          No       1.256       1.467       2.510       2.129      23.352
       512          A    ASP_517          No       1.236       1.245       1.714       1.492      25.598
       513          A    MET_518          No       1.354       1.325       1.794       1.581      22.430
       514          A    LEU_519          No       1.154       1.138       1.727       1.391      22.470
       515          A    ASP_520          No       1.044       1.045       1.752       1.450      25.355
       516          A    TYR_521          No       0.931       0.974       0.872       0.906      22.915
       517          A    PHE_522          No       1.002       1.091       1.507       1.326      23.215
       518          A    ASN_523          No       1.202       1.244       1.757       1.515      25.672
       519          A    ILE_524          No       1.229       1.192       1.700       1.407      26.825
       520          A    ASP_525          No       1.278       1.232       1.789       1.541      25.012
       521          A    PRO_526          No       1.217       1.292       1.353       1.307      26.427
       522          A    TYR_527          No       1.458       1.487       2.843       2.441      30.848
       523          A    PHE_528          No       1.390       1.362       2.086       1.810      24.318
       524          A    ARG_529          No       1.178       1.191       1.068       1.105      24.568
       525          A    GLN_530          No       1.375       1.447       2.387       2.024      26.502
       526          A    TYR_531          No       1.633       1.633       2.659       2.334      26.840
       527          A    HIS_532          No       1.305       1.229       1.722       1.522      27.788
       528          A    GLN_533          No       1.035       1.217       1.244       1.212      25.672
       529          A    ASN_534          No       1.272       1.301       1.761       1.536      25.835
       530          A    ASN_535          No       1.340       1.503       1.808       1.652      27.330
       531          A    VAL_536          No       1.099       1.238       1.621       1.349      32.045
       532          A    THR_537          No       1.323       1.417       1.648       1.499      30.430
       533          A    PHE_538          No       1.380       1.365       2.621       2.195      29.582
       534          A    SER_539          No       1.541       1.431       2.164       1.707      31.975
       535          A    MET_540          No       1.543       1.687       3.040       2.504      32.145
       536          A    LEU_541          No       2.200       2.270       2.863       2.538      36.655
       537          A    TYR_542          No       1.949       1.725       2.556       2.283      28.202
       538          A    TYR_543          No       1.262       1.384       1.779       1.645      28.578
       539          A    TYR_544          No       1.454       1.563       2.360       2.099      28.050
       540          A    ASN_545          No       1.609       1.508       2.252       1.914      27.647
       541          A    GLU_546          No       0.932       0.983       1.009       0.993      25.632
       542          A    ASN_547          No       0.741       0.761       1.076       0.919      22.160
       543          A    PHE_548          No       0.741       0.765       1.073       0.960      22.188
       544          A    MET_549          No       0.662       0.669       0.940       0.816      21.895
       545          A    LEU_550          No       0.590       0.618       1.267       0.915      20.870
       546          A    ALA_551          No       0.579       0.628       0.824       0.638      20.868
       547          A    LEU_552          No       0.572       0.622       1.072       0.804      20.205
       548          A    SER_553          No       0.705       0.735       1.108       0.860      20.480
       549          A    HIS_554          No       0.709       0.731       0.740       0.734      21.190
       550          A    ASP_555          No       0.866       0.892       1.812       1.443      22.548
       551          A    GLU_556          No       0.952       0.938       1.710       1.429      21.478
       552          A    ILE_557          No       0.769       0.820       1.333       1.031      21.348
       553          A    VAL_558          No       0.963       1.058       1.424       1.168      30.838
       554          A    HIS_559          No       1.504       1.627       2.603       2.240      37.930
       555          A    GLY_560          No       2.094       2.129       2.357       2.129      34.600
       556          A    LYS_561          No       1.807       1.876       1.610       1.710      26.368
       557          A    SER_562          No       1.500       1.524       1.991       1.693      23.578
       558          A    ASN_563          No       1.388       1.521       1.492       1.507      23.780
       559          A    MET_564          No       2.209       2.063       2.447       2.261      23.990
       560          A    LEU_565          No       2.053       1.910       3.190       2.558      24.978
       561          A    GLY_566          No       1.156       1.194       1.374       1.194      25.422
       562          A    LYS_567          No       1.359       1.342       2.033       1.705      23.365
       563          A    MET_568          No       1.255       1.250       1.563       1.404      23.928
       564          A    PRO_569          No       1.302       1.244       1.472       1.333      26.672
       565          A    GLY_570          No       1.390       1.364       1.565       1.364      28.240
       566          A    ASP_571          No       1.207       1.189       1.495       1.356      25.560
       567          A    GLU_572          No       1.447       1.474       2.444       2.084      26.222
       568          A    TRP_573          No       1.151       1.098       3.395       2.867      24.860
       569          A    GLN_574          No       1.026       1.001       1.905       1.563      23.648
       570          A    LYS_575          No       0.926       0.919       2.123       1.632      22.615
       571          A    TYR_576          No       0.771       0.786       1.003       0.927      23.445
       572          A    ALA_577          No       0.753       0.741       0.949       0.758      23.480
       573          A    ASN_578          No       0.801       0.780       1.285       1.036      20.605
       574          A    VAL_579          No       0.668       0.643       1.292       0.892      21.678
       575          A    ARG_580          No       0.539       0.555       0.726       0.663      21.548
       576          A    ALA_581          No       0.577       0.580       0.808       0.596      21.958
       577          A    LEU_582          No       0.559       0.545       1.085       0.782      20.495
       578          A    PHE_583          No       0.525       0.523       1.013       0.845      20.948
       579          A    THR_584          No       0.472       0.502       0.573       0.503      22.205
       580          A    TYR_585          No       0.494       0.522       0.779       0.694      21.810
       581          A    MET_586          No       0.502       0.517       0.824       0.680      20.973
       582          A    TYR_587          No       0.518       0.623       1.088       0.908      23.725
       583          A    THR_588          No       0.541       0.558       0.652       0.572      23.685
       584          A    HIS_589          No       0.606       0.624       0.723       0.681      24.148
       585          A    PRO_590          No       0.736       0.705       0.914       0.786      23.908
       586          A    GLY_591          No       0.679       0.737       0.753       0.737      22.040
       587          A    LYS_592          No       0.590       0.610       0.866       0.722      21.218
       588          A    LYS_593          No       0.545       0.550       0.784       0.650      19.008
       589          A    THR_594          No       0.552       0.557       0.845       0.661      18.705
       590          A    MET_595          No       0.555       0.547       0.876       0.715      18.768
       591          A    PHE_596          No       0.555       0.581       0.709       0.658      18.502
       592          A    MET_597          No       0.523       0.561       0.654       0.592      18.100
       593          A    SER_598          No       0.619       0.628       0.742       0.667      20.373
       594          A    MET_599          No       0.574       0.611       0.953       0.789      23.293
       595          A    GLU_600          No       0.617       0.653       0.690       0.670      21.248
       596          A    PHE_601          No       0.701       0.719       0.808       0.769      22.132
       597          A    GLY_602          No       0.778       0.903       0.841       0.903      23.898
       598          A    GLN_603          No       0.700       0.732       0.894       0.795      21.758
       599          A    TRP_604          No       0.882       0.894       3.109       2.616      24.880
       600          A    SER_605          No       0.875       0.810       1.228       0.953      25.685
       601          A    GLU_606          No       0.780       0.808       1.399       1.186      22.692
       602          A    TRP_607          No       0.721       0.740       0.751       0.744      22.055
       603          A    ASN_608          No       0.873       0.788       1.666       1.283      26.060
       604          A    VAL_609          No       0.855       0.867       1.446       1.086      29.347
       605          A    TRP_610          No       0.756       0.777       2.128       1.786      37.260
       606          A    GLY_611          No       0.775       0.746       0.893       0.746      27.955
       607          A    ASP_612          No       0.773       0.789       1.375       1.132      22.352
       608          A    LEU_613          No       0.728       0.773       0.797       0.748      21.770
       609          A    GLU_614          No       0.835       0.842       1.249       1.098      22.180
       610          A    TRP_615          No       0.908       0.949       1.910       1.644      22.715
       611          A    HIS_616          No       1.059       1.076       1.241       1.166      24.498
       612          A    LEU_617          No       0.996       1.026       1.121       1.041      25.252
       613          A    LEU_618          No       1.169       1.284       1.627       1.407      24.520
       614          A    GLN_619          No       1.696       1.675       2.888       2.415      28.002
       615          A    TYR_620          No       1.261       1.179       2.872       2.401      24.420
       616          A    GLU_621          No       1.017       0.980       2.216       1.791      24.740
       617          A    PRO_622          No       0.854       0.837       1.016       0.905      24.033
       618          A    HIS_623          No       0.778       0.788       0.876       0.839      22.518
       619          A    GLN_624          No       0.818       0.813       1.864       1.482      23.415
       620          A    GLN_625          No       0.766       0.742       1.326       1.101      23.022
       621          A    LEU_626          No       0.662       0.667       1.046       0.811      22.212
       622          A    LYS_627          No       0.742       0.726       1.447       1.127      21.900
       623          A    GLN_628          No       0.742       0.718       1.979       1.533      23.140
       624          A    PHE_629          No       0.603       0.614       0.589       0.595      21.370
       625          A    PHE_630          No       0.599       0.636       0.723       0.686      20.857
       626          A    THR_631          No       0.688       0.716       0.826       0.743      21.682
       627          A    ASP_632          No       0.676       0.682       1.196       0.986      24.397
       628          A    LEU_633          No       0.594       0.620       0.775       0.651      22.795
       629          A    ASN_634          No       0.633       0.693       0.767       0.728      21.755
       630          A    ALA_635          No       0.785       0.816       0.960       0.821      26.498
       631          A    LEU_636          No       0.756       0.757       1.159       0.922      26.738
       632          A    TYR_637          No       0.713       0.761       0.779       0.769      23.895
       633          A    GLN_638          No       0.888       0.939       1.515       1.273      26.842
       634          A    GLN_639          No       0.974       0.964       2.152       1.710      31.510
       635          A    GLU_640          No       0.851       0.853       1.161       1.044      26.880
       636          A    PRO_641          No       0.945       0.944       1.133       1.013      27.692
       637          A    ALA_642          No       0.868       0.893       1.034       0.899      25.655
       638          A    LEU_643          No       0.862       0.884       1.091       0.944      26.490
       639          A    TYR_644          No       1.057       1.070       1.208       1.145      26.498
       640          A    THR_645          No       1.092       1.216       1.320       1.245      26.397
       641          A    HIS_646          No       1.030       1.079       1.842       1.555      26.705
       642          A    ASP_647          No       0.928       1.036       1.144       1.095      25.580
       643          A    PHE_648          No       1.146       1.191       1.500       1.354      27.630
       644          A    GLU_649          No       1.366       1.278       2.477       2.048      29.787
       645          A    TYR_650          No       1.632       1.625       3.820       3.217      30.410
       646          A    HIS_651          No       1.716       1.682       2.555       2.225      29.015
       647          A    GLY_652          No       1.419       1.371       1.518       1.371      25.735
       648          A    PHE_653          No       1.253       1.391       2.004       1.769      26.822
       649          A    GLU_654          No       1.322       1.228       1.625       1.464      26.945
       650          A    TRP_655          No       1.170       1.224       1.966       1.764      29.902
       651          A    ILE_656          No       0.887       0.937       0.977       0.922      34.740
       652          A    ASP_657          No       0.892       0.892       1.206       1.067      33.318
       653          A    CYS_658          No       1.020       1.168       1.165       1.160      38.842
       654          A    ASN_659          No       1.259       1.197       2.418       1.896      39.812
       655          A    ASP_660          No       1.139       1.183       1.683       1.466      33.210
       656          A    ASN_661          No       1.071       1.095       1.843       1.499      31.348
       657          A    THR_662          No       1.351       1.318       1.785       1.518      30.282
       658          A    HIS_663          No       1.218       1.218       2.245       1.880      29.020
       659          A    SER_664          No       0.989       1.086       1.627       1.290      29.450
       660          A    VAL_665          No       0.851       0.905       1.148       0.972      28.450
       661          A    VAL_666          No       0.876       0.836       1.313       1.005      25.845
       662          A    SER_667          No       0.703       0.749       0.769       0.753      25.592
       663          A    PHE_668          No       0.751       0.750       0.811       0.780      26.258
       664          A    LEU_669          No       0.895       0.915       1.656       1.250      26.752
       665          A    ARG_670          No       0.954       0.948       1.153       1.042      27.265
       666          A    ARG_671          No       1.139       1.111       1.662       1.470      30.430
       667          A    SER_672          No       1.232       1.366       1.415       1.372      33.195
       668          A    ASP_673          No       1.560       1.625       2.097       1.884      42.895
       669          A    ASP_674          No       1.708       1.541       2.121       1.855      42.550
       670          A    PRO_675          No       1.783       1.806       2.241       1.981      42.792
       671          A    ASN_676          No       2.032       1.981       3.139       2.613      37.525
       672          A    ASP_677          No       1.640       1.675       1.976       1.826      38.215
       673          A    SER_678          No       1.015       1.133       1.554       1.290      32.490
       674          A    LEU_679          No       0.842       0.865       1.414       1.089      29.335
       675          A    VAL_680          No       0.733       0.730       1.210       0.895      27.705
       676          A    VAL_681          No       0.636       0.666       0.779       0.669      25.260
       677          A    VAL_682          No       0.588       0.597       1.104       0.777      26.390
       678          A    CYS_683          No       0.598       0.685       0.962       0.806      26.235
       679          A    ASN_684          No       0.697       0.733       0.910       0.827      24.510
       680          A    PHE_685          No       0.749       0.797       0.837       0.815      25.943
       681          A    THR_686          No       0.863       0.861       1.352       1.055      25.528
       682          A    PRO_687          No       0.950       1.003       1.014       1.004      27.085
       683          A    GLN_688          No       1.037       0.989       2.097       1.680      28.028
       684          A    PRO_689          No       0.963       1.012       1.064       1.030      31.625
       685          A    HIS_690          No       1.020       1.016       1.373       1.231      35.823
       686          A    SER_691          No       1.133       1.140       1.522       1.278      52.045
       687          A    HIS_692          No       1.164       1.154       2.347       1.931      46.095
       688          A    TYR_693          No       0.964       1.006       1.035       1.022      35.250
       689          A    ARG_694          No       0.964       0.948       1.871       1.565      34.210
       690          A    ILE_695          No       0.887       0.914       1.160       0.995      32.765
       691          A    GLY_696          No       0.918       0.918       0.963       0.918      39.445
       692          A    VAL_697          No       0.954       0.979       1.089       0.993      43.328
       693          A    PRO_698          No       1.118       1.151       1.213       1.172      50.188
       694          A    GLU_699          No       1.305       1.278       2.089       1.786      49.088
       695          A    ALA_700          No       1.402       1.649       1.580       1.624      43.272
       696          A    GLY_701          No       1.332       1.273       1.472       1.273      37.538
       697          A    TYR_702          No       1.214       1.184       1.482       1.380      37.150
       698          A    TYR_703          No       0.960       1.033       0.981       0.995      35.418
       699          A    VAL_704          No       0.962       0.912       1.369       1.074      32.265
       700          A    GLU_705          No       0.911       0.948       2.409       1.926      33.720
       701          A    LEU_706          No       0.707       0.730       0.979       0.812      29.832
       702          A    PHE_707          No       0.599       0.636       0.685       0.661      27.623
       703          A    ASN_708          No       0.582       0.605       0.834       0.721      25.925
       704          A    SER_709          No       0.559       0.617       0.587       0.604      25.050
       705          A    ASP_710          No       0.672       0.734       0.872       0.807      24.897
       706          A    ALA_711          No       0.726       0.751       0.888       0.753      29.605
       707          A    LYS_712          No       0.924       0.949       2.057       1.600      28.110
       708          A    GLN_713          No       0.957       1.006       1.002       0.998      26.160
       709          A    TYR_714          No       0.972       1.041       0.903       0.951      26.693
       710          A    GLY_715          No       1.220       1.173       1.326       1.173      28.982
       711          A    GLY_716          No       0.903       0.982       0.957       0.982      28.702
       712          A    SER_717          No       1.014       1.037       1.343       1.152      31.008
       713          A    ASN_718          No       0.997       1.070       1.238       1.153      32.158
       714          A    MET_719          No       0.943       1.097       1.563       1.343      33.935
       715          A    GLY_720          No       1.019       1.033       1.087       1.033      34.115
       716          A    ASN_721          No       1.044       1.183       1.392       1.276      38.035
       717          A    LEU_722          No       1.492       1.503       2.446       1.962      38.915
       718          A    GLY_723          No       1.486       1.585       1.644       1.585      33.745
       719          A    GLY_724          No       1.353       1.388       1.428       1.388      35.752
       720          A    LYS_725          No       1.411       1.303       1.825       1.561      39.293
       721          A    TRP_726          No       1.283       1.270       1.708       1.582      39.188
       722          A    ALA_727          No       1.088       1.156       1.204       1.147      37.805
       723          A    ASP_728          No       1.183       1.192       1.636       1.437      48.542
       724          A    GLU_729          No       1.443       1.503       2.117       1.878      54.798
       725          A    TRP_730          No       1.446       1.333       2.673       2.313      47.790
       726          A    SER_731          No       1.230       1.263       1.622       1.384      46.812
       727          A    PHE_732          No       1.121       1.107       1.177       1.146      41.338
       728          A    HIS_733          No       1.085       1.123       1.033       1.068      42.980
       729          A    ASN_734          No       1.224       1.236       1.951       1.623      45.322
       730          A    LYS_735          No       1.122       1.144       1.294       1.191      45.872
       731          A    PRO_736          No       1.228       1.217       1.291       1.244      49.538
       732          A    TYR_737          No       1.097       1.073       1.576       1.405      39.952
       733          A    SER_738          No       1.006       1.032       1.109       1.058      42.290
       734          A    LEU_739          No       1.026       1.008       1.347       1.131      36.345
       735          A    ASP_740          No       1.010       1.002       1.520       1.296      37.448
       736          A    LEU_741          No       0.921       0.923       1.295       1.061      34.085
       737          A    CYS_742          No       0.886       0.867       1.450       1.159      32.812
       738          A    LEU_743          No       0.825       0.830       1.066       0.906      32.165
       739          A    PRO_744          No       0.789       0.770       0.884       0.812      25.290
       740          A    PRO_745          No       0.811       0.792       0.931       0.847      25.638
       741          A    LEU_746          No       0.704       0.735       1.261       0.955      26.412
       742          A    ALA_747          No       0.604       0.620       0.876       0.643      24.798
       743          A    VAL_748          No       0.513       0.544       0.696       0.557      24.685
       744          A    LEU_749          No       0.566       0.589       1.142       0.835      26.190
       745          A    ILE_750          No       0.597       0.625       0.745       0.639      26.650
       746          A    LEU_751          No       0.722       0.746       1.205       0.936      29.735
       747          A    LYS_752          No       0.855       0.843       1.158       0.986      30.548
       748          A    LEU_753          No       1.044       1.100       1.651       1.328      40.915
       749          A    ASP_754          No       1.317       1.323       1.677       1.518      46.342
       750          A    PRO_755          No       1.730       1.767       1.954       1.837      59.985
       751          A    THR_756          No       1.887       1.899       2.125       1.986      63.857
       752          A    LYS_757          No       1.787       1.895       2.266       2.076      65.132
       753          A    VAL_758          No       2.301       2.440       3.212       2.740      83.598
       754          A    PRO_759          No       3.208       3.369       3.183       3.285      83.455
