# Supplementary material for: Computational discovery of natural inhibitors targeting enterovirus D68 3C protease using molecular docking pharmacokinetics and dynamics simulations
Source: Sci Rep. 2025 Mar 31;15:11015. doi: 10.1038/s41598-025-95163-y (PMC11958634; doi:10.1038/s41598-025-95163-y)
Supplement: Supplementary file 1 — Supplementary Information 1. [file 41598_2025_95163_MOESM1_ESM.zip › MDS-100-results/MDS-100-results/data2/raw-data/PL_RMSD.dat]

  # frame#    Prot_CA   Prot_Backbone  Prot_Sidechain  Prot_All_Heavy Lig_wrt_Protein  Lig_wrt_Ligand
         0      0.000           0.000           0.000           0.000           0.000           0.000
         1      1.098           1.133           1.660           1.320           1.159           0.296
         2      1.352           1.375           1.902           1.566           0.770           0.449
         3      1.253           1.285           1.881           1.510           0.373           0.336
         4      1.432           1.455           2.094           1.721           1.350           0.543
         5      1.580           1.602           2.218           1.861           2.445           1.267
         6      1.383           1.408           2.069           1.678           2.572           1.206
         7      1.576           1.590           2.213           1.834           2.323           1.216
         8      1.387           1.405           2.087           1.692           2.008           1.198
         9      1.260           1.279           2.034           1.591           2.820           1.447
        10      1.401           1.413           2.152           1.720           2.125           1.197
        11      1.637           1.653           2.331           1.931           2.889           1.241
        12      1.497           1.507           2.211           1.803           3.212           1.420
        13      1.332           1.348           2.119           1.679           2.082           1.152
        14      1.436           1.454           2.256           1.803           2.013           1.052
        15      1.332           1.340           2.169           1.706           1.957           1.030
        16      1.572           1.588           2.391           1.940           2.597           0.920
        17      1.443           1.468           2.274           1.814           2.435           1.271
        18      1.405           1.421           2.198           1.749           2.562           1.195
        19      1.544           1.556           2.344           1.897           2.473           1.088
        20      1.385           1.400           2.275           1.791           2.349           1.320
        21      1.438           1.453           2.313           1.837           2.684           1.177
        22      1.581           1.606           2.379           1.942           2.864           1.214
        23      1.409           1.442           2.287           1.811           2.515           1.178
        24      1.597           1.619           2.395           1.952           2.521           1.299
        25      1.428           1.451           2.254           1.801           2.219           1.125
        26      1.463           1.482           2.294           1.827           2.805           1.213
        27      1.437           1.459           2.293           1.814           3.227           1.433
        28      1.540           1.559           2.394           1.918           3.824           1.621
        29      1.463           1.485           2.346           1.857           3.851           1.428
        30      1.693           1.705           2.496           2.055           2.847           1.231
        31      1.414           1.436           2.320           1.828           3.357           1.328
        32      1.616           1.626           2.462           1.997           3.738           1.473
        33      1.549           1.570           2.419           1.940           2.865           1.135
        34      1.623           1.641           2.509           2.041           3.203           1.342
        35      1.620           1.644           2.495           2.029           3.397           1.268
        36      1.509           1.526           2.377           1.899           2.639           1.172
        37      1.429           1.448           2.348           1.849           2.834           1.069
        38      1.480           1.499           2.378           1.887           2.628           1.084
        39      1.601           1.622           2.447           1.991           3.133           1.207
        40      1.327           1.342           2.284           1.776           2.869           1.313
        41      1.547           1.561           2.426           1.945           2.901           1.237
        42      1.651           1.677           2.488           2.037           3.147           1.192
        43      1.634           1.651           2.449           1.999           3.250           1.333
        44      1.831           1.854           2.622           2.194           2.984           1.249
        45      1.755           1.784           2.563           2.126           3.518           1.531
        46      1.601           1.619           2.438           1.988           3.113           1.323
        47      1.544           1.571           2.376           1.917           2.662           1.205
        48      1.484           1.505           2.356           1.880           2.854           1.314
        49      1.411           1.439           2.295           1.830           3.360           1.452
        50      1.301           1.333           2.249           1.759           3.620           1.390
        51      1.585           1.607           2.416           1.970           2.689           1.190
        52      1.615           1.638           2.404           1.974           2.933           1.129
        53      1.629           1.653           2.459           2.003           2.814           1.299
        54      1.578           1.595           2.406           1.948           3.659           1.782
        55      1.641           1.650           2.481           2.016           2.656           1.415
        56      1.596           1.616           2.473           2.002           3.424           1.451
        57      1.809           1.823           2.618           2.168           2.668           1.310
        58      1.780           1.794           2.582           2.133           3.962           1.432
        59      1.689           1.698           2.532           2.063           4.187           1.442
        60      1.679           1.706           2.532           2.066           4.745           1.363
        61      1.552           1.571           2.436           1.951           4.416           1.487
        62      1.504           1.518           2.404           1.908           4.570           1.465
        63      1.861           1.876           2.715           2.246           4.561           1.594
        64      1.693           1.713           2.534           2.073           3.732           1.493
        65      1.685           1.699           2.558           2.080           3.039           1.260
        66      1.758           1.781           2.605           2.142           3.088           1.252
        67      1.944           1.962           2.799           2.333           3.453           1.341
        68      1.808           1.820           2.665           2.192           3.588           1.444
        69      1.724           1.746           2.575           2.109           3.246           1.413
        70      1.654           1.661           2.572           2.071           4.210           1.293
        71      1.820           1.820           2.688           2.214           3.332           1.275
        72      1.673           1.689           2.597           2.108           3.700           1.216
        73      1.638           1.644           2.569           2.068           4.583           1.539
        74      1.688           1.703           2.617           2.127           3.723           1.328
        75      1.455           1.464           2.453           1.930           3.501           1.336
        76      1.649           1.665           2.609           2.112           2.788           1.501
        77      1.550           1.561           2.521           2.012           3.583           1.354
        78      1.567           1.581           2.523           2.024           2.389           1.194
        79      1.606           1.614           2.504           2.026           3.089           1.418
        80      1.520           1.531           2.480           1.950           3.328           1.485
        81      1.587           1.603           2.570           2.051           3.726           1.323
        82      1.536           1.547           2.503           1.975           4.054           1.422
        83      1.733           1.760           2.655           2.152           2.633           1.254
        84      1.607           1.628           2.555           2.048           2.406           1.103
        85      1.579           1.604           2.545           2.024           2.950           1.464
        86      1.544           1.567           2.514           1.989           2.979           1.483
        87      1.702           1.722           2.656           2.135           3.114           1.558
        88      1.702           1.719           2.646           2.131           2.195           1.361
        89      1.854           1.865           2.735           2.247           2.912           1.251
        90      1.510           1.523           2.546           2.000           2.791           1.354
        91      1.512           1.526           2.519           1.978           3.193           1.688
        92      1.716           1.730           2.685           2.166           2.606           1.256
        93      1.816           1.842           2.755           2.244           3.475           1.275
        94      1.706           1.721           2.690           2.160           3.455           1.265
        95      1.745           1.759           2.681           2.161           2.225           1.030
        96      1.691           1.715           2.638           2.119           3.653           1.486
        97      1.763           1.777           2.693           2.183           2.600           1.303
        98      1.583           1.611           2.578           2.052           3.025           1.315
        99      1.608           1.634           2.576           2.059           3.118           1.334
       100      1.664           1.680           2.698           2.145           3.083           1.500
       101      1.668           1.690           2.642           2.117           2.252           1.097
       102      1.752           1.762           2.694           2.192           2.337           1.235
       103      1.633           1.650           2.613           2.083           2.482           1.185
       104      1.713           1.735           2.655           2.142           2.594           0.990
       105      1.622           1.645           2.610           2.078           2.825           1.319
       106      1.710           1.727           2.652           2.128           2.815           1.164
       107      1.618           1.640           2.606           2.070           3.071           1.411
       108      1.601           1.612           2.567           2.037           2.365           1.116
       109      1.563           1.579           2.543           2.005           2.442           1.425
       110      1.696           1.711           2.643           2.126           2.856           1.100
       111      1.547           1.568           2.570           2.027           2.459           1.157
       112      1.634           1.652           2.641           2.093           2.747           1.322
       113      1.521           1.538           2.518           1.986           2.541           1.258
       114      1.705           1.716           2.648           2.119           2.729           1.388
       115      1.738           1.744           2.700           2.158           2.549           1.185
       116      1.756           1.773           2.680           2.175           2.728           1.295
       117      1.788           1.806           2.714           2.211           2.651           1.267
       118      1.732           1.756           2.673           2.163           2.358           1.191
       119      1.612           1.637           2.602           2.073           2.065           1.053
       120      1.811           1.825           2.734           2.228           2.916           1.269
       121      1.790           1.809           2.688           2.201           2.438           1.127
       122      1.759           1.771           2.693           2.173           2.664           1.264
       123      1.775           1.796           2.726           2.207           2.056           1.081
       124      1.749           1.759           2.715           2.176           3.137           1.283
       125      1.656           1.675           2.636           2.094           2.612           1.221
       126      1.715           1.731           2.691           2.156           2.566           1.138
       127      1.892           1.911           2.779           2.295           2.176           1.134
       128      1.645           1.669           2.625           2.098           2.408           1.137
       129      1.605           1.624           2.608           2.068           1.835           1.084
       130      1.712           1.730           2.647           2.122           2.024           0.993
       131      1.646           1.663           2.574           2.067           2.388           1.071
       132      1.745           1.769           2.656           2.154           2.790           0.953
       133      1.748           1.778           2.647           2.151           2.663           1.231
       134      1.643           1.668           2.594           2.076           2.753           1.170
       135      1.749           1.770           2.633           2.147           2.630           1.230
       136      1.551           1.568           2.542           2.017           2.871           1.162
       137      1.668           1.687           2.615           2.093           2.856           0.976
       138      1.624           1.640           2.544           2.039           2.567           1.355
       139      1.624           1.644           2.591           2.059           3.145           1.229
       140      1.607           1.630           2.588           2.036           2.911           1.262
       141      1.650           1.675           2.606           2.085           2.942           1.338
       142      1.666           1.680           2.622           2.091           2.415           1.338
       143      1.739           1.765           2.681           2.169           2.990           1.232
       144      1.819           1.844           2.739           2.236           2.602           1.306
       145      1.738           1.763           2.697           2.187           2.368           1.209
       146      1.666           1.690           2.633           2.103           3.670           1.252
       147      1.885           1.904           2.812           2.301           3.583           1.753
       148      1.877           1.891           2.805           2.292           3.827           1.921
       149      1.643           1.659           2.657           2.103           3.359           1.808
       150      1.695           1.719           2.701           2.152           3.944           1.856
       151      1.596           1.617           2.610           2.074           3.243           1.821
       152      1.737           1.754           2.731           2.185           3.254           1.635
       153      1.746           1.772           2.694           2.177           2.676           1.737
       154      1.737           1.763           2.752           2.207           3.155           1.725
       155      1.784           1.808           2.767           2.240           2.968           1.530
       156      2.011           2.025           2.904           2.406           3.964           1.717
       157      1.842           1.861           2.824           2.284           3.261           1.740
       158      1.628           1.647           2.673           2.115           3.884           1.864
       159      1.705           1.727           2.699           2.158           4.251           1.964
       160      1.778           1.794           2.701           2.197           4.185           1.960
       161      1.789           1.809           2.746           2.218           4.335           1.894
       162      1.743           1.760           2.723           2.184           4.018           1.886
       163      1.728           1.747           2.710           2.178           4.359           1.846
       164      1.711           1.718           2.699           2.168           4.840           1.942
       165      1.570           1.581           2.572           2.025           4.729           1.912
       166      1.582           1.595           2.584           2.047           4.160           1.964
       167      1.597           1.614           2.668           2.103           4.507           1.834
       168      1.761           1.770           2.753           2.206           4.697           2.113
       169      1.640           1.656           2.656           2.111           5.031           1.988
       170      1.893           1.907           2.787           2.293           5.221           2.054
       171      1.756           1.776           2.699           2.186           4.297           1.875
       172      1.958           1.970           2.869           2.363           4.502           1.985
       173      2.148           2.160           3.007           2.527           4.549           2.056
       174      1.820           1.834           2.808           2.258           4.609           1.984
       175      1.608           1.620           2.650           2.079           4.584           2.011
       176      1.843           1.857           2.781           2.262           4.656           2.057
       177      1.614           1.638           2.572           2.053           4.400           1.970
       178      1.663           1.677           2.654           2.105           4.838           2.112
       179      1.622           1.641           2.656           2.094           4.603           2.023
       180      1.746           1.763           2.706           2.178           4.613           2.007
       181      1.658           1.675           2.654           2.106           4.173           1.631
       182      1.771           1.789           2.691           2.185           4.521           1.744
       183      1.685           1.703           2.623           2.107           4.468           1.803
       184      1.870           1.882           2.764           2.267           4.736           1.885
       185      1.697           1.722           2.605           2.105           4.375           1.938
       186      1.550           1.573           2.554           2.010           4.175           1.783
       187      1.516           1.550           2.538           1.985           4.627           2.091
       188      1.600           1.626           2.555           2.034           4.592           1.946
       189      1.720           1.742           2.611           2.118           4.134           1.627
       190      1.647           1.673           2.596           2.076           3.601           1.449
       191      1.588           1.611           2.547           2.030           4.121           1.667
       192      1.551           1.574           2.542           2.008           4.738           1.774
       193      1.630           1.654           2.557           2.054           4.207           1.700
       194      1.647           1.674           2.549           2.045           4.395           1.798
       195      1.613           1.634           2.554           2.032           5.085           2.003
       196      1.545           1.569           2.515           1.990           4.359           1.691
       197      1.557           1.582           2.497           1.982           4.416           1.646
       198      1.675           1.687           2.634           2.109           3.607           1.536
       199      1.617           1.641           2.604           2.075           4.770           1.785
       200      1.568           1.580           2.562           2.027           4.839           1.988
       201      1.493           1.506           2.531           1.973           4.191           1.692
       202      1.489           1.513           2.511           1.963           4.580           1.934
       203      1.652           1.678           2.644           2.103           4.956           2.032
       204      1.594           1.612           2.632           2.078           4.725           1.869
       205      1.594           1.614           2.604           2.061           4.271           1.936
       206      1.493           1.509           2.526           1.968           3.955           1.663
       207      1.562           1.577           2.538           2.007           4.334           1.652
       208      1.556           1.574           2.518           1.999           4.749           1.715
       209      1.703           1.710           2.601           2.103           4.536           1.765
       210      1.473           1.496           2.497           1.940           4.367           1.638
       211      1.594           1.614           2.568           2.037           4.569           1.537
       212      1.611           1.627           2.598           2.072           3.936           1.555
       213      1.628           1.643           2.614           2.081           4.325           1.582
       214      1.600           1.614           2.575           2.038           4.508           1.679
       215      1.648           1.665           2.593           2.086           3.827           1.549
       216      1.632           1.653           2.575           2.057           4.371           1.592
       217      1.668           1.670           2.612           2.094           4.284           1.687
       218      1.794           1.813           2.706           2.207           3.951           1.505
       219      1.534           1.558           2.516           1.981           4.118           1.457
       220      1.610           1.623           2.593           2.048           4.457           1.671
       221      1.659           1.671           2.618           2.085           4.361           1.694
       222      1.754           1.768           2.668           2.160           4.297           1.710
       223      1.714           1.739           2.657           2.141           4.653           1.671
       224      1.646           1.665           2.654           2.107           4.191           1.727
       225      1.528           1.546           2.563           2.002           4.203           1.884
       226      1.554           1.573           2.560           2.017           4.149           1.691
       227      1.512           1.529           2.576           2.011           4.203           1.752
       228      1.541           1.565           2.576           2.020           3.642           1.581
       229      1.712           1.733           2.705           2.165           3.512           1.458
       230      1.701           1.719           2.668           2.142           3.315           1.413
       231      1.675           1.697           2.663           2.132           3.828           1.704
       232      1.631           1.655           2.638           2.104           3.895           1.764
       233      1.631           1.656           2.622           2.101           3.687           1.584
       234      1.621           1.639           2.620           2.087           4.314           1.601
       235      1.569           1.587           2.610           2.056           3.380           1.537
       236      1.663           1.673           2.661           2.123           3.793           1.233
       237      1.600           1.617           2.684           2.114           3.833           1.401
       238      1.694           1.702           2.714           2.169           3.994           1.657
       239      1.610           1.623           2.660           2.109           3.726           1.662
       240      1.568           1.572           2.631           2.082           3.948           1.569
       241      1.593           1.597           2.641           2.099           3.823           1.622
       242      1.543           1.549           2.566           2.022           4.481           1.552
       243      1.640           1.654           2.614           2.089           4.154           1.138
       244      1.543           1.558           2.547           2.004           3.885           1.612
       245      1.786           1.783           2.748           2.228           4.208           1.904
       246      1.718           1.733           2.684           2.164           3.957           1.764
       247      1.651           1.663           2.648           2.114           3.796           1.587
       248      1.666           1.669           2.668           2.126           3.901           1.615
       249      1.662           1.672           2.671           2.142           3.089           1.591
       250      1.559           1.567           2.598           2.045           3.572           1.460
       251      1.528           1.537           2.571           2.024           3.798           1.824
       252      1.777           1.791           2.763           2.236           3.490           1.287
       253      1.666           1.676           2.664           2.130           3.826           1.827
       254      1.673           1.677           2.666           2.137           3.780           1.420
       255      1.576           1.584           2.647           2.094           4.668           1.879
       256      1.767           1.767           2.784           2.245           4.447           1.666
       257      1.715           1.722           2.728           2.190           3.906           1.642
       258      1.681           1.685           2.690           2.146           3.721           1.563
       259      1.679           1.681           2.697           2.150           3.701           1.680
       260      1.681           1.686           2.729           2.178           3.884           1.521
       261      1.641           1.642           2.660           2.115           4.089           1.743
       262      1.586           1.597           2.643           2.096           3.800           1.736
       263      1.706           1.715           2.716           2.184           4.078           1.841
       264      1.855           1.861           2.808           2.296           3.645           1.782
       265      1.793           1.793           2.753           2.226           3.955           1.763
       266      1.620           1.627           2.647           2.101           4.087           1.847
       267      1.698           1.699           2.750           2.198           4.110           1.625
       268      1.657           1.660           2.693           2.147           3.779           1.755
       269      1.637           1.638           2.672           2.120           3.757           1.729
       270      1.644           1.641           2.679           2.126           4.032           1.676
       271      1.646           1.648           2.701           2.151           4.389           1.704
       272      1.603           1.615           2.602           2.083           4.140           1.800
       273      1.693           1.703           2.676           2.154           3.958           1.795
       274      1.529           1.530           2.595           2.041           3.693           1.624
       275      1.702           1.699           2.732           2.195           3.782           1.680
       276      1.936           1.933           2.892           2.382           4.003           1.808
       277      1.736           1.738           2.757           2.223           3.767           1.763
       278      1.619           1.630           2.633           2.096           4.461           1.733
       279      1.627           1.636           2.668           2.131           3.853           1.591
       280      1.799           1.797           2.747           2.239           3.366           1.595
       281      1.806           1.808           2.769           2.255           3.355           1.644
       282      1.869           1.869           2.823           2.326           3.825           1.723
       283      1.864           1.863           2.837           2.323           3.586           1.738
       284      2.017           2.019           2.945           2.458           3.181           1.380
       285      1.933           1.927           2.844           2.354           3.506           1.587
       286      2.009           2.005           2.922           2.426           3.724           1.475
       287      1.723           1.723           2.741           2.206           3.659           1.434
       288      1.917           1.921           2.879           2.380           3.620           1.773
       289      1.709           1.716           2.724           2.197           3.634           1.798
       290      1.884           1.887           2.865           2.348           3.233           1.488
       291      1.811           1.816           2.848           2.320           3.713           1.563
       292      1.690           1.694           2.728           2.182           3.878           1.585
       293      1.632           1.642           2.711           2.161           3.153           1.463
       294      1.809           1.810           2.813           2.288           3.955           1.583
       295      1.775           1.784           2.800           2.265           3.056           1.455
       296      1.734           1.734           2.774           2.238           3.309           1.396
       297      1.589           1.595           2.683           2.122           3.954           1.710
       298      1.718           1.733           2.717           2.191           4.246           1.697
       299      1.724           1.740           2.714           2.186           3.961           1.392
       300      1.800           1.803           2.783           2.261           4.218           1.571
       301      1.769           1.775           2.743           2.222           4.064           1.567
       302      1.733           1.745           2.741           2.210           4.151           1.609
       303      1.780           1.797           2.735           2.223           3.763           1.794
       304      1.631           1.643           2.675           2.125           4.192           1.683
       305      1.893           1.902           2.812           2.316           4.270           1.648
       306      1.669           1.681           2.722           2.173           4.051           1.746
       307      1.674           1.691           2.722           2.170           3.520           1.435
       308      1.722           1.729           2.772           2.228           4.133           1.648
       309      1.626           1.631           2.668           2.123           4.013           1.577
       310      1.685           1.695           2.717           2.188           3.937           1.721
       311      1.747           1.751           2.753           2.235           3.576           1.668
       312      1.628           1.633           2.673           2.137           3.710           1.693
       313      1.666           1.667           2.704           2.164           3.905           1.615
       314      1.737           1.744           2.720           2.209           3.730           1.728
       315      1.731           1.741           2.802           2.257           3.552           1.638
       316      1.718           1.723           2.751           2.190           4.210           1.765
       317      1.707           1.717           2.760           2.203           3.540           1.816
       318      1.893           1.899           2.867           2.347           4.054           1.506
       319      1.765           1.774           2.806           2.261           4.302           1.862
       320      1.686           1.683           2.679           2.142           3.919           1.521
       321      1.759           1.776           2.761           2.235           3.273           1.432
       322      1.752           1.751           2.795           2.244           3.355           1.672
       323      1.722           1.732           2.728           2.203           3.529           1.503
       324      1.882           1.886           2.904           2.368           3.231           1.603
       325      1.851           1.857           2.887           2.347           3.517           1.725
       326      1.794           1.791           2.875           2.321           3.799           1.657
       327      1.829           1.834           2.867           2.327           2.807           1.321
       328      1.799           1.803           2.816           2.285           3.336           1.555
       329      1.788           1.798           2.840           2.288           3.808           1.373
       330      1.725           1.736           2.811           2.243           3.904           1.634
       331      1.742           1.760           2.786           2.252           3.584           1.668
       332      1.742           1.753           2.824           2.274           4.489           1.808
       333      1.675           1.685           2.762           2.216           3.916           1.737
       334      1.864           1.873           2.869           2.354           4.040           1.908
       335      1.726           1.738           2.786           2.246           4.740           1.985
       336      1.720           1.730           2.789           2.247           4.161           2.015
       337      1.745           1.753           2.764           2.226           4.342           2.076
       338      1.808           1.820           2.836           2.298           4.284           2.100
       339      1.709           1.729           2.786           2.240           4.278           2.031
       340      1.836           1.846           2.902           2.360           3.901           2.174
       341      1.770           1.782           2.826           2.280           4.217           2.092
       342      1.666           1.679           2.749           2.191           4.359           2.240
       343      1.719           1.730           2.758           2.216           4.477           2.189
       344      1.835           1.843           2.885           2.340           4.355           2.144
       345      1.636           1.644           2.727           2.169           4.832           2.241
       346      1.731           1.739           2.834           2.267           4.822           2.364
       347      1.803           1.804           2.895           2.328           4.462           2.040
       348      1.664           1.676           2.766           2.197           4.536           2.075
       349      1.716           1.722           2.832           2.261           4.196           1.992
       350      1.954           1.967           2.974           2.447           4.148           2.012
       351      1.710           1.713           2.801           2.244           4.174           1.946
       352      1.691           1.708           2.765           2.226           4.225           2.003
       353      1.804           1.816           2.880           2.322           4.096           2.110
       354      1.736           1.754           2.816           2.264           4.693           1.992
       355      1.788           1.802           2.860           2.308           4.190           2.078
       356      1.848           1.867           2.883           2.350           4.412           2.069
       357      1.966           1.979           2.994           2.469           4.093           2.035
       358      1.751           1.768           2.823           2.274           4.258           1.980
       359      1.747           1.760           2.830           2.281           4.497           2.086
       360      1.965           1.978           2.982           2.457           4.077           1.926
       361      1.720           1.725           2.855           2.271           3.872           2.021
       362      1.943           1.956           2.983           2.438           4.812           1.958
       363      1.802           1.814           2.894           2.325           4.588           1.808
       364      1.913           1.914           2.977           2.429           4.029           2.013
       365      2.166           2.155           3.183           2.638           4.234           1.724
       366      1.923           1.928           2.986           2.436           3.975           1.849
       367      1.883           1.894           2.957           2.399           4.318           1.865
       368      1.807           1.811           2.868           2.316           4.667           1.856
       369      2.054           2.064           3.072           2.549           3.846           1.610
       370      1.846           1.850           2.927           2.372           4.029           1.910
       371      1.884           1.893           2.910           2.367           3.998           1.914
       372      2.060           2.077           3.066           2.530           4.438           2.082
       373      1.885           1.900           2.944           2.399           3.985           1.740
       374      1.793           1.807           2.863           2.308           5.334           1.828
       375      1.760           1.763           2.839           2.280           5.378           1.862
       376      1.737           1.742           2.794           2.243           4.931           1.700
       377      1.747           1.758           2.817           2.255           4.354           1.917
       378      1.721           1.727           2.798           2.243           4.612           1.933
       379      1.727           1.738           2.853           2.268           3.822           1.679
       380      1.671           1.681           2.771           2.208           4.092           1.802
       381      1.661           1.678           2.740           2.192           3.967           1.582
       382      1.805           1.810           2.887           2.325           4.253           1.525
       383      1.816           1.833           2.905           2.345           4.055           1.556
       384      1.941           1.951           2.968           2.433           3.932           1.679
       385      1.790           1.809           2.883           2.312           4.652           1.937
       386      1.687           1.699           2.805           2.236           3.752           1.497
       387      1.664           1.687           2.781           2.221           4.130           1.717
       388      1.785           1.801           2.851           2.303           3.211           1.300
       389      1.630           1.658           2.731           2.177           3.987           1.421
       390      1.726           1.750           2.787           2.248           3.993           1.885
       391      1.774           1.789           2.822           2.283           4.144           1.746
       392      1.729           1.747           2.764           2.243           4.346           1.656
       393      1.884           1.891           2.943           2.401           4.236           1.761
       394      1.707           1.724           2.757           2.209           4.227           1.746
       395      1.825           1.838           2.877           2.325           4.467           1.939
       396      1.796           1.810           2.824           2.283           5.108           1.820
       397      1.742           1.769           2.795           2.253           4.623           2.111
       398      1.727           1.736           2.804           2.246           4.094           1.830
       399      1.828           1.833           2.871           2.327           4.536           1.875
       400      1.832           1.847           2.875           2.325           4.279           1.733
       401      1.668           1.691           2.745           2.195           5.359           2.079
       402      1.744           1.768           2.791           2.259           5.169           1.870
       403      1.886           1.907           2.891           2.367           4.578           1.912
       404      1.946           1.959           2.991           2.444           4.248           1.992
       405      1.790           1.815           2.843           2.289           5.128           1.910
       406      1.716           1.736           2.812           2.245           5.192           2.014
       407      1.781           1.798           2.831           2.290           4.338           1.963
       408      1.737           1.762           2.796           2.245           4.148           1.883
       409      1.783           1.795           2.826           2.284           5.209           1.823
       410      1.729           1.745           2.796           2.251           5.237           2.026
       411      1.724           1.743           2.769           2.226           4.515           1.906
       412      1.839           1.857           2.847           2.314           4.082           1.966
       413      1.825           1.847           2.873           2.328           4.149           1.813
       414      1.766           1.786           2.855           2.297           4.063           1.769
       415      1.716           1.729           2.770           2.229           3.837           1.556
       416      1.767           1.785           2.821           2.283           4.113           1.704
       417      1.639           1.663           2.760           2.193           3.829           1.832
       418      1.816           1.839           2.874           2.329           4.098           1.755
       419      1.685           1.703           2.799           2.234           4.398           1.833
       420      1.788           1.806           2.821           2.282           3.853           1.636
       421      1.656           1.676           2.726           2.186           3.824           1.601
       422      1.828           1.852           2.884           2.347           3.906           1.672
       423      1.689           1.706           2.727           2.184           3.930           1.616
       424      1.779           1.794           2.814           2.278           3.749           1.665
       425      1.846           1.860           2.849           2.323           3.601           1.534
       426      1.602           1.622           2.652           2.116           3.330           1.302
       427      1.795           1.822           2.806           2.270           3.984           1.751
       428      1.766           1.777           2.780           2.237           3.929           1.568
       429      1.785           1.807           2.791           2.252           3.924           1.698
       430      1.649           1.663           2.717           2.153           4.060           1.603
       431      1.833           1.855           2.804           2.286           3.830           1.361
       432      1.775           1.796           2.803           2.266           3.697           1.263
       433      1.734           1.746           2.790           2.247           3.465           1.311
       434      1.671           1.695           2.753           2.193           3.392           1.296
       435      1.802           1.817           2.823           2.278           3.523           1.390
       436      1.827           1.846           2.885           2.331           4.083           1.438
       437      1.853           1.875           2.888           2.349           3.927           1.426
       438      1.741           1.758           2.793           2.246           3.852           1.507
       439      1.600           1.619           2.700           2.132           3.886           1.461
       440      1.563           1.591           2.672           2.105           4.761           1.654
       441      1.731           1.756           2.751           2.224           3.253           1.309
       442      1.621           1.647           2.721           2.169           3.675           1.450
       443      1.790           1.815           2.820           2.286           3.669           1.340
       444      1.691           1.712           2.783           2.223           3.903           1.357
       445      1.521           1.546           2.667           2.093           4.139           1.663
       446      1.476           1.501           2.605           2.030           4.299           1.639
       447      1.542           1.561           2.647           2.084           4.064           1.600
       448      1.612           1.639           2.646           2.113           4.109           1.659
       449      1.587           1.611           2.653           2.114           4.180           1.572
       450      1.602           1.622           2.698           2.131           4.282           1.444
       451      1.687           1.702           2.731           2.202           3.903           1.401
       452      1.633           1.653           2.724           2.162           3.507           1.371
       453      1.606           1.630           2.678           2.136           3.907           1.672
       454      1.789           1.813           2.844           2.307           3.653           1.380
       455      1.741           1.759           2.814           2.262           3.744           1.377
       456      1.702           1.729           2.768           2.219           3.715           1.484
       457      1.709           1.734           2.779           2.234           3.755           1.479
       458      1.710           1.727           2.782           2.237           3.474           1.156
       459      1.641           1.653           2.752           2.185           4.087           1.350
       460      1.686           1.700           2.851           2.262           4.074           1.749
       461      1.568           1.585           2.685           2.118           3.698           1.294
       462      1.570           1.587           2.728           2.153           3.624           1.487
       463      1.536           1.556           2.681           2.118           3.720           1.597
       464      1.734           1.753           2.796           2.259           3.450           1.475
       465      1.737           1.752           2.817           2.274           3.386           1.257
       466      1.709           1.724           2.779           2.227           3.813           1.291
       467      1.748           1.751           2.827           2.270           3.781           1.530
       468      1.842           1.856           2.891           2.355           4.131           1.550
       469      1.901           1.913           2.915           2.393           4.153           1.476
       470      1.734           1.754           2.807           2.264           3.880           1.323
       471      1.682           1.692           2.799           2.237           3.699           1.355
       472      1.762           1.779           2.854           2.293           4.134           1.408
       473      1.850           1.866           2.895           2.358           3.956           1.325
       474      1.804           1.820           2.878           2.334           4.108           1.527
       475      1.862           1.878           2.928           2.385           3.631           1.426
       476      1.832           1.855           2.893           2.347           3.469           1.180
       477      1.825           1.840           2.908           2.350           3.508           1.341
       478      1.704           1.715           2.833           2.257           3.811           1.408
       479      2.075           2.082           3.077           2.554           3.719           1.859
       480      1.670           1.683           2.801           2.220           4.073           1.491
       481      1.947           1.958           3.001           2.442           3.823           1.489
       482      1.858           1.873           2.932           2.365           3.855           1.571
       483      1.724           1.743           2.834           2.258           3.910           1.757
       484      1.835           1.845           2.886           2.329           3.982           1.508
       485      1.641           1.659           2.723           2.168           3.491           1.510
       486      1.779           1.791           2.851           2.286           4.493           1.840
       487      1.884           1.895           2.891           2.344           4.259           1.715
       488      1.721           1.731           2.794           2.237           3.400           1.436
       489      1.714           1.727           2.822           2.245           4.604           1.690
       490      1.858           1.870           2.894           2.352           4.214           1.622
       491      1.835           1.843           2.868           2.324           3.884           1.688
       492      1.768           1.778           2.845           2.279           4.163           1.576
       493      1.820           1.829           2.895           2.331           3.714           1.517
       494      1.695           1.704           2.788           2.228           4.036           1.348
       495      1.753           1.766           2.817           2.259           3.454           1.569
       496      1.873           1.886           2.925           2.373           4.345           1.877
       497      1.730           1.746           2.801           2.250           3.604           1.545
       498      1.755           1.769           2.793           2.241           3.775           1.507
       499      1.858           1.868           2.845           2.323           3.709           1.529
       500      1.923           1.938           2.953           2.419           3.535           1.741
       501      1.906           1.920           2.937           2.393           3.009           1.403
       502      1.860           1.875           2.873           2.342           3.622           1.441
       503      1.856           1.882           2.866           2.334           3.528           1.345
       504      1.694           1.715           2.797           2.233           3.734           1.564
       505      1.738           1.763           2.828           2.265           3.685           1.520
       506      1.726           1.750           2.814           2.252           3.338           1.613
       507      1.854           1.885           2.851           2.330           3.365           1.607
       508      1.921           1.935           2.975           2.427           3.433           1.540
       509      1.799           1.819           2.908           2.348           3.901           1.511
       510      1.878           1.897           2.929           2.389           4.191           1.686
       511      1.902           1.920           2.944           2.408           3.453           1.595
       512      1.993           2.017           3.025           2.497           2.683           1.245
       513      1.948           1.959           3.001           2.465           4.133           1.840
       514      1.870           1.896           2.929           2.382           3.525           1.676
       515      1.971           1.988           3.018           2.481           3.932           1.646
       516      2.006           2.023           3.044           2.500           3.783           1.716
       517      1.863           1.886           2.938           2.384           3.929           1.514
       518      2.082           2.100           3.083           2.558           4.286           1.750
       519      1.873           1.890           2.931           2.385           3.588           1.612
       520      1.788           1.801           2.867           2.312           3.703           1.382
       521      1.791           1.808           2.837           2.296           3.974           1.698
       522      1.805           1.835           2.822           2.289           4.137           1.782
       523      1.940           1.956           2.949           2.421           4.416           1.702
       524      1.867           1.888           2.872           2.346           3.942           1.521
       525      1.774           1.792           2.828           2.281           3.897           1.629
       526      1.921           1.938           2.946           2.415           4.094           1.706
       527      1.826           1.848           2.886           2.333           3.854           1.618
       528      1.858           1.873           2.918           2.363           3.656           1.625
       529      1.801           1.823           2.830           2.291           4.126           1.601
       530      1.761           1.777           2.823           2.280           4.302           1.821
       531      1.882           1.893           2.927           2.387           3.730           1.547
       532      1.723           1.744           2.839           2.278           3.935           1.622
       533      1.865           1.874           2.912           2.379           3.650           1.494
       534      1.744           1.763           2.820           2.268           3.739           1.714
       535      1.679           1.699           2.834           2.250           3.258           1.692
       536      1.877           1.908           2.912           2.380           3.755           1.608
       537      1.810           1.832           2.896           2.353           4.111           1.767
       538      1.693           1.711           2.783           2.223           3.682           1.442
       539      1.886           1.906           2.912           2.375           3.809           1.574
       540      1.776           1.801           2.820           2.283           3.558           1.569
       541      1.746           1.775           2.814           2.270           4.173           1.602
       542      1.936           1.961           2.950           2.423           4.108           1.695
       543      1.887           1.909           2.916           2.383           3.689           1.289
       544      1.831           1.852           2.910           2.358           3.888           1.672
       545      1.862           1.879           2.912           2.366           4.095           1.676
       546      1.743           1.765           2.819           2.263           3.887           1.608
       547      1.958           1.979           2.952           2.446           3.887           1.608
       548      1.895           1.918           2.917           2.376           3.769           1.527
       549      1.947           1.964           2.925           2.403           3.729           1.687
       550      1.999           2.027           2.945           2.439           3.349           1.545
       551      1.942           1.970           2.875           2.385           3.689           1.684
       552      1.914           1.946           2.850           2.353           3.462           1.601
       553      1.929           1.949           2.914           2.391           3.668           1.478
       554      1.916           1.948           2.886           2.369           3.394           1.538
       555      1.814           1.841           2.840           2.300           3.050           1.059
       556      1.966           1.982           2.903           2.394           3.518           1.391
       557      1.881           1.903           2.869           2.349           3.654           1.629
       558      1.990           2.009           2.947           2.430           3.558           1.448
       559      1.894           1.914           2.867           2.354           3.181           1.411
       560      1.873           1.894           2.866           2.339           3.439           1.215
       561      1.937           1.960           2.917           2.398           3.277           1.653
       562      1.973           1.995           2.949           2.443           3.749           1.590
       563      1.931           1.956           2.953           2.410           3.667           1.461
       564      1.958           1.971           2.944           2.423           3.596           1.476
       565      1.920           1.932           2.931           2.394           3.400           1.595
       566      2.043           2.053           3.014           2.490           3.818           1.637
       567      1.890           1.905           2.914           2.375           3.887           1.742
       568      1.987           1.991           2.982           2.461           4.016           1.420
       569      2.097           2.114           3.047           2.554           3.554           1.380
       570      2.027           2.034           3.003           2.488           3.651           1.401
       571      2.115           2.133           3.061           2.562           4.089           1.576
       572      1.862           1.877           2.875           2.343           3.823           1.598
       573      2.037           2.052           3.029           2.495           3.646           1.633
       574      1.807           1.836           2.841           2.291           3.882           1.698
       575      2.030           2.043           3.013           2.491           3.286           1.533
       576      1.929           1.951           2.962           2.415           3.497           1.438
       577      1.841           1.862           2.889           2.335           3.598           1.369
       578      1.924           1.933           2.933           2.388           3.500           1.427
       579      1.877           1.894           2.885           2.353           3.730           1.650
       580      1.986           2.018           2.935           2.434           3.581           1.558
       581      2.097           2.120           3.033           2.526           3.774           1.619
       582      1.942           1.961           2.924           2.397           3.592           1.297
       583      1.917           1.946           2.915           2.387           3.463           1.235
       584      2.061           2.083           3.009           2.501           3.746           1.489
       585      1.968           1.996           2.939           2.424           3.444           1.319
       586      2.084           2.112           3.032           2.533           3.472           1.534
       587      1.989           2.008           2.957           2.455           3.577           1.563
       588      1.812           1.826           2.838           2.314           3.627           1.582
       589      1.705           1.726           2.766           2.225           4.339           1.786
       590      1.812           1.824           2.838           2.303           4.191           1.646
       591      1.790           1.809           2.788           2.265           3.453           1.379
       592      1.903           1.913           2.901           2.380           4.161           1.495
       593      1.847           1.859           2.873           2.339           3.641           1.660
       594      1.754           1.779           2.797           2.256           3.871           1.672
       595      1.899           1.914           2.921           2.390           3.806           1.750
       596      2.023           2.030           3.044           2.516           3.900           1.578
       597      2.085           2.092           3.051           2.547           3.555           1.531
       598      2.108           2.123           3.063           2.568           3.568           1.261
       599      1.996           2.013           2.976           2.458           3.602           1.597
       600      2.087           2.094           3.097           2.568           3.223           1.317
       601      1.897           1.909           2.921           2.394           3.760           1.558
       602      1.772           1.779           2.841           2.290           3.583           1.442
       603      1.968           1.976           3.012           2.472           3.305           1.378
       604      1.925           1.929           2.952           2.410           3.294           1.253
       605      1.980           1.984           3.025           2.480           3.308           1.196
       606      1.915           1.926           2.961           2.411           3.420           1.469
       607      2.137           2.142           3.173           2.636           2.986           1.413
       608      2.048           2.063           3.081           2.543           3.580           1.552
       609      2.105           2.122           3.093           2.577           2.845           1.546
       610      2.102           2.110           3.124           2.596           3.587           1.597
       611      1.984           1.998           3.055           2.492           3.079           1.447
       612      1.856           1.864           2.915           2.358           3.304           1.372
       613      1.842           1.854           2.930           2.365           3.236           1.333
       614      1.777           1.793           2.886           2.327           3.386           1.417
       615      1.710           1.730           2.829           2.253           3.577           1.576
       616      1.718           1.737           2.796           2.245           3.193           1.657
       617      1.816           1.825           2.932           2.353           3.506           1.572
       618      2.034           2.040           3.094           2.541           3.283           1.408
       619      2.211           2.226           3.210           2.681           2.895           1.538
       620      2.133           2.140           3.136           2.605           2.682           1.376
       621      2.151           2.162           3.150           2.626           3.046           1.459
       622      2.086           2.106           3.066           2.551           3.256           1.690
       623      2.055           2.069           3.075           2.536           3.451           1.417
       624      1.954           1.970           3.025           2.472           3.777           1.640
       625      2.209           2.222           3.191           2.667           2.913           1.427
       626      2.028           2.037           3.042           2.502           3.017           1.206
       627      2.051           2.066           3.058           2.530           2.732           1.164
       628      1.928           1.956           2.984           2.433           3.249           1.413
       629      2.025           2.049           3.032           2.499           3.772           1.566
       630      2.016           2.033           3.049           2.500           3.641           1.429
       631      1.777           1.802           2.825           2.273           3.735           1.459
       632      1.821           1.845           2.880           2.328           3.585           1.565
       633      1.850           1.874           2.883           2.331           3.907           1.351
       634      1.911           1.922           2.985           2.416           3.539           1.482
       635      1.794           1.810           2.870           2.311           3.764           1.431
       636      1.993           1.997           3.023           2.482           3.464           1.416
       637      1.926           1.934           3.003           2.442           3.550           1.516
       638      2.126           2.141           3.139           2.604           3.168           1.410
       639      2.039           2.046           3.067           2.521           2.910           1.577
       640      2.092           2.103           3.155           2.596           3.543           1.533
       641      1.845           1.856           2.954           2.380           3.329           1.302
       642      2.032           2.041           3.079           2.532           3.683           1.452
       643      2.080           2.084           3.084           2.545           3.070           1.240
       644      1.978           1.993           2.996           2.463           3.226           1.335
       645      2.000           2.010           3.021           2.485           3.871           1.401
       646      2.005           2.013           3.043           2.490           3.620           1.556
       647      1.855           1.866           2.940           2.369           3.943           1.583
       648      1.999           2.009           3.035           2.485           3.465           1.288
       649      1.971           1.977           3.024           2.467           3.653           1.517
       650      1.960           1.962           3.005           2.448           3.299           1.468
       651      1.928           1.936           2.969           2.422           3.701           1.603
       652      1.870           1.877           2.940           2.372           3.179           1.497
       653      1.912           1.918           2.974           2.419           3.298           1.343
       654      1.790           1.796           2.886           2.316           3.809           1.665
       655      1.958           1.965           2.996           2.446           3.575           1.521
       656      1.875           1.884           2.924           2.371           3.494           1.457
       657      1.889           1.899           2.922           2.383           3.619           1.219
       658      1.817           1.822           2.917           2.347           4.042           1.548
       659      1.841           1.849           2.900           2.337           3.552           1.392
       660      1.855           1.858           2.910           2.356           3.491           1.529
       661      1.942           1.947           2.978           2.424           3.741           1.594
       662      1.964           1.965           2.974           2.436           3.756           1.427
       663      1.873           1.878           2.936           2.375           3.350           1.277
       664      1.811           1.816           2.874           2.315           3.607           1.619
       665      1.915           1.934           2.905           2.378           3.757           1.607
       666      1.794           1.809           2.843           2.292           3.866           1.575
       667      1.894           1.904           2.920           2.373           3.515           1.432
       668      1.866           1.880           2.918           2.364           3.186           1.188
       669      1.843           1.852           2.896           2.342           3.867           1.666
       670      1.722           1.731           2.787           2.224           3.956           1.632
       671      1.819           1.839           2.874           2.322           3.621           1.686
       672      1.749           1.764           2.822           2.259           3.623           1.425
       673      1.724           1.736           2.829           2.265           3.492           1.496
       674      1.845           1.860           2.909           2.362           3.457           1.566
       675      1.681           1.698           2.785           2.217           3.634           1.671
       676      1.700           1.712           2.843           2.255           3.146           1.397
       677      1.841           1.846           2.936           2.373           3.481           1.533
       678      1.801           1.801           2.892           2.324           3.519           1.353
       679      1.821           1.830           2.922           2.358           3.577           1.632
       680      1.795           1.799           2.890           2.330           3.250           1.254
       681      1.771           1.782           2.853           2.298           3.515           1.210
       682      1.712           1.725           2.832           2.262           3.548           1.418
       683      1.759           1.776           2.847           2.298           3.458           1.323
       684      1.833           1.844           2.930           2.374           3.267           1.324
       685      1.914           1.924           2.935           2.391           3.799           1.512
       686      1.767           1.788           2.856           2.294           4.315           1.441
       687      1.844           1.855           2.903           2.348           3.594           1.402
       688      1.845           1.852           2.941           2.377           4.044           1.406
       689      1.904           1.917           2.952           2.404           4.197           1.694
       690      1.910           1.917           2.967           2.414           3.610           1.399
       691      1.855           1.864           2.944           2.379           3.622           1.633
       692      1.740           1.742           2.879           2.285           3.806           1.662
       693      1.848           1.863           2.927           2.365           3.391           1.416
       694      1.819           1.829           2.931           2.348           3.436           1.491
       695      1.911           1.920           2.981           2.429           3.417           1.182
       696      1.848           1.854           2.936           2.376           3.543           1.323
       697      1.936           1.945           2.986           2.444           3.754           1.549
       698      1.945           1.959           3.008           2.456           3.810           1.314
       699      1.964           1.975           2.975           2.460           3.757           1.378
       700      1.828           1.842           2.900           2.352           3.806           1.610
       701      1.880           1.890           2.940           2.397           3.709           1.532
       702      2.085           2.094           3.062           2.542           3.747           1.143
       703      1.951           1.962           2.986           2.446           3.626           1.515
       704      2.011           2.032           2.991           2.476           4.911           1.606
       705      2.022           2.025           3.031           2.499           3.592           1.381
       706      1.740           1.750           2.834           2.268           4.302           1.591
       707      1.975           1.987           3.022           2.471           3.738           1.552
       708      1.817           1.827           2.921           2.354           3.952           1.762
       709      1.872           1.886           2.953           2.404           3.996           1.334
       710      1.811           1.825           2.898           2.333           3.644           1.484
       711      1.870           1.878           2.946           2.372           4.630           1.838
       712      1.953           1.962           2.983           2.442           3.819           1.607
       713      1.941           1.960           2.981           2.438           3.933           1.638
       714      1.875           1.889           2.920           2.366           3.457           1.374
       715      1.890           1.916           2.931           2.394           4.265           1.540
       716      2.279           2.298           3.224           2.717           3.581           1.429
       717      2.027           2.046           3.049           2.516           3.815           1.538
       718      1.921           1.940           2.946           2.415           4.059           1.488
       719      1.924           1.932           2.996           2.439           3.800           1.534
       720      1.736           1.758           2.823           2.264           3.582           1.466
       721      1.861           1.881           2.940           2.378           3.734           1.585
       722      1.925           1.948           2.985           2.438           3.934           1.541
       723      1.955           1.969           3.015           2.470           4.009           1.764
       724      1.917           1.935           3.000           2.437           3.693           1.609
       725      1.912           1.931           2.977           2.421           4.045           1.784
       726      1.882           1.901           2.960           2.402           3.597           1.481
       727      1.886           1.904           2.962           2.405           4.155           1.606
       728      1.822           1.841           2.927           2.350           3.972           1.462
       729      1.812           1.829           2.912           2.345           4.039           1.673
       730      1.821           1.846           2.886           2.333           3.967           1.669
       731      1.921           1.944           2.973           2.422           3.734           1.835
       732      1.956           1.972           2.965           2.433           4.484           1.601
       733      1.808           1.823           2.919           2.337           4.132           1.543
       734      1.911           1.931           2.972           2.414           3.671           1.460
       735      1.872           1.883           2.942           2.383           4.545           1.707
       736      2.014           2.036           3.048           2.509           5.882           1.618
       737      1.758           1.777           2.846           2.279           4.368           1.729
       738      1.876           1.887           2.937           2.380           4.197           1.433
       739      1.952           1.974           2.995           2.461           5.220           1.531
       740      1.974           1.994           2.990           2.459           4.533           1.407
       741      1.857           1.868           2.967           2.388           6.013           1.475
       742      2.080           2.093           3.059           2.538           5.776           1.311
       743      2.144           2.166           3.117           2.593           4.912           1.547
       744      2.122           2.140           3.113           2.590           5.369           1.409
       745      2.107           2.118           3.065           2.552           5.166           1.596
       746      2.148           2.164           3.137           2.620           5.429           1.504
       747      2.293           2.304           3.194           2.707           5.326           1.419
       748      2.173           2.186           3.146           2.629           5.157           1.416
       749      2.189           2.202           3.134           2.634           5.584           1.455
       750      2.164           2.184           3.146           2.631           5.420           1.516
       751      2.184           2.196           3.164           2.651           5.352           1.601
       752      2.186           2.203           3.178           2.666           5.060           1.297
       753      2.177           2.190           3.172           2.654           5.362           1.405
       754      2.127           2.136           3.115           2.599           5.632           1.361
       755      2.213           2.230           3.164           2.657           5.117           1.111
       756      2.185           2.206           3.156           2.646           6.038           1.176
       757      2.087           2.108           3.084           2.567           6.067           1.103
       758      2.063           2.086           3.082           2.557           5.343           1.296
       759      2.353           2.371           3.293           2.795           4.895           1.311
       760      2.083           2.104           3.066           2.546           4.823           1.314
       761      2.166           2.187           3.126           2.619           5.238           1.609
       762      2.085           2.101           3.054           2.537           4.653           1.542
       763      2.189           2.202           3.136           2.636           3.724           1.820
       764      1.975           1.991           2.974           2.448           4.467           1.626
       765      2.141           2.156           3.108           2.594           3.936           1.466
       766      2.034           2.043           3.073           2.534           3.367           1.527
       767      1.932           1.945           2.992           2.443           3.578           1.521
       768      2.106           2.123           3.096           2.581           3.400           1.411
       769      1.939           1.952           2.974           2.445           3.974           1.655
       770      1.915           1.940           2.962           2.434           3.362           1.373
       771      1.989           2.000           3.026           2.487           3.700           1.782
       772      1.973           1.995           2.992           2.467           4.036           1.471
       773      1.991           2.003           3.017           2.479           3.717           1.614
       774      2.143           2.151           3.133           2.618           3.610           1.419
       775      2.079           2.094           3.086           2.562           3.874           1.634
       776      1.918           1.929           3.008           2.452           3.506           1.300
       777      1.929           1.945           2.985           2.458           3.819           1.419
       778      1.834           1.852           2.966           2.401           4.080           1.827
       779      2.020           2.037           3.059           2.530           3.622           1.587
       780      2.256           2.272           3.248           2.737           3.985           1.493
       781      1.932           1.945           3.010           2.458           3.454           1.711
       782      2.089           2.099           3.136           2.585           3.538           1.492
       783      1.999           2.016           3.058           2.518           4.133           1.570
       784      2.024           2.034           3.031           2.507           3.759           1.793
       785      2.248           2.251           3.190           2.691           3.603           1.547
       786      2.070           2.078           3.091           2.562           3.200           1.599
       787      2.316           2.326           3.258           2.767           3.657           1.443
       788      2.018           2.040           3.023           2.504           2.947           1.400
       789      2.043           2.059           3.056           2.533           3.203           1.300
       790      1.966           1.971           3.012           2.467           3.325           1.737
       791      2.104           2.117           3.086           2.572           3.261           1.399
       792      1.988           2.001           2.999           2.475           3.368           1.391
       793      2.011           2.029           3.068           2.532           3.370           1.586
       794      1.910           1.926           2.955           2.414           3.741           1.676
       795      2.078           2.092           3.110           2.579           3.217           1.235
       796      2.000           2.017           3.064           2.520           3.724           1.198
       797      2.109           2.129           3.120           2.599           4.087           1.726
       798      1.962           1.976           3.039           2.479           3.509           1.395
       799      2.017           2.032           3.026           2.501           3.210           1.363
       800      2.034           2.046           3.031           2.510           3.466           1.367
       801      2.049           2.068           3.054           2.529           3.966           1.533
       802      2.074           2.093           3.060           2.541           4.198           1.531
       803      2.079           2.093           3.062           2.540           3.535           1.443
       804      2.217           2.231           3.194           2.675           3.745           1.449
       805      2.114           2.126           3.083           2.579           3.885           1.304
       806      2.150           2.162           3.104           2.602           3.924           1.608
       807      2.293           2.309           3.266           2.757           4.137           1.586
       808      2.155           2.165           3.184           2.643           3.595           1.510
       809      2.313           2.318           3.257           2.754           3.892           1.577
       810      2.153           2.165           3.114           2.608           3.895           1.190
       811      2.091           2.103           3.106           2.572           4.179           1.558
       812      2.107           2.122           3.097           2.580           3.922           1.243
       813      2.038           2.053           3.067           2.535           3.517           1.527
       814      2.203           2.220           3.200           2.687           3.550           1.634
       815      2.085           2.094           3.039           2.540           3.780           1.692
       816      2.143           2.156           3.061           2.576           3.706           1.690
       817      2.130           2.138           3.068           2.572           3.526           1.373
       818      2.140           2.152           3.064           2.575           4.097           1.645
       819      2.310           2.326           3.177           2.718           4.382           1.545
       820      2.284           2.296           3.220           2.728           4.513           1.600
       821      2.163           2.179           3.124           2.617           3.987           1.506
       822      2.122           2.136           3.082           2.581           4.170           1.373
       823      2.016           2.031           3.013           2.491           4.273           1.583
       824      2.056           2.068           3.042           2.526           4.799           1.765
       825      2.194           2.205           3.152           2.653           4.291           1.007
       826      2.274           2.290           3.209           2.722           4.119           1.362
       827      2.173           2.189           3.161           2.647           3.959           1.264
       828      2.185           2.192           3.150           2.647           3.991           0.973
       829      2.187           2.196           3.145           2.646           3.946           1.281
       830      2.246           2.266           3.177           2.696           3.743           1.422
       831      2.246           2.252           3.159           2.677           4.149           1.380
       832      2.209           2.219           3.137           2.642           3.739           1.542
       833      2.283           2.297           3.228           2.723           3.917           1.394
       834      2.398           2.410           3.283           2.805           4.522           1.460
       835      2.194           2.202           3.164           2.660           3.727           1.332
       836      2.205           2.214           3.168           2.651           4.093           1.414
       837      2.309           2.315           3.243           2.736           3.851           1.310
       838      2.328           2.335           3.287           2.773           3.644           1.278
       839      2.355           2.364           3.286           2.779           4.454           1.497
       840      2.261           2.280           3.167           2.681           4.297           1.161
       841      2.410           2.418           3.336           2.843           4.123           0.914
       842      2.338           2.345           3.300           2.795           5.094           0.978
       843      2.489           2.499           3.429           2.931           5.405           1.245
       844      2.163           2.171           3.158           2.634           5.149           1.126
       845      2.168           2.172           3.176           2.641           5.252           1.351
       846      2.286           2.292           3.253           2.743           5.323           1.223
       847      2.211           2.217           3.232           2.698           5.912           1.334
       848      2.154           2.157           3.214           2.650           5.804           1.692
       849      2.183           2.189           3.232           2.678           5.567           1.665
       850      2.249           2.251           3.260           2.734           5.326           1.768
       851      2.160           2.165           3.201           2.652           6.149           1.861
       852      2.219           2.224           3.264           2.712           6.085           1.826
       853      2.245           2.257           3.255           2.723           6.202           1.816
       854      2.286           2.298           3.300           2.763           6.357           1.890
       855      2.332           2.341           3.340           2.813           5.585           1.753
       856      2.207           2.222           3.263           2.714           6.093           1.839
       857      2.223           2.225           3.270           2.717           5.499           1.786
       858      2.134           2.148           3.194           2.634           5.879           1.845
       859      2.295           2.306           3.308           2.774           5.376           1.701
       860      2.358           2.363           3.338           2.814           5.967           1.878
       861      2.219           2.240           3.260           2.715           5.854           1.659
       862      2.243           2.256           3.274           2.727           5.711           1.752
       863      2.234           2.245           3.262           2.724           5.932           1.806
       864      2.307           2.324           3.304           2.779           6.089           1.948
       865      2.376           2.380           3.352           2.827           6.408           1.938
       866      2.389           2.395           3.368           2.847           6.590           2.010
       867      2.405           2.410           3.363           2.849           6.459           1.966
       868      2.305           2.313           3.304           2.775           6.452           1.873
       869      2.437           2.453           3.390           2.879           6.560           1.983
       870      2.418           2.433           3.389           2.881           6.296           1.864
       871      2.423           2.433           3.420           2.899           6.866           1.892
       872      2.355           2.362           3.347           2.835           6.777           2.008
       873      2.447           2.460           3.435           2.929           6.945           1.946
       874      2.499           2.506           3.469           2.966           6.646           1.864
       875      2.451           2.465           3.471           2.951           6.444           1.676
       876      2.500           2.505           3.493           2.975           5.542           1.834
       877      2.360           2.362           3.413           2.867           5.805           1.746
       878      2.160           2.169           3.247           2.696           5.777           1.772
       879      2.309           2.312           3.380           2.839           5.958           1.890
       880      2.280           2.296           3.334           2.791           5.770           1.751
       881      2.038           2.050           3.133           2.566           5.712           1.841
       882      2.256           2.279           3.296           2.761           5.881           1.808
       883      2.239           2.256           3.296           2.750           5.666           1.663
       884      2.208           2.224           3.239           2.703           5.740           1.696
       885      2.324           2.329           3.330           2.806           6.149           1.772
       886      2.473           2.483           3.447           2.934           5.939           1.889
       887      2.198           2.205           3.219           2.686           5.500           1.858
       888      2.294           2.297           3.319           2.783           4.798           1.694
       889      2.377           2.383           3.392           2.867           4.653           1.817
       890      2.630           2.643           3.577           3.086           5.706           1.590
       891      2.513           2.528           3.492           2.982           6.671           1.984
       892      2.454           2.465           3.415           2.912           6.029           1.895
       893      2.391           2.393           3.373           2.863           6.620           1.732
       894      2.214           2.221           3.236           2.708           6.122           1.538
       895      2.077           2.080           3.141           2.595           6.815           1.905
       896      2.041           2.051           3.124           2.572           5.798           1.933
       897      2.216           2.225           3.260           2.724           6.425           1.684
       898      2.120           2.128           3.192           2.647           6.644           1.723
       899      2.178           2.185           3.195           2.664           6.493           1.730
       900      2.219           2.218           3.239           2.706           6.425           1.870
       901      2.303           2.307           3.317           2.786           5.786           1.620
       902      2.654           2.662           3.582           3.091           6.425           1.775
       903      2.376           2.379           3.405           2.865           5.469           1.858
       904      2.703           2.710           3.620           3.140           6.352           1.821
       905      2.773           2.770           3.688           3.192           5.295           1.771
       906      2.671           2.671           3.619           3.115           7.120           1.820
       907      2.478           2.478           3.490           2.959           6.602           1.734
       908      2.459           2.455           3.473           2.931           6.999           2.093
       909      2.513           2.518           3.509           2.985           6.131           1.485
       910      2.466           2.467           3.460           2.936           5.615           1.728
       911      2.618           2.618           3.556           3.055           7.178           1.748
       912      2.528           2.532           3.491           2.982           6.710           1.934
       913      2.119           2.128           3.155           2.613           5.933           1.899
       914      2.326           2.321           3.296           2.779           6.612           2.003
       915      2.298           2.302           3.300           2.772           6.182           1.733
       916      2.370           2.375           3.307           2.812           7.026           1.944
       917      2.342           2.359           3.294           2.794           6.147           1.759
       918      2.331           2.339           3.324           2.804           6.407           1.620
       919      2.411           2.422           3.370           2.867           6.517           1.793
       920      2.410           2.419           3.378           2.871           6.275           1.759
       921      2.432           2.431           3.394           2.882           6.217           1.501
       922      2.626           2.631           3.538           3.047           7.216           1.937
       923      2.692           2.696           3.633           3.138           6.860           2.004
       924      2.336           2.345           3.340           2.816           6.741           1.847
       925      2.309           2.308           3.317           2.789           6.563           1.957
       926      2.524           2.525           3.458           2.963           7.029           1.930
       927      2.574           2.580           3.538           3.038           6.754           1.768
       928      2.333           2.336           3.325           2.804           6.943           1.822
       929      2.334           2.339           3.297           2.787           7.001           1.672
       930      2.415           2.422           3.370           2.874           6.744           1.969
       931      2.474           2.480           3.440           2.925           6.522           1.892
       932      2.425           2.432           3.418           2.889           6.998           1.757
       933      2.428           2.429           3.396           2.877           7.283           1.724
       934      2.497           2.504           3.468           2.959           6.875           1.878
       935      2.183           2.197           3.218           2.684           6.501           1.951
       936      2.264           2.273           3.267           2.748           5.998           1.832
       937      2.277           2.288           3.252           2.737           5.832           1.589
       938      2.453           2.460           3.414           2.906           5.416           1.695
       939      2.236           2.240           3.236           2.712           5.652           1.700
       940      2.394           2.413           3.322           2.836           4.997           1.750
       941      2.192           2.211           3.222           2.676           5.637           1.556
       942      2.262           2.277           3.280           2.742           6.010           1.880
       943      2.147           2.156           3.192           2.629           5.473           1.849
       944      2.099           2.112           3.168           2.612           6.004           1.760
       945      2.189           2.195           3.237           2.685           5.905           1.718
       946      2.347           2.348           3.342           2.812           5.962           1.793
       947      2.337           2.341           3.311           2.802           5.745           1.544
       948      2.369           2.380           3.332           2.817           6.510           1.842
       949      2.127           2.134           3.184           2.631           6.015           1.735
       950      2.249           2.262           3.234           2.710           6.294           1.741
       951      2.353           2.355           3.319           2.798           6.266           1.709
       952      2.263           2.269           3.258           2.735           5.928           1.735
       953      2.306           2.314           3.311           2.787           5.338           1.834
       954      2.181           2.191           3.223           2.686           6.525           1.818
       955      2.215           2.226           3.198           2.686           6.178           1.886
       956      2.306           2.317           3.318           2.785           4.596           2.221
       957      2.332           2.342           3.332           2.791           6.068           1.723
       958      2.160           2.164           3.227           2.677           4.892           1.857
       959      2.184           2.187           3.204           2.671           5.387           2.005
       960      2.235           2.240           3.270           2.738           4.984           1.941
       961      2.464           2.467           3.410           2.908           4.626           2.011
       962      2.418           2.418           3.382           2.871           4.568           1.815
       963      2.189           2.202           3.192           2.665           4.941           2.241
       964      2.156           2.166           3.142           2.629           4.775           2.130
       965      2.247           2.252           3.245           2.717           4.366           2.000
       966      2.154           2.160           3.202           2.648           3.694           1.981
       967      2.333           2.340           3.320           2.812           3.676           1.865
       968      2.301           2.309           3.279           2.760           3.291           1.780
       969      2.315           2.325           3.327           2.797           3.472           1.932
       970      2.131           2.145           3.184           2.637           3.712           2.005
       971      2.122           2.136           3.193           2.636           3.475           1.871
       972      2.160           2.173           3.195           2.654           3.842           2.251
       973      2.242           2.262           3.229           2.716           3.900           2.175
       974      2.399           2.410           3.371           2.861           3.977           1.999
       975      2.272           2.278           3.305           2.768           4.037           2.039
       976      2.307           2.311           3.310           2.780           3.673           2.018
       977      2.404           2.403           3.401           2.880           3.726           2.013
       978      2.400           2.403           3.384           2.872           3.892           2.085
       979      2.241           2.255           3.240           2.724           3.629           2.019
       980      2.436           2.444           3.362           2.877           3.826           2.033
       981      2.336           2.351           3.327           2.814           3.905           2.065
       982      2.455           2.465           3.408           2.913           3.980           1.898
       983      2.277           2.292           3.254           2.750           3.602           1.932
       984      2.399           2.414           3.347           2.847           3.283           1.768
       985      2.446           2.461           3.403           2.908           3.158           1.838
       986      2.368           2.385           3.378           2.861           3.019           1.822
       987      2.343           2.352           3.355           2.826           2.820           1.835
       988      2.238           2.256           3.291           2.745           2.519           1.586
       989      2.259           2.273           3.309           2.771           2.593           1.769
       990      2.398           2.415           3.423           2.892           3.318           1.882
       991      2.395           2.409           3.342           2.860           2.827           1.806
       992      2.265           2.279           3.286           2.756           3.019           1.800
       993      2.297           2.312           3.280           2.772           3.008           1.742
       994      2.187           2.201           3.222           2.693           2.537           1.636
       995      2.202           2.218           3.230           2.703           2.745           1.668
       996      2.340           2.357           3.363           2.834           2.624           1.739
       997      2.206           2.211           3.254           2.718           2.558           1.793
       998      2.182           2.204           3.234           2.703           2.439           1.731
       999      2.312           2.323           3.356           2.826           2.701           1.908
      1000      2.333           2.350           3.381           2.866           2.618           1.760
