# Supplementary material for: Computational discovery of natural inhibitors targeting enterovirus D68 3C protease using molecular docking pharmacokinetics and dynamics simulations
Source: Sci Rep. 2025 Mar 31;15:11015. doi: 10.1038/s41598-025-95163-y (PMC11958634; doi:10.1038/s41598-025-95163-y)
Supplement: Supplementary file 1 — Supplementary Information 1. [file 41598_2025_95163_MOESM1_ESM.zip › MDS-100-results/MDS-100-results/data2/raw-data/PL-Contacts_HBond.dat]

  # Frame#   Residue#      Chain    ResName   AtomName  LigandFragment  LigandAtomName 
         0        235          A        GLU        OE2        L-FRAG_1           H7578 
         0        424          A        ASP          O        L-FRAG_1           H7581 
         0        424          A        ASP        OD1        L-FRAG_0           H7582 
         0        424          A        ASP        OD1        L-FRAG_0           H7583 
         0         86          A        GLN       2HE2        L-FRAG_0           O7568 
         0         99          A        TYR         HN        L-FRAG_0           O7577 
         1        235          A        GLU        OE2        L-FRAG_1           H7578 
         1        424          A        ASP          O        L-FRAG_1           H7581 
         1        424          A        ASP        OD1        L-FRAG_0           H7582 
         1        424          A        ASP        OD1        L-FRAG_0           H7583 
         1         86          A        GLN       2HE2        L-FRAG_0           O7568 
         1         99          A        TYR         HN        L-FRAG_0           O7577 
         1        427          A        HIS        HE2        L-FRAG_3           O7569 
         2        235          A        GLU        OE2        L-FRAG_1           H7578 
         2        424          A        ASP        OD1        L-FRAG_0           H7582 
         2        424          A        ASP        OD1        L-FRAG_0           H7583 
         2         86          A        GLN       2HE2        L-FRAG_0           O7568 
         2         99          A        TYR         HN        L-FRAG_0           O7577 
         2        427          A        HIS        HE2        L-FRAG_3           O7569 
         2        427          A        HIS        HE2        L-FRAG_1           O7570 
         3        235          A        GLU        OE2        L-FRAG_1           H7578 
         3        424          A        ASP          O        L-FRAG_1           H7581 
         3        424          A        ASP        OD1        L-FRAG_0           H7582 
         3        424          A        ASP        OD1        L-FRAG_0           H7583 
         3         86          A        GLN       2HE2        L-FRAG_0           O7568 
         3         99          A        TYR         HN        L-FRAG_0           O7577 
         3        427          A        HIS        HE2        L-FRAG_3           O7569 
         4        235          A        GLU        OE2        L-FRAG_1           H7578 
         4        424          A        ASP        OD1        L-FRAG_0           H7582 
         4        424          A        ASP        OD1        L-FRAG_0           H7583 
         4         99          A        TYR         HN        L-FRAG_0           O7577 
         5        234          A        ASP        OD1        L-FRAG_1           H7578 
         5        424          A        ASP        OD1        L-FRAG_0           H7582 
         5        424          A        ASP        OD1        L-FRAG_0           H7583 
         5         86          A        GLN       2HE2        L-FRAG_0           O7568 
         5         99          A        TYR         HN        L-FRAG_0           O7577 
         6        234          A        ASP        OD1        L-FRAG_1           H7578 
         6        424          A        ASP        OD1        L-FRAG_0           H7583 
         6         99          A        TYR         HN        L-FRAG_0           O7577 
         7        234          A        ASP        OD1        L-FRAG_1           H7578 
         7        235          A        GLU        OE1        L-FRAG_1           H7579 
         7        424          A        ASP        OD1        L-FRAG_0           H7582 
         7        424          A        ASP        OD1        L-FRAG_0           H7583 
         7        234          A        ASP         HN        L-FRAG_1           O7571 
         8        234          A        ASP        OD1        L-FRAG_1           H7578 
         8        235          A        GLU        OE2        L-FRAG_1           H7579 
         8        424          A        ASP        OD1        L-FRAG_0           H7582 
         8        424          A        ASP        OD1        L-FRAG_0           H7583 
         8         86          A        GLN       2HE2        L-FRAG_0           O7568 
         8         99          A        TYR         HN        L-FRAG_0           O7577 
         9        234          A        ASP        OD1        L-FRAG_1           H7578 
         9        235          A        GLU        OE2        L-FRAG_1           H7579 
         9        424          A        ASP        OD1        L-FRAG_0           H7583 
         9         86          A        GLN       2HE2        L-FRAG_0           O7568 
         9         99          A        TYR         HN        L-FRAG_0           O7577 
        10        234          A        ASP        OD1        L-FRAG_1           H7578 
        10        235          A        GLU        OE2        L-FRAG_1           H7579 
        10        424          A        ASP        OD1        L-FRAG_0           H7582 
        10        424          A        ASP        OD1        L-FRAG_0           H7583 
        10         86          A        GLN       2HE2        L-FRAG_0           O7568 
        10         99          A        TYR         HN        L-FRAG_0           O7577 
        11        234          A        ASP        OD1        L-FRAG_1           H7578 
        11        235          A        GLU        OE2        L-FRAG_1           H7579 
        11        424          A        ASP        OD1        L-FRAG_0           H7583 
        11         99          A        TYR         HN        L-FRAG_0           O7577 
        11        427          A        HIS        HE2        L-FRAG_3           O7569 
        12        234          A        ASP        OD1        L-FRAG_1           H7578 
        12        235          A        GLU        OE1        L-FRAG_1           H7579 
        12         86          A        GLN       2HE2        L-FRAG_0           O7568 
        12         99          A        TYR         HN        L-FRAG_0           O7577 
        13        234          A        ASP        OD1        L-FRAG_1           H7578 
        13        235          A        GLU        OE2        L-FRAG_1           H7579 
        13        424          A        ASP        OD1        L-FRAG_0           H7582 
        13        424          A        ASP        OD1        L-FRAG_0           H7583 
        13         86          A        GLN       2HE2        L-FRAG_0           O7568 
        14        234          A        ASP        OD1        L-FRAG_1           H7578 
        14        424          A        ASP        OD1        L-FRAG_0           H7582 
        14        424          A        ASP        OD1        L-FRAG_0           H7583 
        14         86          A        GLN       2HE2        L-FRAG_0           O7568 
        14         99          A        TYR         HN        L-FRAG_0           O7577 
        15        234          A        ASP        OD1        L-FRAG_1           H7578 
        15        424          A        ASP        OD1        L-FRAG_0           H7582 
        15        424          A        ASP        OD1        L-FRAG_0           H7583 
        15         99          A        TYR         HN        L-FRAG_0           O7577 
        16        234          A        ASP        OD1        L-FRAG_1           H7578 
        16        235          A        GLU        OE2        L-FRAG_1           H7579 
        16         86          A        GLN       2HE2        L-FRAG_0           O7568 
        16         99          A        TYR         HN        L-FRAG_0           O7577 
        17        234          A        ASP        OD1        L-FRAG_1           H7578 
        17        235          A        GLU        OE2        L-FRAG_1           H7579 
        17         86          A        GLN       2HE2        L-FRAG_0           O7568 
        18        234          A        ASP        OD1        L-FRAG_1           H7578 
        18        235          A        GLU        OE2        L-FRAG_1           H7579 
        18        424          A        ASP        OD1        L-FRAG_0           H7583 
        18         86          A        GLN       2HE2        L-FRAG_0           O7568 
        18         99          A        TYR         HN        L-FRAG_0           O7577 
        18        228          A        ASN       1HD2        L-FRAG_1           O7575 
        18        427          A        HIS        HE2        L-FRAG_3           O7569 
        19        234          A        ASP        OD1        L-FRAG_1           H7578 
        19         86          A        GLN       2HE2        L-FRAG_0           O7568 
        19         99          A        TYR         HN        L-FRAG_0           O7577 
        20        234          A        ASP        OD1        L-FRAG_1           H7578 
        20         86          A        GLN       2HE2        L-FRAG_0           O7568 
        21        234          A        ASP        OD1        L-FRAG_1           H7578 
        21        427          A        HIS        HE2        L-FRAG_3           O7569 
        22        234          A        ASP        OD1        L-FRAG_1           H7578 
        22         86          A        GLN       2HE2        L-FRAG_0           O7568 
        23        234          A        ASP        OD1        L-FRAG_1           H7578 
        23         86          A        GLN       2HE2        L-FRAG_0           O7568 
        23         99          A        TYR         HN        L-FRAG_0           O7577 
        24        234          A        ASP        OD1        L-FRAG_1           H7578 
        24         86          A        GLN       2HE2        L-FRAG_0           O7568 
        25        234          A        ASP        OD1        L-FRAG_1           H7578 
        25        235          A        GLU        OE2        L-FRAG_1           H7579 
        25         86          A        GLN       2HE2        L-FRAG_0           O7568 
        26        234          A        ASP        OD1        L-FRAG_1           H7578 
        26        235          A        GLU        OE2        L-FRAG_1           H7579 
        26        424          A        ASP        OD1        L-FRAG_0           H7583 
        26         86          A        GLN       2HE2        L-FRAG_0           O7568 
        26         99          A        TYR         HN        L-FRAG_0           O7577 
        27        234          A        ASP        OD1        L-FRAG_1           H7578 
        27         86          A        GLN       2HE2        L-FRAG_0           O7568 
        27         99          A        TYR         HN        L-FRAG_0           O7577 
        28        234          A        ASP        OD1        L-FRAG_1           H7578 
        28         86          A        GLN       2HE2        L-FRAG_0           O7568 
        28         99          A        TYR         HN        L-FRAG_0           O7577 
        29        234          A        ASP        OD1        L-FRAG_1           H7578 
        29        235          A        GLU        OE2        L-FRAG_1           H7579 
        29         86          A        GLN       2HE2        L-FRAG_0           O7568 
        29         99          A        TYR         HN        L-FRAG_0           O7577 
        30        234          A        ASP        OD1        L-FRAG_1           H7578 
        30        235          A        GLU        OE2        L-FRAG_1           H7579 
        30         86          A        GLN       2HE2        L-FRAG_0           O7568 
        30         99          A        TYR         HN        L-FRAG_0           O7577 
        31        234          A        ASP        OD1        L-FRAG_1           H7578 
        31        235          A        GLU        OE2        L-FRAG_1           H7579 
        31         86          A        GLN       2HE2        L-FRAG_0           O7568 
        31         99          A        TYR         HN        L-FRAG_0           O7577 
        31        235          A        GLU         HN        L-FRAG_1           O7571 
        32        234          A        ASP        OD1        L-FRAG_1           H7578 
        32        235          A        GLU        OE2        L-FRAG_1           H7579 
        32         99          A        TYR         HN        L-FRAG_0           O7577 
        32        235          A        GLU         HN        L-FRAG_1           O7571 
        33        234          A        ASP        OD1        L-FRAG_1           H7578 
        33        235          A        GLU        OE2        L-FRAG_1           H7579 
        33         86          A        GLN       2HE2        L-FRAG_0           O7568 
        33         99          A        TYR         HN        L-FRAG_0           O7577 
        33        231          A        GLN       1HE2        L-FRAG_1           O7573 
        33        235          A        GLU         HN        L-FRAG_1           O7571 
        34        234          A        ASP        OD1        L-FRAG_1           H7578 
        34        235          A        GLU        OE2        L-FRAG_1           H7579 
        34         86          A        GLN       2HE2        L-FRAG_0           O7568 
        34         99          A        TYR         HN        L-FRAG_0           O7577 
        35        234          A        ASP        OD1        L-FRAG_1           H7578 
        35        235          A        GLU        OE2        L-FRAG_1           H7579 
        35         99          A        TYR         HN        L-FRAG_0           O7577 
        36        234          A        ASP        OD1        L-FRAG_1           H7578 
        36        235          A        GLU        OE2        L-FRAG_1           H7579 
        36         86          A        GLN       2HE2        L-FRAG_0           O7568 
        36        234          A        ASP         HN        L-FRAG_1           O7571 
        37        234          A        ASP        OD1        L-FRAG_1           H7578 
        37        235          A        GLU        OE2        L-FRAG_1           H7579 
        37         86          A        GLN       2HE2        L-FRAG_0           O7568 
        37         99          A        TYR         HN        L-FRAG_0           O7577 
        38        234          A        ASP        OD1        L-FRAG_1           H7578 
        38         86          A        GLN       2HE2        L-FRAG_0           O7568 
        39        234          A        ASP        OD1        L-FRAG_1           H7578 
        39        235          A        GLU        OE1        L-FRAG_1           H7579 
        39         86          A        GLN       2HE2        L-FRAG_0           O7568 
        39         99          A        TYR         HN        L-FRAG_0           O7577 
        40        234          A        ASP        OD1        L-FRAG_1           H7578 
        40        235          A        GLU        OE1        L-FRAG_1           H7579 
        40         86          A        GLN       2HE2        L-FRAG_0           O7568 
        40         99          A        TYR         HN        L-FRAG_0           O7577 
        41        234          A        ASP        OD1        L-FRAG_1           H7578 
        41        235          A        GLU        OE1        L-FRAG_1           H7579 
        41         86          A        GLN       2HE2        L-FRAG_0           O7568 
        41         99          A        TYR         HN        L-FRAG_0           O7577 
        42        234          A        ASP        OD1        L-FRAG_1           H7578 
        42        235          A        GLU        OE1        L-FRAG_1           H7579 
        42         86          A        GLN       2HE2        L-FRAG_0           O7568 
        42         99          A        TYR         HN        L-FRAG_0           O7577 
        43        234          A        ASP        OD1        L-FRAG_1           H7578 
        43        235          A        GLU        OE1        L-FRAG_1           H7579 
        43         86          A        GLN       2HE2        L-FRAG_0           O7568 
        43         99          A        TYR         HN        L-FRAG_0           O7577 
        44        234          A        ASP        OD1        L-FRAG_1           H7578 
        44         86          A        GLN       2HE2        L-FRAG_0           O7568 
        44         99          A        TYR         HN        L-FRAG_0           O7577 
        45        234          A        ASP        OD1        L-FRAG_1           H7578 
        45        235          A        GLU        OE1        L-FRAG_1           H7579 
        45        424          A        ASP        OD1        L-FRAG_0           H7583 
        46        234          A        ASP        OD1        L-FRAG_1           H7578 
        46        235          A        GLU        OE1        L-FRAG_1           H7579 
        46         86          A        GLN       2HE2        L-FRAG_0           O7568 
        46         99          A        TYR         HN        L-FRAG_0           O7577 
        47        234          A        ASP        OD1        L-FRAG_1           H7578 
        47        235          A        GLU        OE2        L-FRAG_1           H7579 
        47         99          A        TYR         HN        L-FRAG_0           O7577 
        47        427          A        HIS        HE2        L-FRAG_3           O7569 
        48        234          A        ASP        OD1        L-FRAG_1           H7578 
        48        235          A        GLU        OE2        L-FRAG_1           H7579 
        48         99          A        TYR         HN        L-FRAG_0           O7577 
        49        234          A        ASP        OD1        L-FRAG_1           H7578 
        49        235          A        GLU        OE2        L-FRAG_1           H7579 
        49         86          A        GLN       2HE2        L-FRAG_0           O7568 
        49         99          A        TYR         HN        L-FRAG_0           O7577 
        50        234          A        ASP        OD1        L-FRAG_1           H7578 
        50        235          A        GLU        OE2        L-FRAG_1           H7579 
        50         99          A        TYR         HN        L-FRAG_0           O7577 
        50        235          A        GLU         HN        L-FRAG_1           O7571 
        51        234          A        ASP        OD1        L-FRAG_1           H7578 
        51        235          A        GLU        OE2        L-FRAG_1           H7579 
        51         86          A        GLN       2HE2        L-FRAG_0           O7568 
        51         99          A        TYR         HN        L-FRAG_0           O7577 
        52        234          A        ASP        OD1        L-FRAG_1           H7578 
        52        235          A        GLU        OE2        L-FRAG_1           H7579 
        52         99          A        TYR         HN        L-FRAG_0           O7577 
        53        234          A        ASP        OD1        L-FRAG_1           H7578 
        53        235          A        GLU        OE2        L-FRAG_1           H7579 
        53        424          A        ASP        OD2        L-FRAG_0           H7583 
        53         99          A        TYR         HN        L-FRAG_0           O7577 
        54        234          A        ASP        OD1        L-FRAG_1           H7578 
        54        235          A        GLU        OE2        L-FRAG_1           H7579 
        54        424          A        ASP        OD2        L-FRAG_0           H7583 
        55        234          A        ASP        OD1        L-FRAG_1           H7578 
        55        235          A        GLU        OE2        L-FRAG_1           H7579 
        55        424          A        ASP        OD2        L-FRAG_0           H7582 
        55        424          A        ASP        OD2        L-FRAG_0           H7583 
        55         86          A        GLN       2HE2        L-FRAG_0           O7568 
        56        234          A        ASP        OD1        L-FRAG_1           H7578 
        56         86          A        GLN       2HE2        L-FRAG_0           O7568 
        56         99          A        TYR         HN        L-FRAG_0           O7577 
        57        234          A        ASP        OD1        L-FRAG_1           H7578 
        57        235          A        GLU        OE2        L-FRAG_1           H7579 
        57        424          A        ASP        OD2        L-FRAG_0           H7583 
        57         99          A        TYR         HN        L-FRAG_0           O7577 
        57        235          A        GLU         HN        L-FRAG_1           O7571 
        58        234          A        ASP        OD1        L-FRAG_1           H7578 
        58        235          A        GLU        OE2        L-FRAG_1           H7579 
        58         99          A        TYR         HN        L-FRAG_0           O7568 
        58         99          A        TYR         HN        L-FRAG_0           O7577 
        59        234          A        ASP        OD1        L-FRAG_1           H7578 
        59        235          A        GLU        OE2        L-FRAG_1           H7579 
        59         99          A        TYR         HN        L-FRAG_0           O7568 
        59         99          A        TYR         HN        L-FRAG_0           O7577 
        60        234          A        ASP        OD1        L-FRAG_1           H7578 
        60        235          A        GLU        OE2        L-FRAG_1           H7579 
        61        234          A        ASP        OD1        L-FRAG_1           H7578 
        61        235          A        GLU        OE2        L-FRAG_1           H7579 
        61         99          A        TYR         HN        L-FRAG_0           O7577 
        61        234          A        ASP         HN        L-FRAG_1           O7571 
        62        234          A        ASP        OD1        L-FRAG_1           H7578 
        62        235          A        GLU        OE2        L-FRAG_1           H7579 
        62         99          A        TYR         HN        L-FRAG_0           O7568 
        63        234          A        ASP        OD1        L-FRAG_1           H7578 
        63        235          A        GLU        OE2        L-FRAG_1           H7579 
        63        235          A        GLU         HN        L-FRAG_1           O7571 
        64        234          A        ASP        OD1        L-FRAG_1           H7578 
        64        235          A        GLU        OE2        L-FRAG_1           H7579 
        64         99          A        TYR         HN        L-FRAG_0           O7577 
        64        235          A        GLU         HN        L-FRAG_1           O7571 
        65        234          A        ASP        OD1        L-FRAG_1           H7578 
        65        235          A        GLU        OE2        L-FRAG_1           H7579 
        65         99          A        TYR         HN        L-FRAG_0           O7577 
        66        234          A        ASP        OD1        L-FRAG_1           H7578 
        66        235          A        GLU        OE2        L-FRAG_1           H7579 
        66         99          A        TYR         HN        L-FRAG_0           O7577 
        67        234          A        ASP        OD1        L-FRAG_1           H7578 
        67        235          A        GLU        OE2        L-FRAG_1           H7579 
        67         86          A        GLN       2HE2        L-FRAG_0           O7568 
        67         99          A        TYR         HN        L-FRAG_0           O7577 
        68        234          A        ASP        OD1        L-FRAG_1           H7578 
        68        235          A        GLU        OE2        L-FRAG_1           H7579 
        68         86          A        GLN       2HE2        L-FRAG_0           O7568 
        68         99          A        TYR         HN        L-FRAG_0           O7577 
        69        234          A        ASP        OD1        L-FRAG_1           H7578 
        69        235          A        GLU        OE2        L-FRAG_1           H7579 
        69         86          A        GLN       2HE2        L-FRAG_0           O7568 
        69         99          A        TYR         HN        L-FRAG_0           O7577 
        70        234          A        ASP        OD1        L-FRAG_1           H7578 
        70        235          A        GLU        OE2        L-FRAG_1           H7579 
        70         99          A        TYR         HN        L-FRAG_0           O7577 
        70        231          A        GLN       1HE2        L-FRAG_1           O7574 
        71        234          A        ASP        OD1        L-FRAG_1           H7578 
        71        235          A        GLU        OE2        L-FRAG_1           H7579 
        71         86          A        GLN       2HE2        L-FRAG_0           O7568 
        71         99          A        TYR         HN        L-FRAG_0           O7577 
        72        234          A        ASP        OD1        L-FRAG_1           H7578 
        72        235          A        GLU        OE2        L-FRAG_1           H7579 
        72         86          A        GLN       2HE2        L-FRAG_0           O7568 
        72         99          A        TYR         HN        L-FRAG_0           O7577 
        73        234          A        ASP        OD1        L-FRAG_1           H7578 
        73        235          A        GLU        OE2        L-FRAG_1           H7579 
        73         86          A        GLN       2HE2        L-FRAG_0           O7568 
        73         99          A        TYR         HN        L-FRAG_0           O7577 
        74        234          A        ASP        OD1        L-FRAG_1           H7578 
        74        235          A        GLU        OE2        L-FRAG_1           H7579 
        74         86          A        GLN       2HE2        L-FRAG_0           O7568 
        74         99          A        TYR         HN        L-FRAG_0           O7577 
        74        235          A        GLU         HN        L-FRAG_1           O7571 
        75        234          A        ASP        OD1        L-FRAG_1           H7578 
        75        235          A        GLU        OE2        L-FRAG_1           H7579 
        75         86          A        GLN       2HE2        L-FRAG_0           O7568 
        75         99          A        TYR         HN        L-FRAG_0           O7577 
        76        234          A        ASP        OD1        L-FRAG_1           H7578 
        76        235          A        GLU        OE2        L-FRAG_1           H7579 
        76         86          A        GLN       2HE2        L-FRAG_0           O7568 
        77        234          A        ASP        OD1        L-FRAG_1           H7578 
        77        235          A        GLU        OE2        L-FRAG_1           H7579 
        77         86          A        GLN       2HE2        L-FRAG_0           O7568 
        77         99          A        TYR         HN        L-FRAG_0           O7577 
        78        234          A        ASP        OD1        L-FRAG_1           H7578 
        78        235          A        GLU        OE2        L-FRAG_1           H7579 
        78         86          A        GLN       2HE2        L-FRAG_0           O7568 
        78         99          A        TYR         HN        L-FRAG_0           O7577 
        79        234          A        ASP        OD1        L-FRAG_1           H7578 
        79        235          A        GLU        OE2        L-FRAG_1           H7579 
        79         86          A        GLN       2HE2        L-FRAG_0           O7568 
        79         99          A        TYR         HN        L-FRAG_0           O7577 
        79        234          A        ASP         HN        L-FRAG_1           O7571 
        80        234          A        ASP        OD1        L-FRAG_1           H7578 
        80        235          A        GLU        OE2        L-FRAG_1           H7579 
        80         86          A        GLN       2HE2        L-FRAG_0           O7568 
        80         99          A        TYR         HN        L-FRAG_0           O7577 
        81        234          A        ASP        OD1        L-FRAG_1           H7578 
        81        235          A        GLU        OE2        L-FRAG_1           H7579 
        81         86          A        GLN       2HE2        L-FRAG_0           O7568 
        81         99          A        TYR         HN        L-FRAG_0           O7577 
        82        234          A        ASP        OD1        L-FRAG_1           H7578 
        82        235          A        GLU        OE2        L-FRAG_1           H7579 
        82         99          A        TYR         HN        L-FRAG_0           O7577 
        83        234          A        ASP        OD1        L-FRAG_1           H7578 
        83        235          A        GLU        OE2        L-FRAG_1           H7579 
        83         86          A        GLN       2HE2        L-FRAG_0           O7568 
        84        234          A        ASP        OD1        L-FRAG_1           H7578 
        84        235          A        GLU        OE2        L-FRAG_1           H7579 
        84         86          A        GLN       2HE2        L-FRAG_0           O7568 
        85        234          A        ASP        OD1        L-FRAG_1           H7578 
        85        235          A        GLU        OE2        L-FRAG_1           H7579 
        85         86          A        GLN       2HE2        L-FRAG_0           O7568 
        86        234          A        ASP        OD1        L-FRAG_1           H7578 
        86        235          A        GLU        OE2        L-FRAG_1           H7579 
        86         86          A        GLN       2HE2        L-FRAG_0           O7568 
        86         99          A        TYR         HN        L-FRAG_0           O7577 
        87        234          A        ASP        OD1        L-FRAG_1           H7578 
        87        235          A        GLU        OE2        L-FRAG_1           H7579 
        88        234          A        ASP        OD1        L-FRAG_1           H7578 
        88        235          A        GLU        OE2        L-FRAG_1           H7579 
        88        424          A        ASP        OD2        L-FRAG_0           H7582 
        88        424          A        ASP        OD2        L-FRAG_0           H7583 
        88         86          A        GLN       2HE2        L-FRAG_0           O7568 
        89        234          A        ASP        OD1        L-FRAG_1           H7578 
        89        235          A        GLU        OE2        L-FRAG_1           H7579 
        89        427          A        HIS        HE2        L-FRAG_3           O7569 
        90        234          A        ASP        OD1        L-FRAG_1           H7578 
        90        235          A        GLU        OE2        L-FRAG_1           H7579 
        90         86          A        GLN       2HE2        L-FRAG_0           O7568 
        91        234          A        ASP        OD1        L-FRAG_1           H7578 
        91        235          A        GLU        OE2        L-FRAG_1           H7579 
        91         99          A        TYR         HN        L-FRAG_0           O7577 
        91        235          A        GLU         HN        L-FRAG_1           O7571 
        92        234          A        ASP        OD1        L-FRAG_1           H7578 
        92        235          A        GLU        OE2        L-FRAG_1           H7579 
        92         86          A        GLN       2HE2        L-FRAG_0           O7568 
        93        234          A        ASP        OD1        L-FRAG_1           H7578 
        93        235          A        GLU        OE2        L-FRAG_1           H7579 
        93        234          A        ASP         HN        L-FRAG_1           O7571 
        94        234          A        ASP        OD1        L-FRAG_1           H7578 
        94        235          A        GLU        OE2        L-FRAG_1           H7579 
        95        234          A        ASP        OD1        L-FRAG_1           H7578 
        95        235          A        GLU        OE2        L-FRAG_1           H7579 
        95         86          A        GLN       2HE2        L-FRAG_0           O7568 
        95         99          A        TYR         HN        L-FRAG_0           O7577 
        96        234          A        ASP        OD1        L-FRAG_1           H7578 
        96        235          A        GLU        OE2        L-FRAG_1           H7579 
        96         99          A        TYR         HN        L-FRAG_0           O7577 
        96        234          A        ASP         HN        L-FRAG_1           O7571 
        97        234          A        ASP        OD1        L-FRAG_1           H7578 
        97        235          A        GLU        OE2        L-FRAG_1           H7579 
        97         99          A        TYR         HN        L-FRAG_0           O7577 
        98        234          A        ASP        OD1        L-FRAG_1           H7578 
        98        235          A        GLU        OE2        L-FRAG_1           H7579 
        98         99          A        TYR         HN        L-FRAG_0           O7577 
        99        234          A        ASP        OD1        L-FRAG_1           H7578 
        99        235          A        GLU        OE2        L-FRAG_1           H7579 
        99         99          A        TYR         HN        L-FRAG_0           O7577 
       100        234          A        ASP        OD1        L-FRAG_1           H7578 
       100        235          A        GLU        OE2        L-FRAG_1           H7579 
       100         86          A        GLN       2HE2        L-FRAG_0           O7568 
       100         99          A        TYR         HN        L-FRAG_0           O7577 
       101        234          A        ASP        OD1        L-FRAG_1           H7578 
       101        235          A        GLU        OE2        L-FRAG_1           H7579 
       101         86          A        GLN       2HE2        L-FRAG_0           O7568 
       102        234          A        ASP        OD1        L-FRAG_1           H7578 
       102        235          A        GLU        OE2        L-FRAG_1           H7579 
       102        424          A        ASP        OD2        L-FRAG_0           H7582 
       102        424          A        ASP        OD2        L-FRAG_0           H7583 
       102         86          A        GLN       2HE2        L-FRAG_0           O7568 
       103        234          A        ASP        OD1        L-FRAG_1           H7578 
       103        235          A        GLU        OE2        L-FRAG_1           H7579 
       103        424          A        ASP        OD2        L-FRAG_0           H7582 
       103        424          A        ASP        OD2        L-FRAG_0           H7583 
       103         86          A        GLN       2HE2        L-FRAG_0           O7568 
       104        234          A        ASP        OD1        L-FRAG_1           H7578 
       104        235          A        GLU        OE2        L-FRAG_1           H7579 
       104         86          A        GLN       2HE2        L-FRAG_0           O7568 
       105        234          A        ASP        OD1        L-FRAG_1           H7578 
       105        235          A        GLU        OE2        L-FRAG_1           H7579 
       105         86          A        GLN       2HE2        L-FRAG_0           O7568 
       106        234          A        ASP        OD1        L-FRAG_1           H7578 
       106        235          A        GLU        OE2        L-FRAG_1           H7579 
       107        234          A        ASP        OD1        L-FRAG_1           H7578 
       107        235          A        GLU        OE2        L-FRAG_1           H7579 
       107         86          A        GLN       2HE2        L-FRAG_0           O7568 
       108        234          A        ASP        OD1        L-FRAG_1           H7578 
       108        424          A        ASP        OD2        L-FRAG_0           H7582 
       109        234          A        ASP        OD1        L-FRAG_1           H7578 
       109        424          A        ASP        OD2        L-FRAG_0           H7582 
       109        424          A        ASP        OD2        L-FRAG_0           H7583 
       109         86          A        GLN       2HE2        L-FRAG_0           O7568 
       109         99          A        TYR         HN        L-FRAG_0           O7577 
       110        234          A        ASP        OD1        L-FRAG_1           H7578 
       110         86          A        GLN       2HE2        L-FRAG_0           O7568 
       111        234          A        ASP        OD1        L-FRAG_1           H7578 
       111         86          A        GLN       2HE2        L-FRAG_0           O7568 
       111        427          A        HIS        HE2        L-FRAG_3           O7569 
       112        234          A        ASP        OD1        L-FRAG_1           H7578 
       112        424          A        ASP        OD2        L-FRAG_0           H7582 
       112         86          A        GLN       2HE2        L-FRAG_0           O7568 
       113        234          A        ASP        OD1        L-FRAG_1           H7578 
       114        234          A        ASP        OD1        L-FRAG_1           H7578 
       114         86          A        GLN       2HE2        L-FRAG_0           O7568 
       114         99          A        TYR         HN        L-FRAG_0           O7577 
       114        234          A        ASP         HN        L-FRAG_1           O7571 
       115        234          A        ASP        OD1        L-FRAG_1           H7578 
       116        234          A        ASP        OD1        L-FRAG_1           H7578 
       116         86          A        GLN       2HE2        L-FRAG_0           O7568 
       116         99          A        TYR         HN        L-FRAG_0           O7577 
       117        234          A        ASP        OD1        L-FRAG_1           H7578 
       117        235          A        GLU        OE1        L-FRAG_1           H7579 
       117        424          A        ASP        OD2        L-FRAG_0           H7582 
       118        234          A        ASP        OD1        L-FRAG_1           H7578 
       118        424          A        ASP        OD2        L-FRAG_0           H7582 
       118         86          A        GLN       2HE2        L-FRAG_0           O7568 
       119        234          A        ASP        OD1        L-FRAG_1           H7578 
       119        424          A        ASP        OD2        L-FRAG_0           H7582 
       119        424          A        ASP        OD2        L-FRAG_0           H7583 
       119         86          A        GLN       2HE2        L-FRAG_0           O7568 
       119         99          A        TYR         HN        L-FRAG_0           O7577 
       120        234          A        ASP        OD1        L-FRAG_1           H7578 
       120        234          A        ASP         HN        L-FRAG_1           O7571 
       121        234          A        ASP        OD1        L-FRAG_1           H7578 
       121         86          A        GLN       2HE2        L-FRAG_0           O7568 
       122        234          A        ASP        OD1        L-FRAG_1           H7578 
       122         86          A        GLN       2HE2        L-FRAG_0           O7568 
       123        234          A        ASP        OD1        L-FRAG_1           H7578 
       123        424          A        ASP        OD2        L-FRAG_0           H7582 
       123         86          A        GLN       2HE2        L-FRAG_0           O7568 
       124        234          A        ASP        OD1        L-FRAG_1           H7578 
       124         86          A        GLN       2HE2        L-FRAG_0           O7568 
       124         99          A        TYR         HN        L-FRAG_0           O7577 
       125        234          A        ASP        OD1        L-FRAG_1           H7578 
       125         86          A        GLN       2HE2        L-FRAG_0           O7568 
       125        234          A        ASP         HN        L-FRAG_1           O7571 
       126        234          A        ASP        OD1        L-FRAG_1           H7578 
       127        234          A        ASP        OD1        L-FRAG_1           H7578 
       127         86          A        GLN       2HE2        L-FRAG_0           O7568 
       128        234          A        ASP        OD1        L-FRAG_1           H7578 
       129        234          A        ASP        OD1        L-FRAG_1           H7578 
       129        424          A        ASP        OD2        L-FRAG_0           H7582 
       130        234          A        ASP        OD1        L-FRAG_1           H7578 
       130        424          A        ASP        OD2        L-FRAG_0           H7582 
       131        234          A        ASP        OD1        L-FRAG_1           H7578 
       131         86          A        GLN       2HE2        L-FRAG_0           O7568 
       131         99          A        TYR         HN        L-FRAG_0           O7577 
       131        427          A        HIS        HE2        L-FRAG_3           O7569 
       132        234          A        ASP        OD1        L-FRAG_1           H7578 
       132        235          A        GLU        OE1        L-FRAG_1           H7579 
       132         86          A        GLN       2HE2        L-FRAG_0           O7568 
       133        234          A        ASP        OD1        L-FRAG_1           H7578 
       134        234          A        ASP        OD1        L-FRAG_1           H7578 
       134        234          A        ASP         HN        L-FRAG_1           O7571 
       135        234          A        ASP        OD1        L-FRAG_1           H7578 
       135         86          A        GLN       2HE2        L-FRAG_0           O7568 
       136        234          A        ASP        OD1        L-FRAG_1           H7578 
       136         86          A        GLN       2HE2        L-FRAG_0           O7568 
       136         99          A        TYR         HN        L-FRAG_0           O7577 
       137        234          A        ASP        OD1        L-FRAG_1           H7578 
       137         86          A        GLN       2HE2        L-FRAG_0           O7568 
       137         99          A        TYR         HN        L-FRAG_0           O7577 
       138        234          A        ASP        OD1        L-FRAG_1           H7578 
       138         86          A        GLN       2HE2        L-FRAG_0           O7568 
       139        234          A        ASP        OD1        L-FRAG_1           H7578 
       139         99          A        TYR         HN        L-FRAG_0           O7577 
       139        234          A        ASP         HN        L-FRAG_1           O7571 
       140        234          A        ASP        OD1        L-FRAG_1           H7578 
       140         86          A        GLN       2HE2        L-FRAG_0           O7568 
       141        234          A        ASP        OD1        L-FRAG_1           H7578 
       142        234          A        ASP        OD1        L-FRAG_1           H7578 
       142        424          A        ASP        OD2        L-FRAG_0           H7582 
       142         86          A        GLN       2HE2        L-FRAG_0           O7568 
       143        234          A        ASP        OD1        L-FRAG_1           H7578 
       144        234          A        ASP        OD1        L-FRAG_1           H7578 
       144         86          A        GLN       2HE2        L-FRAG_0           O7568 
       145        234          A        ASP        OD1        L-FRAG_1           H7578 
       146        234          A        ASP        OD1        L-FRAG_1           H7578 
       146        235          A        GLU        OE2        L-FRAG_1           H7579 
       146        235          A        GLU         HN        L-FRAG_1           O7571 
       147        234          A        ASP        OD1        L-FRAG_1           H7578 
       147        232          A        TRP          O        L-FRAG_1           H7579 
       147         86          A        GLN       2HE2        L-FRAG_0           O7568 
       147        235          A        GLU         HN        L-FRAG_1           O7571 
       148        234          A        ASP        OD1        L-FRAG_1           H7578 
       148        424          A        ASP        OD1        L-FRAG_0           H7583 
       148        235          A        GLU         HN        L-FRAG_1           O7571 
       149        234          A        ASP        OD1        L-FRAG_1           H7578 
       149        424          A        ASP        OD1        L-FRAG_0           H7582 
       149        424          A        ASP        OD1        L-FRAG_0           H7583 
       150        234          A        ASP        OD1        L-FRAG_1           H7578 
       150        424          A        ASP        OD1        L-FRAG_0           H7582 
       150        424          A        ASP        OD1        L-FRAG_0           H7583 
       150         86          A        GLN       2HE2        L-FRAG_0           O7568 
       151        234          A        ASP        OD1        L-FRAG_1           H7578 
       151        235          A        GLU        OE1        L-FRAG_1           H7579 
       151        424          A        ASP        OD1        L-FRAG_0           H7582 
       151         86          A        GLN       2HE2        L-FRAG_0           O7568 
       151        235          A        GLU         HN        L-FRAG_1           O7571 
       152        234          A        ASP        OD1        L-FRAG_1           H7578 
       152        232          A        TRP          O        L-FRAG_1           H7579 
       152        424          A        ASP        OD1        L-FRAG_0           H7582 
       152        424          A        ASP        OD1        L-FRAG_0           H7583 
       152         86          A        GLN       2HE2        L-FRAG_0           O7568 
       152        234          A        ASP         HN        L-FRAG_1           O7571 
       153        234          A        ASP        OD1        L-FRAG_1           H7578 
       153        424          A        ASP        OD1        L-FRAG_0           H7582 
       153        424          A        ASP        OD1        L-FRAG_0           H7583 
       153         86          A        GLN       2HE2        L-FRAG_0           O7568 
       154        234          A        ASP        OD1        L-FRAG_1           H7578 
       154        235          A        GLU        OE2        L-FRAG_1           H7579 
       154        424          A        ASP        OD1        L-FRAG_0           H7582 
       154        424          A        ASP        OD1        L-FRAG_0           H7583 
       154         86          A        GLN       2HE2        L-FRAG_0           O7568 
       155        234          A        ASP        OD1        L-FRAG_1           H7578 
       155        424          A        ASP        OD1        L-FRAG_0           H7582 
       155        424          A        ASP        OD1        L-FRAG_0           H7583 
       155         86          A        GLN       2HE2        L-FRAG_0           O7568 
       156        234          A        ASP        OD1        L-FRAG_1           H7578 
       156        424          A        ASP        OD1        L-FRAG_0           H7583 
       157        234          A        ASP        OD1        L-FRAG_1           H7578 
       157        235          A        GLU        OE1        L-FRAG_1           H7579 
       157        424          A        ASP        OD1        L-FRAG_0           H7583 
       158        234          A        ASP        OD1        L-FRAG_1           H7578 
       158        235          A        GLU        OE1        L-FRAG_1           H7579 
       158        231          A        GLN       1HE2        L-FRAG_1           O7574 
       159        234          A        ASP        OD1        L-FRAG_1           H7578 
       159        235          A        GLU        OE1        L-FRAG_1           H7579 
       160        234          A        ASP        OD1        L-FRAG_1           H7578 
       160        235          A        GLU        OE1        L-FRAG_1           H7579 
       160         99          A        TYR         HN        L-FRAG_0           O7577 
       161        234          A        ASP        OD1        L-FRAG_1           H7578 
       161        235          A        GLU        OE1        L-FRAG_1           H7579 
       161         99          A        TYR         HN        L-FRAG_0           O7577 
       161        235          A        GLU         HN        L-FRAG_1           O7571 
       162        234          A        ASP        OD1        L-FRAG_1           H7578 
       162        235          A        GLU        OE1        L-FRAG_1           H7579 
       162         99          A        TYR         HN        L-FRAG_0           O7577 
       162        235          A        GLU         HN        L-FRAG_1           O7571 
       163        234          A        ASP        OD1        L-FRAG_1           H7578 
       163        235          A        GLU        OE1        L-FRAG_1           H7579 
       163         99          A        TYR         HN        L-FRAG_0           O7577 
       163        235          A        GLU         HN        L-FRAG_1           O7571 
       164        234          A        ASP        OD1        L-FRAG_1           H7578 
       164        235          A        GLU        OE1        L-FRAG_1           H7579 
       164         99          A        TYR         HN        L-FRAG_0           O7568 
       165        234          A        ASP        OD1        L-FRAG_1           H7578 
       165        235          A        GLU        OE1        L-FRAG_1           H7579 
       165         99          A        TYR         HN        L-FRAG_0           O7577 
       165        235          A        GLU         HN        L-FRAG_1           O7571 
       166        234          A        ASP        OD1        L-FRAG_1           H7578 
       166        235          A        GLU        OE1        L-FRAG_1           H7579 
       166         99          A        TYR         HN        L-FRAG_0           O7577 
       166        235          A        GLU         HN        L-FRAG_1           O7571 
       167        234          A        ASP        OD1        L-FRAG_1           H7578 
       167        235          A        GLU        OE1        L-FRAG_1           H7579 
       167         99          A        TYR         HN        L-FRAG_0           O7577 
       167        235          A        GLU         HN        L-FRAG_1           O7571 
       168        234          A        ASP        OD1        L-FRAG_1           H7578 
       168         99          A        TYR         HN        L-FRAG_0           O7577 
       169        234          A        ASP        OD1        L-FRAG_1           H7578 
       169        235          A        GLU        OE1        L-FRAG_1           H7579 
       170        234          A        ASP        OD1        L-FRAG_1           H7578 
       170        235          A        GLU        OE1        L-FRAG_1           H7579 
       170         99          A        TYR         HN        L-FRAG_0           O7577 
       170        235          A        GLU         HN        L-FRAG_1           O7571 
       171        234          A        ASP        OD1        L-FRAG_1           H7578 
       171         99          A        TYR         HN        L-FRAG_0           O7577 
       172        234          A        ASP        OD1        L-FRAG_1           H7578 
       172        235          A        GLU        OE1        L-FRAG_1           H7579 
       172         99          A        TYR         HN        L-FRAG_0           O7577 
       172         99          A        TYR         HN        L-FRAG_0           O7568 
       172        235          A        GLU         HN        L-FRAG_1           O7571 
       173        234          A        ASP        OD1        L-FRAG_1           H7578 
       173        235          A        GLU        OE1        L-FRAG_1           H7579 
       173         99          A        TYR         HN        L-FRAG_0           O7577 
       174        234          A        ASP        OD1        L-FRAG_1           H7578 
       174        235          A        GLU        OE1        L-FRAG_1           H7579 
       174         99          A        TYR         HN        L-FRAG_0           O7577 
       174        234          A        ASP         HN        L-FRAG_1           O7571 
       174        235          A        GLU         HN        L-FRAG_1           O7571 
       175        234          A        ASP        OD1        L-FRAG_1           H7578 
       175         99          A        TYR         HN        L-FRAG_0           O7577 
       176        234          A        ASP        OD1        L-FRAG_1           H7578 
       176        235          A        GLU        OE1        L-FRAG_1           H7579 
       176         99          A        TYR         HN        L-FRAG_0           O7577 
       176        235          A        GLU         HN        L-FRAG_1           O7571 
       177        234          A        ASP        OD1        L-FRAG_1           H7578 
       177        235          A        GLU        OE1        L-FRAG_1           H7579 
       177         99          A        TYR         HN        L-FRAG_0           O7577 
       178        234          A        ASP        OD1        L-FRAG_1           H7578 
       178        235          A        GLU        OE1        L-FRAG_1           H7579 
       178        235          A        GLU         HN        L-FRAG_1           O7571 
       179        234          A        ASP        OD1        L-FRAG_1           H7578 
       179        235          A        GLU        OE1        L-FRAG_1           H7579 
       179         99          A        TYR         HN        L-FRAG_0           O7577 
       179         99          A        TYR         HN        L-FRAG_0           O7568 
       179        235          A        GLU         HN        L-FRAG_1           O7571 
       180        234          A        ASP        OD1        L-FRAG_1           H7578 
       180        235          A        GLU        OE1        L-FRAG_1           H7579 
       180         99          A        TYR         HN        L-FRAG_0           O7577 
       180        235          A        GLU         HN        L-FRAG_1           O7571 
       181        234          A        ASP        OD1        L-FRAG_1           H7578 
       181        235          A        GLU        OE1        L-FRAG_1           H7579 
       181         99          A        TYR         HN        L-FRAG_0           O7577 
       181        235          A        GLU         HN        L-FRAG_1           O7571 
       182        234          A        ASP        OD1        L-FRAG_1           H7578 
       182        235          A        GLU        OE1        L-FRAG_1           H7579 
       182         99          A        TYR         HN        L-FRAG_0           O7577 
       183        234          A        ASP        OD1        L-FRAG_1           H7578 
       183        235          A        GLU        OE1        L-FRAG_1           H7579 
       183         99          A        TYR         HN        L-FRAG_0           O7577 
       183        235          A        GLU         HN        L-FRAG_1           O7571 
       184        234          A        ASP        OD1        L-FRAG_1           H7578 
       184        235          A        GLU        OE1        L-FRAG_1           H7579 
       184         99          A        TYR         HN        L-FRAG_0           O7577 
       184        231          A        GLN       1HE2        L-FRAG_1           O7574 
       185        234          A        ASP        OD1        L-FRAG_1           H7578 
       185        235          A        GLU        OE1        L-FRAG_1           H7579 
       186        234          A        ASP        OD1        L-FRAG_1           H7578 
       186        235          A        GLU        OE1        L-FRAG_1           H7579 
       186         99          A        TYR         HN        L-FRAG_0           O7577 
       186        231          A        GLN       1HE2        L-FRAG_1           O7574 
       187        234          A        ASP        OD1        L-FRAG_1           H7578 
       187        235          A        GLU        OE1        L-FRAG_1           H7579 
       187         99          A        TYR         HN        L-FRAG_0           O7577 
       188        234          A        ASP        OD1        L-FRAG_1           H7578 
       188        235          A        GLU        OE1        L-FRAG_1           H7579 
       188         99          A        TYR         HN        L-FRAG_0           O7577 
       188        235          A        GLU         HN        L-FRAG_1           O7571 
       189        234          A        ASP        OD1        L-FRAG_1           H7578 
       189        235          A        GLU        OE1        L-FRAG_1           H7579 
       190        234          A        ASP        OD1        L-FRAG_1           H7578 
       190        235          A        GLU        OE1        L-FRAG_1           H7579 
       190         99          A        TYR         HN        L-FRAG_0           O7577 
       191        234          A        ASP        OD1        L-FRAG_1           H7578 
       191        235          A        GLU        OE1        L-FRAG_1           H7579 
       191         99          A        TYR         HN        L-FRAG_0           O7577 
       192        234          A        ASP        OD1        L-FRAG_1           H7578 
       192        235          A        GLU        OE1        L-FRAG_1           H7579 
       192         99          A        TYR         HN        L-FRAG_0           O7577 
       193        234          A        ASP        OD1        L-FRAG_1           H7578 
       193        235          A        GLU        OE1        L-FRAG_1           H7579 
       193         99          A        TYR         HN        L-FRAG_0           O7577 
       194        234          A        ASP        OD1        L-FRAG_1           H7578 
       194        235          A        GLU        OE1        L-FRAG_1           H7579 
       194         99          A        TYR         HN        L-FRAG_0           O7577 
       194        231          A        GLN       1HE2        L-FRAG_1           O7574 
       194        235          A        GLU         HN        L-FRAG_1           O7571 
       195        234          A        ASP        OD1        L-FRAG_1           H7578 
       195        235          A        GLU        OE1        L-FRAG_1           H7579 
       195         99          A        TYR         HN        L-FRAG_0           O7577 
       196        234          A        ASP        OD1        L-FRAG_1           H7578 
       196        231          A        GLN       1HE2        L-FRAG_1           O7574 
       197        234          A        ASP        OD1        L-FRAG_1           H7578 
       197         99          A        TYR         HN        L-FRAG_0           O7577 
       197         99          A        TYR         HN        L-FRAG_0           O7568 
       197        235          A        GLU         HN        L-FRAG_1           O7571 
       198        234          A        ASP        OD1        L-FRAG_1           H7578 
       198         99          A        TYR         HN        L-FRAG_0           O7577 
       199        234          A        ASP        OD1        L-FRAG_1           H7578 
       199        235          A        GLU        OE1        L-FRAG_1           H7579 
       199         99          A        TYR         HN        L-FRAG_0           O7577 
       199        231          A        GLN       1HE2        L-FRAG_1           O7574 
       200        234          A        ASP        OD1        L-FRAG_1           H7578 
       200        235          A        GLU        OE1        L-FRAG_1           H7579 
       200         99          A        TYR         HN        L-FRAG_0           O7577 
       201        234          A        ASP        OD1        L-FRAG_1           H7578 
       201        235          A        GLU        OE1        L-FRAG_1           H7579 
       201         99          A        TYR         HN        L-FRAG_0           O7577 
       202        234          A        ASP        OD1        L-FRAG_1           H7578 
       202        235          A        GLU        OE1        L-FRAG_1           H7579 
       202         99          A        TYR         HN        L-FRAG_0           O7577 
       202        234          A        ASP         HN        L-FRAG_1           O7571 
       203        234          A        ASP        OD1        L-FRAG_1           H7578 
       203        235          A        GLU        OE1        L-FRAG_1           H7579 
       203         99          A        TYR         HN        L-FRAG_0           O7577 
       204        234          A        ASP        OD1        L-FRAG_1           H7578 
       204        235          A        GLU        OE1        L-FRAG_1           H7579 
       204         99          A        TYR         HN        L-FRAG_0           O7577 
       205        234          A        ASP        OD1        L-FRAG_1           H7578 
       205        235          A        GLU        OE1        L-FRAG_1           H7579 
       205         99          A        TYR         HN        L-FRAG_0           O7577 
       205        234          A        ASP         HN        L-FRAG_1           O7571 
       206        234          A        ASP        OD1        L-FRAG_1           H7578 
       206        235          A        GLU        OE1        L-FRAG_1           H7579 
       207        234          A        ASP        OD1        L-FRAG_1           H7578 
       207        235          A        GLU        OE1        L-FRAG_1           H7579 
       207         99          A        TYR         HN        L-FRAG_0           O7577 
       207         99          A        TYR         HN        L-FRAG_0           O7568 
       208        234          A        ASP        OD1        L-FRAG_1           H7578 
       208        235          A        GLU        OE1        L-FRAG_1           H7579 
       208         99          A        TYR         HN        L-FRAG_0           O7577 
       209        234          A        ASP        OD1        L-FRAG_1           H7578 
       209        235          A        GLU        OE1        L-FRAG_1           H7579 
       209         99          A        TYR         HN        L-FRAG_0           O7577 
       209        234          A        ASP         HN        L-FRAG_1           O7571 
       210        234          A        ASP        OD1        L-FRAG_1           H7578 
       210        235          A        GLU        OE1        L-FRAG_1           H7579 
       210         99          A        TYR         HN        L-FRAG_0           O7577 
       210        234          A        ASP         HN        L-FRAG_1           O7571 
       211        234          A        ASP        OD1        L-FRAG_1           H7578 
       211        235          A        GLU        OE1        L-FRAG_1           H7579 
       211         99          A        TYR         HN        L-FRAG_0           O7568 
       212        234          A        ASP        OD1        L-FRAG_1           H7578 
       212        235          A        GLU        OE1        L-FRAG_1           H7579 
       212         99          A        TYR         HN        L-FRAG_0           O7577 
       212         99          A        TYR         HN        L-FRAG_0           O7568 
       213        234          A        ASP        OD1        L-FRAG_1           H7578 
       213        235          A        GLU        OE1        L-FRAG_1           H7579 
       213         99          A        TYR         HN        L-FRAG_0           O7577 
       213         99          A        TYR         HN        L-FRAG_0           O7568 
       213        234          A        ASP         HN        L-FRAG_1           O7571 
       214        234          A        ASP        OD1        L-FRAG_1           H7578 
       214        235          A        GLU        OE1        L-FRAG_1           H7579 
       214         99          A        TYR         HN        L-FRAG_0           O7577 
       215        234          A        ASP        OD1        L-FRAG_1           H7578 
       215        235          A        GLU        OE1        L-FRAG_1           H7579 
       215         99          A        TYR         HN        L-FRAG_0           O7577 
       215        235          A        GLU         HN        L-FRAG_1           O7571 
       216        234          A        ASP        OD1        L-FRAG_1           H7578 
       216        235          A        GLU        OE1        L-FRAG_1           H7579 
       216         99          A        TYR         HN        L-FRAG_0           O7577 
       217        234          A        ASP        OD1        L-FRAG_1           H7578 
       217        235          A        GLU        OE1        L-FRAG_1           H7579 
       218        234          A        ASP        OD1        L-FRAG_1           H7578 
       218        235          A        GLU        OE1        L-FRAG_1           H7579 
       219        234          A        ASP        OD1        L-FRAG_1           H7578 
       219         99          A        TYR         HN        L-FRAG_0           O7577 
       220        234          A        ASP        OD1        L-FRAG_1           H7578 
       220        235          A        GLU        OE2        L-FRAG_1           H7579 
       220         99          A        TYR         HN        L-FRAG_0           O7577 
       220         99          A        TYR         HN        L-FRAG_0           O7568 
       221        234          A        ASP        OD1        L-FRAG_1           H7578 
       221        235          A        GLU        OE2        L-FRAG_1           H7579 
       221         99          A        TYR         HN        L-FRAG_0           O7577 
       222        234          A        ASP        OD1        L-FRAG_1           H7578 
       222        235          A        GLU        OE2        L-FRAG_1           H7579 
       223        234          A        ASP        OD1        L-FRAG_1           H7578 
       223        235          A        GLU        OE2        L-FRAG_1           H7579 
       223         99          A        TYR         HN        L-FRAG_0           O7577 
       224        234          A        ASP        OD1        L-FRAG_1           H7578 
       224        235          A        GLU        OE2        L-FRAG_1           H7579 
       224         99          A        TYR         HN        L-FRAG_0           O7577 
       225        234          A        ASP        OD1        L-FRAG_1           H7578 
       225        235          A        GLU        OE2        L-FRAG_1           H7579 
       225         99          A        TYR         HN        L-FRAG_0           O7577 
       225         99          A        TYR         HN        L-FRAG_0           O7568 
       226        234          A        ASP        OD1        L-FRAG_1           H7578 
       226        235          A        GLU        OE2        L-FRAG_1           H7579 
       226         99          A        TYR         HN        L-FRAG_0           O7577 
       227        234          A        ASP        OD1        L-FRAG_1           H7578 
       227        235          A        GLU        OE2        L-FRAG_1           H7579 
       228        234          A        ASP        OD1        L-FRAG_1           H7578 
       228        235          A        GLU        OE2        L-FRAG_1           H7579 
       228         99          A        TYR         HN        L-FRAG_0           O7577 
       228         99          A        TYR         HN        L-FRAG_0           O7568 
       229        234          A        ASP        OD1        L-FRAG_1           H7578 
       229        235          A        GLU        OE2        L-FRAG_1           H7579 
       229         99          A        TYR         HN        L-FRAG_0           O7577 
       229         99          A        TYR         HN        L-FRAG_0           O7568 
       230        234          A        ASP        OD1        L-FRAG_1           H7578 
       230        235          A        GLU        OE2        L-FRAG_1           H7579 
       230         99          A        TYR         HN        L-FRAG_0           O7577 
       231        234          A        ASP        OD1        L-FRAG_1           H7578 
       231        235          A        GLU        OE2        L-FRAG_1           H7579 
       231         99          A        TYR         HN        L-FRAG_0           O7577 
       232        234          A        ASP        OD1        L-FRAG_1           H7578 
       232        235          A        GLU        OE2        L-FRAG_1           H7579 
       232         99          A        TYR         HN        L-FRAG_0           O7577 
       233        234          A        ASP        OD1        L-FRAG_1           H7578 
       233        235          A        GLU        OE2        L-FRAG_1           H7579 
       234        234          A        ASP        OD1        L-FRAG_1           H7578 
       234        235          A        GLU        OE2        L-FRAG_1           H7579 
       234         99          A        TYR         HN        L-FRAG_0           O7568 
       234         99          A        TYR         HN        L-FRAG_0           O7577 
       235        234          A        ASP        OD1        L-FRAG_1           H7578 
       235        235          A        GLU        OE2        L-FRAG_1           H7579 
       236        234          A        ASP        OD1        L-FRAG_1           H7578 
       236        235          A        GLU        OE2        L-FRAG_1           H7579 
       236         99          A        TYR         HN        L-FRAG_0           O7568 
       236         99          A        TYR         HN        L-FRAG_0           O7577 
       237        234          A        ASP        OD1        L-FRAG_1           H7578 
       237        235          A        GLU        OE2        L-FRAG_1           H7579 
       237         99          A        TYR         HN        L-FRAG_0           O7577 
       238        234          A        ASP        OD1        L-FRAG_1           H7578 
       238        235          A        GLU        OE2        L-FRAG_1           H7579 
       238         99          A        TYR         HN        L-FRAG_0           O7577 
       238         99          A        TYR         HN        L-FRAG_0           O7568 
       239        234          A        ASP        OD1        L-FRAG_1           H7578 
       239        235          A        GLU        OE2        L-FRAG_1           H7579 
       239         99          A        TYR         HN        L-FRAG_0           O7577 
       240        234          A        ASP        OD1        L-FRAG_1           H7578 
       240        235          A        GLU        OE2        L-FRAG_1           H7579 
       240         99          A        TYR         HN        L-FRAG_0           O7577 
       241        234          A        ASP        OD1        L-FRAG_1           H7578 
       241        235          A        GLU        OE2        L-FRAG_1           H7579 
       241         99          A        TYR         HN        L-FRAG_0           O7577 
       242        234          A        ASP        OD1        L-FRAG_1           H7578 
       242        235          A        GLU        OE2        L-FRAG_1           H7579 
       242         99          A        TYR         HN        L-FRAG_0           O7577 
       242         99          A        TYR         HN        L-FRAG_0           O7568 
       243        234          A        ASP        OD1        L-FRAG_1           H7578 
       243        231          A        GLN        OE1        L-FRAG_1           H7580 
       243         99          A        TYR         HN        L-FRAG_0           O7577 
       243         99          A        TYR         HN        L-FRAG_0           O7568 
       244        234          A        ASP        OD1        L-FRAG_1           H7578 
       244        235          A        GLU        OE2        L-FRAG_1           H7579 
       244         99          A        TYR         HN        L-FRAG_0           O7577 
       245        234          A        ASP        OD1        L-FRAG_1           H7578 
       245        235          A        GLU        OE2        L-FRAG_1           H7579 
       246        234          A        ASP        OD1        L-FRAG_1           H7578 
       247        234          A        ASP        OD1        L-FRAG_1           H7578 
       247        235          A        GLU        OE1        L-FRAG_1           H7579 
       247         99          A        TYR         HN        L-FRAG_0           O7577 
       248        234          A        ASP        OD1        L-FRAG_1           H7578 
       248        235          A        GLU        OE2        L-FRAG_1           H7579 
       248         99          A        TYR         HN        L-FRAG_0           O7577 
       248        235          A        GLU         HN        L-FRAG_1           O7571 
       249        234          A        ASP        OD1        L-FRAG_1           H7578 
       249        235          A        GLU        OE2        L-FRAG_1           H7579 
       249         99          A        TYR         HN        L-FRAG_0           O7577 
       250        234          A        ASP        OD1        L-FRAG_1           H7578 
       250        235          A        GLU        OE2        L-FRAG_1           H7579 
       250         99          A        TYR         HN        L-FRAG_0           O7577 
       250        235          A        GLU         HN        L-FRAG_1           O7571 
       251        234          A        ASP        OD1        L-FRAG_1           H7578 
       251         99          A        TYR         HN        L-FRAG_0           O7577 
       252        234          A        ASP        OD1        L-FRAG_1           H7578 
       252        235          A        GLU        OE2        L-FRAG_1           H7579 
       253        234          A        ASP        OD1        L-FRAG_1           H7578 
       253        235          A        GLU        OE2        L-FRAG_1           H7579 
       253         96          A        LYS        HZ2        L-FRAG_1           O7574 
       254        234          A        ASP        OD1        L-FRAG_1           H7578 
       254        235          A        GLU        OE2        L-FRAG_1           H7579 
       254         99          A        TYR         HN        L-FRAG_0           O7577 
       255        234          A        ASP        OD1        L-FRAG_1           H7578 
       255        235          A        GLU        OE2        L-FRAG_1           H7579 
       255         99          A        TYR         HN        L-FRAG_0           O7577 
       255         99          A        TYR         HN        L-FRAG_0           O7568 
       256        234          A        ASP        OD1        L-FRAG_1           H7578 
       256        235          A        GLU        OE2        L-FRAG_1           H7579 
       256         99          A        TYR         HN        L-FRAG_0           O7577 
       257        234          A        ASP        OD1        L-FRAG_1           H7578 
       257        235          A        GLU        OE2        L-FRAG_1           H7579 
       257         99          A        TYR         HN        L-FRAG_0           O7577 
       258        234          A        ASP        OD1        L-FRAG_1           H7578 
       258        235          A        GLU        OE2        L-FRAG_1           H7579 
       258         99          A        TYR         HN        L-FRAG_0           O7577 
       259        234          A        ASP        OD1        L-FRAG_1           H7578 
       259        235          A        GLU        OE2        L-FRAG_1           H7579 
       259         99          A        TYR         HN        L-FRAG_0           O7577 
       260        234          A        ASP        OD1        L-FRAG_1           H7578 
       260        235          A        GLU        OE2        L-FRAG_1           H7579 
       260         99          A        TYR         HN        L-FRAG_0           O7577 
       260         99          A        TYR         HN        L-FRAG_0           O7568 
       261        234          A        ASP        OD1        L-FRAG_1           H7578 
       261        235          A        GLU        OE2        L-FRAG_1           H7579 
       262        234          A        ASP        OD1        L-FRAG_1           H7578 
       262        235          A        GLU        OE2        L-FRAG_1           H7579 
       262         99          A        TYR         HN        L-FRAG_0           O7577 
       263        234          A        ASP        OD1        L-FRAG_1           H7578 
       263        235          A        GLU        OE2        L-FRAG_1           H7579 
       263         99          A        TYR         HN        L-FRAG_0           O7577 
       264        234          A        ASP        OD1        L-FRAG_1           H7578 
       264        235          A        GLU        OE2        L-FRAG_1           H7579 
       265        234          A        ASP        OD1        L-FRAG_1           H7578 
       265        235          A        GLU        OE2        L-FRAG_1           H7579 
       266        234          A        ASP        OD1        L-FRAG_1           H7578 
       266        235          A        GLU        OE2        L-FRAG_1           H7579 
       266         99          A        TYR         HN        L-FRAG_0           O7577 
       267        234          A        ASP        OD1        L-FRAG_1           H7578 
       267        235          A        GLU        OE2        L-FRAG_1           H7579 
       267         99          A        TYR         HN        L-FRAG_0           O7577 
       267         99          A        TYR         HN        L-FRAG_0           O7568 
       268        234          A        ASP        OD1        L-FRAG_1           H7578 
       268        235          A        GLU        OE2        L-FRAG_1           H7579 
       269        234          A        ASP        OD1        L-FRAG_1           H7578 
       269        235          A        GLU        OE2        L-FRAG_1           H7579 
       269         99          A        TYR         HN        L-FRAG_0           O7577 
       270        234          A        ASP        OD1        L-FRAG_1           H7578 
       270        235          A        GLU        OE2        L-FRAG_1           H7579 
       270         99          A        TYR         HN        L-FRAG_0           O7577 
       271        234          A        ASP        OD1        L-FRAG_1           H7578 
       271        235          A        GLU        OE2        L-FRAG_1           H7579 
       271         99          A        TYR         HN        L-FRAG_0           O7577 
       271         99          A        TYR         HN        L-FRAG_0           O7568 
       272        234          A        ASP        OD1        L-FRAG_1           H7578 
       272        235          A        GLU        OE2        L-FRAG_1           H7579 
       272         99          A        TYR         HN        L-FRAG_0           O7577 
       273        234          A        ASP        OD1        L-FRAG_1           H7578 
       273        235          A        GLU        OE2        L-FRAG_1           H7579 
       273         99          A        TYR         HN        L-FRAG_0           O7577 
       274        234          A        ASP        OD1        L-FRAG_1           H7578 
       274        235          A        GLU        OE2        L-FRAG_1           H7579 
       274         99          A        TYR         HN        L-FRAG_0           O7577 
       275        234          A        ASP        OD1        L-FRAG_1           H7578 
       275        235          A        GLU        OE2        L-FRAG_1           H7579 
       276        234          A        ASP        OD1        L-FRAG_1           H7578 
       276        235          A        GLU        OE2        L-FRAG_1           H7579 
       276         99          A        TYR         HN        L-FRAG_0           O7577 
       277        234          A        ASP        OD1        L-FRAG_1           H7578 
       277        235          A        GLU        OE2        L-FRAG_1           H7579 
       277         99          A        TYR         HN        L-FRAG_0           O7577 
       278        234          A        ASP        OD1        L-FRAG_1           H7578 
       278        235          A        GLU        OE2        L-FRAG_1           H7579 
       278         99          A        TYR         HN        L-FRAG_0           O7568 
       278         99          A        TYR         HN        L-FRAG_0           O7577 
       278        235          A        GLU         HN        L-FRAG_1           O7571 
       279        234          A        ASP        OD1        L-FRAG_1           H7578 
       279        235          A        GLU        OE1        L-FRAG_1           H7579 
       279         99          A        TYR         HN        L-FRAG_0           O7577 
       279         99          A        TYR         HN        L-FRAG_0           O7568 
       280        234          A        ASP        OD1        L-FRAG_1           H7578 
       280        235          A        GLU        OE2        L-FRAG_1           H7579 
       280         99          A        TYR         HN        L-FRAG_0           O7577 
       281        234          A        ASP        OD1        L-FRAG_1           H7578 
       281        235          A        GLU        OE2        L-FRAG_1           H7579 
       281         99          A        TYR         HN        L-FRAG_0           O7577 
       281         99          A        TYR         HN        L-FRAG_0           O7568 
       282        234          A        ASP        OD1        L-FRAG_1           H7578 
       282        235          A        GLU        OE2        L-FRAG_1           H7579 
       282         99          A        TYR         HN        L-FRAG_0           O7577 
       283        234          A        ASP        OD1        L-FRAG_1           H7578 
       283        235          A        GLU        OE2        L-FRAG_1           H7579 
       283         99          A        TYR         HN        L-FRAG_0           O7577 
       283         99          A        TYR         HN        L-FRAG_0           O7568 
       284        234          A        ASP        OD1        L-FRAG_1           H7578 
       284        235          A        GLU        OE2        L-FRAG_1           H7579 
       285        234          A        ASP        OD1        L-FRAG_1           H7578 
       285        235          A        GLU        OE2        L-FRAG_1           H7579 
       285         99          A        TYR         HN        L-FRAG_0           O7577 
       286        234          A        ASP        OD1        L-FRAG_1           H7578 
       286        235          A        GLU        OE2        L-FRAG_1           H7579 
       286         99          A        TYR         HN        L-FRAG_0           O7577 
       287        234          A        ASP        OD1        L-FRAG_1           H7578 
       287        235          A        GLU        OE2        L-FRAG_1           H7579 
       287         99          A        TYR         HN        L-FRAG_0           O7577 
       287         99          A        TYR         HN        L-FRAG_0           O7568 
       288        234          A        ASP        OD1        L-FRAG_1           H7578 
       288        235          A        GLU        OE2        L-FRAG_1           H7579 
       288         99          A        TYR         HN        L-FRAG_0           O7577 
       289        234          A        ASP        OD1        L-FRAG_1           H7578 
       289        235          A        GLU        OE2        L-FRAG_1           H7579 
       289         99          A        TYR         HN        L-FRAG_0           O7577 
       290        234          A        ASP        OD1        L-FRAG_1           H7578 
       290        235          A        GLU        OE2        L-FRAG_1           H7579 
       290         99          A        TYR         HN        L-FRAG_0           O7577 
       291        234          A        ASP        OD1        L-FRAG_1           H7578 
       291        235          A        GLU        OE2        L-FRAG_1           H7579 
       291         99          A        TYR         HN        L-FRAG_0           O7577 
       292        234          A        ASP        OD1        L-FRAG_1           H7578 
       292        235          A        GLU        OE2        L-FRAG_1           H7579 
       293        234          A        ASP        OD1        L-FRAG_1           H7578 
       293        235          A        GLU        OE2        L-FRAG_1           H7579 
       293         99          A        TYR         HN        L-FRAG_0           O7577 
       293         99          A        TYR         HN        L-FRAG_0           O7568 
       294        234          A        ASP        OD1        L-FRAG_1           H7578 
       294        235          A        GLU        OE2        L-FRAG_1           H7579 
       294         99          A        TYR         HN        L-FRAG_0           O7577 
       295        234          A        ASP        OD1        L-FRAG_1           H7578 
       295         99          A        TYR         HN        L-FRAG_0           O7577 
       296        234          A        ASP        OD1        L-FRAG_1           H7578 
       296        235          A        GLU        OE2        L-FRAG_1           H7579 
       296         99          A        TYR         HN        L-FRAG_0           O7577 
       296         99          A        TYR         HN        L-FRAG_0           O7568 
       297        234          A        ASP        OD1        L-FRAG_1           H7578 
       297        235          A        GLU        OE1        L-FRAG_1           H7579 
       297         99          A        TYR         HN        L-FRAG_0           O7577 
       297         99          A        TYR         HN        L-FRAG_0           O7568 
       298        234          A        ASP        OD1        L-FRAG_1           H7578 
       298        235          A        GLU        OE2        L-FRAG_1           H7579 
       298         99          A        TYR         HN        L-FRAG_0           O7577 
       298        235          A        GLU         HN        L-FRAG_1           O7571 
       299        234          A        ASP        OD1        L-FRAG_1           H7578 
       299        235          A        GLU        OE2        L-FRAG_1           H7579 
       299         99          A        TYR         HN        L-FRAG_0           O7577 
       300        234          A        ASP        OD1        L-FRAG_1           H7578 
       300        235          A        GLU        OE1        L-FRAG_1           H7579 
       300         99          A        TYR         HN        L-FRAG_0           O7577 
       301        234          A        ASP        OD1        L-FRAG_1           H7578 
       301        235          A        GLU        OE1        L-FRAG_1           H7579 
       302        234          A        ASP        OD1        L-FRAG_1           H7578 
       302        235          A        GLU        OE1        L-FRAG_1           H7579 
       302         99          A        TYR         HN        L-FRAG_0           O7577 
       303        234          A        ASP        OD1        L-FRAG_1           H7578 
       303        235          A        GLU        OE1        L-FRAG_1           H7579 
       303         99          A        TYR         HN        L-FRAG_0           O7577 
       303        234          A        ASP         HN        L-FRAG_1           O7571 
       304        234          A        ASP        OD1        L-FRAG_1           H7578 
       304        235          A        GLU        OE2        L-FRAG_1           H7579 
       304         99          A        TYR         HN        L-FRAG_0           O7577 
       305        234          A        ASP        OD1        L-FRAG_1           H7578 
       305        235          A        GLU        OE2        L-FRAG_1           H7579 
       306        234          A        ASP        OD1        L-FRAG_1           H7578 
       306        235          A        GLU        OE2        L-FRAG_1           H7579 
       307        234          A        ASP        OD1        L-FRAG_1           H7578 
       307        235          A        GLU        OE2        L-FRAG_1           H7579 
       307         99          A        TYR         HN        L-FRAG_0           O7577 
       307         99          A        TYR         HN        L-FRAG_0           O7568 
       308        234          A        ASP        OD1        L-FRAG_1           H7578 
       308        235          A        GLU        OE2        L-FRAG_1           H7579 
       308         99          A        TYR         HN        L-FRAG_0           O7577 
       309        234          A        ASP        OD1        L-FRAG_1           H7578 
       309        235          A        GLU        OE1        L-FRAG_1           H7579 
       309         99          A        TYR         HN        L-FRAG_0           O7577 
       310        234          A        ASP        OD1        L-FRAG_1           H7578 
       310         99          A        TYR         HN        L-FRAG_0           O7577 
       311        234          A        ASP        OD1        L-FRAG_1           H7578 
       311        235          A        GLU        OE1        L-FRAG_1           H7579 
       311         99          A        TYR         HN        L-FRAG_0           O7577 
       312        234          A        ASP        OD1        L-FRAG_1           H7578 
       312         99          A        TYR         HN        L-FRAG_0           O7577 
       313        234          A        ASP        OD1        L-FRAG_1           H7578 
       313        235          A        GLU        OE1        L-FRAG_1           H7579 
       313         99          A        TYR         HN        L-FRAG_0           O7577 
       314        234          A        ASP        OD1        L-FRAG_1           H7578 
       314        235          A        GLU        OE1        L-FRAG_1           H7579 
       314         99          A        TYR         HN        L-FRAG_0           O7577 
       315        234          A        ASP        OD1        L-FRAG_1           H7578 
       315        235          A        GLU        OE2        L-FRAG_1           H7579 
       315         99          A        TYR         HN        L-FRAG_0           O7577 
       316        234          A        ASP        OD1        L-FRAG_1           H7578 
       316        235          A        GLU        OE2        L-FRAG_1           H7579 
       316         99          A        TYR         HN        L-FRAG_0           O7577 
       316        235          A        GLU         HN        L-FRAG_1           O7571 
       317        234          A        ASP        OD1        L-FRAG_1           H7578 
       317        235          A        GLU        OE2        L-FRAG_1           H7579 
       317        235          A        GLU         HN        L-FRAG_1           O7571 
       318        234          A        ASP        OD1        L-FRAG_1           H7578 
       318        235          A        GLU        OE2        L-FRAG_1           H7579 
       318         99          A        TYR         HN        L-FRAG_0           O7577 
       318        231          A        GLN       1HE2        L-FRAG_1           O7574 
       318        234          A        ASP         HN        L-FRAG_1           O7571 
       319        234          A        ASP        OD1        L-FRAG_1           H7578 
       319        235          A        GLU        OE1        L-FRAG_1           H7579 
       319         99          A        TYR         HN        L-FRAG_0           O7577 
       320        234          A        ASP        OD1        L-FRAG_1           H7578 
       320        235          A        GLU        OE1        L-FRAG_1           H7579 
       320         99          A        TYR         HN        L-FRAG_0           O7577 
       321        234          A        ASP        OD1        L-FRAG_1           H7578 
       321        235          A        GLU        OE1        L-FRAG_1           H7579 
       322        234          A        ASP        OD1        L-FRAG_1           H7578 
       322        235          A        GLU        OE1        L-FRAG_1           H7579 
       322         99          A        TYR         HN        L-FRAG_0           O7577 
       323        234          A        ASP        OD1        L-FRAG_1           H7578 
       323        235          A        GLU        OE1        L-FRAG_1           H7579 
       323         86          A        GLN       2HE2        L-FRAG_0           O7568 
       323         99          A        TYR         HN        L-FRAG_0           O7577 
       324        234          A        ASP        OD1        L-FRAG_1           H7578 
       324        235          A        GLU        OE1        L-FRAG_1           H7579 
       325        234          A        ASP        OD1        L-FRAG_1           H7578 
       325        235          A        GLU        OE1        L-FRAG_1           H7579 
       325         99          A        TYR         HN        L-FRAG_0           O7577 
       326        234          A        ASP        OD1        L-FRAG_1           H7578 
       326        235          A        GLU        OE1        L-FRAG_1           H7579 
       326         99          A        TYR         HN        L-FRAG_0           O7577 
       327        234          A        ASP        OD1        L-FRAG_1           H7578 
       327        235          A        GLU        OE2        L-FRAG_1           H7579 
       327         99          A        TYR         HN        L-FRAG_0           O7577 
       328        234          A        ASP        OD1        L-FRAG_1           H7578 
       328        235          A        GLU        OE2        L-FRAG_1           H7579 
       328         86          A        GLN       2HE2        L-FRAG_0           O7568 
       328         99          A        TYR         HN        L-FRAG_0           O7577 
       329        234          A        ASP        OD1        L-FRAG_1           H7578 
       329        235          A        GLU        OE2        L-FRAG_1           H7579 
       329         86          A        GLN       2HE2        L-FRAG_0           O7568 
       329         99          A        TYR         HN        L-FRAG_0           O7577 
       329         99          A        TYR         HN        L-FRAG_0           O7568 
       330        234          A        ASP        OD1        L-FRAG_1           H7578 
       330        235          A        GLU        OE2        L-FRAG_1           H7579 
       330         99          A        TYR         HN        L-FRAG_0           O7577 
       331        234          A        ASP        OD1        L-FRAG_1           H7578 
       331        235          A        GLU        OE2        L-FRAG_1           H7579 
       331         99          A        TYR         HN        L-FRAG_0           O7577 
       332        234          A        ASP        OD1        L-FRAG_1           H7578 
       332        235          A        GLU        OE2        L-FRAG_1           H7579 
       332         99          A        TYR         HN        L-FRAG_0           O7577 
       333        234          A        ASP        OD1        L-FRAG_1           H7578 
       333        235          A        GLU        OE2        L-FRAG_1           H7579 
       334        234          A        ASP        OD1        L-FRAG_1           H7578 
       334        235          A        GLU        OE1        L-FRAG_1           H7579 
       334         99          A        TYR         HN        L-FRAG_0           O7577 
       335        234          A        ASP        OD1        L-FRAG_1           H7578 
       335        235          A        GLU        OE1        L-FRAG_1           H7579 
       335         99          A        TYR         HN        L-FRAG_0           O7577 
       336        234          A        ASP        OD1        L-FRAG_1           H7578 
       336        235          A        GLU        OE1        L-FRAG_1           H7579 
       336         99          A        TYR         HN        L-FRAG_0           O7577 
       337        234          A        ASP        OD1        L-FRAG_1           H7578 
       337        235          A        GLU        OE1        L-FRAG_1           H7579 
       337         99          A        TYR         HN        L-FRAG_0           O7577 
       337         99          A        TYR         HN        L-FRAG_0           O7568 
       338        234          A        ASP        OD1        L-FRAG_1           H7578 
       338        235          A        GLU        OE1        L-FRAG_1           H7579 
       338         99          A        TYR         HN        L-FRAG_0           O7577 
       339        234          A        ASP        OD1        L-FRAG_1           H7578 
       339        235          A        GLU        OE1        L-FRAG_1           H7579 
       339        234          A        ASP         HN        L-FRAG_1           O7571 
       340        234          A        ASP        OD1        L-FRAG_1           H7578 
       340        235          A        GLU        OE1        L-FRAG_1           H7579 
       341        234          A        ASP        OD1        L-FRAG_1           H7578 
       341        235          A        GLU        OE1        L-FRAG_1           H7579 
       342        234          A        ASP        OD1        L-FRAG_1           H7578 
       342        235          A        GLU        OE1        L-FRAG_1           H7579 
       343        234          A        ASP        OD1        L-FRAG_1           H7578 
       343        235          A        GLU        OE1        L-FRAG_1           H7579 
       344        234          A        ASP        OD1        L-FRAG_1           H7578 
       344        235          A        GLU        OE1        L-FRAG_1           H7579 
       344        427          A        HIS        HE2        L-FRAG_0           O7576 
       345        234          A        ASP        OD1        L-FRAG_1           H7578 
       345        235          A        GLU        OE1        L-FRAG_1           H7579 
       346        234          A        ASP        OD1        L-FRAG_1           H7578 
       346        235          A        GLU        OE1        L-FRAG_1           H7579 
       347        234          A        ASP        OD1        L-FRAG_1           H7578 
       347        235          A        GLU        OE1        L-FRAG_1           H7579 
       348        234          A        ASP        OD1        L-FRAG_1           H7578 
       348        235          A        GLU        OE1        L-FRAG_1           H7579 
       348        234          A        ASP         HN        L-FRAG_1           O7571 
       349        234          A        ASP        OD1        L-FRAG_1           H7578 
       349        235          A        GLU        OE1        L-FRAG_1           H7579 
       349         99          A        TYR         HN        L-FRAG_0           O7577 
       349        235          A        GLU         HN        L-FRAG_1           O7571 
       350        234          A        ASP        OD1        L-FRAG_1           H7578 
       350        235          A        GLU        OE1        L-FRAG_1           H7579 
       350         99          A        TYR         HN        L-FRAG_0           O7577 
       351        234          A        ASP        OD1        L-FRAG_1           H7578 
       351        235          A        GLU        OE1        L-FRAG_1           H7579 
       351         99          A        TYR         HN        L-FRAG_0           O7568 
       351         99          A        TYR         HN        L-FRAG_0           O7577 
       352        234          A        ASP        OD1        L-FRAG_1           H7578 
       352        235          A        GLU        OE1        L-FRAG_1           H7579 
       352         99          A        TYR         HN        L-FRAG_0           O7577 
       353        234          A        ASP        OD1        L-FRAG_1           H7578 
       353        235          A        GLU        OE1        L-FRAG_1           H7579 
       354        234          A        ASP        OD1        L-FRAG_1           H7578 
       354        235          A        GLU        OE1        L-FRAG_1           H7579 
       354         99          A        TYR         HN        L-FRAG_0           O7568 
       355        234          A        ASP        OD1        L-FRAG_1           H7578 
       355        235          A        GLU        OE2        L-FRAG_1           H7579 
       355        234          A        ASP         HN        L-FRAG_1           O7571 
       356        234          A        ASP        OD1        L-FRAG_1           H7578 
       356        235          A        GLU        OE2        L-FRAG_1           H7579 
       356         99          A        TYR         HN        L-FRAG_0           O7577 
       357        234          A        ASP        OD1        L-FRAG_1           H7578 
       357        235          A        GLU        OE2        L-FRAG_1           H7579 
       357         99          A        TYR         HN        L-FRAG_0           O7577 
       358        234          A        ASP        OD1        L-FRAG_1           H7578 
       358        235          A        GLU        OE2        L-FRAG_1           H7579 
       359        234          A        ASP        OD1        L-FRAG_1           H7578 
       359        235          A        GLU        OE2        L-FRAG_1           H7579 
       359         99          A        TYR         HN        L-FRAG_0           O7577 
       359        235          A        GLU         HN        L-FRAG_1           O7571 
       360        234          A        ASP        OD1        L-FRAG_1           H7578 
       360        235          A        GLU        OE2        L-FRAG_1           H7579 
       360         99          A        TYR         HN        L-FRAG_0           O7568 
       361        234          A        ASP        OD1        L-FRAG_1           H7578 
       361        235          A        GLU        OE2        L-FRAG_1           H7579 
       361         99          A        TYR         HN        L-FRAG_0           O7577 
       362        234          A        ASP        OD1        L-FRAG_1           H7578 
       362        235          A        GLU        OE2        L-FRAG_1           H7579 
       362         99          A        TYR         HN        L-FRAG_0           O7568 
       363        234          A        ASP        OD1        L-FRAG_1           H7578 
       363        235          A        GLU        OE2        L-FRAG_1           H7579 
       363         99          A        TYR         HN        L-FRAG_0           O7568 
       364        234          A        ASP        OD1        L-FRAG_1           H7578 
       364        235          A        GLU        OE2        L-FRAG_1           H7579 
       364         99          A        TYR         HN        L-FRAG_0           O7577 
       364         99          A        TYR         HN        L-FRAG_0           O7568 
       365        234          A        ASP        OD1        L-FRAG_1           H7578 
       365        235          A        GLU        OE2        L-FRAG_1           H7579 
       365         99          A        TYR         HN        L-FRAG_0           O7568 
       366        234          A        ASP        OD1        L-FRAG_1           H7578 
       366        235          A        GLU        OE2        L-FRAG_1           H7579 
       366         99          A        TYR         HN        L-FRAG_0           O7568 
       366         99          A        TYR         HN        L-FRAG_0           O7577 
       367        234          A        ASP        OD1        L-FRAG_1           H7578 
       367        235          A        GLU        OE2        L-FRAG_1           H7579 
       367         99          A        TYR         HN        L-FRAG_0           O7577 
       368        234          A        ASP        OD1        L-FRAG_1           H7578 
       368        235          A        GLU        OE2        L-FRAG_1           H7579 
       368         99          A        TYR         HN        L-FRAG_0           O7568 
       368        235          A        GLU         HN        L-FRAG_1           O7571 
       369        234          A        ASP        OD1        L-FRAG_1           H7578 
       369        235          A        GLU        OE2        L-FRAG_1           H7579 
       369         99          A        TYR         HN        L-FRAG_0           O7568 
       369         99          A        TYR         HN        L-FRAG_0           O7577 
       370        234          A        ASP        OD1        L-FRAG_1           H7578 
       370        235          A        GLU        OE2        L-FRAG_1           H7579 
       370         99          A        TYR         HN        L-FRAG_0           O7577 
       370        235          A        GLU         HN        L-FRAG_1           O7571 
       371        234          A        ASP        OD1        L-FRAG_1           H7578 
       371        235          A        GLU        OE1        L-FRAG_1           H7579 
       371         99          A        TYR         HN        L-FRAG_0           O7568 
       371         99          A        TYR         HN        L-FRAG_0           O7577 
       372        234          A        ASP        OD1        L-FRAG_1           H7578 
       372        235          A        GLU        OE1        L-FRAG_1           H7579 
       372         99          A        TYR         HN        L-FRAG_0           O7577 
       372         99          A        TYR         HN        L-FRAG_0           O7568 
       373        234          A        ASP        OD1        L-FRAG_1           H7578 
       373        235          A        GLU        OE1        L-FRAG_1           H7579 
       373         99          A        TYR         HN        L-FRAG_0           O7577 
       374        234          A        ASP        OD1        L-FRAG_1           H7578 
       374        235          A        GLU        OE1        L-FRAG_1           H7579 
       374         99          A        TYR         HN        L-FRAG_0           O7568 
       375        234          A        ASP        OD1        L-FRAG_1           H7578 
       375        235          A        GLU        OE1        L-FRAG_1           H7579 
       375        235          A        GLU         HN        L-FRAG_1           O7571 
       376        234          A        ASP        OD1        L-FRAG_1           H7578 
       376        235          A        GLU        OE1        L-FRAG_1           H7579 
       376         99          A        TYR         HN        L-FRAG_0           O7568 
       377        234          A        ASP        OD1        L-FRAG_1           H7578 
       377        235          A        GLU        OE1        L-FRAG_1           H7579 
       377         99          A        TYR         HN        L-FRAG_0           O7577 
       378        234          A        ASP        OD1        L-FRAG_1           H7578 
       378        235          A        GLU        OE1        L-FRAG_1           H7579 
       379        234          A        ASP        OD1        L-FRAG_1           H7578 
       379        235          A        GLU        OE1        L-FRAG_1           H7579 
       379         99          A        TYR         HN        L-FRAG_0           O7577 
       380        234          A        ASP        OD1        L-FRAG_1           H7578 
       380        235          A        GLU        OE1        L-FRAG_1           H7579 
       380         99          A        TYR         HN        L-FRAG_0           O7577 
       381        234          A        ASP        OD1        L-FRAG_1           H7578 
       381        235          A        GLU        OE1        L-FRAG_1           H7579 
       382        234          A        ASP        OD1        L-FRAG_1           H7578 
       382        235          A        GLU        OE1        L-FRAG_1           H7579 
       382         99          A        TYR         HN        L-FRAG_0           O7577 
       383        234          A        ASP        OD1        L-FRAG_1           H7578 
       383        235          A        GLU        OE1        L-FRAG_1           H7579 
       383         99          A        TYR         HN        L-FRAG_0           O7577 
       384        234          A        ASP        OD1        L-FRAG_1           H7578 
       384         99          A        TYR         HN        L-FRAG_0           O7577 
       385        234          A        ASP        OD1        L-FRAG_1           H7578 
       385        235          A        GLU        OE1        L-FRAG_1           H7579 
       385         99          A        TYR         HN        L-FRAG_0           O7577 
       386        234          A        ASP        OD1        L-FRAG_1           H7578 
       386        235          A        GLU        OE1        L-FRAG_1           H7579 
       386         99          A        TYR         HN        L-FRAG_0           O7577 
       387        234          A        ASP        OD1        L-FRAG_1           H7578 
       387        235          A        GLU        OE1        L-FRAG_1           H7579 
       387         99          A        TYR         HN        L-FRAG_0           O7577 
       388        234          A        ASP        OD1        L-FRAG_1           H7578 
       388        235          A        GLU        OE1        L-FRAG_1           H7579 
       388         99          A        TYR         HN        L-FRAG_0           O7577 
       389        234          A        ASP        OD1        L-FRAG_1           H7578 
       389        235          A        GLU        OE1        L-FRAG_1           H7579 
       389         99          A        TYR         HN        L-FRAG_0           O7577 
       390        234          A        ASP        OD1        L-FRAG_1           H7578 
       390        235          A        GLU        OE1        L-FRAG_1           H7579 
       390         99          A        TYR         HN        L-FRAG_0           O7577 
       390         99          A        TYR         HN        L-FRAG_0           O7568 
       391        234          A        ASP        OD1        L-FRAG_1           H7578 
       391        235          A        GLU        OE1        L-FRAG_1           H7579 
       391         99          A        TYR         HN        L-FRAG_0           O7577 
       391         99          A        TYR         HN        L-FRAG_0           O7568 
       392        234          A        ASP        OD1        L-FRAG_1           H7578 
       392        235          A        GLU        OE1        L-FRAG_1           H7579 
       392         99          A        TYR         HN        L-FRAG_0           O7577 
       392         99          A        TYR         HN        L-FRAG_0           O7568 
       393        234          A        ASP        OD1        L-FRAG_1           H7578 
       393        235          A        GLU        OE1        L-FRAG_1           H7579 
       393         99          A        TYR         HN        L-FRAG_0           O7577 
       394        234          A        ASP        OD1        L-FRAG_1           H7578 
       394        235          A        GLU        OE1        L-FRAG_1           H7579 
       394         99          A        TYR         HN        L-FRAG_0           O7577 
       394        235          A        GLU         HN        L-FRAG_1           O7571 
       395        234          A        ASP        OD1        L-FRAG_1           H7578 
       395         99          A        TYR         HN        L-FRAG_0           O7577 
       396        234          A        ASP        OD1        L-FRAG_1           H7578 
       396        235          A        GLU        OE1        L-FRAG_1           H7579 
       396         99          A        TYR         HN        L-FRAG_0           O7568 
       396        235          A        GLU         HN        L-FRAG_1           O7571 
       397        234          A        ASP        OD1        L-FRAG_1           H7578 
       397        235          A        GLU        OE1        L-FRAG_1           H7579 
       397         99          A        TYR         HN        L-FRAG_0           O7568 
       398        234          A        ASP        OD1        L-FRAG_1           H7578 
       398        235          A        GLU        OE1        L-FRAG_1           H7579 
       398         99          A        TYR         HN        L-FRAG_0           O7577 
       399        234          A        ASP        OD1        L-FRAG_1           H7578 
       399        235          A        GLU        OE1        L-FRAG_1           H7579 
       399         99          A        TYR         HN        L-FRAG_0           O7577 
       400        234          A        ASP        OD1        L-FRAG_1           H7578 
       400        235          A        GLU        OE1        L-FRAG_1           H7579 
       400         99          A        TYR         HN        L-FRAG_0           O7577 
       400         99          A        TYR         HN        L-FRAG_0           O7568 
       401        234          A        ASP        OD1        L-FRAG_1           H7578 
       401        235          A        GLU        OE1        L-FRAG_1           H7579 
       401        235          A        GLU         HN        L-FRAG_1           O7571 
       402        234          A        ASP        OD1        L-FRAG_1           H7578 
       402        235          A        GLU        OE1        L-FRAG_1           H7579 
       403        234          A        ASP        OD1        L-FRAG_1           H7578 
       403        235          A        GLU        OE1        L-FRAG_1           H7579 
       403         99          A        TYR         HN        L-FRAG_0           O7568 
       403        234          A        ASP         HN        L-FRAG_1           O7571 
       403        235          A        GLU         HN        L-FRAG_1           O7571 
       404        234          A        ASP        OD1        L-FRAG_1           H7578 
       404        235          A        GLU        OE1        L-FRAG_1           H7579 
       404         99          A        TYR         HN        L-FRAG_0           O7577 
       404        235          A        GLU         HN        L-FRAG_1           O7571 
       405        234          A        ASP        OD1        L-FRAG_1           H7578 
       405        235          A        GLU        OE1        L-FRAG_1           H7579 
       405        235          A        GLU         HN        L-FRAG_1           O7571 
       406        234          A        ASP        OD1        L-FRAG_1           H7578 
       406        235          A        GLU        OE1        L-FRAG_1           H7579 
       406        231          A        GLN        OE1        L-FRAG_1           H7580 
       406        234          A        ASP         HN        L-FRAG_1           O7571 
       407        234          A        ASP        OD1        L-FRAG_1           H7578 
       407        235          A        GLU        OE1        L-FRAG_1           H7579 
       407         99          A        TYR         HN        L-FRAG_0           O7577 
       407         99          A        TYR         HN        L-FRAG_0           O7568 
       408        234          A        ASP        OD1        L-FRAG_1           H7578 
       408        235          A        GLU        OE1        L-FRAG_1           H7579 
       408         99          A        TYR         HN        L-FRAG_0           O7577 
       409        234          A        ASP        OD1        L-FRAG_1           H7578 
       409        235          A        GLU        OE1        L-FRAG_1           H7579 
       409         99          A        TYR         HN        L-FRAG_0           O7568 
       409        234          A        ASP         HN        L-FRAG_1           O7571 
       410        234          A        ASP        OD1        L-FRAG_1           H7578 
       410        235          A        GLU        OE1        L-FRAG_1           H7579 
       410         99          A        TYR         HN        L-FRAG_0           O7568 
       410        235          A        GLU         HN        L-FRAG_1           O7571 
       411        234          A        ASP        OD1        L-FRAG_1           H7578 
       411        235          A        GLU        OE1        L-FRAG_1           H7579 
       411        234          A        ASP         HN        L-FRAG_1           O7571 
       412        234          A        ASP        OD1        L-FRAG_1           H7578 
       412        235          A        GLU        OE1        L-FRAG_1           H7579 
       412         99          A        TYR         HN        L-FRAG_0           O7577 
       413        234          A        ASP        OD1        L-FRAG_1           H7578 
       413        235          A        GLU        OE1        L-FRAG_1           H7579 
       413         99          A        TYR         HN        L-FRAG_0           O7568 
       414        234          A        ASP        OD1        L-FRAG_1           H7578 
       414        235          A        GLU        OE1        L-FRAG_1           H7579 
       414         99          A        TYR         HN        L-FRAG_0           O7577 
       415        234          A        ASP        OD1        L-FRAG_1           H7578 
       415        235          A        GLU        OE1        L-FRAG_1           H7579 
       415         99          A        TYR         HN        L-FRAG_0           O7577 
       416        234          A        ASP        OD1        L-FRAG_1           H7578 
       416        235          A        GLU        OE1        L-FRAG_1           H7579 
       416         99          A        TYR         HN        L-FRAG_0           O7577 
       416        235          A        GLU         HN        L-FRAG_1           O7571 
       417        234          A        ASP        OD1        L-FRAG_1           H7578 
       417        235          A        GLU        OE1        L-FRAG_1           H7579 
       417         99          A        TYR         HN        L-FRAG_0           O7577 
       417         99          A        TYR         HN        L-FRAG_0           O7568 
       418        234          A        ASP        OD1        L-FRAG_1           H7578 
       418        235          A        GLU        OE1        L-FRAG_1           H7579 
       418         99          A        TYR         HN        L-FRAG_0           O7577 
       418         99          A        TYR         HN        L-FRAG_0           O7568 
       418        235          A        GLU         HN        L-FRAG_1           O7571 
       419        234          A        ASP        OD1        L-FRAG_1           H7578 
       419        235          A        GLU        OE1        L-FRAG_1           H7579 
       419         99          A        TYR         HN        L-FRAG_0           O7577 
       420        234          A        ASP        OD1        L-FRAG_1           H7578 
       420        235          A        GLU        OE1        L-FRAG_1           H7579 
       420         99          A        TYR         HN        L-FRAG_0           O7577 
       420        234          A        ASP         HN        L-FRAG_1           O7571 
       421        234          A        ASP        OD1        L-FRAG_1           H7578 
       421        235          A        GLU        OE1        L-FRAG_1           H7579 
       421         99          A        TYR         HN        L-FRAG_0           O7577 
       422        234          A        ASP        OD1        L-FRAG_1           H7578 
       422        235          A        GLU        OE1        L-FRAG_1           H7579 
       422         99          A        TYR         HN        L-FRAG_0           O7577 
       423        234          A        ASP        OD1        L-FRAG_1           H7578 
       423        235          A        GLU        OE1        L-FRAG_1           H7579 
       423         99          A        TYR         HN        L-FRAG_0           O7577 
       423        234          A        ASP         HN        L-FRAG_1           O7571 
       424        234          A        ASP        OD1        L-FRAG_1           H7578 
       424        235          A        GLU        OE2        L-FRAG_1           H7579 
       424         99          A        TYR         HN        L-FRAG_0           O7577 
       425        234          A        ASP        OD1        L-FRAG_1           H7578 
       425        235          A        GLU        OE2        L-FRAG_1           H7579 
       425         99          A        TYR         HN        L-FRAG_0           O7577 
       426        234          A        ASP        OD1        L-FRAG_1           H7578 
       426         99          A        TYR         HN        L-FRAG_0           O7577 
       427        234          A        ASP        OD1        L-FRAG_1           H7578 
       427        235          A        GLU        OE2        L-FRAG_1           H7579 
       427         99          A        TYR         HN        L-FRAG_0           O7577 
       428        234          A        ASP        OD1        L-FRAG_1           H7578 
       428        235          A        GLU        OE2        L-FRAG_1           H7579 
       428         99          A        TYR         HN        L-FRAG_0           O7577 
       429        234          A        ASP        OD1        L-FRAG_1           H7578 
       429        235          A        GLU        OE2        L-FRAG_1           H7579 
       430        234          A        ASP        OD1        L-FRAG_1           H7578 
       430        235          A        GLU        OE2        L-FRAG_1           H7579 
       430         99          A        TYR         HN        L-FRAG_0           O7577 
       430        235          A        GLU         HN        L-FRAG_1           O7571 
       431        234          A        ASP        OD1        L-FRAG_1           H7578 
       431        235          A        GLU        OE2        L-FRAG_1           H7579 
       431         99          A        TYR         HN        L-FRAG_0           O7568 
       431         99          A        TYR         HN        L-FRAG_0           O7577 
       432        234          A        ASP        OD1        L-FRAG_1           H7578 
       432        235          A        GLU        OE2        L-FRAG_1           H7579 
       433        234          A        ASP        OD1        L-FRAG_1           H7578 
       433        235          A        GLU        OE2        L-FRAG_1           H7579 
       433         99          A        TYR         HN        L-FRAG_0           O7577 
       434        234          A        ASP        OD1        L-FRAG_1           H7578 
       434        235          A        GLU        OE2        L-FRAG_1           H7579 
       434         99          A        TYR         HN        L-FRAG_0           O7577 
       435        234          A        ASP        OD1        L-FRAG_1           H7578 
       435        235          A        GLU        OE2        L-FRAG_1           H7579 
       435         99          A        TYR         HN        L-FRAG_0           O7577 
       436        234          A        ASP        OD1        L-FRAG_1           H7578 
       436        235          A        GLU        OE2        L-FRAG_1           H7579 
       436         99          A        TYR         HN        L-FRAG_0           O7577 
       436         99          A        TYR         HN        L-FRAG_0           O7568 
       437        234          A        ASP        OD1        L-FRAG_1           H7578 
       437        235          A        GLU        OE2        L-FRAG_1           H7579 
       437         99          A        TYR         HN        L-FRAG_0           O7577 
       438        234          A        ASP        OD1        L-FRAG_1           H7578 
       438        235          A        GLU        OE2        L-FRAG_1           H7579 
       438         99          A        TYR         HN        L-FRAG_0           O7577 
       439        234          A        ASP        OD1        L-FRAG_1           H7578 
       439        235          A        GLU        OE2        L-FRAG_1           H7579 
       439         99          A        TYR         HN        L-FRAG_0           O7577 
       440        234          A        ASP        OD1        L-FRAG_1           H7578 
       440        235          A        GLU        OE2        L-FRAG_1           H7579 
       440         99          A        TYR         HN        L-FRAG_0           O7577 
       441        234          A        ASP        OD1        L-FRAG_1           H7578 
       441        235          A        GLU        OE1        L-FRAG_1           H7579 
       441         99          A        TYR         HN        L-FRAG_0           O7577 
       442        234          A        ASP        OD1        L-FRAG_1           H7578 
       442        235          A        GLU        OE1        L-FRAG_1           H7579 
       442         99          A        TYR         HN        L-FRAG_0           O7577 
       443        234          A        ASP        OD1        L-FRAG_1           H7578 
       443        235          A        GLU        OE2        L-FRAG_1           H7579 
       443         99          A        TYR         HN        L-FRAG_0           O7577 
       444        234          A        ASP        OD1        L-FRAG_1           H7578 
       444        235          A        GLU        OE2        L-FRAG_1           H7579 
       444         99          A        TYR         HN        L-FRAG_0           O7577 
       445        234          A        ASP        OD1        L-FRAG_1           H7578 
       445        235          A        GLU        OE1        L-FRAG_1           H7579 
       445         99          A        TYR         HN        L-FRAG_0           O7577 
       446        234          A        ASP        OD1        L-FRAG_1           H7578 
       446        235          A        GLU        OE2        L-FRAG_1           H7579 
       446         99          A        TYR         HN        L-FRAG_0           O7577 
       447        234          A        ASP        OD1        L-FRAG_1           H7578 
       447        235          A        GLU        OE2        L-FRAG_1           H7579 
       447         99          A        TYR         HN        L-FRAG_0           O7577 
       448        234          A        ASP        OD1        L-FRAG_1           H7578 
       448        235          A        GLU        OE2        L-FRAG_1           H7579 
       449        234          A        ASP        OD1        L-FRAG_1           H7578 
       449        235          A        GLU        OE2        L-FRAG_1           H7579 
       449         99          A        TYR         HN        L-FRAG_0           O7577 
       449         99          A        TYR         HN        L-FRAG_0           O7568 
       449        234          A        ASP         HN        L-FRAG_1           O7571 
       450        234          A        ASP        OD1        L-FRAG_1           H7578 
       450        235          A        GLU        OE2        L-FRAG_1           H7579 
       450         99          A        TYR         HN        L-FRAG_0           O7577 
       450         99          A        TYR         HN        L-FRAG_0           O7568 
       451        234          A        ASP        OD1        L-FRAG_1           H7578 
       451        235          A        GLU        OE2        L-FRAG_1           H7579 
       451         99          A        TYR         HN        L-FRAG_0           O7577 
       451        235          A        GLU         HN        L-FRAG_1           O7571 
       452        234          A        ASP        OD1        L-FRAG_1           H7578 
       452        235          A        GLU        OE2        L-FRAG_1           H7579 
       452         99          A        TYR         HN        L-FRAG_0           O7577 
       453        234          A        ASP        OD1        L-FRAG_1           H7578 
       453        235          A        GLU        OE2        L-FRAG_1           H7579 
       453         99          A        TYR         HN        L-FRAG_0           O7577 
       453        235          A        GLU         HN        L-FRAG_1           O7571 
       454        234          A        ASP        OD1        L-FRAG_1           H7578 
       454        235          A        GLU        OE2        L-FRAG_1           H7579 
       454         99          A        TYR         HN        L-FRAG_0           O7577 
       455        234          A        ASP        OD1        L-FRAG_1           H7578 
       455        235          A        GLU        OE2        L-FRAG_1           H7579 
       455         99          A        TYR         HN        L-FRAG_0           O7577 
       456        234          A        ASP        OD1        L-FRAG_1           H7578 
       456        235          A        GLU        OE2        L-FRAG_1           H7579 
       456         99          A        TYR         HN        L-FRAG_0           O7577 
       457        234          A        ASP        OD1        L-FRAG_1           H7578 
       457        235          A        GLU        OE2        L-FRAG_1           H7579 
       457         99          A        TYR         HN        L-FRAG_0           O7577 
       458        234          A        ASP        OD1        L-FRAG_1           H7578 
       458        235          A        GLU        OE2        L-FRAG_1           H7579 
       458         99          A        TYR         HN        L-FRAG_0           O7577 
       459        234          A        ASP        OD1        L-FRAG_1           H7578 
       459        235          A        GLU        OE2        L-FRAG_1           H7579 
       459         99          A        TYR         HN        L-FRAG_0           O7577 
       459         99          A        TYR         HN        L-FRAG_0           O7568 
       460        234          A        ASP        OD1        L-FRAG_1           H7578 
       460        235          A        GLU        OE2        L-FRAG_1           H7579 
       460         99          A        TYR         HN        L-FRAG_0           O7577 
       461        234          A        ASP        OD1        L-FRAG_1           H7578 
       461        235          A        GLU        OE2        L-FRAG_1           H7579 
       461         99          A        TYR         HN        L-FRAG_0           O7577 
       462        234          A        ASP        OD1        L-FRAG_1           H7578 
       462        235          A        GLU        OE2        L-FRAG_1           H7579 
       462         99          A        TYR         HN        L-FRAG_0           O7577 
       462        234          A        ASP         HN        L-FRAG_1           O7571 
       463        234          A        ASP        OD1        L-FRAG_1           H7578 
       463        235          A        GLU        OE2        L-FRAG_1           H7579 
       463         99          A        TYR         HN        L-FRAG_0           O7577 
       464        234          A        ASP        OD1        L-FRAG_1           H7578 
       464        235          A        GLU        OE2        L-FRAG_1           H7579 
       464         99          A        TYR         HN        L-FRAG_0           O7577 
       464         99          A        TYR         HN        L-FRAG_0           O7568 
       465        234          A        ASP        OD1        L-FRAG_1           H7578 
       465        235          A        GLU        OE2        L-FRAG_1           H7579 
       465         99          A        TYR         HN        L-FRAG_0           O7577 
       465        235          A        GLU         HN        L-FRAG_1           O7571 
       466        234          A        ASP        OD1        L-FRAG_1           H7578 
       466        235          A        GLU        OE2        L-FRAG_1           H7579 
       466         99          A        TYR         HN        L-FRAG_0           O7577 
       467        234          A        ASP        OD1        L-FRAG_1           H7578 
       467        235          A        GLU        OE2        L-FRAG_1           H7579 
       467         99          A        TYR         HN        L-FRAG_0           O7577 
       468        234          A        ASP        OD1        L-FRAG_1           H7578 
       468        235          A        GLU        OE2        L-FRAG_1           H7579 
       468         99          A        TYR         HN        L-FRAG_0           O7577 
       469        234          A        ASP        OD1        L-FRAG_1           H7578 
       469        235          A        GLU        OE2        L-FRAG_1           H7579 
       469         99          A        TYR         HN        L-FRAG_0           O7577 
       470        234          A        ASP        OD1        L-FRAG_1           H7578 
       470        235          A        GLU        OE2        L-FRAG_1           H7579 
       470         99          A        TYR         HN        L-FRAG_0           O7577 
       470        235          A        GLU         HN        L-FRAG_1           O7571 
       471        234          A        ASP        OD1        L-FRAG_1           H7578 
       471        235          A        GLU        OE2        L-FRAG_1           H7579 
       471         99          A        TYR         HN        L-FRAG_0           O7577 
       472        234          A        ASP        OD1        L-FRAG_1           H7578 
       472        235          A        GLU        OE2        L-FRAG_1           H7579 
       472         99          A        TYR         HN        L-FRAG_0           O7577 
       473        234          A        ASP        OD1        L-FRAG_1           H7578 
       473        235          A        GLU        OE2        L-FRAG_1           H7579 
       473         99          A        TYR         HN        L-FRAG_0           O7577 
       474        234          A        ASP        OD1        L-FRAG_1           H7578 
       474        235          A        GLU        OE2        L-FRAG_1           H7579 
       474         99          A        TYR         HN        L-FRAG_0           O7577 
       475        234          A        ASP        OD1        L-FRAG_1           H7578 
       475        235          A        GLU        OE2        L-FRAG_1           H7579 
       475         99          A        TYR         HN        L-FRAG_0           O7577 
       476        234          A        ASP        OD1        L-FRAG_1           H7578 
       476        235          A        GLU        OE2        L-FRAG_1           H7579 
       476         99          A        TYR         HN        L-FRAG_0           O7577 
       476        235          A        GLU         HN        L-FRAG_1           O7571 
       477        234          A        ASP        OD1        L-FRAG_1           H7578 
       477        235          A        GLU        OE2        L-FRAG_1           H7579 
       477         99          A        TYR         HN        L-FRAG_0           O7577 
       478        234          A        ASP        OD1        L-FRAG_1           H7578 
       478        235          A        GLU        OE2        L-FRAG_1           H7579 
       478         99          A        TYR         HN        L-FRAG_0           O7577 
       479        234          A        ASP        OD1        L-FRAG_1           H7578 
       479        235          A        GLU        OE2        L-FRAG_1           H7579 
       480        234          A        ASP        OD1        L-FRAG_1           H7578 
       480        235          A        GLU        OE2        L-FRAG_1           H7579 
       480         99          A        TYR         HN        L-FRAG_0           O7577 
       481        234          A        ASP        OD1        L-FRAG_1           H7578 
       481        235          A        GLU        OE2        L-FRAG_1           H7579 
       481         99          A        TYR         HN        L-FRAG_0           O7577 
       482        234          A        ASP        OD1        L-FRAG_1           H7578 
       482        235          A        GLU        OE2        L-FRAG_1           H7579 
       482         99          A        TYR         HN        L-FRAG_0           O7577 
       483        234          A        ASP        OD1        L-FRAG_1           H7578 
       483        235          A        GLU        OE2        L-FRAG_1           H7579 
       483         99          A        TYR         HN        L-FRAG_0           O7577 
       484        234          A        ASP        OD1        L-FRAG_1           H7578 
       484        235          A        GLU        OE2        L-FRAG_1           H7579 
       484         99          A        TYR         HN        L-FRAG_0           O7577 
       485        234          A        ASP        OD1        L-FRAG_1           H7578 
       485        235          A        GLU        OE2        L-FRAG_1           H7579 
       485         99          A        TYR         HN        L-FRAG_0           O7577 
       486        234          A        ASP        OD1        L-FRAG_1           H7578 
       486        235          A        GLU        OE2        L-FRAG_1           H7579 
       486         99          A        TYR         HN        L-FRAG_0           O7577 
       486        235          A        GLU         HN        L-FRAG_1           O7571 
       487        234          A        ASP        OD1        L-FRAG_1           H7578 
       487        235          A        GLU        OE2        L-FRAG_1           H7579 
       487         99          A        TYR         HN        L-FRAG_0           O7577 
       488        234          A        ASP        OD1        L-FRAG_1           H7578 
       488        235          A        GLU        OE2        L-FRAG_1           H7579 
       488         99          A        TYR         HN        L-FRAG_0           O7577 
       489        234          A        ASP        OD1        L-FRAG_1           H7578 
       489        235          A        GLU        OE2        L-FRAG_1           H7579 
       489         99          A        TYR         HN        L-FRAG_0           O7577 
       490        234          A        ASP        OD1        L-FRAG_1           H7578 
       490        235          A        GLU        OE2        L-FRAG_1           H7579 
       490         99          A        TYR         HN        L-FRAG_0           O7577 
       490        235          A        GLU         HN        L-FRAG_1           O7571 
       491        234          A        ASP        OD1        L-FRAG_1           H7578 
       491        235          A        GLU        OE2        L-FRAG_1           H7579 
       491         99          A        TYR         HN        L-FRAG_0           O7577 
       492        234          A        ASP        OD1        L-FRAG_1           H7578 
       492        235          A        GLU        OE2        L-FRAG_1           H7579 
       492         99          A        TYR         HN        L-FRAG_0           O7577 
       492        234          A        ASP         HN        L-FRAG_1           O7571 
       493        234          A        ASP        OD1        L-FRAG_1           H7578 
       493        235          A        GLU        OE2        L-FRAG_1           H7579 
       493         99          A        TYR         HN        L-FRAG_0           O7577 
       494        234          A        ASP        OD1        L-FRAG_1           H7578 
       494        235          A        GLU        OE2        L-FRAG_1           H7579 
       494         99          A        TYR         HN        L-FRAG_0           O7577 
       495        234          A        ASP        OD1        L-FRAG_1           H7578 
       495        235          A        GLU        OE2        L-FRAG_1           H7579 
       495         99          A        TYR         HN        L-FRAG_0           O7577 
       495         99          A        TYR         HN        L-FRAG_0           O7568 
       496        234          A        ASP        OD1        L-FRAG_1           H7578 
       496        235          A        GLU        OE2        L-FRAG_1           H7579 
       496         99          A        TYR         HN        L-FRAG_0           O7577 
       497        234          A        ASP        OD1        L-FRAG_1           H7578 
       497        235          A        GLU        OE2        L-FRAG_1           H7579 
       498        234          A        ASP        OD1        L-FRAG_1           H7578 
       498        235          A        GLU        OE2        L-FRAG_1           H7579 
       498         99          A        TYR         HN        L-FRAG_0           O7577 
       499        234          A        ASP        OD1        L-FRAG_1           H7578 
       499        235          A        GLU        OE2        L-FRAG_1           H7579 
       500        234          A        ASP        OD1        L-FRAG_1           H7578 
       500        424          A        ASP        OD2        L-FRAG_0           H7583 
       501        234          A        ASP        OD1        L-FRAG_1           H7578 
       501         99          A        TYR         HN        L-FRAG_0           O7577 
       502        234          A        ASP        OD1        L-FRAG_1           H7578 
       502        235          A        GLU        OE2        L-FRAG_1           H7579 
       502         99          A        TYR         HN        L-FRAG_0           O7577 
       503        234          A        ASP        OD1        L-FRAG_1           H7578 
       503        235          A        GLU        OE2        L-FRAG_1           H7579 
       503         99          A        TYR         HN        L-FRAG_0           O7577 
       504        234          A        ASP        OD1        L-FRAG_1           H7578 
       504        235          A        GLU        OE2        L-FRAG_1           H7579 
       504         99          A        TYR         HN        L-FRAG_0           O7577 
       504         99          A        TYR         HN        L-FRAG_0           O7568 
       505        234          A        ASP        OD1        L-FRAG_1           H7578 
       505        235          A        GLU        OE2        L-FRAG_1           H7579 
       505         99          A        TYR         HN        L-FRAG_0           O7577 
       506        234          A        ASP        OD1        L-FRAG_1           H7578 
       506        235          A        GLU        OE2        L-FRAG_1           H7579 
       506         99          A        TYR         HN        L-FRAG_0           O7577 
       507        234          A        ASP        OD1        L-FRAG_1           H7578 
       507        235          A        GLU        OE2        L-FRAG_1           H7579 
       507         99          A        TYR         HN        L-FRAG_0           O7577 
       508        234          A        ASP        OD1        L-FRAG_1           H7578 
       508        235          A        GLU        OE2        L-FRAG_1           H7579 
       508         99          A        TYR         HN        L-FRAG_0           O7577 
       509        234          A        ASP        OD1        L-FRAG_1           H7578 
       509        235          A        GLU        OE2        L-FRAG_1           H7579 
       509         99          A        TYR         HN        L-FRAG_0           O7577 
       509         99          A        TYR         HN        L-FRAG_0           O7568 
       510        234          A        ASP        OD1        L-FRAG_1           H7578 
       510        235          A        GLU        OE2        L-FRAG_1           H7579 
       510         99          A        TYR         HN        L-FRAG_0           O7577 
       511        234          A        ASP        OD1        L-FRAG_1           H7578 
       511        235          A        GLU        OE2        L-FRAG_1           H7579 
       511         99          A        TYR         HN        L-FRAG_0           O7577 
       512        234          A        ASP        OD1        L-FRAG_1           H7578 
       512        235          A        GLU        OE2        L-FRAG_1           H7579 
       513        234          A        ASP        OD1        L-FRAG_1           H7578 
       513        235          A        GLU        OE2        L-FRAG_1           H7579 
       513         99          A        TYR         HN        L-FRAG_0           O7577 
       514        234          A        ASP        OD1        L-FRAG_1           H7578 
       514        235          A        GLU        OE2        L-FRAG_1           H7579 
       514         99          A        TYR         HN        L-FRAG_0           O7577 
       515        234          A        ASP        OD1        L-FRAG_1           H7578 
       515        235          A        GLU        OE2        L-FRAG_1           H7579 
       515         99          A        TYR         HN        L-FRAG_0           O7577 
       516        234          A        ASP        OD1        L-FRAG_1           H7578 
       516        235          A        GLU        OE2        L-FRAG_1           H7579 
       516         99          A        TYR         HN        L-FRAG_0           O7577 
       516        235          A        GLU         HN        L-FRAG_1           O7571 
       517        234          A        ASP        OD1        L-FRAG_1           H7578 
       517        235          A        GLU        OE2        L-FRAG_1           H7579 
       517         99          A        TYR         HN        L-FRAG_0           O7577 
       518        234          A        ASP        OD1        L-FRAG_1           H7578 
       518        235          A        GLU        OE1        L-FRAG_1           H7579 
       518         99          A        TYR         HN        L-FRAG_0           O7577 
       519        234          A        ASP        OD1        L-FRAG_1           H7578 
       519        235          A        GLU        OE2        L-FRAG_1           H7579 
       519         99          A        TYR         HN        L-FRAG_0           O7577 
       520        234          A        ASP        OD1        L-FRAG_1           H7578 
       520        235          A        GLU        OE2        L-FRAG_1           H7579 
       520         99          A        TYR         HN        L-FRAG_0           O7577 
       520         99          A        TYR         HN        L-FRAG_0           O7568 
       520        235          A        GLU         HN        L-FRAG_1           O7571 
       521        234          A        ASP        OD1        L-FRAG_1           H7578 
       521        235          A        GLU        OE2        L-FRAG_1           H7579 
       521         99          A        TYR         HN        L-FRAG_0           O7577 
       522        234          A        ASP        OD1        L-FRAG_1           H7578 
       522        235          A        GLU        OE2        L-FRAG_1           H7579 
       522         99          A        TYR         HN        L-FRAG_0           O7577 
       523        234          A        ASP        OD1        L-FRAG_1           H7578 
       523        235          A        GLU        OE1        L-FRAG_1           H7579 
       523         99          A        TYR         HN        L-FRAG_0           O7577 
       524        234          A        ASP        OD1        L-FRAG_1           H7578 
       524        235          A        GLU        OE1        L-FRAG_1           H7579 
       524         99          A        TYR         HN        L-FRAG_0           O7577 
       524         99          A        TYR         HN        L-FRAG_0           O7568 
       525        234          A        ASP        OD1        L-FRAG_1           H7578 
       525        235          A        GLU        OE2        L-FRAG_1           H7579 
       525         99          A        TYR         HN        L-FRAG_0           O7577 
       525        231          A        GLN       1HE2        L-FRAG_1           O7574 
       526        234          A        ASP        OD1        L-FRAG_1           H7578 
       526        235          A        GLU        OE2        L-FRAG_1           H7579 
       526         99          A        TYR         HN        L-FRAG_0           O7577 
       527        234          A        ASP        OD1        L-FRAG_1           H7578 
       527        235          A        GLU        OE1        L-FRAG_1           H7579 
       527         99          A        TYR         HN        L-FRAG_0           O7577 
       528        234          A        ASP        OD1        L-FRAG_1           H7578 
       528        235          A        GLU        OE1        L-FRAG_1           H7579 
       528         99          A        TYR         HN        L-FRAG_0           O7577 
       528        235          A        GLU         HN        L-FRAG_1           O7571 
       529        234          A        ASP        OD1        L-FRAG_1           H7578 
       529        235          A        GLU        OE1        L-FRAG_1           H7579 
       529         99          A        TYR         HN        L-FRAG_0           O7577 
       529        235          A        GLU         HN        L-FRAG_1           O7571 
       530        234          A        ASP        OD1        L-FRAG_1           H7578 
       530        235          A        GLU        OE1        L-FRAG_1           H7579 
       530         99          A        TYR         HN        L-FRAG_0           O7577 
       531        234          A        ASP        OD1        L-FRAG_1           H7578 
       531        235          A        GLU        OE1        L-FRAG_1           H7579 
       531         99          A        TYR         HN        L-FRAG_0           O7577 
       532        234          A        ASP        OD1        L-FRAG_1           H7578 
       532        235          A        GLU        OE1        L-FRAG_1           H7579 
       532         99          A        TYR         HN        L-FRAG_0           O7577 
       533        234          A        ASP        OD1        L-FRAG_1           H7578 
       533        235          A        GLU        OE1        L-FRAG_1           H7579 
       533         99          A        TYR         HN        L-FRAG_0           O7577 
       534        234          A        ASP        OD1        L-FRAG_1           H7578 
       534        235          A        GLU        OE1        L-FRAG_1           H7579 
       534         99          A        TYR         HN        L-FRAG_0           O7577 
       535        234          A        ASP        OD1        L-FRAG_1           H7578 
       535        235          A        GLU        OE1        L-FRAG_1           H7579 
       535         99          A        TYR         HN        L-FRAG_0           O7577 
       535        234          A        ASP         HN        L-FRAG_1           O7571 
       536        234          A        ASP        OD1        L-FRAG_1           H7578 
       536        235          A        GLU        OE1        L-FRAG_1           H7579 
       536         99          A        TYR         HN        L-FRAG_0           O7577 
       537        234          A        ASP        OD1        L-FRAG_1           H7578 
       537        235          A        GLU        OE1        L-FRAG_1           H7579 
       537         99          A        TYR         HN        L-FRAG_0           O7577 
       537         99          A        TYR         HN        L-FRAG_0           O7568 
       538        234          A        ASP        OD1        L-FRAG_1           H7578 
       538        235          A        GLU        OE1        L-FRAG_1           H7579 
       538         99          A        TYR         HN        L-FRAG_0           O7577 
       539        234          A        ASP        OD1        L-FRAG_1           H7578 
       539         99          A        TYR         HN        L-FRAG_0           O7577 
       539        234          A        ASP         HN        L-FRAG_1           O7571 
       540        234          A        ASP        OD1        L-FRAG_1           H7578 
       540        235          A        GLU        OE2        L-FRAG_1           H7579 
       540         99          A        TYR         HN        L-FRAG_0           O7577 
       541        234          A        ASP        OD1        L-FRAG_1           H7578 
       541        235          A        GLU        OE1        L-FRAG_1           H7579 
       541         99          A        TYR         HN        L-FRAG_0           O7577 
       541        234          A        ASP         HN        L-FRAG_1           O7571 
       542        234          A        ASP        OD1        L-FRAG_1           H7578 
       542        235          A        GLU        OE1        L-FRAG_1           H7579 
       542         99          A        TYR         HN        L-FRAG_0           O7577 
       543        234          A        ASP        OD1        L-FRAG_1           H7578 
       543        235          A        GLU        OE1        L-FRAG_1           H7579 
       543         99          A        TYR         HN        L-FRAG_0           O7577 
       544        234          A        ASP        OD1        L-FRAG_1           H7578 
       544        235          A        GLU        OE1        L-FRAG_1           H7579 
       544         99          A        TYR         HN        L-FRAG_0           O7577 
       544         99          A        TYR         HN        L-FRAG_0           O7568 
       545        234          A        ASP        OD1        L-FRAG_1           H7578 
       545        235          A        GLU        OE1        L-FRAG_1           H7579 
       545         99          A        TYR         HN        L-FRAG_0           O7568 
       546        234          A        ASP        OD1        L-FRAG_1           H7578 
       546        235          A        GLU        OE1        L-FRAG_1           H7579 
       546         99          A        TYR         HN        L-FRAG_0           O7577 
       547        234          A        ASP        OD1        L-FRAG_1           H7578 
       547        235          A        GLU        OE1        L-FRAG_1           H7579 
       547         99          A        TYR         HN        L-FRAG_0           O7577 
       548        234          A        ASP        OD1        L-FRAG_1           H7578 
       548        235          A        GLU        OE1        L-FRAG_1           H7579 
       548         99          A        TYR         HN        L-FRAG_0           O7577 
       549        234          A        ASP        OD1        L-FRAG_1           H7578 
       549        235          A        GLU        OE1        L-FRAG_1           H7579 
       549         99          A        TYR         HN        L-FRAG_0           O7577 
       550        234          A        ASP        OD1        L-FRAG_1           H7578 
       550        235          A        GLU        OE1        L-FRAG_1           H7579 
       550         99          A        TYR         HN        L-FRAG_0           O7577 
       550         99          A        TYR         HN        L-FRAG_0           O7568 
       550        234          A        ASP         HN        L-FRAG_1           O7571 
       550        235          A        GLU         HN        L-FRAG_1           O7571 
       551        234          A        ASP        OD1        L-FRAG_1           H7578 
       551        235          A        GLU        OE1        L-FRAG_1           H7579 
       551         99          A        TYR         HN        L-FRAG_0           O7577 
       552        234          A        ASP        OD1        L-FRAG_1           H7578 
       552        235          A        GLU        OE1        L-FRAG_1           H7579 
       552         99          A        TYR         HN        L-FRAG_0           O7577 
       553        234          A        ASP        OD1        L-FRAG_1           H7578 
       553        235          A        GLU        OE1        L-FRAG_1           H7579 
       553         99          A        TYR         HN        L-FRAG_0           O7577 
       554        234          A        ASP        OD1        L-FRAG_1           H7578 
       554        235          A        GLU        OE1        L-FRAG_1           H7579 
       554         99          A        TYR         HN        L-FRAG_0           O7577 
       554        235          A        GLU         HN        L-FRAG_1           O7571 
       555        234          A        ASP        OD1        L-FRAG_1           H7578 
       555        235          A        GLU        OE1        L-FRAG_1           H7579 
       556        234          A        ASP        OD1        L-FRAG_1           H7578 
       556        235          A        GLU        OE1        L-FRAG_1           H7579 
       556         99          A        TYR         HN        L-FRAG_0           O7577 
       556         99          A        TYR         HN        L-FRAG_0           O7568 
       557        234          A        ASP        OD1        L-FRAG_1           H7578 
       557        235          A        GLU        OE1        L-FRAG_1           H7579 
       558        234          A        ASP        OD1        L-FRAG_1           H7578 
       558        235          A        GLU        OE1        L-FRAG_1           H7579 
       558         99          A        TYR         HN        L-FRAG_0           O7577 
       559        234          A        ASP        OD1        L-FRAG_1           H7578 
       559        235          A        GLU        OE1        L-FRAG_1           H7579 
       559         99          A        TYR         HN        L-FRAG_0           O7577 
       560        234          A        ASP        OD1        L-FRAG_1           H7578 
       560        235          A        GLU        OE2        L-FRAG_1           H7579 
       560         99          A        TYR         HN        L-FRAG_0           O7568 
       560         99          A        TYR         HN        L-FRAG_0           O7577 
       561        234          A        ASP        OD1        L-FRAG_1           H7578 
       561        235          A        GLU        OE1        L-FRAG_1           H7579 
       561         99          A        TYR         HN        L-FRAG_0           O7577 
       562        234          A        ASP        OD1        L-FRAG_1           H7578 
       562        235          A        GLU        OE1        L-FRAG_1           H7579 
       562         86          A        GLN       1HE2        L-FRAG_0           O7568 
       562         99          A        TYR         HN        L-FRAG_0           O7577 
       562        234          A        ASP         HN        L-FRAG_1           O7571 
       563        234          A        ASP        OD1        L-FRAG_1           H7578 
       563        235          A        GLU        OE2        L-FRAG_1           H7579 
       563         99          A        TYR         HN        L-FRAG_0           O7577 
       564        234          A        ASP        OD1        L-FRAG_1           H7578 
       564        235          A        GLU        OE2        L-FRAG_1           H7579 
       564         99          A        TYR         HN        L-FRAG_0           O7577 
       565        234          A        ASP        OD1        L-FRAG_1           H7578 
       565        235          A        GLU        OE2        L-FRAG_1           H7579 
       565         99          A        TYR         HN        L-FRAG_0           O7577 
       566        234          A        ASP        OD1        L-FRAG_1           H7578 
       566        235          A        GLU        OE2        L-FRAG_1           H7579 
       566         47          A        LYS        HZ2        L-FRAG_1           O7574 
       566         99          A        TYR         HN        L-FRAG_0           O7577 
       567        234          A        ASP        OD1        L-FRAG_1           H7578 
       567        235          A        GLU        OE2        L-FRAG_1           H7579 
       567         99          A        TYR         HN        L-FRAG_0           O7577 
       567         99          A        TYR         HN        L-FRAG_0           O7568 
       568        234          A        ASP        OD1        L-FRAG_1           H7578 
       568        235          A        GLU        OE2        L-FRAG_1           H7579 
       568         99          A        TYR         HN        L-FRAG_0           O7577 
       568        235          A        GLU         HN        L-FRAG_1           O7571 
       569        234          A        ASP        OD1        L-FRAG_1           H7578 
       569        235          A        GLU        OE1        L-FRAG_1           H7579 
       569         99          A        TYR         HN        L-FRAG_0           O7577 
       569         99          A        TYR         HN        L-FRAG_0           O7568 
       570        234          A        ASP        OD1        L-FRAG_1           H7578 
       570        235          A        GLU        OE1        L-FRAG_1           H7579 
       570         99          A        TYR         HN        L-FRAG_0           O7577 
       571        234          A        ASP        OD1        L-FRAG_1           H7578 
       571        235          A        GLU        OE1        L-FRAG_1           H7579 
       571         99          A        TYR         HN        L-FRAG_0           O7577 
       572        234          A        ASP        OD1        L-FRAG_1           H7578 
       572        235          A        GLU        OE2        L-FRAG_1           H7579 
       572         99          A        TYR         HN        L-FRAG_0           O7577 
       572         99          A        TYR         HN        L-FRAG_0           O7568 
       573        234          A        ASP        OD1        L-FRAG_1           H7578 
       573        235          A        GLU        OE2        L-FRAG_1           H7579 
       573         99          A        TYR         HN        L-FRAG_0           O7577 
       574        234          A        ASP        OD1        L-FRAG_1           H7578 
       574        235          A        GLU        OE1        L-FRAG_1           H7579 
       574         99          A        TYR         HN        L-FRAG_0           O7577 
       575        234          A        ASP        OD1        L-FRAG_1           H7578 
       575        235          A        GLU        OE2        L-FRAG_1           H7579 
       575         99          A        TYR         HN        L-FRAG_0           O7577 
       576        234          A        ASP        OD1        L-FRAG_1           H7578 
       576        235          A        GLU        OE2        L-FRAG_1           H7579 
       576         99          A        TYR         HN        L-FRAG_0           O7577 
       576         99          A        TYR         HN        L-FRAG_0           O7568 
       577        234          A        ASP        OD1        L-FRAG_1           H7578 
       577        235          A        GLU        OE2        L-FRAG_1           H7579 
       577         99          A        TYR         HN        L-FRAG_0           O7577 
       578        234          A        ASP        OD1        L-FRAG_1           H7578 
       578        235          A        GLU        OE2        L-FRAG_1           H7579 
       578         99          A        TYR         HN        L-FRAG_0           O7577 
       579        234          A        ASP        OD1        L-FRAG_1           H7578 
       579        235          A        GLU        OE2        L-FRAG_1           H7579 
       579         99          A        TYR         HN        L-FRAG_0           O7577 
       580        234          A        ASP        OD1        L-FRAG_1           H7578 
       580        235          A        GLU        OE2        L-FRAG_1           H7579 
       580         86          A        GLN       2HE2        L-FRAG_0           O7568 
       581        234          A        ASP        OD1        L-FRAG_1           H7578 
       581        235          A        GLU        OE2        L-FRAG_1           H7579 
       581         99          A        TYR         HN        L-FRAG_0           O7577 
       582        234          A        ASP        OD1        L-FRAG_1           H7578 
       582        235          A        GLU        OE2        L-FRAG_1           H7579 
       582         99          A        TYR         HN        L-FRAG_0           O7577 
       582         99          A        TYR         HN        L-FRAG_0           O7568 
       583        234          A        ASP        OD1        L-FRAG_1           H7578 
       583        235          A        GLU        OE2        L-FRAG_1           H7579 
       583         99          A        TYR         HN        L-FRAG_0           O7577 
       584        234          A        ASP        OD1        L-FRAG_1           H7578 
       584        235          A        GLU        OE2        L-FRAG_1           H7579 
       584         99          A        TYR         HN        L-FRAG_0           O7577 
       584         99          A        TYR         HN        L-FRAG_0           O7568 
       584        235          A        GLU         HN        L-FRAG_1           O7571 
       585        234          A        ASP        OD1        L-FRAG_1           H7578 
       585        235          A        GLU        OE2        L-FRAG_1           H7579 
       585         99          A        TYR         HN        L-FRAG_0           O7577 
       586        234          A        ASP        OD1        L-FRAG_1           H7578 
       586        235          A        GLU        OE2        L-FRAG_1           H7579 
       586         99          A        TYR         HN        L-FRAG_0           O7577 
       587        234          A        ASP        OD1        L-FRAG_1           H7578 
       587        235          A        GLU        OE2        L-FRAG_1           H7579 
       587         99          A        TYR         HN        L-FRAG_0           O7577 
       587         99          A        TYR         HN        L-FRAG_0           O7568 
       588        234          A        ASP        OD1        L-FRAG_1           H7578 
       588        235          A        GLU        OE2        L-FRAG_1           H7579 
       588         99          A        TYR         HN        L-FRAG_0           O7577 
       589        234          A        ASP        OD1        L-FRAG_1           H7578 
       589        235          A        GLU        OE2        L-FRAG_1           H7579 
       589         99          A        TYR         HN        L-FRAG_0           O7577 
       589        235          A        GLU         HN        L-FRAG_1           O7571 
       590        234          A        ASP        OD1        L-FRAG_1           H7578 
       590        235          A        GLU        OE2        L-FRAG_1           H7579 
       590         99          A        TYR         HN        L-FRAG_0           O7577 
       591        234          A        ASP        OD1        L-FRAG_1           H7578 
       591         99          A        TYR         HN        L-FRAG_0           O7577 
       591        235          A        GLU         HN        L-FRAG_1           O7571 
       592        234          A        ASP        OD1        L-FRAG_1           H7578 
       592        235          A        GLU        OE2        L-FRAG_1           H7579 
       592         99          A        TYR         HN        L-FRAG_0           O7577 
       593        234          A        ASP        OD1        L-FRAG_1           H7578 
       593        235          A        GLU        OE2        L-FRAG_1           H7579 
       593         99          A        TYR         HN        L-FRAG_0           O7577 
       594        234          A        ASP        OD1        L-FRAG_1           H7578 
       594        235          A        GLU        OE2        L-FRAG_1           H7579 
       594         99          A        TYR         HN        L-FRAG_0           O7577 
       595        234          A        ASP        OD1        L-FRAG_1           H7578 
       595        235          A        GLU        OE2        L-FRAG_1           H7579 
       595         99          A        TYR         HN        L-FRAG_0           O7577 
       596        234          A        ASP        OD1        L-FRAG_1           H7578 
       596        235          A        GLU        OE2        L-FRAG_1           H7579 
       596         99          A        TYR         HN        L-FRAG_0           O7577 
       596        235          A        GLU         HN        L-FRAG_1           O7571 
       597        234          A        ASP        OD1        L-FRAG_1           H7578 
       597        235          A        GLU        OE2        L-FRAG_1           H7579 
       598        234          A        ASP        OD1        L-FRAG_1           H7578 
       598        235          A        GLU        OE2        L-FRAG_1           H7579 
       598         99          A        TYR         HN        L-FRAG_0           O7577 
       599        234          A        ASP        OD1        L-FRAG_1           H7578 
       599        235          A        GLU        OE2        L-FRAG_1           H7579 
       599         99          A        TYR         HN        L-FRAG_0           O7577 
       600        234          A        ASP        OD1        L-FRAG_1           H7578 
       600         99          A        TYR         HN        L-FRAG_0           O7577 
       601        234          A        ASP        OD1        L-FRAG_1           H7578 
       601        235          A        GLU        OE2        L-FRAG_1           H7579 
       601         99          A        TYR         HN        L-FRAG_0           O7568 
       601         99          A        TYR         HN        L-FRAG_0           O7577 
       602        234          A        ASP        OD1        L-FRAG_1           H7578 
       602        235          A        GLU        OE2        L-FRAG_1           H7579 
       602         99          A        TYR         HN        L-FRAG_0           O7577 
       603        234          A        ASP        OD1        L-FRAG_1           H7578 
       603        235          A        GLU        OE2        L-FRAG_1           H7579 
       603         99          A        TYR         HN        L-FRAG_0           O7577 
       604        234          A        ASP        OD1        L-FRAG_1           H7578 
       604        235          A        GLU        OE2        L-FRAG_1           H7579 
       604         99          A        TYR         HN        L-FRAG_0           O7568 
       604         99          A        TYR         HN        L-FRAG_0           O7577 
       605        234          A        ASP        OD1        L-FRAG_1           H7578 
       605        235          A        GLU        OE2        L-FRAG_1           H7579 
       605         99          A        TYR         HN        L-FRAG_0           O7577 
       605        235          A        GLU         HN        L-FRAG_1           O7571 
       606        234          A        ASP        OD1        L-FRAG_1           H7578 
       606        235          A        GLU        OE2        L-FRAG_1           H7579 
       607        234          A        ASP        OD1        L-FRAG_1           H7578 
       607        235          A        GLU        OE2        L-FRAG_1           H7579 
       607         99          A        TYR         HN        L-FRAG_0           O7577 
       607        234          A        ASP         HN        L-FRAG_1           O7571 
       608        234          A        ASP        OD1        L-FRAG_1           H7578 
       608        235          A        GLU        OE1        L-FRAG_1           H7579 
       608         99          A        TYR         HN        L-FRAG_0           O7577 
       608        235          A        GLU         HN        L-FRAG_1           O7571 
       609        234          A        ASP        OD1        L-FRAG_1           H7578 
       609        235          A        GLU        OE2        L-FRAG_1           H7579 
       609         99          A        TYR         HN        L-FRAG_0           O7577 
       610        234          A        ASP        OD1        L-FRAG_1           H7578 
       610        235          A        GLU        OE2        L-FRAG_1           H7579 
       610         99          A        TYR         HN        L-FRAG_0           O7577 
       611        234          A        ASP        OD1        L-FRAG_1           H7578 
       611        235          A        GLU        OE2        L-FRAG_1           H7579 
       611         99          A        TYR         HN        L-FRAG_0           O7577 
       612        234          A        ASP        OD1        L-FRAG_1           H7578 
       612        235          A        GLU        OE2        L-FRAG_1           H7579 
       612         99          A        TYR         HN        L-FRAG_0           O7577 
       612         99          A        TYR         HN        L-FRAG_0           O7568 
       613        234          A        ASP        OD1        L-FRAG_1           H7578 
       613        235          A        GLU        OE2        L-FRAG_1           H7579 
       613         99          A        TYR         HN        L-FRAG_0           O7577 
       614        234          A        ASP        OD1        L-FRAG_1           H7578 
       614        235          A        GLU        OE2        L-FRAG_1           H7579 
       614         99          A        TYR         HN        L-FRAG_0           O7577 
       615        234          A        ASP        OD1        L-FRAG_1           H7578 
       615        235          A        GLU        OE2        L-FRAG_1           H7579 
       615         47          A        LYS        HZ3        L-FRAG_1           O7574 
       615         99          A        TYR         HN        L-FRAG_0           O7577 
       615        235          A        GLU         HN        L-FRAG_1           O7571 
       616        234          A        ASP        OD1        L-FRAG_1           H7578 
       616        235          A        GLU        OE2        L-FRAG_1           H7579 
       616         99          A        TYR         HN        L-FRAG_0           O7577 
       617        234          A        ASP        OD1        L-FRAG_1           H7578 
       617        235          A        GLU        OE2        L-FRAG_1           H7579 
       617         47          A        LYS        HZ2        L-FRAG_1           O7574 
       617         99          A        TYR         HN        L-FRAG_0           O7577 
       618        234          A        ASP        OD1        L-FRAG_1           H7578 
       618        235          A        GLU        OE2        L-FRAG_1           H7579 
       618         99          A        TYR         HN        L-FRAG_0           O7577 
       619        234          A        ASP        OD1        L-FRAG_1           H7578 
       619        235          A        GLU        OE2        L-FRAG_1           H7579 
       619         99          A        TYR         HN        L-FRAG_0           O7577 
       619         99          A        TYR         HN        L-FRAG_0           O7568 
       620        234          A        ASP        OD1        L-FRAG_1           H7578 
       620        235          A        GLU        OE2        L-FRAG_1           H7579 
       620         99          A        TYR         HN        L-FRAG_0           O7577 
       621        234          A        ASP        OD1        L-FRAG_1           H7578 
       621        235          A        GLU        OE2        L-FRAG_1           H7579 
       622        234          A        ASP        OD1        L-FRAG_1           H7578 
       622        235          A        GLU        OE2        L-FRAG_1           H7579 
       622         99          A        TYR         HN        L-FRAG_0           O7577 
       623        234          A        ASP        OD1        L-FRAG_1           H7578 
       623        235          A        GLU        OE2        L-FRAG_1           H7579 
       623         99          A        TYR         HN        L-FRAG_0           O7577 
       624        234          A        ASP        OD1        L-FRAG_1           H7578 
       624        235          A        GLU        OE2        L-FRAG_1           H7579 
       624         99          A        TYR         HN        L-FRAG_0           O7577 
       624         99          A        TYR         HN        L-FRAG_0           O7568 
       625        234          A        ASP        OD1        L-FRAG_1           H7578 
       625        235          A        GLU        OE2        L-FRAG_1           H7579 
       625         99          A        TYR         HN        L-FRAG_0           O7577 
       626        234          A        ASP        OD1        L-FRAG_1           H7578 
       626        235          A        GLU        OE2        L-FRAG_1           H7579 
       626         99          A        TYR         HN        L-FRAG_0           O7577 
       627        234          A        ASP        OD1        L-FRAG_1           H7578 
       627        235          A        GLU        OE2        L-FRAG_1           H7579 
       627         99          A        TYR         HN        L-FRAG_0           O7577 
       628        234          A        ASP        OD1        L-FRAG_1           H7578 
       628        235          A        GLU        OE2        L-FRAG_1           H7579 
       628         99          A        TYR         HN        L-FRAG_0           O7577 
       628         99          A        TYR         HN        L-FRAG_0           O7568 
       629        234          A        ASP        OD1        L-FRAG_1           H7578 
       629        235          A        GLU        OE2        L-FRAG_1           H7579 
       630        234          A        ASP        OD1        L-FRAG_1           H7578 
       630        235          A        GLU        OE2        L-FRAG_1           H7579 
       631        234          A        ASP        OD1        L-FRAG_1           H7578 
       631        235          A        GLU        OE2        L-FRAG_1           H7579 
       631         99          A        TYR         HN        L-FRAG_0           O7577 
       631         99          A        TYR         HN        L-FRAG_0           O7568 
       632        234          A        ASP        OD1        L-FRAG_1           H7578 
       632        235          A        GLU        OE2        L-FRAG_1           H7579 
       632         99          A        TYR         HN        L-FRAG_0           O7577 
       633        234          A        ASP        OD1        L-FRAG_1           H7578 
       633        235          A        GLU        OE2        L-FRAG_1           H7579 
       634        234          A        ASP        OD1        L-FRAG_1           H7578 
       634        235          A        GLU        OE2        L-FRAG_1           H7579 
       635        234          A        ASP        OD1        L-FRAG_1           H7578 
       635        235          A        GLU        OE2        L-FRAG_1           H7579 
       635         99          A        TYR         HN        L-FRAG_0           O7577 
       636        234          A        ASP        OD1        L-FRAG_1           H7578 
       636        235          A        GLU        OE2        L-FRAG_1           H7579 
       636         99          A        TYR         HN        L-FRAG_0           O7577 
       637        234          A        ASP        OD1        L-FRAG_1           H7578 
       637        235          A        GLU        OE2        L-FRAG_1           H7579 
       637         99          A        TYR         HN        L-FRAG_0           O7577 
       638        234          A        ASP        OD1        L-FRAG_1           H7578 
       638        235          A        GLU        OE2        L-FRAG_1           H7579 
       638         99          A        TYR         HN        L-FRAG_0           O7577 
       639        234          A        ASP        OD1        L-FRAG_1           H7578 
       639        235          A        GLU        OE2        L-FRAG_1           H7579 
       639         99          A        TYR         HN        L-FRAG_0           O7577 
       640        234          A        ASP        OD1        L-FRAG_1           H7578 
       640        235          A        GLU        OE2        L-FRAG_1           H7579 
       640         99          A        TYR         HN        L-FRAG_0           O7577 
       640         99          A        TYR         HN        L-FRAG_0           O7568 
       641        234          A        ASP        OD1        L-FRAG_1           H7578 
       641        235          A        GLU        OE2        L-FRAG_1           H7579 
       641         99          A        TYR         HN        L-FRAG_0           O7577 
       642        234          A        ASP        OD1        L-FRAG_1           H7578 
       642        235          A        GLU        OE2        L-FRAG_1           H7579 
       642         47          A        LYS        HZ2        L-FRAG_1           O7574 
       642         99          A        TYR         HN        L-FRAG_0           O7577 
       643        234          A        ASP        OD1        L-FRAG_1           H7578 
       643        235          A        GLU        OE2        L-FRAG_1           H7579 
       643         99          A        TYR         HN        L-FRAG_0           O7577 
       644        234          A        ASP        OD1        L-FRAG_1           H7578 
       644        235          A        GLU        OE2        L-FRAG_1           H7579 
       644         99          A        TYR         HN        L-FRAG_0           O7577 
       645        234          A        ASP        OD1        L-FRAG_1           H7578 
       645        235          A        GLU        OE2        L-FRAG_1           H7579 
       645         47          A        LYS        HZ2        L-FRAG_1           O7574 
       645         99          A        TYR         HN        L-FRAG_0           O7577 
       646        234          A        ASP        OD1        L-FRAG_1           H7578 
       646        235          A        GLU        OE2        L-FRAG_1           H7579 
       646         99          A        TYR         HN        L-FRAG_0           O7577 
       647        234          A        ASP        OD1        L-FRAG_1           H7578 
       647        235          A        GLU        OE2        L-FRAG_1           H7579 
       647         99          A        TYR         HN        L-FRAG_0           O7577 
       648        234          A        ASP        OD1        L-FRAG_1           H7578 
       648        235          A        GLU        OE2        L-FRAG_1           H7579 
       648         99          A        TYR         HN        L-FRAG_0           O7577 
       649        234          A        ASP        OD1        L-FRAG_1           H7578 
       649        235          A        GLU        OE2        L-FRAG_1           H7579 
       649         99          A        TYR         HN        L-FRAG_0           O7577 
       650        234          A        ASP        OD1        L-FRAG_1           H7578 
       650        235          A        GLU        OE2        L-FRAG_1           H7579 
       650         99          A        TYR         HN        L-FRAG_0           O7577 
       651        234          A        ASP        OD1        L-FRAG_1           H7578 
       651        235          A        GLU        OE2        L-FRAG_1           H7579 
       651         47          A        LYS        HZ1        L-FRAG_1           O7574 
       651         99          A        TYR         HN        L-FRAG_0           O7577 
       651        234          A        ASP         HN        L-FRAG_1           O7571 
       652        234          A        ASP        OD1        L-FRAG_1           H7578 
       652        235          A        GLU        OE2        L-FRAG_1           H7579 
       652         99          A        TYR         HN        L-FRAG_0           O7577 
       653        234          A        ASP        OD1        L-FRAG_1           H7578 
       653        235          A        GLU        OE2        L-FRAG_1           H7579 
       653         99          A        TYR         HN        L-FRAG_0           O7577 
       654        234          A        ASP        OD1        L-FRAG_1           H7578 
       654        235          A        GLU        OE2        L-FRAG_1           H7579 
       654         47          A        LYS        HZ3        L-FRAG_1           O7574 
       654         99          A        TYR         HN        L-FRAG_0           O7577 
       654        234          A        ASP         HN        L-FRAG_1           O7571 
       654        235          A        GLU         HN        L-FRAG_1           O7571 
       655        234          A        ASP        OD1        L-FRAG_1           H7578 
       655        235          A        GLU        OE2        L-FRAG_1           H7579 
       655         99          A        TYR         HN        L-FRAG_0           O7577 
       656        234          A        ASP        OD1        L-FRAG_1           H7578 
       656        235          A        GLU        OE2        L-FRAG_1           H7579 
       656         99          A        TYR         HN        L-FRAG_0           O7577 
       656        235          A        GLU         HN        L-FRAG_1           O7571 
       657        234          A        ASP        OD1        L-FRAG_1           H7578 
       657        235          A        GLU        OE2        L-FRAG_1           H7579 
       657         99          A        TYR         HN        L-FRAG_0           O7577 
       657        234          A        ASP         HN        L-FRAG_1           O7571 
       658        234          A        ASP        OD1        L-FRAG_1           H7578 
       658        235          A        GLU        OE2        L-FRAG_1           H7579 
       658         99          A        TYR         HN        L-FRAG_0           O7577 
       659        234          A        ASP        OD1        L-FRAG_1           H7578 
       659        235          A        GLU        OE2        L-FRAG_1           H7579 
       659         99          A        TYR         HN        L-FRAG_0           O7577 
       659        235          A        GLU         HN        L-FRAG_1           O7571 
       660        234          A        ASP        OD1        L-FRAG_1           H7578 
       660        235          A        GLU        OE2        L-FRAG_1           H7579 
       660         99          A        TYR         HN        L-FRAG_0           O7577 
       660        235          A        GLU         HN        L-FRAG_1           O7571 
       661        234          A        ASP        OD1        L-FRAG_1           H7578 
       661        235          A        GLU        OE2        L-FRAG_1           H7579 
       661         99          A        TYR         HN        L-FRAG_0           O7577 
       662        234          A        ASP        OD1        L-FRAG_1           H7578 
       662        235          A        GLU        OE2        L-FRAG_1           H7579 
       662         47          A        LYS        HZ1        L-FRAG_1           O7574 
       662         99          A        TYR         HN        L-FRAG_0           O7577 
       663        234          A        ASP        OD1        L-FRAG_1           H7578 
       663        235          A        GLU        OE2        L-FRAG_1           H7579 
       663         99          A        TYR         HN        L-FRAG_0           O7577 
       663         99          A        TYR         HN        L-FRAG_0           O7568 
       663        235          A        GLU         HN        L-FRAG_1           O7571 
       664        234          A        ASP        OD1        L-FRAG_1           H7578 
       664        235          A        GLU        OE2        L-FRAG_1           H7579 
       664         99          A        TYR         HN        L-FRAG_0           O7577 
       664         99          A        TYR         HN        L-FRAG_0           O7568 
       665        234          A        ASP        OD1        L-FRAG_1           H7578 
       665        235          A        GLU        OE2        L-FRAG_1           H7579 
       666        234          A        ASP        OD1        L-FRAG_1           H7578 
       666        235          A        GLU        OE2        L-FRAG_1           H7579 
       666         99          A        TYR         HN        L-FRAG_0           O7577 
       667        234          A        ASP        OD1        L-FRAG_1           H7578 
       667        235          A        GLU        OE2        L-FRAG_1           H7579 
       667         99          A        TYR         HN        L-FRAG_0           O7577 
       668        234          A        ASP        OD1        L-FRAG_1           H7578 
       668        235          A        GLU        OE2        L-FRAG_1           H7579 
       668         99          A        TYR         HN        L-FRAG_0           O7577 
       668         99          A        TYR         HN        L-FRAG_0           O7568 
       669        234          A        ASP        OD1        L-FRAG_1           H7578 
       669        235          A        GLU        OE2        L-FRAG_1           H7579 
       669         99          A        TYR         HN        L-FRAG_0           O7577 
       670        234          A        ASP        OD1        L-FRAG_1           H7578 
       670        235          A        GLU        OE2        L-FRAG_1           H7579 
       670         47          A        LYS        HZ2        L-FRAG_1           O7574 
       670         99          A        TYR         HN        L-FRAG_0           O7577 
       671        234          A        ASP        OD1        L-FRAG_1           H7578 
       671        235          A        GLU        OE2        L-FRAG_1           H7579 
       672        234          A        ASP        OD1        L-FRAG_1           H7578 
       672        235          A        GLU        OE2        L-FRAG_1           H7579 
       673        234          A        ASP        OD1        L-FRAG_1           H7578 
       673        235          A        GLU        OE2        L-FRAG_1           H7579 
       673         99          A        TYR         HN        L-FRAG_0           O7577 
       673        234          A        ASP         HN        L-FRAG_1           O7571 
       674        234          A        ASP        OD1        L-FRAG_1           H7578 
       674        235          A        GLU        OE2        L-FRAG_1           H7579 
       674         99          A        TYR         HN        L-FRAG_0           O7577 
       675        234          A        ASP        OD1        L-FRAG_1           H7578 
       675        235          A        GLU        OE2        L-FRAG_1           H7579 
       676        234          A        ASP        OD1        L-FRAG_1           H7578 
       676        235          A        GLU        OE1        L-FRAG_1           H7579 
       676         99          A        TYR         HN        L-FRAG_0           O7577 
       677        234          A        ASP        OD1        L-FRAG_1           H7578 
       677        235          A        GLU        OE1        L-FRAG_1           H7579 
       677         99          A        TYR         HN        L-FRAG_0           O7577 
       677        235          A        GLU         HN        L-FRAG_1           O7571 
       678        234          A        ASP        OD1        L-FRAG_1           H7578 
       678        235          A        GLU        OE1        L-FRAG_1           H7579 
       678         99          A        TYR         HN        L-FRAG_0           O7577 
       679        234          A        ASP        OD1        L-FRAG_1           H7578 
       679        235          A        GLU        OE1        L-FRAG_1           H7579 
       679         99          A        TYR         HN        L-FRAG_0           O7577 
       680        234          A        ASP        OD1        L-FRAG_1           H7578 
       680        235          A        GLU        OE1        L-FRAG_1           H7579 
       680         99          A        TYR         HN        L-FRAG_0           O7577 
       681        234          A        ASP        OD1        L-FRAG_1           H7578 
       681        235          A        GLU        OE1        L-FRAG_1           H7579 
       681         99          A        TYR         HN        L-FRAG_0           O7577 
       682        234          A        ASP        OD1        L-FRAG_1           H7578 
       682        235          A        GLU        OE1        L-FRAG_1           H7579 
       682         99          A        TYR         HN        L-FRAG_0           O7577 
       683        234          A        ASP        OD1        L-FRAG_1           H7578 
       683        235          A        GLU        OE1        L-FRAG_1           H7579 
       684        234          A        ASP        OD1        L-FRAG_1           H7578 
       684        235          A        GLU        OE1        L-FRAG_1           H7579 
       684         99          A        TYR         HN        L-FRAG_0           O7577 
       685        234          A        ASP        OD1        L-FRAG_1           H7578 
       685        235          A        GLU        OE1        L-FRAG_1           H7579 
       685         99          A        TYR         HN        L-FRAG_0           O7577 
       686        234          A        ASP        OD1        L-FRAG_1           H7578 
       686        235          A        GLU        OE1        L-FRAG_1           H7579 
       686         99          A        TYR         HN        L-FRAG_0           O7577 
       687        234          A        ASP        OD1        L-FRAG_1           H7578 
       687        235          A        GLU        OE1        L-FRAG_1           H7579 
       687         99          A        TYR         HN        L-FRAG_0           O7577 
       688        234          A        ASP        OD1        L-FRAG_1           H7578 
       688        235          A        GLU        OE1        L-FRAG_1           H7579 
       688         99          A        TYR         HN        L-FRAG_0           O7577 
       688         99          A        TYR         HN        L-FRAG_0           O7568 
       689        234          A        ASP        OD1        L-FRAG_1           H7578 
       689        235          A        GLU        OE1        L-FRAG_1           H7579 
       689         99          A        TYR         HN        L-FRAG_0           O7577 
       689         99          A        TYR         HN        L-FRAG_0           O7568 
       690        234          A        ASP        OD1        L-FRAG_1           H7578 
       690        235          A        GLU        OE1        L-FRAG_1           H7579 
       690         99          A        TYR         HN        L-FRAG_0           O7577 
       691        234          A        ASP        OD1        L-FRAG_1           H7578 
       691        235          A        GLU        OE1        L-FRAG_1           H7579 
       691         99          A        TYR         HN        L-FRAG_0           O7577 
       692        234          A        ASP        OD1        L-FRAG_1           H7578 
       692        235          A        GLU        OE1        L-FRAG_1           H7579 
       692         99          A        TYR         HN        L-FRAG_0           O7577 
       692         99          A        TYR         HN        L-FRAG_0           O7568 
       693        234          A        ASP        OD1        L-FRAG_1           H7578 
       693        235          A        GLU        OE1        L-FRAG_1           H7579 
       693         99          A        TYR         HN        L-FRAG_0           O7577 
       693         99          A        TYR         HN        L-FRAG_0           O7568 
       694        234          A        ASP        OD1        L-FRAG_1           H7578 
       694        235          A        GLU        OE1        L-FRAG_1           H7579 
       694         99          A        TYR         HN        L-FRAG_0           O7577 
       695        234          A        ASP        OD1        L-FRAG_1           H7578 
       695        235          A        GLU        OE1        L-FRAG_1           H7579 
       695         99          A        TYR         HN        L-FRAG_0           O7577 
       695         99          A        TYR         HN        L-FRAG_0           O7568 
       696        234          A        ASP        OD1        L-FRAG_1           H7578 
       696        235          A        GLU        OE1        L-FRAG_1           H7579 
       696         99          A        TYR         HN        L-FRAG_0           O7577 
       697        234          A        ASP        OD1        L-FRAG_1           H7578 
       697        235          A        GLU        OE1        L-FRAG_1           H7579 
       697         99          A        TYR         HN        L-FRAG_0           O7577 
       698        234          A        ASP        OD1        L-FRAG_1           H7578 
       698        235          A        GLU        OE1        L-FRAG_1           H7579 
       698         99          A        TYR         HN        L-FRAG_0           O7577 
       699        234          A        ASP        OD1        L-FRAG_1           H7578 
       699        235          A        GLU        OE1        L-FRAG_1           H7579 
       699         99          A        TYR         HN        L-FRAG_0           O7577 
       699         99          A        TYR         HN        L-FRAG_0           O7568 
       700        234          A        ASP        OD1        L-FRAG_1           H7578 
       700        235          A        GLU        OE1        L-FRAG_1           H7579 
       700         99          A        TYR         HN        L-FRAG_0           O7577 
       701        234          A        ASP        OD1        L-FRAG_1           H7578 
       701        235          A        GLU        OE1        L-FRAG_1           H7579 
       701         99          A        TYR         HN        L-FRAG_0           O7577 
       702        234          A        ASP        OD1        L-FRAG_1           H7578 
       702        235          A        GLU        OE1        L-FRAG_1           H7579 
       702         99          A        TYR         HN        L-FRAG_0           O7577 
       703        234          A        ASP        OD1        L-FRAG_1           H7578 
       703        235          A        GLU        OE1        L-FRAG_1           H7579 
       703         99          A        TYR         HN        L-FRAG_0           O7577 
       703         99          A        TYR         HN        L-FRAG_0           O7568 
       703        234          A        ASP         HN        L-FRAG_1           O7571 
       704        234          A        ASP        OD1        L-FRAG_1           H7578 
       704        235          A        GLU        OE1        L-FRAG_1           H7579 
       704         99          A        TYR         HN        L-FRAG_0           O7568 
       705        234          A        ASP        OD1        L-FRAG_1           H7578 
       705        235          A        GLU        OE1        L-FRAG_1           H7579 
       705         99          A        TYR         HN        L-FRAG_0           O7568 
       705         99          A        TYR         HN        L-FRAG_0           O7577 
       705        234          A        ASP         HN        L-FRAG_1           O7571 
       706        234          A        ASP        OD1        L-FRAG_1           H7578 
       706        235          A        GLU        OE1        L-FRAG_1           H7579 
       706         99          A        TYR         HN        L-FRAG_0           O7568 
       706         99          A        TYR         HN        L-FRAG_0           O7577 
       707        234          A        ASP        OD1        L-FRAG_1           H7578 
       707        235          A        GLU        OE1        L-FRAG_1           H7579 
       707         99          A        TYR         HN        L-FRAG_0           O7577 
       707        235          A        GLU         HN        L-FRAG_1           O7571 
       708        234          A        ASP        OD1        L-FRAG_1           H7578 
       708        235          A        GLU        OE1        L-FRAG_1           H7579 
       708         99          A        TYR         HN        L-FRAG_0           O7577 
       709        234          A        ASP        OD1        L-FRAG_1           H7578 
       709        235          A        GLU        OE1        L-FRAG_1           H7579 
       709         99          A        TYR         HN        L-FRAG_0           O7577 
       710        234          A        ASP        OD1        L-FRAG_1           H7578 
       710        235          A        GLU        OE1        L-FRAG_1           H7579 
       710         99          A        TYR         HN        L-FRAG_0           O7577 
       710        234          A        ASP         HN        L-FRAG_1           O7571 
       711        234          A        ASP        OD1        L-FRAG_1           H7578 
       711         99          A        TYR         HN        L-FRAG_0           O7577 
       711         99          A        TYR         HN        L-FRAG_0           O7568 
       712        234          A        ASP        OD1        L-FRAG_1           H7578 
       712        235          A        GLU        OE1        L-FRAG_1           H7579 
       712         99          A        TYR         HN        L-FRAG_0           O7577 
       712        235          A        GLU         HN        L-FRAG_1           O7571 
       713        234          A        ASP        OD1        L-FRAG_1           H7578 
       713        235          A        GLU        OE1        L-FRAG_1           H7579 
       713         99          A        TYR         HN        L-FRAG_0           O7568 
       713         99          A        TYR         HN        L-FRAG_0           O7577 
       714        234          A        ASP        OD1        L-FRAG_1           H7578 
       714        235          A        GLU        OE1        L-FRAG_1           H7579 
       714         99          A        TYR         HN        L-FRAG_0           O7577 
       715        234          A        ASP        OD1        L-FRAG_1           H7578 
       715        235          A        GLU        OE1        L-FRAG_1           H7579 
       715         99          A        TYR         HN        L-FRAG_0           O7577 
       715        235          A        GLU         HN        L-FRAG_1           O7571 
       716        234          A        ASP        OD1        L-FRAG_1           H7578 
       716        235          A        GLU        OE1        L-FRAG_1           H7579 
       716         99          A        TYR         HN        L-FRAG_0           O7577 
       717        234          A        ASP        OD1        L-FRAG_1           H7578 
       717        235          A        GLU        OE1        L-FRAG_1           H7579 
       718        234          A        ASP        OD1        L-FRAG_1           H7578 
       718        235          A        GLU        OE1        L-FRAG_1           H7579 
       718         99          A        TYR         HN        L-FRAG_0           O7568 
       718         99          A        TYR         HN        L-FRAG_0           O7577 
       719        234          A        ASP        OD1        L-FRAG_1           H7578 
       719        235          A        GLU        OE1        L-FRAG_1           H7579 
       720        234          A        ASP        OD1        L-FRAG_1           H7578 
       720        235          A        GLU        OE1        L-FRAG_1           H7579 
       720         99          A        TYR         HN        L-FRAG_0           O7577 
       721        234          A        ASP        OD1        L-FRAG_1           H7578 
       721        235          A        GLU        OE1        L-FRAG_1           H7579 
       721         86          A        GLN       1HE2        L-FRAG_0           O7568 
       721         99          A        TYR         HN        L-FRAG_0           O7577 
       721        235          A        GLU         HN        L-FRAG_1           O7571 
       722        234          A        ASP        OD1        L-FRAG_1           H7578 
       722        235          A        GLU        OE1        L-FRAG_1           H7579 
       722         99          A        TYR         HN        L-FRAG_0           O7577 
       722        235          A        GLU         HN        L-FRAG_1           O7571 
       723        234          A        ASP        OD1        L-FRAG_1           H7578 
       723        235          A        GLU        OE1        L-FRAG_1           H7579 
       723         99          A        TYR         HN        L-FRAG_0           O7577 
       724        234          A        ASP        OD1        L-FRAG_1           H7578 
       724        235          A        GLU        OE1        L-FRAG_1           H7579 
       724         99          A        TYR         HN        L-FRAG_0           O7577 
       724        235          A        GLU         HN        L-FRAG_1           O7571 
       725        234          A        ASP        OD1        L-FRAG_1           H7578 
       725        235          A        GLU        OE1        L-FRAG_1           H7579 
       725        235          A        GLU         HN        L-FRAG_1           O7571 
       726        234          A        ASP        OD1        L-FRAG_1           H7578 
       726        235          A        GLU        OE1        L-FRAG_1           H7579 
       727        234          A        ASP        OD1        L-FRAG_1           H7578 
       727        235          A        GLU        OE1        L-FRAG_1           H7579 
       727         99          A        TYR         HN        L-FRAG_0           O7577 
       728        234          A        ASP        OD1        L-FRAG_1           H7578 
       728        235          A        GLU        OE1        L-FRAG_1           H7579 
       728         99          A        TYR         HN        L-FRAG_0           O7577 
       729        234          A        ASP        OD1        L-FRAG_1           H7578 
       729        235          A        GLU        OE1        L-FRAG_1           H7579 
       729         99          A        TYR         HN        L-FRAG_0           O7577 
       730        234          A        ASP        OD1        L-FRAG_1           H7578 
       730        235          A        GLU        OE1        L-FRAG_1           H7579 
       730         99          A        TYR         HN        L-FRAG_0           O7577 
       731        234          A        ASP        OD1        L-FRAG_1           H7578 
       731        235          A        GLU        OE1        L-FRAG_1           H7579 
       732        234          A        ASP        OD1        L-FRAG_1           H7578 
       732        235          A        GLU        OE1        L-FRAG_1           H7579 
       732         99          A        TYR         HN        L-FRAG_0           O7577 
       732         99          A        TYR         HN        L-FRAG_0           O7568 
       733        234          A        ASP        OD1        L-FRAG_1           H7578 
       733        235          A        GLU        OE1        L-FRAG_1           H7579 
       733         99          A        TYR         HN        L-FRAG_0           O7568 
       733         99          A        TYR         HN        L-FRAG_0           O7577 
       734        234          A        ASP        OD1        L-FRAG_1           H7578 
       734        235          A        GLU        OE1        L-FRAG_1           H7579 
       734         99          A        TYR         HN        L-FRAG_0           O7577 
       735        234          A        ASP        OD1        L-FRAG_1           H7578 
       735        235          A        GLU        OE1        L-FRAG_1           H7579 
       735         99          A        TYR         HN        L-FRAG_0           O7577 
       736        234          A        ASP        OD1        L-FRAG_1           H7578 
       736        235          A        GLU        OE1        L-FRAG_1           H7579 
       736         99          A        TYR         HN        L-FRAG_0           O7568 
       736        235          A        GLU         HN        L-FRAG_1           O7571 
       737        234          A        ASP        OD1        L-FRAG_1           H7578 
       737        235          A        GLU        OE1        L-FRAG_1           H7579 
       737        234          A        ASP         HN        L-FRAG_1           O7571 
       738        234          A        ASP        OD1        L-FRAG_1           H7578 
       738        235          A        GLU        OE2        L-FRAG_1           H7579 
       738         99          A        TYR         HN        L-FRAG_0           O7577 
       738         99          A        TYR         HN        L-FRAG_0           O7568 
       739        234          A        ASP        OD1        L-FRAG_1           H7578 
       739        235          A        GLU        OE2        L-FRAG_1           H7579 
       739         99          A        TYR         HN        L-FRAG_0           O7568 
       740        234          A        ASP        OD1        L-FRAG_1           H7578 
       740        235          A        GLU        OE2        L-FRAG_1           H7579 
       740         99          A        TYR         HN        L-FRAG_0           O7568 
       741        234          A        ASP        OD1        L-FRAG_1           H7578 
       741        235          A        GLU        OE2        L-FRAG_1           H7579 
       741        231          A        GLN       1HE2        L-FRAG_1           O7574 
       741        235          A        GLU         HN        L-FRAG_1           O7571 
       742        234          A        ASP        OD1        L-FRAG_1           H7578 
       742         99          A        TYR         HN        L-FRAG_0           O7568 
       742        231          A        GLN       1HE2        L-FRAG_1           O7574 
       742        235          A        GLU         HN        L-FRAG_1           O7571 
       743        234          A        ASP        OD1        L-FRAG_1           H7578 
       743        235          A        GLU        OE2        L-FRAG_1           H7579 
       743         99          A        TYR         HN        L-FRAG_0           O7568 
       744        234          A        ASP        OD1        L-FRAG_1           H7578 
       744        235          A        GLU        OE2        L-FRAG_1           H7579 
       744         99          A        TYR         HN        L-FRAG_0           O7568 
       745        234          A        ASP        OD1        L-FRAG_1           H7578 
       745        235          A        GLU        OE2        L-FRAG_1           H7579 
       745         99          A        TYR         HN        L-FRAG_0           O7568 
       745        235          A        GLU         HN        L-FRAG_1           O7571 
       746        234          A        ASP        OD1        L-FRAG_1           H7578 
       746        235          A        GLU        OE2        L-FRAG_1           H7579 
       746         99          A        TYR         HN        L-FRAG_0           O7568 
       746        235          A        GLU         HN        L-FRAG_1           O7571 
       747        234          A        ASP        OD1        L-FRAG_1           H7578 
       747        235          A        GLU        OE2        L-FRAG_1           H7579 
       747         99          A        TYR         HN        L-FRAG_0           O7568 
       748        234          A        ASP        OD1        L-FRAG_1           H7578 
       748        235          A        GLU        OE2        L-FRAG_1           H7579 
       748         99          A        TYR         HN        L-FRAG_0           O7568 
       748        235          A        GLU         HN        L-FRAG_1           O7571 
       749        234          A        ASP        OD1        L-FRAG_1           H7578 
       749        235          A        GLU        OE2        L-FRAG_1           H7579 
       749         99          A        TYR         HN        L-FRAG_0           O7568 
       749        235          A        GLU         HN        L-FRAG_1           O7571 
       750        234          A        ASP        OD1        L-FRAG_1           H7578 
       750        235          A        GLU        OE2        L-FRAG_1           H7579 
       750         99          A        TYR         HN        L-FRAG_0           O7568 
       751        234          A        ASP        OD1        L-FRAG_1           H7578 
       751        235          A        GLU        OE2        L-FRAG_1           H7579 
       752        234          A        ASP        OD1        L-FRAG_1           H7578 
       752        235          A        GLU        OE1        L-FRAG_1           H7579 
       752         99          A        TYR         HN        L-FRAG_0           O7568 
       753        234          A        ASP        OD1        L-FRAG_1           H7578 
       753        235          A        GLU        OE1        L-FRAG_1           H7579 
       753         99          A        TYR         HN        L-FRAG_0           O7568 
       753        235          A        GLU         HN        L-FRAG_1           O7571 
       754        234          A        ASP        OD1        L-FRAG_1           H7578 
       754        235          A        GLU        OE1        L-FRAG_1           H7579 
       754         99          A        TYR         HN        L-FRAG_0           O7568 
       755        234          A        ASP        OD1        L-FRAG_1           H7578 
       755         99          A        TYR         HN        L-FRAG_0           O7568 
       756        234          A        ASP        OD1        L-FRAG_1           H7578 
       756        235          A        GLU        OE2        L-FRAG_1           H7579 
       756         99          A        TYR         HN        L-FRAG_0           O7568 
       757        234          A        ASP        OD1        L-FRAG_1           H7578 
       757        235          A        GLU        OE2        L-FRAG_1           H7579 
       757         99          A        TYR         HN        L-FRAG_0           O7568 
       757        235          A        GLU         HN        L-FRAG_1           O7571 
       758        234          A        ASP        OD1        L-FRAG_1           H7578 
       758        235          A        GLU        OE2        L-FRAG_1           H7579 
       758         99          A        TYR         HN        L-FRAG_0           O7568 
       759        234          A        ASP        OD1        L-FRAG_1           H7578 
       759        235          A        GLU        OE2        L-FRAG_1           H7579 
       759         99          A        TYR         HN        L-FRAG_0           O7568 
       759        234          A        ASP         HN        L-FRAG_1           O7571 
       760        234          A        ASP        OD1        L-FRAG_1           H7578 
       760        235          A        GLU        OE2        L-FRAG_1           H7579 
       761        234          A        ASP        OD1        L-FRAG_1           H7578 
       761        235          A        GLU        OE2        L-FRAG_1           H7579 
       761         99          A        TYR         HN        L-FRAG_0           O7568 
       762        234          A        ASP        OD1        L-FRAG_1           H7578 
       762        235          A        GLU        OE1        L-FRAG_1           H7579 
       763        234          A        ASP        OD1        L-FRAG_1           H7578 
       763        235          A        GLU        OE1        L-FRAG_1           H7579 
       764        234          A        ASP        OD1        L-FRAG_1           H7578 
       764        235          A        GLU        OE2        L-FRAG_1           H7579 
       764         99          A        TYR         HN        L-FRAG_0           O7577 
       765        234          A        ASP        OD1        L-FRAG_1           H7578 
       765        235          A        GLU        OE2        L-FRAG_1           H7579 
       765         99          A        TYR         HN        L-FRAG_0           O7577 
       766        234          A        ASP        OD1        L-FRAG_1           H7578 
       766        235          A        GLU        OE2        L-FRAG_1           H7579 
       766         86          A        GLN       2HE2        L-FRAG_0           O7568 
       766         99          A        TYR         HN        L-FRAG_0           O7577 
       767        234          A        ASP        OD1        L-FRAG_1           H7578 
       767        235          A        GLU        OE2        L-FRAG_1           H7579 
       767         99          A        TYR         HN        L-FRAG_0           O7577 
       768        234          A        ASP        OD1        L-FRAG_1           H7578 
       768        235          A        GLU        OE2        L-FRAG_1           H7579 
       768         86          A        GLN       2HE2        L-FRAG_0           O7568 
       768         99          A        TYR         HN        L-FRAG_0           O7577 
       769        234          A        ASP        OD1        L-FRAG_1           H7578 
       769        235          A        GLU        OE2        L-FRAG_1           H7579 
       770        234          A        ASP        OD1        L-FRAG_1           H7578 
       770        235          A        GLU        OE2        L-FRAG_1           H7579 
       770         86          A        GLN       2HE2        L-FRAG_0           O7568 
       770         99          A        TYR         HN        L-FRAG_0           O7577 
       770        234          A        ASP         HN        L-FRAG_1           O7571 
       771        234          A        ASP        OD1        L-FRAG_1           H7578 
       771        235          A        GLU        OE2        L-FRAG_1           H7579 
       772        234          A        ASP        OD1        L-FRAG_1           H7578 
       772        235          A        GLU        OE2        L-FRAG_1           H7579 
       772         99          A        TYR         HN        L-FRAG_0           O7577 
       773        234          A        ASP        OD1        L-FRAG_1           H7578 
       773        235          A        GLU        OE2        L-FRAG_1           H7579 
       773         99          A        TYR         HN        L-FRAG_0           O7577 
       774        234          A        ASP        OD1        L-FRAG_1           H7578 
       774        235          A        GLU        OE1        L-FRAG_1           H7579 
       774         99          A        TYR         HN        L-FRAG_0           O7577 
       775        234          A        ASP        OD1        L-FRAG_1           H7578 
       775        235          A        GLU        OE2        L-FRAG_1           H7579 
       775        235          A        GLU         HN        L-FRAG_1           O7571 
       776        234          A        ASP        OD1        L-FRAG_1           H7578 
       776        235          A        GLU        OE2        L-FRAG_1           H7579 
       776         86          A        GLN       2HE2        L-FRAG_0           O7568 
       776         99          A        TYR         HN        L-FRAG_0           O7577 
       777        234          A        ASP        OD1        L-FRAG_1           H7578 
       777        235          A        GLU        OE2        L-FRAG_1           H7579 
       777         99          A        TYR         HN        L-FRAG_0           O7577 
       778        234          A        ASP        OD1        L-FRAG_1           H7578 
       778        235          A        GLU        OE2        L-FRAG_1           H7579 
       778         86          A        GLN       2HE2        L-FRAG_0           O7568 
       779        234          A        ASP        OD1        L-FRAG_1           H7578 
       779        235          A        GLU        OE2        L-FRAG_1           H7579 
       779         86          A        GLN       2HE2        L-FRAG_0           O7568 
       780        234          A        ASP        OD1        L-FRAG_1           H7578 
       780        235          A        GLU        OE2        L-FRAG_1           H7579 
       781        234          A        ASP        OD1        L-FRAG_1           H7578 
       781        235          A        GLU        OE2        L-FRAG_1           H7579 
       781         99          A        TYR         HN        L-FRAG_0           O7577 
       782        234          A        ASP        OD1        L-FRAG_1           H7578 
       782        235          A        GLU        OE2        L-FRAG_1           H7579 
       782         86          A        GLN       2HE2        L-FRAG_0           O7568 
       783        234          A        ASP        OD1        L-FRAG_1           H7578 
       783        235          A        GLU        OE2        L-FRAG_1           H7579 
       783         86          A        GLN       2HE2        L-FRAG_0           O7568 
       783         99          A        TYR         HN        L-FRAG_0           O7577 
       783         99          A        TYR         HN        L-FRAG_0           O7568 
       784        234          A        ASP        OD1        L-FRAG_1           H7578 
       784        235          A        GLU        OE2        L-FRAG_1           H7579 
       784         86          A        GLN       2HE2        L-FRAG_0           O7568 
       784         99          A        TYR         HN        L-FRAG_0           O7577 
       785        234          A        ASP        OD1        L-FRAG_1           H7578 
       785        235          A        GLU        OE2        L-FRAG_1           H7579 
       785         86          A        GLN       2HE2        L-FRAG_0           O7568 
       786        234          A        ASP        OD1        L-FRAG_1           H7578 
       786        235          A        GLU        OE1        L-FRAG_1           H7579 
       786         86          A        GLN       2HE2        L-FRAG_0           O7568 
       786         99          A        TYR         HN        L-FRAG_0           O7577 
       787        234          A        ASP        OD1        L-FRAG_1           H7578 
       787        235          A        GLU        OE1        L-FRAG_1           H7579 
       788        234          A        ASP        OD1        L-FRAG_1           H7578 
       788        235          A        GLU        OE1        L-FRAG_1           H7579 
       788         86          A        GLN       2HE2        L-FRAG_0           O7568 
       789        234          A        ASP        OD1        L-FRAG_1           H7578 
       789        235          A        GLU        OE1        L-FRAG_1           H7579 
       789         99          A        TYR         HN        L-FRAG_0           O7577 
       790        234          A        ASP        OD1        L-FRAG_1           H7578 
       790        235          A        GLU        OE1        L-FRAG_1           H7579 
       791        234          A        ASP        OD1        L-FRAG_1           H7578 
       791        235          A        GLU        OE1        L-FRAG_1           H7579 
       791         86          A        GLN       2HE2        L-FRAG_0           O7568 
       791         99          A        TYR         HN        L-FRAG_0           O7577 
       792        234          A        ASP        OD1        L-FRAG_1           H7578 
       792        235          A        GLU        OE1        L-FRAG_1           H7579 
       792         99          A        TYR         HN        L-FRAG_0           O7577 
       792        235          A        GLU         HN        L-FRAG_1           O7571 
       793        234          A        ASP        OD1        L-FRAG_1           H7578 
       793        235          A        GLU        OE1        L-FRAG_1           H7579 
       793         86          A        GLN       2HE2        L-FRAG_0           O7568 
       793         99          A        TYR         HN        L-FRAG_0           O7577 
       794        234          A        ASP        OD1        L-FRAG_1           H7578 
       794        235          A        GLU        OE1        L-FRAG_1           H7579 
       794         86          A        GLN       2HE2        L-FRAG_0           O7568 
       794         99          A        TYR         HN        L-FRAG_0           O7577 
       795        234          A        ASP        OD1        L-FRAG_1           H7578 
       795        235          A        GLU        OE1        L-FRAG_1           H7579 
       795         99          A        TYR         HN        L-FRAG_0           O7577 
       796        234          A        ASP        OD1        L-FRAG_1           H7578 
       796        235          A        GLU        OE1        L-FRAG_1           H7579 
       796         99          A        TYR         HN        L-FRAG_0           O7577 
       797        234          A        ASP        OD1        L-FRAG_1           H7578 
       797        235          A        GLU        OE1        L-FRAG_1           H7579 
       798        234          A        ASP        OD1        L-FRAG_1           H7578 
       798        235          A        GLU        OE1        L-FRAG_1           H7579 
       799        234          A        ASP        OD1        L-FRAG_1           H7578 
       799        235          A        GLU        OE1        L-FRAG_1           H7579 
       799         86          A        GLN       2HE2        L-FRAG_0           O7568 
       799         99          A        TYR         HN        L-FRAG_0           O7577 
       800        234          A        ASP        OD1        L-FRAG_1           H7578 
       800        235          A        GLU        OE1        L-FRAG_1           H7579 
       800         86          A        GLN       2HE2        L-FRAG_0           O7568 
       800         99          A        TYR         HN        L-FRAG_0           O7577 
       800        234          A        ASP         HN        L-FRAG_1           O7571 
       801        234          A        ASP        OD1        L-FRAG_1           H7578 
       801        235          A        GLU        OE1        L-FRAG_1           H7579 
       801         99          A        TYR         HN        L-FRAG_0           O7577 
       802        234          A        ASP        OD1        L-FRAG_1           H7578 
       802        235          A        GLU        OE1        L-FRAG_1           H7579 
       802         86          A        GLN       2HE2        L-FRAG_0           O7568 
       803        234          A        ASP        OD1        L-FRAG_1           H7578 
       803        235          A        GLU        OE1        L-FRAG_1           H7579 
       803         99          A        TYR         HN        L-FRAG_0           O7577 
       804        234          A        ASP        OD1        L-FRAG_1           H7578 
       804        235          A        GLU        OE1        L-FRAG_1           H7579 
       804         99          A        TYR         HN        L-FRAG_0           O7577 
       805        234          A        ASP        OD1        L-FRAG_1           H7578 
       805        235          A        GLU        OE1        L-FRAG_1           H7579 
       806        234          A        ASP        OD1        L-FRAG_1           H7578 
       806        235          A        GLU        OE1        L-FRAG_1           H7579 
       807        234          A        ASP        OD1        L-FRAG_1           H7578 
       807        235          A        GLU        OE1        L-FRAG_1           H7579 
       807         99          A        TYR         HN        L-FRAG_0           O7577 
       808        234          A        ASP        OD1        L-FRAG_1           H7578 
       808        235          A        GLU        OE1        L-FRAG_1           H7579 
       808         99          A        TYR         HN        L-FRAG_0           O7577 
       809        234          A        ASP        OD1        L-FRAG_1           H7578 
       809        235          A        GLU        OE1        L-FRAG_1           H7579 
       809         99          A        TYR         HN        L-FRAG_0           O7577 
       810        234          A        ASP        OD1        L-FRAG_1           H7578 
       810        235          A        GLU        OE1        L-FRAG_1           H7579 
       810         99          A        TYR         HN        L-FRAG_0           O7577 
       811        234          A        ASP        OD1        L-FRAG_1           H7578 
       811        235          A        GLU        OE1        L-FRAG_1           H7579 
       811         99          A        TYR         HN        L-FRAG_0           O7577 
       812        234          A        ASP        OD1        L-FRAG_1           H7578 
       812        235          A        GLU        OE1        L-FRAG_1           H7579 
       812         99          A        TYR         HN        L-FRAG_0           O7577 
       813        234          A        ASP        OD1        L-FRAG_1           H7578 
       813        235          A        GLU        OE1        L-FRAG_1           H7579 
       813         99          A        TYR         HN        L-FRAG_0           O7577 
       814        234          A        ASP        OD1        L-FRAG_1           H7578 
       814        235          A        GLU        OE1        L-FRAG_1           H7579 
       814         99          A        TYR         HN        L-FRAG_0           O7577 
       815        234          A        ASP        OD1        L-FRAG_1           H7578 
       815        235          A        GLU        OE1        L-FRAG_1           H7579 
       815         86          A        GLN       2HE2        L-FRAG_0           O7568 
       815         99          A        TYR         HN        L-FRAG_0           O7577 
       816        234          A        ASP        OD1        L-FRAG_1           H7578 
       816        235          A        GLU        OE1        L-FRAG_1           H7579 
       817        234          A        ASP        OD1        L-FRAG_1           H7578 
       818        234          A        ASP        OD1        L-FRAG_1           H7578 
       818        235          A        GLU        OE1        L-FRAG_1           H7579 
       819        234          A        ASP        OD1        L-FRAG_1           H7578 
       819        235          A        GLU        OE1        L-FRAG_1           H7579 
       820        234          A        ASP        OD1        L-FRAG_1           H7578 
       820        235          A        GLU        OE1        L-FRAG_1           H7579 
       820        234          A        ASP         HN        L-FRAG_1           O7571 
       821        234          A        ASP        OD1        L-FRAG_1           H7578 
       821        235          A        GLU        OE1        L-FRAG_1           H7579 
       822        234          A        ASP        OD1        L-FRAG_1           H7578 
       822        235          A        GLU        OE1        L-FRAG_1           H7579 
       823        234          A        ASP        OD1        L-FRAG_1           H7578 
       823        235          A        GLU        OE1        L-FRAG_1           H7579 
       823         99          A        TYR         HN        L-FRAG_0           O7577 
       823        235          A        GLU         HN        L-FRAG_1           O7571 
       824        234          A        ASP        OD1        L-FRAG_1           H7578 
       824        235          A        GLU        OE1        L-FRAG_1           H7579 
       824         99          A        TYR         HN        L-FRAG_0           O7577 
       824         99          A        TYR         HN        L-FRAG_0           O7568 
       824        235          A        GLU         HN        L-FRAG_1           O7571 
       825        234          A        ASP        OD1        L-FRAG_1           H7578 
       825        235          A        GLU        OE1        L-FRAG_1           H7579 
       825        235          A        GLU         HN        L-FRAG_1           O7571 
       826        234          A        ASP        OD1        L-FRAG_1           H7578 
       826        235          A        GLU        OE1        L-FRAG_1           H7579 
       827        234          A        ASP        OD1        L-FRAG_1           H7578 
       827        235          A        GLU        OE1        L-FRAG_1           H7579 
       828        234          A        ASP        OD1        L-FRAG_1           H7578 
       829        234          A        ASP        OD1        L-FRAG_1           H7578 
       829        235          A        GLU        OE1        L-FRAG_1           H7579 
       830        234          A        ASP        OD1        L-FRAG_1           H7578 
       831        234          A        ASP        OD1        L-FRAG_1           H7578 
       831        235          A        GLU        OE1        L-FRAG_1           H7579 
       832        234          A        ASP        OD1        L-FRAG_1           H7578 
       832        235          A        GLU        OE2        L-FRAG_1           H7579 
       832         86          A        GLN       2HE2        L-FRAG_0           O7568 
       832         99          A        TYR         HN        L-FRAG_0           O7577 
       833        234          A        ASP        OD1        L-FRAG_1           H7578 
       833        235          A        GLU        OE2        L-FRAG_1           H7579 
       833         86          A        GLN       2HE2        L-FRAG_0           O7568 
       833         99          A        TYR         HN        L-FRAG_0           O7577 
       834        234          A        ASP        OD1        L-FRAG_1           H7578 
       834        235          A        GLU        OE1        L-FRAG_1           H7579 
       834         86          A        GLN       2HE2        L-FRAG_0           O7568 
       834         99          A        TYR         HN        L-FRAG_0           O7577 
       835        234          A        ASP        OD1        L-FRAG_1           H7578 
       835        235          A        GLU        OE2        L-FRAG_1           H7579 
       835         86          A        GLN       2HE2        L-FRAG_0           O7568 
       835         99          A        TYR         HN        L-FRAG_0           O7577 
       836        234          A        ASP        OD1        L-FRAG_1           H7578 
       836        235          A        GLU        OE2        L-FRAG_1           H7579 
       836         99          A        TYR         HN        L-FRAG_0           O7577 
       837        234          A        ASP        OD1        L-FRAG_1           H7578 
       837        235          A        GLU        OE1        L-FRAG_1           H7579 
       837         86          A        GLN       2HE2        L-FRAG_0           O7568 
       837         99          A        TYR         HN        L-FRAG_0           O7577 
       838        234          A        ASP        OD1        L-FRAG_1           H7578 
       838        235          A        GLU        OE2        L-FRAG_1           H7579 
       838         99          A        TYR         HN        L-FRAG_0           O7577 
       839        234          A        ASP        OD1        L-FRAG_1           H7578 
       839        235          A        GLU        OE1        L-FRAG_1           H7579 
       839         86          A        GLN       2HE2        L-FRAG_0           O7568 
       839         99          A        TYR         HN        L-FRAG_0           O7577 
       839        231          A        GLN       1HE2        L-FRAG_1           O7574 
       840        234          A        ASP        OD1        L-FRAG_1           H7578 
       840         99          A        TYR         HN        L-FRAG_0           O7568 
       840        231          A        GLN       1HE2        L-FRAG_1           O7574 
       840        234          A        ASP         HN        L-FRAG_1           O7571 
       841        234          A        ASP        OD1        L-FRAG_1           H7578 
       841         99          A        TYR         HN        L-FRAG_0           O7568 
       841        235          A        GLU         HN        L-FRAG_1           O7571 
       842        234          A        ASP        OD1        L-FRAG_1           H7578 
       842        235          A        GLU        OE1        L-FRAG_1           H7579 
       842         99          A        TYR         HN        L-FRAG_0           O7568 
       842        234          A        ASP         HN        L-FRAG_1           O7571 
       843        234          A        ASP        OD1        L-FRAG_1           H7578 
       843        235          A        GLU        OE1        L-FRAG_1           H7579 
       843         99          A        TYR         HN        L-FRAG_0           O7568 
       844        234          A        ASP        OD1        L-FRAG_1           H7578 
       844        235          A        GLU        OE1        L-FRAG_1           H7579 
       844         99          A        TYR         HN        L-FRAG_0           O7568 
       844        235          A        GLU         HN        L-FRAG_1           O7571 
       845        234          A        ASP        OD1        L-FRAG_1           H7578 
       845        235          A        GLU        OE1        L-FRAG_1           H7579 
       845         99          A        TYR         HN        L-FRAG_0           O7568 
       845        231          A        GLN       1HE2        L-FRAG_1           O7574 
       846        234          A        ASP        OD1        L-FRAG_1           H7578 
       846        235          A        GLU        OE1        L-FRAG_1           H7579 
       846         99          A        TYR         HN        L-FRAG_0           O7568 
       847        234          A        ASP        OD1        L-FRAG_1           H7578 
       847        235          A        GLU        OE1        L-FRAG_1           H7579 
       847        231          A        GLN        OE1        L-FRAG_1           H7580 
       847         99          A        TYR         HN        L-FRAG_0           O7568 
       848        234          A        ASP        OD1        L-FRAG_1           H7578 
       848        235          A        GLU        OE1        L-FRAG_1           H7579 
       848        231          A        GLN       1HE2        L-FRAG_1           O7574 
       849        234          A        ASP        OD1        L-FRAG_1           H7578 
       849        235          A        GLU        OE1        L-FRAG_1           H7579 
       850        234          A        ASP        OD1        L-FRAG_1           H7578 
       850        235          A        GLU        OE2        L-FRAG_1           H7579 
       850        231          A        GLN        OE1        L-FRAG_1           H7580 
       851        234          A        ASP        OD1        L-FRAG_1           H7578 
       851        235          A        GLU        OE1        L-FRAG_1           H7579 
       851        234          A        ASP         HN        L-FRAG_1           O7571 
       851        235          A        GLU         HN        L-FRAG_1           O7571 
       852        234          A        ASP        OD1        L-FRAG_1           H7578 
       852        235          A        GLU        OE1        L-FRAG_1           H7579 
       852        231          A        GLN        OE1        L-FRAG_1           H7580 
       853        234          A        ASP        OD1        L-FRAG_1           H7578 
       853        235          A        GLU        OE1        L-FRAG_1           H7579 
       854        234          A        ASP        OD1        L-FRAG_1           H7578 
       854        235          A        GLU        OE1        L-FRAG_1           H7579 
       854        235          A        GLU         HN        L-FRAG_1           O7571 
       855        234          A        ASP        OD1        L-FRAG_1           H7578 
       855        235          A        GLU        OE1        L-FRAG_1           H7579 
       855        235          A        GLU         HN        L-FRAG_1           O7571 
       856        234          A        ASP        OD1        L-FRAG_1           H7578 
       856        231          A        GLN       1HE2        L-FRAG_1           O7574 
       856        235          A        GLU         HN        L-FRAG_1           O7571 
       857        234          A        ASP        OD1        L-FRAG_1           H7578 
       857        235          A        GLU        OE1        L-FRAG_1           H7579 
       857        231          A        GLN       1HE2        L-FRAG_1           O7574 
       858        234          A        ASP        OD1        L-FRAG_1           H7578 
       858        235          A        GLU        OE2        L-FRAG_1           H7579 
       858        231          A        GLN       1HE2        L-FRAG_1           O7574 
       858        235          A        GLU         HN        L-FRAG_1           O7571 
       859        234          A        ASP        OD1        L-FRAG_1           H7578 
       859        235          A        GLU        OE2        L-FRAG_1           H7579 
       859        235          A        GLU         HN        L-FRAG_1           O7571 
       860        234          A        ASP        OD1        L-FRAG_1           H7578 
       860        235          A        GLU        OE2        L-FRAG_1           H7579 
       861        234          A        ASP        OD1        L-FRAG_1           H7578 
       861        235          A        GLU        OE2        L-FRAG_1           H7579 
       862        234          A        ASP        OD1        L-FRAG_1           H7578 
       862        231          A        GLN        OE1        L-FRAG_1           H7580 
       862        235          A        GLU         HN        L-FRAG_1           O7571 
       863        234          A        ASP        OD1        L-FRAG_1           H7578 
       863        235          A        GLU        OE2        L-FRAG_1           H7579 
       863        231          A        GLN        OE1        L-FRAG_1           H7580 
       863        235          A        GLU         HN        L-FRAG_1           O7571 
       864        234          A        ASP        OD1        L-FRAG_1           H7578 
       864        235          A        GLU        OE2        L-FRAG_1           H7579 
       864        231          A        GLN       1HE2        L-FRAG_1           O7574 
       864        234          A        ASP         HN        L-FRAG_1           O7571 
       865        234          A        ASP        OD1        L-FRAG_1           H7578 
       865        235          A        GLU        OE2        L-FRAG_1           H7579 
       865        231          A        GLN       1HE2        L-FRAG_1           O7574 
       865        235          A        GLU         HN        L-FRAG_1           O7571 
       866        234          A        ASP        OD1        L-FRAG_1           H7578 
       866        235          A        GLU        OE1        L-FRAG_1           H7579 
       866        231          A        GLN       1HE2        L-FRAG_1           O7574 
       866        235          A        GLU         HN        L-FRAG_1           O7571 
       867        234          A        ASP        OD1        L-FRAG_1           H7578 
       867        235          A        GLU        OE1        L-FRAG_1           H7579 
       867        231          A        GLN       1HE2        L-FRAG_1           O7574 
       867        235          A        GLU         HN        L-FRAG_1           O7571 
       868        234          A        ASP        OD1        L-FRAG_1           H7578 
       868        235          A        GLU        OE2        L-FRAG_1           H7579 
       868        235          A        GLU         HN        L-FRAG_1           O7571 
       869        234          A        ASP        OD1        L-FRAG_1           H7578 
       869        235          A        GLU        OE1        L-FRAG_1           H7579 
       870        234          A        ASP        OD1        L-FRAG_1           H7578 
       870        235          A        GLU        OE1        L-FRAG_1           H7579 
       871        234          A        ASP        OD1        L-FRAG_1           H7578 
       871        235          A        GLU        OE1        L-FRAG_1           H7579 
       872        234          A        ASP        OD1        L-FRAG_1           H7578 
       872        235          A        GLU        OE1        L-FRAG_1           H7579 
       872        235          A        GLU         HN        L-FRAG_1           O7571 
       873        234          A        ASP        OD1        L-FRAG_1           H7578 
       873        235          A        GLU        OE1        L-FRAG_1           H7579 
       873        235          A        GLU         HN        L-FRAG_1           O7571 
       874        234          A        ASP        OD1        L-FRAG_1           H7578 
       874        235          A        GLU        OE1        L-FRAG_1           H7579 
       874        235          A        GLU         HN        L-FRAG_1           O7571 
       875        234          A        ASP        OD1        L-FRAG_1           H7578 
       875        235          A        GLU        OE2        L-FRAG_1           H7579 
       876        234          A        ASP        OD1        L-FRAG_1           H7578 
       876        235          A        GLU        OE2        L-FRAG_1           H7579 
       876        235          A        GLU         HN        L-FRAG_1           O7571 
       877        234          A        ASP        OD1        L-FRAG_1           H7578 
       877        235          A        GLU        OE2        L-FRAG_1           H7579 
       878        234          A        ASP        OD1        L-FRAG_1           H7578 
       878        235          A        GLU        OE2        L-FRAG_1           H7579 
       879        234          A        ASP        OD1        L-FRAG_1           H7578 
       879        235          A        GLU        OE2        L-FRAG_1           H7579 
       879        235          A        GLU         HN        L-FRAG_1           O7571 
       880        234          A        ASP        OD1        L-FRAG_1           H7578 
       880        235          A        GLU        OE1        L-FRAG_1           H7579 
       880        235          A        GLU         HN        L-FRAG_1           O7571 
       881        234          A        ASP        OD1        L-FRAG_1           H7578 
       881        235          A        GLU        OE1        L-FRAG_1           H7579 
       881        235          A        GLU         HN        L-FRAG_1           O7571 
       882        234          A        ASP        OD1        L-FRAG_1           H7578 
       882        235          A        GLU        OE1        L-FRAG_1           H7579 
       882        234          A        ASP         HN        L-FRAG_1           O7571 
       882        235          A        GLU         HN        L-FRAG_1           O7571 
       883        234          A        ASP        OD1        L-FRAG_1           H7578 
       883        235          A        GLU        OE1        L-FRAG_1           H7579 
       883        235          A        GLU         HN        L-FRAG_1           O7571 
       884        234          A        ASP        OD1        L-FRAG_1           H7578 
       884        235          A        GLU        OE1        L-FRAG_1           H7579 
       884        234          A        ASP         HN        L-FRAG_1           O7571 
       884        235          A        GLU         HN        L-FRAG_1           O7571 
       885        234          A        ASP        OD1        L-FRAG_1           H7578 
       885        235          A        GLU        OE1        L-FRAG_1           H7579 
       885        235          A        GLU         HN        L-FRAG_1           O7571 
       886        234          A        ASP        OD1        L-FRAG_1           H7578 
       886        235          A        GLU        OE1        L-FRAG_1           H7579 
       887        234          A        ASP        OD1        L-FRAG_1           H7578 
       887        235          A        GLU         HN        L-FRAG_1           O7571 
       888        234          A        ASP        OD1        L-FRAG_1           H7578 
       888        235          A        GLU        OE1        L-FRAG_1           H7579 
       889        234          A        ASP        OD1        L-FRAG_1           H7578 
       889        235          A        GLU        OE1        L-FRAG_1           H7579 
       889        235          A        GLU         HN        L-FRAG_1           O7571 
       890        234          A        ASP        OD1        L-FRAG_1           H7578 
       890        235          A        GLU        OE1        L-FRAG_1           H7579 
       890        234          A        ASP         HN        L-FRAG_1           O7571 
       891        234          A        ASP        OD1        L-FRAG_1           H7578 
       891        235          A        GLU        OE1        L-FRAG_1           H7579 
       891        235          A        GLU         HN        L-FRAG_1           O7571 
       892        234          A        ASP        OD1        L-FRAG_1           H7578 
       892        235          A        GLU        OE2        L-FRAG_1           H7579 
       892        235          A        GLU         HN        L-FRAG_1           O7571 
       893        234          A        ASP        OD1        L-FRAG_1           H7578 
       893        235          A        GLU        OE2        L-FRAG_1           H7579 
       893        235          A        GLU         HN        L-FRAG_1           O7571 
       894        234          A        ASP        OD1        L-FRAG_1           H7578 
       894        235          A        GLU        OE1        L-FRAG_1           H7579 
       894        235          A        GLU         HN        L-FRAG_1           O7571 
       895        234          A        ASP        OD1        L-FRAG_1           H7578 
       895        235          A        GLU        OE2        L-FRAG_1           H7579 
       895        235          A        GLU         HN        L-FRAG_1           O7571 
       896        234          A        ASP        OD1        L-FRAG_1           H7578 
       896        235          A        GLU        OE2        L-FRAG_1           H7579 
       896        235          A        GLU         HN        L-FRAG_1           O7571 
       897        234          A        ASP        OD1        L-FRAG_1           H7578 
       897        235          A        GLU        OE2        L-FRAG_1           H7579 
       897        235          A        GLU         HN        L-FRAG_1           O7571 
       898        234          A        ASP        OD1        L-FRAG_1           H7578 
       898        235          A        GLU        OE2        L-FRAG_1           H7579 
       898        235          A        GLU         HN        L-FRAG_1           O7571 
       899        234          A        ASP        OD1        L-FRAG_1           H7578 
       899        235          A        GLU        OE2        L-FRAG_1           H7579 
       899        235          A        GLU         HN        L-FRAG_1           O7571 
       900        234          A        ASP        OD1        L-FRAG_1           H7578 
       900        235          A        GLU        OE2        L-FRAG_1           H7579 
       901        234          A        ASP        OD1        L-FRAG_1           H7578 
       901        235          A        GLU        OE2        L-FRAG_1           H7579 
       901        234          A        ASP         HN        L-FRAG_1           O7571 
       901        235          A        GLU         HN        L-FRAG_1           O7571 
       902        234          A        ASP        OD1        L-FRAG_1           H7578 
       902        235          A        GLU        OE2        L-FRAG_1           H7579 
       903        234          A        ASP        OD1        L-FRAG_1           H7578 
       903        235          A        GLU        OE2        L-FRAG_1           H7579 
       903        228          A        ASN        OD1        L-FRAG_1           H7581 
       903        228          A        ASN        OD1        L-FRAG_0           H7582 
       903        235          A        GLU         HN        L-FRAG_1           O7571 
       904        234          A        ASP        OD1        L-FRAG_1           H7578 
       904        235          A        GLU        OE2        L-FRAG_1           H7579 
       904        235          A        GLU         HN        L-FRAG_1           O7571 
       905        234          A        ASP        OD1        L-FRAG_1           H7578 
       905        235          A        GLU        OE2        L-FRAG_1           H7579 
       905        228          A        ASN        OD1        L-FRAG_1           H7581 
       905        228          A        ASN        OD1        L-FRAG_0           H7582 
       906        234          A        ASP        OD1        L-FRAG_1           H7578 
       906        235          A        GLU        OE2        L-FRAG_1           H7579 
       906        227          A        ASP          O        L-FRAG_0           H7583 
       906        235          A        GLU         HN        L-FRAG_1           O7571 
       907        234          A        ASP        OD1        L-FRAG_1           H7578 
       907        235          A        GLU        OE2        L-FRAG_1           H7579 
       907        235          A        GLU         HN        L-FRAG_1           O7571 
       908        234          A        ASP        OD1        L-FRAG_1           H7578 
       908        235          A        GLU        OE2        L-FRAG_1           H7579 
       908        235          A        GLU         HN        L-FRAG_1           O7571 
       909        234          A        ASP        OD1        L-FRAG_1           H7578 
       909        235          A        GLU        OE2        L-FRAG_1           H7579 
       910        234          A        ASP        OD1        L-FRAG_1           H7578 
       910        235          A        GLU        OE2        L-FRAG_1           H7579 
       911        234          A        ASP        OD1        L-FRAG_1           H7578 
       911        235          A        GLU        OE2        L-FRAG_1           H7579 
       911        235          A        GLU         HN        L-FRAG_1           O7571 
       912        234          A        ASP        OD1        L-FRAG_1           H7578 
       912        235          A        GLU        OE2        L-FRAG_1           H7579 
       912        235          A        GLU         HN        L-FRAG_1           O7571 
       913        234          A        ASP        OD1        L-FRAG_1           H7578 
       913        235          A        GLU        OE2        L-FRAG_1           H7579 
       913        235          A        GLU         HN        L-FRAG_1           O7571 
       914        234          A        ASP        OD1        L-FRAG_1           H7578 
       914        235          A        GLU        OE2        L-FRAG_1           H7579 
       914        235          A        GLU         HN        L-FRAG_1           O7571 
       915        234          A        ASP        OD1        L-FRAG_1           H7578 
       915        235          A        GLU        OE2        L-FRAG_1           H7579 
       915        234          A        ASP         HN        L-FRAG_1           O7571 
       915        235          A        GLU         HN        L-FRAG_1           O7571 
       916        234          A        ASP        OD1        L-FRAG_1           H7578 
       916        235          A        GLU        OE2        L-FRAG_1           H7579 
       916        235          A        GLU         HN        L-FRAG_1           O7571 
       917        234          A        ASP        OD1        L-FRAG_1           H7578 
       917        235          A        GLU        OE2        L-FRAG_1           H7579 
       917        235          A        GLU         HN        L-FRAG_1           O7571 
       918        234          A        ASP        OD1        L-FRAG_1           H7578 
       918        235          A        GLU        OE2        L-FRAG_1           H7579 
       918        235          A        GLU         HN        L-FRAG_1           O7571 
       919        234          A        ASP        OD1        L-FRAG_1           H7578 
       919        235          A        GLU        OE2        L-FRAG_1           H7579 
       920        234          A        ASP        OD1        L-FRAG_1           H7578 
       920        235          A        GLU        OE2        L-FRAG_1           H7579 
       920        231          A        GLN        OE1        L-FRAG_1           H7580 
       920        234          A        ASP         HN        L-FRAG_1           O7571 
       921        234          A        ASP        OD1        L-FRAG_1           H7578 
       921        235          A        GLU        OE2        L-FRAG_1           H7579 
       922        234          A        ASP        OD1        L-FRAG_1           H7578 
       922        235          A        GLU        OE2        L-FRAG_1           H7579 
       922        231          A        GLN       1HE2        L-FRAG_1           O7574 
       923        234          A        ASP        OD1        L-FRAG_1           H7578 
       923        235          A        GLU        OE2        L-FRAG_1           H7579 
       923        235          A        GLU         HN        L-FRAG_1           O7571 
       924        234          A        ASP        OD1        L-FRAG_1           H7578 
       924        235          A        GLU        OE2        L-FRAG_1           H7579 
       925        234          A        ASP        OD1        L-FRAG_1           H7578 
       925        235          A        GLU        OE2        L-FRAG_1           H7579 
       926        234          A        ASP        OD1        L-FRAG_1           H7578 
       926        235          A        GLU        OE1        L-FRAG_1           H7579 
       926        235          A        GLU         HN        L-FRAG_1           O7571 
       927        234          A        ASP        OD1        L-FRAG_1           H7578 
       927        235          A        GLU         HN        L-FRAG_1           O7571 
       928        234          A        ASP        OD1        L-FRAG_1           H7578 
       928        227          A        ASP          O        L-FRAG_0           H7583 
       928        231          A        GLN       1HE2        L-FRAG_1           O7574 
       928        235          A        GLU         HN        L-FRAG_1           O7571 
       929        234          A        ASP        OD1        L-FRAG_1           H7578 
       929        231          A        GLN       1HE2        L-FRAG_1           O7574 
       929        235          A        GLU         HN        L-FRAG_1           O7571 
       930        234          A        ASP        OD1        L-FRAG_1           H7578 
       930        235          A        GLU        OE2        L-FRAG_1           H7579 
       930        235          A        GLU         HN        L-FRAG_1           O7571 
       931        234          A        ASP        OD1        L-FRAG_1           H7578 
       931        235          A        GLU        OE1        L-FRAG_1           H7579 
       931        231          A        GLN       1HE2        L-FRAG_1           O7574 
       931        235          A        GLU         HN        L-FRAG_1           O7571 
       932        234          A        ASP        OD1        L-FRAG_1           H7578 
       932        231          A        GLN        OE1        L-FRAG_1           H7580 
       932        235          A        GLU         HN        L-FRAG_1           O7571 
       933        234          A        ASP        OD1        L-FRAG_1           H7578 
       933        235          A        GLU        OE1        L-FRAG_1           H7579 
       933        231          A        GLN        OE1        L-FRAG_1           H7580 
       933        227          A        ASP          O        L-FRAG_0           H7583 
       933        231          A        GLN       1HE2        L-FRAG_1           O7575 
       934        234          A        ASP        OD1        L-FRAG_1           H7578 
       934        235          A        GLU        OE1        L-FRAG_1           H7579 
       934        231          A        GLN       1HE2        L-FRAG_1           O7574 
       934        235          A        GLU         HN        L-FRAG_1           O7571 
       935        234          A        ASP        OD1        L-FRAG_1           H7578 
       935        235          A        GLU        OE1        L-FRAG_1           H7579 
       935        227          A        ASP          O        L-FRAG_0           H7583 
       935        235          A        GLU         HN        L-FRAG_1           O7571 
       936        234          A        ASP        OD1        L-FRAG_1           H7578 
       936        235          A        GLU        OE1        L-FRAG_1           H7579 
       937        234          A        ASP        OD1        L-FRAG_1           H7578 
       937        231          A        GLN        OE1        L-FRAG_1           H7580 
       937        235          A        GLU         HN        L-FRAG_1           O7571 
       938        234          A        ASP        OD1        L-FRAG_1           H7578 
       938        235          A        GLU         HN        L-FRAG_1           O7571 
       939        234          A        ASP        OD1        L-FRAG_1           H7578 
       939        231          A        GLN        OE1        L-FRAG_1           H7580 
       939        235          A        GLU         HN        L-FRAG_1           O7571 
       940        234          A        ASP        OD1        L-FRAG_1           H7578 
       941        234          A        ASP        OD1        L-FRAG_1           H7578 
       942        234          A        ASP        OD1        L-FRAG_1           H7578 
       942        235          A        GLU        OE2        L-FRAG_1           H7579 
       942        231          A        GLN       1HE2        L-FRAG_1           O7574 
       943        234          A        ASP        OD1        L-FRAG_1           H7578 
       943        235          A        GLU        OE2        L-FRAG_1           H7579 
       943        235          A        GLU         HN        L-FRAG_1           O7571 
       944        234          A        ASP        OD1        L-FRAG_1           H7578 
       944        235          A        GLU        OE2        L-FRAG_1           H7579 
       944        235          A        GLU         HN        L-FRAG_1           O7571 
       945        234          A        ASP        OD1        L-FRAG_1           H7578 
       945        235          A        GLU        OE2        L-FRAG_1           H7579 
       945        231          A        GLN        OE1        L-FRAG_1           H7580 
       945        234          A        ASP         HN        L-FRAG_1           O7571 
       945        235          A        GLU         HN        L-FRAG_1           O7571 
       946        234          A        ASP        OD1        L-FRAG_1           H7578 
       946        235          A        GLU        OE2        L-FRAG_1           H7579 
       946        235          A        GLU         HN        L-FRAG_1           O7571 
       947        234          A        ASP        OD1        L-FRAG_1           H7578 
       947        235          A        GLU        OE2        L-FRAG_1           H7579 
       947        231          A        GLN       1HE2        L-FRAG_1           O7574 
       947        235          A        GLU         HN        L-FRAG_1           O7571 
       948        234          A        ASP        OD1        L-FRAG_1           H7578 
       948        235          A        GLU        OE2        L-FRAG_1           H7579 
       948        227          A        ASP          O        L-FRAG_0           H7583 
       948        235          A        GLU         HN        L-FRAG_1           O7571 
       949        234          A        ASP        OD1        L-FRAG_1           H7578 
       949        235          A        GLU        OE2        L-FRAG_1           H7579 
       949        235          A        GLU         HN        L-FRAG_1           O7571 
       950        234          A        ASP        OD1        L-FRAG_1           H7578 
       950        235          A        GLU        OE2        L-FRAG_1           H7579 
       950        227          A        ASP          O        L-FRAG_0           H7583 
       950        235          A        GLU         HN        L-FRAG_1           O7571 
       951        234          A        ASP        OD1        L-FRAG_1           H7578 
       951        235          A        GLU        OE2        L-FRAG_1           H7579 
       951        231          A        GLN        OE1        L-FRAG_1           H7580 
       951        227          A        ASP          O        L-FRAG_0           H7583 
       951        235          A        GLU         HN        L-FRAG_1           O7571 
       952        234          A        ASP        OD1        L-FRAG_1           H7578 
       952        235          A        GLU        OE2        L-FRAG_1           H7579 
       953        234          A        ASP        OD1        L-FRAG_1           H7578 
       953        235          A        GLU        OE2        L-FRAG_1           H7579 
       954        234          A        ASP        OD1        L-FRAG_1           H7578 
       954        235          A        GLU        OE1        L-FRAG_1           H7579 
       955        234          A        ASP        OD1        L-FRAG_1           H7578 
       955        235          A        GLU        OE2        L-FRAG_1           H7579 
       955        235          A        GLU         HN        L-FRAG_1           O7571 
       956        234          A        ASP        OD1        L-FRAG_1           H7578 
       956        235          A        GLU        OE1        L-FRAG_1           H7579 
       956        228          A        ASN       1HD2        L-FRAG_1           O7575 
       956        234          A        ASP         HN        L-FRAG_1           O7571 
       957        234          A        ASP        OD1        L-FRAG_1           H7578 
       957        235          A        GLU        OE1        L-FRAG_1           H7579 
       957        227          A        ASP        OD2        L-FRAG_0           H7583 
       958        234          A        ASP        OD1        L-FRAG_1           H7578 
       958        235          A        GLU        OE1        L-FRAG_1           H7579 
       959        234          A        ASP        OD1        L-FRAG_1           H7578 
       959        235          A        GLU        OE1        L-FRAG_1           H7579 
       960        234          A        ASP        OD1        L-FRAG_1           H7578 
       960        235          A        GLU        OE1        L-FRAG_1           H7579 
       961        234          A        ASP        OD1        L-FRAG_1           H7578 
       961        235          A        GLU        OE2        L-FRAG_1           H7579 
       961        424          A        ASP        OD2        L-FRAG_0           H7583 
       961        235          A        GLU         HN        L-FRAG_1           O7571 
       962        234          A        ASP        OD1        L-FRAG_1           H7578 
       962        235          A        GLU        OE2        L-FRAG_1           H7579 
       962        424          A        ASP        OD2        L-FRAG_0           H7583 
       962        235          A        GLU         HN        L-FRAG_1           O7571 
       963        234          A        ASP        OD1        L-FRAG_1           H7578 
       963        235          A        GLU        OE2        L-FRAG_1           H7579 
       963        424          A        ASP        OD2        L-FRAG_0           H7583 
       963        231          A        GLN       1HE2        L-FRAG_1           O7574 
       963        235          A        GLU         HN        L-FRAG_1           O7571 
       964        234          A        ASP        OD1        L-FRAG_1           H7578 
       965        234          A        ASP        OD1        L-FRAG_1           H7578 
       965        424          A        ASP          O        L-FRAG_0           H7582 
       965        424          A        ASP        OD1        L-FRAG_0           H7583 
       966        234          A        ASP        OD1        L-FRAG_1           H7578 
       966        424          A        ASP        OD1        L-FRAG_0           H7582 
       966        424          A        ASP        OD1        L-FRAG_0           H7583 
       966        235          A        GLU         HN        L-FRAG_1           O7571 
       967        234          A        ASP        OD1        L-FRAG_1           H7578 
       967        424          A        ASP        OD1        L-FRAG_0           H7582 
       967        424          A        ASP        OD1        L-FRAG_0           H7583 
       968        234          A        ASP        OD1        L-FRAG_1           H7578 
       968        424          A        ASP        OD1        L-FRAG_0           H7582 
       968        424          A        ASP        OD1        L-FRAG_0           H7583 
       968        427          A        HIS        HE2        L-FRAG_3           O7569 
       969        234          A        ASP        OD1        L-FRAG_1           H7578 
       969        424          A        ASP        OD1        L-FRAG_0           H7582 
       969        424          A        ASP        OD1        L-FRAG_0           H7583 
       969         99          A        TYR         HH        L-FRAG_0           O7577 
       969         99          A        TYR         HH        L-FRAG_0           O7568 
       970        234          A        ASP        OD1        L-FRAG_1           H7578 
       970        235          A        GLU        OE2        L-FRAG_1           H7579 
       970        424          A        ASP        OD1        L-FRAG_0           H7582 
       970        424          A        ASP        OD1        L-FRAG_0           H7583 
       970        234          A        ASP         HN        L-FRAG_1           O7571 
       970        235          A        GLU         HN        L-FRAG_1           O7571 
       971        234          A        ASP        OD1        L-FRAG_1           H7578 
       971        424          A        ASP          O        L-FRAG_0           H7582 
       971        424          A        ASP        OD1        L-FRAG_0           H7583 
       971         86          A        GLN       1HE2        L-FRAG_0           O7568 
       971        234          A        ASP         HN        L-FRAG_1           O7571 
       972        234          A        ASP        OD1        L-FRAG_1           H7578 
       972        232          A        TRP          O        L-FRAG_1           H7579 
       972        424          A        ASP        OD1        L-FRAG_0           H7582 
       972        424          A        ASP        OD1        L-FRAG_0           H7583 
       973        234          A        ASP        OD1        L-FRAG_1           H7578 
       973        424          A        ASP        OD1        L-FRAG_0           H7582 
       973        424          A        ASP        OD1        L-FRAG_0           H7583 
       974        234          A        ASP        OD1        L-FRAG_1           H7578 
       974        424          A        ASP        OD1        L-FRAG_0           H7582 
       974        424          A        ASP        OD1        L-FRAG_0           H7583 
       974        231          A        GLN       1HE2        L-FRAG_1           O7574 
       974        231          A        GLN       1HE2        L-FRAG_1           O7573 
       975        234          A        ASP        OD1        L-FRAG_1           H7578 
       975        235          A        GLU        OE2        L-FRAG_1           H7579 
       975        424          A        ASP        OD1        L-FRAG_0           H7582 
       975        424          A        ASP        OD1        L-FRAG_0           H7583 
       975         99          A        TYR         HH        L-FRAG_0           O7577 
       975         99          A        TYR         HH        L-FRAG_0           O7568 
       976        234          A        ASP        OD1        L-FRAG_1           H7578 
       976        424          A        ASP        OD1        L-FRAG_0           H7582 
       976        424          A        ASP        OD1        L-FRAG_0           H7583 
       976        235          A        GLU         HN        L-FRAG_1           O7571 
       977        234          A        ASP        OD1        L-FRAG_1           H7578 
       977        424          A        ASP        OD1        L-FRAG_0           H7582 
       977        424          A        ASP        OD1        L-FRAG_0           H7583 
       977         99          A        TYR         HH        L-FRAG_0           O7577 
       977         99          A        TYR         HH        L-FRAG_0           O7568 
       978        234          A        ASP        OD1        L-FRAG_1           H7578 
       978        235          A        GLU        OE1        L-FRAG_1           H7579 
       978        424          A        ASP        OD1        L-FRAG_0           H7582 
       978        424          A        ASP        OD1        L-FRAG_0           H7583 
       978        231          A        GLN       1HE2        L-FRAG_1           O7573 
       978        234          A        ASP         HN        L-FRAG_1           O7571 
       979        234          A        ASP        OD1        L-FRAG_1           H7578 
       979        424          A        ASP        OD1        L-FRAG_0           H7582 
       979        424          A        ASP        OD1        L-FRAG_0           H7583 
       979         99          A        TYR         HH        L-FRAG_0           O7577 
       979         99          A        TYR         HH        L-FRAG_0           O7568 
       979        231          A        GLN       1HE2        L-FRAG_1           O7574 
       979        234          A        ASP         HN        L-FRAG_1           O7571 
       979        235          A        GLU         HN        L-FRAG_1           O7571 
       980        234          A        ASP        OD1        L-FRAG_1           H7578 
       980        424          A        ASP        OD1        L-FRAG_0           H7582 
       980        424          A        ASP        OD1        L-FRAG_0           H7583 
       980        234          A        ASP         HN        L-FRAG_1           O7571 
       981        234          A        ASP        OD1        L-FRAG_1           H7578 
       981        235          A        GLU        OE1        L-FRAG_1           H7579 
       981        424          A        ASP        OD1        L-FRAG_0           H7582 
       981        424          A        ASP        OD1        L-FRAG_0           H7583 
       981         99          A        TYR         HH        L-FRAG_0           O7577 
       981        234          A        ASP         HN        L-FRAG_1           O7571 
       982        234          A        ASP        OD1        L-FRAG_1           H7578 
       982        235          A        GLU        OE2        L-FRAG_1           H7579 
       982        231          A        GLN        OE1        L-FRAG_1           H7580 
       982        424          A        ASP        OD1        L-FRAG_0           H7582 
       982        424          A        ASP        OD1        L-FRAG_0           H7583 
       982         99          A        TYR         HH        L-FRAG_0           O7577 
       982         99          A        TYR         HH        L-FRAG_0           O7568 
       983        234          A        ASP        OD1        L-FRAG_1           H7578 
       983        235          A        GLU        OE2        L-FRAG_1           H7579 
       983        424          A        ASP        OD1        L-FRAG_0           H7582 
       983        424          A        ASP        OD1        L-FRAG_0           H7583 
       983         99          A        TYR         HH        L-FRAG_0           O7577 
       983         99          A        TYR         HH        L-FRAG_0           O7568 
       984        234          A        ASP        OD1        L-FRAG_1           H7578 
       984        235          A        GLU        OE1        L-FRAG_1           H7579 
       984        424          A        ASP        OD1        L-FRAG_0           H7582 
       984        424          A        ASP        OD1        L-FRAG_0           H7583 
       984         86          A        GLN       1HE2        L-FRAG_0           O7568 
       984         99          A        TYR         HH        L-FRAG_0           O7568 
       985        234          A        ASP        OD1        L-FRAG_1           H7578 
       985        424          A        ASP        OD1        L-FRAG_0           H7582 
       985        424          A        ASP          O        L-FRAG_0           H7582 
       985        424          A        ASP        OD1        L-FRAG_0           H7583 
       985         86          A        GLN       1HE2        L-FRAG_0           O7568 
       985         99          A        TYR         HH        L-FRAG_0           O7577 
       986        234          A        ASP        OD1        L-FRAG_1           H7578 
       986        235          A        GLU        OE1        L-FRAG_1           H7579 
       986        424          A        ASP        OD1        L-FRAG_0           H7582 
       986        424          A        ASP        OD1        L-FRAG_0           H7583 
       986         86          A        GLN       1HE2        L-FRAG_0           O7568 
       986         99          A        TYR         HH        L-FRAG_0           O7577 
       986         99          A        TYR         HH        L-FRAG_0           O7568 
       987        234          A        ASP        OD1        L-FRAG_1           H7578 
       987        235          A        GLU        OE1        L-FRAG_1           H7579 
       987        424          A        ASP        OD1        L-FRAG_0           H7582 
       987        424          A        ASP        OD1        L-FRAG_0           H7583 
       987         86          A        GLN       1HE2        L-FRAG_0           O7568 
       987         99          A        TYR         HH        L-FRAG_0           O7577 
       987        234          A        ASP         HN        L-FRAG_1           O7571 
       988        234          A        ASP        OD1        L-FRAG_1           H7578 
       988        424          A        ASP        OD1        L-FRAG_0           H7582 
       988        424          A        ASP        OD1        L-FRAG_0           H7583 
       988         86          A        GLN       1HE2        L-FRAG_0           O7568 
       988         99          A        TYR         HH        L-FRAG_0           O7577 
       988         99          A        TYR         HH        L-FRAG_0           O7568 
       989        234          A        ASP        OD1        L-FRAG_1           H7578 
       989        424          A        ASP        OD1        L-FRAG_0           H7582 
       989        424          A        ASP        OD1        L-FRAG_0           H7583 
       989         86          A        GLN       1HE2        L-FRAG_0           O7568 
       990        234          A        ASP        OD1        L-FRAG_1           H7578 
       990        424          A        ASP        OD1        L-FRAG_0           H7582 
       990        424          A        ASP        OD1        L-FRAG_0           H7583 
       990         99          A        TYR         HH        L-FRAG_0           O7568 
       991        234          A        ASP        OD1        L-FRAG_1           H7578 
       991        424          A        ASP        OD1        L-FRAG_0           H7582 
       991        424          A        ASP        OD1        L-FRAG_0           H7583 
       991         86          A        GLN       1HE2        L-FRAG_0           O7568 
       991         99          A        TYR         HH        L-FRAG_0           O7577 
       991        235          A        GLU         HN        L-FRAG_1           O7571 
       992        234          A        ASP        OD1        L-FRAG_1           H7578 
       992        424          A        ASP        OD1        L-FRAG_0           H7582 
       992        424          A        ASP        OD1        L-FRAG_0           H7583 
       992         99          A        TYR         HH        L-FRAG_0           O7568 
       992        235          A        GLU         HN        L-FRAG_1           O7571 
       993        234          A        ASP        OD1        L-FRAG_1           H7578 
       993        424          A        ASP        OD1        L-FRAG_0           H7582 
       993        424          A        ASP        OD1        L-FRAG_0           H7583 
       993         99          A        TYR         HH        L-FRAG_0           O7577 
       993         99          A        TYR         HH        L-FRAG_0           O7568 
       993        235          A        GLU         HN        L-FRAG_1           O7571 
       994        234          A        ASP        OD1        L-FRAG_1           H7578 
       994        424          A        ASP        OD1        L-FRAG_0           H7582 
       994        424          A        ASP        OD1        L-FRAG_0           H7583 
       994         86          A        GLN       1HE2        L-FRAG_0           O7568 
       995        234          A        ASP        OD1        L-FRAG_1           H7578 
       995        424          A        ASP        OD1        L-FRAG_0           H7582 
       995        424          A        ASP        OD1        L-FRAG_0           H7583 
       995         86          A        GLN       1HE2        L-FRAG_0           O7568 
       996        234          A        ASP        OD1        L-FRAG_1           H7578 
       996        424          A        ASP        OD1        L-FRAG_0           H7582 
       996        424          A        ASP        OD1        L-FRAG_0           H7583 
       996         86          A        GLN       1HE2        L-FRAG_0           O7568 
       997        234          A        ASP        OD1        L-FRAG_1           H7578 
       997        424          A        ASP        OD1        L-FRAG_0           H7582 
       997        424          A        ASP        OD1        L-FRAG_0           H7583 
       997         86          A        GLN       1HE2        L-FRAG_0           O7568 
       998        234          A        ASP        OD1        L-FRAG_1           H7578 
       998        424          A        ASP        OD1        L-FRAG_0           H7582 
       998        424          A        ASP        OD1        L-FRAG_0           H7583 
       998         86          A        GLN       1HE2        L-FRAG_0           O7568 
       999        234          A        ASP        OD1        L-FRAG_1           H7578 
       999        232          A        TRP          O        L-FRAG_1           H7579 
       999        424          A        ASP        OD1        L-FRAG_0           H7582 
       999        424          A        ASP        OD1        L-FRAG_0           H7583 
       999         86          A        GLN       1HE2        L-FRAG_0           O7568 
      1000        234          A        ASP        OD1        L-FRAG_1           H7578 
      1000        424          A        ASP        OD1        L-FRAG_0           H7582 
      1000        424          A        ASP        OD1        L-FRAG_0           H7583 
      1000         86          A        GLN       1HE2        L-FRAG_0           O7568 
