# Supplementary material for: Computational discovery of natural inhibitors targeting enterovirus D68 3C protease using molecular docking pharmacokinetics and dynamics simulations
Source: Sci Rep. 2025 Mar 31;15:11015. doi: 10.1038/s41598-025-95163-y (PMC11958634; doi:10.1038/s41598-025-95163-y)
Supplement: Supplementary file 1 — Supplementary Information 1. [file 41598_2025_95163_MOESM1_ESM.zip › MDS-100-results/MDS-100-results/data2/raw-data/PL-Contacts_Hydrophobic.dat]

  # Frame#   Residue#      Chain    ResName  LigandFragment 
         0        479          A        PHE        L-FRAG_0 
         0        238          A        LEU        L-FRAG_2 
         1        479          A        PHE        L-FRAG_0 
         3        479          A        PHE        L-FRAG_0 
         4        479          A        PHE        L-FRAG_0 
         5        479          A        PHE        L-FRAG_0 
         6        479          A        PHE        L-FRAG_0 
         7        479          A        PHE        L-FRAG_0 
         7        238          A        LEU        L-FRAG_2 
         7        479          A        PHE        L-FRAG_2 
         8        479          A        PHE        L-FRAG_0 
        10        479          A        PHE        L-FRAG_0 
        11        479          A        PHE        L-FRAG_0 
        11        232          A        TRP        L-FRAG_1 
        12        479          A        PHE        L-FRAG_0 
        12        479          A        PHE        L-FRAG_2 
        13        479          A        PHE        L-FRAG_0 
        13        232          A        TRP        L-FRAG_1 
        14        479          A        PHE        L-FRAG_0 
        14        480          A        PRO        L-FRAG_2 
        15        479          A        PHE        L-FRAG_0 
        15        480          A        PRO        L-FRAG_2 
        16        238          A        LEU        L-FRAG_0 
        16        480          A        PRO        L-FRAG_2 
        17        479          A        PHE        L-FRAG_0 
        18        479          A        PHE        L-FRAG_0 
        18        238          A        LEU        L-FRAG_2 
        18        480          A        PRO        L-FRAG_2 
        19        479          A        PHE        L-FRAG_0 
        20        479          A        PHE        L-FRAG_0 
        20        480          A        PRO        L-FRAG_2 
        21        479          A        PHE        L-FRAG_0 
        22        479          A        PHE        L-FRAG_0 
        22        232          A        TRP        L-FRAG_1 
        22        480          A        PRO        L-FRAG_2 
        23        479          A        PHE        L-FRAG_0 
        24        479          A        PHE        L-FRAG_0 
        24        480          A        PRO        L-FRAG_2 
        25        479          A        PHE        L-FRAG_0 
        25        480          A        PRO        L-FRAG_2 
        26        479          A        PHE        L-FRAG_0 
        27        479          A        PHE        L-FRAG_0 
        28        479          A        PHE        L-FRAG_0 
        28        238          A        LEU        L-FRAG_2 
        30        479          A        PHE        L-FRAG_0 
        30         97          A        VAL        L-FRAG_2 
        30        479          A        PHE        L-FRAG_2 
        30        480          A        PRO        L-FRAG_2 
        31        479          A        PHE        L-FRAG_0 
        31        238          A        LEU        L-FRAG_2 
        32        479          A        PHE        L-FRAG_0 
        32        238          A        LEU        L-FRAG_2 
        33        479          A        PHE        L-FRAG_0 
        33        232          A        TRP        L-FRAG_1 
        35        479          A        PHE        L-FRAG_0 
        35        238          A        LEU        L-FRAG_2 
        36        480          A        PRO        L-FRAG_2 
        37        479          A        PHE        L-FRAG_0 
        37        238          A        LEU        L-FRAG_2 
        37        480          A        PRO        L-FRAG_2 
        38        479          A        PHE        L-FRAG_0 
        38        479          A        PHE        L-FRAG_2 
        38        480          A        PRO        L-FRAG_2 
        40        479          A        PHE        L-FRAG_0 
        41        480          A        PRO        L-FRAG_2 
        42        480          A        PRO        L-FRAG_2 
        43        238          A        LEU        L-FRAG_2 
        44        479          A        PHE        L-FRAG_0 
        45        232          A        TRP        L-FRAG_1 
        46        479          A        PHE        L-FRAG_0 
        46        480          A        PRO        L-FRAG_2 
        47        479          A        PHE        L-FRAG_0 
        48        479          A        PHE        L-FRAG_0 
        48        479          A        PHE        L-FRAG_2 
        49        479          A        PHE        L-FRAG_0 
        49        480          A        PRO        L-FRAG_2 
        50        232          A        TRP        L-FRAG_1 
        51        479          A        PHE        L-FRAG_0 
        51        480          A        PRO        L-FRAG_2 
        52        479          A        PHE        L-FRAG_0 
        52        480          A        PRO        L-FRAG_2 
        53        480          A        PRO        L-FRAG_2 
        54        479          A        PHE        L-FRAG_0 
        54        238          A        LEU        L-FRAG_2 
        55        479          A        PHE        L-FRAG_2 
        55        480          A        PRO        L-FRAG_2 
        56        479          A        PHE        L-FRAG_0 
        58        479          A        PHE        L-FRAG_2 
        59         98          A        ILE        L-FRAG_0 
        59        479          A        PHE        L-FRAG_2 
        60        238          A        LEU        L-FRAG_2 
        61         98          A        ILE        L-FRAG_0 
        61        480          A        PRO        L-FRAG_2 
        63         98          A        ILE        L-FRAG_0 
        63        232          A        TRP        L-FRAG_1 
        63        479          A        PHE        L-FRAG_2 
        64         98          A        ILE        L-FRAG_0 
        64        238          A        LEU        L-FRAG_2 
        66        479          A        PHE        L-FRAG_0 
        66        480          A        PRO        L-FRAG_2 
        68        479          A        PHE        L-FRAG_0 
        68        238          A        LEU        L-FRAG_2 
        70        479          A        PHE        L-FRAG_0 
        71        479          A        PHE        L-FRAG_0 
        73        480          A        PRO        L-FRAG_2 
        75        232          A        TRP        L-FRAG_1 
        75        238          A        LEU        L-FRAG_2 
        75        480          A        PRO        L-FRAG_2 
        76        479          A        PHE        L-FRAG_0 
        76        238          A        LEU        L-FRAG_2 
        77        479          A        PHE        L-FRAG_0 
        77        232          A        TRP        L-FRAG_1 
        77        480          A        PRO        L-FRAG_2 
        78        480          A        PRO        L-FRAG_2 
        79        479          A        PHE        L-FRAG_0 
        79        238          A        LEU        L-FRAG_2 
        80        479          A        PHE        L-FRAG_0 
        80        238          A        LEU        L-FRAG_2 
        81        479          A        PHE        L-FRAG_0 
        82        238          A        LEU        L-FRAG_2 
        83        238          A        LEU        L-FRAG_0 
        84        479          A        PHE        L-FRAG_0 
        84        480          A        PRO        L-FRAG_2 
        86        479          A        PHE        L-FRAG_0 
        86        480          A        PRO        L-FRAG_2 
        87        479          A        PHE        L-FRAG_2 
        88        479          A        PHE        L-FRAG_0 
        89        479          A        PHE        L-FRAG_0 
        89        232          A        TRP        L-FRAG_1 
        89        479          A        PHE        L-FRAG_2 
        89        480          A        PRO        L-FRAG_2 
        90         98          A        ILE        L-FRAG_0 
        90        238          A        LEU        L-FRAG_0 
        90        480          A        PRO        L-FRAG_2 
        91         97          A        VAL        L-FRAG_2 
        91        238          A        LEU        L-FRAG_2 
        91        480          A        PRO        L-FRAG_2 
        92        480          A        PRO        L-FRAG_2 
        94         97          A        VAL        L-FRAG_0 
        94        479          A        PHE        L-FRAG_0 
        95        479          A        PHE        L-FRAG_0 
        95        480          A        PRO        L-FRAG_2 
        96         98          A        ILE        L-FRAG_0 
        96        479          A        PHE        L-FRAG_0 
        97        480          A        PRO        L-FRAG_2 
        98        479          A        PHE        L-FRAG_0 
        98        232          A        TRP        L-FRAG_1 
        99        238          A        LEU        L-FRAG_0 
        99        479          A        PHE        L-FRAG_0 
        99        480          A        PRO        L-FRAG_2 
       101         97          A        VAL        L-FRAG_0 
       101        479          A        PHE        L-FRAG_0 
       102        238          A        LEU        L-FRAG_0 
       102        479          A        PHE        L-FRAG_0 
       102        479          A        PHE        L-FRAG_2 
       102        480          A        PRO        L-FRAG_2 
       104         97          A        VAL        L-FRAG_0 
       104        479          A        PHE        L-FRAG_0 
       104        479          A        PHE        L-FRAG_2 
       104        480          A        PRO        L-FRAG_2 
       105        479          A        PHE        L-FRAG_0 
       105        480          A        PRO        L-FRAG_2 
       106        238          A        LEU        L-FRAG_0 
       106        480          A        PRO        L-FRAG_2 
       107        238          A        LEU        L-FRAG_2 
       108        480          A        PRO        L-FRAG_2 
       109         97          A        VAL        L-FRAG_0 
       110        238          A        LEU        L-FRAG_0 
       110        479          A        PHE        L-FRAG_0 
       110        480          A        PRO        L-FRAG_2 
       111        479          A        PHE        L-FRAG_0 
       111        480          A        PRO        L-FRAG_2 
       112         97          A        VAL        L-FRAG_0 
       112        479          A        PHE        L-FRAG_0 
       112        480          A        PRO        L-FRAG_2 
       114        479          A        PHE        L-FRAG_2 
       114        480          A        PRO        L-FRAG_2 
       115        479          A        PHE        L-FRAG_0 
       115        480          A        PRO        L-FRAG_2 
       118        479          A        PHE        L-FRAG_0 
       118         97          A        VAL        L-FRAG_2 
       119        479          A        PHE        L-FRAG_2 
       119        480          A        PRO        L-FRAG_2 
       120        479          A        PHE        L-FRAG_0 
       120        480          A        PRO        L-FRAG_2 
       121        479          A        PHE        L-FRAG_0 
       121        480          A        PRO        L-FRAG_2 
       122         97          A        VAL        L-FRAG_0 
       122        479          A        PHE        L-FRAG_0 
       122        480          A        PRO        L-FRAG_2 
       123        480          A        PRO        L-FRAG_2 
       124        479          A        PHE        L-FRAG_2 
       124        480          A        PRO        L-FRAG_2 
       125        479          A        PHE        L-FRAG_0 
       126         97          A        VAL        L-FRAG_0 
       127        480          A        PRO        L-FRAG_2 
       128         97          A        VAL        L-FRAG_0 
       128        479          A        PHE        L-FRAG_0 
       128        480          A        PRO        L-FRAG_2 
       129        479          A        PHE        L-FRAG_0 
       129        238          A        LEU        L-FRAG_2 
       129        480          A        PRO        L-FRAG_2 
       130        479          A        PHE        L-FRAG_0 
       130        480          A        PRO        L-FRAG_2 
       131         97          A        VAL        L-FRAG_0 
       131        479          A        PHE        L-FRAG_0 
       132        479          A        PHE        L-FRAG_0 
       132        480          A        PRO        L-FRAG_2 
       133         97          A        VAL        L-FRAG_0 
       133        479          A        PHE        L-FRAG_2 
       134        479          A        PHE        L-FRAG_0 
       134        480          A        PRO        L-FRAG_2 
       135        479          A        PHE        L-FRAG_0 
       136        479          A        PHE        L-FRAG_0 
       136        480          A        PRO        L-FRAG_2 
       137        479          A        PHE        L-FRAG_0 
       137        480          A        PRO        L-FRAG_2 
       138        479          A        PHE        L-FRAG_2 
       139        479          A        PHE        L-FRAG_0 
       140        479          A        PHE        L-FRAG_0 
       141         97          A        VAL        L-FRAG_0 
       141        479          A        PHE        L-FRAG_2 
       141        480          A        PRO        L-FRAG_2 
       142        479          A        PHE        L-FRAG_0 
       142        480          A        PRO        L-FRAG_2 
       143         97          A        VAL        L-FRAG_0 
       143        238          A        LEU        L-FRAG_0 
       143        480          A        PRO        L-FRAG_2 
       144        479          A        PHE        L-FRAG_0 
       144        480          A        PRO        L-FRAG_2 
       145         97          A        VAL        L-FRAG_0 
       145        479          A        PHE        L-FRAG_0 
       145        480          A        PRO        L-FRAG_2 
       146        479          A        PHE        L-FRAG_0 
       146        232          A        TRP        L-FRAG_1 
       146        238          A        LEU        L-FRAG_2 
       146        479          A        PHE        L-FRAG_2 
       146        480          A        PRO        L-FRAG_2 
       147        238          A        LEU        L-FRAG_2 
       147        480          A        PRO        L-FRAG_2 
       148        232          A        TRP        L-FRAG_1 
       149        238          A        LEU        L-FRAG_2 
       149        480          A        PRO        L-FRAG_2 
       150         97          A        VAL        L-FRAG_0 
       150        479          A        PHE        L-FRAG_0 
       150         97          A        VAL        L-FRAG_2 
       151        480          A        PRO        L-FRAG_2 
       152         97          A        VAL        L-FRAG_0 
       152         97          A        VAL        L-FRAG_2 
       152        238          A        LEU        L-FRAG_2 
       152        480          A        PRO        L-FRAG_2 
       153         97          A        VAL        L-FRAG_0 
       153         97          A        VAL        L-FRAG_2 
       153        480          A        PRO        L-FRAG_2 
       154        232          A        TRP        L-FRAG_1 
       155        479          A        PHE        L-FRAG_2 
       156        479          A        PHE        L-FRAG_0 
       156         97          A        VAL        L-FRAG_2 
       156        480          A        PRO        L-FRAG_2 
       157        238          A        LEU        L-FRAG_2 
       157        480          A        PRO        L-FRAG_2 
       158        479          A        PHE        L-FRAG_0 
       159        479          A        PHE        L-FRAG_0 
       159        480          A        PRO        L-FRAG_2 
       160        479          A        PHE        L-FRAG_0 
       160        480          A        PRO        L-FRAG_2 
       161        479          A        PHE        L-FRAG_0 
       161        480          A        PRO        L-FRAG_2 
       162        479          A        PHE        L-FRAG_0 
       162         97          A        VAL        L-FRAG_2 
       162        238          A        LEU        L-FRAG_2 
       163        479          A        PHE        L-FRAG_0 
       163        238          A        LEU        L-FRAG_2 
       165        238          A        LEU        L-FRAG_2 
       166        479          A        PHE        L-FRAG_0 
       166        238          A        LEU        L-FRAG_2 
       167        480          A        PRO        L-FRAG_2 
       168        479          A        PHE        L-FRAG_0 
       168        238          A        LEU        L-FRAG_2 
       170         98          A        ILE        L-FRAG_0 
       172         98          A        ILE        L-FRAG_0 
       175        479          A        PHE        L-FRAG_0 
       175        238          A        LEU        L-FRAG_2 
       176         97          A        VAL        L-FRAG_2 
       177         98          A        ILE        L-FRAG_0 
       177        480          A        PRO        L-FRAG_2 
       178        232          A        TRP        L-FRAG_1 
       178         97          A        VAL        L-FRAG_2 
       179         97          A        VAL        L-FRAG_2 
       180         97          A        VAL        L-FRAG_2 
       181        479          A        PHE        L-FRAG_0 
       182        232          A        TRP        L-FRAG_1 
       182        238          A        LEU        L-FRAG_2 
       183         97          A        VAL        L-FRAG_2 
       183        238          A        LEU        L-FRAG_2 
       184        232          A        TRP        L-FRAG_1 
       184        238          A        LEU        L-FRAG_2 
       185         97          A        VAL        L-FRAG_2 
       185        238          A        LEU        L-FRAG_2 
       186        238          A        LEU        L-FRAG_2 
       188        238          A        LEU        L-FRAG_2 
       189         97          A        VAL        L-FRAG_0 
       189        479          A        PHE        L-FRAG_0 
       189        232          A        TRP        L-FRAG_1 
       190        232          A        TRP        L-FRAG_1 
       190        479          A        PHE        L-FRAG_2 
       192        238          A        LEU        L-FRAG_2 
       193        480          A        PRO        L-FRAG_2 
       194        479          A        PHE        L-FRAG_0 
       194        480          A        PRO        L-FRAG_2 
       195        480          A        PRO        L-FRAG_2 
       198        479          A        PHE        L-FRAG_0 
       198        479          A        PHE        L-FRAG_2 
       199        238          A        LEU        L-FRAG_2 
       199        479          A        PHE        L-FRAG_2 
       201        232          A        TRP        L-FRAG_1 
       201        479          A        PHE        L-FRAG_2 
       203        479          A        PHE        L-FRAG_0 
       203         97          A        VAL        L-FRAG_2 
       203        479          A        PHE        L-FRAG_2 
       205        479          A        PHE        L-FRAG_0 
       206        479          A        PHE        L-FRAG_0 
       207        479          A        PHE        L-FRAG_0 
       207        479          A        PHE        L-FRAG_2 
       208        479          A        PHE        L-FRAG_0 
       208        480          A        PRO        L-FRAG_2 
       209        479          A        PHE        L-FRAG_0 
       210        479          A        PHE        L-FRAG_0 
       212        479          A        PHE        L-FRAG_0 
       212        479          A        PHE        L-FRAG_2 
       216         97          A        VAL        L-FRAG_2 
       217        479          A        PHE        L-FRAG_0 
       218         97          A        VAL        L-FRAG_0 
       220         98          A        ILE        L-FRAG_0 
       220        479          A        PHE        L-FRAG_2 
       223         98          A        ILE        L-FRAG_0 
       223        238          A        LEU        L-FRAG_2 
       224        479          A        PHE        L-FRAG_2 
       225         98          A        ILE        L-FRAG_0 
       228        479          A        PHE        L-FRAG_2 
       229        479          A        PHE        L-FRAG_2 
       230        479          A        PHE        L-FRAG_2 
       231         98          A        ILE        L-FRAG_0 
       231        238          A        LEU        L-FRAG_2 
       231        479          A        PHE        L-FRAG_2 
       232        479          A        PHE        L-FRAG_0 
       232        479          A        PHE        L-FRAG_2 
       235        479          A        PHE        L-FRAG_0 
       235        238          A        LEU        L-FRAG_2 
       235        479          A        PHE        L-FRAG_2 
       238        479          A        PHE        L-FRAG_2 
       239        479          A        PHE        L-FRAG_0 
       239        479          A        PHE        L-FRAG_2 
       241        479          A        PHE        L-FRAG_0 
       242        479          A        PHE        L-FRAG_2 
       243        479          A        PHE        L-FRAG_2 
       245        479          A        PHE        L-FRAG_0 
       248        238          A        LEU        L-FRAG_2 
       250        479          A        PHE        L-FRAG_2 
       251        479          A        PHE        L-FRAG_0 
       253        479          A        PHE        L-FRAG_0 
       255         98          A        ILE        L-FRAG_0 
       255        479          A        PHE        L-FRAG_0 
       255        479          A        PHE        L-FRAG_2 
       256         98          A        ILE        L-FRAG_0 
       257        479          A        PHE        L-FRAG_2 
       259        479          A        PHE        L-FRAG_2 
       260        479          A        PHE        L-FRAG_2 
       261        479          A        PHE        L-FRAG_2 
       262         98          A        ILE        L-FRAG_0 
       262        479          A        PHE        L-FRAG_0 
       263         98          A        ILE        L-FRAG_0 
       263        479          A        PHE        L-FRAG_0 
       265        479          A        PHE        L-FRAG_0 
       265        479          A        PHE        L-FRAG_2 
       267        479          A        PHE        L-FRAG_2 
       268        479          A        PHE        L-FRAG_0 
       269        479          A        PHE        L-FRAG_0 
       270        238          A        LEU        L-FRAG_2 
       274        479          A        PHE        L-FRAG_0 
       274        238          A        LEU        L-FRAG_2 
       274        479          A        PHE        L-FRAG_2 
       277        232          A        TRP        L-FRAG_1 
       278        238          A        LEU        L-FRAG_2 
       279        238          A        LEU        L-FRAG_2 
       280        479          A        PHE        L-FRAG_0 
       283        479          A        PHE        L-FRAG_0 
       286        479          A        PHE        L-FRAG_0 
       286        479          A        PHE        L-FRAG_2 
       289        479          A        PHE        L-FRAG_0 
       290        479          A        PHE        L-FRAG_0 
       293         98          A        ILE        L-FRAG_0 
       296        479          A        PHE        L-FRAG_2 
       297        479          A        PHE        L-FRAG_0 
       297        238          A        LEU        L-FRAG_2 
       297        479          A        PHE        L-FRAG_2 
       300        479          A        PHE        L-FRAG_2 
       303        479          A        PHE        L-FRAG_0 
       303        479          A        PHE        L-FRAG_2 
       304        479          A        PHE        L-FRAG_0 
       306        479          A        PHE        L-FRAG_0 
       306        238          A        LEU        L-FRAG_2 
       307        479          A        PHE        L-FRAG_0 
       307        238          A        LEU        L-FRAG_2 
       307        479          A        PHE        L-FRAG_2 
       308        479          A        PHE        L-FRAG_0 
       308         97          A        VAL        L-FRAG_2 
       308        479          A        PHE        L-FRAG_2 
       310        479          A        PHE        L-FRAG_0 
       310         97          A        VAL        L-FRAG_2 
       310        479          A        PHE        L-FRAG_2 
       311        479          A        PHE        L-FRAG_0 
       311        479          A        PHE        L-FRAG_2 
       312        479          A        PHE        L-FRAG_0 
       312         97          A        VAL        L-FRAG_2 
       313         98          A        ILE        L-FRAG_0 
       313        479          A        PHE        L-FRAG_0 
       313         97          A        VAL        L-FRAG_2 
       313        479          A        PHE        L-FRAG_2 
       314        479          A        PHE        L-FRAG_0 
       314         97          A        VAL        L-FRAG_2 
       315        479          A        PHE        L-FRAG_0 
       315         97          A        VAL        L-FRAG_2 
       315        479          A        PHE        L-FRAG_2 
       316        479          A        PHE        L-FRAG_0 
       316        479          A        PHE        L-FRAG_2 
       317        479          A        PHE        L-FRAG_0 
       317         97          A        VAL        L-FRAG_2 
       318         97          A        VAL        L-FRAG_2 
       320         97          A        VAL        L-FRAG_2 
       320        238          A        LEU        L-FRAG_2 
       321        479          A        PHE        L-FRAG_0 
       321         97          A        VAL        L-FRAG_2 
       322         98          A        ILE        L-FRAG_0 
       322        479          A        PHE        L-FRAG_0 
       322        238          A        LEU        L-FRAG_2 
       324        479          A        PHE        L-FRAG_0 
       324         97          A        VAL        L-FRAG_2 
       326        479          A        PHE        L-FRAG_0 
       326         97          A        VAL        L-FRAG_2 
       326        479          A        PHE        L-FRAG_2 
       327        479          A        PHE        L-FRAG_0 
       327        479          A        PHE        L-FRAG_2 
       330        479          A        PHE        L-FRAG_0 
       331        479          A        PHE        L-FRAG_0 
       333        479          A        PHE        L-FRAG_0 
       333         97          A        VAL        L-FRAG_2 
       333        479          A        PHE        L-FRAG_2 
       334         98          A        ILE        L-FRAG_0 
       336        479          A        PHE        L-FRAG_0 
       336         97          A        VAL        L-FRAG_2 
       337         97          A        VAL        L-FRAG_2 
       337        480          A        PRO        L-FRAG_2 
       339         97          A        VAL        L-FRAG_2 
       340         98          A        ILE        L-FRAG_0 
       340         97          A        VAL        L-FRAG_2 
       341         97          A        VAL        L-FRAG_0 
       342         98          A        ILE        L-FRAG_0 
       345        232          A        TRP        L-FRAG_1 
       345        238          A        LEU        L-FRAG_2 
       346         98          A        ILE        L-FRAG_0 
       348        238          A        LEU        L-FRAG_2 
       349        238          A        LEU        L-FRAG_2 
       351        232          A        TRP        L-FRAG_1 
       351        238          A        LEU        L-FRAG_2 
       352        238          A        LEU        L-FRAG_2 
       354        238          A        LEU        L-FRAG_2 
       355        238          A        LEU        L-FRAG_2 
       356        232          A        TRP        L-FRAG_1 
       359        238          A        LEU        L-FRAG_2 
       360        238          A        LEU        L-FRAG_2 
       361        238          A        LEU        L-FRAG_2 
       362         98          A        ILE        L-FRAG_0 
       362         97          A        VAL        L-FRAG_2 
       362        238          A        LEU        L-FRAG_2 
       363         97          A        VAL        L-FRAG_2 
       364        238          A        LEU        L-FRAG_2 
       365        479          A        PHE        L-FRAG_2 
       366        232          A        TRP        L-FRAG_1 
       366        238          A        LEU        L-FRAG_2 
       368        232          A        TRP        L-FRAG_1 
       368        238          A        LEU        L-FRAG_2 
       369        238          A        LEU        L-FRAG_2 
       370        238          A        LEU        L-FRAG_2 
       371        238          A        LEU        L-FRAG_2 
       372         97          A        VAL        L-FRAG_2 
       373        238          A        LEU        L-FRAG_2 
       374        232          A        TRP        L-FRAG_1 
       374        238          A        LEU        L-FRAG_2 
       375        232          A        TRP        L-FRAG_1 
       377         97          A        VAL        L-FRAG_2 
       380         98          A        ILE        L-FRAG_0 
       381         98          A        ILE        L-FRAG_0 
       382         97          A        VAL        L-FRAG_0 
       382         97          A        VAL        L-FRAG_2 
       382        479          A        PHE        L-FRAG_2 
       384         97          A        VAL        L-FRAG_0 
       384        238          A        LEU        L-FRAG_2 
       386         97          A        VAL        L-FRAG_2 
       388        479          A        PHE        L-FRAG_0 
       388        479          A        PHE        L-FRAG_2 
       389        479          A        PHE        L-FRAG_2 
       390         97          A        VAL        L-FRAG_2 
       390        238          A        LEU        L-FRAG_2 
       393         97          A        VAL        L-FRAG_0 
       396         97          A        VAL        L-FRAG_2 
       397         97          A        VAL        L-FRAG_2 
       398         97          A        VAL        L-FRAG_0 
       398        238          A        LEU        L-FRAG_2 
       401        238          A        LEU        L-FRAG_2 
       402         98          A        ILE        L-FRAG_0 
       404         98          A        ILE        L-FRAG_0 
       404         97          A        VAL        L-FRAG_2 
       406        238          A        LEU        L-FRAG_2 
       407         97          A        VAL        L-FRAG_2 
       409         98          A        ILE        L-FRAG_0 
       412        238          A        LEU        L-FRAG_2 
       418         98          A        ILE        L-FRAG_0 
       419        238          A        LEU        L-FRAG_2 
       420        238          A        LEU        L-FRAG_2 
       421        479          A        PHE        L-FRAG_2 
       423        479          A        PHE        L-FRAG_2 
       424        238          A        LEU        L-FRAG_2 
       427         98          A        ILE        L-FRAG_0 
       427        238          A        LEU        L-FRAG_0 
       427        479          A        PHE        L-FRAG_2 
       430        479          A        PHE        L-FRAG_2 
       431        479          A        PHE        L-FRAG_2 
       432        238          A        LEU        L-FRAG_2 
       432        479          A        PHE        L-FRAG_2 
       433        479          A        PHE        L-FRAG_2 
       437        238          A        LEU        L-FRAG_2 
       437        479          A        PHE        L-FRAG_2 
       438        479          A        PHE        L-FRAG_2 
       439        479          A        PHE        L-FRAG_2 
       440        238          A        LEU        L-FRAG_2 
       440        479          A        PHE        L-FRAG_2 
       441        238          A        LEU        L-FRAG_0 
       441        479          A        PHE        L-FRAG_2 
       442        479          A        PHE        L-FRAG_0 
       442        479          A        PHE        L-FRAG_2 
       443        479          A        PHE        L-FRAG_2 
       444        479          A        PHE        L-FRAG_2 
       446        479          A        PHE        L-FRAG_2 
       447        479          A        PHE        L-FRAG_2 
       448        238          A        LEU        L-FRAG_2 
       449        238          A        LEU        L-FRAG_2 
       449        479          A        PHE        L-FRAG_2 
       450        479          A        PHE        L-FRAG_2 
       451        479          A        PHE        L-FRAG_2 
       454        238          A        LEU        L-FRAG_0 
       454        238          A        LEU        L-FRAG_2 
       457        479          A        PHE        L-FRAG_2 
       459        479          A        PHE        L-FRAG_2 
       460         98          A        ILE        L-FRAG_0 
       460        479          A        PHE        L-FRAG_2 
       461        238          A        LEU        L-FRAG_2 
       462        479          A        PHE        L-FRAG_0 
       462        479          A        PHE        L-FRAG_2 
       463        479          A        PHE        L-FRAG_2 
       464        479          A        PHE        L-FRAG_2 
       465        232          A        TRP        L-FRAG_1 
       465        479          A        PHE        L-FRAG_2 
       467        479          A        PHE        L-FRAG_2 
       469         98          A        ILE        L-FRAG_0 
       469        479          A        PHE        L-FRAG_2 
       470        479          A        PHE        L-FRAG_2 
       471        232          A        TRP        L-FRAG_1 
       471        479          A        PHE        L-FRAG_2 
       473        479          A        PHE        L-FRAG_2 
       474         98          A        ILE        L-FRAG_0 
       474        238          A        LEU        L-FRAG_2 
       475        479          A        PHE        L-FRAG_2 
       476        479          A        PHE        L-FRAG_2 
       477        238          A        LEU        L-FRAG_2 
       479        479          A        PHE        L-FRAG_2 
       480        479          A        PHE        L-FRAG_2 
       481        479          A        PHE        L-FRAG_2 
       482        238          A        LEU        L-FRAG_2 
       482        479          A        PHE        L-FRAG_2 
       483        238          A        LEU        L-FRAG_2 
       484        479          A        PHE        L-FRAG_2 
       486        238          A        LEU        L-FRAG_2 
       488        238          A        LEU        L-FRAG_2 
       490        479          A        PHE        L-FRAG_2 
       493        479          A        PHE        L-FRAG_2 
       495        479          A        PHE        L-FRAG_2 
       496         98          A        ILE        L-FRAG_0 
       496        479          A        PHE        L-FRAG_2 
       497         98          A        ILE        L-FRAG_0 
       497        479          A        PHE        L-FRAG_2 
       498        479          A        PHE        L-FRAG_2 
       499        479          A        PHE        L-FRAG_2 
       501        479          A        PHE        L-FRAG_0 
       501        479          A        PHE        L-FRAG_2 
       502        238          A        LEU        L-FRAG_2 
       502        479          A        PHE        L-FRAG_2 
       503         98          A        ILE        L-FRAG_0 
       503        232          A        TRP        L-FRAG_1 
       503        479          A        PHE        L-FRAG_2 
       508        479          A        PHE        L-FRAG_2 
       511        479          A        PHE        L-FRAG_2 
       512        479          A        PHE        L-FRAG_0 
       512        479          A        PHE        L-FRAG_2 
       513        238          A        LEU        L-FRAG_2 
       515        479          A        PHE        L-FRAG_2 
       516        238          A        LEU        L-FRAG_2 
       519        479          A        PHE        L-FRAG_2 
       520         98          A        ILE        L-FRAG_0 
       522        479          A        PHE        L-FRAG_2 
       523        479          A        PHE        L-FRAG_2 
       524        479          A        PHE        L-FRAG_2 
       526        238          A        LEU        L-FRAG_2 
       527        479          A        PHE        L-FRAG_0 
       529        238          A        LEU        L-FRAG_2 
       529        479          A        PHE        L-FRAG_2 
       530        238          A        LEU        L-FRAG_2 
       531        479          A        PHE        L-FRAG_2 
       532        238          A        LEU        L-FRAG_2 
       534        479          A        PHE        L-FRAG_2 
       535        479          A        PHE        L-FRAG_0 
       535        238          A        LEU        L-FRAG_2 
       535        479          A        PHE        L-FRAG_2 
       536        238          A        LEU        L-FRAG_0 
       536        479          A        PHE        L-FRAG_2 
       537        238          A        LEU        L-FRAG_2 
       538        238          A        LEU        L-FRAG_2 
       539        238          A        LEU        L-FRAG_2 
       539        479          A        PHE        L-FRAG_2 
       540        479          A        PHE        L-FRAG_2 
       541        238          A        LEU        L-FRAG_2 
       542        479          A        PHE        L-FRAG_2 
       543        232          A        TRP        L-FRAG_1 
       544        238          A        LEU        L-FRAG_2 
       544        479          A        PHE        L-FRAG_2 
       545        238          A        LEU        L-FRAG_2 
       545        479          A        PHE        L-FRAG_2 
       546         98          A        ILE        L-FRAG_0 
       546        479          A        PHE        L-FRAG_2 
       548        238          A        LEU        L-FRAG_2 
       548        479          A        PHE        L-FRAG_2 
       549        238          A        LEU        L-FRAG_2 
       550        479          A        PHE        L-FRAG_2 
       552        479          A        PHE        L-FRAG_0 
       552        238          A        LEU        L-FRAG_2 
       553        238          A        LEU        L-FRAG_2 
       554        479          A        PHE        L-FRAG_0 
       556        479          A        PHE        L-FRAG_2 
       557        232          A        TRP        L-FRAG_1 
       557        238          A        LEU        L-FRAG_2 
       557        479          A        PHE        L-FRAG_2 
       558        479          A        PHE        L-FRAG_2 
       559        479          A        PHE        L-FRAG_2 
       560        479          A        PHE        L-FRAG_2 
       561        238          A        LEU        L-FRAG_2 
       561        479          A        PHE        L-FRAG_2 
       562         98          A        ILE        L-FRAG_0 
       564        479          A        PHE        L-FRAG_2 
       565        479          A        PHE        L-FRAG_2 
       566        479          A        PHE        L-FRAG_0 
       566        238          A        LEU        L-FRAG_2 
       566        479          A        PHE        L-FRAG_2 
       567         98          A        ILE        L-FRAG_0 
       568        238          A        LEU        L-FRAG_2 
       568        479          A        PHE        L-FRAG_2 
       569        479          A        PHE        L-FRAG_2 
       570        479          A        PHE        L-FRAG_0 
       570        479          A        PHE        L-FRAG_2 
       571        479          A        PHE        L-FRAG_2 
       572        479          A        PHE        L-FRAG_2 
       573        479          A        PHE        L-FRAG_0 
       573        238          A        LEU        L-FRAG_2 
       574        479          A        PHE        L-FRAG_2 
       577         98          A        ILE        L-FRAG_0 
       579        479          A        PHE        L-FRAG_2 
       581        238          A        LEU        L-FRAG_2 
       581        479          A        PHE        L-FRAG_2 
       582        479          A        PHE        L-FRAG_2 
       584        238          A        LEU        L-FRAG_2 
       586        232          A        TRP        L-FRAG_1 
       586        479          A        PHE        L-FRAG_2 
       587        238          A        LEU        L-FRAG_2 
       588        238          A        LEU        L-FRAG_2 
       588        479          A        PHE        L-FRAG_2 
       589         98          A        ILE        L-FRAG_0 
       590        479          A        PHE        L-FRAG_2 
       592        238          A        LEU        L-FRAG_2 
       593        479          A        PHE        L-FRAG_2 
       594        479          A        PHE        L-FRAG_0 
       597        479          A        PHE        L-FRAG_2 
       598        479          A        PHE        L-FRAG_2 
       599        479          A        PHE        L-FRAG_0 
       599        479          A        PHE        L-FRAG_2 
       601        479          A        PHE        L-FRAG_2 
       602        479          A        PHE        L-FRAG_2 
       603        479          A        PHE        L-FRAG_0 
       603        232          A        TRP        L-FRAG_1 
       603        479          A        PHE        L-FRAG_2 
       605        479          A        PHE        L-FRAG_2 
       607        232          A        TRP        L-FRAG_1 
       608        238          A        LEU        L-FRAG_2 
       609        479          A        PHE        L-FRAG_0 
       610        479          A        PHE        L-FRAG_2 
       611        479          A        PHE        L-FRAG_0 
       612        479          A        PHE        L-FRAG_2 
       613        479          A        PHE        L-FRAG_0 
       613        479          A        PHE        L-FRAG_2 
       616        479          A        PHE        L-FRAG_0 
       619        479          A        PHE        L-FRAG_0 
       622        479          A        PHE        L-FRAG_0 
       622        479          A        PHE        L-FRAG_2 
       623        479          A        PHE        L-FRAG_2 
       624        479          A        PHE        L-FRAG_2 
       625        479          A        PHE        L-FRAG_0 
       626        479          A        PHE        L-FRAG_2 
       627        479          A        PHE        L-FRAG_0 
       627        479          A        PHE        L-FRAG_2 
       628        238          A        LEU        L-FRAG_2 
       629         98          A        ILE        L-FRAG_0 
       629        238          A        LEU        L-FRAG_2 
       631        479          A        PHE        L-FRAG_2 
       633        479          A        PHE        L-FRAG_2 
       635        479          A        PHE        L-FRAG_2 
       638         98          A        ILE        L-FRAG_0 
       640        238          A        LEU        L-FRAG_2 
       640        479          A        PHE        L-FRAG_2 
       641        479          A        PHE        L-FRAG_0 
       641        232          A        TRP        L-FRAG_1 
       641        479          A        PHE        L-FRAG_2 
       642         98          A        ILE        L-FRAG_0 
       643        479          A        PHE        L-FRAG_2 
       644        238          A        LEU        L-FRAG_2 
       644        479          A        PHE        L-FRAG_2 
       646        479          A        PHE        L-FRAG_2 
       649        479          A        PHE        L-FRAG_2 
       650        479          A        PHE        L-FRAG_0 
       650        479          A        PHE        L-FRAG_2 
       651        479          A        PHE        L-FRAG_0 
       651        479          A        PHE        L-FRAG_2 
       656        479          A        PHE        L-FRAG_2 
       657        238          A        LEU        L-FRAG_2 
       657        479          A        PHE        L-FRAG_2 
       659         98          A        ILE        L-FRAG_0 
       659        479          A        PHE        L-FRAG_0 
       660        479          A        PHE        L-FRAG_0 
       663        479          A        PHE        L-FRAG_2 
       665        479          A        PHE        L-FRAG_2 
       666        479          A        PHE        L-FRAG_2 
       667        479          A        PHE        L-FRAG_2 
       669        479          A        PHE        L-FRAG_2 
       670         98          A        ILE        L-FRAG_0 
       670        479          A        PHE        L-FRAG_2 
       673        479          A        PHE        L-FRAG_0 
       673        479          A        PHE        L-FRAG_2 
       674         98          A        ILE        L-FRAG_0 
       674        479          A        PHE        L-FRAG_0 
       674        479          A        PHE        L-FRAG_2 
       675         98          A        ILE        L-FRAG_0 
       675        479          A        PHE        L-FRAG_2 
       676        479          A        PHE        L-FRAG_0 
       677         98          A        ILE        L-FRAG_0 
       678         98          A        ILE        L-FRAG_0 
       678        479          A        PHE        L-FRAG_2 
       679         98          A        ILE        L-FRAG_0 
       679        479          A        PHE        L-FRAG_2 
       683        479          A        PHE        L-FRAG_2 
       684         98          A        ILE        L-FRAG_0 
       684        479          A        PHE        L-FRAG_2 
       688        479          A        PHE        L-FRAG_2 
       691        238          A        LEU        L-FRAG_2 
       692         98          A        ILE        L-FRAG_0 
       692        479          A        PHE        L-FRAG_2 
       693        238          A        LEU        L-FRAG_2 
       694        238          A        LEU        L-FRAG_2 
       694        479          A        PHE        L-FRAG_2 
       696        479          A        PHE        L-FRAG_2 
       697        479          A        PHE        L-FRAG_2 
       699        238          A        LEU        L-FRAG_2 
       702        232          A        TRP        L-FRAG_1 
       704        479          A        PHE        L-FRAG_2 
       705        479          A        PHE        L-FRAG_2 
       706        480          A        PRO        L-FRAG_2 
       709         98          A        ILE        L-FRAG_0 
       710        238          A        LEU        L-FRAG_2 
       711         98          A        ILE        L-FRAG_0 
       713        238          A        LEU        L-FRAG_2 
       713        479          A        PHE        L-FRAG_2 
       717        238          A        LEU        L-FRAG_2 
       718        479          A        PHE        L-FRAG_0 
       718        479          A        PHE        L-FRAG_2 
       719        479          A        PHE        L-FRAG_2 
       720        479          A        PHE        L-FRAG_2 
       724         98          A        ILE        L-FRAG_0 
       726        479          A        PHE        L-FRAG_2 
       731        479          A        PHE        L-FRAG_0 
       731        479          A        PHE        L-FRAG_2 
       732        479          A        PHE        L-FRAG_0 
       738         98          A        ILE        L-FRAG_0 
       738        238          A        LEU        L-FRAG_0 
       739        479          A        PHE        L-FRAG_2 
       740        232          A        TRP        L-FRAG_1 
       741        232          A        TRP        L-FRAG_1 
       743        232          A        TRP        L-FRAG_1 
       743        479          A        PHE        L-FRAG_2 
       748        232          A        TRP        L-FRAG_1 
       749        232          A        TRP        L-FRAG_1 
       750        232          A        TRP        L-FRAG_1 
       750         97          A        VAL        L-FRAG_2 
       751        479          A        PHE        L-FRAG_2 
       753        232          A        TRP        L-FRAG_1 
       753        479          A        PHE        L-FRAG_2 
       754        479          A        PHE        L-FRAG_2 
       756        479          A        PHE        L-FRAG_2 
       757        479          A        PHE        L-FRAG_2 
       759        479          A        PHE        L-FRAG_2 
       760        232          A        TRP        L-FRAG_1 
       761         98          A        ILE        L-FRAG_0 
       761        479          A        PHE        L-FRAG_2 
       765        479          A        PHE        L-FRAG_0 
       765        479          A        PHE        L-FRAG_2 
       767        479          A        PHE        L-FRAG_0 
       767        238          A        LEU        L-FRAG_2 
       768        238          A        LEU        L-FRAG_0 
       770        238          A        LEU        L-FRAG_0 
       770        479          A        PHE        L-FRAG_0 
       770        479          A        PHE        L-FRAG_2 
       773        479          A        PHE        L-FRAG_0 
       773        479          A        PHE        L-FRAG_2 
       774        480          A        PRO        L-FRAG_2 
       776        238          A        LEU        L-FRAG_0 
       776        479          A        PHE        L-FRAG_0 
       777        479          A        PHE        L-FRAG_0 
       777        480          A        PRO        L-FRAG_2 
       778        480          A        PRO        L-FRAG_2 
       781        479          A        PHE        L-FRAG_0 
       782         97          A        VAL        L-FRAG_0 
       786        479          A        PHE        L-FRAG_0 
       788        479          A        PHE        L-FRAG_0 
       790         98          A        ILE        L-FRAG_0 
       791        479          A        PHE        L-FRAG_0 
       791        480          A        PRO        L-FRAG_2 
       792        480          A        PRO        L-FRAG_2 
       800        479          A        PHE        L-FRAG_0 
       801        479          A        PHE        L-FRAG_2 
       802        479          A        PHE        L-FRAG_2 
       805         97          A        VAL        L-FRAG_0 
       807         97          A        VAL        L-FRAG_2 
       810         97          A        VAL        L-FRAG_2 
       811        479          A        PHE        L-FRAG_0 
       811        479          A        PHE        L-FRAG_2 
       813        479          A        PHE        L-FRAG_0 
       815        479          A        PHE        L-FRAG_2 
       819        479          A        PHE        L-FRAG_2 
       822         97          A        VAL        L-FRAG_2 
       824        479          A        PHE        L-FRAG_0 
       829        479          A        PHE        L-FRAG_2 
       830        479          A        PHE        L-FRAG_0 
       835         97          A        VAL        L-FRAG_2 
       837        479          A        PHE        L-FRAG_0 
       837        479          A        PHE        L-FRAG_2 
       843        232          A        TRP        L-FRAG_1 
       843        479          A        PHE        L-FRAG_2 
       844        479          A        PHE        L-FRAG_2 
       845        232          A        TRP        L-FRAG_1 
       846        232          A        TRP        L-FRAG_1 
       846        479          A        PHE        L-FRAG_2 
       847        479          A        PHE        L-FRAG_2 
       848        479          A        PHE        L-FRAG_2 
       849        232          A        TRP        L-FRAG_1 
       851        232          A        TRP        L-FRAG_1 
       851        238          A        LEU        L-FRAG_2 
       852        232          A        TRP        L-FRAG_1 
       853        232          A        TRP        L-FRAG_1 
       853        479          A        PHE        L-FRAG_2 
       854        238          A        LEU        L-FRAG_2 
       854        479          A        PHE        L-FRAG_2 
       855        232          A        TRP        L-FRAG_1 
       855        479          A        PHE        L-FRAG_2 
       856        232          A        TRP        L-FRAG_1 
       856        479          A        PHE        L-FRAG_2 
       857        232          A        TRP        L-FRAG_1 
       857        479          A        PHE        L-FRAG_2 
       858        232          A        TRP        L-FRAG_1 
       858        479          A        PHE        L-FRAG_2 
       859        232          A        TRP        L-FRAG_1 
       859        238          A        LEU        L-FRAG_2 
       859        479          A        PHE        L-FRAG_2 
       860        232          A        TRP        L-FRAG_1 
       860        479          A        PHE        L-FRAG_2 
       861        232          A        TRP        L-FRAG_1 
       861        479          A        PHE        L-FRAG_2 
       863        232          A        TRP        L-FRAG_1 
       864        479          A        PHE        L-FRAG_2 
       865        232          A        TRP        L-FRAG_1 
       865        479          A        PHE        L-FRAG_2 
       866        232          A        TRP        L-FRAG_1 
       866        479          A        PHE        L-FRAG_2 
       867        479          A        PHE        L-FRAG_2 
       868        479          A        PHE        L-FRAG_2 
       869        232          A        TRP        L-FRAG_1 
       869        479          A        PHE        L-FRAG_2 
       870        232          A        TRP        L-FRAG_1 
       870        238          A        LEU        L-FRAG_2 
       871        479          A        PHE        L-FRAG_2 
       873        232          A        TRP        L-FRAG_1 
       873        238          A        LEU        L-FRAG_2 
       873        479          A        PHE        L-FRAG_2 
       874        232          A        TRP        L-FRAG_1 
       874        238          A        LEU        L-FRAG_2 
       874        479          A        PHE        L-FRAG_2 
       875        479          A        PHE        L-FRAG_2 
       877        232          A        TRP        L-FRAG_1 
       878        479          A        PHE        L-FRAG_2 
       879        238          A        LEU        L-FRAG_2 
       879        479          A        PHE        L-FRAG_2 
       880        232          A        TRP        L-FRAG_1 
       880        479          A        PHE        L-FRAG_2 
       881        238          A        LEU        L-FRAG_2 
       881        479          A        PHE        L-FRAG_2 
       882        238          A        LEU        L-FRAG_2 
       883        232          A        TRP        L-FRAG_1 
       884        238          A        LEU        L-FRAG_2 
       884        479          A        PHE        L-FRAG_2 
       885        232          A        TRP        L-FRAG_1 
       886        232          A        TRP        L-FRAG_1 
       886        479          A        PHE        L-FRAG_2 
       887         97          A        VAL        L-FRAG_2 
       887        479          A        PHE        L-FRAG_2 
       888         97          A        VAL        L-FRAG_2 
       888        479          A        PHE        L-FRAG_2 
       889        479          A        PHE        L-FRAG_2 
       891        479          A        PHE        L-FRAG_2 
       892        238          A        LEU        L-FRAG_2 
       892        479          A        PHE        L-FRAG_2 
       893        232          A        TRP        L-FRAG_1 
       893        238          A        LEU        L-FRAG_2 
       894         98          A        ILE        L-FRAG_0 
       894        232          A        TRP        L-FRAG_1 
       895        238          A        LEU        L-FRAG_2 
       897        238          A        LEU        L-FRAG_2 
       897        479          A        PHE        L-FRAG_2 
       899        232          A        TRP        L-FRAG_1 
       899        238          A        LEU        L-FRAG_2 
       899        479          A        PHE        L-FRAG_2 
       900        238          A        LEU        L-FRAG_2 
       900        479          A        PHE        L-FRAG_2 
       901        232          A        TRP        L-FRAG_1 
       901        479          A        PHE        L-FRAG_2 
       903        479          A        PHE        L-FRAG_2 
       904        238          A        LEU        L-FRAG_2 
       904        479          A        PHE        L-FRAG_2 
       906        238          A        LEU        L-FRAG_2 
       909        232          A        TRP        L-FRAG_1 
       910        479          A        PHE        L-FRAG_2 
       911        232          A        TRP        L-FRAG_1 
       911        479          A        PHE        L-FRAG_2 
       912        479          A        PHE        L-FRAG_2 
       914        479          A        PHE        L-FRAG_2 
       915        232          A        TRP        L-FRAG_1 
       915        238          A        LEU        L-FRAG_2 
       915        479          A        PHE        L-FRAG_2 
       916        238          A        LEU        L-FRAG_2 
       917        232          A        TRP        L-FRAG_1 
       917        479          A        PHE        L-FRAG_2 
       918        238          A        LEU        L-FRAG_2 
       919        479          A        PHE        L-FRAG_2 
       920        232          A        TRP        L-FRAG_1 
       920        238          A        LEU        L-FRAG_2 
       920        479          A        PHE        L-FRAG_2 
       922        232          A        TRP        L-FRAG_1 
       923        238          A        LEU        L-FRAG_2 
       923        479          A        PHE        L-FRAG_2 
       924        479          A        PHE        L-FRAG_2 
       925        479          A        PHE        L-FRAG_2 
       926        232          A        TRP        L-FRAG_1 
       927        238          A        LEU        L-FRAG_2 
       928        232          A        TRP        L-FRAG_1 
       929        479          A        PHE        L-FRAG_2 
       931        232          A        TRP        L-FRAG_1 
       931        238          A        LEU        L-FRAG_2 
       931        479          A        PHE        L-FRAG_2 
       932        479          A        PHE        L-FRAG_2 
       935        232          A        TRP        L-FRAG_1 
       936        232          A        TRP        L-FRAG_1 
       936        479          A        PHE        L-FRAG_2 
       938        238          A        LEU        L-FRAG_2 
       940        479          A        PHE        L-FRAG_2 
       944        232          A        TRP        L-FRAG_1 
       944        238          A        LEU        L-FRAG_2 
       945        238          A        LEU        L-FRAG_2 
       945        479          A        PHE        L-FRAG_2 
       946        479          A        PHE        L-FRAG_2 
       947        238          A        LEU        L-FRAG_2 
       947        479          A        PHE        L-FRAG_2 
       948        479          A        PHE        L-FRAG_2 
       949        479          A        PHE        L-FRAG_2 
       950        232          A        TRP        L-FRAG_1 
       950        479          A        PHE        L-FRAG_2 
       951        232          A        TRP        L-FRAG_1 
       951        479          A        PHE        L-FRAG_2 
       952        232          A        TRP        L-FRAG_1 
       952        238          A        LEU        L-FRAG_2 
       953        232          A        TRP        L-FRAG_1 
       953        479          A        PHE        L-FRAG_2 
       954        232          A        TRP        L-FRAG_1 
       954        238          A        LEU        L-FRAG_2 
       955        238          A        LEU        L-FRAG_2 
       955        479          A        PHE        L-FRAG_2 
       956        479          A        PHE        L-FRAG_0 
       956        232          A        TRP        L-FRAG_1 
       957        479          A        PHE        L-FRAG_2 
       958        238          A        LEU        L-FRAG_2 
       959        479          A        PHE        L-FRAG_2 
       960        238          A        LEU        L-FRAG_2 
       961        479          A        PHE        L-FRAG_0 
       963        232          A        TRP        L-FRAG_1 
       965        238          A        LEU        L-FRAG_2 
       966        238          A        LEU        L-FRAG_0 
       966        238          A        LEU        L-FRAG_2 
       969        479          A        PHE        L-FRAG_0 
       969        238          A        LEU        L-FRAG_2 
       971         97          A        VAL        L-FRAG_2 
       971        238          A        LEU        L-FRAG_2 
       972        238          A        LEU        L-FRAG_2 
       973        238          A        LEU        L-FRAG_2 
       974        232          A        TRP        L-FRAG_1 
       974        238          A        LEU        L-FRAG_2 
       975        232          A        TRP        L-FRAG_1 
       975        238          A        LEU        L-FRAG_2 
       976        238          A        LEU        L-FRAG_2 
       982        479          A        PHE        L-FRAG_0 
       983        479          A        PHE        L-FRAG_0 
       983         97          A        VAL        L-FRAG_2 
       983        238          A        LEU        L-FRAG_2 
       984         97          A        VAL        L-FRAG_2 
       985        479          A        PHE        L-FRAG_0 
       986        238          A        LEU        L-FRAG_0 
       986        238          A        LEU        L-FRAG_2 
       987        479          A        PHE        L-FRAG_0 
       987        232          A        TRP        L-FRAG_1 
       987        480          A        PRO        L-FRAG_2 
       988        238          A        LEU        L-FRAG_2 
       989        479          A        PHE        L-FRAG_0 
       989         97          A        VAL        L-FRAG_2 
       990        479          A        PHE        L-FRAG_0 
       990        238          A        LEU        L-FRAG_2 
       991        479          A        PHE        L-FRAG_0 
       991         97          A        VAL        L-FRAG_2 
       992        238          A        LEU        L-FRAG_2 
       994        479          A        PHE        L-FRAG_0 
       994        238          A        LEU        L-FRAG_2 
       995        479          A        PHE        L-FRAG_0 
       995         97          A        VAL        L-FRAG_2 
       995        480          A        PRO        L-FRAG_2 
       997         97          A        VAL        L-FRAG_2 
       998        479          A        PHE        L-FRAG_0 
