# Supplementary material for: Computational discovery of natural inhibitors targeting enterovirus D68 3C protease using molecular docking pharmacokinetics and dynamics simulations
Source: Sci Rep. 2025 Mar 31;15:11015. doi: 10.1038/s41598-025-95163-y (PMC11958634; doi:10.1038/s41598-025-95163-y)
Supplement: Supplementary file 1 — Supplementary Information 1. [file 41598_2025_95163_MOESM1_ESM.zip › MDS-100-results/MDS-100-results/data2/raw-data/PL-Contacts_Metal.dat]

  # Frame#            Type            Site       MetalSite   Distance
        19       prot-side   A:GLU_235:OE1       prot-side      2.440 
        19          ligand  L-FRAG_1:O7573          ligand      2.520 
        20       prot-side   A:GLU_235:OE1       prot-side      2.590 
        20          ligand  L-FRAG_1:O7573          ligand      3.040 
        21       prot-side   A:GLU_235:OE1       prot-side      2.460 
        21       prot-side   A:GLU_235:OE2       prot-side      3.200 
        21          ligand  L-FRAG_1:O7573          ligand      2.540 
        22       prot-side   A:GLU_235:OE1       prot-side      2.530 
        22          ligand  L-FRAG_1:O7573          ligand      2.580 
        22          ligand  L-FRAG_1:O7574          ligand      3.270 
        23       prot-side   A:GLU_235:OE1       prot-side      2.560 
        23          ligand  L-FRAG_1:O7573          ligand      3.300 
        24       prot-side   A:GLU_235:OE2       prot-side      2.370 
        24          ligand  L-FRAG_1:O7573          ligand      2.730 
        25       prot-side   A:GLU_235:OE1       prot-side      3.230 
        25       prot-side   A:GLU_235:OE2       prot-side      2.400 
        25          ligand  L-FRAG_1:O7573          ligand      2.970 
        85       prot-side   A:GLN_231:OE1       prot-side      2.770 
        85          ligand  L-FRAG_1:O7574          ligand      2.710 
       130       prot-side     A:TRP_232:O       prot-side      2.520 
       130          ligand  L-FRAG_1:O7571          ligand      2.880 
       130          ligand  L-FRAG_1:O7573          ligand      2.730 
       131       prot-side     A:TRP_232:O       prot-side      2.530 
       131       prot-side   A:GLU_235:OE1       prot-side      2.260 
       131          ligand  L-FRAG_1:O7571          ligand      3.240 
       131          ligand  L-FRAG_1:O7573          ligand      2.610 
       132       prot-side     A:TRP_232:O       prot-side      2.330 
       132       prot-side   A:GLU_235:OE1       prot-side      2.810 
       132          ligand  L-FRAG_1:O7571          ligand      2.730 
       132          ligand  L-FRAG_1:O7573          ligand      2.610 
       187       prot-side   A:GLU_235:OE1       prot-side      2.410 
       187       prot-side   A:GLU_235:OE2       prot-side      3.350 
       187          ligand  L-FRAG_1:O7573          ligand      2.830 
       187          ligand  L-FRAG_1:O7574          ligand      2.470 
       200          ligand  L-FRAG_1:O7575          ligand      2.420 
       200       prot-side   A:GLN_231:NE2       prot-side      3.350 
       200          ligand  L-FRAG_1:O7574          ligand      3.230 
       343       prot-side   A:GLN_231:OE1       prot-side      2.610 
       343          ligand  L-FRAG_1:O7574          ligand      3.210 
       364       prot-side   A:GLU_235:OE2       prot-side      2.390 
       364          ligand  L-FRAG_1:O7573          ligand      3.360 
       506       prot-side   A:GLU_235:OE2       prot-side      2.560 
       506          ligand  L-FRAG_1:O7573          ligand      2.920 
       506          ligand  L-FRAG_1:O7574          ligand      2.520 
       626       prot-side   A:GLN_231:NE2       prot-side      3.260 
       626          ligand  L-FRAG_1:O7574          ligand      3.140 
       804       prot-side   A:GLU_235:OE1       prot-side      2.540 
       804          ligand  L-FRAG_1:O7573          ligand      2.810 
       849       prot-side     A:ASP_424:O       prot-side      3.320 
       849       prot-side   A:ASP_424:OD2       prot-side      2.290 
       849          ligand  L-FRAG_0:O7568          ligand      2.550 
       849          ligand  L-FRAG_0:O7577          ligand      2.600 
       850       prot-side   A:ASP_424:OD1       prot-side      3.280 
       850       prot-side   A:ASP_424:OD2       prot-side      2.530 
       850          ligand  L-FRAG_0:O7568          ligand      2.610 
       850          ligand  L-FRAG_0:O7577          ligand      2.580 
       851       prot-side   A:ASP_227:OD1       prot-side      3.390 
       851       prot-side   A:ASP_424:OD1       prot-side      2.910 
       851       prot-side   A:ASP_424:OD2       prot-side      2.440 
       851       prot-side    A:LYS_425:NZ       prot-side      3.320 
       851          ligand  L-FRAG_0:O7568          ligand      2.400 
       852       prot-side   A:ASP_424:OD2       prot-side      2.570 
       852          ligand  L-FRAG_0:O7568          ligand      2.650 
       853       prot-side   A:ASP_424:OD2       prot-side      2.250 
       853          ligand  L-FRAG_0:O7568          ligand      2.480 
       853       prot-side   A:GLN_231:OE1       prot-side      2.890 
       853          ligand  L-FRAG_1:O7574          ligand      2.610 
       853          ligand  L-FRAG_1:O7575          ligand      2.520 
       854       prot-side   A:ASP_424:OD1       prot-side      2.580 
       854       prot-side   A:ASP_424:OD2       prot-side      2.600 
       854          ligand  L-FRAG_0:O7568          ligand      2.560 
       855       prot-side   A:GLU_127:OE1       prot-side      2.410 
       855       prot-side   A:ASP_424:OD1       prot-side      2.500 
       855       prot-side   A:ASP_424:OD2       prot-side      2.740 
       855          ligand  L-FRAG_0:O7568          ligand      3.000 
       856       prot-side   A:GLU_127:OE1       prot-side      2.560 
       856       prot-side   A:ASP_227:OD1       prot-side      3.370 
       856       prot-side   A:ASP_424:OD1       prot-side      2.460 
       856       prot-side   A:ASP_424:OD2       prot-side      2.520 
       856          ligand  L-FRAG_0:O7568          ligand      2.970 
       857       prot-side   A:GLU_127:OE1       prot-side      3.180 
       857       prot-side   A:ASP_227:OD1       prot-side      3.030 
       857       prot-side   A:ASP_424:OD1       prot-side      2.490 
       857       prot-side   A:ASP_424:OD2       prot-side      2.430 
       857          ligand  L-FRAG_0:O7568          ligand      2.410 
       857          ligand  L-FRAG_0:O7577          ligand      2.490 
       858       prot-side   A:ASP_227:OD1       prot-side      2.270 
       858          ligand  L-FRAG_0:O7577          ligand      2.570 
       859       prot-side   A:ASP_424:OD1       prot-side      3.190 
       859       prot-side   A:ASP_424:OD2       prot-side      2.480 
       859          ligand  L-FRAG_0:O7568          ligand      2.330 
       859          ligand  L-FRAG_0:O7577          ligand      2.620 
       860       prot-side   A:GLU_127:OE1       prot-side      2.500 
       860       prot-side   A:ASP_424:OD1       prot-side      2.480 
       860       prot-side   A:ASP_424:OD2       prot-side      2.520 
       860          ligand  L-FRAG_0:O7568          ligand      2.530 
       861       prot-side   A:GLU_127:OE1       prot-side      2.640 
       861       prot-side   A:ASP_424:OD1       prot-side      2.470 
       861       prot-side   A:ASP_424:OD2       prot-side      2.430 
       861          ligand  L-FRAG_0:O7568          ligand      2.720 
       862       prot-side   A:GLU_127:OE1       prot-side      2.400 
       862       prot-side   A:ASP_424:OD1       prot-side      2.490 
       862       prot-side   A:ASP_424:OD2       prot-side      2.330 
       862          ligand  L-FRAG_0:O7568          ligand      2.410 
       863       prot-side   A:GLU_127:OE1       prot-side      2.450 
       863       prot-side   A:ASP_424:OD1       prot-side      2.590 
       863       prot-side   A:ASP_424:OD2       prot-side      2.380 
       863          ligand  L-FRAG_0:O7568          ligand      3.030 
       864       prot-side   A:GLU_127:OE1       prot-side      3.040 
       864       prot-side   A:ASP_424:OD1       prot-side      2.950 
       864       prot-side   A:ASP_424:OD2       prot-side      2.420 
       864          ligand  L-FRAG_0:O7568          ligand      3.000 
       865       prot-side   A:GLU_127:OE1       prot-side      2.490 
       865       prot-side   A:ASP_424:OD1       prot-side      2.540 
       865       prot-side   A:ASP_424:OD2       prot-side      2.390 
       865          ligand  L-FRAG_0:O7568          ligand      2.860 
       866       prot-side   A:ASP_227:OD1       prot-side      2.350 
       866          ligand  L-FRAG_0:O7568          ligand      2.790 
       866          ligand  L-FRAG_0:O7577          ligand      2.420 
       867       prot-side   A:ASP_227:OD1       prot-side      2.350 
       867       prot-side   A:ASP_424:OD1       prot-side      2.440 
       867       prot-side   A:ASP_424:OD2       prot-side      2.840 
       867       prot-side    A:LYS_425:NZ       prot-side      3.240 
       867          ligand  L-FRAG_0:O7568          ligand      2.450 
       868       prot-side   A:ASP_424:OD1       prot-side      3.150 
       868       prot-side   A:ASP_424:OD2       prot-side      2.380 
       868          ligand  L-FRAG_0:O7568          ligand      2.500 
       869       prot-side   A:ASP_227:OD1       prot-side      2.450 
       869       prot-side   A:ASP_424:OD1       prot-side      2.700 
       869       prot-side   A:ASP_424:OD2       prot-side      2.710 
       869          ligand  L-FRAG_0:O7568          ligand      2.970 
       870       prot-side   A:GLU_127:OE1       prot-side      2.560 
       870       prot-side   A:ASP_227:OD1       prot-side      2.380 
       870       prot-side   A:ASP_424:OD1       prot-side      2.640 
       870       prot-side   A:ASP_424:OD2       prot-side      2.640 
       870          ligand  L-FRAG_0:O7568          ligand      2.710 
       871       prot-side   A:ASP_227:OD1       prot-side      2.500 
       871       prot-side   A:ASP_424:OD1       prot-side      2.610 
       871       prot-side   A:ASP_424:OD2       prot-side      2.300 
       871          ligand  L-FRAG_0:O7568          ligand      2.360 
       872       prot-side   A:ASP_227:OD1       prot-side      2.430 
       872          ligand  L-FRAG_0:O7568          ligand      2.580 
       872          ligand  L-FRAG_0:O7577          ligand      2.470 
       873       prot-side   A:ASP_227:OD1       prot-side      2.460 
       873          ligand  L-FRAG_0:O7568          ligand      2.550 
       873          ligand  L-FRAG_0:O7577          ligand      2.670 
       874       prot-side   A:ASP_227:OD1       prot-side      2.400 
       874          ligand  L-FRAG_0:O7568          ligand      2.680 
       874          ligand  L-FRAG_0:O7577          ligand      2.410 
       875       prot-side   A:ASP_227:OD1       prot-side      2.430 
       875          ligand  L-FRAG_0:O7568          ligand      2.600 
       875          ligand  L-FRAG_0:O7577          ligand      2.500 
       884       prot-side   A:ASP_227:OD1       prot-side      2.470 
       884          ligand  L-FRAG_0:O7568          ligand      2.790 
       884          ligand  L-FRAG_0:O7577          ligand      2.730 
       885       prot-side   A:ASP_424:OD1       prot-side      2.570 
       885          ligand  L-FRAG_0:O7568          ligand      2.300 
       886       prot-side   A:ASP_227:OD1       prot-side      3.240 
       886       prot-side   A:ASP_424:OD1       prot-side      2.260 
       886          ligand  L-FRAG_0:O7568          ligand      2.610 
       886          ligand  L-FRAG_0:O7577          ligand      3.000 
       887       prot-side   A:ASP_227:OD1       prot-side      3.160 
       887       prot-side   A:ASP_424:OD1       prot-side      2.390 
       887          ligand  L-FRAG_0:O7568          ligand      2.390 
       887          ligand  L-FRAG_0:O7577          ligand      2.560 
       888       prot-side   A:ASP_424:OD1       prot-side      2.530 
       888       prot-side   A:ASP_424:OD2       prot-side      2.670 
       888          ligand  L-FRAG_0:O7568          ligand      2.580 
       888          ligand  L-FRAG_0:O7577          ligand      2.670 
       889       prot-side   A:ASP_424:OD1       prot-side      2.730 
       889       prot-side   A:ASP_424:OD2       prot-side      2.720 
       889          ligand  L-FRAG_0:O7568          ligand      2.470 
       889          ligand  L-FRAG_0:O7577          ligand      2.580 
       890       prot-side   A:ASP_424:OD1       prot-side      2.420 
       890       prot-side   A:ASP_424:OD2       prot-side      3.030 
       890          ligand  L-FRAG_0:O7568          ligand      2.550 
       890          ligand  L-FRAG_0:O7577          ligand      2.600 
       891       prot-side   A:ASP_227:OD1       prot-side      2.760 
       891          ligand  L-FRAG_0:O7568          ligand      2.850 
       891          ligand  L-FRAG_0:O7577          ligand      2.500 
       902       prot-side   A:ASP_424:OD1       prot-side      2.330 
       902       prot-side   A:ASP_424:OD2       prot-side      2.480 
       902          ligand  L-FRAG_0:O7568          ligand      2.500 
       903       prot-side   A:ASP_227:OD2       prot-side      2.560 
       903       prot-side   A:ASP_424:OD2       prot-side      2.440 
       903          ligand  L-FRAG_0:O7568          ligand      2.670 
       903          ligand  L-FRAG_0:O7577          ligand      2.550 
       904       prot-side   A:ASP_227:OD2       prot-side      2.360 
       904          ligand  L-FRAG_0:O7568          ligand      2.460 
       904          ligand  L-FRAG_0:O7577          ligand      2.690 
       905       prot-side   A:ASP_424:OD1       prot-side      2.920 
       905       prot-side   A:ASP_424:OD2       prot-side      2.790 
       905          ligand  L-FRAG_0:O7568          ligand      2.570 
       906       prot-side   A:ASP_227:OD2       prot-side      2.310 
       906          ligand  L-FRAG_0:O7568          ligand      2.560 
       906          ligand  L-FRAG_0:O7577          ligand      2.680 
       907       prot-side   A:ASP_227:OD2       prot-side      2.450 
       907          ligand  L-FRAG_0:O7568          ligand      2.900 
       907          ligand  L-FRAG_0:O7577          ligand      2.810 
       908       prot-side   A:ASP_227:OD2       prot-side      2.440 
       908          ligand  L-FRAG_0:O7568          ligand      2.540 
       908          ligand  L-FRAG_0:O7577          ligand      2.480 
       916       prot-side   A:ASP_227:OD2       prot-side      2.280 
       916          ligand  L-FRAG_0:O7568          ligand      2.730 
       916          ligand  L-FRAG_0:O7577          ligand      2.880 
       925       prot-side   A:ASP_227:OD2       prot-side      2.310 
       925          ligand  L-FRAG_0:O7568          ligand      2.790 
       925          ligand  L-FRAG_0:O7577          ligand      2.600 
       926       prot-side   A:ASP_227:OD2       prot-side      2.390 
       926          ligand  L-FRAG_0:O7568          ligand      2.810 
       926          ligand  L-FRAG_0:O7577          ligand      2.770 
       932       prot-side   A:ASP_424:OD1       prot-side      2.410 
       932       prot-side   A:ASP_424:OD2       prot-side      2.540 
       932          ligand  L-FRAG_0:O7568          ligand      2.480 
       935       prot-side   A:ASP_424:OD1       prot-side      3.150 
       935       prot-side   A:ASP_424:OD2       prot-side      2.690 
       935          ligand  L-FRAG_0:O7568          ligand      2.630 
       937       prot-side   A:ASP_424:OD1       prot-side      2.770 
       937       prot-side   A:ASP_424:OD2       prot-side      2.470 
       937          ligand  L-FRAG_0:O7568          ligand      2.770 
       937          ligand  L-FRAG_0:O7577          ligand      3.010 
       938       prot-side   A:ASP_424:OD1       prot-side      2.770 
       938       prot-side   A:ASP_424:OD2       prot-side      2.820 
       938          ligand  L-FRAG_0:O7568          ligand      2.540 
       938          ligand  L-FRAG_0:O7577          ligand      2.800 
       939       prot-side   A:ASP_424:OD1       prot-side      2.470 
       939          ligand  L-FRAG_0:O7568          ligand      2.610 
       939          ligand  L-FRAG_0:O7577          ligand      2.500 
       940       prot-side   A:ASP_424:OD1       prot-side      2.720 
       940       prot-side   A:ASP_424:OD2       prot-side      2.580 
       940          ligand  L-FRAG_0:O7568          ligand      2.720 
       940          ligand  L-FRAG_0:O7577          ligand      2.600 
       941       prot-side   A:ASP_424:OD1       prot-side      2.430 
       941          ligand  L-FRAG_0:O7568          ligand      2.560 
       941          ligand  L-FRAG_0:O7577          ligand      2.550 
       943       prot-side   A:ASP_424:OD1       prot-side      2.610 
       943       prot-side   A:ASP_424:OD2       prot-side      2.720 
       943          ligand  L-FRAG_0:O7568          ligand      2.670 
       943          ligand  L-FRAG_0:O7577          ligand      2.630 
       944       prot-side   A:ASP_227:OD2       prot-side      2.760 
       944          ligand  L-FRAG_0:O7568          ligand      2.380 
       944          ligand  L-FRAG_0:O7577          ligand      2.600 
       945       prot-side   A:ASP_424:OD1       prot-side      2.250 
       945          ligand  L-FRAG_0:O7568          ligand      2.880 
       946       prot-side   A:ASP_424:OD1       prot-side      2.880 
       946          ligand  L-FRAG_0:O7568          ligand      2.390 
       946          ligand  L-FRAG_0:O7577          ligand      2.780 
       947       prot-side   A:ASP_424:OD1       prot-side      2.360 
       947       prot-side   A:ASP_424:OD2       prot-side      3.150 
       947          ligand  L-FRAG_0:O7568          ligand      3.010 
       948       prot-side   A:ASP_227:OD2       prot-side      2.230 
       948       prot-side   A:ASP_424:OD2       prot-side      2.810 
       948          ligand  L-FRAG_0:O7568          ligand      2.610 
       948          ligand  L-FRAG_0:O7577          ligand      3.260 
       949       prot-side   A:ASP_424:OD1       prot-side      2.510 
       949       prot-side   A:ASP_424:OD2       prot-side      2.650 
       949          ligand  L-FRAG_0:O7568          ligand      2.480 
       951       prot-side   A:GLU_127:OE1       prot-side      2.280 
       951       prot-side   A:ASP_424:OD1       prot-side      2.290 
       951       prot-side   A:ASP_424:OD2       prot-side      2.350 
       951          ligand  L-FRAG_0:O7568          ligand      3.330 
       952       prot-side   A:ASP_424:OD1       prot-side      3.270 
       952       prot-side   A:ASP_424:OD2       prot-side      2.300 
       952          ligand  L-FRAG_0:O7568          ligand      2.300 
       952          ligand  L-FRAG_0:O7577          ligand      2.820 
