# Supplementary material for: Computational discovery of natural inhibitors targeting enterovirus D68 3C protease using molecular docking pharmacokinetics and dynamics simulations
Source: Sci Rep. 2025 Mar 31;15:11015. doi: 10.1038/s41598-025-95163-y (PMC11958634; doi:10.1038/s41598-025-95163-y)
Supplement: Supplementary file 1 — Supplementary Information 1. [file 41598_2025_95163_MOESM1_ESM.zip › MDS-100-results/MDS-100-results/data2/raw-data/PL-Contacts_Pi-Cation.dat]

  # Frame#   Residue#      Chain    ResName  LigandFragment        Distance
         0        241          A        ARG        L-FRAG_2           4.230 
         1        241          A        ARG        L-FRAG_2           4.180 
        58        427          A        HIS        L-FRAG_2           6.020 
        63        427          A        HIS        L-FRAG_2           5.870 
       147        427          A        HIS        L-FRAG_0           5.960 
       157        241          A        ARG        L-FRAG_2           6.300 
       159        427          A        HIS        L-FRAG_0           6.310 
       169        427          A        HIS        L-FRAG_0           6.340 
       169        427          A        HIS        L-FRAG_0           6.260 
       170        427          A        HIS        L-FRAG_0           6.390 
       170        427          A        HIS        L-FRAG_0           6.140 
       174        427          A        HIS        L-FRAG_0           6.500 
       188        427          A        HIS        L-FRAG_0           6.460 
       193        241          A        ARG        L-FRAG_2           6.440 
       200        241          A        ARG        L-FRAG_2           5.850 
       203        241          A        ARG        L-FRAG_2           6.500 
       205        241          A        ARG        L-FRAG_2           5.580 
       220        241          A        ARG        L-FRAG_2           4.210 
       220        242          A        ARG        L-FRAG_2           3.870 
       221        241          A        ARG        L-FRAG_2           4.510 
       221        242          A        ARG        L-FRAG_2           3.670 
       222        241          A        ARG        L-FRAG_2           4.960 
       222        242          A        ARG        L-FRAG_2           3.470 
       223        242          A        ARG        L-FRAG_2           3.910 
       224        242          A        ARG        L-FRAG_2           3.730 
       225        241          A        ARG        L-FRAG_2           3.840 
       226        241          A        ARG        L-FRAG_2           3.470 
       226        242          A        ARG        L-FRAG_2           3.480 
       227        241          A        ARG        L-FRAG_2           4.170 
       228        241          A        ARG        L-FRAG_2           3.770 
       228        242          A        ARG        L-FRAG_2           4.000 
       229        241          A        ARG        L-FRAG_2           4.000 
       229        242          A        ARG        L-FRAG_2           3.900 
       230        241          A        ARG        L-FRAG_2           4.100 
       231        241          A        ARG        L-FRAG_2           4.280 
       231        242          A        ARG        L-FRAG_2           3.760 
       232        241          A        ARG        L-FRAG_2           4.120 
       232        242          A        ARG        L-FRAG_2           3.660 
       233        241          A        ARG        L-FRAG_2           4.010 
       233        242          A        ARG        L-FRAG_2           3.650 
       234        241          A        ARG        L-FRAG_2           4.370 
       237        241          A        ARG        L-FRAG_2           4.720 
       237        242          A        ARG        L-FRAG_2           3.610 
       238        241          A        ARG        L-FRAG_2           4.430 
       238        242          A        ARG        L-FRAG_2           3.760 
       239        241          A        ARG        L-FRAG_2           4.220 
       239        242          A        ARG        L-FRAG_2           3.650 
       240        242          A        ARG        L-FRAG_2           3.610 
       241        241          A        ARG        L-FRAG_2           5.040 
       242        241          A        ARG        L-FRAG_2           4.360 
       242        242          A        ARG        L-FRAG_2           3.810 
       243        241          A        ARG        L-FRAG_2           4.570 
       243        242          A        ARG        L-FRAG_2           3.680 
       244        241          A        ARG        L-FRAG_2           3.800 
       244        242          A        ARG        L-FRAG_2           3.320 
       247        241          A        ARG        L-FRAG_2           4.140 
       249        241          A        ARG        L-FRAG_2           4.740 
       249        242          A        ARG        L-FRAG_2           3.630 
       250        241          A        ARG        L-FRAG_2           4.490 
       250        242          A        ARG        L-FRAG_2           3.350 
       252        241          A        ARG        L-FRAG_2           4.960 
       252        242          A        ARG        L-FRAG_2           3.370 
       255        241          A        ARG        L-FRAG_2           4.230 
       255        242          A        ARG        L-FRAG_2           3.220 
       257        241          A        ARG        L-FRAG_2           3.960 
       257        242          A        ARG        L-FRAG_2           3.610 
       258        241          A        ARG        L-FRAG_2           4.600 
       259        242          A        ARG        L-FRAG_2           3.310 
       261        241          A        ARG        L-FRAG_2           4.640 
       261        242          A        ARG        L-FRAG_2           3.660 
       263        241          A        ARG        L-FRAG_2           4.240 
       264        241          A        ARG        L-FRAG_2           4.570 
       265        241          A        ARG        L-FRAG_2           4.000 
       265        242          A        ARG        L-FRAG_2           3.850 
       267        242          A        ARG        L-FRAG_2           3.540 
       271        242          A        ARG        L-FRAG_2           3.890 
       272        242          A        ARG        L-FRAG_2           4.200 
       274        241          A        ARG        L-FRAG_2           4.180 
       275        241          A        ARG        L-FRAG_2           4.370 
       277        241          A        ARG        L-FRAG_2           5.370 
       277        242          A        ARG        L-FRAG_2           3.490 
       278        242          A        ARG        L-FRAG_2           3.260 
       279        242          A        ARG        L-FRAG_2           3.690 
       280        241          A        ARG        L-FRAG_2           4.880 
       280        242          A        ARG        L-FRAG_0           4.240 
       280        242          A        ARG        L-FRAG_2           3.590 
       281        241          A        ARG        L-FRAG_2           4.760 
       281        242          A        ARG        L-FRAG_2           3.060 
       282        241          A        ARG        L-FRAG_2           4.560 
       283        241          A        ARG        L-FRAG_2           5.100 
       283        242          A        ARG        L-FRAG_2           3.910 
       284        241          A        ARG        L-FRAG_2           4.300 
       285        242          A        ARG        L-FRAG_0           4.300 
       286        241          A        ARG        L-FRAG_2           4.270 
       286        242          A        ARG        L-FRAG_0           4.110 
       286        242          A        ARG        L-FRAG_2           3.770 
       288        241          A        ARG        L-FRAG_2           4.670 
       288        242          A        ARG        L-FRAG_2           3.330 
       289        241          A        ARG        L-FRAG_2           4.320 
       289        242          A        ARG        L-FRAG_2           3.370 
       290        242          A        ARG        L-FRAG_0           4.230 
       291        241          A        ARG        L-FRAG_2           4.680 
       291        242          A        ARG        L-FRAG_2           3.460 
       292        241          A        ARG        L-FRAG_2           4.540 
       292        242          A        ARG        L-FRAG_2           3.190 
       293        241          A        ARG        L-FRAG_2           5.150 
       293        242          A        ARG        L-FRAG_2           3.440 
       294        242          A        ARG        L-FRAG_0           3.790 
       295        241          A        ARG        L-FRAG_2           3.990 
       295        242          A        ARG        L-FRAG_0           3.810 
       297        241          A        ARG        L-FRAG_2           4.630 
       298        241          A        ARG        L-FRAG_2           3.840 
       307        241          A        ARG        L-FRAG_2           4.440 
       310        241          A        ARG        L-FRAG_2           4.820 
       314        241          A        ARG        L-FRAG_2           4.850 
       316        241          A        ARG        L-FRAG_2           3.770 
       317        241          A        ARG        L-FRAG_2           5.140 
       318        241          A        ARG        L-FRAG_2           4.380 
       320        241          A        ARG        L-FRAG_2           4.590 
       322        241          A        ARG        L-FRAG_2           4.170 
       327        241          A        ARG        L-FRAG_2           3.680 
       333        241          A        ARG        L-FRAG_2           5.340 
       336        241          A        ARG        L-FRAG_2           5.270 
       337        427          A        HIS        L-FRAG_0           6.300 
       337        427          A        HIS        L-FRAG_0           6.470 
       338        241          A        ARG        L-FRAG_2           6.030 
       339        427          A        HIS        L-FRAG_0           6.110 
       339        427          A        HIS        L-FRAG_0           6.300 
       340        241          A        ARG        L-FRAG_0           5.670 
       340        427          A        HIS        L-FRAG_0           5.260 
       341        427          A        HIS        L-FRAG_0           5.750 
       341        427          A        HIS        L-FRAG_0           6.310 
       342        427          A        HIS        L-FRAG_0           5.820 
       343        427          A        HIS        L-FRAG_0           5.640 
       344        427          A        HIS        L-FRAG_0           5.090 
       345        241          A        ARG        L-FRAG_2           6.560 
       345        427          A        HIS        L-FRAG_0           5.910 
       345        427          A        HIS        L-FRAG_0           6.460 
       348        427          A        HIS        L-FRAG_0           5.930 
       348        427          A        HIS        L-FRAG_0           6.400 
       354        427          A        HIS        L-FRAG_0           6.560 
       355        427          A        HIS        L-FRAG_0           6.410 
       358        427          A        HIS        L-FRAG_0           6.220 
       359        241          A        ARG        L-FRAG_2           6.530 
       360        427          A        HIS        L-FRAG_0           6.350 
       364        241          A        ARG        L-FRAG_2           5.730 
       365        241          A        ARG        L-FRAG_2           5.560 
       370        241          A        ARG        L-FRAG_2           5.910 
       372        241          A        ARG        L-FRAG_2           6.260 
       390        241          A        ARG        L-FRAG_2           5.900 
       397        241          A        ARG        L-FRAG_2           6.320 
       405        241          A        ARG        L-FRAG_2           6.100 
       406        241          A        ARG        L-FRAG_2           5.420 
       406        427          A        HIS        L-FRAG_0           6.480 
       406        427          A        HIS        L-FRAG_0           6.530 
       407        241          A        ARG        L-FRAG_2           5.160 
       409        241          A        ARG        L-FRAG_2           5.290 
       410        427          A        HIS        L-FRAG_0           6.020 
       410        427          A        HIS        L-FRAG_0           6.300 
       414        427          A        HIS        L-FRAG_0           6.500 
       422        241          A        ARG        L-FRAG_2           4.080 
       424        241          A        ARG        L-FRAG_2           3.620 
       425         96          A        LYS        L-FRAG_0           6.530 
       427        241          A        ARG        L-FRAG_2           4.290 
       427        242          A        ARG        L-FRAG_2           5.630 
       428        242          A        ARG        L-FRAG_2           5.550 
       429        241          A        ARG        L-FRAG_2           4.390 
       429        427          A        HIS        L-FRAG_0           6.400 
       430        241          A        ARG        L-FRAG_2           4.130 
       431        242          A        ARG        L-FRAG_2           6.000 
       435        241          A        ARG        L-FRAG_2           4.390 
       438        241          A        ARG        L-FRAG_2           3.880 
       439        241          A        ARG        L-FRAG_2           4.330 
       446        241          A        ARG        L-FRAG_2           4.230 
       446        427          A        HIS        L-FRAG_0           6.560 
       448        241          A        ARG        L-FRAG_2           3.860 
       448        242          A        ARG        L-FRAG_2           5.750 
       453        241          A        ARG        L-FRAG_2           4.220 
       462        241          A        ARG        L-FRAG_2           4.100 
       467        242          A        ARG        L-FRAG_2           6.370 
       468        242          A        ARG        L-FRAG_2           5.890 
       469        241          A        ARG        L-FRAG_2           5.140 
       471        241          A        ARG        L-FRAG_2           4.070 
       474        241          A        ARG        L-FRAG_2           4.280 
       475        242          A        ARG        L-FRAG_2           5.980 
       478        241          A        ARG        L-FRAG_2           4.330 
       479        241          A        ARG        L-FRAG_2           4.530 
       480        241          A        ARG        L-FRAG_2           3.580 
       485        241          A        ARG        L-FRAG_2           3.680 
       486        242          A        ARG        L-FRAG_2           5.880 
       493        241          A        ARG        L-FRAG_2           3.890 
       500        241          A        ARG        L-FRAG_2           4.470 
       506        241          A        ARG        L-FRAG_2           3.980 
       508        241          A        ARG        L-FRAG_2           4.200 
       510        242          A        ARG        L-FRAG_2           5.880 
       511        242          A        ARG        L-FRAG_2           5.770 
       512        241          A        ARG        L-FRAG_2           3.990 
       513        242          A        ARG        L-FRAG_2           5.910 
       514        242          A        ARG        L-FRAG_2           6.190 
       515        242          A        ARG        L-FRAG_2           6.150 
       517        242          A        ARG        L-FRAG_2           6.210 
       518        241          A        ARG        L-FRAG_2           4.470 
       519        241          A        ARG        L-FRAG_2           5.280 
       521        241          A        ARG        L-FRAG_2           4.600 
       522        241          A        ARG        L-FRAG_2           3.840 
       523        241          A        ARG        L-FRAG_2           4.490 
       525        241          A        ARG        L-FRAG_2           4.570 
       528        241          A        ARG        L-FRAG_2           3.860 
       529        242          A        ARG        L-FRAG_2           6.090 
       530        241          A        ARG        L-FRAG_2           4.160 
       532        242          A        ARG        L-FRAG_2           6.020 
       533        241          A        ARG        L-FRAG_2           4.080 
       534        242          A        ARG        L-FRAG_2           5.870 
       536        241          A        ARG        L-FRAG_2           3.810 
       536        242          A        ARG        L-FRAG_2           5.970 
       537        241          A        ARG        L-FRAG_2           4.470 
       538        241          A        ARG        L-FRAG_2           4.060 
       539        242          A        ARG        L-FRAG_2           5.900 
       540        241          A        ARG        L-FRAG_2           4.450 
       541        242          A        ARG        L-FRAG_2           5.820 
       543        241          A        ARG        L-FRAG_2           4.370 
       543        242          A        ARG        L-FRAG_2           5.970 
       544        241          A        ARG        L-FRAG_2           3.960 
       544        242          A        ARG        L-FRAG_2           5.550 
       545        241          A        ARG        L-FRAG_2           4.050 
       547        241          A        ARG        L-FRAG_2           4.850 
       548        241          A        ARG        L-FRAG_2           3.390 
       549        242          A        ARG        L-FRAG_2           5.660 
       551        241          A        ARG        L-FRAG_2           4.790 
       551        242          A        ARG        L-FRAG_2           5.600 
       552        241          A        ARG        L-FRAG_2           4.860 
       553        241          A        ARG        L-FRAG_2           4.170 
       557        241          A        ARG        L-FRAG_2           4.070 
       562        241          A        ARG        L-FRAG_2           4.440 
       563        241          A        ARG        L-FRAG_2           4.230 
       579        241          A        ARG        L-FRAG_2           3.820 
       581        242          A        ARG        L-FRAG_2           6.050 
       584        241          A        ARG        L-FRAG_2           4.240 
       586        241          A        ARG        L-FRAG_2           4.160 
       587        241          A        ARG        L-FRAG_2           3.830 
       591        241          A        ARG        L-FRAG_2           3.770 
       593        241          A        ARG        L-FRAG_2           4.170 
       595        241          A        ARG        L-FRAG_2           4.140 
       601        241          A        ARG        L-FRAG_2           4.290 
       602        241          A        ARG        L-FRAG_2           4.690 
       614        241          A        ARG        L-FRAG_2           3.830 
       629        241          A        ARG        L-FRAG_2           3.960 
       634        241          A        ARG        L-FRAG_2           3.770 
       635        241          A        ARG        L-FRAG_2           4.410 
       639        241          A        ARG        L-FRAG_2           4.370 
       642        241          A        ARG        L-FRAG_2           4.170 
       646        241          A        ARG        L-FRAG_2           4.430 
       646        242          A        ARG        L-FRAG_2           5.490 
       647        242          A        ARG        L-FRAG_2           5.860 
       649        241          A        ARG        L-FRAG_2           4.600 
       654        241          A        ARG        L-FRAG_2           4.080 
       655        242          A        ARG        L-FRAG_2           5.830 
       657        241          A        ARG        L-FRAG_2           3.770 
       661        241          A        ARG        L-FRAG_2           4.600 
       664        241          A        ARG        L-FRAG_2           4.880 
       664        242          A        ARG        L-FRAG_2           6.400 
       665        241          A        ARG        L-FRAG_2           4.270 
       666        241          A        ARG        L-FRAG_2           3.970 
       667        241          A        ARG        L-FRAG_2           3.810 
       669        241          A        ARG        L-FRAG_2           4.260 
       669        242          A        ARG        L-FRAG_2           6.050 
       670        241          A        ARG        L-FRAG_2           4.380 
       670        242          A        ARG        L-FRAG_2           5.640 
       679        241          A        ARG        L-FRAG_2           3.860 
       686        241          A        ARG        L-FRAG_2           5.160 
       690        241          A        ARG        L-FRAG_2           4.300 
       692        241          A        ARG        L-FRAG_2           3.900 
       700        241          A        ARG        L-FRAG_2           4.540 
       703        241          A        ARG        L-FRAG_2           4.340 
       705        241          A        ARG        L-FRAG_2           4.470 
       707        241          A        ARG        L-FRAG_2           3.930 
       707        242          A        ARG        L-FRAG_2           3.560 
       708        242          A        ARG        L-FRAG_2           3.750 
       711        241          A        ARG        L-FRAG_2           4.220 
       711        242          A        ARG        L-FRAG_2           3.210 
       713        242          A        ARG        L-FRAG_2           3.440 
       714        242          A        ARG        L-FRAG_2           3.360 
       715        241          A        ARG        L-FRAG_2           4.780 
       715        242          A        ARG        L-FRAG_2           3.330 
       716        242          A        ARG        L-FRAG_0           4.200 
       716        242          A        ARG        L-FRAG_2           3.820 
       717        241          A        ARG        L-FRAG_2           3.580 
       718        242          A        ARG        L-FRAG_2           3.380 
       719        241          A        ARG        L-FRAG_2           4.430 
       719        242          A        ARG        L-FRAG_2           3.350 
       720        242          A        ARG        L-FRAG_0           4.580 
       721        241          A        ARG        L-FRAG_2           3.890 
       722        241          A        ARG        L-FRAG_2           4.510 
       722        242          A        ARG        L-FRAG_2           3.500 
       723        241          A        ARG        L-FRAG_2           4.520 
       723        242          A        ARG        L-FRAG_2           3.430 
       724        242          A        ARG        L-FRAG_2           3.530 
       725        241          A        ARG        L-FRAG_2           4.050 
       725        242          A        ARG        L-FRAG_2           3.810 
       726        241          A        ARG        L-FRAG_2           3.870 
       727        242          A        ARG        L-FRAG_2           3.160 
       728        242          A        ARG        L-FRAG_2           3.350 
       729        242          A        ARG        L-FRAG_2           3.180 
       730        242          A        ARG        L-FRAG_2           2.950 
       731        242          A        ARG        L-FRAG_2           3.800 
       732        242          A        ARG        L-FRAG_2           3.420 
       734        242          A        ARG        L-FRAG_2           3.190 
       736        242          A        ARG        L-FRAG_2           3.170 
       737        242          A        ARG        L-FRAG_2           3.420 
       738        242          A        ARG        L-FRAG_0           4.350 
       740        242          A        ARG        L-FRAG_2           3.520 
       743        242          A        ARG        L-FRAG_2           3.250 
       744        242          A        ARG        L-FRAG_2           3.680 
       745        242          A        ARG        L-FRAG_2           3.240 
       746        242          A        ARG        L-FRAG_2           3.270 
       747        242          A        ARG        L-FRAG_2           3.670 
       748        242          A        ARG        L-FRAG_2           3.280 
       749        242          A        ARG        L-FRAG_2           3.290 
       750        242          A        ARG        L-FRAG_2           3.420 
       751        242          A        ARG        L-FRAG_2           3.490 
       752        242          A        ARG        L-FRAG_2           3.150 
       753        242          A        ARG        L-FRAG_2           3.270 
       754        242          A        ARG        L-FRAG_2           4.240 
       755        242          A        ARG        L-FRAG_2           3.430 
       758        242          A        ARG        L-FRAG_2           3.270 
       760        242          A        ARG        L-FRAG_2           3.420 
       761        242          A        ARG        L-FRAG_2           4.060 
       763        241          A        ARG        L-FRAG_2           3.860 
       764        242          A        ARG        L-FRAG_2           5.890 
       765        241          A        ARG        L-FRAG_2           4.340 
       768        241          A        ARG        L-FRAG_2           4.090 
       769        242          A        ARG        L-FRAG_2           5.830 
       771        241          A        ARG        L-FRAG_2           4.730 
       771        242          A        ARG        L-FRAG_2           5.970 
       773        241          A        ARG        L-FRAG_2           4.200 
       794        241          A        ARG        L-FRAG_2           5.210 
       798        242          A        ARG        L-FRAG_2           5.890 
       800        242          A        ARG        L-FRAG_2           6.180 
       801        241          A        ARG        L-FRAG_2           4.880 
       810        242          A        ARG        L-FRAG_2           6.570 
       813        242          A        ARG        L-FRAG_2           6.350 
       830        242          A        ARG        L-FRAG_2           6.510 
       835        242          A        ARG        L-FRAG_2           6.240 
       847        427          A        HIS        L-FRAG_2           5.630 
       848        427          A        HIS        L-FRAG_2           5.100 
       850        427          A        HIS        L-FRAG_2           4.950 
       851        427          A        HIS        L-FRAG_2           4.770 
       852        427          A        HIS        L-FRAG_2           5.070 
       853        427          A        HIS        L-FRAG_2           5.000 
       854        427          A        HIS        L-FRAG_2           4.370 
       855        427          A        HIS        L-FRAG_2           5.730 
       856        427          A        HIS        L-FRAG_2           4.710 
       857        427          A        HIS        L-FRAG_2           5.250 
       858        427          A        HIS        L-FRAG_2           5.310 
       860        427          A        HIS        L-FRAG_2           4.860 
       861        427          A        HIS        L-FRAG_2           5.210 
       863        427          A        HIS        L-FRAG_2           4.780 
       864        427          A        HIS        L-FRAG_2           5.350 
       865        427          A        HIS        L-FRAG_2           5.210 
       866        427          A        HIS        L-FRAG_2           4.990 
       868        427          A        HIS        L-FRAG_2           4.980 
       869        427          A        HIS        L-FRAG_0           5.190 
       872        427          A        HIS        L-FRAG_2           5.010 
       873        427          A        HIS        L-FRAG_2           4.530 
       874        427          A        HIS        L-FRAG_2           5.070 
       875        427          A        HIS        L-FRAG_2           5.630 
       879        427          A        HIS        L-FRAG_2           4.920 
       880        427          A        HIS        L-FRAG_2           5.660 
       881        427          A        HIS        L-FRAG_2           4.920 
       882        427          A        HIS        L-FRAG_2           5.150 
       883        427          A        HIS        L-FRAG_2           5.340 
       884        427          A        HIS        L-FRAG_2           5.070 
       885        427          A        HIS        L-FRAG_2           5.490 
       886        427          A        HIS        L-FRAG_0           5.900 
       889        241          A        ARG        L-FRAG_2           6.060 
       891        427          A        HIS        L-FRAG_0           5.570 
       891        427          A        HIS        L-FRAG_2           5.390 
       892        427          A        HIS        L-FRAG_2           4.680 
       893        427          A        HIS        L-FRAG_2           4.390 
       895        427          A        HIS        L-FRAG_2           4.620 
       897        427          A        HIS        L-FRAG_2           4.300 
       898        427          A        HIS        L-FRAG_2           4.270 
       900        427          A        HIS        L-FRAG_2           4.480 
       901        427          A        HIS        L-FRAG_2           4.380 
       902        427          A        HIS        L-FRAG_2           5.220 
       904        427          A        HIS        L-FRAG_2           5.310 
       906        427          A        HIS        L-FRAG_2           4.500 
       907        427          A        HIS        L-FRAG_2           4.460 
       908        427          A        HIS        L-FRAG_2           5.020 
       909        427          A        HIS        L-FRAG_2           5.350 
       910        427          A        HIS        L-FRAG_2           5.980 
       912        427          A        HIS        L-FRAG_2           4.940 
       913        427          A        HIS        L-FRAG_2           5.190 
       915        427          A        HIS        L-FRAG_2           5.740 
       916        427          A        HIS        L-FRAG_2           4.860 
       919        427          A        HIS        L-FRAG_2           5.220 
       920        427          A        HIS        L-FRAG_2           5.110 
       922        427          A        HIS        L-FRAG_2           5.130 
       923        427          A        HIS        L-FRAG_0           5.110 
       924        427          A        HIS        L-FRAG_2           5.460 
       925        427          A        HIS        L-FRAG_2           4.810 
       926        427          A        HIS        L-FRAG_2           5.090 
       927        427          A        HIS        L-FRAG_2           5.110 
       929        427          A        HIS        L-FRAG_2           4.930 
       932        427          A        HIS        L-FRAG_2           4.990 
       933        427          A        HIS        L-FRAG_2           5.110 
       936        427          A        HIS        L-FRAG_2           5.490 
       937        427          A        HIS        L-FRAG_2           4.950 
       938        427          A        HIS        L-FRAG_2           5.740 
       939        427          A        HIS        L-FRAG_2           5.320 
       941        427          A        HIS        L-FRAG_2           5.470 
       942        427          A        HIS        L-FRAG_2           4.900 
       943        427          A        HIS        L-FRAG_2           4.880 
       944        427          A        HIS        L-FRAG_2           5.290 
       946        427          A        HIS        L-FRAG_2           5.020 
       948        427          A        HIS        L-FRAG_0           5.220 
       948        427          A        HIS        L-FRAG_2           5.220 
       949        427          A        HIS        L-FRAG_2           4.930 
       950        427          A        HIS        L-FRAG_2           4.840 
       951        427          A        HIS        L-FRAG_2           5.860 
       953        427          A        HIS        L-FRAG_2           5.540 
       954        427          A        HIS        L-FRAG_2           4.670 
       955        427          A        HIS        L-FRAG_2           4.890 
       956        427          A        HIS        L-FRAG_0           5.770 
       956        427          A        HIS        L-FRAG_0           6.230 
       960        241          A        ARG        L-FRAG_2           4.510 
       961        241          A        ARG        L-FRAG_2           5.070 
       961        427          A        HIS        L-FRAG_0           5.920 
       961        427          A        HIS        L-FRAG_0           6.130 
       962        241          A        ARG        L-FRAG_2           5.000 
       963        241          A        ARG        L-FRAG_2           6.590 
       963        427          A        HIS        L-FRAG_0           5.540 
       963        427          A        HIS        L-FRAG_0           5.880 
       964        427          A        HIS        L-FRAG_0           5.580 
       965        427          A        HIS        L-FRAG_0           5.180 
       966        427          A        HIS        L-FRAG_0           5.540 
       968        241          A        ARG        L-FRAG_0           6.490 
       971        427          A        HIS        L-FRAG_0           5.900 
       972        427          A        HIS        L-FRAG_0           5.580 
       973        427          A        HIS        L-FRAG_0           5.720 
       973        427          A        HIS        L-FRAG_0           6.360 
       974        241          A        ARG        L-FRAG_0           6.560 
       974        427          A        HIS        L-FRAG_0           6.200 
       975        427          A        HIS        L-FRAG_0           5.310 
       976        427          A        HIS        L-FRAG_0           5.430 
       978        427          A        HIS        L-FRAG_0           5.390 
       979        241          A        ARG        L-FRAG_0           6.340 
       979        427          A        HIS        L-FRAG_0           5.330 
       988        241          A        ARG        L-FRAG_2           6.310 
       989        241          A        ARG        L-FRAG_0           6.100 
       989        241          A        ARG        L-FRAG_2           6.060 
       990        241          A        ARG        L-FRAG_0           6.430 
       990        241          A        ARG        L-FRAG_2           6.410 
       991        241          A        ARG        L-FRAG_2           6.160 
       992        241          A        ARG        L-FRAG_2           6.350 
       993        241          A        ARG        L-FRAG_2           5.880 
       994        241          A        ARG        L-FRAG_0           6.540 
       994        241          A        ARG        L-FRAG_2           6.170 
       995        241          A        ARG        L-FRAG_2           6.420 
       996         88          A        LYS        L-FRAG_2           6.520 
       996        241          A        ARG        L-FRAG_2           6.490 
       997        241          A        ARG        L-FRAG_0           6.220 
       997        241          A        ARG        L-FRAG_2           6.150 
       997        427          A        HIS        L-FRAG_0           6.200 
       998        241          A        ARG        L-FRAG_2           5.900 
