# Supplementary material for: Computational discovery of natural inhibitors targeting enterovirus D68 3C protease using molecular docking pharmacokinetics and dynamics simulations
Source: Sci Rep. 2025 Mar 31;15:11015. doi: 10.1038/s41598-025-95163-y (PMC11958634; doi:10.1038/s41598-025-95163-y)
Supplement: Supplementary file 1 — Supplementary Information 1. [file 41598_2025_95163_MOESM1_ESM.zip › MDS-100-results/MDS-100-results/data2/raw-data/PL-Contacts_Pi-Pi.dat]

  # Frame#   Residue#      Chain    ResName  LigandFragment        Distance       Type
         9        479          A        PHE        L-FRAG_0           4.070        f2f
        16        479          A        PHE        L-FRAG_0           5.420        e2f
        35        479          A        PHE        L-FRAG_2           5.000        e2f
        38        427          A        HIS        L-FRAG_0           5.360        e2f
        39        479          A        PHE        L-FRAG_0           5.370        e2f
        55        479          A        PHE        L-FRAG_0           4.230        f2f
        56        479          A        PHE        L-FRAG_2           5.320        e2f
        60        479          A        PHE        L-FRAG_2           5.400        e2f
        70        479          A        PHE        L-FRAG_2           5.170        e2f
        71        479          A        PHE        L-FRAG_2           5.250        e2f
        72        479          A        PHE        L-FRAG_2           5.470        e2f
        75        479          A        PHE        L-FRAG_0           4.390        f2f
        75        479          A        PHE        L-FRAG_2           5.250        e2f
        78        479          A        PHE        L-FRAG_0           4.360        f2f
        81        479          A        PHE        L-FRAG_2           4.560        e2f
        82        479          A        PHE        L-FRAG_2           5.220        e2f
        85        479          A        PHE        L-FRAG_0           4.100        f2f
        87        479          A        PHE        L-FRAG_0           4.140        f2f
        92        479          A        PHE        L-FRAG_0           3.890        f2f
        93        479          A        PHE        L-FRAG_2           5.280        e2f
        97        479          A        PHE        L-FRAG_0           4.160        f2f
       100        479          A        PHE        L-FRAG_0           4.330        f2f
       100        479          A        PHE        L-FRAG_2           5.170        e2f
       103        479          A        PHE        L-FRAG_0           4.130        f2f
       105        479          A        PHE        L-FRAG_2           5.320        e2f
       106        479          A        PHE        L-FRAG_0           4.090        f2f
       107        479          A        PHE        L-FRAG_0           4.100        f2f
       108        479          A        PHE        L-FRAG_0           4.100        f2f
       109        479          A        PHE        L-FRAG_0           4.260        f2f
       113        479          A        PHE        L-FRAG_0           4.310        f2f
       114        479          A        PHE        L-FRAG_0           3.990        f2f
       117        479          A        PHE        L-FRAG_0           4.030        f2f
       119        479          A        PHE        L-FRAG_0           3.780        f2f
       123        479          A        PHE        L-FRAG_0           4.370        f2f
       124        479          A        PHE        L-FRAG_0           4.140        f2f
       126        479          A        PHE        L-FRAG_0           4.160        f2f
       127        479          A        PHE        L-FRAG_0           4.010        f2f
       133        479          A        PHE        L-FRAG_0           4.120        f2f
       137        427          A        HIS        L-FRAG_0           5.340        e2f
       138        479          A        PHE        L-FRAG_0           4.050        f2f
       141        479          A        PHE        L-FRAG_0           4.270        f2f
       147        479          A        PHE        L-FRAG_0           4.020        f2f
       148        479          A        PHE        L-FRAG_0           3.980        f2f
       149        427          A        HIS        L-FRAG_0           4.810        e2f
       149        479          A        PHE        L-FRAG_0           4.330        f2f
       151        427          A        HIS        L-FRAG_0           5.250        e2f
       152        427          A        HIS        L-FRAG_0           5.280        e2f
       153        479          A        PHE        L-FRAG_0           3.930        f2f
       154        479          A        PHE        L-FRAG_0           4.040        f2f
       155        427          A        HIS        L-FRAG_0           5.470        e2f
       155        479          A        PHE        L-FRAG_0           3.710        f2f
       157        479          A        PHE        L-FRAG_0           3.940        f2f
       181        479          A        PHE        L-FRAG_2           5.240        e2f
       211        479          A        PHE        L-FRAG_2           5.170        e2f
       236        479          A        PHE        L-FRAG_2           5.480        e2f
       293        479          A        PHE        L-FRAG_0           5.380        e2f
       301        479          A        PHE        L-FRAG_2           5.140        e2f
       304        479          A        PHE        L-FRAG_2           5.410        e2f
       527        479          A        PHE        L-FRAG_2           4.980        e2f
       576        479          A        PHE        L-FRAG_2           5.460        e2f
       727        479          A        PHE        L-FRAG_2           5.100        e2f
       728        479          A        PHE        L-FRAG_2           5.020        e2f
       740        479          A        PHE        L-FRAG_2           5.030        e2f
       741        427          A        HIS        L-FRAG_2           5.210        e2f
       741        479          A        PHE        L-FRAG_2           5.420        e2f
       742        427          A        HIS        L-FRAG_2           5.250        e2f
       742        479          A        PHE        L-FRAG_2           5.240        e2f
       747        479          A        PHE        L-FRAG_2           5.400        e2f
       752        479          A        PHE        L-FRAG_2           5.110        e2f
       755        479          A        PHE        L-FRAG_2           4.770        e2f
       758        479          A        PHE        L-FRAG_2           4.910        e2f
       760        479          A        PHE        L-FRAG_2           4.380        f2f
       777        479          A        PHE        L-FRAG_2           4.920        e2f
       796        479          A        PHE        L-FRAG_2           5.410        e2f
       799        479          A        PHE        L-FRAG_2           5.220        e2f
       800        479          A        PHE        L-FRAG_2           5.330        e2f
       804        479          A        PHE        L-FRAG_2           5.150        e2f
       806        479          A        PHE        L-FRAG_2           5.280        e2f
       808        479          A        PHE        L-FRAG_2           5.060        e2f
       810        479          A        PHE        L-FRAG_2           5.320        e2f
       817        479          A        PHE        L-FRAG_2           5.250        e2f
       818        479          A        PHE        L-FRAG_2           5.420        e2f
       821        479          A        PHE        L-FRAG_2           5.440        e2f
       822        479          A        PHE        L-FRAG_2           5.320        e2f
       823        479          A        PHE        L-FRAG_2           5.330        e2f
       824        479          A        PHE        L-FRAG_2           4.900        e2f
       825        479          A        PHE        L-FRAG_2           5.020        e2f
       826        479          A        PHE        L-FRAG_2           5.240        e2f
       827        479          A        PHE        L-FRAG_2           5.210        e2f
       828        479          A        PHE        L-FRAG_2           4.770        e2f
       831        479          A        PHE        L-FRAG_2           5.230        e2f
       832        479          A        PHE        L-FRAG_2           5.040        e2f
       833        479          A        PHE        L-FRAG_2           5.070        e2f
       834        479          A        PHE        L-FRAG_2           5.250        e2f
       835        479          A        PHE        L-FRAG_2           5.110        e2f
       838        479          A        PHE        L-FRAG_2           4.850        e2f
       839        479          A        PHE        L-FRAG_2           5.030        e2f
       842        479          A        PHE        L-FRAG_2           5.240        e2f
       845        479          A        PHE        L-FRAG_2           4.940        e2f
       849        427          A        HIS        L-FRAG_2           4.990        e2f
       849        479          A        PHE        L-FRAG_2           5.050        e2f
       852        479          A        PHE        L-FRAG_2           4.950        e2f
       854        427          A        HIS        L-FRAG_2           4.250        f2f
       859        427          A        HIS        L-FRAG_2           4.880        e2f
       870        427          A        HIS        L-FRAG_2           5.120        e2f
       870        479          A        PHE        L-FRAG_2           5.080        e2f
       876        427          A        HIS        L-FRAG_0           4.370        f2f
       876        479          A        PHE        L-FRAG_2           5.280        e2f
       877        479          A        PHE        L-FRAG_2           5.280        e2f
       882        479          A        PHE        L-FRAG_2           3.990        f2f
       883        479          A        PHE        L-FRAG_2           3.810        f2f
       885        479          A        PHE        L-FRAG_2           4.330        f2f
       890        479          A        PHE        L-FRAG_2           4.660        e2f
       892        427          A        HIS        L-FRAG_0           4.330        f2f
       893        427          A        HIS        L-FRAG_2           4.000        f2f
       894        427          A        HIS        L-FRAG_2           3.910        f2f
       895        427          A        HIS        L-FRAG_2           4.160        f2f
       897        427          A        HIS        L-FRAG_2           4.010        f2f
       898        427          A        HIS        L-FRAG_2           3.970        f2f
       900        427          A        HIS        L-FRAG_0           4.190        f2f
       901        427          A        HIS        L-FRAG_2           4.210        f2f
       905        479          A        PHE        L-FRAG_2           4.900        e2f
       906        427          A        HIS        L-FRAG_2           4.030        f2f
       913        479          A        PHE        L-FRAG_2           4.140        f2f
       918        427          A        HIS        L-FRAG_2           4.010        f2f
       921        479          A        PHE        L-FRAG_2           4.820        e2f
       928        427          A        HIS        L-FRAG_0           4.210        f2f
       930        427          A        HIS        L-FRAG_0           4.080        f2f
       932        427          A        HIS        L-FRAG_2           4.600        e2f
       935        479          A        PHE        L-FRAG_2           5.010        e2f
       937        479          A        PHE        L-FRAG_2           4.080        f2f
       938        479          A        PHE        L-FRAG_2           3.970        f2f
       939        479          A        PHE        L-FRAG_2           4.140        f2f
       941        479          A        PHE        L-FRAG_2           4.320        f2f
       942        479          A        PHE        L-FRAG_2           4.210        f2f
       944        479          A        PHE        L-FRAG_2           4.030        f2f
       947        427          A        HIS        L-FRAG_2           5.450        e2f
       952        427          A        HIS        L-FRAG_2           4.790        e2f
       952        479          A        PHE        L-FRAG_2           4.990        e2f
       967        427          A        HIS        L-FRAG_0           5.460        e2f
       968        427          A        HIS        L-FRAG_0           4.940        e2f
       969        427          A        HIS        L-FRAG_0           5.400        e2f
       975        427          A        HIS        L-FRAG_0           4.920        e2f
       978        427          A        HIS        L-FRAG_0           5.100        e2f
       980        427          A        HIS        L-FRAG_0           5.140        e2f
       981        427          A        HIS        L-FRAG_0           4.950        e2f
       982        427          A        HIS        L-FRAG_0           5.100        e2f
       984        427          A        HIS        L-FRAG_0           5.270        e2f
       989        427          A        HIS        L-FRAG_0           5.440        e2f
       993        427          A        HIS        L-FRAG_0           5.480        e2f
