# Supplementary material for: Computational discovery of natural inhibitors targeting enterovirus D68 3C protease using molecular docking pharmacokinetics and dynamics simulations
Source: Sci Rep. 2025 Mar 31;15:11015. doi: 10.1038/s41598-025-95163-y (PMC11958634; doi:10.1038/s41598-025-95163-y)
Supplement: Supplementary file 1 — Supplementary Information 1. [file 41598_2025_95163_MOESM1_ESM.zip › MDS-100-results/MDS-100-results/data2/raw-data/PL-Contacts_WaterBridge.dat]

  # Frame#   Residue#      Chain    ResName   AtomName  LigandFragment      LigandAtom 
         0        231          A        GLN        OE1        L-FRAG_1           H7579 
         1        235          A        GLU        OE1        L-FRAG_1           O7571 
         1        227          A        ASP        OD2        L-FRAG_1           O7575 
         1        230          A        TYR          O        L-FRAG_1           O7574 
         1        227          A        ASP          O        L-FRAG_1           O7574 
         2        227          A        ASP        OD2        L-FRAG_1           H7580 
         2         96          A        LYS        HZ1        L-FRAG_1           O7573 
         2        227          A        ASP          O        L-FRAG_1           O7574 
         3         99          A        TYR          O        L-FRAG_0           O7576 
         3        227          A        ASP          O        L-FRAG_1           O7574 
         3        230          A        TYR          O        L-FRAG_1           O7574 
         3        227          A        ASP        OD2        L-FRAG_1           O7575 
         3        232          A        TRP         HN        L-FRAG_1           O7571 
         3        226          A        ILE          O        L-FRAG_1           O7575 
         4        232          A        TRP          O        L-FRAG_1           H7579 
         4        227          A        ASP        OD1        L-FRAG_1           H7580 
         4        232          A        TRP         HN        L-FRAG_1           O7574 
         5         97          A        VAL         HN        L-FRAG_0           O7567 
         5        231          A        GLN        OE1        L-FRAG_1           O7573 
         5        232          A        TRP          O        L-FRAG_1           O7573 
         6        235          A        GLU        OE1        L-FRAG_1           H7579 
         6         97          A        VAL          O        L-FRAG_0           O7567 
         6        232          A        TRP          O        L-FRAG_1           O7573 
         6        232          A        TRP          O        L-FRAG_1           O7571 
         6        427          A        HIS        HE2        L-FRAG_0           O7576 
         7        232          A        TRP          O        L-FRAG_1           O7573 
         7        427          A        HIS        HE2        L-FRAG_0           O7576 
         7        424          A        ASP          O        L-FRAG_0           O7576 
         8        227          A        ASP        OD2        L-FRAG_1           O7575 
         9         99          A        TYR         HN        L-FRAG_0           H7582 
         9        427          A        HIS        HE2        L-FRAG_0           O7576 
         9        427          A        HIS        HE2        L-FRAG_3           O7569 
         9        232          A        TRP          O        L-FRAG_1           O7571 
        11        232          A        TRP         HN        L-FRAG_1           O7574 
        11        232          A        TRP          O        L-FRAG_1           O7573 
        11        427          A        HIS        HE2        L-FRAG_0           O7576 
        12         99          A        TYR          O        L-FRAG_0           H7583 
        12        235          A        GLU        OE1        L-FRAG_1           O7574 
        12        232          A        TRP          O        L-FRAG_1           O7571 
        12        232          A        TRP          O        L-FRAG_1           O7573 
        13        232          A        TRP         HN        L-FRAG_1           O7573 
        13        231          A        GLN        OE1        L-FRAG_1           O7573 
        13        235          A        GLU        OE2        L-FRAG_1           O7571 
        14        235          A        GLU        OE2        L-FRAG_1           H7579 
        14        231          A        GLN       2HE2        L-FRAG_1           O7573 
        14        232          A        TRP          O        L-FRAG_1           O7573 
        14        235          A        GLU        OE1        L-FRAG_1           O7571 
        15        231          A        GLN        OE1        L-FRAG_1           H7579 
        15        231          A        GLN        OE1        L-FRAG_1           H7580 
        15        235          A        GLU        OE2        L-FRAG_1           O7573 
        16         99          A        TYR          O        L-FRAG_0           H7582 
        16        424          A        ASP        OD1        L-FRAG_0           H7583 
        16        232          A        TRP          O        L-FRAG_1           O7573 
        16        232          A        TRP          O        L-FRAG_1           O7571 
        16        424          A        ASP        OD1        L-FRAG_0           O7576 
        16        232          A        TRP         HN        L-FRAG_1           O7574 
        17         99          A        TYR          O        L-FRAG_0           H7582 
        17        231          A        GLN       1HE2        L-FRAG_1           O7574 
        17        235          A        GLU        OE1        L-FRAG_1           O7573 
        17        232          A        TRP         HN        L-FRAG_1           O7574 
        18        232          A        TRP          O        L-FRAG_1           O7573 
        18        232          A        TRP          O        L-FRAG_1           O7571 
        19        232          A        TRP          O        L-FRAG_1           O7571 
        19        231          A        GLN        OE1        L-FRAG_1           O7571 
        19        235          A        GLU        OE2        L-FRAG_1           O7572 
        20        235          A        GLU        OE2        L-FRAG_1           H7579 
        20         99          A        TYR          O        L-FRAG_0           H7582 
        20        232          A        TRP          O        L-FRAG_1           O7573 
        20        424          A        ASP        OD1        L-FRAG_0           O7576 
        20        427          A        HIS        HE2        L-FRAG_3           O7569 
        20        228          A        ASN       1HD2        L-FRAG_1           O7574 
        21        232          A        TRP          O        L-FRAG_1           H7579 
        21        424          A        ASP        OD1        L-FRAG_0           H7582 
        21        424          A        ASP        OD1        L-FRAG_0           O7576 
        21        232          A        TRP          O        L-FRAG_1           O7574 
        22        231          A        GLN        OE1        L-FRAG_1           H7579 
        22        424          A        ASP        OD1        L-FRAG_0           H7582 
        22        232          A        TRP          O        L-FRAG_1           O7571 
        23        424          A        ASP        OD1        L-FRAG_0           H7582 
        23        424          A        ASP        OD1        L-FRAG_0           H7583 
        23        232          A        TRP          O        L-FRAG_1           O7573 
        23        232          A        TRP          O        L-FRAG_1           O7571 
        24        232          A        TRP          O        L-FRAG_1           H7579 
        24        231          A        GLN        OE1        L-FRAG_1           H7579 
        24        232          A        TRP          O        L-FRAG_1           O7571 
        24        231          A        GLN        OE1        L-FRAG_1           O7571 
        24        424          A        ASP        OD1        L-FRAG_0           O7576 
        26         99          A        TYR          O        L-FRAG_0           H7582 
        27        232          A        TRP          O        L-FRAG_1           O7573 
        27         96          A        LYS        HZ3        L-FRAG_1           O7574 
        28        424          A        ASP        OD1        L-FRAG_0           H7583 
        28         96          A        LYS        HZ3        L-FRAG_1           O7574 
        28        232          A        TRP          O        L-FRAG_1           O7571 
        28        235          A        GLU        OE1        L-FRAG_1           O7574 
        29        424          A        ASP        OD1        L-FRAG_0           H7583 
        29        232          A        TRP          O        L-FRAG_1           O7573 
        29         96          A        LYS        HZ3        L-FRAG_1           O7575 
        29        231          A        GLN       1HE2        L-FRAG_1           O7574 
        30        424          A        ASP        OD1        L-FRAG_0           H7583 
        30        232          A        TRP          O        L-FRAG_1           O7571 
        31         99          A        TYR          O        L-FRAG_0           H7582 
        31        424          A        ASP        OD1        L-FRAG_0           H7583 
        31        231          A        GLN        OE1        L-FRAG_1           O7573 
        32        424          A        ASP        OD1        L-FRAG_0           H7583 
        33         99          A        TYR          O        L-FRAG_0           H7582 
        33        424          A        ASP        OD1        L-FRAG_0           H7583 
        33        232          A        TRP         HN        L-FRAG_1           O7574 
        33        228          A        ASN        OD1        L-FRAG_1           O7574 
        33        231          A        GLN        OE1        L-FRAG_1           O7574 
        33        232          A        TRP          O        L-FRAG_1           O7571 
        34        424          A        ASP        OD1        L-FRAG_0           H7583 
        35        424          A        ASP        OD1        L-FRAG_0           H7583 
        36         99          A        TYR          O        L-FRAG_0           H7582 
        37        424          A        ASP        OD1        L-FRAG_0           H7583 
        37        232          A        TRP          O        L-FRAG_1           O7573 
        38         99          A        TYR          O        L-FRAG_0           H7582 
        38        235          A        GLU        OE2        L-FRAG_1           O7573 
        38        424          A        ASP        OD1        L-FRAG_0           O7576 
        39         99          A        TYR          O        L-FRAG_0           H7582 
        39        424          A        ASP        OD1        L-FRAG_0           H7583 
        39        232          A        TRP          O        L-FRAG_1           O7573 
        39        427          A        HIS        HE2        L-FRAG_0           O7576 
        40        232          A        TRP          O        L-FRAG_1           O7573 
        40        232          A        TRP          O        L-FRAG_1           O7571 
        40        424          A        ASP        OD1        L-FRAG_0           O7576 
        41        424          A        ASP        OD1        L-FRAG_0           H7583 
        41        424          A        ASP        OD1        L-FRAG_0           O7576 
        41        232          A        TRP          O        L-FRAG_1           O7573 
        41         99          A        TYR          O        L-FRAG_0           O7576 
        43        232          A        TRP          O        L-FRAG_1           O7573 
        43        232          A        TRP          O        L-FRAG_1           O7574 
        44         99          A        TYR          O        L-FRAG_0           H7582 
        44        424          A        ASP        OD1        L-FRAG_0           H7583 
        44         96          A        LYS        HZ1        L-FRAG_1           O7575 
        44        232          A        TRP          O        L-FRAG_1           O7571 
        44        235          A        GLU        OE1        L-FRAG_1           O7573 
        45        232          A        TRP          O        L-FRAG_1           H7580 
        45        231          A        GLN        OE1        L-FRAG_1           H7580 
        45         96          A        LYS        HZ1        L-FRAG_1           O7574 
        46        231          A        GLN        OE1        L-FRAG_1           H7580 
        46        232          A        TRP          O        L-FRAG_1           O7571 
        47        424          A        ASP          O        L-FRAG_0           H7582 
        47         99          A        TYR          O        L-FRAG_0           H7583 
        47        232          A        TRP          O        L-FRAG_1           O7573 
        47        232          A        TRP          O        L-FRAG_1           O7571 
        48         99          A        TYR          O        L-FRAG_0           O7576 
        48        232          A        TRP          O        L-FRAG_1           O7573 
        49        427          A        HIS        HE2        L-FRAG_3           O7569 
        49        424          A        ASP        OD2        L-FRAG_0           O7576 
        51        424          A        ASP        OD2        L-FRAG_0           H7582 
        51        424          A        ASP        OD2        L-FRAG_0           H7583 
        51        232          A        TRP          O        L-FRAG_1           O7573 
        51        427          A        HIS        HE2        L-FRAG_0           O7576 
        52         99          A        TYR          O        L-FRAG_0           H7582 
        52        424          A        ASP        OD2        L-FRAG_0           H7583 
        52        232          A        TRP          O        L-FRAG_1           O7573 
        52        232          A        TRP          O        L-FRAG_1           O7571 
        52        232          A        TRP         HN        L-FRAG_1           O7574 
        53        232          A        TRP          O        L-FRAG_1           O7573 
        53        232          A        TRP          O        L-FRAG_1           O7571 
        53        231          A        GLN       1HE2        L-FRAG_1           O7574 
        53        232          A        TRP         HN        L-FRAG_1           O7574 
        53        231          A        GLN        OE1        L-FRAG_1           O7574 
        54        100          A        ASP          O        L-FRAG_0           H7582 
        54        235          A        GLU        OE2        L-FRAG_1           O7574 
        55        228          A        ASN        OD1        L-FRAG_1           H7580 
        56        424          A        ASP        OD2        L-FRAG_0           H7583 
        56        232          A        TRP          O        L-FRAG_1           O7573 
        56        232          A        TRP         HN        L-FRAG_1           O7574 
        56        231          A        GLN        OE1        L-FRAG_1           O7574 
        56         99          A        TYR          O        L-FRAG_0           O7576 
        57        231          A        GLN        OE1        L-FRAG_1           H7580 
        57         99          A        TYR          O        L-FRAG_0           H7582 
        57        424          A        ASP        OD2        L-FRAG_0           O7576 
        58        424          A        ASP        OD2        L-FRAG_0           O7577 
        58        235          A        GLU        OE2        L-FRAG_1           O7574 
        60        232          A        TRP          O        L-FRAG_1           O7574 
        60        424          A        ASP        OD2        L-FRAG_0           O7568 
        60        424          A        ASP        OD2        L-FRAG_0           O7577 
        61        424          A        ASP        OD2        L-FRAG_0           O7577 
        62        232          A        TRP          O        L-FRAG_1           O7573 
        62        424          A        ASP        OD2        L-FRAG_0           O7568 
        62        424          A        ASP        OD2        L-FRAG_0           O7577 
        63        232          A        TRP          O        L-FRAG_1           H7580 
        63        424          A        ASP        OD2        L-FRAG_0           O7568 
        63        424          A        ASP        OD2        L-FRAG_0           O7577 
        64        424          A        ASP        OD2        L-FRAG_0           H7583 
        64         99          A        TYR          O        L-FRAG_0           O7577 
        64         99          A        TYR          O        L-FRAG_0           O7576 
        64        232          A        TRP          O        L-FRAG_1           O7573 
        65        228          A        ASN        OD1        L-FRAG_1           H7581 
        65        231          A        GLN       1HE2        L-FRAG_1           O7574 
        65        232          A        TRP          O        L-FRAG_1           O7573 
        66         99          A        TYR          O        L-FRAG_0           H7582 
        66        427          A        HIS        HE2        L-FRAG_3           O7569 
        67        235          A        GLU        OE2        L-FRAG_1           H7580 
        67        232          A        TRP          O        L-FRAG_1           O7573 
        67        232          A        TRP          O        L-FRAG_1           O7571 
        67        231          A        GLN       1HE2        L-FRAG_1           O7573 
        67        427          A        HIS        HE2        L-FRAG_3           O7569 
        67        424          A        ASP        OD2        L-FRAG_0           O7576 
        68        235          A        GLU        OE2        L-FRAG_1           H7581 
        69        231          A        GLN        OE1        L-FRAG_1           H7580 
        69        232          A        TRP          O        L-FRAG_1           O7573 
        71        424          A        ASP        OD2        L-FRAG_0           H7582 
        71        424          A        ASP        OD2        L-FRAG_0           H7583 
        71        232          A        TRP          O        L-FRAG_1           O7573 
        72        427          A        HIS        HE2        L-FRAG_3           O7569 
        74        232          A        TRP          O        L-FRAG_1           H7580 
        74        424          A        ASP        OD2        L-FRAG_0           H7583 
        74         99          A        TYR          O        L-FRAG_0           O7577 
        74         99          A        TYR          O        L-FRAG_0           O7576 
        74        424          A        ASP        OD2        L-FRAG_0           O7576 
        75        232          A        TRP          O        L-FRAG_1           O7573 
        75        232          A        TRP          O        L-FRAG_1           O7571 
        76        427          A        HIS        HE2        L-FRAG_3           O7569 
        76        424          A        ASP          O        L-FRAG_3           O7569 
        77         99          A        TYR          O        L-FRAG_0           H7583 
        77        231          A        GLN        OE1        L-FRAG_1           O7574 
        78        424          A        ASP        OD2        L-FRAG_0           H7583 
        78        424          A        ASP        OD2        L-FRAG_0           O7576 
        78        232          A        TRP          O        L-FRAG_1           O7571 
        79        232          A        TRP          O        L-FRAG_1           O7573 
        79        427          A        HIS        HE2        L-FRAG_3           O7569 
        80        232          A        TRP          O        L-FRAG_1           O7573 
        80        424          A        ASP        OD2        L-FRAG_0           O7576 
        81        232          A        TRP          O        L-FRAG_1           H7580 
        81        232          A        TRP          O        L-FRAG_1           O7573 
        83        424          A        ASP        OD2        L-FRAG_0           H7582 
        83        424          A        ASP        OD2        L-FRAG_0           O7576 
        83        232          A        TRP          O        L-FRAG_1           O7573 
        83        232          A        TRP          O        L-FRAG_1           O7571 
        85        427          A        HIS        HE2        L-FRAG_3           O7569 
        86        424          A        ASP        OD2        L-FRAG_0           H7582 
        87        424          A        ASP        OD2        L-FRAG_0           H7582 
        87        427          A        HIS        HE2        L-FRAG_0           O7576 
        87        427          A        HIS        HE2        L-FRAG_3           O7569 
        87        232          A        TRP          O        L-FRAG_1           O7573 
        87        232          A        TRP          O        L-FRAG_1           O7571 
        88        424          A        ASP          O        L-FRAG_0           O7576 
        88        232          A        TRP          O        L-FRAG_1           O7571 
        89        232          A        TRP          O        L-FRAG_1           O7573 
        89        424          A        ASP        OD2        L-FRAG_0           O7576 
        90        427          A        HIS        HE2        L-FRAG_0           O7576 
        90        427          A        HIS        HE2        L-FRAG_3           O7569 
        90        232          A        TRP          O        L-FRAG_1           O7573 
        91        427          A        HIS        HE2        L-FRAG_0           O7576 
        91        232          A        TRP          O        L-FRAG_1           O7574 
        91        235          A        GLU        OE2        L-FRAG_1           O7574 
        92        424          A        ASP        OD2        L-FRAG_0           O7576 
        93         99          A        TYR         HN        L-FRAG_0           H7582 
        93        231          A        GLN        OE1        L-FRAG_1           O7574 
        93        424          A        ASP        OD2        L-FRAG_0           O7576 
        94        424          A        ASP        OD2        L-FRAG_0           H7583 
        94        232          A        TRP          O        L-FRAG_1           O7573 
        95        424          A        ASP        OD2        L-FRAG_0           H7582 
        95        232          A        TRP          O        L-FRAG_1           O7573 
        95        232          A        TRP          O        L-FRAG_1           O7571 
        95        424          A        ASP        OD2        L-FRAG_0           O7576 
        96         99          A        TYR          O        L-FRAG_0           H7582 
        96        424          A        ASP        OD2        L-FRAG_0           H7583 
        96        232          A        TRP          O        L-FRAG_1           O7573 
        97        424          A        ASP        OD2        L-FRAG_0           O7576 
        97        232          A        TRP          O        L-FRAG_1           O7573 
        97        232          A        TRP          O        L-FRAG_1           O7571 
        98        232          A        TRP          O        L-FRAG_1           O7573 
        98        232          A        TRP          O        L-FRAG_1           O7571 
        99        232          A        TRP          O        L-FRAG_1           O7573 
       100        232          A        TRP          O        L-FRAG_1           O7571 
       100        232          A        TRP          O        L-FRAG_1           O7573 
       100        427          A        HIS        HE2        L-FRAG_3           O7569 
       100        424          A        ASP          O        L-FRAG_3           O7569 
       101        424          A        ASP        OD2        L-FRAG_0           O7576 
       101        424          A        ASP        OD2        L-FRAG_3           O7569 
       102        427          A        HIS        HE2        L-FRAG_0           O7576 
       102        232          A        TRP          O        L-FRAG_1           O7573 
       102        232          A        TRP          O        L-FRAG_1           O7571 
       103         99          A        TYR         HN        L-FRAG_0           O7577 
       104        232          A        TRP         HN        L-FRAG_1           O7574 
       105        232          A        TRP          O        L-FRAG_1           O7573 
       106        232          A        TRP          O        L-FRAG_1           O7573 
       107        424          A        ASP        OD2        L-FRAG_0           H7582 
       107        427          A        HIS        HE2        L-FRAG_0           O7576 
       107        232          A        TRP          O        L-FRAG_1           O7573 
       108        232          A        TRP          O        L-FRAG_1           O7573 
       108        232          A        TRP          O        L-FRAG_1           O7571 
       109        235          A        GLU        OE2        L-FRAG_1           H7579 
       109        232          A        TRP          O        L-FRAG_1           O7573 
       109        228          A        ASN        OD1        L-FRAG_1           O7574 
       110        232          A        TRP          O        L-FRAG_1           O7573 
       112         97          A        VAL         HN        L-FRAG_0           O7567 
       112        232          A        TRP          O        L-FRAG_1           O7573 
       112        232          A        TRP          O        L-FRAG_1           O7571 
       113        235          A        GLU        OE1        L-FRAG_1           H7579 
       113        424          A        ASP        OD2        L-FRAG_0           O7577 
       114        235          A        GLU        OE1        L-FRAG_1           H7579 
       114         99          A        TYR          O        L-FRAG_0           H7582 
       114        232          A        TRP          O        L-FRAG_1           O7573 
       114        232          A        TRP          O        L-FRAG_1           O7571 
       115        235          A        GLU        OE1        L-FRAG_1           H7579 
       115        228          A        ASN        OD1        L-FRAG_1           O7574 
       115        424          A        ASP        OD2        L-FRAG_0           O7577 
       115        424          A        ASP        OD2        L-FRAG_0           O7576 
       115        232          A        TRP          O        L-FRAG_1           O7571 
       116        424          A        ASP        OD2        L-FRAG_0           H7582 
       116        227          A        ASP        OD2        L-FRAG_0           H7582 
       116        232          A        TRP          O        L-FRAG_1           O7571 
       117         97          A        VAL         HN        L-FRAG_0           O7567 
       117        232          A        TRP          O        L-FRAG_1           O7573 
       117        232          A        TRP          O        L-FRAG_1           O7571 
       118        232          A        TRP          O        L-FRAG_1           O7573 
       118        235          A        GLU        OE1        L-FRAG_1           O7573 
       120        424          A        ASP        OD2        L-FRAG_0           O7577 
       120        232          A        TRP          O        L-FRAG_1           O7573 
       121        235          A        GLU        OE1        L-FRAG_1           H7579 
       121        427          A        HIS        HE2        L-FRAG_0           O7576 
       121        424          A        ASP          O        L-FRAG_0           O7576 
       121        232          A        TRP          O        L-FRAG_1           O7573 
       122        424          A        ASP        OD2        L-FRAG_0           O7576 
       123        235          A        GLU        OE1        L-FRAG_1           H7579 
       123         97          A        VAL          O        L-FRAG_0           O7567 
       124        235          A        GLU        OE1        L-FRAG_1           H7579 
       124         99          A        TYR          O        L-FRAG_0           H7582 
       124        232          A        TRP          O        L-FRAG_1           O7573 
       124        232          A        TRP          O        L-FRAG_1           O7571 
       124        424          A        ASP        OD2        L-FRAG_0           O7576 
       125        235          A        GLU        OE1        L-FRAG_1           H7579 
       125        228          A        ASN        OD1        L-FRAG_1           H7580 
       125        232          A        TRP          O        L-FRAG_1           O7573 
       126        232          A        TRP          O        L-FRAG_1           O7573 
       126        424          A        ASP        OD2        L-FRAG_0           O7576 
       127        424          A        ASP          O        L-FRAG_0           O7576 
       128        232          A        TRP          O        L-FRAG_1           O7573 
       128        235          A        GLU        OE1        L-FRAG_1           O7573 
       128        424          A        ASP        OD2        L-FRAG_0           O7576 
       129        424          A        ASP        OD2        L-FRAG_0           O7576 
       129        424          A        ASP        OD2        L-FRAG_3           O7569 
       129         99          A        TYR         HN        L-FRAG_1           O7575 
       131         99          A        TYR          O        L-FRAG_0           H7582 
       131        232          A        TRP         HN        L-FRAG_1           O7574 
       131        424          A        ASP        OD2        L-FRAG_0           O7576 
       132         99          A        TYR         HN        L-FRAG_0           H7582 
       132        232          A        TRP         HN        L-FRAG_1           O7574 
       132        424          A        ASP        OD2        L-FRAG_0           O7576 
       133        235          A        GLU        OE2        L-FRAG_1           H7579 
       133        424          A        ASP          O        L-FRAG_0           O7576 
       134        232          A        TRP          O        L-FRAG_1           H7579 
       134        232          A        TRP          O        L-FRAG_1           O7571 
       134        235          A        GLU        OE2        L-FRAG_1           O7573 
       134        424          A        ASP        OD2        L-FRAG_0           O7577 
       134        424          A        ASP        OD2        L-FRAG_0           O7576 
       135        235          A        GLU        OE2        L-FRAG_1           H7579 
       135        232          A        TRP          O        L-FRAG_1           O7573 
       136        235          A        GLU        OE2        L-FRAG_1           H7579 
       136        424          A        ASP        OD2        L-FRAG_0           H7583 
       136        232          A        TRP          O        L-FRAG_1           O7573 
       137        424          A        ASP        OD2        L-FRAG_0           H7582 
       137        232          A        TRP         HN        L-FRAG_1           O7574 
       137        235          A        GLU        OE2        L-FRAG_1           O7573 
       138        235          A        GLU        OE2        L-FRAG_1           H7579 
       138        424          A        ASP        OD2        L-FRAG_0           H7582 
       139        235          A        GLU        OE2        L-FRAG_1           H7579 
       139         99          A        TYR          O        L-FRAG_0           H7582 
       139        424          A        ASP        OD2        L-FRAG_0           H7583 
       139        232          A        TRP          O        L-FRAG_1           O7573 
       139        424          A        ASP        OD2        L-FRAG_0           O7576 
       140        235          A        GLU        OE2        L-FRAG_1           H7579 
       140        424          A        ASP        OD2        L-FRAG_0           O7577 
       140        232          A        TRP          O        L-FRAG_1           O7573 
       141        424          A        ASP        OD2        L-FRAG_0           H7582 
       141        424          A        ASP        OD2        L-FRAG_0           O7576 
       141        232          A        TRP          O        L-FRAG_1           O7573 
       141        232          A        TRP          O        L-FRAG_1           O7571 
       142        235          A        GLU        OE1        L-FRAG_1           H7579 
       142        427          A        HIS        HE2        L-FRAG_0           O7576 
       142        427          A        HIS        HE2        L-FRAG_3           O7569 
       143        235          A        GLU        OE1        L-FRAG_1           H7579 
       143        424          A        ASP        OD2        L-FRAG_0           H7582 
       143        232          A        TRP          O        L-FRAG_1           O7571 
       144        232          A        TRP          O        L-FRAG_1           O7573 
       144        232          A        TRP          O        L-FRAG_1           O7571 
       145        235          A        GLU        OE2        L-FRAG_1           H7579 
       145        232          A        TRP          O        L-FRAG_1           O7573 
       145        424          A        ASP          O        L-FRAG_0           O7576 
       146        424          A        ASP        OD1        L-FRAG_0           H7583 
       146        232          A        TRP          O        L-FRAG_1           O7573 
       146        232          A        TRP          O        L-FRAG_1           O7571 
       146        232          A        TRP         HN        L-FRAG_1           O7574 
       147         99          A        TYR         HN        L-FRAG_0           O7576 
       147        235          A        GLU        OE2        L-FRAG_1           O7573 
       147        231          A        GLN       1HE2        L-FRAG_1           O7574 
       147        232          A        TRP         HN        L-FRAG_1           O7574 
       148         99          A        TYR         HN        L-FRAG_0           O7576 
       148        232          A        TRP          O        L-FRAG_1           O7574 
       149        235          A        GLU        OE2        L-FRAG_1           H7579 
       149        232          A        TRP         HN        L-FRAG_1           O7574 
       149        232          A        TRP          O        L-FRAG_1           O7573 
       150        427          A        HIS        HE2        L-FRAG_0           O7576 
       150         99          A        TYR         HN        L-FRAG_0           O7577 
       150        235          A        GLU        OE2        L-FRAG_1           O7573 
       150        232          A        TRP         HN        L-FRAG_1           O7574 
       151        427          A        HIS        HE2        L-FRAG_3           O7569 
       151        424          A        ASP          O        L-FRAG_3           O7569 
       151        231          A        GLN        OE1        L-FRAG_1           O7573 
       151        232          A        TRP          O        L-FRAG_1           O7573 
       152        231          A        GLN        OE1        L-FRAG_1           H7580 
       152        235          A        GLU        OE1        L-FRAG_1           O7573 
       152        427          A        HIS        HE2        L-FRAG_3           O7569 
       152        424          A        ASP          O        L-FRAG_3           O7569 
       152        427          A        HIS        HE2        L-FRAG_0           O7576 
       152        424          A        ASP          O        L-FRAG_0           O7576 
       152        232          A        TRP         HN        L-FRAG_1           O7574 
       153        235          A        GLU        OE2        L-FRAG_1           H7579 
       153        427          A        HIS        HE2        L-FRAG_0           O7576 
       153        424          A        ASP          O        L-FRAG_0           O7576 
       153        427          A        HIS        HE2        L-FRAG_3           O7569 
       153        424          A        ASP          O        L-FRAG_3           O7569 
       153        232          A        TRP          O        L-FRAG_1           O7573 
       153        232          A        TRP          O        L-FRAG_1           O7571 
       154        232          A        TRP         HN        L-FRAG_1           O7574 
       154        427          A        HIS        HE2        L-FRAG_0           O7576 
       154         99          A        TYR         OH        L-FRAG_0           O7568 
       155        235          A        GLU        OE2        L-FRAG_1           H7579 
       155        424          A        ASP          O        L-FRAG_0           O7576 
       155        424          A        ASP          O        L-FRAG_3           O7569 
       155         99          A        TYR         HN        L-FRAG_1           O7575 
       155         99          A        TYR         OH        L-FRAG_0           O7568 
       155         99          A        TYR         OH        L-FRAG_0           O7577 
       155        232          A        TRP          O        L-FRAG_1           O7573 
       156        427          A        HIS        HE2        L-FRAG_3           O7569 
       156         99          A        TYR         HN        L-FRAG_0           O7577 
       156         86          A        GLN       2HE2        L-FRAG_0           O7568 
       157        427          A        HIS        HE2        L-FRAG_0           O7576 
       157        424          A        ASP          O        L-FRAG_0           O7576 
       157        232          A        TRP          O        L-FRAG_1           O7573 
       157        424          A        ASP        OD1        L-FRAG_0           O7576 
       158        424          A        ASP        OD1        L-FRAG_0           H7582 
       158        424          A        ASP        OD1        L-FRAG_0           O7577 
       158        232          A        TRP          O        L-FRAG_1           O7573 
       159        232          A        TRP          O        L-FRAG_1           O7573 
       159         86          A        GLN       2HE2        L-FRAG_0           O7568 
       160        232          A        TRP          O        L-FRAG_1           O7573 
       160         86          A        GLN       2HE2        L-FRAG_0           O7568 
       161        424          A        ASP        OD1        L-FRAG_0           H7583 
       161        232          A        TRP          O        L-FRAG_1           O7573 
       161         86          A        GLN       2HE2        L-FRAG_0           O7568 
       162         99          A        TYR          O        L-FRAG_0           H7582 
       162        424          A        ASP        OD1        L-FRAG_0           H7583 
       163        424          A        ASP        OD1        L-FRAG_0           O7577 
       163        424          A        ASP        OD1        L-FRAG_0           O7568 
       163         86          A        GLN       2HE2        L-FRAG_0           O7568 
       164        232          A        TRP          O        L-FRAG_1           O7571 
       164        232          A        TRP          O        L-FRAG_1           O7573 
       164        424          A        ASP        OD1        L-FRAG_0           O7568 
       165         99          A        TYR          O        L-FRAG_0           H7583 
       165        424          A        ASP        OD1        L-FRAG_0           O7568 
       165         86          A        GLN       2HE2        L-FRAG_0           O7568 
       166         86          A        GLN       2HE2        L-FRAG_0           O7568 
       167         86          A        GLN       2HE2        L-FRAG_0           O7568 
       168        424          A        ASP        OD1        L-FRAG_0           O7577 
       168        424          A        ASP        OD1        L-FRAG_0           O7568 
       168         86          A        GLN       2HE2        L-FRAG_0           O7568 
       169        424          A        ASP        OD1        L-FRAG_0           O7577 
       169        424          A        ASP        OD1        L-FRAG_0           O7568 
       169         86          A        GLN       2HE2        L-FRAG_0           O7568 
       170        235          A        GLU        OE1        L-FRAG_1           H7580 
       170         91          A        GLU        OE1        L-FRAG_1           H7580 
       170         99          A        TYR          O        L-FRAG_0           H7582 
       170        424          A        ASP        OD1        L-FRAG_0           H7583 
       170         86          A        GLN       2HE2        L-FRAG_0           O7568 
       171        235          A        GLU        OE1        L-FRAG_1           O7573 
       171        424          A        ASP        OD1        L-FRAG_0           O7577 
       171         99          A        TYR          O        L-FRAG_0           O7576 
       171         86          A        GLN       2HE2        L-FRAG_0           O7568 
       172        424          A        ASP        OD1        L-FRAG_0           O7577 
       172         86          A        GLN       2HE2        L-FRAG_0           O7568 
       173        232          A        TRP          O        L-FRAG_1           H7580 
       173        232          A        TRP          O        L-FRAG_1           O7573 
       173        424          A        ASP        OD1        L-FRAG_0           O7577 
       173         86          A        GLN       2HE2        L-FRAG_0           O7568 
       174         99          A        TYR          O        L-FRAG_0           H7583 
       174        424          A        ASP        OD1        L-FRAG_0           O7577 
       174         86          A        GLN       2HE2        L-FRAG_0           O7568 
       175        424          A        ASP        OD1        L-FRAG_0           O7577 
       175         86          A        GLN       2HE2        L-FRAG_0           O7568 
       176        424          A        ASP        OD1        L-FRAG_0           O7577 
       176        232          A        TRP          O        L-FRAG_1           O7573 
       176         86          A        GLN       2HE2        L-FRAG_0           O7568 
       177        232          A        TRP          O        L-FRAG_1           O7573 
       177         86          A        GLN       2HE2        L-FRAG_0           O7568 
       178        232          A        TRP          O        L-FRAG_1           O7573 
       178        424          A        ASP        OD1        L-FRAG_0           O7577 
       178        424          A        ASP        OD1        L-FRAG_0           O7568 
       178         86          A        GLN       2HE2        L-FRAG_0           O7568 
       179        424          A        ASP        OD1        L-FRAG_0           O7577 
       179        424          A        ASP        OD1        L-FRAG_0           O7568 
       179         86          A        GLN       2HE2        L-FRAG_0           O7568 
       180        232          A        TRP          O        L-FRAG_1           O7573 
       180        232          A        TRP         HN        L-FRAG_1           O7570 
       181         97          A        VAL         HN        L-FRAG_0           O7567 
       181         86          A        GLN       2HE2        L-FRAG_0           O7568 
       181        232          A        TRP          O        L-FRAG_1           O7571 
       181        232          A        TRP          O        L-FRAG_1           O7573 
       182        424          A        ASP        OD1        L-FRAG_0           O7577 
       182         86          A        GLN       2HE2        L-FRAG_0           O7568 
       183         99          A        TYR          O        L-FRAG_0           H7583 
       183         96          A        LYS        HZ3        L-FRAG_1           O7575 
       183         86          A        GLN       2HE2        L-FRAG_0           O7568 
       184         99          A        TYR          O        L-FRAG_0           H7583 
       184        232          A        TRP          O        L-FRAG_1           O7573 
       184        424          A        ASP        OD1        L-FRAG_0           O7577 
       184        424          A        ASP        OD1        L-FRAG_0           O7568 
       184         86          A        GLN       2HE2        L-FRAG_0           O7568 
       185        231          A        GLN        OE1        L-FRAG_1           H7580 
       185        424          A        ASP        OD1        L-FRAG_0           O7568 
       185         86          A        GLN       2HE2        L-FRAG_0           O7568 
       186        231          A        GLN        OE1        L-FRAG_1           H7580 
       186         86          A        GLN       2HE2        L-FRAG_0           O7568 
       187        231          A        GLN        OE1        L-FRAG_1           H7580 
       187        232          A        TRP          O        L-FRAG_1           O7573 
       187        424          A        ASP        OD1        L-FRAG_0           O7577 
       187         86          A        GLN       2HE2        L-FRAG_0           O7568 
       188         99          A        TYR          O        L-FRAG_0           O7576 
       188         86          A        GLN       2HE2        L-FRAG_0           O7568 
       189         99          A        TYR         HN        L-FRAG_0           O7576 
       189         86          A        GLN       2HE2        L-FRAG_0           O7568 
       190        232          A        TRP         HN        L-FRAG_1           O7574 
       190        232          A        TRP          O        L-FRAG_1           O7573 
       190         86          A        GLN       2HE2        L-FRAG_0           O7568 
       191         86          A        GLN       2HE2        L-FRAG_0           O7568 
       192        424          A        ASP        OD1        L-FRAG_0           O7577 
       192         86          A        GLN       2HE2        L-FRAG_0           O7568 
       193        427          A        HIS        HE2        L-FRAG_3           O7569 
       193        232          A        TRP          O        L-FRAG_1           O7573 
       193        232          A        TRP          O        L-FRAG_1           O7574 
       193         86          A        GLN       2HE2        L-FRAG_0           O7568 
       194         97          A        VAL         HN        L-FRAG_0           O7567 
       194        424          A        ASP        OD1        L-FRAG_0           O7568 
       194        424          A        ASP        OD1        L-FRAG_0           O7577 
       194         86          A        GLN       2HE2        L-FRAG_0           O7568 
       195        235          A        GLU        OE1        L-FRAG_1           O7574 
       195        424          A        ASP        OD1        L-FRAG_0           O7577 
       195        424          A        ASP        OD1        L-FRAG_0           O7568 
       195        232          A        TRP          O        L-FRAG_1           O7573 
       195         86          A        GLN       2HE2        L-FRAG_0           O7568 
       196        231          A        GLN        OE1        L-FRAG_1           H7581 
       196        235          A        GLU        OE2        L-FRAG_1           O7573 
       196        235          A        GLU        OE1        L-FRAG_1           O7573 
       196        424          A        ASP        OD1        L-FRAG_0           O7577 
       197        235          A        GLU        OE1        L-FRAG_1           H7579 
       197         99          A        TYR          O        L-FRAG_0           O7576 
       197        231          A        GLN       2HE2        L-FRAG_1           O7574 
       197        232          A        TRP          O        L-FRAG_1           O7573 
       198        427          A        HIS        HE2        L-FRAG_3           O7569 
       198        232          A        TRP          O        L-FRAG_1           O7573 
       200        424          A        ASP        OD1        L-FRAG_0           O7577 
       200        424          A        ASP        OD1        L-FRAG_0           O7568 
       200         86          A        GLN       2HE2        L-FRAG_0           O7568 
       201        424          A        ASP        OD1        L-FRAG_0           O7577 
       201        232          A        TRP          O        L-FRAG_1           O7573 
       201         86          A        GLN       2HE2        L-FRAG_0           O7568 
       202        424          A        ASP        OD1        L-FRAG_0           O7577 
       202         86          A        GLN       2HE2        L-FRAG_0           O7568 
       203        235          A        GLU        OE1        L-FRAG_1           H7580 
       203        424          A        ASP        OD1        L-FRAG_0           O7577 
       203         86          A        GLN       2HE2        L-FRAG_0           O7568 
       204        232          A        TRP          O        L-FRAG_1           O7571 
       204        232          A        TRP          O        L-FRAG_1           O7573 
       204         86          A        GLN       2HE2        L-FRAG_0           O7568 
       205        232          A        TRP          O        L-FRAG_1           O7573 
       205         86          A        GLN       2HE2        L-FRAG_0           O7568 
       206         97          A        VAL          O        L-FRAG_1           H7581 
       206        424          A        ASP        OD1        L-FRAG_0           O7577 
       206         91          A        GLU        OE1        L-FRAG_1           O7574 
       207         91          A        GLU        OE1        L-FRAG_1           H7580 
       207        235          A        GLU        OE1        L-FRAG_1           H7580 
       207         86          A        GLN       2HE2        L-FRAG_0           O7568 
       207        427          A        HIS        HE2        L-FRAG_3           O7569 
       208        235          A        GLU        OE2        L-FRAG_1           H7580 
       208        424          A        ASP        OD1        L-FRAG_0           O7568 
       208         86          A        GLN       2HE2        L-FRAG_0           O7568 
       208        427          A        HIS        HE2        L-FRAG_3           O7569 
       208        427          A        HIS        HE2        L-FRAG_1           O7570 
       209         99          A        TYR          O        L-FRAG_0           H7583 
       209        235          A        GLU        OE2        L-FRAG_1           O7573 
       209        424          A        ASP        OD1        L-FRAG_0           O7577 
       210         86          A        GLN       2HE2        L-FRAG_0           O7568 
       211         97          A        VAL          O        L-FRAG_1           H7581 
       211        235          A        GLU        OE1        L-FRAG_1           O7574 
       211        232          A        TRP          O        L-FRAG_1           O7573 
       212         97          A        VAL          O        L-FRAG_1           H7581 
       212        427          A        HIS        HE2        L-FRAG_3           O7569 
       212        232          A        TRP          O        L-FRAG_1           O7573 
       212        232          A        TRP          O        L-FRAG_1           O7571 
       213        235          A        GLU        OE1        L-FRAG_1           H7580 
       213         91          A        GLU        OE1        L-FRAG_1           H7580 
       214        235          A        GLU        OE1        L-FRAG_1           H7580 
       214        232          A        TRP          O        L-FRAG_1           O7573 
       215        235          A        GLU        OE1        L-FRAG_1           H7581 
       215        232          A        TRP          O        L-FRAG_1           O7573 
       216         91          A        GLU        OE1        L-FRAG_1           H7580 
       216        235          A        GLU        OE2        L-FRAG_1           H7580 
       216         97          A        VAL          O        L-FRAG_1           H7581 
       216        232          A        TRP          O        L-FRAG_1           O7573 
       217         97          A        VAL          O        L-FRAG_1           H7581 
       217        232          A        TRP          O        L-FRAG_1           O7573 
       217        232          A        TRP          O        L-FRAG_1           O7571 
       217        424          A        ASP        OD1        L-FRAG_0           O7577 
       217        424          A        ASP        OD1        L-FRAG_0           O7568 
       217         91          A        GLU        OE1        L-FRAG_1           O7574 
       218         97          A        VAL          O        L-FRAG_1           H7581 
       218         99          A        TYR          O        L-FRAG_0           H7583 
       218        232          A        TRP          O        L-FRAG_1           O7573 
       219        232          A        TRP         HN        L-FRAG_1           O7574 
       219        235          A        GLU        OE2        L-FRAG_1           O7573 
       219        235          A        GLU        OE2        L-FRAG_1           O7573 
       219         86          A        GLN       2HE2        L-FRAG_0           O7568 
       219        424          A        ASP        OD1        L-FRAG_0           O7577 
       220         91          A        GLU        OE2        L-FRAG_1           O7574 
       221         91          A        GLU        OE1        L-FRAG_1           H7580 
       221         91          A        GLU        OE1        L-FRAG_1           H7581 
       222         91          A        GLU        OE2        L-FRAG_1           H7581 
       222        232          A        TRP          O        L-FRAG_1           O7573 
       222        232          A        TRP          O        L-FRAG_1           O7571 
       222         99          A        TYR          O        L-FRAG_0           O7576 
       222        424          A        ASP        OD1        L-FRAG_0           O7568 
       222        424          A        ASP        OD1        L-FRAG_0           O7577 
       222         86          A        GLN       2HE2        L-FRAG_0           O7568 
       223         99          A        TYR          O        L-FRAG_0           H7582 
       223         99          A        TYR          O        L-FRAG_0           H7583 
       223        232          A        TRP          O        L-FRAG_1           O7573 
       223        231          A        GLN       1HE2        L-FRAG_1           O7575 
       223        231          A        GLN       1HE2        L-FRAG_1           O7574 
       223         86          A        GLN       2HE2        L-FRAG_0           O7568 
       224         86          A        GLN       2HE2        L-FRAG_0           O7568 
       225         99          A        TYR          O        L-FRAG_0           H7582 
       225        424          A        ASP        OD1        L-FRAG_0           H7583 
       225        232          A        TRP          O        L-FRAG_1           O7573 
       226        424          A        ASP        OD1        L-FRAG_0           O7577 
       226         86          A        GLN       2HE2        L-FRAG_0           O7568 
       227        424          A        ASP        OD1        L-FRAG_0           O7577 
       227        424          A        ASP        OD1        L-FRAG_0           O7568 
       227         86          A        GLN       1HE2        L-FRAG_0           O7568 
       227         99          A        TYR         OH        L-FRAG_0           O7568 
       228        231          A        GLN       1HE2        L-FRAG_1           O7574 
       228        232          A        TRP          O        L-FRAG_1           O7571 
       228        232          A        TRP          O        L-FRAG_1           O7573 
       229         99          A        TYR          O        L-FRAG_0           H7583 
       229        424          A        ASP        OD1        L-FRAG_0           O7576 
       229        427          A        HIS        HE2        L-FRAG_3           O7569 
       229        232          A        TRP          O        L-FRAG_1           O7573 
       229        232          A        TRP          O        L-FRAG_1           O7571 
       230        232          A        TRP          O        L-FRAG_1           O7573 
       230        232          A        TRP          O        L-FRAG_1           O7571 
       230        427          A        HIS        HE2        L-FRAG_3           O7569 
       231        232          A        TRP          O        L-FRAG_1           O7573 
       231         99          A        TYR          O        L-FRAG_0           O7576 
       231         86          A        GLN       1HE2        L-FRAG_0           O7568 
       233         86          A        GLN       1HE2        L-FRAG_0           O7568 
       233         99          A        TYR         OH        L-FRAG_0           O7568 
       234         91          A        GLU        OE2        L-FRAG_1           H7580 
       234        232          A        TRP          O        L-FRAG_1           O7573 
       235        232          A        TRP          O        L-FRAG_1           O7573 
       235        232          A        TRP          O        L-FRAG_1           O7571 
       235        424          A        ASP        OD1        L-FRAG_0           O7577 
       235        424          A        ASP        OD1        L-FRAG_0           O7576 
       235         86          A        GLN       1HE2        L-FRAG_0           O7568 
       235        478          A        TYR          O        L-FRAG_0           O7568 
       236        232          A        TRP          O        L-FRAG_1           O7573 
       236        427          A        HIS        HE2        L-FRAG_3           O7569 
       236        231          A        GLN        OE1        L-FRAG_1           O7574 
       237        232          A        TRP          O        L-FRAG_1           O7573 
       237        232          A        TRP          O        L-FRAG_1           O7571 
       238        424          A        ASP        OD1        L-FRAG_0           O7568 
       239        424          A        ASP        OD1        L-FRAG_0           O7577 
       239        424          A        ASP        OD1        L-FRAG_0           O7568 
       239         86          A        GLN       1HE2        L-FRAG_0           O7568 
       239        478          A        TYR          O        L-FRAG_0           O7568 
       240        232          A        TRP          O        L-FRAG_1           O7573 
       242        235          A        GLU        OE2        L-FRAG_1           O7574 
       242        232          A        TRP          O        L-FRAG_1           O7573 
       243        235          A        GLU        OE2        L-FRAG_1           O7572 
       244         99          A        TYR          O        L-FRAG_0           O7576 
       244         86          A        GLN       1HE2        L-FRAG_0           O7568 
       244        427          A        HIS        HE2        L-FRAG_3           O7569 
       244        427          A        HIS        HE2        L-FRAG_1           O7570 
       245        235          A        GLU        OE2        L-FRAG_1           H7580 
       245         91          A        GLU        OE1        L-FRAG_1           H7580 
       245        424          A        ASP        OD1        L-FRAG_0           H7583 
       245         99          A        TYR         HN        L-FRAG_0           O7576 
       245         99          A        TYR         HH        L-FRAG_0           O7568 
       245        478          A        TYR          O        L-FRAG_0           O7568 
       245         97          A        VAL          O        L-FRAG_1           O7575 
       245        424          A        ASP        OD1        L-FRAG_0           O7577 
       245        232          A        TRP          O        L-FRAG_1           O7571 
       246         91          A        GLU        OE1        L-FRAG_1           H7580 
       246         97          A        VAL          O        L-FRAG_1           H7581 
       246         86          A        GLN       1HE2        L-FRAG_0           O7568 
       246        478          A        TYR          O        L-FRAG_0           O7568 
       246        232          A        TRP          O        L-FRAG_1           O7573 
       246        232          A        TRP          O        L-FRAG_1           O7571 
       246        424          A        ASP        OD1        L-FRAG_0           O7577 
       246        424          A        ASP        OD1        L-FRAG_0           O7568 
       248        232          A        TRP          O        L-FRAG_1           O7573 
       248        232          A        TRP          O        L-FRAG_1           O7571 
       249        424          A        ASP        OD1        L-FRAG_0           O7576 
       249        232          A        TRP          O        L-FRAG_1           O7573 
       249         86          A        GLN       1HE2        L-FRAG_0           O7568 
       250        232          A        TRP          O        L-FRAG_1           O7573 
       250        232          A        TRP          O        L-FRAG_1           O7571 
       250        235          A        GLU        OE2        L-FRAG_1           O7574 
       251        235          A        GLU        OE2        L-FRAG_1           H7579 
       251        424          A        ASP        OD1        L-FRAG_0           H7583 
       251        232          A        TRP          O        L-FRAG_1           O7573 
       251        232          A        TRP          O        L-FRAG_1           O7571 
       251         86          A        GLN       2HE2        L-FRAG_0           O7568 
       252        232          A        TRP          O        L-FRAG_1           O7573 
       252         86          A        GLN       1HE2        L-FRAG_0           O7568 
       252         99          A        TYR         HH        L-FRAG_0           O7568 
       252        478          A        TYR          O        L-FRAG_0           O7568 
       252        427          A        HIS        HE2        L-FRAG_3           O7569 
       252        424          A        ASP        OD1        L-FRAG_0           O7568 
       253        427          A        HIS        HE2        L-FRAG_3           O7569 
       253        232          A        TRP          O        L-FRAG_1           O7573 
       253        232          A        TRP          O        L-FRAG_1           O7571 
       254         99          A        TYR          O        L-FRAG_0           H7583 
       254        232          A        TRP          O        L-FRAG_1           O7571 
       254        232          A        TRP          O        L-FRAG_1           O7573 
       254         96          A        LYS        HZ2        L-FRAG_1           O7575 
       255         99          A        TYR          O        L-FRAG_0           H7583 
       255        232          A        TRP          O        L-FRAG_1           O7571 
       255        232          A        TRP          O        L-FRAG_1           O7573 
       255        424          A        ASP        OD2        L-FRAG_0           O7577 
       256        235          A        GLU         HN        L-FRAG_1           O7573 
       256        235          A        GLU         HN        L-FRAG_1           O7571 
       257        235          A        GLU        OE2        L-FRAG_1           H7581 
       257         99          A        TYR          O        L-FRAG_0           H7582 
       258        424          A        ASP        OD2        L-FRAG_0           O7568 
       259         99          A        TYR          O        L-FRAG_0           H7583 
       259        424          A        ASP        OD2        L-FRAG_0           O7568 
       259        232          A        TRP          O        L-FRAG_1           O7573 
       260        232          A        TRP          O        L-FRAG_1           O7573 
       260        232          A        TRP          O        L-FRAG_1           O7571 
       261        427          A        HIS        HE2        L-FRAG_3           O7569 
       261         86          A        GLN       1HE2        L-FRAG_0           O7568 
       261         99          A        TYR         HH        L-FRAG_0           O7568 
       261        478          A        TYR          O        L-FRAG_0           O7568 
       261        424          A        ASP        OD2        L-FRAG_0           O7577 
       262        424          A        ASP        OD2        L-FRAG_0           H7583 
       262         86          A        GLN       1HE2        L-FRAG_0           O7568 
       262        232          A        TRP          O        L-FRAG_1           O7573 
       263         99          A        TYR          O        L-FRAG_0           H7582 
       263         99          A        TYR          O        L-FRAG_0           H7583 
       263        424          A        ASP        OD2        L-FRAG_0           O7568 
       263         86          A        GLN       1HE2        L-FRAG_0           O7568 
       263        478          A        TYR          O        L-FRAG_0           O7568 
       263        232          A        TRP          O        L-FRAG_1           O7571 
       263        232          A        TRP          O        L-FRAG_1           O7573 
       264        231          A        GLN        OE1        L-FRAG_1           O7571 
       264        232          A        TRP          O        L-FRAG_1           O7571 
       264        424          A        ASP        OD2        L-FRAG_0           O7576 
       264        478          A        TYR          O        L-FRAG_0           O7568 
       264        232          A        TRP          O        L-FRAG_1           O7573 
       265         86          A        GLN       1HE2        L-FRAG_0           O7568 
       265        232          A        TRP          O        L-FRAG_1           O7571 
       265        232          A        TRP          O        L-FRAG_1           O7573 
       266        235          A        GLU        OE2        L-FRAG_1           H7580 
       266         91          A        GLU        OE1        L-FRAG_1           H7580 
       266         99          A        TYR          O        L-FRAG_0           H7583 
       266        232          A        TRP          O        L-FRAG_1           O7573 
       267         99          A        TYR          O        L-FRAG_0           H7583 
       267        232          A        TRP          O        L-FRAG_1           O7573 
       267        232          A        TRP          O        L-FRAG_1           O7571 
       268         99          A        TYR          O        L-FRAG_0           H7582 
       268        232          A        TRP          O        L-FRAG_1           O7573 
       268        232          A        TRP          O        L-FRAG_1           O7571 
       269         99          A        TYR          O        L-FRAG_0           H7582 
       269        424          A        ASP        OD2        L-FRAG_0           H7583 
       269        232          A        TRP          O        L-FRAG_1           O7571 
       270        235          A        GLU        OE2        L-FRAG_1           H7580 
       270        232          A        TRP          O        L-FRAG_1           O7573 
       271         99          A        TYR          O        L-FRAG_0           H7583 
       271        424          A        ASP        OD2        L-FRAG_0           O7568 
       272         86          A        GLN       1HE2        L-FRAG_0           O7568 
       272        232          A        TRP          O        L-FRAG_1           O7573 
       272        232          A        TRP          O        L-FRAG_1           O7571 
       272        424          A        ASP        OD2        L-FRAG_0           O7577 
       273         47          A        LYS        HZ1        L-FRAG_1           O7574 
       273         86          A        GLN       2HE2        L-FRAG_0           O7568 
       273        232          A        TRP          O        L-FRAG_1           O7573 
       273        232          A        TRP          O        L-FRAG_1           O7571 
       273        424          A        ASP        OD2        L-FRAG_0           O7577 
       273        424          A        ASP        OD2        L-FRAG_0           O7568 
       274        232          A        TRP          O        L-FRAG_1           O7571 
       274        232          A        TRP          O        L-FRAG_1           O7573 
       274         86          A        GLN       2HE2        L-FRAG_0           O7568 
       276        424          A        ASP        OD2        L-FRAG_0           H7583 
       276         86          A        GLN       1HE2        L-FRAG_0           O7568 
       276        478          A        TYR          O        L-FRAG_0           O7568 
       276        232          A        TRP          O        L-FRAG_1           O7573 
       276         47          A        LYS        HZ1        L-FRAG_1           O7574 
       276        235          A        GLU        OE2        L-FRAG_1           O7574 
       277        424          A        ASP        OD2        L-FRAG_0           H7583 
       277         97          A        VAL         HN        L-FRAG_0           O7567 
       277        242          A        ARG       2HH2        L-FRAG_0           O7567 
       277         86          A        GLN       2HE2        L-FRAG_0           O7568 
       277        478          A        TYR          O        L-FRAG_0           O7568 
       278         99          A        TYR          O        L-FRAG_0           H7583 
       278        424          A        ASP        OD2        L-FRAG_0           O7568 
       279         86          A        GLN       1HE2        L-FRAG_0           O7568 
       279        478          A        TYR          O        L-FRAG_0           O7568 
       281        232          A        TRP          O        L-FRAG_1           O7573 
       281        232          A        TRP          O        L-FRAG_1           O7571 
       281         86          A        GLN       2HE2        L-FRAG_0           O7568 
       281        478          A        TYR          O        L-FRAG_0           O7568 
       282         96          A        LYS        HZ2        L-FRAG_1           O7575 
       282        424          A        ASP        OD2        L-FRAG_0           O7577 
       282        424          A        ASP        OD2        L-FRAG_0           O7568 
       282        427          A        HIS        HE2        L-FRAG_3           O7569 
       282         86          A        GLN       1HE2        L-FRAG_0           O7568 
       282        478          A        TYR          O        L-FRAG_0           O7568 
       283        232          A        TRP          O        L-FRAG_1           O7573 
       283        232          A        TRP          O        L-FRAG_1           O7571 
       284        232          A        TRP          O        L-FRAG_1           O7573 
       284         86          A        GLN       2HE2        L-FRAG_0           O7568 
       284        478          A        TYR          O        L-FRAG_0           O7568 
       285         99          A        TYR          O        L-FRAG_0           H7583 
       285        478          A        TYR          O        L-FRAG_0           O7568 
       285        427          A        HIS        HE2        L-FRAG_3           O7569 
       285        427          A        HIS        HE2        L-FRAG_1           O7570 
       285        232          A        TRP          O        L-FRAG_1           O7573 
       286         99          A        TYR          O        L-FRAG_0           H7583 
       286        232          A        TRP          O        L-FRAG_1           O7573 
       286        232          A        TRP          O        L-FRAG_1           O7571 
       287        424          A        ASP        OD2        L-FRAG_0           O7568 
       287        232          A        TRP          O        L-FRAG_1           O7573 
       287        232          A        TRP          O        L-FRAG_1           O7571 
       287        427          A        HIS        HE2        L-FRAG_3           O7569 
       288         99          A        TYR          O        L-FRAG_0           O7576 
       289        232          A        TRP          O        L-FRAG_1           O7571 
       289        232          A        TRP          O        L-FRAG_1           O7573 
       289         86          A        GLN       2HE2        L-FRAG_0           O7568 
       290        232          A        TRP          O        L-FRAG_1           O7573 
       290         86          A        GLN       2HE2        L-FRAG_0           O7568 
       291         86          A        GLN       1HE2        L-FRAG_0           O7568 
       291        478          A        TYR          O        L-FRAG_0           O7568 
       291        232          A        TRP          O        L-FRAG_1           O7573 
       291        232          A        TRP          O        L-FRAG_1           O7571 
       292        424          A        ASP        OD2        L-FRAG_0           O7568 
       292        232          A        TRP          O        L-FRAG_1           O7573 
       292         86          A        GLN       1HE2        L-FRAG_0           O7568 
       292        478          A        TYR          O        L-FRAG_0           O7568 
       293        235          A        GLU        OE2        L-FRAG_1           O7574 
       293         86          A        GLN       2HE2        L-FRAG_0           O7568 
       293        478          A        TYR          O        L-FRAG_0           O7568 
       293        232          A        TRP          O        L-FRAG_1           O7573 
       294        232          A        TRP          O        L-FRAG_1           O7571 
       294        232          A        TRP          O        L-FRAG_1           O7573 
       295         86          A        GLN       2HE2        L-FRAG_0           O7568 
       295         97          A        VAL          O        L-FRAG_0           O7568 
       295        424          A        ASP        OD2        L-FRAG_0           O7568 
       295         96          A        LYS        HZ2        L-FRAG_1           O7575 
       296         99          A        TYR          O        L-FRAG_0           H7583 
       296         96          A        LYS        HZ2        L-FRAG_1           O7574 
       297         96          A        LYS        HZ2        L-FRAG_1           O7575 
       297         86          A        GLN       2HE2        L-FRAG_0           O7568 
       297        424          A        ASP        OD2        L-FRAG_0           O7577 
       297        424          A        ASP        OD2        L-FRAG_0           O7568 
       297        235          A        GLU        OE1        L-FRAG_1           O7574 
       297        232          A        TRP          O        L-FRAG_1           O7573 
       298         91          A        GLU        OE1        L-FRAG_1           H7580 
       298        424          A        ASP        OD2        L-FRAG_0           O7577 
       298         86          A        GLN       2HE2        L-FRAG_0           O7568 
       299         96          A        LYS        HZ3        L-FRAG_1           O7575 
       299         86          A        GLN       2HE2        L-FRAG_0           O7568 
       299         99          A        TYR          O        L-FRAG_0           O7576 
       299        232          A        TRP          O        L-FRAG_1           O7573 
       300         86          A        GLN       2HE2        L-FRAG_0           O7568 
       300        232          A        TRP          O        L-FRAG_1           O7573 
       300        232          A        TRP          O        L-FRAG_1           O7571 
       301        231          A        GLN       1HE2        L-FRAG_1           O7574 
       301         86          A        GLN       2HE2        L-FRAG_0           O7568 
       301        235          A        GLU        OE1        L-FRAG_1           O7574 
       302         96          A        LYS        HZ3        L-FRAG_1           O7575 
       302         86          A        GLN       2HE2        L-FRAG_0           O7568 
       302        232          A        TRP          O        L-FRAG_1           O7573 
       303         97          A        VAL          O        L-FRAG_1           H7581 
       303        427          A        HIS        HE2        L-FRAG_3           O7569 
       303         86          A        GLN       2HE2        L-FRAG_0           O7568 
       303        232          A        TRP          O        L-FRAG_1           O7573 
       304         97          A        VAL          O        L-FRAG_1           H7581 
       304        232          A        TRP          O        L-FRAG_1           O7573 
       304        232          A        TRP          O        L-FRAG_1           O7571 
       304         86          A        GLN       2HE2        L-FRAG_0           O7568 
       305        478          A        TYR          O        L-FRAG_0           O7568 
       305        232          A        TRP          O        L-FRAG_1           O7573 
       305        232          A        TRP          O        L-FRAG_1           O7571 
       306        478          A        TYR          O        L-FRAG_0           O7568 
       306        232          A        TRP          O        L-FRAG_1           O7573 
       306        232          A        TRP          O        L-FRAG_1           O7571 
       307         86          A        GLN       2HE2        L-FRAG_0           O7568 
       307        231          A        GLN       2HE2        L-FRAG_1           O7573 
       307        232          A        TRP          O        L-FRAG_1           O7573 
       308         86          A        GLN       2HE2        L-FRAG_0           O7568 
       309        232          A        TRP          O        L-FRAG_1           O7573 
       309        232          A        TRP          O        L-FRAG_1           O7571 
       309        424          A        ASP        OD2        L-FRAG_0           O7568 
       309         86          A        GLN       2HE2        L-FRAG_0           O7568 
       310        235          A        GLU        OE1        L-FRAG_1           H7579 
       310        424          A        ASP        OD2        L-FRAG_0           O7577 
       310         86          A        GLN       2HE2        L-FRAG_0           O7568 
       310        231          A        GLN       1HE2        L-FRAG_1           O7574 
       310        232          A        TRP          O        L-FRAG_1           O7573 
       311        424          A        ASP        OD2        L-FRAG_0           H7583 
       311         96          A        LYS        HZ3        L-FRAG_1           O7575 
       311        424          A        ASP        OD2        L-FRAG_0           O7568 
       311         86          A        GLN       2HE2        L-FRAG_0           O7568 
       311         47          A        LYS        HZ1        L-FRAG_1           O7574 
       312        232          A        TRP          O        L-FRAG_1           O7571 
       313         96          A        LYS        HZ3        L-FRAG_1           O7575 
       313         86          A        GLN       2HE2        L-FRAG_0           O7568 
       314         96          A        LYS        HZ3        L-FRAG_1           O7575 
       314         86          A        GLN       2HE2        L-FRAG_0           O7568 
       315        235          A        GLU        OE1        L-FRAG_1           O7574 
       315        232          A        TRP          O        L-FRAG_1           O7571 
       315        427          A        HIS        HE2        L-FRAG_1           O7570 
       316        232          A        TRP          O        L-FRAG_1           O7571 
       316        232          A        TRP          O        L-FRAG_1           O7573 
       316         86          A        GLN       2HE2        L-FRAG_0           O7568 
       316        231          A        GLN       1HE2        L-FRAG_1           O7574 
       317        424          A        ASP        OD2        L-FRAG_0           H7583 
       317         86          A        GLN       2HE2        L-FRAG_0           O7568 
       317        232          A        TRP          O        L-FRAG_1           O7573 
       318         86          A        GLN       2HE2        L-FRAG_0           O7568 
       319         86          A        GLN       2HE2        L-FRAG_0           O7568 
       320        232          A        TRP          O        L-FRAG_1           O7571 
       320        232          A        TRP          O        L-FRAG_1           O7573 
       320         86          A        GLN       2HE2        L-FRAG_0           O7568 
       321         99          A        TYR          O        L-FRAG_0           H7583 
       321        232          A        TRP          O        L-FRAG_1           O7571 
       321        232          A        TRP          O        L-FRAG_1           O7573 
       321         86          A        GLN       2HE2        L-FRAG_0           O7568 
       321         96          A        LYS        HZ1        L-FRAG_1           O7575 
       322        424          A        ASP        OD2        L-FRAG_0           H7583 
       322         96          A        LYS        HZ1        L-FRAG_1           O7575 
       322         86          A        GLN       2HE2        L-FRAG_0           O7568 
       322        478          A        TYR          O        L-FRAG_0           O7568 
       322        232          A        TRP          O        L-FRAG_1           O7573 
       323         99          A        TYR          O        L-FRAG_0           H7582 
       323        232          A        TRP          O        L-FRAG_1           O7571 
       323        232          A        TRP          O        L-FRAG_1           O7573 
       323        427          A        HIS        HE2        L-FRAG_3           O7569 
       324        424          A        ASP        OD2        L-FRAG_0           H7583 
       324         47          A        LYS        HZ3        L-FRAG_1           O7574 
       324         86          A        GLN       2HE2        L-FRAG_0           O7568 
       324        478          A        TYR          O        L-FRAG_0           O7568 
       324        232          A        TRP          O        L-FRAG_1           O7571 
       324        232          A        TRP          O        L-FRAG_1           O7573 
       325        235          A        GLU        OE1        L-FRAG_1           H7580 
       325         99          A        TYR          O        L-FRAG_0           H7582 
       325        424          A        ASP        OD2        L-FRAG_0           H7583 
       325        478          A        TYR          O        L-FRAG_0           O7568 
       325        232          A        TRP          O        L-FRAG_1           O7571 
       326        423          A        PHE          O        L-FRAG_0           O7567 
       326         86          A        GLN       2HE2        L-FRAG_0           O7568 
       326         99          A        TYR          O        L-FRAG_0           O7576 
       326        232          A        TRP          O        L-FRAG_1           O7573 
       326        232          A        TRP          O        L-FRAG_1           O7571 
       326        232          A        TRP          O        L-FRAG_1           O7571 
       327        232          A        TRP          O        L-FRAG_1           O7571 
       327        232          A        TRP          O        L-FRAG_1           O7573 
       327         86          A        GLN       2HE2        L-FRAG_0           O7568 
       327        478          A        TYR          O        L-FRAG_0           O7568 
       327        424          A        ASP        OD2        L-FRAG_0           O7568 
       328        235          A        GLU        OE2        L-FRAG_1           H7581 
       328         99          A        TYR          O        L-FRAG_0           O7576 
       329         99          A        TYR          O        L-FRAG_0           O7576 
       329        232          A        TRP          O        L-FRAG_1           O7573 
       330         47          A        LYS        HZ1        L-FRAG_1           O7574 
       330        235          A        GLU        OE2        L-FRAG_1           O7574 
       330        232          A        TRP          O        L-FRAG_1           O7573 
       331         99          A        TYR          O        L-FRAG_0           H7582 
       331        424          A        ASP        OD2        L-FRAG_0           H7583 
       331         86          A        GLN       1HE2        L-FRAG_0           O7568 
       331        478          A        TYR          O        L-FRAG_0           O7568 
       331        232          A        TRP          O        L-FRAG_1           O7571 
       331        232          A        TRP          O        L-FRAG_1           O7573 
       332        424          A        ASP        OD2        L-FRAG_0           O7577 
       332        424          A        ASP        OD2        L-FRAG_0           O7568 
       333         86          A        GLN       2HE2        L-FRAG_0           O7568 
       333        232          A        TRP          O        L-FRAG_1           O7571 
       333        232          A        TRP          O        L-FRAG_1           O7573 
       334        424          A        ASP        OD2        L-FRAG_0           O7577 
       334         86          A        GLN       2HE2        L-FRAG_0           O7568 
       334        232          A        TRP          O        L-FRAG_1           O7573 
       334        232          A        TRP          O        L-FRAG_1           O7571 
       335         99          A        TYR          O        L-FRAG_0           H7583 
       335        232          A        TRP          O        L-FRAG_1           O7573 
       336        424          A        ASP        OD2        L-FRAG_0           O7568 
       336        424          A        ASP        OD2        L-FRAG_0           O7577 
       336         86          A        GLN       2HE2        L-FRAG_0           O7568 
       337         86          A        GLN       2HE2        L-FRAG_0           O7568 
       337        424          A        ASP        OD2        L-FRAG_0           O7577 
       337        424          A        ASP        OD2        L-FRAG_0           O7568 
       338         86          A        GLN       2HE2        L-FRAG_0           O7568 
       339        427          A        HIS        HE2        L-FRAG_0           O7576 
       339         86          A        GLN       2HE2        L-FRAG_0           O7568 
       339        424          A        ASP        OD2        L-FRAG_0           O7577 
       340        427          A        HIS        HE2        L-FRAG_0           H7582 
       340        424          A        ASP        OD2        L-FRAG_0           O7568 
       340        424          A        ASP        OD2        L-FRAG_0           O7577 
       340        423          A        PHE          O        L-FRAG_0           O7577 
       341        424          A        ASP          O        L-FRAG_0           H7583 
       341        232          A        TRP          O        L-FRAG_1           O7573 
       341        424          A        ASP        OD2        L-FRAG_0           O7577 
       341        424          A        ASP        OD2        L-FRAG_0           O7568 
       342        232          A        TRP          O        L-FRAG_1           O7574 
       342        427          A        HIS        HE2        L-FRAG_0           O7576 
       342        232          A        TRP          O        L-FRAG_1           O7573 
       342        424          A        ASP        OD2        L-FRAG_0           O7568 
       342        424          A        ASP        OD2        L-FRAG_0           O7577 
       342        424          A        ASP          O        L-FRAG_0           O7568 
       342        423          A        PHE          O        L-FRAG_0           O7568 
       343        424          A        ASP          O        L-FRAG_0           H7583 
       343        232          A        TRP          O        L-FRAG_1           O7573 
       343        424          A        ASP        OD2        L-FRAG_0           O7568 
       343        424          A        ASP        OD2        L-FRAG_0           O7577 
       343        424          A        ASP          O        L-FRAG_0           O7577 
       343        423          A        PHE          O        L-FRAG_0           O7577 
       344        424          A        ASP        OD2        L-FRAG_0           H7583 
       344        235          A        GLU          O        L-FRAG_1           O7572 
       344        231          A        GLN        OE1        L-FRAG_1           O7574 
       344        424          A        ASP        OD2        L-FRAG_0           O7568 
       344        423          A        PHE          O        L-FRAG_0           O7577 
       344        232          A        TRP          O        L-FRAG_1           O7573 
       345        424          A        ASP        OD2        L-FRAG_0           H7583 
       345         99          A        TYR         HN        L-FRAG_0           O7577 
       345         86          A        GLN       2HE2        L-FRAG_0           O7568 
       345        232          A        TRP          O        L-FRAG_1           O7573 
       345        424          A        ASP          O        L-FRAG_0           O7568 
       345        423          A        PHE          O        L-FRAG_0           O7568 
       346        424          A        ASP        OD2        L-FRAG_0           O7577 
       346        232          A        TRP          O        L-FRAG_1           O7573 
       346        423          A        PHE          O        L-FRAG_0           O7577 
       347        424          A        ASP        OD2        L-FRAG_0           O7568 
       347        232          A        TRP          O        L-FRAG_1           O7573 
       348        424          A        ASP        OD2        L-FRAG_0           O7577 
       348        424          A        ASP        OD2        L-FRAG_0           O7568 
       348         97          A        VAL          O        L-FRAG_0           O7567 
       348        232          A        TRP          O        L-FRAG_1           O7573 
       348        231          A        GLN       1HE2        L-FRAG_1           O7574 
       349        424          A        ASP        OD2        L-FRAG_0           H7583 
       349        235          A        GLU        OE1        L-FRAG_1           O7574 
       349         97          A        VAL          O        L-FRAG_0           O7567 
       349         86          A        GLN       2HE2        L-FRAG_0           O7568 
       350        424          A        ASP        OD2        L-FRAG_0           O7568 
       351        232          A        TRP          O        L-FRAG_1           H7580 
       351         99          A        TYR          O        L-FRAG_0           H7583 
       351         97          A        VAL          O        L-FRAG_0           O7567 
       351        232          A        TRP          O        L-FRAG_1           O7573 
       351        424          A        ASP        OD2        L-FRAG_0           O7568 
       351        424          A        ASP        OD2        L-FRAG_0           O7577 
       352         99          A        TYR          O        L-FRAG_0           H7583 
       352        424          A        ASP        OD2        L-FRAG_0           O7577 
       353        232          A        TRP          O        L-FRAG_1           O7573 
       353        424          A        ASP        OD2        L-FRAG_0           O7577 
       354        232          A        TRP          O        L-FRAG_1           O7573 
       354        424          A        ASP        OD2        L-FRAG_0           O7568 
       354         86          A        GLN        OE1        L-FRAG_0           O7568 
       355        232          A        TRP          O        L-FRAG_1           H7580 
       355        424          A        ASP        OD2        L-FRAG_0           H7583 
       355         97          A        VAL          O        L-FRAG_0           O7567 
       355        427          A        HIS        HE2        L-FRAG_1           O7570 
       355         86          A        GLN        OE1        L-FRAG_0           O7568 
       356        231          A        GLN        OE1        L-FRAG_1           H7580 
       356        232          A        TRP          O        L-FRAG_1           H7580 
       356        232          A        TRP          O        L-FRAG_1           O7573 
       356        424          A        ASP        OD2        L-FRAG_0           O7568 
       357        232          A        TRP          O        L-FRAG_1           H7580 
       357        424          A        ASP        OD2        L-FRAG_0           H7583 
       357        232          A        TRP          O        L-FRAG_1           O7571 
       357        232          A        TRP          O        L-FRAG_1           O7573 
       357         86          A        GLN        OE1        L-FRAG_0           O7568 
       358        232          A        TRP          O        L-FRAG_1           H7580 
       358        231          A        GLN        OE1        L-FRAG_1           H7580 
       358        232          A        TRP          O        L-FRAG_1           O7573 
       358        424          A        ASP        OD2        L-FRAG_0           O7577 
       359        232          A        TRP          O        L-FRAG_1           O7573 
       360        232          A        TRP          O        L-FRAG_1           O7573 
       360        424          A        ASP        OD2        L-FRAG_0           O7577 
       360        424          A        ASP        OD2        L-FRAG_0           O7568 
       360         86          A        GLN       2HE2        L-FRAG_0           O7568 
       360         99          A        TYR          O        L-FRAG_0           O7576 
       360        424          A        ASP        OD2        L-FRAG_0           O7576 
       361        424          A        ASP        OD2        L-FRAG_0           O7568 
       361        424          A        ASP        OD2        L-FRAG_0           O7576 
       362        232          A        TRP          O        L-FRAG_1           O7573 
       363         99          A        TYR          O        L-FRAG_0           H7583 
       363        424          A        ASP        OD2        L-FRAG_0           O7568 
       363        424          A        ASP        OD2        L-FRAG_0           O7577 
       364        232          A        TRP          O        L-FRAG_1           O7571 
       364        232          A        TRP          O        L-FRAG_1           O7573 
       364         86          A        GLN       2HE2        L-FRAG_0           O7568 
       365        232          A        TRP          O        L-FRAG_1           O7573 
       365        424          A        ASP        OD2        L-FRAG_0           O7577 
       365        424          A        ASP        OD2        L-FRAG_0           O7568 
       366        100          A        ASP          O        L-FRAG_0           H7583 
       366         99          A        TYR          O        L-FRAG_0           H7583 
       366        424          A        ASP        OD2        L-FRAG_0           O7577 
       366        424          A        ASP        OD2        L-FRAG_0           O7568 
       367        231          A        GLN        OE1        L-FRAG_1           H7580 
       367        232          A        TRP          O        L-FRAG_1           H7580 
       367         86          A        GLN       2HE2        L-FRAG_0           O7568 
       367        232          A        TRP          O        L-FRAG_1           O7573 
       368        424          A        ASP        OD2        L-FRAG_0           O7577 
       369         86          A        GLN       2HE2        L-FRAG_0           O7568 
       369        424          A        ASP        OD2        L-FRAG_0           O7577 
       369        232          A        TRP          O        L-FRAG_1           O7573 
       370        424          A        ASP        OD2        L-FRAG_0           O7568 
       370        232          A        TRP          O        L-FRAG_1           O7571 
       370        232          A        TRP          O        L-FRAG_1           O7573 
       371         99          A        TYR          O        L-FRAG_0           H7583 
       372        424          A        ASP        OD2        L-FRAG_0           O7577 
       372        424          A        ASP        OD2        L-FRAG_0           O7568 
       373         99          A        TYR          O        L-FRAG_0           H7582 
       373        232          A        TRP          O        L-FRAG_1           O7573 
       374        424          A        ASP        OD2        L-FRAG_0           O7568 
       374        232          A        TRP          O        L-FRAG_1           O7573 
       375         99          A        TYR         HN        L-FRAG_0           O7568 
       375        424          A        ASP        OD2        L-FRAG_0           O7568 
       375        424          A        ASP        OD2        L-FRAG_0           O7577 
       375        424          A        ASP        OD2        L-FRAG_0           O7568 
       376        424          A        ASP        OD2        L-FRAG_0           O7568 
       376        424          A        ASP        OD2        L-FRAG_0           O7577 
       377         86          A        GLN       2HE2        L-FRAG_0           O7568 
       377        232          A        TRP          O        L-FRAG_1           O7573 
       378        424          A        ASP        OD2        L-FRAG_0           O7577 
       379         86          A        GLN       1HE2        L-FRAG_0           O7568 
       380         99          A        TYR          O        L-FRAG_0           H7583 
       380        232          A        TRP          O        L-FRAG_1           O7571 
       380        232          A        TRP          O        L-FRAG_1           O7573 
       380        424          A        ASP        OD2        L-FRAG_0           O7568 
       381         99          A        TYR          O        L-FRAG_0           H7583 
       381        424          A        ASP        OD2        L-FRAG_0           O7577 
       381        232          A        TRP          O        L-FRAG_1           O7573 
       382         99          A        TYR          O        L-FRAG_0           H7583 
       382        424          A        ASP        OD2        L-FRAG_0           O7577 
       383         86          A        GLN       2HE2        L-FRAG_0           O7568 
       384         99          A        TYR          O        L-FRAG_0           H7583 
       384        235          A        GLU        OE1        L-FRAG_1           O7573 
       384        424          A        ASP        OD2        L-FRAG_0           O7577 
       385         99          A        TYR          O        L-FRAG_0           H7583 
       385        424          A        ASP        OD2        L-FRAG_0           O7577 
       386         97          A        VAL          O        L-FRAG_0           O7567 
       387        424          A        ASP        OD2        L-FRAG_0           O7568 
       387        232          A        TRP          O        L-FRAG_1           O7573 
       388        232          A        TRP          O        L-FRAG_1           O7571 
       388        232          A        TRP          O        L-FRAG_1           O7573 
       388        427          A        HIS        HE2        L-FRAG_3           O7569 
       388        424          A        ASP        OD2        L-FRAG_0           O7577 
       389        231          A        GLN        OE1        L-FRAG_1           H7580 
       389        235          A        GLU        OE2        L-FRAG_1           O7572 
       391         97          A        VAL          O        L-FRAG_0           O7567 
       392         86          A        GLN       2HE2        L-FRAG_0           O7568 
       392        424          A        ASP        OD2        L-FRAG_0           O7577 
       393         99          A        TYR          O        L-FRAG_0           O7576 
       393        232          A        TRP          O        L-FRAG_1           O7573 
       394         99          A        TYR          O        L-FRAG_0           H7583 
       395        235          A        GLU        OE1        L-FRAG_1           H7581 
       395        424          A        ASP        OD2        L-FRAG_0           O7568 
       396        235          A        GLU        OE1        L-FRAG_1           O7574 
       396        424          A        ASP        OD2        L-FRAG_0           O7568 
       396        424          A        ASP        OD2        L-FRAG_0           O7577 
       396         99          A        TYR          O        L-FRAG_0           O7577 
       397         99          A        TYR          O        L-FRAG_0           H7583 
       397        424          A        ASP        OD2        L-FRAG_0           O7577 
       398        424          A        ASP        OD2        L-FRAG_0           O7568 
       398         86          A        GLN       2HE2        L-FRAG_0           O7568 
       399         86          A        GLN       2HE2        L-FRAG_0           O7568 
       399        231          A        GLN        OE1        L-FRAG_1           O7574 
       399        424          A        ASP        OD2        L-FRAG_0           O7577 
       400         99          A        TYR          O        L-FRAG_0           H7583 
       401        231          A        GLN       2HE2        L-FRAG_1           H7580 
       401        232          A        TRP          O        L-FRAG_1           H7580 
       402        231          A        GLN        OE1        L-FRAG_1           O7574 
       402        424          A        ASP        OD2        L-FRAG_0           O7568 
       403         99          A        TYR          O        L-FRAG_0           H7583 
       403        424          A        ASP        OD2        L-FRAG_0           O7577 
       403        232          A        TRP          O        L-FRAG_1           O7573 
       403        231          A        GLN        OE1        L-FRAG_1           O7574 
       403        424          A        ASP        OD2        L-FRAG_0           O7568 
       404        424          A        ASP        OD2        L-FRAG_0           O7568 
       405        424          A        ASP        OD2        L-FRAG_0           H7583 
       405        231          A        GLN        OE1        L-FRAG_1           O7575 
       405         99          A        TYR          O        L-FRAG_0           O7577 
       405        424          A        ASP        OD2        L-FRAG_0           O7568 
       405        232          A        TRP         HN        L-FRAG_1           O7570 
       405        231          A        GLN        OE1        L-FRAG_1           O7570 
       406         47          A        LYS        HZ2        L-FRAG_1           H7581 
       406         47          A        LYS        HZ3        L-FRAG_1           O7575 
       406        424          A        ASP        OD2        L-FRAG_0           O7568 
       406        424          A        ASP        OD2        L-FRAG_0           O7577 
       406        424          A        ASP        OD2        L-FRAG_0           O7568 
       406        232          A        TRP          O        L-FRAG_1           O7573 
       406        235          A        GLU        OE1        L-FRAG_1           O7574 
       407         47          A        LYS        HZ2        L-FRAG_1           O7574 
       408        231          A        GLN        OE1        L-FRAG_1           H7580 
       408         99          A        TYR          O        L-FRAG_0           H7583 
       408         86          A        GLN       2HE2        L-FRAG_0           O7568 
       408         47          A        LYS        HZ1        L-FRAG_1           O7574 
       409        231          A        GLN        OE1        L-FRAG_1           H7580 
       409        424          A        ASP        OD2        L-FRAG_0           O7568 
       409        424          A        ASP        OD2        L-FRAG_0           O7577 
       410        424          A        ASP        OD2        L-FRAG_0           O7568 
       410        424          A        ASP        OD2        L-FRAG_0           O7577 
       410        424          A        ASP        OD2        L-FRAG_0           O7568 
       411        231          A        GLN        OE1        L-FRAG_1           O7574 
       411        424          A        ASP        OD2        L-FRAG_0           O7568 
       411        232          A        TRP          O        L-FRAG_1           O7573 
       411        424          A        ASP        OD2        L-FRAG_0           O7577 
       411        233          A        HIS        HD1        L-FRAG_1           O7573 
       413         97          A        VAL          O        L-FRAG_0           O7567 
       413        231          A        GLN        OE1        L-FRAG_1           O7574 
       414        424          A        ASP        OD2        L-FRAG_0           O7577 
       414         97          A        VAL          O        L-FRAG_0           O7567 
       414        424          A        ASP        OD2        L-FRAG_0           O7576 
       414        232          A        TRP          O        L-FRAG_1           O7573 
       415         99          A        TYR          O        L-FRAG_0           H7583 
       415         86          A        GLN       2HE2        L-FRAG_0           O7568 
       415        424          A        ASP        OD2        L-FRAG_0           O7577 
       416        231          A        GLN        OE1        L-FRAG_1           H7580 
       416        424          A        ASP        OD2        L-FRAG_0           O7568 
       416        235          A        GLU        OE2        L-FRAG_1           O7572 
       417         99          A        TYR          O        L-FRAG_0           O7576 
       418        424          A        ASP        OD2        L-FRAG_0           O7568 
       420        232          A        TRP          O        L-FRAG_1           H7580 
       420         97          A        VAL          O        L-FRAG_0           O7567 
       420         86          A        GLN       2HE2        L-FRAG_0           O7568 
       420        427          A        HIS        HE2        L-FRAG_3           O7569 
       421         96          A        LYS        HZ2        L-FRAG_1           O7575 
       421         86          A        GLN       2HE2        L-FRAG_0           O7568 
       422        232          A        TRP          O        L-FRAG_1           O7573 
       422         96          A        LYS        HZ2        L-FRAG_1           O7575 
       422         47          A        LYS        HZ1        L-FRAG_1           O7574 
       423         99          A        TYR          O        L-FRAG_0           O7576 
       423         96          A        LYS        HZ2        L-FRAG_1           O7575 
       423        232          A        TRP          O        L-FRAG_1           O7571 
       423         47          A        LYS        HZ1        L-FRAG_1           O7574 
       423        235          A        GLU        OE1        L-FRAG_1           O7574 
       424        232          A        TRP          O        L-FRAG_1           O7573 
       424         96          A        LYS        HZ2        L-FRAG_1           O7575 
       424         47          A        LYS        HZ1        L-FRAG_1           O7574 
       424        235          A        GLU        OE2        L-FRAG_1           O7574 
       425         91          A        GLU        OE2        L-FRAG_1           H7581 
       425         47          A        LYS        HZ3        L-FRAG_1           O7574 
       425        235          A        GLU        OE2        L-FRAG_1           O7574 
       425        232          A        TRP          O        L-FRAG_1           O7573 
       425         99          A        TYR          O        L-FRAG_0           O7576 
       425         86          A        GLN       2HE2        L-FRAG_0           O7568 
       426        235          A        GLU        OE1        L-FRAG_1           O7572 
       426        232          A        TRP          O        L-FRAG_1           O7571 
       426        232          A        TRP          O        L-FRAG_1           O7573 
       426         99          A        TYR          O        L-FRAG_0           O7576 
       426         86          A        GLN       2HE2        L-FRAG_0           O7568 
       427         99          A        TYR          O        L-FRAG_0           H7583 
       427        232          A        TRP          O        L-FRAG_1           O7573 
       427         86          A        GLN       2HE2        L-FRAG_0           O7568 
       428        235          A        GLU        OE2        L-FRAG_1           O7574 
       429        478          A        TYR          O        L-FRAG_0           O7568 
       429        232          A        TRP          O        L-FRAG_1           O7573 
       429         86          A        GLN       2HE2        L-FRAG_0           O7568 
       430        235          A        GLU        OE2        L-FRAG_1           O7574 
       430         86          A        GLN       2HE2        L-FRAG_0           O7568 
       431         99          A        TYR          O        L-FRAG_0           H7583 
       431        232          A        TRP          O        L-FRAG_1           O7573 
       432         99          A        TYR          O        L-FRAG_0           H7583 
       432         86          A        GLN       2HE2        L-FRAG_0           O7568 
       433        232          A        TRP          O        L-FRAG_1           O7571 
       433        232          A        TRP          O        L-FRAG_1           O7573 
       434        232          A        TRP          O        L-FRAG_1           O7571 
       434        232          A        TRP          O        L-FRAG_1           O7573 
       435        232          A        TRP          O        L-FRAG_1           O7573 
       435        232          A        TRP          O        L-FRAG_1           O7571 
       435         86          A        GLN       2HE2        L-FRAG_0           O7568 
       436        232          A        TRP          O        L-FRAG_1           O7573 
       436        424          A        ASP          O        L-FRAG_0           O7567 
       436        424          A        ASP        OD2        L-FRAG_0           O7577 
       437        232          A        TRP          O        L-FRAG_1           O7573 
       437        232          A        TRP          O        L-FRAG_1           O7571 
       438        235          A        GLU        OE1        L-FRAG_1           H7581 
       438         99          A        TYR          O        L-FRAG_0           H7583 
       438        232          A        TRP          O        L-FRAG_1           O7573 
       438        232          A        TRP          O        L-FRAG_1           O7571 
       439        424          A        ASP        OD2        L-FRAG_0           H7583 
       439        232          A        TRP          O        L-FRAG_1           O7571 
       439         86          A        GLN       2HE2        L-FRAG_0           O7568 
       440         99          A        TYR          O        L-FRAG_0           H7583 
       440        232          A        TRP          O        L-FRAG_1           O7573 
       440        235          A        GLU        OE1        L-FRAG_1           O7574 
       440         86          A        GLN       2HE2        L-FRAG_0           O7568 
       441        427          A        HIS        HE2        L-FRAG_3           O7569 
       441         86          A        GLN       2HE2        L-FRAG_0           O7568 
       441        232          A        TRP          O        L-FRAG_1           O7573 
       442        427          A        HIS        HE2        L-FRAG_3           O7569 
       442        232          A        TRP          O        L-FRAG_1           O7573 
       442        232          A        TRP          O        L-FRAG_1           O7571 
       443         99          A        TYR          O        L-FRAG_0           H7583 
       443        427          A        HIS        HE2        L-FRAG_3           O7569 
       444         99          A        TYR          O        L-FRAG_0           H7583 
       444         86          A        GLN       2HE2        L-FRAG_0           O7568 
       445         47          A        LYS        HZ1        L-FRAG_1           O7574 
       445        232          A        TRP          O        L-FRAG_1           O7573 
       445         86          A        GLN       2HE2        L-FRAG_0           O7568 
       446        232          A        TRP          O        L-FRAG_1           O7571 
       446        232          A        TRP          O        L-FRAG_1           O7573 
       446         86          A        GLN       2HE2        L-FRAG_0           O7568 
       447         99          A        TYR          O        L-FRAG_0           H7583 
       447        232          A        TRP          O        L-FRAG_1           O7571 
       447        232          A        TRP          O        L-FRAG_1           O7573 
       447         86          A        GLN       2HE2        L-FRAG_0           O7568 
       448         86          A        GLN       2HE2        L-FRAG_0           O7568 
       449        232          A        TRP          O        L-FRAG_1           O7573 
       449         86          A        GLN       2HE2        L-FRAG_0           O7568 
       450         86          A        GLN       2HE2        L-FRAG_0           O7568 
       451         86          A        GLN       2HE2        L-FRAG_0           O7568 
       452        235          A        GLU        OE1        L-FRAG_1           H7581 
       452         99          A        TYR          O        L-FRAG_0           H7583 
       452        232          A        TRP          O        L-FRAG_1           O7573 
       452        232          A        TRP          O        L-FRAG_1           O7571 
       452         86          A        GLN       2HE2        L-FRAG_0           O7568 
       454        232          A        TRP          O        L-FRAG_1           O7573 
       454         86          A        GLN       2HE2        L-FRAG_0           O7568 
       455         99          A        TYR          O        L-FRAG_0           O7576 
       455         86          A        GLN       2HE2        L-FRAG_0           O7568 
       455        232          A        TRP          O        L-FRAG_1           O7573 
       455        232          A        TRP          O        L-FRAG_1           O7571 
       456         86          A        GLN       2HE2        L-FRAG_0           O7568 
       456        232          A        TRP          O        L-FRAG_1           O7573 
       456        232          A        TRP          O        L-FRAG_1           O7571 
       457         99          A        TYR          O        L-FRAG_0           H7583 
       457        232          A        TRP          O        L-FRAG_1           O7571 
       457        232          A        TRP          O        L-FRAG_1           O7573 
       458        427          A        HIS        HE2        L-FRAG_3           O7569 
       458        232          A        TRP          O        L-FRAG_1           O7573 
       458        232          A        TRP          O        L-FRAG_1           O7571 
       459         99          A        TYR          O        L-FRAG_0           H7583 
       459        424          A        ASP        OD2        L-FRAG_0           O7568 
       459         86          A        GLN       2HE2        L-FRAG_0           O7568 
       459         47          A        LYS        HZ3        L-FRAG_1           O7574 
       460         99          A        TYR          O        L-FRAG_0           H7582 
       460        424          A        ASP        OD2        L-FRAG_0           H7583 
       460         86          A        GLN       2HE2        L-FRAG_0           O7568 
       460         47          A        LYS        HZ2        L-FRAG_1           O7574 
       460        232          A        TRP          O        L-FRAG_1           O7573 
       461        232          A        TRP          O        L-FRAG_1           O7573 
       461         86          A        GLN       2HE2        L-FRAG_0           O7568 
       462        232          A        TRP          O        L-FRAG_1           O7573 
       462         86          A        GLN       2HE2        L-FRAG_0           O7568 
       462        427          A        HIS        HE2        L-FRAG_3           O7569 
       462        424          A        ASP        OD2        L-FRAG_0           O7568 
       463        232          A        TRP          O        L-FRAG_1           O7573 
       463         86          A        GLN       2HE2        L-FRAG_0           O7568 
       464        424          A        ASP        OD2        L-FRAG_0           H7583 
       465        232          A        TRP          O        L-FRAG_1           O7573 
       465         86          A        GLN       2HE2        L-FRAG_0           O7568 
       466        232          A        TRP          O        L-FRAG_1           O7573 
       466         86          A        GLN       2HE2        L-FRAG_0           O7568 
       466        424          A        ASP          O        L-FRAG_0           O7567 
       466         47          A        LYS        HZ3        L-FRAG_1           O7574 
       467         99          A        TYR          O        L-FRAG_0           H7583 
       467         47          A        LYS        HZ2        L-FRAG_1           O7574 
       467        235          A        GLU        OE2        L-FRAG_1           O7574 
       467         86          A        GLN       2HE2        L-FRAG_0           O7568 
       467        427          A        HIS        HE2        L-FRAG_3           O7569 
       467        232          A        TRP          O        L-FRAG_1           O7573 
       468         99          A        TYR          O        L-FRAG_0           O7576 
       468        232          A        TRP          O        L-FRAG_1           O7573 
       468         86          A        GLN       2HE2        L-FRAG_0           O7568 
       469         86          A        GLN       2HE2        L-FRAG_0           O7568 
       469         99          A        TYR          O        L-FRAG_0           O7576 
       470         99          A        TYR          O        L-FRAG_0           H7583 
       470        232          A        TRP          O        L-FRAG_1           O7573 
       470         86          A        GLN       2HE2        L-FRAG_0           O7568 
       470        427          A        HIS        HE2        L-FRAG_3           O7569 
       471        427          A        HIS        HE2        L-FRAG_3           O7569 
       472         86          A        GLN       2HE2        L-FRAG_0           O7568 
       472        232          A        TRP          O        L-FRAG_1           O7573 
       473        231          A        GLN        OE1        L-FRAG_1           H7580 
       473         99          A        TYR          O        L-FRAG_0           H7583 
       473        232          A        TRP          O        L-FRAG_1           O7573 
       474         99          A        TYR          O        L-FRAG_0           H7583 
       474        232          A        TRP          O        L-FRAG_1           O7573 
       474         86          A        GLN       2HE2        L-FRAG_0           O7568 
       475         99          A        TYR          O        L-FRAG_0           H7583 
       475        232          A        TRP          O        L-FRAG_1           O7571 
       475        232          A        TRP          O        L-FRAG_1           O7573 
       475         86          A        GLN       2HE2        L-FRAG_0           O7568 
       475        423          A        PHE          O        L-FRAG_0           O7567 
       476         99          A        TYR          O        L-FRAG_0           H7583 
       476        232          A        TRP          O        L-FRAG_1           O7571 
       476        232          A        TRP          O        L-FRAG_1           O7573 
       476         86          A        GLN       2HE2        L-FRAG_0           O7568 
       477         99          A        TYR          O        L-FRAG_0           H7583 
       477         86          A        GLN       2HE2        L-FRAG_0           O7568 
       477        427          A        HIS        HE2        L-FRAG_3           O7569 
       478         86          A        GLN       2HE2        L-FRAG_0           O7568 
       478        232          A        TRP          O        L-FRAG_1           O7573 
       479        232          A        TRP          O        L-FRAG_1           O7571 
       479        232          A        TRP          O        L-FRAG_1           O7573 
       479         86          A        GLN       2HE2        L-FRAG_0           O7568 
       480        242          A        ARG       HH12        L-FRAG_0           O7568 
       480        478          A        TYR          O        L-FRAG_0           O7568 
       480         86          A        GLN       2HE2        L-FRAG_0           O7568 
       480        232          A        TRP          O        L-FRAG_1           O7573 
       480        232          A        TRP          O        L-FRAG_1           O7571 
       481        232          A        TRP          O        L-FRAG_1           O7571 
       481        232          A        TRP          O        L-FRAG_1           O7573 
       481         86          A        GLN       2HE2        L-FRAG_0           O7568 
       482         86          A        GLN       2HE2        L-FRAG_0           O7568 
       482        232          A        TRP          O        L-FRAG_1           O7573 
       482        232          A        TRP          O        L-FRAG_1           O7571 
       482        424          A        ASP        OD2        L-FRAG_0           O7568 
       482        424          A        ASP        OD2        L-FRAG_0           O7568 
       483        232          A        TRP          O        L-FRAG_1           O7573 
       483        232          A        TRP          O        L-FRAG_1           O7571 
       484         86          A        GLN       2HE2        L-FRAG_0           O7568 
       485        424          A        ASP        OD2        L-FRAG_0           H7583 
       485         86          A        GLN       2HE2        L-FRAG_0           O7568 
       485        427          A        HIS        HE2        L-FRAG_0           O7576 
       486         99          A        TYR          O        L-FRAG_0           H7583 
       486        424          A        ASP        OD2        L-FRAG_0           O7568 
       486         86          A        GLN       2HE2        L-FRAG_0           O7568 
       487         99          A        TYR          O        L-FRAG_0           H7583 
       487        424          A        ASP        OD2        L-FRAG_0           O7568 
       489         99          A        TYR          O        L-FRAG_0           H7583 
       489         86          A        GLN       2HE2        L-FRAG_0           O7568 
       490         86          A        GLN       2HE2        L-FRAG_0           O7568 
       491         99          A        TYR          O        L-FRAG_0           H7583 
       491        232          A        TRP          O        L-FRAG_1           O7571 
       491        232          A        TRP          O        L-FRAG_1           O7573 
       492        232          A        TRP          O        L-FRAG_1           O7571 
       492        232          A        TRP          O        L-FRAG_1           O7573 
       492         86          A        GLN       2HE2        L-FRAG_0           O7568 
       492        427          A        HIS        HE2        L-FRAG_1           O7570 
       493         86          A        GLN       2HE2        L-FRAG_0           O7568 
       494         99          A        TYR          O        L-FRAG_0           H7583 
       494         86          A        GLN       2HE2        L-FRAG_0           O7568 
       494        232          A        TRP          O        L-FRAG_1           O7573 
       495        232          A        TRP          O        L-FRAG_1           O7571 
       496        424          A        ASP        OD2        L-FRAG_0           O7568 
       496        232          A        TRP          O        L-FRAG_1           O7573 
       496        232          A        TRP          O        L-FRAG_1           O7571 
       497        232          A        TRP          O        L-FRAG_1           O7573 
       498         99          A        TYR          O        L-FRAG_0           H7583 
       498        232          A        TRP          O        L-FRAG_1           O7573 
       498        232          A        TRP          O        L-FRAG_1           O7571 
       499        427          A        HIS        HE2        L-FRAG_0           O7576 
       499        427          A        HIS        HE2        L-FRAG_3           O7569 
       499        232          A        TRP          O        L-FRAG_1           O7571 
       499        232          A        TRP          O        L-FRAG_1           O7573 
       500         99          A        TYR         OH        L-FRAG_0           O7568 
       501        232          A        TRP          O        L-FRAG_1           H7579 
       501        232          A        TRP          O        L-FRAG_1           O7571 
       501        424          A        ASP        OD2        L-FRAG_0           H7583 
       501         86          A        GLN       2HE2        L-FRAG_0           O7568 
       502        231          A        GLN       1HE2        L-FRAG_1           O7574 
       502        232          A        TRP          O        L-FRAG_1           O7573 
       503        232          A        TRP          O        L-FRAG_1           O7573 
       504        231          A        GLN        OE1        L-FRAG_1           H7580 
       504        235          A        GLU        OE2        L-FRAG_1           O7574 
       504        235          A        GLU        OE2        L-FRAG_1           O7573 
       505         99          A        TYR          O        L-FRAG_0           H7583 
       505        231          A        GLN       1HE2        L-FRAG_1           O7574 
       505        231          A        GLN       2HE2        L-FRAG_1           O7573 
       505        232          A        TRP          O        L-FRAG_1           O7573 
       506        235          A        GLU        OE1        L-FRAG_1           H7581 
       506        232          A        TRP          O        L-FRAG_1           O7571 
       506        232          A        TRP          O        L-FRAG_1           O7573 
       506         86          A        GLN       2HE2        L-FRAG_0           O7568 
       507        232          A        TRP          O        L-FRAG_1           O7571 
       507        232          A        TRP          O        L-FRAG_1           O7573 
       508         99          A        TYR          O        L-FRAG_0           H7582 
       508        424          A        ASP        OD2        L-FRAG_0           H7583 
       508         86          A        GLN       1HE2        L-FRAG_0           O7568 
       508        232          A        TRP          O        L-FRAG_1           O7573 
       508        232          A        TRP          O        L-FRAG_1           O7571 
       508        427          A        HIS        HE2        L-FRAG_3           O7569 
       510        232          A        TRP          O        L-FRAG_1           O7573 
       510        424          A        ASP        OD2        L-FRAG_0           O7577 
       510        424          A        ASP        OD2        L-FRAG_0           O7568 
       511        232          A        TRP          O        L-FRAG_1           O7573 
       511         86          A        GLN       2HE2        L-FRAG_0           O7568 
       511        231          A        GLN       1HE2        L-FRAG_1           O7574 
       512         86          A        GLN       2HE2        L-FRAG_0           O7568 
       513         86          A        GLN       2HE2        L-FRAG_0           O7568 
       513         99          A        TYR          O        L-FRAG_0           O7576 
       514        231          A        GLN        OE1        L-FRAG_1           H7580 
       516        424          A        ASP        OD2        L-FRAG_0           O7568 
       517         99          A        TYR          O        L-FRAG_0           H7583 
       517        424          A        ASP        OD2        L-FRAG_0           O7568 
       517         86          A        GLN       2HE2        L-FRAG_0           O7568 
       517        232          A        TRP          O        L-FRAG_1           O7571 
       517        232          A        TRP          O        L-FRAG_1           O7573 
       518         99          A        TYR          O        L-FRAG_0           H7583 
       518        424          A        ASP        OD2        L-FRAG_0           O7568 
       518        232          A        TRP          O        L-FRAG_1           O7573 
       518        231          A        GLN       1HE2        L-FRAG_1           O7574 
       519        424          A        ASP        OD2        L-FRAG_0           O7568 
       519         86          A        GLN       2HE2        L-FRAG_0           O7568 
       520         99          A        TYR          O        L-FRAG_0           H7583 
       520        232          A        TRP          O        L-FRAG_1           O7573 
       520         86          A        GLN       2HE2        L-FRAG_0           O7568 
       521        231          A        GLN       1HE2        L-FRAG_1           O7574 
       521        424          A        ASP        OD2        L-FRAG_0           O7568 
       522        424          A        ASP        OD2        L-FRAG_0           O7568 
       522        232          A        TRP          O        L-FRAG_1           O7573 
       522        232          A        TRP          O        L-FRAG_1           O7571 
       522         86          A        GLN       2HE2        L-FRAG_0           O7568 
       523        231          A        GLN        OE1        L-FRAG_1           H7580 
       523        235          A        GLU        OE1        L-FRAG_1           O7574 
       523        424          A        ASP        OD2        L-FRAG_0           O7568 
       523         86          A        GLN       2HE2        L-FRAG_0           O7568 
       524        231          A        GLN        OE1        L-FRAG_1           H7580 
       524         86          A        GLN       2HE2        L-FRAG_0           O7568 
       524        232          A        TRP          O        L-FRAG_1           O7573 
       524         96          A        LYS        HZ1        L-FRAG_1           O7575 
       525        424          A        ASP        OD2        L-FRAG_0           O7577 
       525        235          A        GLU        OE1        L-FRAG_1           O7572 
       525         86          A        GLN       2HE2        L-FRAG_0           O7568 
       525        232          A        TRP          O        L-FRAG_1           O7573 
       526         96          A        LYS        HZ2        L-FRAG_1           H7581 
       526        232          A        TRP          O        L-FRAG_1           O7573 
       526         86          A        GLN       2HE2        L-FRAG_0           O7568 
       527        424          A        ASP        OD2        L-FRAG_0           O7577 
       527        424          A        ASP        OD2        L-FRAG_0           O7568 
       527         86          A        GLN       2HE2        L-FRAG_0           O7568 
       527         96          A        LYS        HZ2        L-FRAG_1           O7575 
       527        232          A        TRP          O        L-FRAG_1           O7573 
       527        232          A        TRP          O        L-FRAG_1           O7571 
       528        424          A        ASP        OD2        L-FRAG_0           O7577 
       528        424          A        ASP        OD2        L-FRAG_0           O7568 
       528         86          A        GLN       2HE2        L-FRAG_0           O7568 
       528        232          A        TRP          O        L-FRAG_1           O7573 
       529        232          A        TRP          O        L-FRAG_1           O7573 
       529         86          A        GLN       2HE2        L-FRAG_0           O7568 
       529         96          A        LYS        HZ2        L-FRAG_1           O7575 
       530         86          A        GLN       2HE2        L-FRAG_0           O7568 
       530         96          A        LYS        HZ3        L-FRAG_1           O7575 
       531         99          A        TYR          O        L-FRAG_0           H7583 
       531         86          A        GLN       2HE2        L-FRAG_0           O7568 
       531         96          A        LYS        HZ2        L-FRAG_1           O7575 
       532        232          A        TRP          O        L-FRAG_1           O7573 
       532        235          A        GLU        OE1        L-FRAG_1           O7574 
       532         86          A        GLN       2HE2        L-FRAG_0           O7568 
       532         96          A        LYS        HZ3        L-FRAG_1           O7575 
       533         96          A        LYS        HZ2        L-FRAG_1           O7574 
       533        424          A        ASP        OD2        L-FRAG_0           O7568 
       533         86          A        GLN       2HE2        L-FRAG_0           O7568 
       533         96          A        LYS        HZ2        L-FRAG_1           O7575 
       533        232          A        TRP          O        L-FRAG_1           O7573 
       534         96          A        LYS        HZ2        L-FRAG_1           O7575 
       534        232          A        TRP          O        L-FRAG_1           O7573 
       534        232          A        TRP          O        L-FRAG_1           O7571 
       534        424          A        ASP        OD2        L-FRAG_0           O7568 
       534        427          A        HIS        HE2        L-FRAG_3           O7569 
       535         96          A        LYS        HZ3        L-FRAG_1           O7575 
       536         91          A        GLU        OE2        L-FRAG_1           H7580 
       536        424          A        ASP        OD2        L-FRAG_0           H7582 
       536        424          A        ASP        OD2        L-FRAG_0           H7583 
       536         96          A        LYS        HZ3        L-FRAG_1           O7575 
       536        424          A        ASP        OD2        L-FRAG_0           O7577 
       536        232          A        TRP          O        L-FRAG_1           O7573 
       536        232          A        TRP          O        L-FRAG_1           O7571 
       537         96          A        LYS        HZ3        L-FRAG_1           O7575 
       537        424          A        ASP        OD2        L-FRAG_0           O7577 
       537        424          A        ASP        OD2        L-FRAG_0           O7568 
       537         47          A        LYS        HZ1        L-FRAG_1           O7574 
       537        235          A        GLU        OE1        L-FRAG_1           O7574 
       538         96          A        LYS        HZ3        L-FRAG_1           O7575 
       538        232          A        TRP          O        L-FRAG_1           O7573 
       538         86          A        GLN       2HE2        L-FRAG_0           O7568 
       539         96          A        LYS        HZ3        L-FRAG_1           O7575 
       539         86          A        GLN       2HE2        L-FRAG_0           O7568 
       540         47          A        LYS        HZ1        L-FRAG_1           O7574 
       540         96          A        LYS        HZ3        L-FRAG_1           O7575 
       540        232          A        TRP          O        L-FRAG_1           O7573 
       540        232          A        TRP          O        L-FRAG_1           O7571 
       541         99          A        TYR          O        L-FRAG_0           O7576 
       541         86          A        GLN       2HE2        L-FRAG_0           O7568 
       542        232          A        TRP          O        L-FRAG_1           O7571 
       542        232          A        TRP          O        L-FRAG_1           O7573 
       542         96          A        LYS        HZ2        L-FRAG_1           O7575 
       543         86          A        GLN       2HE2        L-FRAG_0           O7568 
       543        232          A        TRP         HN        L-FRAG_1           O7574 
       544        232          A        TRP          O        L-FRAG_1           O7573 
       544         99          A        TYR          O        L-FRAG_0           O7576 
       545        232          A        TRP          O        L-FRAG_1           O7571 
       545        232          A        TRP          O        L-FRAG_1           O7573 
       545         86          A        GLN       2HE2        L-FRAG_0           O7568 
       545        424          A        ASP        OD1        L-FRAG_0           O7568 
       546         47          A        LYS        HZ3        L-FRAG_1           O7573 
       546        424          A        ASP        OD1        L-FRAG_0           O7568 
       547         91          A        GLU        OE2        L-FRAG_1           H7581 
       547         86          A        GLN       2HE2        L-FRAG_0           O7568 
       547        232          A        TRP          O        L-FRAG_1           O7573 
       547        232          A        TRP          O        L-FRAG_1           O7571 
       548        424          A        ASP        OD1        L-FRAG_0           O7568 
       548        235          A        GLU         HN        L-FRAG_1           O7571 
       549         86          A        GLN       2HE2        L-FRAG_0           O7568 
       549        232          A        TRP          O        L-FRAG_1           O7573 
       550        427          A        HIS        HE2        L-FRAG_3           O7569 
       550        424          A        ASP        OD2        L-FRAG_0           O7568 
       551         86          A        GLN       2HE2        L-FRAG_0           O7568 
       551        424          A        ASP        OD2        L-FRAG_0           O7568 
       552        478          A        TYR          O        L-FRAG_0           O7568 
       552         86          A        GLN       2HE2        L-FRAG_0           O7568 
       552        232          A        TRP          O        L-FRAG_1           O7573 
       553        232          A        TRP          O        L-FRAG_1           O7573 
       554         47          A        LYS        HZ2        L-FRAG_1           O7574 
       554         86          A        GLN       2HE2        L-FRAG_0           O7568 
       555         99          A        TYR          O        L-FRAG_0           H7583 
       555        232          A        TRP          O        L-FRAG_1           O7573 
       555        427          A        HIS        HE2        L-FRAG_3           O7569 
       556        232          A        TRP          O        L-FRAG_1           O7573 
       557        424          A        ASP        OD2        L-FRAG_0           O7568 
       558        232          A        TRP          O        L-FRAG_1           O7573 
       559        232          A        TRP          O        L-FRAG_1           O7573 
       560         99          A        TYR          O        L-FRAG_0           H7583 
       560        424          A        ASP        OD2        L-FRAG_0           O7577 
       560        232          A        TRP          O        L-FRAG_1           O7573 
       561         99          A        TYR          O        L-FRAG_0           H7582 
       561         99          A        TYR          O        L-FRAG_0           H7583 
       561        424          A        ASP        OD2        L-FRAG_0           H7583 
       561        232          A        TRP          O        L-FRAG_1           O7571 
       561        232          A        TRP          O        L-FRAG_1           O7573 
       561         86          A        GLN       1HE2        L-FRAG_0           O7568 
       561        478          A        TYR          O        L-FRAG_0           O7568 
       561         96          A        LYS        HZ3        L-FRAG_1           O7575 
       561         47          A        LYS        HZ2        L-FRAG_1           O7574 
       562         96          A        LYS        HZ3        L-FRAG_1           H7581 
       562         47          A        LYS        HZ1        L-FRAG_1           O7574 
       562         47          A        LYS        HZ1        L-FRAG_1           O7575 
       562        424          A        ASP        OD2        L-FRAG_0           O7577 
       563         47          A        LYS        HZ1        L-FRAG_1           O7574 
       563        235          A        GLU        OE2        L-FRAG_1           O7574 
       565         96          A        LYS        HZ3        L-FRAG_1           O7575 
       565        232          A        TRP          O        L-FRAG_1           O7571 
       565        232          A        TRP          O        L-FRAG_1           O7573 
       566         91          A        GLU        OE2        L-FRAG_1           H7581 
       566        232          A        TRP          O        L-FRAG_1           O7571 
       566         99          A        TYR          O        L-FRAG_0           O7576 
       567         91          A        GLU        OE2        L-FRAG_1           O7574 
       567         96          A        LYS        HZ3        L-FRAG_1           O7575 
       568         99          A        TYR          O        L-FRAG_0           H7583 
       568        235          A        GLU        OE2        L-FRAG_1           O7574 
       568         47          A        LYS        HZ1        L-FRAG_1           O7575 
       568         47          A        LYS        HZ1        L-FRAG_1           O7574 
       569        232          A        TRP          O        L-FRAG_1           O7573 
       570        232          A        TRP          O        L-FRAG_1           O7573 
       570         97          A        VAL          O        L-FRAG_0           O7567 
       571        232          A        TRP          O        L-FRAG_1           O7573 
       571         47          A        LYS        HZ3        L-FRAG_1           O7574 
       571        424          A        ASP        OD2        L-FRAG_0           O7568 
       572        232          A        TRP          O        L-FRAG_1           O7573 
       572         47          A        LYS        HZ2        L-FRAG_1           O7574 
       573         91          A        GLU        OE1        L-FRAG_1           H7580 
       574        424          A        ASP        OD2        L-FRAG_0           H7583 
       574        232          A        TRP          O        L-FRAG_1           O7571 
       574        232          A        TRP          O        L-FRAG_1           O7573 
       574         96          A        LYS        HZ2        L-FRAG_1           O7575 
       574         47          A        LYS        HZ1        L-FRAG_1           O7574 
       575        232          A        TRP          O        L-FRAG_1           O7573 
       575         47          A        LYS        HZ1        L-FRAG_1           O7574 
       575        235          A        GLU        OE2        L-FRAG_1           O7574 
       576        232          A        TRP          O        L-FRAG_1           O7573 
       576        232          A        TRP          O        L-FRAG_1           O7571 
       576         47          A        LYS        HZ3        L-FRAG_1           O7574 
       576        427          A        HIS        HE2        L-FRAG_3           O7569 
       577        232          A        TRP          O        L-FRAG_1           O7571 
       577        232          A        TRP          O        L-FRAG_1           O7573 
       577         47          A        LYS        HZ3        L-FRAG_1           O7574 
       577        235          A        GLU        OE2        L-FRAG_1           O7574 
       578        231          A        GLN        OE1        L-FRAG_1           H7580 
       578         47          A        LYS        HZ3        L-FRAG_1           O7574 
       578        235          A        GLU        OE2        L-FRAG_1           O7574 
       578        232          A        TRP          O        L-FRAG_1           O7573 
       579        424          A        ASP        OD2        L-FRAG_0           O7568 
       579        232          A        TRP          O        L-FRAG_1           O7573 
       580         99          A        TYR          O        L-FRAG_0           H7582 
       580         99          A        TYR          O        L-FRAG_0           H7583 
       580        232          A        TRP          O        L-FRAG_1           O7573 
       580        232          A        TRP          O        L-FRAG_1           O7571 
       580         47          A        LYS        HZ3        L-FRAG_1           O7574 
       580        235          A        GLU        OE2        L-FRAG_1           O7574 
       582        232          A        TRP          O        L-FRAG_1           O7573 
       582        427          A        HIS        HE2        L-FRAG_3           O7569 
       583         47          A        LYS        HZ3        L-FRAG_1           O7574 
       583        235          A        GLU        OE2        L-FRAG_1           O7574 
       583        232          A        TRP          O        L-FRAG_1           O7573 
       584        424          A        ASP        OD1        L-FRAG_0           O7568 
       584        232          A        TRP          O        L-FRAG_1           O7571 
       584        232          A        TRP          O        L-FRAG_1           O7573 
       585        232          A        TRP          O        L-FRAG_1           O7571 
       585        424          A        ASP        OD1        L-FRAG_0           O7568 
       585        427          A        HIS        HE2        L-FRAG_3           O7569 
       586        232          A        TRP          O        L-FRAG_1           O7571 
       586        232          A        TRP          O        L-FRAG_1           O7573 
       587        232          A        TRP          O        L-FRAG_1           O7571 
       587        232          A        TRP          O        L-FRAG_1           O7573 
       588        427          A        HIS        HE2        L-FRAG_3           O7569 
       588        233          A        HIS          O        L-FRAG_1           O7571 
       589        424          A        ASP        OD1        L-FRAG_0           O7568 
       589        424          A        ASP        OD1        L-FRAG_0           O7568 
       591         99          A        TYR          O        L-FRAG_0           H7583 
       591        427          A        HIS        HE2        L-FRAG_3           O7569 
       592         99          A        TYR          O        L-FRAG_0           H7583 
       592        232          A        TRP          O        L-FRAG_1           O7571 
       592        232          A        TRP          O        L-FRAG_1           O7573 
       593        235          A        GLU        OE1        L-FRAG_1           H7581 
       594         99          A        TYR          O        L-FRAG_0           O7576 
       594         97          A        VAL          O        L-FRAG_0           O7567 
       594        232          A        TRP          O        L-FRAG_1           O7573 
       594        232          A        TRP          O        L-FRAG_1           O7571 
       594        424          A        ASP        OD1        L-FRAG_0           O7577 
       594        424          A        ASP        OD1        L-FRAG_0           O7568 
       595        232          A        TRP          O        L-FRAG_1           O7571 
       595        232          A        TRP          O        L-FRAG_1           O7571 
       595        232          A        TRP          O        L-FRAG_1           O7573 
       595        424          A        ASP        OD2        L-FRAG_0           O7577 
       595        235          A        GLU        OE2        L-FRAG_1           O7574 
       596        232          A        TRP          O        L-FRAG_1           O7571 
       596        232          A        TRP          O        L-FRAG_1           O7573 
       596         99          A        TYR          O        L-FRAG_0           O7576 
       597        232          A        TRP          O        L-FRAG_1           O7573 
       597         86          A        GLN       1HE2        L-FRAG_0           O7568 
       597        478          A        TYR          O        L-FRAG_0           O7568 
       597         99          A        TYR          O        L-FRAG_0           O7576 
       598        231          A        GLN        OE1        L-FRAG_1           H7580 
       598         47          A        LYS        HZ1        L-FRAG_1           O7574 
       598        232          A        TRP          O        L-FRAG_1           O7573 
       600        424          A        ASP        OD2        L-FRAG_0           O7568 
       600        232          A        TRP          O        L-FRAG_1           O7573 
       600        232          A        TRP          O        L-FRAG_1           O7571 
       601        232          A        TRP          O        L-FRAG_1           O7571 
       601        232          A        TRP          O        L-FRAG_1           O7573 
       601         86          A        GLN       2HE2        L-FRAG_0           O7568 
       603        232          A        TRP          O        L-FRAG_1           O7573 
       603        424          A        ASP        OD2        L-FRAG_0           O7568 
       604        231          A        GLN       1HE2        L-FRAG_1           O7574 
       604        232          A        TRP          O        L-FRAG_1           O7573 
       604        232          A        TRP          O        L-FRAG_1           O7571 
       605        231          A        GLN       1HE2        L-FRAG_1           H7580 
       605        232          A        TRP          O        L-FRAG_1           O7573 
       605         86          A        GLN       1HE2        L-FRAG_0           O7568 
       605         47          A        LYS        HZ1        L-FRAG_1           O7574 
       605         99          A        TYR          O        L-FRAG_0           O7576 
       605        427          A        HIS        HE2        L-FRAG_3           O7569 
       606        424          A        ASP        OD2        L-FRAG_0           O7568 
       606        232          A        TRP          O        L-FRAG_1           O7573 
       607        232          A        TRP          O        L-FRAG_1           O7571 
       607        232          A        TRP          O        L-FRAG_1           O7573 
       607         99          A        TYR          O        L-FRAG_0           O7576 
       608        427          A        HIS        HE2        L-FRAG_3           O7569 
       609        424          A        ASP        OD2        L-FRAG_0           H7583 
       609        232          A        TRP          O        L-FRAG_1           O7571 
       609        232          A        TRP          O        L-FRAG_1           O7573 
       609        231          A        GLN       1HE2        L-FRAG_1           O7574 
       609         86          A        GLN       1HE2        L-FRAG_0           O7568 
       609        478          A        TYR          O        L-FRAG_0           O7568 
       610        424          A        ASP        OD2        L-FRAG_0           O7577 
       610         86          A        GLN       2HE2        L-FRAG_0           O7568 
       611        424          A        ASP        OD2        L-FRAG_0           H7583 
       611         86          A        GLN       1HE2        L-FRAG_0           O7568 
       611        478          A        TYR          O        L-FRAG_0           O7568 
       611        424          A        ASP        OD2        L-FRAG_0           O7576 
       611        232          A        TRP          O        L-FRAG_1           O7573 
       612        232          A        TRP          O        L-FRAG_1           O7571 
       612         47          A        LYS        HZ2        L-FRAG_1           O7574 
       612         86          A        GLN       1HE2        L-FRAG_0           O7568 
       613        232          A        TRP          O        L-FRAG_1           O7573 
       615        424          A        ASP        OD2        L-FRAG_0           O7568 
       615        232          A        TRP          O        L-FRAG_1           O7571 
       615        232          A        TRP          O        L-FRAG_1           O7573 
       616        235          A        GLU        OE1        L-FRAG_1           O7575 
       616         86          A        GLN       1HE2        L-FRAG_0           O7568 
       616        232          A        TRP          O        L-FRAG_1           O7573 
       616         99          A        TYR          O        L-FRAG_0           O7576 
       617        232          A        TRP          O        L-FRAG_1           O7573 
       617         99          A        TYR          O        L-FRAG_0           O7576 
       617         86          A        GLN       2HE2        L-FRAG_0           O7568 
       617        424          A        ASP        OD2        L-FRAG_0           O7577 
       620        478          A        TYR          O        L-FRAG_0           O7568 
       620        232          A        TRP          O        L-FRAG_1           O7573 
       620        232          A        TRP          O        L-FRAG_1           O7571 
       621         47          A        LYS        HZ3        L-FRAG_1           O7573 
       623        231          A        GLN        OE1        L-FRAG_1           H7580 
       623        232          A        TRP          O        L-FRAG_1           O7573 
       623         86          A        GLN       2HE2        L-FRAG_0           O7568 
       624         47          A        LYS        HZ2        L-FRAG_1           O7574 
       624        233          A        HIS          O        L-FRAG_1           O7573 
       624        424          A        ASP        OD1        L-FRAG_0           O7568 
       624         99          A        TYR          O        L-FRAG_0           O7576 
       625        424          A        ASP        OD2        L-FRAG_0           O7568 
       625        232          A        TRP          O        L-FRAG_1           O7571 
       625        232          A        TRP          O        L-FRAG_1           O7573 
       625         86          A        GLN       2HE2        L-FRAG_0           O7568 
       625        231          A        GLN       1HE2        L-FRAG_1           O7574 
       625        427          A        HIS        HE2        L-FRAG_3           O7569 
       626         99          A        TYR          O        L-FRAG_0           H7583 
       626        232          A        TRP          O        L-FRAG_1           O7573 
       626        232          A        TRP          O        L-FRAG_1           O7571 
       626         86          A        GLN       2HE2        L-FRAG_0           O7568 
       627         86          A        GLN       2HE2        L-FRAG_0           O7568 
       627         99          A        TYR          O        L-FRAG_0           O7576 
       627        232          A        TRP          O        L-FRAG_1           O7573 
       628         86          A        GLN       2HE2        L-FRAG_0           O7568 
       628        232          A        TRP          O        L-FRAG_1           O7571 
       628        232          A        TRP          O        L-FRAG_1           O7573 
       628        424          A        ASP        OD1        L-FRAG_0           O7568 
       628        427          A        HIS        HE2        L-FRAG_3           O7569 
       629        242          A        ARG       HH12        L-FRAG_0           O7568 
       629        478          A        TYR          O        L-FRAG_0           O7568 
       629         86          A        GLN       1HE2        L-FRAG_0           O7568 
       629        232          A        TRP          O        L-FRAG_1           O7571 
       629        232          A        TRP          O        L-FRAG_1           O7573 
       629        424          A        ASP        OD2        L-FRAG_0           O7577 
       629        235          A        GLU        OE1        L-FRAG_1           O7572 
       630         99          A        TYR          O        L-FRAG_0           H7583 
       630         99          A        TYR          O        L-FRAG_0           O7576 
       630        232          A        TRP          O        L-FRAG_1           O7573 
       630        232          A        TRP          O        L-FRAG_1           O7571 
       630         86          A        GLN       2HE2        L-FRAG_0           O7568 
       631         99          A        TYR          O        L-FRAG_0           H7582 
       631        424          A        ASP        OD2        L-FRAG_0           H7583 
       631         47          A        LYS        HZ1        L-FRAG_1           O7574 
       632         99          A        TYR          O        L-FRAG_0           H7583 
       632        232          A        TRP          O        L-FRAG_1           O7573 
       632        232          A        TRP          O        L-FRAG_1           O7571 
       633         99          A        TYR          O        L-FRAG_0           H7583 
       633        232          A        TRP          O        L-FRAG_1           O7573 
       633         47          A        LYS        HZ1        L-FRAG_1           O7574 
       634        232          A        TRP          O        L-FRAG_1           O7571 
       634         86          A        GLN       1HE2        L-FRAG_0           O7568 
       634        478          A        TYR          O        L-FRAG_0           O7568 
       635        478          A        TYR          O        L-FRAG_0           O7568 
       636        232          A        TRP          O        L-FRAG_1           O7573 
       636        232          A        TRP          O        L-FRAG_1           O7571 
       638        232          A        TRP          O        L-FRAG_1           O7571 
       638        232          A        TRP          O        L-FRAG_1           O7573 
       638        424          A        ASP        OD2        L-FRAG_0           O7577 
       639         86          A        GLN       1HE2        L-FRAG_0           O7568 
       640        232          A        TRP          O        L-FRAG_1           O7573 
       640        424          A        ASP        OD1        L-FRAG_0           O7577 
       640        424          A        ASP        OD1        L-FRAG_0           O7568 
       641        232          A        TRP          O        L-FRAG_1           O7573 
       641        427          A        HIS        HE2        L-FRAG_3           O7569 
       642        232          A        TRP          O        L-FRAG_1           O7573 
       642        424          A        ASP        OD1        L-FRAG_0           O7568 
       643         99          A        TYR          O        L-FRAG_0           H7582 
       643        424          A        ASP        OD1        L-FRAG_0           H7583 
       643        427          A        HIS        HE2        L-FRAG_3           O7569 
       643        232          A        TRP          O        L-FRAG_1           O7573 
       643        232          A        TRP          O        L-FRAG_1           O7571 
       644        232          A        TRP          O        L-FRAG_1           O7573 
       645         47          A        LYS        HZ2        L-FRAG_1           H7581 
       645         97          A        VAL          O        L-FRAG_0           O7567 
       645        424          A        ASP        OD1        L-FRAG_0           O7568 
       646         97          A        VAL          O        L-FRAG_0           O7567 
       646         86          A        GLN       2HE2        L-FRAG_0           O7568 
       646        232          A        TRP          O        L-FRAG_1           O7573 
       646        232          A        TRP          O        L-FRAG_1           O7571 
       647        232          A        TRP          O        L-FRAG_1           O7571 
       647        232          A        TRP          O        L-FRAG_1           O7573 
       647        424          A        ASP        OD1        L-FRAG_0           O7568 
       648         47          A        LYS        HZ3        L-FRAG_1           O7575 
       648        232          A        TRP          O        L-FRAG_1           O7571 
       648        232          A        TRP          O        L-FRAG_1           O7573 
       649         86          A        GLN       1HE2        L-FRAG_0           O7568 
       649        232          A        TRP          O        L-FRAG_1           O7573 
       649        232          A        TRP          O        L-FRAG_1           O7571 
       650        424          A        ASP        OD1        L-FRAG_0           H7583 
       650         86          A        GLN       1HE2        L-FRAG_0           O7568 
       650        232          A        TRP          O        L-FRAG_1           O7573 
       650        232          A        TRP          O        L-FRAG_1           O7571 
       651        232          A        TRP          O        L-FRAG_1           O7571 
       651        232          A        TRP          O        L-FRAG_1           O7573 
       651         86          A        GLN       2HE2        L-FRAG_0           O7568 
       652         86          A        GLN       2HE2        L-FRAG_0           O7568 
       653         47          A        LYS        HZ3        L-FRAG_1           O7575 
       653         86          A        GLN       2HE2        L-FRAG_0           O7568 
       654        231          A        GLN        OE1        L-FRAG_1           H7580 
       654        232          A        TRP          O        L-FRAG_1           O7573 
       654        424          A        ASP        OD2        L-FRAG_0           O7568 
       655        231          A        GLN        OE1        L-FRAG_1           H7580 
       655        424          A        ASP        OD2        L-FRAG_0           O7577 
       655        424          A        ASP        OD2        L-FRAG_0           O7568 
       655        232          A        TRP          O        L-FRAG_1           O7573 
       655         47          A        LYS        HZ2        L-FRAG_1           O7574 
       656         99          A        TYR          O        L-FRAG_0           O7576 
       656         47          A        LYS        HZ3        L-FRAG_1           O7574 
       656        235          A        GLU        OE2        L-FRAG_1           O7574 
       657        427          A        HIS        HE2        L-FRAG_3           O7569 
       657        232          A        TRP          O        L-FRAG_1           O7573 
       658        235          A        GLU        OE1        L-FRAG_1           H7581 
       658        232          A        TRP          O        L-FRAG_1           O7573 
       658         86          A        GLN       2HE2        L-FRAG_0           O7568 
       659         99          A        TYR          O        L-FRAG_0           H7582 
       659         99          A        TYR          O        L-FRAG_0           H7583 
       659        232          A        TRP          O        L-FRAG_1           O7573 
       659         47          A        LYS        HZ3        L-FRAG_1           O7575 
       660        424          A        ASP        OD2        L-FRAG_0           H7583 
       660         86          A        GLN       1HE2        L-FRAG_0           O7568 
       660        232          A        TRP          O        L-FRAG_1           O7573 
       661        232          A        TRP          O        L-FRAG_1           O7573 
       661         97          A        VAL          O        L-FRAG_0           O7567 
       661         47          A        LYS        HZ1        L-FRAG_1           O7574 
       664        232          A        TRP          O        L-FRAG_1           O7573 
       664        232          A        TRP          O        L-FRAG_1           O7571 
       664         47          A        LYS        HZ2        L-FRAG_1           O7574 
       665        235          A        GLU        OE2        L-FRAG_1           H7580 
       665         99          A        TYR         HN        L-FRAG_0           H7583 
       666        235          A        GLU        OE1        L-FRAG_1           H7581 
       666         47          A        LYS        HZ3        L-FRAG_1           O7574 
       666        235          A        GLU        OE2        L-FRAG_1           O7574 
       666        232          A        TRP          O        L-FRAG_1           O7573 
       667        232          A        TRP          O        L-FRAG_1           O7573 
       668        232          A        TRP          O        L-FRAG_1           O7573 
       669        232          A        TRP          O        L-FRAG_1           O7573 
       669        232          A        TRP          O        L-FRAG_1           O7571 
       669         99          A        TYR          O        L-FRAG_0           O7576 
       669        424          A        ASP        OD2        L-FRAG_0           O7568 
       670        232          A        TRP          O        L-FRAG_1           O7573 
       671        232          A        TRP          O        L-FRAG_1           O7571 
       671        232          A        TRP          O        L-FRAG_1           O7573 
       672         47          A        LYS        HZ1        L-FRAG_1           O7574 
       673        424          A        ASP        OD1        L-FRAG_0           O7577 
       673        232          A        TRP          O        L-FRAG_1           O7573 
       673        232          A        TRP          O        L-FRAG_1           O7571 
       674        235          A        GLU        OE1        L-FRAG_1           H7581 
       674        232          A        TRP          O        L-FRAG_1           O7573 
       674         86          A        GLN       1HE2        L-FRAG_0           O7568 
       675        232          A        TRP          O        L-FRAG_1           O7573 
       676        424          A        ASP        OD1        L-FRAG_0           H7583 
       676         86          A        GLN       2HE2        L-FRAG_0           O7568 
       676        232          A        TRP          O        L-FRAG_1           O7573 
       677         86          A        GLN       2HE2        L-FRAG_0           O7568 
       677        232          A        TRP          O        L-FRAG_1           O7571 
       677        232          A        TRP          O        L-FRAG_1           O7573 
       678        235          A        GLU        OE2        L-FRAG_1           H7581 
       678         99          A        TYR          O        L-FRAG_0           H7583 
       678        427          A        HIS        HE2        L-FRAG_3           O7569 
       678        232          A        TRP          O        L-FRAG_1           O7573 
       679        235          A        GLU        OE2        L-FRAG_1           H7581 
       679         47          A        LYS        HZ2        L-FRAG_1           O7575 
       679        232          A        TRP          O        L-FRAG_1           O7573 
       679        424          A        ASP        OD1        L-FRAG_0           O7568 
       680        232          A        TRP          O        L-FRAG_1           O7573 
       680        427          A        HIS        HE2        L-FRAG_3           O7569 
       680         99          A        TYR          O        L-FRAG_0           O7576 
       681         99          A        TYR          O        L-FRAG_0           H7583 
       681         47          A        LYS        HZ2        L-FRAG_1           O7574 
       681         47          A        LYS        HZ2        L-FRAG_1           O7573 
       681        232          A        TRP          O        L-FRAG_1           O7573 
       681        232          A        TRP          O        L-FRAG_1           O7571 
       682        232          A        TRP          O        L-FRAG_1           O7573 
       682        232          A        TRP          O        L-FRAG_1           O7571 
       682        427          A        HIS        HE2        L-FRAG_3           O7569 
       682        427          A        HIS        HE2        L-FRAG_1           O7570 
       682        232          A        TRP          O        L-FRAG_1           O7571 
       683         99          A        TYR          O        L-FRAG_0           H7583 
       683        424          A        ASP        OD1        L-FRAG_0           O7568 
       683         47          A        LYS        HZ3        L-FRAG_1           O7574 
       683        235          A        GLU        OE1        L-FRAG_1           O7574 
       683        232          A        TRP          O        L-FRAG_1           O7573 
       684        232          A        TRP          O        L-FRAG_1           O7573 
       685        232          A        TRP          O        L-FRAG_1           O7573 
       685         47          A        LYS        HZ3        L-FRAG_1           O7574 
       685         99          A        TYR          O        L-FRAG_0           O7576 
       686        232          A        TRP          O        L-FRAG_1           O7573 
       686        232          A        TRP          O        L-FRAG_1           O7571 
       686        424          A        ASP        OD1        L-FRAG_0           O7568 
       686         47          A        LYS        HZ3        L-FRAG_1           O7575 
       687        235          A        GLU        OE2        L-FRAG_1           H7581 
       687        424          A        ASP        OD1        L-FRAG_0           H7583 
       687        231          A        GLN       1HE2        L-FRAG_1           O7574 
       687        427          A        HIS        HE2        L-FRAG_3           O7569 
       688        232          A        TRP          O        L-FRAG_1           O7573 
       688        232          A        TRP          O        L-FRAG_1           O7571 
       689        424          A        ASP        OD1        L-FRAG_0           O7568 
       691        232          A        TRP          O        L-FRAG_1           O7571 
       691        424          A        ASP        OD1        L-FRAG_0           O7577 
       691         99          A        TYR          O        L-FRAG_0           O7576 
       692         47          A        LYS        HZ1        L-FRAG_1           H7580 
       692        235          A        GLU        OE1        L-FRAG_1           H7580 
       692        424          A        ASP        OD1        L-FRAG_0           O7568 
       693        232          A        TRP          O        L-FRAG_1           O7573 
       694         47          A        LYS        HZ3        L-FRAG_1           H7580 
       694        235          A        GLU        OE1        L-FRAG_1           H7580 
       694        424          A        ASP        OD2        L-FRAG_0           O7568 
       694         86          A        GLN       1HE2        L-FRAG_0           O7568 
       694        478          A        TYR          O        L-FRAG_0           O7568 
       695         99          A        TYR          O        L-FRAG_0           H7583 
       695        232          A        TRP          O        L-FRAG_1           O7573 
       696        232          A        TRP          O        L-FRAG_1           O7573 
       696        232          A        TRP          O        L-FRAG_1           O7571 
       697        235          A        GLU        OE1        L-FRAG_1           H7581 
       697        424          A        ASP        OD2        L-FRAG_0           O7577 
       697        232          A        TRP          O        L-FRAG_1           O7573 
       697        232          A        TRP          O        L-FRAG_1           O7571 
       698        232          A        TRP          O        L-FRAG_1           O7573 
       700        427          A        HIS        HE2        L-FRAG_3           O7569 
       700        232          A        TRP          O        L-FRAG_1           O7573 
       700        232          A        TRP          O        L-FRAG_1           O7571 
       703         86          A        GLN       1HE2        L-FRAG_0           O7568 
       703        478          A        TYR          O        L-FRAG_0           O7568 
       703        232          A        TRP          O        L-FRAG_1           O7573 
       703        232          A        TRP          O        L-FRAG_1           O7571 
       705         99          A        TYR          O        L-FRAG_0           H7582 
       705         99          A        TYR          O        L-FRAG_0           H7583 
       705        427          A        HIS        HE2        L-FRAG_3           O7569 
       705        232          A        TRP          O        L-FRAG_1           O7573 
       706         99          A        TYR          O        L-FRAG_0           O7576 
       706        232          A        TRP          O        L-FRAG_1           O7571 
       706        232          A        TRP          O        L-FRAG_1           O7573 
       707        242          A        ARG       HH12        L-FRAG_0           O7567 
       707        232          A        TRP          O        L-FRAG_1           O7573 
       708        233          A        HIS          O        L-FRAG_1           O7573 
       708         86          A        GLN       1HE2        L-FRAG_0           O7568 
       708         47          A        LYS        HZ3        L-FRAG_1           O7574 
       709        235          A        GLU        OE1        L-FRAG_1           H7580 
       709         99          A        TYR          O        L-FRAG_0           H7583 
       709         99          A        TYR          O        L-FRAG_0           O7576 
       709        232          A        TRP          O        L-FRAG_1           O7571 
       709        232          A        TRP          O        L-FRAG_1           O7573 
       710        242          A        ARG       HH12        L-FRAG_0           O7567 
       710        232          A        TRP          O        L-FRAG_1           O7573 
       710        232          A        TRP          O        L-FRAG_1           O7571 
       711        424          A        ASP        OD2        L-FRAG_0           O7568 
       712        232          A        TRP          O        L-FRAG_1           O7573 
       712         86          A        GLN       2HE2        L-FRAG_0           O7568 
       712        424          A        ASP        OD2        L-FRAG_0           O7568 
       713         99          A        TYR          O        L-FRAG_0           H7583 
       713        232          A        TRP          O        L-FRAG_1           O7571 
       713        232          A        TRP          O        L-FRAG_1           O7573 
       714         99          A        TYR          O        L-FRAG_0           H7582 
       714         99          A        TYR          O        L-FRAG_0           H7583 
       714        424          A        ASP        OD2        L-FRAG_0           O7568 
       715        232          A        TRP          O        L-FRAG_1           O7571 
       715        232          A        TRP          O        L-FRAG_1           O7573 
       715         86          A        GLN       2HE2        L-FRAG_0           O7568 
       716         86          A        GLN       2HE2        L-FRAG_0           O7568 
       717        424          A        ASP        OD2        L-FRAG_0           O7568 
       718         86          A        GLN       2HE2        L-FRAG_0           O7568 
       718        232          A        TRP          O        L-FRAG_1           O7573 
       718        232          A        TRP          O        L-FRAG_1           O7571 
       719         99          A        TYR          O        L-FRAG_0           H7583 
       719        232          A        TRP          O        L-FRAG_1           O7573 
       720         99          A        TYR          O        L-FRAG_0           H7582 
       720        232          A        TRP          O        L-FRAG_1           O7573 
       721        232          A        TRP          O        L-FRAG_1           O7571 
       721        232          A        TRP          O        L-FRAG_1           O7573 
       722         86          A        GLN       2HE2        L-FRAG_0           O7568 
       722        424          A        ASP        OD2        L-FRAG_0           O7568 
       723         99          A        TYR          O        L-FRAG_0           O7576 
       723        424          A        ASP        OD2        L-FRAG_0           O7577 
       726         97          A        VAL          O        L-FRAG_1           O7575 
       726        232          A        TRP          O        L-FRAG_1           O7573 
       727         99          A        TYR          O        L-FRAG_0           H7583 
       727         47          A        LYS        HZ3        L-FRAG_1           O7574 
       727        232          A        TRP          O        L-FRAG_1           O7571 
       727        232          A        TRP          O        L-FRAG_1           O7573 
       728         47          A        LYS        HZ2        L-FRAG_1           O7575 
       729        231          A        GLN        OE1        L-FRAG_1           H7580 
       729        232          A        TRP          O        L-FRAG_1           O7573 
       729        424          A        ASP        OD1        L-FRAG_0           O7568 
       730        424          A        ASP        OD1        L-FRAG_0           O7568 
       731        232          A        TRP          O        L-FRAG_1           O7571 
       731        232          A        TRP          O        L-FRAG_1           O7573 
       731         86          A        GLN       2HE2        L-FRAG_0           O7568 
       731         47          A        LYS        HZ2        L-FRAG_1           O7574 
       732         99          A        TYR          O        L-FRAG_0           O7576 
       732        232          A        TRP          O        L-FRAG_1           O7571 
       732         47          A        LYS        HZ2        L-FRAG_1           O7574 
       734         99          A        TYR          O        L-FRAG_0           O7576 
       734        232          A        TRP          O        L-FRAG_1           O7573 
       734        232          A        TRP          O        L-FRAG_1           O7571 
       735         47          A        LYS        HZ3        L-FRAG_1           O7575 
       735         86          A        GLN       2HE2        L-FRAG_0           O7568 
       736        242          A        ARG       1HH2        L-FRAG_0           O7567 
       737        424          A        ASP        OD1        L-FRAG_0           H7583 
       737         86          A        GLN       2HE2        L-FRAG_0           O7568 
       738        232          A        TRP          O        L-FRAG_1           O7573 
       738         47          A        LYS        HZ2        L-FRAG_1           O7574 
       738         86          A        GLN       2HE2        L-FRAG_0           O7568 
       740        424          A        ASP          O        L-FRAG_0           O7567 
       740        423          A        PHE          O        L-FRAG_0           O7567 
       741         99          A        TYR          O        L-FRAG_0           O7568 
       741         99          A        TYR          O        L-FRAG_0           O7577 
       742        235          A        GLU        OE2        L-FRAG_1           O7572 
       743        232          A        TRP          O        L-FRAG_1           O7574 
       743        242          A        ARG       1HH2        L-FRAG_0           O7567 
       744         99          A        TYR          O        L-FRAG_0           O7577 
       744        242          A        ARG       1HH2        L-FRAG_0           O7567 
       744         97          A        VAL          O        L-FRAG_0           O7567 
       745         99          A        TYR          O        L-FRAG_0           O7577 
       746        227          A        ASP        OD1        L-FRAG_0           H7583 
       746         99          A        TYR          O        L-FRAG_0           O7577 
       746         99          A        TYR          O        L-FRAG_0           O7568 
       746        232          A        TRP          O        L-FRAG_1           O7574 
       746        232          A        TRP          O        L-FRAG_1           O7573 
       747        231          A        GLN       1HE2        L-FRAG_1           O7574 
       748         99          A        TYR          O        L-FRAG_0           O7577 
       749        242          A        ARG       1HH2        L-FRAG_0           O7567 
       749         99          A        TYR          O        L-FRAG_0           O7568 
       750        227          A        ASP          O        L-FRAG_0           H7582 
       750         99          A        TYR          O        L-FRAG_0           O7577 
       750         99          A        TYR          O        L-FRAG_0           O7568 
       751         99          A        TYR         HN        L-FRAG_0           O7577 
       752        227          A        ASP          O        L-FRAG_0           H7582 
       754         99          A        TYR          O        L-FRAG_0           O7577 
       754        242          A        ARG       1HH2        L-FRAG_0           O7567 
       755        232          A        TRP          O        L-FRAG_1           O7571 
       755        232          A        TRP          O        L-FRAG_1           O7573 
       756        235          A        GLU        OE2        L-FRAG_1           H7580 
       757        235          A        GLU        OE2        L-FRAG_1           H7580 
       758        227          A        ASP          O        L-FRAG_0           H7582 
       758        232          A        TRP          O        L-FRAG_1           O7573 
       758        232          A        TRP          O        L-FRAG_1           O7571 
       760        424          A        ASP        OD2        L-FRAG_0           O7568 
       760         99          A        TYR         HN        L-FRAG_0           O7577 
       760         99          A        TYR         HN        L-FRAG_0           O7568 
       761         99          A        TYR          O        L-FRAG_0           O7577 
       761         99          A        TYR          O        L-FRAG_0           O7568 
       761        232          A        TRP          O        L-FRAG_1           O7573 
       762         99          A        TYR          O        L-FRAG_0           H7583 
       762        424          A        ASP        OD2        L-FRAG_0           O7577 
       762        424          A        ASP        OD2        L-FRAG_0           O7568 
       762         86          A        GLN       2HE2        L-FRAG_0           O7568 
       763        242          A        ARG       HH11        L-FRAG_0           O7567 
       763         99          A        TYR         HN        L-FRAG_0           O7576 
       763         97          A        VAL          O        L-FRAG_1           O7575 
       764        232          A        TRP          O        L-FRAG_1           O7573 
       764        232          A        TRP          O        L-FRAG_1           O7571 
       765        232          A        TRP          O        L-FRAG_1           O7571 
       765        232          A        TRP          O        L-FRAG_1           O7573 
       766        232          A        TRP          O        L-FRAG_1           O7571 
       766        232          A        TRP          O        L-FRAG_1           O7573 
       767        235          A        GLU        OE2        L-FRAG_1           H7581 
       767        232          A        TRP          O        L-FRAG_1           O7571 
       768        424          A        ASP        OD2        L-FRAG_0           H7583 
       768        424          A        ASP        OD2        L-FRAG_0           O7576 
       768        232          A        TRP          O        L-FRAG_1           O7571 
       768        232          A        TRP          O        L-FRAG_1           O7573 
       768        427          A        HIS        HE2        L-FRAG_3           O7569 
       769         97          A        VAL          O        L-FRAG_1           H7581 
       769         97          A        VAL         HN        L-FRAG_0           O7567 
       769        232          A        TRP          O        L-FRAG_1           O7571 
       769        427          A        HIS        HE2        L-FRAG_3           O7569 
       769        424          A        ASP        OD2        L-FRAG_0           O7577 
       770        232          A        TRP          O        L-FRAG_1           O7573 
       771        232          A        TRP          O        L-FRAG_1           O7573 
       772        235          A        GLU        OE1        L-FRAG_1           H7581 
       772        424          A        ASP        OD2        L-FRAG_0           O7568 
       772        235          A        GLU         HN        L-FRAG_1           O7571 
       772        232          A        TRP          O        L-FRAG_1           O7571 
       772        235          A        GLU         HN        L-FRAG_1           O7573 
       772        232          A        TRP          O        L-FRAG_1           O7573 
       773        424          A        ASP        OD1        L-FRAG_0           O7577 
       774        424          A        ASP        OD1        L-FRAG_0           O7576 
       774         99          A        TYR          O        L-FRAG_0           O7576 
       775        232          A        TRP          O        L-FRAG_1           O7573 
       777        232          A        TRP          O        L-FRAG_1           O7571 
       777        232          A        TRP          O        L-FRAG_1           O7573 
       778         97          A        VAL          O        L-FRAG_1           H7581 
       778         99          A        TYR         HN        L-FRAG_0           H7582 
       778        424          A        ASP        OD1        L-FRAG_0           O7577 
       780        235          A        GLU        OE1        L-FRAG_1           H7581 
       780        232          A        TRP          O        L-FRAG_1           O7573 
       780        235          A        GLU        OE2        L-FRAG_1           O7574 
       781        427          A        HIS        HE2        L-FRAG_3           O7569 
       781        427          A        HIS        HE2        L-FRAG_0           O7576 
       782         99          A        TYR         HN        L-FRAG_0           H7582 
       783        232          A        TRP          O        L-FRAG_1           O7571 
       783        232          A        TRP          O        L-FRAG_1           O7573 
       784        232          A        TRP          O        L-FRAG_1           O7573 
       785        424          A        ASP        OD1        L-FRAG_0           O7577 
       786        424          A        ASP        OD1        L-FRAG_0           H7582 
       786        232          A        TRP          O        L-FRAG_1           O7573 
       787        232          A        TRP          O        L-FRAG_1           O7573 
       787        232          A        TRP          O        L-FRAG_1           O7571 
       788         99          A        TYR         HN        L-FRAG_0           H7582 
       788        232          A        TRP          O        L-FRAG_1           O7573 
       788        424          A        ASP        OD2        L-FRAG_0           O7577 
       789        232          A        TRP          O        L-FRAG_1           O7573 
       790        232          A        TRP          O        L-FRAG_1           O7573 
       790        232          A        TRP          O        L-FRAG_1           O7573 
       790        232          A        TRP          O        L-FRAG_1           O7571 
       790        424          A        ASP        OD2        L-FRAG_0           O7577 
       791         99          A        TYR          O        L-FRAG_0           H7582 
       791        232          A        TRP          O        L-FRAG_1           O7573 
       791        232          A        TRP          O        L-FRAG_1           O7571 
       792        232          A        TRP          O        L-FRAG_1           O7573 
       792        232          A        TRP          O        L-FRAG_1           O7571 
       792        231          A        GLN       1HE2        L-FRAG_1           O7574 
       792        427          A        HIS        HE2        L-FRAG_3           O7569 
       793        424          A        ASP        OD2        L-FRAG_0           O7568 
       793        232          A        TRP          O        L-FRAG_1           O7573 
       794        424          A        ASP        OD2        L-FRAG_0           O7568 
       794        232          A        TRP          O        L-FRAG_1           O7573 
       794        232          A        TRP          O        L-FRAG_1           O7571 
       795        424          A        ASP        OD2        L-FRAG_0           O7576 
       796         99          A        TYR          O        L-FRAG_0           H7583 
       796        232          A        TRP          O        L-FRAG_1           O7573 
       797        232          A        TRP          O        L-FRAG_1           O7573 
       797        232          A        TRP          O        L-FRAG_1           O7571 
       797        424          A        ASP        OD1        L-FRAG_0           O7568 
       798        232          A        TRP          O        L-FRAG_1           O7571 
       798        232          A        TRP          O        L-FRAG_1           O7573 
       799        232          A        TRP          O        L-FRAG_1           O7571 
       799        232          A        TRP          O        L-FRAG_1           O7573 
       800        424          A        ASP        OD1        L-FRAG_0           O7568 
       802         99          A        TYR         HN        L-FRAG_0           H7583 
       802        232          A        TRP          O        L-FRAG_1           O7573 
       802        232          A        TRP          O        L-FRAG_1           O7571 
       802        424          A        ASP        OD1        L-FRAG_0           O7577 
       803        427          A        HIS        HE2        L-FRAG_3           O7569 
       803        232          A        TRP          O        L-FRAG_1           O7573 
       803        232          A        TRP          O        L-FRAG_1           O7571 
       804        232          A        TRP          O        L-FRAG_1           O7573 
       805        232          A        TRP          O        L-FRAG_1           O7573 
       805        232          A        TRP          O        L-FRAG_1           O7571 
       806        232          A        TRP          O        L-FRAG_1           O7571 
       808        232          A        TRP          O        L-FRAG_1           O7573 
       808        424          A        ASP        OD2        L-FRAG_0           O7568 
       809        424          A        ASP        OD2        L-FRAG_0           O7576 
       809        232          A        TRP          O        L-FRAG_1           O7571 
       809        232          A        TRP          O        L-FRAG_1           O7573 
       813         97          A        VAL          O        L-FRAG_1           H7581 
       813        232          A        TRP          O        L-FRAG_1           O7573 
       813        427          A        HIS        HE2        L-FRAG_1           O7570 
       813        427          A        HIS        HE2        L-FRAG_3           O7569 
       815        232          A        TRP          O        L-FRAG_1           O7573 
       816         97          A        VAL          O        L-FRAG_1           H7581 
       816        232          A        TRP          O        L-FRAG_1           O7573 
       817        235          A        GLU        OE1        L-FRAG_1           H7579 
       817         97          A        VAL          O        L-FRAG_0           O7567 
       817        232          A        TRP          O        L-FRAG_1           O7573 
       817        232          A        TRP          O        L-FRAG_1           O7571 
       818         86          A        GLN       2HE2        L-FRAG_0           O7568 
       818        235          A        GLU        OE1        L-FRAG_1           O7574 
       818        232          A        TRP          O        L-FRAG_1           O7573 
       819        232          A        TRP          O        L-FRAG_1           O7573 
       820         97          A        VAL          O        L-FRAG_1           H7581 
       820        232          A        TRP          O        L-FRAG_1           O7571 
       820        232          A        TRP          O        L-FRAG_1           O7573 
       821        232          A        TRP          O        L-FRAG_1           O7573 
       821        232          A        TRP          O        L-FRAG_1           O7571 
       821         99          A        TYR         HN        L-FRAG_0           O7576 
       821         99          A        TYR         HN        L-FRAG_0           O7577 
       823        232          A        TRP          O        L-FRAG_1           O7573 
       823         86          A        GLN       2HE2        L-FRAG_0           O7568 
       823        424          A        ASP        OD1        L-FRAG_0           O7568 
       824         86          A        GLN       2HE2        L-FRAG_0           O7568 
       825        427          A        HIS        HE2        L-FRAG_3           O7569 
       825        232          A        TRP          O        L-FRAG_1           O7573 
       826         86          A        GLN       2HE2        L-FRAG_0           O7568 
       826        427          A        HIS        HE2        L-FRAG_3           O7569 
       827        239          A        GLU        OE1        L-FRAG_0           O7567 
       827        232          A        TRP          O        L-FRAG_1           O7571 
       827        232          A        TRP          O        L-FRAG_1           O7573 
       827         99          A        TYR         HN        L-FRAG_0           O7577 
       828        235          A        GLU        OE1        L-FRAG_1           H7579 
       828         86          A        GLN       2HE2        L-FRAG_0           O7568 
       828        232          A        TRP          O        L-FRAG_1           O7573 
       828        232          A        TRP          O        L-FRAG_1           O7571 
       829         86          A        GLN       2HE2        L-FRAG_0           O7568 
       829         99          A        TYR         HN        L-FRAG_0           O7568 
       829        424          A        ASP        OD2        L-FRAG_0           O7577 
       829        424          A        ASP        OD2        L-FRAG_0           O7568 
       829        232          A        TRP          O        L-FRAG_1           O7573 
       830        232          A        TRP          O        L-FRAG_1           O7571 
       830        232          A        TRP          O        L-FRAG_1           O7573 
       831         96          A        LYS        HZ2        L-FRAG_1           O7575 
       832        424          A        ASP        OD1        L-FRAG_0           H7583 
       832        424          A        ASP        OD1        L-FRAG_0           O7568 
       833        232          A        TRP          O        L-FRAG_1           O7573 
       834        232          A        TRP          O        L-FRAG_1           O7573 
       835        427          A        HIS        HE2        L-FRAG_3           O7569 
       835        232          A        TRP          O        L-FRAG_1           O7573 
       836        232          A        TRP          O        L-FRAG_1           O7573 
       836        232          A        TRP          O        L-FRAG_1           O7571 
       837        235          A        GLU        OE1        L-FRAG_1           O7574 
       837        231          A        GLN       2HE2        L-FRAG_1           O7571 
       837        232          A        TRP          O        L-FRAG_1           O7571 
       837        231          A        GLN       2HE2        L-FRAG_1           O7573 
       837        232          A        TRP          O        L-FRAG_1           O7573 
       838        231          A        GLN        OE1        L-FRAG_1           H7580 
       838        232          A        TRP          O        L-FRAG_1           O7573 
       839        235          A        GLU        OE2        L-FRAG_1           O7573 
       840        235          A        GLU        OE2        L-FRAG_1           O7573 
       841        235          A        GLU        OE1        L-FRAG_1           H7579 
       841        232          A        TRP          O        L-FRAG_1           O7573 
       841         99          A        TYR          O        L-FRAG_0           O7577 
       841        427          A        HIS        HE2        L-FRAG_3           O7569 
       842        231          A        GLN       1HE2        L-FRAG_1           H7580 
       842         99          A        TYR          O        L-FRAG_0           O7577 
       842        232          A        TRP         HN        L-FRAG_1           O7574 
       842        231          A        GLN        OE1        L-FRAG_1           O7574 
       842        427          A        HIS        HE2        L-FRAG_3           O7569 
       843        427          A        HIS        HE2        L-FRAG_3           O7569 
       843        232          A        TRP          O        L-FRAG_1           O7573 
       844         99          A        TYR          O        L-FRAG_0           O7577 
       844        232          A        TRP          O        L-FRAG_1           O7573 
       847        232          A        TRP          O        L-FRAG_1           O7573 
       848        232          A        TRP          O        L-FRAG_1           O7571 
       848        232          A        TRP          O        L-FRAG_1           O7573 
       849        232          A        TRP          O        L-FRAG_1           O7573 
       850        227          A        ASP        OD1        L-FRAG_0           H7583 
       850        232          A        TRP         HN        L-FRAG_3           O7569 
       851        227          A        ASP          O        L-FRAG_0           H7583 
       851        231          A        GLN        OE1        L-FRAG_1           O7574 
       852        227          A        ASP          O        L-FRAG_0           O7576 
       852        424          A        ASP          O        L-FRAG_0           O7568 
       853        227          A        ASP        OD1        L-FRAG_0           O7577 
       853        227          A        ASP        OD1        L-FRAG_0           O7568 
       854        226          A        ILE          O        L-FRAG_0           O7577 
       854        227          A        ASP        OD1        L-FRAG_0           O7577 
       854        226          A        ILE          O        L-FRAG_0           O7568 
       854        227          A        ASP        OD1        L-FRAG_0           O7568 
       854        235          A        GLU        OE1        L-FRAG_1           O7572 
       854        232          A        TRP         HN        L-FRAG_3           O7569 
       854        231          A        GLN        OE1        L-FRAG_1           O7575 
       855        232          A        TRP          O        L-FRAG_1           H7580 
       856        231          A        GLN        OE1        L-FRAG_1           H7580 
       856        232          A        TRP         HN        L-FRAG_3           O7569 
       856        230          A        TYR          O        L-FRAG_3           O7569 
       857        228          A        ASN        OD1        L-FRAG_1           H7581 
       857        228          A        ASN        OD1        L-FRAG_0           H7582 
       857        424          A        ASP        OD2        L-FRAG_0           O7577 
       857        227          A        ASP        OD1        L-FRAG_0           O7577 
       857        232          A        TRP          O        L-FRAG_1           O7573 
       858        424          A        ASP        OD2        L-FRAG_0           O7568 
       859        227          A        ASP        OD1        L-FRAG_0           H7583 
       859        232          A        TRP         HN        L-FRAG_3           O7569 
       860        227          A        ASP        OD1        L-FRAG_0           O7577 
       860        231          A        GLN       1HE2        L-FRAG_1           O7574 
       861        227          A        ASP        OD1        L-FRAG_0           O7577 
       861        231          A        GLN        OE1        L-FRAG_1           O7574 
       862        232          A        TRP         HN        L-FRAG_3           O7569 
       862        227          A        ASP        OD1        L-FRAG_0           O7577 
       862        227          A        ASP        OD1        L-FRAG_0           O7568 
       862        231          A        GLN       1HE2        L-FRAG_1           O7575 
       863        232          A        TRP         HN        L-FRAG_3           O7569 
       863        232          A        TRP          O        L-FRAG_1           O7573 
       864        227          A        ASP        OD1        L-FRAG_0           O7577 
       864        227          A        ASP        OD1        L-FRAG_0           O7568 
       864        228          A        ASN        OD1        L-FRAG_0           O7576 
       865        227          A        ASP          O        L-FRAG_0           H7582 
       865        230          A        TYR          O        L-FRAG_0           H7582 
       865        227          A        ASP        OD1        L-FRAG_0           O7577 
       866        232          A        TRP         HN        L-FRAG_3           O7569 
       867        231          A        GLN        OE1        L-FRAG_1           O7574 
       868        227          A        ASP          O        L-FRAG_0           O7577 
       868        227          A        ASP          O        L-FRAG_0           O7568 
       868        231          A        GLN       1HE2        L-FRAG_1           O7574 
       868        227          A        ASP        OD1        L-FRAG_0           O7577 
       868        227          A        ASP        OD1        L-FRAG_0           O7568 
       869        232          A        TRP          O        L-FRAG_1           O7573 
       870        228          A        ASN        OD1        L-FRAG_0           H7582 
       870        232          A        TRP          O        L-FRAG_1           O7573 
       870        424          A        ASP        OD2        L-FRAG_0           O7568 
       871        232          A        TRP          O        L-FRAG_1           O7573 
       871        227          A        ASP          O        L-FRAG_0           O7576 
       871        227          A        ASP          O        L-FRAG_0           O7577 
       872        228          A        ASN        OD1        L-FRAG_0           H7583 
       872        232          A        TRP         HN        L-FRAG_3           O7569 
       872        227          A        ASP        OD1        L-FRAG_0           O7568 
       873        228          A        ASN       1HD2        L-FRAG_0           H7582 
       874        227          A        ASP          O        L-FRAG_0           H7583 
       875        424          A        ASP        OD2        L-FRAG_0           O7568 
       875        232          A        TRP          O        L-FRAG_1           O7571 
       875        232          A        TRP          O        L-FRAG_1           O7573 
       876        232          A        TRP          O        L-FRAG_1           O7574 
       876        424          A        ASP        OD1        L-FRAG_0           O7577 
       876        424          A        ASP        OD1        L-FRAG_0           O7568 
       876        228          A        ASN       2HD2        L-FRAG_3           O7569 
       876        227          A        ASP          O        L-FRAG_3           O7569 
       877        424          A        ASP        OD1        L-FRAG_0           O7568 
       877        232          A        TRP          O        L-FRAG_1           O7573 
       878        228          A        ASN        OD1        L-FRAG_1           H7581 
       878        228          A        ASN        OD1        L-FRAG_0           H7582 
       878        424          A        ASP        OD2        L-FRAG_0           O7568 
       878        232          A        TRP          O        L-FRAG_1           O7573 
       879        424          A        ASP        OD1        L-FRAG_0           O7568 
       879        227          A        ASP          O        L-FRAG_0           O7576 
       880        424          A        ASP        OD1        L-FRAG_0           O7568 
       880        424          A        ASP        OD2        L-FRAG_0           O7577 
       881        424          A        ASP        OD1        L-FRAG_0           O7568 
       881        227          A        ASP          O        L-FRAG_0           O7576 
       881        424          A        ASP        OD2        L-FRAG_0           O7568 
       882        231          A        GLN        OE1        L-FRAG_1           H7580 
       883         99          A        TYR         HN        L-FRAG_0           O7568 
       883        232          A        TRP          O        L-FRAG_1           O7573 
       884        232          A        TRP          O        L-FRAG_1           H7580 
       884        231          A        GLN        OE1        L-FRAG_1           H7581 
       885        232          A        TRP          O        L-FRAG_1           H7580 
       885        235          A        GLU        OE1        L-FRAG_1           O7574 
       886        228          A        ASN        OD1        L-FRAG_0           H7582 
       886        228          A        ASN        OD1        L-FRAG_1           O7575 
       886        227          A        ASP          O        L-FRAG_3           O7569 
       887        228          A        ASN        OD1        L-FRAG_1           H7581 
       887        228          A        ASN        OD1        L-FRAG_0           H7582 
       887        233          A        HIS          O        L-FRAG_1           O7573 
       887        227          A        ASP          O        L-FRAG_0           O7576 
       888        227          A        ASP          O        L-FRAG_1           H7581 
       888        227          A        ASP          O        L-FRAG_0           H7582 
       888        232          A        TRP          O        L-FRAG_1           O7574 
       888        232          A        TRP          O        L-FRAG_1           O7573 
       888        235          A        GLU        OE2        L-FRAG_1           O7572 
       889        231          A        GLN        OE1        L-FRAG_1           H7580 
       889        232          A        TRP          O        L-FRAG_1           H7580 
       889        227          A        ASP          O        L-FRAG_0           H7582 
       889        227          A        ASP        OD1        L-FRAG_0           H7583 
       889        232          A        TRP          O        L-FRAG_1           O7573 
       890        231          A        GLN        OE1        L-FRAG_1           H7580 
       890        227          A        ASP          O        L-FRAG_0           H7582 
       890        235          A        GLU        OE2        L-FRAG_1           O7572 
       891        235          A        GLU        OE2        L-FRAG_1           O7572 
       891        232          A        TRP         HN        L-FRAG_1           O7570 
       892        232          A        TRP          O        L-FRAG_1           H7580 
       892        231          A        GLN        OE1        L-FRAG_1           H7580 
       892        231          A        GLN       1HE2        L-FRAG_0           H7582 
       892        231          A        GLN       1HE2        L-FRAG_1           O7575 
       892        424          A        ASP        OD1        L-FRAG_0           O7568 
       892        235          A        GLU        OE2        L-FRAG_1           O7572 
       892        232          A        TRP         HN        L-FRAG_3           O7569 
       893        227          A        ASP          O        L-FRAG_0           O7576 
       894        235          A        GLU        OE1        L-FRAG_1           H7580 
       894        228          A        ASN        OD1        L-FRAG_0           H7582 
       894         96          A        LYS        HZ1        L-FRAG_1           O7575 
       894        232          A        TRP         HN        L-FRAG_3           O7569 
       894        228          A        ASN        OD1        L-FRAG_3           O7569 
       894        232          A        TRP         HN        L-FRAG_1           O7570 
       894        228          A        ASN        OD1        L-FRAG_1           O7570 
       895         99          A        TYR         HN        L-FRAG_0           O7568 
       895        232          A        TRP         HN        L-FRAG_3           O7569 
       895        232          A        TRP         HN        L-FRAG_1           O7570 
       895        227          A        ASP          O        L-FRAG_0           O7577 
       896        424          A        ASP        OD1        L-FRAG_0           O7568 
       896        424          A        ASP        OD2        L-FRAG_0           O7568 
       897        235          A        GLU        OE2        L-FRAG_1           H7580 
       897        232          A        TRP          O        L-FRAG_1           O7573 
       897        232          A        TRP          O        L-FRAG_1           O7571 
       897        425          A        LYS        HZ1        L-FRAG_0           O7568 
       897        424          A        ASP        OD1        L-FRAG_0           O7568 
       897         99          A        TYR         HN        L-FRAG_0           O7577 
       897        232          A        TRP         HN        L-FRAG_1           O7570 
       898         96          A        LYS        HZ1        L-FRAG_1           H7581 
       898         99          A        TYR         HN        L-FRAG_0           O7577 
       898        424          A        ASP        OD1        L-FRAG_0           O7568 
       899        227          A        ASP          O        L-FRAG_0           O7568 
       899        424          A        ASP        OD1        L-FRAG_0           O7568 
       900        425          A        LYS        HZ3        L-FRAG_0           O7577 
       900        425          A        LYS        HZ3        L-FRAG_0           O7568 
       900        425          A        LYS        HZ3        L-FRAG_0           O7568 
       900        424          A        ASP        OD2        L-FRAG_0           O7568 
       900        235          A        GLU        OE1        L-FRAG_1           O7572 
       901        227          A        ASP          O        L-FRAG_0           H7583 
       901        424          A        ASP        OD2        L-FRAG_0           O7568 
       901        235          A        GLU        OE1        L-FRAG_1           O7572 
       902        232          A        TRP          O        L-FRAG_1           H7580 
       902        235          A        GLU        OE1        L-FRAG_1           O7572 
       902        232          A        TRP          O        L-FRAG_1           O7573 
       902        425          A        LYS        HZ3        L-FRAG_0           O7577 
       903        232          A        TRP          O        L-FRAG_1           H7580 
       903        235          A        GLU        OE1        L-FRAG_1           O7572 
       903        232          A        TRP          O        L-FRAG_1           O7573 
       904        227          A        ASP        OD2        L-FRAG_0           O7568 
       904        424          A        ASP        OD2        L-FRAG_0           O7568 
       905        235          A        GLU        OE1        L-FRAG_1           O7572 
       905        424          A        ASP        OD1        L-FRAG_0           O7577 
       906        235          A        GLU        OE1        L-FRAG_1           O7572 
       906        425          A        LYS        HZ3        L-FRAG_0           O7568 
       906        424          A        ASP        OD1        L-FRAG_0           O7568 
       907        425          A        LYS        HZ3        L-FRAG_0           O7568 
       908        235          A        GLU        OE2        L-FRAG_1           H7580 
       908        227          A        ASP          O        L-FRAG_0           H7583 
       908        227          A        ASP          O        L-FRAG_0           O7576 
       908        425          A        LYS        HZ3        L-FRAG_0           O7568 
       908        424          A        ASP        OD1        L-FRAG_0           O7568 
       909        235          A        GLU        OE1        L-FRAG_1           O7572 
       909        231          A        GLN        OE1        L-FRAG_1           O7574 
       910        227          A        ASP          O        L-FRAG_0           O7576 
       911        231          A        GLN        OE1        L-FRAG_0           H7582 
       911        227          A        ASP        OD2        L-FRAG_0           O7577 
       911        227          A        ASP        OD2        L-FRAG_0           O7568 
       911        227          A        ASP        OD2        L-FRAG_0           O7577 
       911        227          A        ASP        OD2        L-FRAG_0           O7568 
       911        425          A        LYS        HZ2        L-FRAG_0           O7568 
       912        227          A        ASP        OD2        L-FRAG_0           O7577 
       912        227          A        ASP        OD2        L-FRAG_0           O7568 
       912        424          A        ASP        OD1        L-FRAG_0           O7568 
       913        227          A        ASP        OD2        L-FRAG_0           O7577 
       913        227          A        ASP        OD2        L-FRAG_0           O7568 
       913        425          A        LYS        HZ2        L-FRAG_0           O7568 
       913        424          A        ASP        OD1        L-FRAG_0           O7568 
       914        227          A        ASP        OD2        L-FRAG_0           O7577 
       914        227          A        ASP        OD2        L-FRAG_0           O7568 
       914        232          A        TRP         HN        L-FRAG_3           O7569 
       914        425          A        LYS        HZ2        L-FRAG_0           O7568 
       914        424          A        ASP        OD2        L-FRAG_0           O7568 
       914        227          A        ASP        OD2        L-FRAG_0           O7577 
       915        232          A        TRP          O        L-FRAG_1           O7574 
       915        227          A        ASP        OD2        L-FRAG_0           O7577 
       915        227          A        ASP        OD2        L-FRAG_0           O7568 
       915        425          A        LYS        HZ2        L-FRAG_0           O7568 
       916        235          A        GLU        OE2        L-FRAG_1           H7580 
       916        227          A        ASP          O        L-FRAG_0           O7576 
       916        425          A        LYS        HZ2        L-FRAG_0           O7568 
       916        424          A        ASP        OD1        L-FRAG_0           O7568 
       917        424          A        ASP        OD1        L-FRAG_0           O7568 
       918        424          A        ASP        OD1        L-FRAG_0           O7568 
       918        232          A        TRP         HN        L-FRAG_1           O7570 
       919        227          A        ASP        OD2        L-FRAG_0           H7583 
       919        424          A        ASP        OD1        L-FRAG_0           O7568 
       920        235          A        GLU        OE1        L-FRAG_1           O7574 
       920        232          A        TRP          O        L-FRAG_1           O7573 
       920        232          A        TRP         HN        L-FRAG_1           O7570 
       920        231          A        GLN        OE1        L-FRAG_1           O7575 
       920        231          A        GLN       1HE2        L-FRAG_1           O7575 
       921        232          A        TRP          O        L-FRAG_1           O7573 
       921        231          A        GLN        OE1        L-FRAG_1           O7574 
       922        227          A        ASP        OD2        L-FRAG_0           O7577 
       922        227          A        ASP        OD2        L-FRAG_0           O7568 
       922        425          A        LYS        HZ2        L-FRAG_0           O7568 
       922        424          A        ASP        OD1        L-FRAG_0           O7568 
       923        424          A        ASP        OD2        L-FRAG_0           O7568 
       923        227          A        ASP        OD2        L-FRAG_0           O7577 
       923        227          A        ASP        OD2        L-FRAG_0           O7568 
       923        232          A        TRP         HN        L-FRAG_1           O7570 
       923        425          A        LYS        HZ1        L-FRAG_0           O7568 
       923        424          A        ASP        OD1        L-FRAG_0           O7568 
       924        227          A        ASP        OD2        L-FRAG_0           O7577 
       924        232          A        TRP         HN        L-FRAG_3           O7569 
       924        425          A        LYS        HZ1        L-FRAG_0           O7568 
       924        424          A        ASP        OD2        L-FRAG_0           O7568 
       925        227          A        ASP          O        L-FRAG_0           H7583 
       925        235          A        GLU        OE1        L-FRAG_1           O7572 
       925        230          A        TYR          O        L-FRAG_0           O7576 
       925        425          A        LYS        HZ1        L-FRAG_0           O7568 
       925        424          A        ASP        OD1        L-FRAG_0           O7568 
       925        232          A        TRP         HN        L-FRAG_3           O7569 
       925        231          A        GLN        OE1        L-FRAG_3           O7569 
       925        424          A        ASP        OD2        L-FRAG_0           O7568 
       926        231          A        GLN       1HE2        L-FRAG_1           H7581 
       926        227          A        ASP        OD2        L-FRAG_0           O7568 
       926        425          A        LYS        HZ1        L-FRAG_0           O7568 
       926        232          A        TRP         HN        L-FRAG_3           O7569 
       927        227          A        ASP        OD2        L-FRAG_0           O7577 
       927        227          A        ASP        OD2        L-FRAG_0           O7568 
       927        232          A        TRP          O        L-FRAG_1           O7574 
       927        425          A        LYS        HZ1        L-FRAG_0           O7568 
       927        424          A        ASP        OD1        L-FRAG_0           O7568 
       927        227          A        ASP          O        L-FRAG_0           O7576 
       928        230          A        TYR          O        L-FRAG_0           H7582 
       928        231          A        GLN        OE1        L-FRAG_1           O7574 
       928        425          A        LYS        HZ1        L-FRAG_0           O7577 
       928        425          A        LYS        HZ1        L-FRAG_0           O7568 
       928        232          A        TRP          O        L-FRAG_1           O7573 
       928        425          A        LYS        HZ1        L-FRAG_0           O7568 
       928        424          A        ASP        OD1        L-FRAG_0           O7568 
       929        231          A        GLN        OE1        L-FRAG_0           H7582 
       929        231          A        GLN        OE1        L-FRAG_1           O7575 
       929        227          A        ASP          O        L-FRAG_0           H7583 
       929        425          A        LYS        HZ1        L-FRAG_0           O7568 
       929        425          A        LYS        HZ1        L-FRAG_0           O7577 
       929        424          A        ASP        OD1        L-FRAG_0           O7568 
       930        231          A        GLN       1HE2        L-FRAG_1           H7581 
       930        226          A        ILE          O        L-FRAG_0           O7577 
       930        226          A        ILE          O        L-FRAG_0           O7568 
       930        228          A        ASN       2HD2        L-FRAG_1           O7575 
       930        425          A        LYS        HZ1        L-FRAG_0           O7577 
       930        424          A        ASP        OD1        L-FRAG_0           O7577 
       930        425          A        LYS        HZ1        L-FRAG_0           O7568 
       930        424          A        ASP        OD1        L-FRAG_0           O7568 
       931        228          A        ASN        OD1        L-FRAG_0           H7582 
       931        231          A        GLN        OE1        L-FRAG_0           H7582 
       931        227          A        ASP          O        L-FRAG_0           O7576 
       931        425          A        LYS        HZ1        L-FRAG_0           O7577 
       932        235          A        GLU        OE1        L-FRAG_0           O7567 
       932        227          A        ASP        OD2        L-FRAG_0           O7577 
       932        227          A        ASP        OD2        L-FRAG_0           O7568 
       933        230          A        TYR          O        L-FRAG_0           H7582 
       933        228          A        ASN        OD1        L-FRAG_0           H7582 
       933        227          A        ASP        OD2        L-FRAG_0           O7568 
       933        235          A        GLU        OE2        L-FRAG_1           O7572 
       934        424          A        ASP        OD2        L-FRAG_0           O7568 
       934        425          A        LYS        HZ1        L-FRAG_0           O7577 
       934        425          A        LYS        HZ1        L-FRAG_0           O7568 
       935        228          A        ASN        OD1        L-FRAG_1           H7581 
       935        230          A        TYR          O        L-FRAG_0           H7582 
       935        227          A        ASP        OD2        L-FRAG_0           O7577 
       935        227          A        ASP        OD2        L-FRAG_0           O7568 
       935        235          A        GLU        OE2        L-FRAG_1           O7572 
       936        232          A        TRP          O        L-FRAG_1           O7571 
       936        232          A        TRP          O        L-FRAG_1           O7573 
       936        232          A        TRP         HN        L-FRAG_3           O7569 
       936        230          A        TYR          O        L-FRAG_3           O7569 
       937        231          A        GLN       1HE2        L-FRAG_1           O7575 
       937        235          A        GLU        OE2        L-FRAG_1           O7572 
       937        227          A        ASP          O        L-FRAG_0           O7576 
       937        232          A        TRP         HN        L-FRAG_1           O7570 
       938        227          A        ASP          O        L-FRAG_0           H7582 
       938        235          A        GLU        OE2        L-FRAG_1           O7573 
       939        232          A        TRP          O        L-FRAG_1           H7579 
       940        235          A        GLU        OE2        L-FRAG_1           H7579 
       940        232          A        TRP          O        L-FRAG_1           H7580 
       940        227          A        ASP          O        L-FRAG_0           H7582 
       940        227          A        ASP        OD2        L-FRAG_0           O7576 
       940         99          A        TYR         HH        L-FRAG_0           O7568 
       940        424          A        ASP        OD2        L-FRAG_0           O7568 
       941        232          A        TRP          O        L-FRAG_1           H7580 
       941        231          A        GLN        OE1        L-FRAG_1           H7580 
       941        228          A        ASN       1HD2        L-FRAG_1           O7575 
       941        235          A        GLU        OE2        L-FRAG_1           O7573 
       942        232          A        TRP         HN        L-FRAG_1           O7570 
       942        231          A        GLN        OE1        L-FRAG_1           O7574 
       943        232          A        TRP         HN        L-FRAG_3           O7569 
       943        227          A        ASP          O        L-FRAG_0           O7576 
       943        231          A        GLN        OE1        L-FRAG_1           O7575 
       944        227          A        ASP          O        L-FRAG_0           H7583 
       944        231          A        GLN        OE1        L-FRAG_1           O7574 
       945         99          A        TYR         HN        L-FRAG_0           O7577 
       945        232          A        TRP         HN        L-FRAG_1           O7570 
       947        228          A        ASN        OD1        L-FRAG_1           O7575 
       948        231          A        GLN        OE1        L-FRAG_0           H7582 
       948        232          A        TRP         HN        L-FRAG_3           O7569 
       948        228          A        ASN        OD1        L-FRAG_0           O7576 
       948        227          A        ASP          O        L-FRAG_0           O7576 
       949        424          A        ASP          O        L-FRAG_0           O7577 
       949        424          A        ASP          O        L-FRAG_0           O7568 
       949        228          A        ASN        OD1        L-FRAG_1           O7575 
       949        228          A        ASN        OD1        L-FRAG_3           O7569 
       949        227          A        ASP        OD2        L-FRAG_0           O7577 
       949        232          A        TRP          O        L-FRAG_1           O7573 
       950        230          A        TYR          O        L-FRAG_0           H7582 
       950        228          A        ASN        OD1        L-FRAG_0           H7582 
       950        231          A        GLN       1HE2        L-FRAG_1           O7574 
       950        424          A        ASP        OD2        L-FRAG_0           O7577 
       950        424          A        ASP        OD2        L-FRAG_0           O7568 
       951        232          A        TRP          O        L-FRAG_1           O7573 
       951        424          A        ASP        OD2        L-FRAG_0           O7577 
       951        424          A        ASP        OD2        L-FRAG_0           O7568 
       952        235          A        GLU        OE2        L-FRAG_1           H7580 
       952        228          A        ASN        OD1        L-FRAG_0           H7582 
       952        227          A        ASP          O        L-FRAG_0           O7576 
       953        424          A        ASP        OD2        L-FRAG_0           H7583 
       953        227          A        ASP        OD2        L-FRAG_0           H7583 
       953        232          A        TRP          O        L-FRAG_1           O7571 
       953        232          A        TRP          O        L-FRAG_1           O7573 
       953        424          A        ASP        OD2        L-FRAG_0           O7568 
       953        228          A        ASN       2HD2        L-FRAG_0           O7576 
       953        227          A        ASP          O        L-FRAG_0           O7576 
       954        424          A        ASP        OD2        L-FRAG_0           O7568 
       955        424          A        ASP        OD1        L-FRAG_0           O7568 
       955        232          A        TRP          O        L-FRAG_1           O7573 
       956         99          A        TYR         HH        L-FRAG_0           O7568 
       956        424          A        ASP        OD1        L-FRAG_0           O7568 
       956        232          A        TRP          O        L-FRAG_1           O7573 
       956        227          A        ASP          O        L-FRAG_3           O7569 
       956        227          A        ASP          O        L-FRAG_0           O7576 
       956        228          A        ASN       2HD2        L-FRAG_0           O7576 
       957        232          A        TRP          O        L-FRAG_1           H7580 
       957        228          A        ASN       2HD2        L-FRAG_0           O7576 
       957        227          A        ASP          O        L-FRAG_0           O7576 
       957        228          A        ASN       2HD2        L-FRAG_3           O7569 
       957        227          A        ASP          O        L-FRAG_3           O7569 
       959        424          A        ASP        OD2        L-FRAG_0           O7568 
       959        424          A        ASP        OD1        L-FRAG_0           O7577 
       959        424          A        ASP        OD1        L-FRAG_0           O7568 
       960        424          A        ASP        OD2        L-FRAG_0           O7577 
       960        232          A        TRP          O        L-FRAG_1           O7573 
       960         99          A        TYR         OH        L-FRAG_0           O7568 
       963        423          A        PHE          O        L-FRAG_0           O7568 
       963        424          A        ASP          O        L-FRAG_0           O7568 
       963        232          A        TRP          O        L-FRAG_1           O7573 
       964        235          A        GLU        OE2        L-FRAG_1           H7579 
       964        424          A        ASP        OD1        L-FRAG_0           H7583 
       964        232          A        TRP         HN        L-FRAG_1           O7574 
       964        231          A        GLN        OE1        L-FRAG_1           O7574 
       964        232          A        TRP          O        L-FRAG_1           O7573 
       965        230          A        TYR          O        L-FRAG_1           H7580 
       965        235          A        GLU        OE2        L-FRAG_1           O7573 
       965        423          A        PHE          O        L-FRAG_0           O7577 
       966         86          A        GLN       2HE2        L-FRAG_0           O7568 
       966         86          A        GLN       1HE2        L-FRAG_0           O7568 
       966        478          A        TYR          O        L-FRAG_0           O7568 
       966        235          A        GLU        OE2        L-FRAG_1           O7573 
       966        235          A        GLU        OE2        L-FRAG_1           O7571 
       967         97          A        VAL          O        L-FRAG_0           O7567 
       967         99          A        TYR         HH        L-FRAG_0           O7568 
       967        235          A        GLU        OE1        L-FRAG_1           O7573 
       967        232          A        TRP         HN        L-FRAG_1           O7574 
       967         86          A        GLN       1HE2        L-FRAG_0           O7568 
       967        478          A        TYR          O        L-FRAG_0           O7568 
       968        232          A        TRP          O        L-FRAG_1           H7579 
       968         86          A        GLN       1HE2        L-FRAG_0           O7568 
       968        478          A        TYR          O        L-FRAG_0           O7568 
       969        235          A        GLU        OE2        L-FRAG_1           H7579 
       969        235          A        GLU        OE1        L-FRAG_0           O7567 
       969         86          A        GLN       1HE2        L-FRAG_0           O7568 
       969        478          A        TYR          O        L-FRAG_0           O7568 
       969        232          A        TRP          O        L-FRAG_1           O7573 
       969        232          A        TRP         HN        L-FRAG_1           O7574 
       970        427          A        HIS        HE2        L-FRAG_0           O7576 
       970         86          A        GLN       2HE2        L-FRAG_0           O7568 
       970         99          A        TYR         OH        L-FRAG_0           O7568 
       970        232          A        TRP          O        L-FRAG_1           O7573 
       970        232          A        TRP          O        L-FRAG_1           O7571 
       971        235          A        GLU        OE1        L-FRAG_1           H7579 
       971        227          A        ASP          O        L-FRAG_1           H7581 
       971        235          A        GLU        OE1        L-FRAG_0           O7567 
       971        235          A        GLU        OE2        L-FRAG_1           O7573 
       971        232          A        TRP          O        L-FRAG_1           O7573 
       972        227          A        ASP          O        L-FRAG_1           H7581 
       972         99          A        TYR         OH        L-FRAG_0           O7568 
       973        478          A        TYR          O        L-FRAG_0           O7568 
       973        231          A        GLN        OE1        L-FRAG_1           O7574 
       973        232          A        TRP          O        L-FRAG_1           O7573 
       974        427          A        HIS        HE2        L-FRAG_3           O7569 
       974        427          A        HIS        HE2        L-FRAG_0           O7576 
       974        478          A        TYR          O        L-FRAG_0           O7568 
       974        232          A        TRP          O        L-FRAG_1           O7573 
       974        232          A        TRP         HN        L-FRAG_1           O7574 
       974        231          A        GLN        OE1        L-FRAG_1           O7574 
       975        235          A        GLU        OE2        L-FRAG_1           O7571 
       975        427          A        HIS        HE2        L-FRAG_3           O7569 
       975        427          A        HIS        HE2        L-FRAG_0           O7576 
       975        232          A        TRP         HN        L-FRAG_1           O7574 
       975        231          A        GLN       1HE2        L-FRAG_1           O7574 
       976        235          A        GLU        OE1        L-FRAG_1           H7579 
       976        427          A        HIS        HE2        L-FRAG_0           O7576 
       976        424          A        ASP          O        L-FRAG_0           O7576 
       976        478          A        TYR          O        L-FRAG_0           O7568 
       976        232          A        TRP         HN        L-FRAG_1           O7574 
       976         86          A        GLN       1HE2        L-FRAG_0           O7568 
       976         99          A        TYR         OH        L-FRAG_0           O7568 
       977        235          A        GLU        OE2        L-FRAG_1           H7579 
       977        231          A        GLN        OE1        L-FRAG_1           H7580 
       977        235          A        GLU        OE1        L-FRAG_1           O7573 
       977        235          A        GLU        OE1        L-FRAG_1           O7571 
       978        427          A        HIS        HE2        L-FRAG_0           O7576 
       978         86          A        GLN       1HE2        L-FRAG_0           O7577 
       978         99          A        TYR         OH        L-FRAG_0           O7577 
       978         86          A        GLN       1HE2        L-FRAG_0           O7568 
       978         99          A        TYR         OH        L-FRAG_0           O7568 
       979         86          A        GLN       1HE2        L-FRAG_0           O7568 
       979        232          A        TRP          O        L-FRAG_1           O7573 
       979        232          A        TRP          O        L-FRAG_1           O7571 
       979        232          A        TRP         HN        L-FRAG_1           O7574 
       979        478          A        TYR          O        L-FRAG_0           O7568 
       980        232          A        TRP         HN        L-FRAG_1           H7580 
       980        427          A        HIS        HE2        L-FRAG_3           O7569 
       980        427          A        HIS        HE2        L-FRAG_0           O7576 
       980         86          A        GLN       1HE2        L-FRAG_0           O7568 
       980        235          A        GLU        OE2        L-FRAG_1           O7573 
       980        478          A        TYR          O        L-FRAG_0           O7568 
       981        232          A        TRP          O        L-FRAG_1           O7573 
       981         86          A        GLN       1HE2        L-FRAG_0           O7568 
       982        427          A        HIS        HE2        L-FRAG_0           O7576 
       982        232          A        TRP          O        L-FRAG_1           O7571 
       982        235          A        GLU        OE2        L-FRAG_1           O7571 
       982        232          A        TRP         HN        L-FRAG_1           O7574 
       983        427          A        HIS        HE2        L-FRAG_0           O7576 
       983        427          A        HIS        HE2        L-FRAG_3           O7569 
       983        232          A        TRP          O        L-FRAG_1           O7573 
       984        231          A        GLN        OE1        L-FRAG_1           O7573 
       984        231          A        GLN       1HE2        L-FRAG_1           O7574 
       985        232          A        TRP          O        L-FRAG_1           H7579 
       985        231          A        GLN        OE1        L-FRAG_1           H7579 
       985        232          A        TRP          O        L-FRAG_1           O7573 
       985        235          A        GLU        OE1        L-FRAG_1           O7573 
       985        232          A        TRP         HN        L-FRAG_1           O7574 
       986        427          A        HIS        HE2        L-FRAG_0           O7576 
       986        427          A        HIS        HE2        L-FRAG_3           O7569 
       986        231          A        GLN       1HE2        L-FRAG_1           O7574 
       986        232          A        TRP          O        L-FRAG_1           O7573 
       987         97          A        VAL          O        L-FRAG_1           H7581 
       987        427          A        HIS        HE2        L-FRAG_0           O7576 
       987        427          A        HIS        HE2        L-FRAG_3           O7569 
       987        232          A        TRP          O        L-FRAG_1           O7573 
       988         97          A        VAL          O        L-FRAG_1           H7581 
       988        427          A        HIS        HE2        L-FRAG_0           O7576 
       988        427          A        HIS        HE2        L-FRAG_3           O7569 
       988        235          A        GLU        OE1        L-FRAG_1           O7573 
       988        232          A        TRP          O        L-FRAG_1           O7573 
       988        232          A        TRP         HN        L-FRAG_1           O7574 
       989         99          A        TYR         OH        L-FRAG_0           O7577 
       989         99          A        TYR         OH        L-FRAG_0           O7568 
       989        235          A        GLU        OE1        L-FRAG_1           O7572 
       989        235          A        GLU        OE1        L-FRAG_1           O7573 
       989        232          A        TRP          O        L-FRAG_1           O7573 
       990        232          A        TRP          O        L-FRAG_1           H7579 
       990        232          A        TRP          O        L-FRAG_1           O7573 
       990        235          A        GLU        OE2        L-FRAG_1           O7573 
       991        427          A        HIS        HE2        L-FRAG_0           O7576 
       991        424          A        ASP          O        L-FRAG_0           O7576 
       991        235          A        GLU        OE2        L-FRAG_1           O7573 
       991        232          A        TRP         HN        L-FRAG_1           O7574 
       991        231          A        GLN       1HE2        L-FRAG_1           O7574 
       992        231          A        GLN        OE1        L-FRAG_1           H7580 
       992        427          A        HIS        HE2        L-FRAG_0           O7576 
       992        424          A        ASP          O        L-FRAG_0           O7576 
       992        235          A        GLU        OE2        L-FRAG_1           O7573 
       992        232          A        TRP          O        L-FRAG_1           O7573 
       993        235          A        GLU        OE2        L-FRAG_1           H7579 
       993        427          A        HIS        HE2        L-FRAG_0           O7576 
       993        424          A        ASP          O        L-FRAG_0           O7576 
       993        232          A        TRP          O        L-FRAG_1           O7573 
       994        232          A        TRP          O        L-FRAG_1           O7573 
       994         99          A        TYR         OH        L-FRAG_0           O7577 
       995        232          A        TRP          O        L-FRAG_1           O7573 
       995        427          A        HIS        HE2        L-FRAG_0           O7576 
       995        427          A        HIS        HE2        L-FRAG_3           O7569 
       995         86          A        GLN       2HE2        L-FRAG_0           O7577 
       995         86          A        GLN       2HE2        L-FRAG_0           O7568 
       996         97          A        VAL          O        L-FRAG_1           H7581 
       996        427          A        HIS        HE2        L-FRAG_0           O7576 
       996        427          A        HIS        HE2        L-FRAG_3           O7569 
       996        235          A        GLU        OE2        L-FRAG_1           O7572 
       996        235          A        GLU        OE2        L-FRAG_1           O7573 
       997        232          A        TRP          O        L-FRAG_1           H7579 
       997        231          A        GLN        OE1        L-FRAG_1           H7579 
       997        427          A        HIS        HE2        L-FRAG_0           O7576 
       997        424          A        ASP          O        L-FRAG_0           O7576 
       997        232          A        TRP          O        L-FRAG_1           O7571 
       997        235          A        GLU        OE2        L-FRAG_1           O7572 
       997        232          A        TRP         HN        L-FRAG_1           O7574 
       997        235          A        GLU        OE2        L-FRAG_1           O7573 
       998        235          A        GLU        OE2        L-FRAG_1           H7579 
       998        235          A        GLU        OE2        L-FRAG_1           O7572 
       998        232          A        TRP          O        L-FRAG_1           O7573 
       999        235          A        GLU        OE2        L-FRAG_1           O7572 
       999        232          A        TRP         HN        L-FRAG_1           O7574 
       999        235          A        GLU        OE2        L-FRAG_1           O7573 
      1000        235          A        GLU        OE2        L-FRAG_1           O7573 
