# Supplementary material for: Computational discovery of natural inhibitors targeting enterovirus D68 3C protease using molecular docking pharmacokinetics and dynamics simulations
Source: Sci Rep. 2025 Mar 31;15:11015. doi: 10.1038/s41598-025-95163-y (PMC11958634; doi:10.1038/s41598-025-95163-y)
Supplement: Supplementary file 1 — Supplementary Information 1. [file 41598_2025_95163_MOESM1_ESM.zip › proteins/3ol6.pdb]

CRYST1   60.395   60.410  191.430  83.72  83.69  77.85 P 1           1
ATOM      1  N   GLY A   1      21.676   5.311 134.614  1.00 99.56           N  
ANISOU    1  N   GLY A   1    12121  13904  11803  -2276   -432   1041       N  
ATOM      2  CA  GLY A   1      21.206   6.612 135.055  1.00 89.67           C  
ANISOU    2  CA  GLY A   1    10857  12725  10491  -2122   -285   1000       C  
ATOM      3  C   GLY A   1      19.923   6.486 135.844  1.00 94.40           C  
ANISOU    3  C   GLY A   1    11329  13476  11060  -2120   -134   1112       C  
ATOM      4  O   GLY A   1      19.101   5.619 135.555  1.00 90.62           O  
ANISOU    4  O   GLY A   1    10705  13057  10668  -2220   -146   1219       O  
ATOM      5  N   GLU A   2      19.744   7.345 136.841  1.00 91.31           N  
ANISOU    5  N   GLU A   2    10991  13148  10554  -2003      9   1089       N  
ATOM      6  CA  GLU A   2      18.547   7.272 137.654  1.00 81.45           C  
ANISOU    6  CA  GLU A   2     9631  12048   9268  -1987    167   1199       C  
ATOM      7  C   GLU A   2      18.388   8.473 138.566  1.00 72.90           C  
ANISOU    7  C   GLU A   2     8611  11028   8058  -1822    316   1148       C  
ATOM      8  O   GLU A   2      19.346   8.929 139.168  1.00 72.13           O  
ANISOU    8  O   GLU A   2     8690  10858   7857  -1757    306   1054       O  
ATOM      9  CB  GLU A   2      18.565   5.993 138.485  1.00 97.52           C  
ANISOU    9  CB  GLU A   2    11692  14096  11264  -2117    174   1306       C  
ATOM     10  CG  GLU A   2      17.203   5.350 138.626  1.00111.63           C  
ANISOU   10  CG  GLU A   2    13283  16012  13120  -2186    269   1458       C  
ATOM     11  CD  GLU A   2      17.051   4.595 139.925  1.00113.69           C  
ANISOU   11  CD  GLU A   2    13591  16322  13284  -2237    370   1563       C  
ATOM     12  OE1 GLU A   2      17.825   4.863 140.872  1.00110.05           O  
ANISOU   12  OE1 GLU A   2    13313  15827  12673  -2172    402   1510       O  
ATOM     13  OE2 GLU A   2      16.155   3.732 140.002  1.00112.95           O1-
ANISOU   13  OE2 GLU A   2    13351  16297  13266  -2338    417   1699       O1-
ATOM     14  N   ILE A   3      17.164   8.980 138.655  1.00 77.33           N  
ANISOU   14  N   ILE A   3     9026  11724   8633  -1749    449   1207       N  
ATOM     15  CA  ILE A   3      16.848  10.085 139.541  1.00 67.22           C  
ANISOU   15  CA  ILE A   3     7789  10520   7230  -1587    600   1173       C  
ATOM     16  C   ILE A   3      16.837   9.627 140.989  1.00 77.42           C  
ANISOU   16  C   ILE A   3     9165  11866   8384  -1590    703   1240       C  
ATOM     17  O   ILE A   3      16.546   8.468 141.279  1.00 73.53           O  
ANISOU   17  O   ILE A   3     8622  11402   7913  -1716    707   1357       O  
ATOM     18  CB  ILE A   3      15.482  10.662 139.229  1.00 53.47           C  
ANISOU   18  CB  ILE A   3     5857   8917   5543  -1514    715   1228       C  
ATOM     19  CG1 ILE A   3      15.401  11.047 137.756  1.00 49.25           C  
ANISOU   19  CG1 ILE A   3     5231   8337   5145  -1505    614   1171       C  
ATOM     20  CG2 ILE A   3      15.214  11.856 140.110  1.00 57.60           C  
ANISOU   20  CG2 ILE A   3     6436   9514   5935  -1335    864   1183       C  
ATOM     21  CD1 ILE A   3      14.857  12.451 137.536  1.00 63.80           C  
ANISOU   21  CD1 ILE A   3     7030  10240   6970  -1331    706   1108       C  
ATOM     22  N   GLN A   4      17.154  10.541 141.898  1.00 85.62           N  
ANISOU   22  N   GLN A   4    10335  12916   9281  -1444    785   1165       N  
ATOM     23  CA  GLN A   4      17.182  10.215 143.314  1.00 86.63           C  
ANISOU   23  CA  GLN A   4    10563  13095   9257  -1415    886   1217       C  
ATOM     24  C   GLN A   4      16.159  11.046 144.057  1.00 91.02           C  
ANISOU   24  C   GLN A   4    11059  13799   9726  -1266   1075   1257       C  
ATOM     25  O   GLN A   4      15.839  10.748 145.203  1.00101.69           O  
ANISOU   25  O   GLN A   4    12449  15229  10959  -1233   1193   1335       O  
ATOM     26  CB  GLN A   4      18.576  10.437 143.915  1.00 84.80           C  
ANISOU   26  CB  GLN A   4    10568  12740   8912  -1368    806   1089       C  
ATOM     27  CG  GLN A   4      19.700   9.666 143.231  1.00 92.94           C  
ANISOU   27  CG  GLN A   4    11675  13620  10019  -1505    617   1039       C  
ATOM     28  CD  GLN A   4      19.574   8.161 143.384  1.00 93.08           C  
ANISOU   28  CD  GLN A   4    11658  13646  10063  -1673    587   1170       C  
ATOM     29  NE2 GLN A   4      19.767   7.434 142.286  1.00 83.17           N  
ANISOU   29  NE2 GLN A   4    10331  12321   8949  -1813    453   1188       N  
ATOM     30  OE1 GLN A   4      19.309   7.656 144.474  1.00108.76           O  
ANISOU   30  OE1 GLN A   4    13685  15698  11942  -1671    683   1255       O  
ATOM     31  N   TRP A   5      15.657  12.097 143.414  1.00 85.56           N  
ANISOU   31  N   TRP A   5    10280  13144   9087  -1166   1105   1202       N  
ATOM     32  CA  TRP A   5      14.573  12.887 143.999  1.00 92.88           C  
ANISOU   32  CA  TRP A   5    11126  14220   9945  -1025   1284   1246       C  
ATOM     33  C   TRP A   5      14.219  14.121 143.188  1.00 83.76           C  
ANISOU   33  C   TRP A   5     9900  13078   8846   -909   1291   1159       C  
ATOM     34  O   TRP A   5      14.928  14.470 142.260  1.00101.68           O  
ANISOU   34  O   TRP A   5    12210  15230  11193   -921   1164   1055       O  
ATOM     35  CB  TRP A   5      14.903  13.294 145.434  1.00 92.06           C  
ANISOU   35  CB  TRP A   5    11192  14143   9644   -894   1380   1215       C  
ATOM     36  CG  TRP A   5      16.310  13.776 145.649  1.00 85.84           C  
ANISOU   36  CG  TRP A   5    10624  13208   8782   -838   1267   1051       C  
ATOM     37  CD1 TRP A   5      17.397  13.013 145.964  1.00 75.22           C  
ANISOU   37  CD1 TRP A   5     9427  11752   7401   -924   1158   1020       C  
ATOM     38  CD2 TRP A   5      16.774  15.136 145.602  1.00 84.00           C  
ANISOU   38  CD2 TRP A   5    10486  12922   8509   -681   1253    895       C  
ATOM     39  CE2 TRP A   5      18.153  15.113 145.892  1.00 83.76           C  
ANISOU   39  CE2 TRP A   5    10653  12745   8429   -685   1132    774       C  
ATOM     40  CE3 TRP A   5      16.160  16.361 145.339  1.00 83.72           C  
ANISOU   40  CE3 TRP A   5    10387  12945   8480   -539   1330    846       C  
ATOM     41  NE1 TRP A   5      18.511  13.811 146.106  1.00 78.82           N  
ANISOU   41  NE1 TRP A   5    10057  12090   7803   -832   1074    851       N  
ATOM     42  CZ2 TRP A   5      18.922  16.273 145.926  1.00 88.44           C  
ANISOU   42  CZ2 TRP A   5    11372  13243   8989   -556   1086    606       C  
ATOM     43  CZ3 TRP A   5      16.928  17.510 145.376  1.00 78.57           C  
ANISOU   43  CZ3 TRP A   5     9868  12197   7787   -409   1286    683       C  
ATOM     44  CH2 TRP A   5      18.292  17.457 145.666  1.00 87.05           C  
ANISOU   44  CH2 TRP A   5    11130  13121   8824   -421   1166    565       C  
ATOM     45  N   MET A   6      13.113  14.766 143.547  1.00 77.17           N  
ANISOU   45  N   MET A   6     8960  12387   7972   -794   1447   1209       N  
ATOM     46  CA  MET A   6      12.692  16.025 142.934  1.00 81.83           C  
ANISOU   46  CA  MET A   6     9493  13006   8593   -659   1477   1130       C  
ATOM     47  C   MET A   6      11.932  16.828 143.969  1.00 86.32           C  
ANISOU   47  C   MET A   6    10063  13711   9026   -489   1657   1152       C  
ATOM     48  O   MET A   6      11.201  16.262 144.779  1.00101.61           O  
ANISOU   48  O   MET A   6    11935  15765  10906   -504   1779   1279       O  
ATOM     49  CB  MET A   6      11.767  15.791 141.737  1.00 81.55           C  
ANISOU   49  CB  MET A   6     9236  13025   8725   -729   1455   1195       C  
ATOM     50  CG  MET A   6      12.430  15.266 140.479  1.00 85.41           C  
ANISOU   50  CG  MET A   6     9714  13383   9357   -857   1273   1153       C  
ATOM     51  SD  MET A   6      11.614  15.892 138.991  1.00 99.51           S  
ANISOU   51  SD  MET A   6    11315  15203  11293   -813   1242   1131       S  
ATOM     52  CE  MET A   6      11.403  14.387 138.024  1.00 83.10           C  
ANISOU   52  CE  MET A   6     9088  13099   9388  -1027   1110   1227       C  
ATOM     53  N   ARG A   7      12.082  18.146 143.931  1.00 78.33           N  
ANISOU   53  N   ARG A   7     9119  12682   7962   -325   1677   1032       N  
ATOM     54  CA  ARG A   7      11.429  19.001 144.909  1.00 90.19           C  
ANISOU   54  CA  ARG A   7    10639  14306   9325   -146   1839   1036       C  
ATOM     55  C   ARG A   7      11.604  20.479 144.595  1.00 96.01           C  
ANISOU   55  C   ARG A   7    11435  15004  10040     22   1837    894       C  
ATOM     56  O   ARG A   7      12.648  20.896 144.107  1.00 85.41           O  
ANISOU   56  O   ARG A   7    10212  13508   8733     24   1713    765       O  
ATOM     57  CB  ARG A   7      11.979  18.696 146.298  1.00 79.81           C  
ANISOU   57  CB  ARG A   7     9496  12987   7843   -109   1882   1041       C  
ATOM     58  CG  ARG A   7      13.450  18.323 146.297  1.00 77.89           C  
ANISOU   58  CG  ARG A   7     9436  12565   7592   -184   1722    940       C  
ATOM     59  CD  ARG A   7      13.899  17.844 147.671  1.00 89.25           C  
ANISOU   59  CD  ARG A   7    11032  14013   8868   -156   1764    961       C  
ATOM     60  NE  ARG A   7      13.480  18.772 148.720  1.00116.11           N  
ANISOU   60  NE  ARG A   7    14499  17510  12105     50   1902    935       N  
ATOM     61  CZ  ARG A   7      13.734  18.616 150.016  1.00113.00           C  
ANISOU   61  CZ  ARG A   7    14249  17146  11540    133   1963    943       C  
ATOM     62  NH1 ARG A   7      14.421  17.564 150.448  1.00101.75           N1+
ANISOU   62  NH1 ARG A   7    12920  15660  10081     26   1901    977       N1+
ATOM     63  NH2 ARG A   7      13.299  19.521 150.881  1.00116.88           N  
ANISOU   63  NH2 ARG A   7    14794  17729  11887    333   2085    916       N  
ATOM     64  N   PRO A   8      10.571  21.280 144.875  1.00123.02           N  
ANISOU   64  N   PRO A   8    14771  18563  13408    166   1978    920       N  
ATOM     65  CA  PRO A   8      10.672  22.732 144.721  1.00131.03           C  
ANISOU   65  CA  PRO A   8    15851  19550  14386    344   1993    789       C  
ATOM     66  C   PRO A   8      12.048  23.200 145.145  1.00116.72           C  
ANISOU   66  C   PRO A   8    14270  17577  12503    395   1899    639       C  
ATOM     67  O   PRO A   8      12.463  22.927 146.264  1.00124.20           O  
ANISOU   67  O   PRO A   8    15345  18524  13321    422   1923    637       O  
ATOM     68  CB  PRO A   8       9.620  23.240 145.702  1.00138.08           C  
ANISOU   68  CB  PRO A   8    16698  20618  15146    498   2177    851       C  
ATOM     69  CG  PRO A   8       8.545  22.201 145.617  1.00138.87           C  
ANISOU   69  CG  PRO A   8    16596  20856  15312    382   2255   1029       C  
ATOM     70  CD  PRO A   8       9.242  20.872 145.363  1.00129.80           C  
ANISOU   70  CD  PRO A   8    15466  19610  14243    173   2136   1076       C  
ATOM     71  N   SER A   9      12.761  23.881 144.262  1.00103.55           N  
ANISOU   71  N   SER A   9    12655  15768  10921    410   1792    515       N  
ATOM     72  CA  SER A   9      14.119  24.269 144.594  1.00108.98           C  
ANISOU   72  CA  SER A   9    13550  16289  11570    441   1691    371       C  
ATOM     73  C   SER A   9      14.104  25.203 145.788  1.00100.23           C  
ANISOU   73  C   SER A   9    12566  15221  10297    634   1779    297       C  
ATOM     74  O   SER A   9      15.134  25.419 146.426  1.00102.38           O  
ANISOU   74  O   SER A   9    13016  15381  10503    675   1713    187       O  
ATOM     75  CB  SER A   9      14.816  24.921 143.399  1.00130.48           C  
ANISOU   75  CB  SER A   9    16295  18856  14426    434   1579    258       C  
ATOM     76  OG  SER A   9      14.135  26.096 142.992  1.00149.55           O  
ANISOU   76  OG  SER A   9    18649  21319  16854    579   1654    220       O  
ATOM     77  N   LYS A  10      12.930  25.756 146.083  1.00111.60           N  
ANISOU   77  N   LYS A  10    13909  16820  11674    758   1924    355       N  
ATOM     78  CA  LYS A  10      12.757  26.613 147.252  1.00111.47           C  
ANISOU   78  CA  LYS A  10    13999  16865  11489    955   2021    301       C  
ATOM     79  C   LYS A  10      13.215  25.850 148.480  1.00115.24           C  
ANISOU   79  C   LYS A  10    14600  17353  11832    938   2026    328       C  
ATOM     80  O   LYS A  10      13.926  26.385 149.337  1.00111.71           O  
ANISOU   80  O   LYS A  10    14331  16840  11271   1056   2001    214       O  
ATOM     81  CB  LYS A  10      11.292  27.027 147.416  1.00103.92           C  
ANISOU   81  CB  LYS A  10    12893  16107  10483   1065   2188    398       C  
ATOM     82  CG  LYS A  10      10.333  26.337 146.456  1.00119.21           C  
ANISOU   82  CG  LYS A  10    14602  18138  12552    935   2217    536       C  
ATOM     83  CD  LYS A  10       8.895  26.342 146.982  1.00126.95           C  
ANISOU   83  CD  LYS A  10    15437  19337  13462   1016   2397    667       C  
ATOM     84  CE  LYS A  10       8.256  27.729 146.938  1.00128.62           C  
ANISOU   84  CE  LYS A  10    15628  19615  13626   1218   2482    602       C  
ATOM     85  NZ  LYS A  10       7.710  28.067 145.586  1.00124.37           N1+
ANISOU   85  NZ  LYS A  10    14933  19081  13240   1190   2456    603       N1+
ATOM     86  N   GLU A  11      12.814  24.583 148.536  1.00120.97           N  
ANISOU   86  N   GLU A  11    15231  18154  12577    792   2054    479       N  
ATOM     87  CA  GLU A  11      13.133  23.705 149.653  1.00123.69           C  
ANISOU   87  CA  GLU A  11    15677  18521  12798    763   2073    535       C  
ATOM     88  C   GLU A  11      14.632  23.638 149.918  1.00127.50           C  
ANISOU   88  C   GLU A  11    16364  18822  13259    740   1920    394       C  
ATOM     89  O   GLU A  11      15.063  23.459 151.059  1.00133.46           O  
ANISOU   89  O   GLU A  11    17267  19576  13865    809   1932    371       O  
ATOM     90  CB  GLU A  11      12.594  22.300 149.383  1.00112.16           C  
ANISOU   90  CB  GLU A  11    14070  17132  11412    574   2098    712       C  
ATOM     91  CG  GLU A  11      11.231  22.291 148.722  1.00113.75           C  
ANISOU   91  CG  GLU A  11    14037  17478  11706    551   2203    835       C  
ATOM     92  CD  GLU A  11      10.314  21.242 149.301  1.00121.99           C  
ANISOU   92  CD  GLU A  11    14963  18670  12719    481   2331   1026       C  
ATOM     93  OE1 GLU A  11      10.053  21.302 150.520  1.00137.90           O  
ANISOU   93  OE1 GLU A  11    17053  20775  14568    599   2452   1069       O  
ATOM     94  OE2 GLU A  11       9.854  20.356 148.547  1.00121.11           O1-
ANISOU   94  OE2 GLU A  11    14686  18581  12750    314   2311   1135       O1-
ATOM     95  N   VAL A  12      15.426  23.790 148.864  1.00117.82           N  
ANISOU   95  N   VAL A  12    15146  17440  12179    649   1778    301       N  
ATOM     96  CA  VAL A  12      16.874  23.655 148.983  1.00113.21           C  
ANISOU   96  CA  VAL A  12    14736  16674  11603    606   1624    171       C  
ATOM     97  C   VAL A  12      17.626  24.983 148.772  1.00116.09           C  
ANISOU   97  C   VAL A  12    15209  16902  11996    730   1553    -19       C  
ATOM     98  O   VAL A  12      18.861  25.017 148.770  1.00110.04           O  
ANISOU   98  O   VAL A  12    14577  15972  11262    700   1420   -144       O  
ATOM     99  CB  VAL A  12      17.404  22.577 148.018  1.00111.03           C  
ANISOU   99  CB  VAL A  12    14404  16305  11476    383   1501    217       C  
ATOM    100  CG1 VAL A  12      18.712  22.013 148.537  1.00110.51           C  
ANISOU  100  CG1 VAL A  12    14513  16105  11371    325   1376    137       C  
ATOM    101  CG2 VAL A  12      16.372  21.463 147.847  1.00101.48           C  
ANISOU  101  CG2 VAL A  12    13025  15237  10295    258   1582    413       C  
ATOM    102  N   GLY A  13      16.877  26.072 148.599  1.00117.86           N  
ANISOU  102  N   GLY A  13    15372  17193  12214    870   1643    -41       N  
ATOM    103  CA  GLY A  13      17.464  27.396 148.457  1.00119.31           C  
ANISOU  103  CA  GLY A  13    15653  17257  12423   1002   1595   -214       C  
ATOM    104  C   GLY A  13      18.016  27.731 147.077  1.00113.64           C  
ANISOU  104  C   GLY A  13    14892  16390  11897    917   1493   -278       C  
ATOM    105  O   GLY A  13      19.033  28.422 146.962  1.00106.37           O  
ANISOU  105  O   GLY A  13    14088  15302  11026    959   1399   -431       O  
ATOM    106  N   TYR A  14      17.347  27.242 146.032  1.00109.02           N  
ANISOU  106  N   TYR A  14    14138  15863  11422    805   1513   -164       N  
ATOM    107  CA  TYR A  14      17.736  27.521 144.646  1.00 91.93           C  
ANISOU  107  CA  TYR A  14    11920  13575   9433    735   1430   -206       C  
ATOM    108  C   TYR A  14      16.670  28.347 143.929  1.00 71.74           C  
ANISOU  108  C   TYR A  14     9231  11108   6921    827   1525   -173       C  
ATOM    109  O   TYR A  14      15.478  28.185 144.179  1.00 70.76           O  
ANISOU  109  O   TYR A  14     8989  11163   6734    862   1641    -61       O  
ATOM    110  CB  TYR A  14      18.018  26.218 143.882  1.00 80.04           C  
ANISOU  110  CB  TYR A  14    10345  12035   8034    524   1341   -117       C  
ATOM    111  CG  TYR A  14      19.399  25.652 144.128  1.00 67.62           C  
ANISOU  111  CG  TYR A  14     8914  10303   6475    429   1205   -194       C  
ATOM    112  CD1 TYR A  14      20.502  26.490 144.236  1.00 74.23           C  
ANISOU  112  CD1 TYR A  14     9895  10972   7337    501   1128   -359       C  
ATOM    113  CD2 TYR A  14      19.601  24.288 144.270  1.00 65.71           C  
ANISOU  113  CD2 TYR A  14     8662  10078   6228    272   1154   -104       C  
ATOM    114  CE1 TYR A  14      21.779  25.987 144.472  1.00 65.51           C  
ANISOU  114  CE1 TYR A  14     8917   9723   6252    418   1000   -436       C  
ATOM    115  CE2 TYR A  14      20.880  23.769 144.513  1.00 70.00           C  
ANISOU  115  CE2 TYR A  14     9340  10478   6779    191   1027   -179       C  
ATOM    116  CZ  TYR A  14      21.965  24.627 144.611  1.00 68.24           C  
ANISOU  116  CZ  TYR A  14     9255  10093   6581    266    950   -347       C  
ATOM    117  OH  TYR A  14      23.241  24.133 144.841  1.00 61.71           O  
ANISOU  117  OH  TYR A  14     8554   9123   5771    189    820   -427       O  
ATOM    118  N   PRO A  15      17.099  29.243 143.029  1.00 77.06           N  
ANISOU  118  N   PRO A  15     9921  11654   7704    870   1478   -268       N  
ATOM    119  CA  PRO A  15      16.130  30.092 142.339  1.00 65.17           C  
ANISOU  119  CA  PRO A  15     8302  10225   6234    972   1565   -247       C  
ATOM    120  C   PRO A  15      15.266  29.246 141.438  1.00 76.99           C  
ANISOU  120  C   PRO A  15     9615  11829   7810    857   1580   -105       C  
ATOM    121  O   PRO A  15      15.615  28.117 141.102  1.00 62.63           O  
ANISOU  121  O   PRO A  15     7767   9979   6050    691   1501    -44       O  
ATOM    122  CB  PRO A  15      16.999  30.999 141.462  1.00 58.95           C  
ANISOU  122  CB  PRO A  15     7584   9245   5570   1008   1490   -372       C  
ATOM    123  CG  PRO A  15      18.397  30.802 141.924  1.00 75.53           C  
ANISOU  123  CG  PRO A  15     9843  11175   7681    953   1377   -475       C  
ATOM    124  CD  PRO A  15      18.459  29.428 142.506  1.00 84.23           C  
ANISOU  124  CD  PRO A  15    10938  12344   8721    817   1346   -386       C  
ATOM    125  N   ILE A  16      14.126  29.793 141.056  1.00 87.84           N  
ANISOU  125  N   ILE A  16    10864  13328   9184    949   1678    -56       N  
ATOM    126  CA  ILE A  16      13.362  29.213 139.979  1.00 81.92           C  
ANISOU  126  CA  ILE A  16     9938  12651   8536    860   1675     49       C  
ATOM    127  C   ILE A  16      14.063  29.731 138.727  1.00 83.47           C  
ANISOU  127  C   ILE A  16    10165  12682   8867    856   1585    -32       C  
ATOM    128  O   ILE A  16      14.626  30.841 138.733  1.00 55.29           O  
ANISOU  128  O   ILE A  16     6709   9001   5299    973   1584   -149       O  
ATOM    129  CB  ILE A  16      11.884  29.651 140.055  1.00 86.12           C  
ANISOU  129  CB  ILE A  16    10325  13380   9019    973   1813    123       C  
ATOM    130  CG1 ILE A  16      10.968  28.433 140.225  1.00 89.09           C  
ANISOU  130  CG1 ILE A  16    10542  13916   9392    855   1855    278       C  
ATOM    131  CG2 ILE A  16      11.497  30.520 138.852  1.00 76.73           C  
ANISOU  131  CG2 ILE A  16     9065  12168   7922   1057   1817     88       C  
ATOM    132  CD1 ILE A  16       9.551  28.787 140.664  1.00 74.76           C  
ANISOU  132  CD1 ILE A  16     8595  12307   7503    968   2007    355       C  
ATOM    133  N   ILE A  17      14.080  28.919 137.672  1.00 92.47           N  
ANISOU  133  N   ILE A  17    11214  13798  10123    725   1507     30       N  
ATOM    134  CA  ILE A  17      14.733  29.328 136.430  1.00 80.89           C  
ANISOU  134  CA  ILE A  17     9776  12178   8783    723   1425    -32       C  
ATOM    135  C   ILE A  17      13.752  29.344 135.270  1.00 77.07           C  
ANISOU  135  C   ILE A  17     9129  11778   8376    742   1444     35       C  
ATOM    136  O   ILE A  17      12.972  28.407 135.079  1.00 83.70           O  
ANISOU  136  O   ILE A  17     9827  12741   9235    652   1443    143       O  
ATOM    137  CB  ILE A  17      15.942  28.450 136.107  1.00 94.58           C  
ANISOU  137  CB  ILE A  17    11586  13760  10592    565   1289    -49       C  
ATOM    138  CG1 ILE A  17      16.868  28.379 137.326  1.00 89.92           C  
ANISOU  138  CG1 ILE A  17    11151  13096   9918    550   1266   -118       C  
ATOM    139  CG2 ILE A  17      16.680  29.007 134.894  1.00101.14           C  
ANISOU  139  CG2 ILE A  17    12460  14422  11545    586   1220   -119       C  
ATOM    140  CD1 ILE A  17      17.760  27.165 137.350  1.00 73.00           C  
ANISOU  140  CD1 ILE A  17     9055  10871   7809    374   1149    -97       C  
ATOM    141  N   ASN A  18      13.796  30.423 134.501  1.00 78.27           N  
ANISOU  141  N   ASN A  18     9303  11859   8576    865   1460    -32       N  
ATOM    142  CA  ASN A  18      12.756  30.694 133.525  1.00 96.77           C  
ANISOU  142  CA  ASN A  18    11504  14297  10967    933   1498     16       C  
ATOM    143  C   ASN A  18      13.106  30.215 132.127  1.00 92.10           C  
ANISOU  143  C   ASN A  18    10874  13614  10505    858   1392     33       C  
ATOM    144  O   ASN A  18      13.610  30.983 131.312  1.00 86.55           O  
ANISOU  144  O   ASN A  18    10237  12785   9864    936   1372    -32       O  
ATOM    145  CB  ASN A  18      12.456  32.195 133.493  1.00121.15           C  
ANISOU  145  CB  ASN A  18    14633  17378  14020   1133   1589    -60       C  
ATOM    146  CG  ASN A  18      11.015  32.504 133.121  1.00138.79           C  
ANISOU  146  CG  ASN A  18    16707  19789  16236   1232   1675      1       C  
ATOM    147  ND2 ASN A  18      10.834  33.338 132.099  1.00146.44           N  
ANISOU  147  ND2 ASN A  18    17665  20715  17262   1346   1685    -36       N  
ATOM    148  OD1 ASN A  18      10.075  32.001 133.744  1.00136.00           O  
ANISOU  148  OD1 ASN A  18    16242  19610  15823   1210   1735     80       O  
ATOM    149  N   ALA A  19      12.827  28.950 131.843  1.00 92.35           N  
ANISOU  149  N   ALA A  19    10801  13709  10580    712   1325    123       N  
ATOM    150  CA  ALA A  19      12.960  28.456 130.476  1.00 96.08           C  
ANISOU  150  CA  ALA A  19    11217  14120  11167    656   1225    147       C  
ATOM    151  C   ALA A  19      12.118  29.321 129.537  1.00 92.41           C  
ANISOU  151  C   ALA A  19    10671  13709  10733    809   1274    140       C  
ATOM    152  O   ALA A  19      11.103  29.874 129.947  1.00 92.78           O  
ANISOU  152  O   ALA A  19    10640  13894  10717    913   1378    155       O  
ATOM    153  CB  ALA A  19      12.533  26.983 130.387  1.00 77.34           C  
ANISOU  153  CB  ALA A  19     8718  11836   8831    489   1155    250       C  
ATOM    154  N   PRO A  20      12.562  29.483 128.284  1.00 90.33           N  
ANISOU  154  N   PRO A  20    10432  13332  10558    835   1204    114       N  
ATOM    155  CA  PRO A  20      11.665  30.064 127.279  1.00 92.25           C  
ANISOU  155  CA  PRO A  20    10578  13640  10832    969   1233    122       C  
ATOM    156  C   PRO A  20      10.740  28.949 126.817  1.00 89.81           C  
ANISOU  156  C   PRO A  20    10088  13466  10568    879   1174    213       C  
ATOM    157  O   PRO A  20      11.044  27.787 127.093  1.00 81.06           O  
ANISOU  157  O   PRO A  20     8961  12356   9483    712   1098    260       O  
ATOM    158  CB  PRO A  20      12.612  30.484 126.150  1.00 81.19           C  
ANISOU  158  CB  PRO A  20     9284  12055   9511   1016   1171     69       C  
ATOM    159  CG  PRO A  20      13.992  30.432 126.748  1.00 87.55           C  
ANISOU  159  CG  PRO A  20    10251  12698  10318    933   1138     16       C  
ATOM    160  CD  PRO A  20      13.941  29.361 127.792  1.00 86.13           C  
ANISOU  160  CD  PRO A  20    10035  12598  10091    776   1112     64       C  
ATOM    161  N   SER A  21       9.641  29.266 126.141  1.00 88.43           N  
ANISOU  161  N   SER A  21     9785  13404  10411    985   1203    234       N  
ATOM    162  CA  SER A  21       8.647  28.228 125.884  1.00101.66           C  
ANISOU  162  CA  SER A  21    11271  15224  12132    900   1155    316       C  
ATOM    163  C   SER A  21       8.116  28.166 124.460  1.00 93.86           C  
ANISOU  163  C   SER A  21    10187  14252  11224    969   1081    321       C  
ATOM    164  O   SER A  21       7.320  27.288 124.137  1.00 95.58           O  
ANISOU  164  O   SER A  21    10243  14576  11498    899   1023    380       O  
ATOM    165  CB  SER A  21       7.479  28.349 126.865  1.00119.85           C  
ANISOU  165  CB  SER A  21    13451  17718  14369    928   1272    362       C  
ATOM    166  OG  SER A  21       6.742  29.535 126.631  1.00125.87           O  
ANISOU  166  OG  SER A  21    14185  18547  15092   1121   1366    325       O  
ATOM    167  N   LYS A  22       8.539  29.097 123.612  1.00 98.91           N  
ANISOU  167  N   LYS A  22    10924  14784  11873   1110   1084    258       N  
ATOM    168  CA  LYS A  22       8.146  29.061 122.207  1.00 96.85           C  
ANISOU  168  CA  LYS A  22    10597  14523  11679   1193   1008    257       C  
ATOM    169  C   LYS A  22       9.306  28.529 121.371  1.00 85.33           C  
ANISOU  169  C   LYS A  22     9244  12892  10285   1124    885    245       C  
ATOM    170  O   LYS A  22      10.460  28.923 121.582  1.00 72.28           O  
ANISOU  170  O   LYS A  22     7758  11087   8620   1115    899    203       O  
ATOM    171  CB  LYS A  22       7.758  30.455 121.701  1.00 96.40           C  
ANISOU  171  CB  LYS A  22    10574  14468  11587   1418   1097    204       C  
ATOM    172  CG  LYS A  22       6.922  31.304 122.654  1.00 98.59           C  
ANISOU  172  CG  LYS A  22    10807  14874  11779   1514   1242    195       C  
ATOM    173  CD  LYS A  22       6.736  32.712 122.084  1.00103.39           C  
ANISOU  173  CD  LYS A  22    11480  15450  12355   1737   1321    136       C  
ATOM    174  CE  LYS A  22       6.496  33.745 123.176  1.00111.15           C  
ANISOU  174  CE  LYS A  22    12510  16479  13241   1828   1466    103       C  
ATOM    175  NZ  LYS A  22       7.623  33.825 124.158  1.00108.65           N1+
ANISOU  175  NZ  LYS A  22    12347  16042  12893   1740   1488     74       N1+
ATOM    176  N   THR A  23       9.000  27.635 120.432  1.00 67.06           N  
ANISOU  176  N   THR A  23     6834  10602   8044   1079    762    278       N  
ATOM    177  CA  THR A  23       9.998  27.170 119.478  1.00 57.66           C  
ANISOU  177  CA  THR A  23     5737   9258   6912   1043    643    268       C  
ATOM    178  C   THR A  23      10.535  28.366 118.726  1.00 61.95           C  
ANISOU  178  C   THR A  23     6416   9679   7444   1224    694    210       C  
ATOM    179  O   THR A  23       9.919  29.436 118.702  1.00 64.97           O  
ANISOU  179  O   THR A  23     6787  10114   7783   1387    797    183       O  
ATOM    180  CB  THR A  23       9.417  26.218 118.429  1.00 59.71           C  
ANISOU  180  CB  THR A  23     5867   9573   7246   1020    505    301       C  
ATOM    181  CG2 THR A  23       8.626  26.995 117.389  1.00 50.79           C  
ANISOU  181  CG2 THR A  23     4686   8493   6119   1229    520    274       C  
ATOM    182  OG1 THR A  23      10.489  25.539 117.772  1.00 66.33           O  
ANISOU  182  OG1 THR A  23     6803  10266   8133    943    384    301       O  
ATOM    183  N   LYS A  24      11.687  28.189 118.103  1.00 61.19           N  
ANISOU  183  N   LYS A  24     6448   9416   7387   1200    626    195       N  
ATOM    184  CA  LYS A  24      12.267  29.276 117.345  1.00 60.46           C  
ANISOU  184  CA  LYS A  24     6486   9191   7295   1367    678    150       C  
ATOM    185  C   LYS A  24      12.275  28.883 115.886  1.00 60.86           C  
ANISOU  185  C   LYS A  24     6524   9202   7397   1437    570    164       C  
ATOM    186  O   LYS A  24      12.601  29.693 115.024  1.00 63.64           O  
ANISOU  186  O   LYS A  24     6967   9458   7754   1597    605    139       O  
ATOM    187  CB  LYS A  24      13.669  29.609 117.851  1.00 55.79           C  
ANISOU  187  CB  LYS A  24     6068   8422   6709   1308    712    116       C  
ATOM    188  CG  LYS A  24      13.956  31.084 117.817  1.00 67.99           C  
ANISOU  188  CG  LYS A  24     7723   9876   8232   1476    841     64       C  
ATOM    189  CD  LYS A  24      14.931  31.512 118.884  1.00 79.66           C  
ANISOU  189  CD  LYS A  24     9324  11244   9700   1406    903     21       C  
ATOM    190  CE  LYS A  24      14.818  33.015 119.122  1.00 87.76           C  
ANISOU  190  CE  LYS A  24    10419  12233  10693   1575   1044    -32       C  
ATOM    191  NZ  LYS A  24      15.962  33.560 119.906  1.00 90.04           N1+
ANISOU  191  NZ  LYS A  24    10849  12367  10994   1534   1092    -88       N1+
ATOM    192  N   LEU A  25      11.893  27.633 115.629  1.00 56.39           N  
ANISOU  192  N   LEU A  25     5845   8711   6870   1322    440    204       N  
ATOM    193  CA  LEU A  25      11.763  27.110 114.273  1.00 59.96           C  
ANISOU  193  CA  LEU A  25     6266   9148   7368   1386    316    215       C  
ATOM    194  C   LEU A  25      10.450  27.518 113.631  1.00 60.85           C  
ANISOU  194  C   LEU A  25     6253   9396   7470   1552    325    208       C  
ATOM    195  O   LEU A  25       9.380  27.167 114.126  1.00 74.89           O  
ANISOU  195  O   LEU A  25     7871  11335   9249   1504    323    226       O  
ATOM    196  CB  LEU A  25      11.797  25.580 114.282  1.00 55.50           C  
ANISOU  196  CB  LEU A  25     5619   8615   6856   1196    163    256       C  
ATOM    197  CG  LEU A  25      12.999  24.843 114.859  1.00 60.06           C  
ANISOU  197  CG  LEU A  25     6293   9077   7449   1007    115    270       C  
ATOM    198  CD1 LEU A  25      12.564  23.459 115.279  1.00 65.44           C  
ANISOU  198  CD1 LEU A  25     6845   9853   8166    817      5    316       C  
ATOM    199  CD2 LEU A  25      14.144  24.776 113.837  1.00 62.48           C  
ANISOU  199  CD2 LEU A  25     6742   9213   7787   1051     45    258       C  
ATOM    200  N   GLU A  26      10.530  28.224 112.511  1.00 45.43           N  
ANISOU  200  N   GLU A  26     5020   7010   5231   1670   -804   -435       N  
ATOM    201  CA  GLU A  26       9.344  28.525 111.711  1.00 53.49           C  
ANISOU  201  CA  GLU A  26     6002   8144   6180   1780   -872   -516       C  
ATOM    202  C   GLU A  26       9.474  27.908 110.309  1.00 52.34           C  
ANISOU  202  C   GLU A  26     5933   7885   6070   1717   -871   -477       C  
ATOM    203  O   GLU A  26      10.575  27.555 109.890  1.00 42.05           O  
ANISOU  203  O   GLU A  26     4743   6396   4837   1626   -826   -395       O  
ATOM    204  CB  GLU A  26       9.129  30.039 111.627  1.00 57.76           C  
ANISOU  204  CB  GLU A  26     6635   8651   6661   1991   -960   -599       C  
ATOM    205  CG  GLU A  26      10.185  30.762 110.804  1.00 90.82           C  
ANISOU  205  CG  GLU A  26    11045  12569  10894   2027   -978   -553       C  
ATOM    206  CD  GLU A  26      10.556  32.121 111.374  1.00111.42           C  
ANISOU  206  CD  GLU A  26    13754  15097  13484   2168  -1040   -590       C  
ATOM    207  OE1 GLU A  26      10.508  33.121 110.618  1.00104.60           O  
ANISOU  207  OE1 GLU A  26    13033  14122  12586   2297  -1120   -625       O  
ATOM    208  OE2 GLU A  26      10.908  32.184 112.577  1.00126.69           O1-
ANISOU  208  OE2 GLU A  26    15632  17070  15436   2151  -1015   -584       O1-
ATOM    209  N   PRO A  27       8.344  27.748 109.593  1.00 58.86           N  
ANISOU  209  N   PRO A  27     6690   8832   6844   1771   -923   -541       N  
ATOM    210  CA  PRO A  27       8.401  27.205 108.230  1.00 55.88           C  
ANISOU  210  CA  PRO A  27     6389   8351   6491   1735   -934   -515       C  
ATOM    211  C   PRO A  27       9.252  28.039 107.285  1.00 52.77           C  
ANISOU  211  C   PRO A  27     6214   7727   6108   1818   -953   -490       C  
ATOM    212  O   PRO A  27       9.374  29.260 107.420  1.00 54.94           O  
ANISOU  212  O   PRO A  27     6582   7945   6347   1952   -996   -528       O  
ATOM    213  CB  PRO A  27       6.936  27.206 107.800  1.00 50.34           C  
ANISOU  213  CB  PRO A  27     5571   7834   5719   1824  -1005   -615       C  
ATOM    214  CG  PRO A  27       6.205  26.955 109.091  1.00 48.93           C  
ANISOU  214  CG  PRO A  27     5187   7894   5509   1787   -985   -648       C  
ATOM    215  CD  PRO A  27       6.960  27.782 110.100  1.00 53.84           C  
ANISOU  215  CD  PRO A  27     5868   8459   6130   1835   -962   -634       C  
ATOM    216  N   SER A  28       9.843  27.340 106.325  1.00 50.84           N  
ANISOU  216  N   SER A  28     6053   7353   5910   1735   -923   -425       N  
ATOM    217  CA  SER A  28      10.814  27.912 105.406  1.00 54.37           C  
ANISOU  217  CA  SER A  28     6701   7583   6373   1773   -916   -377       C  
ATOM    218  C   SER A  28      10.153  28.392 104.136  1.00 47.36           C  
ANISOU  218  C   SER A  28     5903   6670   5421   1906   -990   -431       C  
ATOM    219  O   SER A  28       9.015  28.046 103.846  1.00 43.93           O  
ANISOU  219  O   SER A  28     5370   6376   4947   1949  -1043   -501       O  
ATOM    220  CB  SER A  28      11.830  26.843 105.012  1.00 54.30           C  
ANISOU  220  CB  SER A  28     6731   7463   6438   1619   -844   -283       C  
ATOM    221  OG  SER A  28      13.119  27.407 104.924  1.00 81.81           O  
ANISOU  221  OG  SER A  28    10358  10765   9959   1606   -799   -218       O  
ATOM    222  N   ALA A  29      10.885  29.180 103.371  1.00 43.49           N  
ANISOU  222  N   ALA A  29     5603   5998   4921   1968   -994   -395       N  
ATOM    223  CA  ALA A  29      10.473  29.474 102.013  1.00 43.42           C  
ANISOU  223  CA  ALA A  29     5711   5931   4855   2074  -1051   -423       C  
ATOM    224  C   ALA A  29      10.350  28.166 101.226  1.00 50.66           C  
ANISOU  224  C   ALA A  29     6579   6871   5797   1989  -1030   -399       C  
ATOM    225  O   ALA A  29       9.772  28.121 100.130  1.00 61.87           O  
ANISOU  225  O   ALA A  29     8053   8285   7171   2073  -1085   -438       O  
ATOM    226  CB  ALA A  29      11.466  30.407 101.351  1.00 35.36           C  
ANISOU  226  CB  ALA A  29     4908   4701   3825   2117  -1039   -361       C  
ATOM    227  N   PHE A  30      10.881  27.088 101.789  1.00 41.85           N  
ANISOU  227  N   PHE A  30     5368   5779   4755   1827   -961   -340       N  
ATOM    228  CA  PHE A  30      10.915  25.834 101.055  1.00 42.29           C  
ANISOU  228  CA  PHE A  30     5397   5832   4840   1743   -951   -312       C  
ATOM    229  C   PHE A  30      10.094  24.762 101.755  1.00 46.32           C  
ANISOU  229  C   PHE A  30     5706   6515   5377   1646   -965   -340       C  
ATOM    230  O   PHE A  30      10.328  23.575 101.564  1.00 47.42           O  
ANISOU  230  O   PHE A  30     5805   6649   5564   1529   -950   -300       O  
ATOM    231  CB  PHE A  30      12.348  25.357 100.899  1.00 39.68           C  
ANISOU  231  CB  PHE A  30     5151   5357   4568   1632   -869   -212       C  
ATOM    232  CG  PHE A  30      13.277  26.370 100.286  1.00 40.51           C  
ANISOU  232  CG  PHE A  30     5443   5297   4653   1696   -839   -167       C  
ATOM    233  CD1 PHE A  30      13.335  26.540  98.915  1.00 40.28           C  
ANISOU  233  CD1 PHE A  30     5548   5183   4574   1776   -858   -158       C  
ATOM    234  CD2 PHE A  30      14.131  27.118 101.083  1.00 43.16           C  
ANISOU  234  CD2 PHE A  30     5820   5560   5020   1669   -790   -126       C  
ATOM    235  CE1 PHE A  30      14.219  27.463  98.347  1.00 41.78           C  
ANISOU  235  CE1 PHE A  30     5912   5223   4741   1818   -823   -102       C  
ATOM    236  CE2 PHE A  30      15.029  28.039 100.521  1.00 45.80           C  
ANISOU  236  CE2 PHE A  30     6324   5737   5340   1707   -762    -74       C  
ATOM    237  CZ  PHE A  30      15.070  28.215  99.154  1.00 32.53           C  
ANISOU  237  CZ  PHE A  30     4776   3978   3605   1776   -775    -57       C  
ATOM    238  N   HIS A  31       9.133  25.189 102.568  1.00 38.63           N  
ANISOU  238  N   HIS A  31     4610   5698   4370   1694   -999   -411       N  
ATOM    239  CA  HIS A  31       8.387  24.273 103.413  1.00 37.83           C  
ANISOU  239  CA  HIS A  31     4307   5777   4290   1586   -999   -428       C  
ATOM    240  C   HIS A  31       7.484  23.374 102.577  1.00 54.94           C  
ANISOU  240  C   HIS A  31     6403   8017   6455   1570  -1061   -464       C  
ATOM    241  O   HIS A  31       7.185  22.244 102.965  1.00 63.85           O  
ANISOU  241  O   HIS A  31     7402   9234   7625   1430  -1057   -441       O  
ATOM    242  CB  HIS A  31       7.583  25.057 104.460  1.00 44.03           C  
ANISOU  242  CB  HIS A  31     4976   6728   5025   1660  -1017   -500       C  
ATOM    243  CG  HIS A  31       7.029  24.212 105.556  1.00 56.42           C  
ANISOU  243  CG  HIS A  31     6343   8483   6613   1530   -991   -495       C  
ATOM    244  CD2 HIS A  31       5.917  23.443 105.615  1.00 65.61           C  
ANISOU  244  CD2 HIS A  31     7336   9827   7767   1475  -1024   -535       C  
ATOM    245  ND1 HIS A  31       7.657  24.070 106.774  1.00 64.25           N  
ANISOU  245  ND1 HIS A  31     7291   9486   7633   1432   -923   -440       N  
ATOM    246  CE1 HIS A  31       6.960  23.241 107.534  1.00 62.54           C  
ANISOU  246  CE1 HIS A  31     6895   9449   7419   1319   -911   -439       C  
ATOM    247  NE2 HIS A  31       5.896  22.852 106.855  1.00 62.00           N  
ANISOU  247  NE2 HIS A  31     6740   9487   7329   1337   -970   -494       N  
ATOM    248  N   TYR A  32       7.062  23.862 101.417  1.00 56.36           N  
ANISOU  248  N   TYR A  32     6675   8150   6587   1712  -1125   -520       N  
ATOM    249  CA  TYR A  32       6.120  23.102 100.594  1.00 62.73           C  
ANISOU  249  CA  TYR A  32     7415   9029   7391   1721  -1199   -571       C  
ATOM    250  C   TYR A  32       6.794  22.549  99.343  1.00 60.17           C  
ANISOU  250  C   TYR A  32     7237   8538   7088   1718  -1208   -523       C  
ATOM    251  O   TYR A  32       6.366  21.531  98.799  1.00 63.14           O  
ANISOU  251  O   TYR A  32     7558   8940   7492   1667  -1258   -531       O  
ATOM    252  CB  TYR A  32       4.869  23.936 100.271  1.00 64.56           C  
ANISOU  252  CB  TYR A  32     7606   9377   7548   1895  -1285   -695       C  
ATOM    253  CG  TYR A  32       4.175  24.391 101.534  1.00 59.92           C  
ANISOU  253  CG  TYR A  32     6855   8981   6932   1900  -1278   -750       C  
ATOM    254  CD1 TYR A  32       4.351  25.686 102.028  1.00 52.22           C  
ANISOU  254  CD1 TYR A  32     5947   7992   5904   2023  -1275   -782       C  
ATOM    255  CD2 TYR A  32       3.395  23.503 102.269  1.00 61.81           C  
ANISOU  255  CD2 TYR A  32     6873   9414   7196   1776  -1275   -762       C  
ATOM    256  CE1 TYR A  32       3.743  26.087 103.220  1.00 53.26           C  
ANISOU  256  CE1 TYR A  32     5925   8309   6002   2041  -1271   -837       C  
ATOM    257  CE2 TYR A  32       2.781  23.890 103.449  1.00 68.35           C  
ANISOU  257  CE2 TYR A  32     7543  10436   7989   1780  -1259   -808       C  
ATOM    258  CZ  TYR A  32       2.953  25.180 103.922  1.00 65.68           C  
ANISOU  258  CZ  TYR A  32     7271  10091   7593   1921  -1257   -850       C  
ATOM    259  OH  TYR A  32       2.334  25.550 105.099  1.00 61.21           O  
ANISOU  259  OH  TYR A  32     6544   9730   6983   1940  -1246   -903       O  
ATOM    260  N   VAL A  33       7.864  23.199  98.902  1.00 53.35           N  
ANISOU  260  N   VAL A  33     6555   7506   6211   1770  -1163   -470       N  
ATOM    261  CA  VAL A  33       8.669  22.611  97.842  1.00 54.99           C  
ANISOU  261  CA  VAL A  33     6891   7568   6435   1752  -1152   -413       C  
ATOM    262  C   VAL A  33       9.012  21.166  98.226  1.00 57.65           C  
ANISOU  262  C   VAL A  33     7133   7923   6849   1574  -1135   -359       C  
ATOM    263  O   VAL A  33       8.778  20.241  97.456  1.00 60.80           O  
ANISOU  263  O   VAL A  33     7528   8311   7264   1557  -1190   -366       O  
ATOM    264  CB  VAL A  33       9.982  23.368  97.657  1.00 49.69           C  
ANISOU  264  CB  VAL A  33     6392   6734   5755   1774  -1076   -341       C  
ATOM    265  CG1 VAL A  33      10.697  22.869  96.441  1.00 50.19           C  
ANISOU  265  CG1 VAL A  33     6586   6673   5813   1785  -1068   -295       C  
ATOM    266  CG2 VAL A  33       9.725  24.848  97.553  1.00 68.35           C  
ANISOU  266  CG2 VAL A  33     8851   9071   8048   1924  -1095   -382       C  
ATOM    267  N   PHE A  34       9.560  20.982  99.431  1.00 55.28           N  
ANISOU  267  N   PHE A  34     6765   7645   6595   1448  -1068   -308       N  
ATOM    268  CA  PHE A  34      10.092  19.687  99.856  1.00 54.00           C  
ANISOU  268  CA  PHE A  34     6546   7470   6501   1279  -1050   -248       C  
ATOM    269  C   PHE A  34       9.188  19.035 100.882  1.00 56.73           C  
ANISOU  269  C   PHE A  34     6702   7980   6873   1164  -1073   -264       C  
ATOM    270  O   PHE A  34       8.586  19.726 101.717  1.00 50.06           O  
ANISOU  270  O   PHE A  34     5765   7254   6001   1191  -1057   -300       O  
ATOM    271  CB  PHE A  34      11.482  19.838 100.481  1.00 51.09           C  
ANISOU  271  CB  PHE A  34     6250   6996   6167   1208   -957   -173       C  
ATOM    272  CG  PHE A  34      12.532  20.322  99.538  1.00 38.25           C  
ANISOU  272  CG  PHE A  34     4798   5214   4523   1284   -920   -139       C  
ATOM    273  CD1 PHE A  34      13.197  19.437  98.712  1.00 41.43           C  
ANISOU  273  CD1 PHE A  34     5269   5531   4942   1253   -929   -107       C  
ATOM    274  CD2 PHE A  34      12.863  21.658  99.489  1.00 30.65           C  
ANISOU  274  CD2 PHE A  34     3931   4194   3522   1383   -880   -138       C  
ATOM    275  CE1 PHE A  34      14.162  19.889  97.852  1.00 42.29           C  
ANISOU  275  CE1 PHE A  34     5528   5517   5025   1320   -885    -73       C  
ATOM    276  CE2 PHE A  34      13.821  22.128  98.633  1.00 29.54           C  
ANISOU  276  CE2 PHE A  34     3947   3917   3360   1438   -839    -97       C  
ATOM    277  CZ  PHE A  34      14.479  21.252  97.820  1.00 53.81           C  
ANISOU  277  CZ  PHE A  34     7077   6923   6446   1405   -833    -63       C  
ATOM    278  N   GLU A  35       9.123  17.706 100.830  1.00 50.63           N  
ANISOU  278  N   GLU A  35     5873   7214   6148   1037  -1113   -236       N  
ATOM    279  CA  GLU A  35       8.319  16.922 101.768  1.00 70.76           C  
ANISOU  279  CA  GLU A  35     8247   9913   8727    895  -1136   -234       C  
ATOM    280  C   GLU A  35       9.095  16.654 103.066  1.00 63.81           C  
ANISOU  280  C   GLU A  35     7339   9026   7880    758  -1061   -164       C  
ATOM    281  O   GLU A  35      10.318  16.767 103.085  1.00 68.00           O  
ANISOU  281  O   GLU A  35     7987   9420   8429    755  -1008   -119       O  
ATOM    282  CB  GLU A  35       7.906  15.600 101.112  1.00 80.81           C  
ANISOU  282  CB  GLU A  35     9487  11178  10039    813  -1230   -230       C  
ATOM    283  CG  GLU A  35       6.934  15.743  99.937  1.00 98.26           C  
ANISOU  283  CG  GLU A  35    11694  13420  12221    940  -1320   -309       C  
ATOM    284  CD  GLU A  35       5.463  15.792 100.370  1.00100.75           C  
ANISOU  284  CD  GLU A  35    11819  13937  12523    923  -1363   -372       C  
ATOM    285  OE1 GLU A  35       4.896  14.720 100.705  1.00 94.12           O  
ANISOU  285  OE1 GLU A  35    10856  13177  11729    772  -1414   -353       O  
ATOM    286  OE2 GLU A  35       4.879  16.903 100.367  1.00 93.70           O1-
ANISOU  286  OE2 GLU A  35    10903  13127  11573   1060  -1352   -443       O1-
ATOM    287  N   GLY A  36       8.388  16.302 104.141  1.00 67.85           N  
ANISOU  287  N   GLY A  36     7694   9691   8396    647  -1055   -158       N  
ATOM    288  CA  GLY A  36       9.020  15.983 105.418  1.00 49.37           C  
ANISOU  288  CA  GLY A  36     5323   7354   6079    516   -990    -94       C  
ATOM    289  C   GLY A  36       8.018  15.639 106.514  1.00 67.64           C  
ANISOU  289  C   GLY A  36     7452   9869   8380    404   -986    -91       C  
ATOM    290  O   GLY A  36       6.848  16.009 106.425  1.00 82.81           O  
ANISOU  290  O   GLY A  36     9255  11947  10262    460  -1014   -153       O  
ATOM    291  N   VAL A  37       8.467  14.939 107.557  1.00 55.78           N  
ANISOU  291  N   VAL A  37     5921   8370   6904    248   -952    -22       N  
ATOM    292  CA  VAL A  37       7.569  14.534 108.635  1.00 59.06           C  
ANISOU  292  CA  VAL A  37     6162   8978   7298    123   -939     -4       C  
ATOM    293  C   VAL A  37       7.889  15.194 109.974  1.00 73.75           C  
ANISOU  293  C   VAL A  37     7990  10908   9125    127   -850     12       C  
ATOM    294  O   VAL A  37       7.115  15.082 110.930  1.00 76.49           O  
ANISOU  294  O   VAL A  37     8186  11442   9434     52   -824     20       O  
ATOM    295  CB  VAL A  37       7.611  13.016 108.865  1.00 73.54           C  
ANISOU  295  CB  VAL A  37     7976  10785   9180    -89   -987     72       C  
ATOM    296  CG1 VAL A  37       7.607  12.267 107.534  1.00 72.97           C  
ANISOU  296  CG1 VAL A  37     7978  10595   9152    -89  -1088     62       C  
ATOM    297  CG2 VAL A  37       8.838  12.645 109.696  1.00 66.36           C  
ANISOU  297  CG2 VAL A  37     7164   9753   8296   -177   -941    141       C  
ATOM    298  N   LYS A  38       9.034  15.862 110.059  1.00 65.86           N  
ANISOU  298  N   LYS A  38     7126   9762   8137    212   -803     17       N  
ATOM    299  CA  LYS A  38       9.465  16.413 111.335  1.00 58.54           C  
ANISOU  299  CA  LYS A  38     6182   8872   7186    215   -729     33       C  
ATOM    300  C   LYS A  38       8.956  17.821 111.548  1.00 63.32           C  
ANISOU  300  C   LYS A  38     6743   9586   7730    390   -705    -42       C  
ATOM    301  O   LYS A  38       8.688  18.554 110.589  1.00 57.54           O  
ANISOU  301  O   LYS A  38     6054   8826   6981    533   -739   -103       O  
ATOM    302  CB  LYS A  38      10.986  16.429 111.455  1.00 58.59           C  
ANISOU  302  CB  LYS A  38     6349   8670   7243    212   -696     73       C  
ATOM    303  CG  LYS A  38      11.645  15.077 111.626  1.00 67.81           C  
ANISOU  303  CG  LYS A  38     7565   9737   8462     42   -716    143       C  
ATOM    304  CD  LYS A  38      13.120  15.266 111.940  1.00 60.18           C  
ANISOU  304  CD  LYS A  38     6734   8595   7535     58   -675    165       C  
ATOM    305  CE  LYS A  38      13.895  13.979 111.789  1.00 68.80           C  
ANISOU  305  CE  LYS A  38     7907   9555   8679    -73   -716    214       C  
ATOM    306  NZ  LYS A  38      15.352  14.292 111.838  1.00 74.45           N1+
ANISOU  306  NZ  LYS A  38     8754  10099   9434    -25   -680    215       N1+
ATOM    307  N   GLU A  39       8.855  18.179 112.824  1.00 60.70           N  
ANISOU  307  N   GLU A  39     5488   9654   7919    517   -700    435       N  
ATOM    308  CA  GLU A  39       8.425  19.495 113.272  1.00 65.36           C  
ANISOU  308  CA  GLU A  39     6088  10305   8440    651   -521    416       C  
ATOM    309  C   GLU A  39       9.033  19.759 114.643  1.00 58.98           C  
ANISOU  309  C   GLU A  39     5367   9471   7573    532   -383    440       C  
ATOM    310  O   GLU A  39       9.501  18.838 115.295  1.00 45.16           O  
ANISOU  310  O   GLU A  39     3625   7692   5842    341   -427    479       O  
ATOM    311  CB  GLU A  39       6.903  19.561 113.352  1.00 58.13           C  
ANISOU  311  CB  GLU A  39     4958   9565   7565    698   -501    421       C  
ATOM    312  CG  GLU A  39       6.239  18.296 113.864  1.00 70.99           C  
ANISOU  312  CG  GLU A  39     6406  11283   9285    502   -582    473       C  
ATOM    313  CD  GLU A  39       4.741  18.478 114.044  1.00 87.12           C  
ANISOU  313  CD  GLU A  39     8232  13499  11372    551   -537    480       C  
ATOM    314  OE1 GLU A  39       4.256  19.610 113.825  1.00 80.18           O  
ANISOU  314  OE1 GLU A  39     7353  12673  10439    738   -440    442       O  
ATOM    315  OE2 GLU A  39       4.053  17.498 114.405  1.00 95.38           O1-
ANISOU  315  OE2 GLU A  39     9104  14625  12510    405   -596    524       O1-
ATOM    316  N   PRO A  40       9.044  21.023 115.075  1.00 52.76           N  
ANISOU  316  N   PRO A  40     4649   8688   6708    652   -222    414       N  
ATOM    317  CA  PRO A  40       9.689  21.382 116.341  1.00 54.03           C  
ANISOU  317  CA  PRO A  40     4911   8814   6806    564    -95    424       C  
ATOM    318  C   PRO A  40       9.227  20.481 117.467  1.00 55.67           C  
ANISOU  318  C   PRO A  40     5002   9118   7031    372    -87    482       C  
ATOM    319  O   PRO A  40       8.085  20.047 117.459  1.00 54.66           O  
ANISOU  319  O   PRO A  40     4690   9124   6953    352   -111    512       O  
ATOM    320  CB  PRO A  40       9.221  22.816 116.573  1.00 46.20           C  
ANISOU  320  CB  PRO A  40     3937   7871   5746    742     65    389       C  
ATOM    321  CG  PRO A  40       9.032  23.348 115.204  1.00 60.24           C  
ANISOU  321  CG  PRO A  40     5729   9620   7538    935     19    350       C  
ATOM    322  CD  PRO A  40       8.543  22.204 114.357  1.00 47.33           C  
ANISOU  322  CD  PRO A  40     3969   8028   5987    885   -155    369       C  
ATOM    323  N   ALA A  41      10.107  20.186 118.414  1.00 52.14           N  
ANISOU  323  N   ALA A  41     4660   8603   6549    235    -56    499       N  
ATOM    324  CA  ALA A  41       9.764  19.241 119.466  1.00 50.56           C  
ANISOU  324  CA  ALA A  41     4366   8483   6363     50    -51    562       C  
ATOM    325  C   ALA A  41       9.027  19.946 120.601  1.00 60.68           C  
ANISOU  325  C   ALA A  41     5591   9886   7580     85    121    578       C  
ATOM    326  O   ALA A  41       9.056  21.174 120.710  1.00 63.51           O  
ANISOU  326  O   ALA A  41     6021  10239   7871    234    234    532       O  
ATOM    327  CB  ALA A  41      11.004  18.543 119.970  1.00 49.88           C  
ANISOU  327  CB  ALA A  41     4417   8274   6262   -107   -102    573       C  
ATOM    328  N   VAL A  42       8.350  19.169 121.434  1.00 49.32           N  
ANISOU  328  N   VAL A  42     4021   8556   6162    -47    142    646       N  
ATOM    329  CA  VAL A  42       7.608  19.742 122.547  1.00 63.08           C  
ANISOU  329  CA  VAL A  42     5703  10424   7841    -16    307    671       C  
ATOM    330  C   VAL A  42       8.519  20.469 123.541  1.00 66.00           C  
ANISOU  330  C   VAL A  42     6257  10722   8098      1    418    640       C  
ATOM    331  O   VAL A  42       9.480  19.891 124.047  1.00 52.47           O  
ANISOU  331  O   VAL A  42     4655   8916   6366   -125    381    649       O  
ATOM    332  CB  VAL A  42       6.820  18.664 123.305  1.00 72.87           C  
ANISOU  332  CB  VAL A  42     6778  11780   9130   -176    313    762       C  
ATOM    333  CG1 VAL A  42       5.795  19.322 124.215  1.00 80.39           C  
ANISOU  333  CG1 VAL A  42     7630  12886  10028   -106    484    792       C  
ATOM    334  CG2 VAL A  42       6.149  17.700 122.327  1.00 71.17           C  
ANISOU  334  CG2 VAL A  42     6392  11600   9048   -233    166    789       C  
ATOM    335  N   LEU A  43       8.194  21.730 123.818  1.00 67.53           N  
ANISOU  335  N   LEU A  43     6479  10959   8219    160    550    600       N  
ATOM    336  CA  LEU A  43       8.929  22.557 124.774  1.00 53.79           C  
ANISOU  336  CA  LEU A  43     4903   9161   6375    201    660    560       C  
ATOM    337  C   LEU A  43       8.227  22.689 126.137  1.00 79.26           C  
ANISOU  337  C   LEU A  43     8068  12523   9526    187    801    605       C  
ATOM    338  O   LEU A  43       8.870  23.001 127.143  1.00 81.55           O  
ANISOU  338  O   LEU A  43     8487  12770   9730    174    871    586       O  
ATOM    339  CB  LEU A  43       9.145  23.959 124.205  1.00 49.52           C  
ANISOU  339  CB  LEU A  43     4458   8558   5798    399    716    479       C  
ATOM    340  CG  LEU A  43      10.372  24.212 123.334  1.00 57.85           C  
ANISOU  340  CG  LEU A  43     5674   9426   6880    431    634    418       C  
ATOM    341  CD1 LEU A  43      10.574  23.107 122.342  1.00 49.53           C  
ANISOU  341  CD1 LEU A  43     4574   8326   5918    336    473    446       C  
ATOM    342  CD2 LEU A  43      10.241  25.551 122.624  1.00 68.56           C  
ANISOU  342  CD2 LEU A  43     7078  10752   8220    641    697    356       C  
ATOM    343  N   THR A  44       6.912  22.478 126.168  1.00 87.17           N  
ANISOU  343  N   THR A  44     8873  13686  10560    199    842    662       N  
ATOM    344  CA  THR A  44       6.138  22.621 127.405  1.00 85.98           C  
ANISOU  344  CA  THR A  44     8650  13677  10340    201    987    714       C  
ATOM    345  C   THR A  44       5.138  21.476 127.600  1.00 81.67           C  
ANISOU  345  C   THR A  44     7895  13261   9875     72    973    817       C  
ATOM    346  O   THR A  44       4.936  20.657 126.703  1.00 90.18           O  
ANISOU  346  O   THR A  44     8872  14327  11067     -4    845    838       O  
ATOM    347  CB  THR A  44       5.367  23.955 127.436  1.00 73.35           C  
ANISOU  347  CB  THR A  44     7019  12169   8681    403   1113    674       C  
ATOM    348  CG2 THR A  44       6.319  25.134 127.276  1.00 74.62           C  
ANISOU  348  CG2 THR A  44     7382  12197   8773    533   1137    575       C  
ATOM    349  OG1 THR A  44       4.411  23.975 126.370  1.00 76.32           O  
ANISOU  349  OG1 THR A  44     7232  12621   9143    471   1067    678       O  
ATOM    350  N   LYS A  45       4.515  21.423 128.773  1.00 76.15           N  
ANISOU  350  N   LYS A  45     7132  12683   9118     51   1105    881       N  
ATOM    351  CA  LYS A  45       3.437  20.463 129.024  1.00 87.54           C  
ANISOU  351  CA  LYS A  45     8359  14261  10643    -56   1122    986       C  
ATOM    352  C   LYS A  45       2.112  20.899 128.375  1.00 76.11           C  
ANISOU  352  C   LYS A  45     6709  12946   9261     57   1151    988       C  
ATOM    353  O   LYS A  45       1.303  20.071 127.962  1.00 80.15           O  
ANISOU  353  O   LYS A  45     7027  13530   9897    -25   1094   1046       O  
ATOM    354  CB  LYS A  45       3.265  20.248 130.528  1.00 83.18           C  
ANISOU  354  CB  LYS A  45     7815  13788  10002   -109   1264   1062       C  
ATOM    355  CG  LYS A  45       4.073  21.221 131.370  1.00 91.40           C  
ANISOU  355  CG  LYS A  45     9070  14773  10886     -8   1355    999       C  
ATOM    356  CD  LYS A  45       4.239  20.697 132.778  1.00101.97           C  
ANISOU  356  CD  LYS A  45    10458  16147  12140    -95   1448   1071       C  
ATOM    357  CE  LYS A  45       3.315  21.405 133.749  1.00106.37           C  
ANISOU  357  CE  LYS A  45    10955  16860  12600     26   1635   1108       C  
ATOM    358  NZ  LYS A  45       4.075  22.343 134.619  1.00111.00           N1+
ANISOU  358  NZ  LYS A  45    11752  17395  13028    138   1712   1037       N1+
ATOM    359  N   ASN A  46       1.908  22.207 128.275  1.00 69.57           N  
ANISOU  359  N   ASN A  46     5930  12147   8354    248   1235    921       N  
ATOM    360  CA  ASN A  46       0.718  22.752 127.630  1.00102.21           C  
ANISOU  360  CA  ASN A  46     9895  16403  12537    379   1262    909       C  
ATOM    361  C   ASN A  46       0.817  22.751 126.095  1.00 99.21           C  
ANISOU  361  C   ASN A  46     9495  15950  12251    428   1106    845       C  
ATOM    362  O   ASN A  46       0.467  23.738 125.435  1.00 79.46           O  
ANISOU  362  O   ASN A  46     6993  13469   9729    604   1123    780       O  
ATOM    363  CB  ASN A  46       0.436  24.176 128.134  1.00120.78           C  
ANISOU  363  CB  ASN A  46    12312  18818  14761    574   1415    862       C  
ATOM    364  CG  ASN A  46       1.226  24.532 129.395  1.00120.64           C  
ANISOU  364  CG  ASN A  46    12478  18755  14606    568   1518    859       C  
ATOM    365  ND2 ASN A  46       1.333  25.829 129.675  1.00120.45           N  
ANISOU  365  ND2 ASN A  46    12566  18729  14471    741   1615    791       N  
ATOM    366  OD1 ASN A  46       1.725  23.659 130.105  1.00113.21           O  
ANISOU  366  OD1 ASN A  46    11579  17779  13658    416   1507    914       O  
ATOM    367  N   ASP A  47       1.306  21.648 125.535  1.00 92.74           N  
ANISOU  367  N   ASP A  47     8668  15042  11528    281    953    863       N  
ATOM    368  CA  ASP A  47       1.446  21.545 124.093  1.00 88.22           C  
ANISOU  368  CA  ASP A  47     8084  14395  11038    326    796    806       C  
ATOM    369  C   ASP A  47       0.333  20.663 123.572  1.00 92.21           C  
ANISOU  369  C   ASP A  47     8342  15004  11688    262    715    852       C  
ATOM    370  O   ASP A  47       0.151  19.545 124.055  1.00 94.93           O  
ANISOU  370  O   ASP A  47     8588  15376  12105     85    689    931       O  
ATOM    371  CB  ASP A  47       2.810  20.963 123.705  1.00 92.95           C  
ANISOU  371  CB  ASP A  47     8854  14814  11646    224    667    782       C  
ATOM    372  CG  ASP A  47       3.072  21.026 122.197  1.00102.75           C  
ANISOU  372  CG  ASP A  47    10121  15968  12950    306    517    716       C  
ATOM    373  OD1 ASP A  47       2.543  20.164 121.460  1.00111.51           O  
ANISOU  373  OD1 ASP A  47    11084  17108  14178    248    390    735       O  
ATOM    374  OD2 ASP A  47       3.808  21.934 121.744  1.00 96.51           O1-
ANISOU  374  OD2 ASP A  47     9497  15077  12095    433    526    645       O1-
ATOM    375  N   PRO A  48      -0.420  21.172 122.587  1.00 95.82           N  
ANISOU  375  N   PRO A  48     8698  15518  12192    409    674    802       N  
ATOM    376  CA  PRO A  48      -1.594  20.522 121.996  1.00 92.04           C  
ANISOU  376  CA  PRO A  48     7969  15146  11856    386    594    826       C  
ATOM    377  C   PRO A  48      -1.282  19.149 121.428  1.00 87.92           C  
ANISOU  377  C   PRO A  48     7397  14546  11463    216    411    850       C  
ATOM    378  O   PRO A  48      -2.120  18.250 121.512  1.00 88.12           O  
ANISOU  378  O   PRO A  48     7214  14654  11615    104    372    908       O  
ATOM    379  CB  PRO A  48      -1.977  21.472 120.865  1.00 92.66           C  
ANISOU  379  CB  PRO A  48     8043  15239  11926    604    556    736       C  
ATOM    380  CG  PRO A  48      -1.484  22.804 121.317  1.00 99.22           C  
ANISOU  380  CG  PRO A  48     9059  16042  12600    750    699    694       C  
ATOM    381  CD  PRO A  48      -0.197  22.515 122.027  1.00101.58           C  
ANISOU  381  CD  PRO A  48     9553  16211  12832    624    714    714       C  
ATOM    382  N   ARG A  49      -0.086  18.990 120.873  1.00 78.85           N  
ANISOU  382  N   ARG A  49     6435  13239  10287    196    303    808       N  
ATOM    383  CA  ARG A  49       0.267  17.776 120.146  1.00 81.31           C  
ANISOU  383  CA  ARG A  49     6717  13465  10713     65    110    815       C  
ATOM    384  C   ARG A  49       0.540  16.594 121.064  1.00 83.52           C  
ANISOU  384  C   ARG A  49     6970  13727  11034   -169    107    905       C  
ATOM    385  O   ARG A  49       0.734  15.474 120.593  1.00 93.04           O  
ANISOU  385  O   ARG A  49     8131  14873  12345   -298    -47    922       O  
ATOM    386  CB  ARG A  49       1.499  18.022 119.280  1.00 80.68           C  
ANISOU  386  CB  ARG A  49     6855  13220  10580    129      6    744       C  
ATOM    387  CG  ARG A  49       1.466  19.308 118.486  1.00 75.62           C  
ANISOU  387  CG  ARG A  49     6293  12570   9870    367     36    661       C  
ATOM    388  CD  ARG A  49       2.821  19.567 117.872  1.00 81.77           C  
ANISOU  388  CD  ARG A  49     7306  13175  10589    412    -29    609       C  
ATOM    389  NE  ARG A  49       3.676  20.393 118.722  1.00 93.38           N  
ANISOU  389  NE  ARG A  49     8964  14583  11935    432    114    602       N  
ATOM    390  CZ  ARG A  49       4.914  20.743 118.392  1.00 81.77           C  
ANISOU  390  CZ  ARG A  49     7704  12957  10408    466     90    560       C  
ATOM    391  NH1 ARG A  49       5.422  20.320 117.240  1.00 72.13           N1+
ANISOU  391  NH1 ARG A  49     6532  11637   9237    486    -62    530       N1+
ATOM    392  NH2 ARG A  49       5.637  21.512 119.201  1.00 68.67           N  
ANISOU  392  NH2 ARG A  49     6201  11242   8648    486    217    547       N  
ATOM    393  N   LEU A  50       0.561  16.842 122.370  1.00 75.03           N  
ANISOU  393  N   LEU A  50     5931  12704   9875   -215    277    961       N  
ATOM    394  CA  LEU A  50       0.925  15.806 123.333  1.00 77.47           C  
ANISOU  394  CA  LEU A  50     6248  12988  10198   -422    294   1048       C  
ATOM    395  C   LEU A  50      -0.092  14.662 123.443  1.00 87.61           C  
ANISOU  395  C   LEU A  50     7284  14361  11643   -567    253   1132       C  
ATOM    396  O   LEU A  50      -1.281  14.883 123.660  1.00 80.90           O  
ANISOU  396  O   LEU A  50     6242  13653  10845   -522    340   1164       O  
ATOM    397  CB  LEU A  50       1.197  16.427 124.702  1.00 73.55           C  
ANISOU  397  CB  LEU A  50     5862  12525   9558   -409    489   1082       C  
ATOM    398  CG  LEU A  50       2.617  16.953 124.904  1.00 70.74           C  
ANISOU  398  CG  LEU A  50     5780  12029   9070   -378    495   1025       C  
ATOM    399  CD1 LEU A  50       2.743  17.677 126.232  1.00 67.71           C  
ANISOU  399  CD1 LEU A  50     5490  11691   8545   -336    685   1045       C  
ATOM    400  CD2 LEU A  50       3.613  15.808 124.820  1.00 69.23           C  
ANISOU  400  CD2 LEU A  50     5680  11706   8917   -554    361   1046       C  
ATOM    401  N   LYS A  51       0.407  13.439 123.305  1.00 91.62           N  
ANISOU  401  N   LYS A  51     7799  14781  12233   -741    122   1167       N  
ATOM    402  CA  LYS A  51      -0.409  12.226 123.314  1.00 99.10           C  
ANISOU  402  CA  LYS A  51     8522  15779  13351   -898     56   1243       C  
ATOM    403  C   LYS A  51      -0.095  11.411 124.584  1.00102.30           C  
ANISOU  403  C   LYS A  51     8957  16174  13737  -1084    145   1352       C  
ATOM    404  O   LYS A  51      -0.259  10.185 124.626  1.00 81.86           O  
ANISOU  404  O   LYS A  51     6263  13563  11276  -1257     63   1418       O  
ATOM    405  CB  LYS A  51      -0.090  11.424 122.045  1.00105.59           C  
ANISOU  405  CB  LYS A  51     9331  16498  14291   -943   -185   1192       C  
ATOM    406  CG  LYS A  51      -0.954  10.204 121.752  1.00110.24           C  
ANISOU  406  CG  LYS A  51     9679  17122  15084  -1084   -298   1245       C  
ATOM    407  CD  LYS A  51      -0.472   9.489 120.474  1.00116.55           C  
ANISOU  407  CD  LYS A  51    10505  17804  15973  -1108   -548   1179       C  
ATOM    408  CE  LYS A  51       0.994   9.011 120.587  1.00109.69           C  
ANISOU  408  CE  LYS A  51     9877  16781  15020  -1203   -616   1178       C  
ATOM    409  NZ  LYS A  51       1.518   8.255 119.387  1.00 85.07           N1+
ANISOU  409  NZ  LYS A  51     6797  13546  11982  -1229   -858   1121       N1+
ATOM    410  N   THR A  52       0.351  12.118 125.620  1.00109.60           N  
ANISOU  410  N   THR A  52    10030  17114  14500  -1038    313   1368       N  
ATOM    411  CA  THR A  52       0.873  11.503 126.836  1.00 97.70           C  
ANISOU  411  CA  THR A  52     8610  15580  12931  -1181    400   1455       C  
ATOM    412  C   THR A  52       1.470  12.604 127.710  1.00 97.40           C  
ANISOU  412  C   THR A  52     8768  15545  12694  -1066    558   1427       C  
ATOM    413  O   THR A  52       1.584  13.745 127.265  1.00102.23           O  
ANISOU  413  O   THR A  52     9456  16157  13230   -894    577   1338       O  
ATOM    414  CB  THR A  52       1.971  10.498 126.502  1.00 81.31           C  
ANISOU  414  CB  THR A  52     6661  13350  10883  -1325    234   1449       C  
ATOM    415  CG2 THR A  52       3.195  11.228 125.988  1.00 72.53           C  
ANISOU  415  CG2 THR A  52     5791  12116   9653  -1222    169   1341       C  
ATOM    416  OG1 THR A  52       2.314   9.755 127.676  1.00 86.70           O  
ANISOU  416  OG1 THR A  52     7395  14019  11526  -1474    314   1545       O  
ATOM    417  N   ASP A  53       1.858  12.281 128.943  1.00 93.36           N  
ANISOU  417  N   ASP A  53     8345  15033  12097  -1153    667   1499       N  
ATOM    418  CA  ASP A  53       2.353  13.322 129.853  1.00 95.39           C  
ANISOU  418  CA  ASP A  53     8779  15299  12166  -1037    817   1469       C  
ATOM    419  C   ASP A  53       3.807  13.712 129.592  1.00 88.16           C  
ANISOU  419  C   ASP A  53     8121  14226  11148  -1002    732   1371       C  
ATOM    420  O   ASP A  53       4.682  12.854 129.439  1.00 72.81           O  
ANISOU  420  O   ASP A  53     6271  12165   9229  -1131    612   1374       O  
ATOM    421  CB  ASP A  53       2.182  12.942 131.322  1.00101.42           C  
ANISOU  421  CB  ASP A  53     9547  16130  12859  -1111    978   1578       C  
ATOM    422  CG  ASP A  53       2.461  14.116 132.259  1.00120.03           C  
ANISOU  422  CG  ASP A  53    12056  18522  15027   -962   1140   1543       C  
ATOM    423  OD1 ASP A  53       1.924  15.221 132.001  1.00125.13           O  
ANISOU  423  OD1 ASP A  53    12664  19241  15638   -796   1206   1488       O  
ATOM    424  OD2 ASP A  53       3.225  13.941 133.240  1.00122.01           O1-
ANISOU  424  OD2 ASP A  53    12470  18726  15163  -1005   1194   1565       O1-
ATOM    425  N   PHE A  54       4.058  15.016 129.565  1.00 81.16           N  
ANISOU  425  N   PHE A  54     7348  13336  10152   -828    799   1286       N  
ATOM    426  CA  PHE A  54       5.366  15.525 129.172  1.00 89.23           C  
ANISOU  426  CA  PHE A  54     8596  14208  11100   -776    721   1185       C  
ATOM    427  C   PHE A  54       6.469  15.184 130.167  1.00 84.55           C  
ANISOU  427  C   PHE A  54     8193  13526  10405   -863    741   1195       C  
ATOM    428  O   PHE A  54       7.314  14.329 129.891  1.00 76.92           O  
ANISOU  428  O   PHE A  54     7305  12445   9475   -988    612   1194       O  
ATOM    429  CB  PHE A  54       5.316  17.037 128.938  1.00 85.04           C  
ANISOU  429  CB  PHE A  54     8133  13692  10486   -566    798   1094       C  
ATOM    430  CG  PHE A  54       6.570  17.594 128.331  1.00 72.40           C  
ANISOU  430  CG  PHE A  54     6737  11930   8841   -505    713    990       C  
ATOM    431  CD1 PHE A  54       7.167  16.960 127.252  1.00 62.31           C  
ANISOU  431  CD1 PHE A  54     5485  10540   7652   -572    539    963       C  
ATOM    432  CD2 PHE A  54       7.148  18.756 128.828  1.00 77.70           C  
ANISOU  432  CD2 PHE A  54     7573  12562   9389   -377    807    920       C  
ATOM    433  CE1 PHE A  54       8.325  17.473 126.676  1.00 73.96           C  
ANISOU  433  CE1 PHE A  54     7143  11865   9092   -513    470    874       C  
ATOM    434  CE2 PHE A  54       8.308  19.274 128.260  1.00 82.87           C  
ANISOU  434  CE2 PHE A  54     8407  13061  10020   -325    734    827       C  
ATOM    435  CZ  PHE A  54       8.899  18.630 127.185  1.00 69.86           C  
ANISOU  435  CZ  PHE A  54     6780  11302   8460   -393    570    808       C  
ATOM    436  N   GLU A  55       6.461  15.857 131.315  1.00 70.49           N  
ANISOU  436  N   GLU A  55     6490  11800   8494   -790    898   1201       N  
ATOM    437  CA  GLU A  55       7.563  15.743 132.262  1.00 69.39           C  
ANISOU  437  CA  GLU A  55     6553  11574   8240   -835    918   1187       C  
ATOM    438  C   GLU A  55       7.859  14.282 132.566  1.00 61.74           C  
ANISOU  438  C   GLU A  55     5571  10567   7322  -1035    845   1271       C  
ATOM    439  O   GLU A  55       8.986  13.917 132.872  1.00 76.34           O  
ANISOU  439  O   GLU A  55     7589  12300   9119  -1103    782   1244       O  
ATOM    440  CB  GLU A  55       7.319  16.587 133.528  1.00 68.31           C  
ANISOU  440  CB  GLU A  55     6476  11523   7957   -722   1102   1192       C  
ATOM    441  CG  GLU A  55       7.301  18.122 133.264  1.00 88.83           C  
ANISOU  441  CG  GLU A  55     9137  14125  10488   -517   1162   1088       C  
ATOM    442  CD  GLU A  55       7.385  18.964 134.542  1.00 92.99           C  
ANISOU  442  CD  GLU A  55     9777  14699  10855   -404   1316   1070       C  
ATOM    443  OE1 GLU A  55       7.466  18.373 135.639  1.00 96.99           O  
ANISOU  443  OE1 GLU A  55    10320  15239  11294   -475   1379   1137       O  
ATOM    444  OE2 GLU A  55       7.373  20.216 134.455  1.00 85.86           O1-
ANISOU  444  OE2 GLU A  55     8934  13798   9892   -238   1372    987       O1-
ATOM    445  N   GLU A  56       6.855  13.435 132.420  1.00 68.16           N  
ANISOU  445  N   GLU A  56     6179  11470   8248  -1129    844   1370       N  
ATOM    446  CA  GLU A  56       7.046  12.010 132.642  1.00 77.26           C  
ANISOU  446  CA  GLU A  56     7303  12585   9467  -1323    773   1456       C  
ATOM    447  C   GLU A  56       7.870  11.411 131.513  1.00 71.35           C  
ANISOU  447  C   GLU A  56     6609  11694   8806  -1405    565   1401       C  
ATOM    448  O   GLU A  56       8.716  10.541 131.739  1.00 60.41           O  
ANISOU  448  O   GLU A  56     5328  10213   7413  -1532    483   1418       O  
ATOM    449  CB  GLU A  56       5.695  11.290 132.756  1.00 95.81           C  
ANISOU  449  CB  GLU A  56     9402  15065  11936  -1402    830   1577       C  
ATOM    450  CG  GLU A  56       5.800   9.831 133.204  1.00102.03           C  
ANISOU  450  CG  GLU A  56    10157  15823  12787  -1602    791   1684       C  
ATOM    451  CD  GLU A  56       4.486   9.069 133.080  1.00110.29           C  
ANISOU  451  CD  GLU A  56    10937  16976  13994  -1691    819   1796       C  
ATOM    452  OE1 GLU A  56       3.505   9.645 132.544  1.00110.54           O  
ANISOU  452  OE1 GLU A  56    10802  17103  14094  -1599    850   1781       O  
ATOM    453  OE2 GLU A  56       4.444   7.893 133.518  1.00103.09           O1-
ANISOU  453  OE2 GLU A  56     9979  16048  13141  -1853    809   1897       O1-
ATOM    454  N   ALA A  57       7.617  11.886 130.296  1.00 81.63           N  
ANISOU  454  N   ALA A  57     7845  12986  10185  -1322    480   1334       N  
ATOM    455  CA  ALA A  57       8.292  11.380 129.100  1.00 66.93           C  
ANISOU  455  CA  ALA A  57     6022  10999   8408  -1374    283   1281       C  
ATOM    456  C   ALA A  57       9.750  11.828 128.991  1.00 76.84           C  
ANISOU  456  C   ALA A  57     7520  12106   9570  -1335    225   1186       C  
ATOM    457  O   ALA A  57      10.607  11.043 128.587  1.00 82.39           O  
ANISOU  457  O   ALA A  57     8304  12693  10307  -1438     85   1174       O  
ATOM    458  CB  ALA A  57       7.519  11.777 127.840  1.00 62.89           C  
ANISOU  458  CB  ALA A  57     5366  10529   8001  -1278    217   1240       C  
ATOM    459  N   ILE A  58      10.038  13.081 129.341  1.00 73.18           N  
ANISOU  459  N   ILE A  58     7167  11641   8996  -1187    328   1117       N  
ATOM    460  CA  ILE A  58      11.406  13.582 129.203  1.00 82.46           C  
ANISOU  460  CA  ILE A  58     8561  12670  10101  -1143    276   1022       C  
ATOM    461  C   ILE A  58      12.353  12.996 130.247  1.00 86.87           C  
ANISOU  461  C   ILE A  58     9269  13160  10578  -1252    279   1038       C  
ATOM    462  O   ILE A  58      13.542  12.808 129.981  1.00 88.58           O  
ANISOU  462  O   ILE A  58     9636  13238  10783  -1290    177    982       O  
ATOM    463  CB  ILE A  58      11.490  15.126 129.203  1.00 79.04           C  
ANISOU  463  CB  ILE A  58     8206  12237   9588   -950    376    935       C  
ATOM    464  CG1 ILE A  58      11.244  15.708 130.591  1.00 76.07           C  
ANISOU  464  CG1 ILE A  58     7871  11943   9089   -895    546    951       C  
ATOM    465  CG2 ILE A  58      10.511  15.704 128.216  1.00 86.53           C  
ANISOU  465  CG2 ILE A  58     9009  13260  10607   -834    379    921       C  
ATOM    466  CD1 ILE A  58      11.174  17.234 130.588  1.00 64.83           C  
ANISOU  466  CD1 ILE A  58     6506  10531   7596   -700    646    868       C  
ATOM    467  N   PHE A  59      11.829  12.695 131.427  1.00 78.75           N  
ANISOU  467  N   PHE A  59     8200  12229   9494  -1296    397   1117       N  
ATOM    468  CA  PHE A  59      12.656  12.101 132.466  1.00 77.22           C  
ANISOU  468  CA  PHE A  59     8146  11979   9214  -1390    404   1138       C  
ATOM    469  C   PHE A  59      12.624  10.580 132.395  1.00 83.03           C  
ANISOU  469  C   PHE A  59     8817  12699  10033  -1579    307   1228       C  
ATOM    470  O   PHE A  59      13.244   9.890 133.207  1.00 80.34           O  
ANISOU  470  O   PHE A  59     8579  12314   9632  -1675    302   1260       O  
ATOM    471  CB  PHE A  59      12.236  12.613 133.838  1.00 63.60           C  
ANISOU  471  CB  PHE A  59     6445  10357   7364  -1321    585   1171       C  
ATOM    472  CG  PHE A  59      12.477  14.075 134.023  1.00 66.43           C  
ANISOU  472  CG  PHE A  59     6903  10707   7629  -1140    667   1070       C  
ATOM    473  CD1 PHE A  59      13.761  14.559 134.197  1.00 84.23           C  
ANISOU  473  CD1 PHE A  59     9363  12829   9812  -1101    622    967       C  
ATOM    474  CD2 PHE A  59      11.433  14.970 134.001  1.00 68.87           C  
ANISOU  474  CD2 PHE A  59     7100  11137   7931  -1009    785   1075       C  
ATOM    475  CE1 PHE A  59      13.989  15.911 134.359  1.00 84.22           C  
ANISOU  475  CE1 PHE A  59     9451  12810   9738   -937    693    871       C  
ATOM    476  CE2 PHE A  59      11.654  16.324 134.161  1.00 65.94           C  
ANISOU  476  CE2 PHE A  59     6825  10753   7477   -841    857    981       C  
ATOM    477  CZ  PHE A  59      12.928  16.793 134.343  1.00 71.23           C  
ANISOU  477  CZ  PHE A  59     7697  11285   8082   -806    812    880       C  
ATOM    478  N   SER A  60      11.921  10.067 131.392  1.00 82.40           N  
ANISOU  478  N   SER A  60     8570  12647  10092  -1628    222   1263       N  
ATOM    479  CA  SER A  60      11.761   8.629 131.216  1.00 74.84           C  
ANISOU  479  CA  SER A  60     7525  11674   9235  -1805    122   1349       C  
ATOM    480  C   SER A  60      13.066   7.898 130.934  1.00 68.42           C  
ANISOU  480  C   SER A  60     6871  10708   8418  -1905    -33   1311       C  
ATOM    481  O   SER A  60      13.148   6.690 131.138  1.00 72.99           O  
ANISOU  481  O   SER A  60     7427  11262   9042  -2058    -97   1383       O  
ATOM    482  CB  SER A  60      10.767   8.341 130.083  1.00 81.51           C  
ANISOU  482  CB  SER A  60     8160  12572  10238  -1815     44   1372       C  
ATOM    483  OG  SER A  60      11.306   7.421 129.137  1.00 76.66           O  
ANISOU  483  OG  SER A  60     7557  11851   9719  -1918   -149   1357       O  
ATOM    484  N   LYS A  61      14.082   8.614 130.457  1.00 65.37           N  
ANISOU  484  N   LYS A  61     6638  10215   7983  -1820    -92   1200       N  
ATOM    485  CA  LYS A  61      15.295   7.954 129.956  1.00 64.76           C  
ANISOU  485  CA  LYS A  61     6693   9990   7921  -1904   -254   1158       C  
ATOM    486  C   LYS A  61      16.154   7.356 131.071  1.00 66.40           C  
ANISOU  486  C   LYS A  61     7052  10144   8035  -1999   -242   1178       C  
ATOM    487  O   LYS A  61      16.858   6.373 130.855  1.00 72.86           O  
ANISOU  487  O   LYS A  61     7930  10871   8881  -2119   -371   1188       O  
ATOM    488  CB  LYS A  61      16.126   8.898 129.082  1.00 67.31           C  
ANISOU  488  CB  LYS A  61     7131  10212   8233  -1782   -313   1040       C  
ATOM    489  CG  LYS A  61      16.524  10.182 129.789  1.00 69.64           C  
ANISOU  489  CG  LYS A  61     7547  10502   8411  -1647   -184    968       C  
ATOM    490  CD  LYS A  61      17.709  10.864 129.124  1.00 61.04           C  
ANISOU  490  CD  LYS A  61     6612   9271   7311  -1570   -255    857       C  
ATOM    491  CE  LYS A  61      18.075  12.136 129.880  1.00 68.45           C  
ANISOU  491  CE  LYS A  61     7664  10198   8145  -1439   -129    783       C  
ATOM    492  NZ  LYS A  61      19.145  12.921 129.204  1.00 63.43           N1+
ANISOU  492  NZ  LYS A  61     7160   9423   7516  -1354   -181    677       N1+
ATOM    493  N   TYR A  62      16.088   7.940 132.263  1.00 64.28           N  
ANISOU  493  N   TYR A  62     6844   9931   7648  -1938    -91   1182       N  
ATOM    494  CA  TYR A  62      16.820   7.403 133.412  1.00 74.39           C  
ANISOU  494  CA  TYR A  62     8267  11174   8825  -2011    -69   1201       C  
ATOM    495  C   TYR A  62      16.323   6.006 133.836  1.00 85.75           C  
ANISOU  495  C   TYR A  62     9618  12655  10309  -2174    -80   1330       C  
ATOM    496  O   TYR A  62      15.507   5.875 134.753  1.00 71.54           O  
ANISOU  496  O   TYR A  62     7744  10965   8472  -2181     58   1420       O  
ATOM    497  CB  TYR A  62      16.773   8.392 134.584  1.00 65.68           C  
ANISOU  497  CB  TYR A  62     7244  10129   7582  -1888     97   1174       C  
ATOM    498  CG  TYR A  62      17.436   9.714 134.259  1.00 74.96           C  
ANISOU  498  CG  TYR A  62     8530  11237   8714  -1738    100   1041       C  
ATOM    499  CD1 TYR A  62      18.766   9.763 133.867  1.00 75.79           C  
ANISOU  499  CD1 TYR A  62     8792  11191   8814  -1748    -20    946       C  
ATOM    500  CD2 TYR A  62      16.736  10.908 134.337  1.00 72.53           C  
ANISOU  500  CD2 TYR A  62     8167  11013   8377  -1588    224   1013       C  
ATOM    501  CE1 TYR A  62      19.379  10.958 133.564  1.00 69.73           C  
ANISOU  501  CE1 TYR A  62     8118  10352   8023  -1618    -13    829       C  
ATOM    502  CE2 TYR A  62      17.343  12.111 134.041  1.00 66.56           C  
ANISOU  502  CE2 TYR A  62     7512  10187   7590  -1454    228    895       C  
ATOM    503  CZ  TYR A  62      18.665  12.130 133.653  1.00 73.41           C  
ANISOU  503  CZ  TYR A  62     8530  10898   8463  -1472    111    804       C  
ATOM    504  OH  TYR A  62      19.282  13.323 133.347  1.00 76.08           O  
ANISOU  504  OH  TYR A  62     8964  11156   8787  -1343    120    690       O  
ATOM    505  N   VAL A  63      16.844   4.974 133.171  1.00 90.20           N  
ANISOU  505  N   VAL A  63    10194  13127  10951  -2301   -243   1340       N  
ATOM    506  CA  VAL A  63      16.341   3.598 133.297  1.00 89.31           C  
ANISOU  506  CA  VAL A  63     9979  13038  10917  -2464   -283   1458       C  
ATOM    507  C   VAL A  63      16.897   2.764 134.455  1.00 90.02           C  
ANISOU  507  C   VAL A  63    10190  13098  10915  -2562   -256   1515       C  
ATOM    508  O   VAL A  63      16.705   1.552 134.479  1.00 92.08           O  
ANISOU  508  O   VAL A  63    10395  13347  11244  -2707   -313   1604       O  
ATOM    509  CB  VAL A  63      16.581   2.777 131.992  1.00 79.54           C  
ANISOU  509  CB  VAL A  63     8691  11714   9817  -2557   -484   1446       C  
ATOM    510  CG1 VAL A  63      15.607   3.193 130.901  1.00 63.15           C  
ANISOU  510  CG1 VAL A  63     6431   9699   7863  -2495   -507   1437       C  
ATOM    511  CG2 VAL A  63      18.050   2.879 131.515  1.00 61.41           C  
ANISOU  511  CG2 VAL A  63     6589   9270   7474  -2543   -619   1337       C  
ATOM    512  N   GLY A  64      17.583   3.395 135.404  1.00 95.24           N  
ANISOU  512  N   GLY A  64    11019  13743  11424  -2480   -174   1461       N  
ATOM    513  CA  GLY A  64      18.184   2.666 136.511  1.00 89.41           C  
ANISOU  513  CA  GLY A  64    10416  12973  10581  -2552   -153   1502       C  
ATOM    514  C   GLY A  64      19.620   2.222 136.258  1.00 92.12           C  
ANISOU  514  C   GLY A  64    10939  13166  10895  -2607   -315   1421       C  
ATOM    515  O   GLY A  64      20.144   2.375 135.156  1.00 96.49           O  
ANISOU  515  O   GLY A  64    11504  13636  11520  -2602   -449   1342       O  
ATOM    516  N   ASN A  65      20.262   1.670 137.285  1.00 83.04           N  
ANISOU  516  N   ASN A  65     9933  11983   9635  -2651   -299   1440       N  
ATOM    517  CA  ASN A  65      21.650   1.228 137.179  1.00 68.30           C  
ANISOU  517  CA  ASN A  65     8243   9977   7728  -2701   -446   1362       C  
ATOM    518  C   ASN A  65      21.823  -0.280 137.348  1.00 82.13           C  
ANISOU  518  C   ASN A  65    10010  11689   9507  -2868   -528   1454       C  
ATOM    519  O   ASN A  65      21.555  -0.841 138.409  1.00 81.69           O  
ANISOU  519  O   ASN A  65     9979  11680   9378  -2908   -435   1544       O  
ATOM    520  CB  ASN A  65      22.523   1.961 138.195  1.00 68.65           C  
ANISOU  520  CB  ASN A  65     8481   9991   7611  -2593   -387   1270       C  
ATOM    521  CG  ASN A  65      22.741   3.405 137.830  1.00 97.40           C  
ANISOU  521  CG  ASN A  65    12147  13621  11242  -2440   -360   1147       C  
ATOM    522  ND2 ASN A  65      22.561   4.304 138.801  1.00 99.16           N  
ANISOU  522  ND2 ASN A  65    12421  13905  11349  -2313   -219   1118       N  
ATOM    523  OD1 ASN A  65      23.058   3.718 136.678  1.00108.07           O  
ANISOU  523  OD1 ASN A  65    13470  14905  12687  -2430   -462   1081       O  
ATOM    524  N   LYS A  66      22.297  -0.929 136.297  1.00 82.02           N  
ANISOU  524  N   LYS A  66    11627   9786   9751  -1432   -502    503       N  
ATOM    525  CA  LYS A  66      22.487  -2.368 136.327  1.00 88.97           C  
ANISOU  525  CA  LYS A  66    12642  10561  10602  -1489   -521    543       C  
ATOM    526  C   LYS A  66      23.754  -2.768 137.085  1.00 77.43           C  
ANISOU  526  C   LYS A  66    11289   9005   9126  -1429   -570    598       C  
ATOM    527  O   LYS A  66      23.783  -3.812 137.737  1.00 72.93           O  
ANISOU  527  O   LYS A  66    10845   8364   8503  -1492   -577    641       O  
ATOM    528  CB  LYS A  66      22.507  -2.938 134.901  1.00 96.69           C  
ANISOU  528  CB  LYS A  66    13623  11490  11625  -1469   -539    523       C  
ATOM    529  CG  LYS A  66      22.459  -4.461 134.842  1.00100.92           C  
ANISOU  529  CG  LYS A  66    14296  11920  12128  -1545   -550    554       C  
ATOM    530  CD  LYS A  66      21.266  -4.956 134.043  1.00 93.69           C  
ANISOU  530  CD  LYS A  66    13352  11038  11208  -1646   -517    514       C  
ATOM    531  CE  LYS A  66      21.022  -6.438 134.294  1.00 86.71           C  
ANISOU  531  CE  LYS A  66    12615  10056  10276  -1755   -514    545       C  
ATOM    532  NZ  LYS A  66      19.875  -6.973 133.501  1.00 86.14           N1+
ANISOU  532  NZ  LYS A  66    12516  10015  10200  -1864   -484    501       N1+
ATOM    533  N   ILE A  67      24.802  -1.951 137.000  1.00 53.72           N  
ANISOU  533  N   ILE A  67     8241   6002   6168  -1309   -604    596       N  
ATOM    534  CA  ILE A  67      26.056  -2.308 137.646  1.00 55.36           C  
ANISOU  534  CA  ILE A  67     8539   6129   6367  -1242   -658    642       C  
ATOM    535  C   ILE A  67      26.769  -1.148 138.326  1.00 72.36           C  
ANISOU  535  C   ILE A  67    10629   8332   8532  -1165   -673    636       C  
ATOM    536  O   ILE A  67      26.447   0.015 138.100  1.00 80.81           O  
ANISOU  536  O   ILE A  67    11584   9489   9632  -1144   -644    595       O  
ATOM    537  CB  ILE A  67      27.015  -3.001 136.678  1.00 58.81           C  
ANISOU  537  CB  ILE A  67     9026   6467   6853  -1161   -705    653       C  
ATOM    538  CG1 ILE A  67      27.255  -2.127 135.452  1.00 52.38           C  
ANISOU  538  CG1 ILE A  67     8094   5692   6115  -1080   -701    607       C  
ATOM    539  CG2 ILE A  67      26.467  -4.363 136.273  1.00 71.85           C  
ANISOU  539  CG2 ILE A  67    10781   8043   8477  -1242   -699    669       C  
ATOM    540  CD1 ILE A  67      28.104  -2.798 134.380  1.00 50.73           C  
ANISOU  540  CD1 ILE A  67     7927   5394   5955  -1005   -738    610       C  
ATOM    541  N   THR A  68      27.748  -1.491 139.160  1.00 78.45           N  
ANISOU  541  N   THR A  68    11482   9047   9278  -1123   -721    677       N  
ATOM    542  CA  THR A  68      28.469  -0.528 139.988  1.00 71.92           C  
ANISOU  542  CA  THR A  68    10614   8263   8451  -1062   -742    674       C  
ATOM    543  C   THR A  68      29.911  -0.992 140.171  1.00 63.27           C  
ANISOU  543  C   THR A  68     9584   7086   7369   -966   -815    706       C  
ATOM    544  O   THR A  68      30.766  -0.233 140.612  1.00 75.98           O  
ANISOU  544  O   THR A  68    11150   8722   8996   -896   -846    698       O  
ATOM    545  CB  THR A  68      27.833  -0.407 141.393  1.00 74.01           C  
ANISOU  545  CB  THR A  68    10914   8575   8631  -1144   -716    690       C  
ATOM    546  CG2 THR A  68      26.402   0.111 141.307  1.00 65.22           C  
ANISOU  546  CG2 THR A  68     9724   7555   7503  -1235   -641    653       C  
ATOM    547  OG1 THR A  68      27.829  -1.694 142.029  1.00 79.80           O  
ANISOU  547  OG1 THR A  68    11794   9230   9297  -1198   -736    745       O  
ATOM    548  N   GLU A  69      30.180  -2.244 139.827  1.00 58.20           N  
ANISOU  548  N   GLU A  69     9046   6347   6720   -963   -845    740       N  
ATOM    549  CA  GLU A  69      31.503  -2.818 140.028  1.00 75.72           C  
ANISOU  549  CA  GLU A  69    11337   8487   8947   -869   -917    772       C  
ATOM    550  C   GLU A  69      32.164  -3.072 138.696  1.00 69.94           C  
ANISOU  550  C   GLU A  69    10577   7704   8293   -787   -937    753       C  
ATOM    551  O   GLU A  69      31.507  -3.350 137.707  1.00 68.59           O  
ANISOU  551  O   GLU A  69    10392   7523   8145   -824   -902    734       O  
ATOM    552  CB  GLU A  69      31.400  -4.150 140.771  1.00104.43           C  
ANISOU  552  CB  GLU A  69    15138  12036  12506   -917   -942    831       C  
ATOM    553  CG  GLU A  69      30.594  -4.093 142.048  1.00124.90           C  
ANISOU  553  CG  GLU A  69    17779  14669  15009  -1017   -912    854       C  
ATOM    554  CD  GLU A  69      31.453  -3.811 143.259  1.00130.72           C  
ANISOU  554  CD  GLU A  69    18550  15415  15704   -961   -965    880       C  
ATOM    555  OE1 GLU A  69      32.590  -4.341 143.308  1.00129.93           O  
ANISOU  555  OE1 GLU A  69    18510  15245  15614   -866  -1037    906       O  
ATOM    556  OE2 GLU A  69      30.987  -3.059 144.153  1.00134.22           O1-
ANISOU  556  OE2 GLU A  69    18957  15937  16102  -1011   -937    871       O1-
ATOM    557  N   VAL A  70      33.479  -3.021 138.680  1.00 57.84           N  
ANISOU  557  N   VAL A  70     9038   6142   6797   -677   -994    756       N  
ATOM    558  CA  VAL A  70      34.201  -3.211 137.448  1.00 57.83           C  
ANISOU  558  CA  VAL A  70     9004   6099   6869   -593  -1009    735       C  
ATOM    559  C   VAL A  70      34.708  -4.649 137.375  1.00 66.98           C  
ANISOU  559  C   VAL A  70    10298   7141   8009   -558  -1057    775       C  
ATOM    560  O   VAL A  70      35.762  -4.970 137.923  1.00 73.26           O  
ANISOU  560  O   VAL A  70    11138   7899   8799   -476  -1119    798       O  
ATOM    561  CB  VAL A  70      35.352  -2.192 137.367  1.00 50.60           C  
ANISOU  561  CB  VAL A  70     7982   5230   6014   -491  -1035    704       C  
ATOM    562  CG1 VAL A  70      36.118  -2.315 136.047  1.00 46.94           C  
ANISOU  562  CG1 VAL A  70     7475   4730   5628   -405  -1042    678       C  
ATOM    563  CG2 VAL A  70      34.793  -0.785 137.576  1.00 43.02           C  
ANISOU  563  CG2 VAL A  70     6909   4375   5063   -532   -987    669       C  
ATOM    564  N   ASP A  71      33.950  -5.522 136.716  1.00 60.72           N  
ANISOU  564  N   ASP A  71     9573   6292   7204   -619  -1030    781       N  
ATOM    565  CA  ASP A  71      34.384  -6.906 136.563  1.00 52.24           C  
ANISOU  565  CA  ASP A  71     8637   5098   6114   -587  -1070    816       C  
ATOM    566  C   ASP A  71      35.653  -6.996 135.736  1.00 59.07           C  
ANISOU  566  C   ASP A  71     9470   5925   7050   -452  -1111    797       C  
ATOM    567  O   ASP A  71      36.135  -5.991 135.214  1.00 64.83           O  
ANISOU  567  O   ASP A  71    10069   6723   7842   -395  -1101    756       O  
ATOM    568  CB  ASP A  71      33.298  -7.795 135.959  1.00 72.78           C  
ANISOU  568  CB  ASP A  71    11316   7646   8691   -687  -1029    819       C  
ATOM    569  CG  ASP A  71      32.944  -7.409 134.543  1.00 80.54           C  
ANISOU  569  CG  ASP A  71    12204   8661   9738   -687   -989    767       C  
ATOM    570  OD1 ASP A  71      33.798  -7.548 133.617  1.00 64.28           O  
ANISOU  570  OD1 ASP A  71    10124   6563   7736   -589  -1011    748       O  
ATOM    571  OD2 ASP A  71      31.786  -6.981 134.368  1.00 89.26           O1-
ANISOU  571  OD2 ASP A  71    13253   9831  10829   -786   -934    745       O1-
ATOM    572  N   GLU A  72      36.176  -8.210 135.610  1.00 49.91           N  
ANISOU  572  N   GLU A  72     8432   4655   5879   -402  -1153    825       N  
ATOM    573  CA  GLU A  72      37.515  -8.408 135.076  1.00 59.30           C  
ANISOU  573  CA  GLU A  72     9603   5805   7125   -261  -1202    812       C  
ATOM    574  C   GLU A  72      37.631  -8.276 133.557  1.00 63.61           C  
ANISOU  574  C   GLU A  72    10076   6350   7744   -225  -1169    764       C  
ATOM    575  O   GLU A  72      38.735  -8.140 133.031  1.00 58.74           O  
ANISOU  575  O   GLU A  72     9404   5729   7184   -111  -1195    740       O  
ATOM    576  CB  GLU A  72      38.097  -9.739 135.563  1.00 75.39           C  
ANISOU  576  CB  GLU A  72    11801   7723   9121   -205  -1264    860       C  
ATOM    577  CG  GLU A  72      38.496  -9.735 137.047  1.00109.89           C  
ANISOU  577  CG  GLU A  72    16224  12099  13429   -186  -1319    905       C  
ATOM    578  CD  GLU A  72      39.255 -10.998 137.477  1.00134.95           C  
ANISOU  578  CD  GLU A  72    19553  15154  16566   -100  -1392    951       C  
ATOM    579  OE1 GLU A  72      39.685 -11.793 136.602  1.00134.03           O  
ANISOU  579  OE1 GLU A  72    19486  14954  16484    -33  -1405    943       O  
ATOM    580  OE2 GLU A  72      39.422 -11.192 138.705  1.00143.59           O1-
ANISOU  580  OE2 GLU A  72    20726  16239  17593    -96  -1437    997       O1-
ATOM    581  N   TYR A  73      36.506  -8.319 132.848  1.00 61.21           N  
ANISOU  581  N   TYR A  73     9769   6053   7435   -321  -1112    747       N  
ATOM    582  CA  TYR A  73      36.540  -8.031 131.415  1.00 68.53           C  
ANISOU  582  CA  TYR A  73    10619   6995   8425   -292  -1077    698       C  
ATOM    583  C   TYR A  73      36.675  -6.516 131.252  1.00 57.79           C  
ANISOU  583  C   TYR A  73     9096   5752   7109   -274  -1048    662       C  
ATOM    584  O   TYR A  73      37.542  -6.037 130.525  1.00 54.40           O  
ANISOU  584  O   TYR A  73     8587   5342   6742   -186  -1049    630       O  
ATOM    585  CB  TYR A  73      35.294  -8.556 130.686  1.00 75.45           C  
ANISOU  585  CB  TYR A  73    11543   7847   9280   -397  -1032    687       C  
ATOM    586  CG  TYR A  73      35.098 -10.058 130.756  1.00 80.29           C  
ANISOU  586  CG  TYR A  73    12323   8335   9848   -427  -1053    719       C  
ATOM    587  CD1 TYR A  73      34.064 -10.611 131.510  1.00 90.62           C  
ANISOU  587  CD1 TYR A  73    13726   9620  11087   -551  -1038    751       C  
ATOM    588  CD2 TYR A  73      35.941 -10.921 130.068  1.00 78.33           C  
ANISOU  588  CD2 TYR A  73    12143   7991   9626   -333  -1083    715       C  
ATOM    589  CE1 TYR A  73      33.876 -11.981 131.578  1.00 88.76           C  
ANISOU  589  CE1 TYR A  73    13654   9261  10808   -586  -1053    781       C  
ATOM    590  CE2 TYR A  73      35.761 -12.295 130.127  1.00 83.03           C  
ANISOU  590  CE2 TYR A  73    12904   8463  10181   -359  -1101    743       C  
ATOM    591  CZ  TYR A  73      34.728 -12.821 130.887  1.00 87.60           C  
ANISOU  591  CZ  TYR A  73    13581   9014  10690   -488  -1086    778       C  
ATOM    592  OH  TYR A  73      34.546 -14.187 130.957  1.00 77.80           O  
ANISOU  592  OH  TYR A  73    12515   7641   9405   -521  -1101    807       O  
ATOM    593  N   MET A  74      35.829  -5.767 131.952  1.00 45.24           N  
ANISOU  593  N   MET A  74     7463   4238   5488   -360  -1021    665       N  
ATOM    594  CA  MET A  74      35.986  -4.324 131.993  1.00 55.54           C  
ANISOU  594  CA  MET A  74     8629   5645   6827   -342   -997    635       C  
ATOM    595  C   MET A  74      37.430  -3.985 132.352  1.00 57.79           C  
ANISOU  595  C   MET A  74     8873   5936   7150   -232  -1043    632       C  
ATOM    596  O   MET A  74      38.055  -3.163 131.689  1.00 49.18           O  
ANISOU  596  O   MET A  74     7679   4887   6119   -173  -1028    596       O  
ATOM    597  CB  MET A  74      35.009  -3.677 132.981  1.00 47.57           C  
ANISOU  597  CB  MET A  74     7597   4708   5769   -438   -972    644       C  
ATOM    598  CG  MET A  74      33.547  -3.836 132.608  1.00 45.79           C  
ANISOU  598  CG  MET A  74     7383   4502   5513   -550   -921    636       C  
ATOM    599  SD  MET A  74      32.385  -3.259 133.866  1.00 58.38           S  
ANISOU  599  SD  MET A  74     8962   6178   7042   -663   -889    648       S  
ATOM    600  CE  MET A  74      32.571  -1.480 133.766  1.00 33.94           C  
ANISOU  600  CE  MET A  74     5708   3193   3994   -621   -862    605       C  
ATOM    601  N   LYS A  75      37.966  -4.639 133.383  1.00 52.10           N  
ANISOU  601  N   LYS A  75     8234   5171   6392   -204  -1100    670       N  
ATOM    602  CA  LYS A  75      39.327  -4.360 133.841  1.00 47.52           C  
ANISOU  602  CA  LYS A  75     7611   4604   5841    -99  -1153    666       C  
ATOM    603  C   LYS A  75      40.325  -4.540 132.727  1.00 54.34           C  
ANISOU  603  C   LYS A  75     8434   5439   6775      3  -1160    635       C  
ATOM    604  O   LYS A  75      41.267  -3.751 132.593  1.00 42.12           O  
ANISOU  604  O   LYS A  75     6781   3942   5279     72  -1167    603       O  
ATOM    605  CB  LYS A  75      39.712  -5.260 135.012  1.00 61.78           C  
ANISOU  605  CB  LYS A  75     9534   6353   7588    -76  -1221    715       C  
ATOM    606  CG  LYS A  75      40.016  -4.524 136.309  1.00 70.32           C  
ANISOU  606  CG  LYS A  75    10579   7502   8639    -77  -1252    724       C  
ATOM    607  CD  LYS A  75      39.495  -5.326 137.487  1.00 83.07           C  
ANISOU  607  CD  LYS A  75    12332   9071  10161   -132  -1282    781       C  
ATOM    608  CE  LYS A  75      38.924  -4.424 138.575  1.00 93.75           C  
ANISOU  608  CE  LYS A  75    13649  10507  11466   -208  -1265    784       C  
ATOM    609  NZ  LYS A  75      38.101  -5.201 139.563  1.00 92.62           N1+
ANISOU  609  NZ  LYS A  75    13644  10321  11226   -292  -1269    838       N1+
ATOM    610  N   GLU A  76      40.121  -5.588 131.930  1.00 48.12           N  
ANISOU  610  N   GLU A  76     7731   4568   5986     10  -1155    641       N  
ATOM    611  CA  GLU A  76      41.016  -5.877 130.814  1.00 48.90           C  
ANISOU  611  CA  GLU A  76     7801   4632   6145    107  -1157    611       C  
ATOM    612  C   GLU A  76      40.758  -4.892 129.677  1.00 51.50           C  
ANISOU  612  C   GLU A  76     8018   5025   6526     90  -1091    564       C  
ATOM    613  O   GLU A  76      41.683  -4.463 128.985  1.00 50.31           O  
ANISOU  613  O   GLU A  76     7785   4896   6436    168  -1082    529       O  
ATOM    614  CB  GLU A  76      40.833  -7.313 130.318  1.00 48.86           C  
ANISOU  614  CB  GLU A  76     7932   4514   6118    118  -1171    630       C  
ATOM    615  CG  GLU A  76      41.825  -7.701 129.230  1.00 54.44           C  
ANISOU  615  CG  GLU A  76     8620   5181   6884    228  -1176    597       C  
ATOM    616  CD  GLU A  76      41.586  -9.092 128.687  1.00 91.07           C  
ANISOU  616  CD  GLU A  76    13398   9704  11502    235  -1186    610       C  
ATOM    617  OE1 GLU A  76      40.812  -9.858 129.312  1.00107.27           O  
ANISOU  617  OE1 GLU A  76    15572  11695  13489    163  -1200    651       O  
ATOM    618  OE2 GLU A  76      42.166  -9.416 127.629  1.00 97.67           O1-
ANISOU  618  OE2 GLU A  76    14224  10507  12381    310  -1175    578       O1-
ATOM    619  N   ALA A  77      39.485  -4.558 129.488  1.00 35.68           N  
ANISOU  619  N   ALA A  77     6012   3049   4495    -14  -1043    564       N  
ATOM    620  CA  ALA A  77      39.091  -3.496 128.583  1.00 50.19           C  
ANISOU  620  CA  ALA A  77     7747   4955   6369    -37   -983    526       C  
ATOM    621  C   ALA A  77      39.945  -2.266 128.914  1.00 46.04           C  
ANISOU  621  C   ALA A  77     7104   4503   5884     11   -982    504       C  
ATOM    622  O   ALA A  77      40.818  -1.869 128.135  1.00 46.53           O  
ANISOU  622  O   ALA A  77     7097   4578   6003     81   -967    472       O  
ATOM    623  CB  ALA A  77      37.592  -3.201 128.735  1.00 34.82           C  
ANISOU  623  CB  ALA A  77     5808   3046   4378   -153   -945    532       C  
ATOM    624  N   VAL A  78      39.699  -1.690 130.083  1.00 43.83           N  
ANISOU  624  N   VAL A  78     6806   4273   5575    -32   -994    519       N  
ATOM    625  CA  VAL A  78      40.535  -0.627 130.636  1.00 38.55           C  
ANISOU  625  CA  VAL A  78     6042   3669   4938      5  -1003    500       C  
ATOM    626  C   VAL A  78      42.022  -0.794 130.321  1.00 46.74           C  
ANISOU  626  C   VAL A  78     7040   4690   6029    114  -1035    480       C  
ATOM    627  O   VAL A  78      42.675   0.119 129.795  1.00 43.99           O  
ANISOU  627  O   VAL A  78     6590   4387   5736    148  -1006    442       O  
ATOM    628  CB  VAL A  78      40.342  -0.508 132.155  1.00 44.05           C  
ANISOU  628  CB  VAL A  78     6765   4391   5581    -34  -1040    528       C  
ATOM    629  CG1 VAL A  78      41.455   0.360 132.799  1.00 34.76           C  
ANISOU  629  CG1 VAL A  78     5502   3269   4436     19  -1068    506       C  
ATOM    630  CG2 VAL A  78      38.927   0.009 132.477  1.00 33.87           C  
ANISOU  630  CG2 VAL A  78     5478   3145   4248   -141   -996    535       C  
ATOM    631  N   ASP A  79      42.570  -1.960 130.618  1.00 30.82           N  
ANISOU  631  N   ASP A  79     5104   2608   3998    169  -1091    503       N  
ATOM    632  CA  ASP A  79      44.013  -2.105 130.489  1.00 45.22           C  
ANISOU  632  CA  ASP A  79     6882   4428   5871    279  -1129    481       C  
ATOM    633  C   ASP A  79      44.414  -1.960 129.041  1.00 46.59           C  
ANISOU  633  C   ASP A  79     7001   4597   6106    322  -1079    442       C  
ATOM    634  O   ASP A  79      45.459  -1.381 128.731  1.00 43.72           O  
ANISOU  634  O   ASP A  79     6540   4274   5798    383  -1073    405       O  
ATOM    635  CB  ASP A  79      44.489  -3.455 131.023  1.00 58.39           C  
ANISOU  635  CB  ASP A  79     8657   6018   7508    341  -1201    515       C  
ATOM    636  CG  ASP A  79      44.691  -3.456 132.524  1.00 83.68           C  
ANISOU  636  CG  ASP A  79    11889   9241  10665    340  -1265    545       C  
ATOM    637  OD1 ASP A  79      44.086  -2.605 133.218  1.00 69.80           O  
ANISOU  637  OD1 ASP A  79    10099   7543   8880    262  -1248    549       O  
ATOM    638  OD2 ASP A  79      45.453  -4.326 133.010  1.00102.10           O1-
ANISOU  638  OD2 ASP A  79    14281  11528  12985    420  -1335    564       O1-
ATOM    639  N   HIS A  80      43.578  -2.496 128.154  1.00 40.04           N  
ANISOU  639  N   HIS A  80     6234   3719   5261    287  -1044    448       N  
ATOM    640  CA  HIS A  80      43.874  -2.469 126.732  1.00 47.79           C  
ANISOU  640  CA  HIS A  80     7180   4689   6289    326   -997    412       C  
ATOM    641  C   HIS A  80      43.736  -1.063 126.133  1.00 49.42           C  
ANISOU  641  C   HIS A  80     7277   4971   6529    294   -930    379       C  
ATOM    642  O   HIS A  80      44.603  -0.597 125.390  1.00 54.65           O  
ANISOU  642  O   HIS A  80     7863   5656   7246    349   -901    343       O  
ATOM    643  CB  HIS A  80      43.011  -3.466 125.948  1.00 47.75           C  
ANISOU  643  CB  HIS A  80     7279   4611   6254    296   -981    424       C  
ATOM    644  CG  HIS A  80      43.342  -3.506 124.488  1.00 58.43           C  
ANISOU  644  CG  HIS A  80     8605   5950   7647    341   -936    387       C  
ATOM    645  CD2 HIS A  80      44.407  -4.023 123.830  1.00 49.88           C  
ANISOU  645  CD2 HIS A  80     7516   4833   6604    439   -942    363       C  
ATOM    646  ND1 HIS A  80      42.552  -2.909 123.528  1.00 48.45           N  
ANISOU  646  ND1 HIS A  80     7313   4712   6382    289   -875    369       N  
ATOM    647  CE1 HIS A  80      43.106  -3.079 122.340  1.00 47.11           C  
ANISOU  647  CE1 HIS A  80     7130   4524   6247    348   -845    338       C  
ATOM    648  NE2 HIS A  80      44.233  -3.748 122.496  1.00 62.15           N  
ANISOU  648  NE2 HIS A  80     9045   6393   8179    438   -881    332       N  
ATOM    649  N   TYR A  81      42.644  -0.396 126.461  1.00 34.44           N  
ANISOU  649  N   TYR A  81     5375   3111   4599    206   -905    391       N  
ATOM    650  CA  TYR A  81      42.425   0.957 125.966  1.00 53.68           C  
ANISOU  650  CA  TYR A  81     7721   5613   7062    176   -844    364       C  
ATOM    651  C   TYR A  81      43.521   1.914 126.471  1.00 47.58           C  
ANISOU  651  C   TYR A  81     6851   4895   6333    212   -848    340       C  
ATOM    652  O   TYR A  81      44.135   2.641 125.682  1.00 43.87           O  
ANISOU  652  O   TYR A  81     6307   4450   5911    241   -803    307       O  
ATOM    653  CB  TYR A  81      41.015   1.454 126.340  1.00 51.17           C  
ANISOU  653  CB  TYR A  81     7418   5326   6697     82   -823    381       C  
ATOM    654  CG  TYR A  81      40.623   2.724 125.639  1.00 47.79           C  
ANISOU  654  CG  TYR A  81     6918   4950   6289     58   -759    355       C  
ATOM    655  CD1 TYR A  81      40.965   2.932 124.300  1.00 51.54           C  
ANISOU  655  CD1 TYR A  81     7367   5417   6799     97   -715    329       C  
ATOM    656  CD2 TYR A  81      39.900   3.720 126.300  1.00 33.88           C  
ANISOU  656  CD2 TYR A  81     5122   3245   4507      0   -742    357       C  
ATOM    657  CE1 TYR A  81      40.615   4.101 123.643  1.00 36.36           C  
ANISOU  657  CE1 TYR A  81     5390   3536   4890     80   -658    310       C  
ATOM    658  CE2 TYR A  81      39.540   4.894 125.647  1.00 38.62           C  
ANISOU  658  CE2 TYR A  81     5665   3886   5123    -14   -685    335       C  
ATOM    659  CZ  TYR A  81      39.907   5.079 124.319  1.00 38.94           C  
ANISOU  659  CZ  TYR A  81     5686   3913   5197     27   -644    314       C  
ATOM    660  OH  TYR A  81      39.566   6.232 123.662  1.00 31.48           O  
ANISOU  660  OH  TYR A  81     4697   3001   4262     17   -589    296       O  
ATOM    661  N   ALA A  82      43.782   1.894 127.777  1.00 44.05           N  
ANISOU  661  N   ALA A  82     6406   4464   5866    208   -901    357       N  
ATOM    662  CA  ALA A  82      44.759   2.809 128.359  1.00 43.45           C  
ANISOU  662  CA  ALA A  82     6237   4447   5827    232   -910    330       C  
ATOM    663  C   ALA A  82      46.102   2.617 127.683  1.00 41.00           C  
ANISOU  663  C   ALA A  82     5871   4131   5577    318   -911    297       C  
ATOM    664  O   ALA A  82      46.879   3.559 127.504  1.00 51.37           O  
ANISOU  664  O   ALA A  82     7087   5494   6938    331   -882    260       O  
ATOM    665  CB  ALA A  82      44.877   2.591 129.855  1.00 39.56           C  
ANISOU  665  CB  ALA A  82     5770   3966   5295    224   -978    354       C  
ATOM    666  N   GLY A  83      46.363   1.380 127.289  1.00 48.20           N  
ANISOU  666  N   GLY A  83     6845   4982   6485    376   -940    308       N  
ATOM    667  CA  GLY A  83      47.631   1.040 126.682  1.00 35.70           C  
ANISOU  667  CA  GLY A  83     5215   3393   4956    468   -945    276       C  
ATOM    668  C   GLY A  83      47.756   1.700 125.340  1.00 40.62           C  
ANISOU  668  C   GLY A  83     5780   4032   5622    466   -862    241       C  
ATOM    669  O   GLY A  83      48.850   2.110 124.954  1.00 54.93           O  
ANISOU  669  O   GLY A  83     7504   5878   7489    514   -841    201       O  
ATOM    670  N   GLN A  84      46.631   1.799 124.631  1.00 45.98           N  
ANISOU  670  N   GLN A  84     6508   4689   6273    410   -815    254       N  
ATOM    671  CA  GLN A  84      46.601   2.442 123.318  1.00 57.62           C  
ANISOU  671  CA  GLN A  84     7944   6175   7776    405   -736    227       C  
ATOM    672  C   GLN A  84      46.848   3.940 123.462  1.00 45.58           C  
ANISOU  672  C   GLN A  84     6324   4716   6279    368   -691    203       C  
ATOM    673  O   GLN A  84      47.683   4.521 122.767  1.00 46.21           O  
ANISOU  673  O   GLN A  84     6332   4819   6406    394   -642    168       O  
ATOM    674  CB  GLN A  84      45.258   2.196 122.629  1.00 49.30           C  
ANISOU  674  CB  GLN A  84     6966   5087   6677    353   -707    247       C  
ATOM    675  CG  GLN A  84      45.300   1.233 121.448  1.00 43.08           C  
ANISOU  675  CG  GLN A  84     6235   4243   5889    397   -692    239       C  
ATOM    676  CD  GLN A  84      43.899   0.915 120.958  1.00 49.23           C  
ANISOU  676  CD  GLN A  84     7092   4994   6618    337   -679    259       C  
ATOM    677  NE2 GLN A  84      43.093   1.950 120.785  1.00 43.03           N  
ANISOU  677  NE2 GLN A  84     6278   4253   5819    278   -638    260       N  
ATOM    678  OE1 GLN A  84      43.541  -0.241 120.746  1.00 54.48           O  
ANISOU  678  OE1 GLN A  84     7843   5600   7256    344   -706    271       O  
ATOM    679  N   LEU A  85      46.115   4.553 124.379  1.00 41.89           N  
ANISOU  679  N   LEU A  85     5859   4275   5780    304   -704    222       N  
ATOM    680  CA  LEU A  85      46.229   5.981 124.593  1.00 40.44           C  
ANISOU  680  CA  LEU A  85     5601   4147   5618    264   -663    201       C  
ATOM    681  C   LEU A  85      47.679   6.341 124.955  1.00 39.66           C  
ANISOU  681  C   LEU A  85     5411   4086   5573    304   -674    165       C  
ATOM    682  O   LEU A  85      48.178   7.369 124.516  1.00 35.08           O  
ANISOU  682  O   LEU A  85     4760   3537   5032    291   -617    133       O  
ATOM    683  CB  LEU A  85      45.219   6.462 125.659  1.00 36.96           C  
ANISOU  683  CB  LEU A  85     5183   3728   5130    195   -683    226       C  
ATOM    684  CG  LEU A  85      43.733   6.249 125.324  1.00 38.88           C  
ANISOU  684  CG  LEU A  85     5499   3950   5322    147   -666    255       C  
ATOM    685  CD1 LEU A  85      42.837   6.884 126.338  1.00 21.07           C  
ANISOU  685  CD1 LEU A  85     3249   1728   3028     83   -675    269       C  
ATOM    686  CD2 LEU A  85      43.390   6.767 123.911  1.00 30.96           C  
ANISOU  686  CD2 LEU A  85     4490   2941   4333    147   -594    240       C  
ATOM    687  N   MET A  86      48.359   5.482 125.723  1.00 44.41           N  
ANISOU  687  N   MET A  86     6015   4683   6177    353   -748    169       N  
ATOM    688  CA  MET A  86      49.725   5.773 126.164  1.00 29.85           C  
ANISOU  688  CA  MET A  86     4076   2885   4381    394   -770    130       C  
ATOM    689  C   MET A  86      50.644   6.018 124.986  1.00 45.33           C  
ANISOU  689  C   MET A  86     5967   4855   6401    433   -708     87       C  
ATOM    690  O   MET A  86      51.640   6.734 125.115  1.00 50.08           O  
ANISOU  690  O   MET A  86     6469   5508   7049    436   -692     45       O  
ATOM    691  CB  MET A  86      50.306   4.651 127.022  1.00 36.09           C  
ANISOU  691  CB  MET A  86     4890   3662   5160    460   -864    143       C  
ATOM    692  CG  MET A  86      49.691   4.496 128.426  1.00 55.03           C  
ANISOU  692  CG  MET A  86     7344   6064   7501    425   -933    180       C  
ATOM    693  SD  MET A  86      50.060   5.846 129.595  1.00 94.56           S  
ANISOU  693  SD  MET A  86    12262  11152  12516    372   -945    152       S  
ATOM    694  CE  MET A  86      51.749   6.277 129.173  1.00 73.81           C  
ANISOU  694  CE  MET A  86     9496   8579   9971    429   -933     85       C  
ATOM    695  N   SER A  87      50.312   5.431 123.833  1.00 48.45           N  
ANISOU  695  N   SER A  87     6415   5203   6791    457   -670     95       N  
ATOM    696  CA  SER A  87      51.133   5.593 122.621  1.00 47.75           C  
ANISOU  696  CA  SER A  87     6270   5120   6751    494   -603     56       C  
ATOM    697  C   SER A  87      51.101   7.021 122.042  1.00 46.39           C  
ANISOU  697  C   SER A  87     6044   4981   6600    433   -513     33       C  
ATOM    698  O   SER A  87      52.006   7.435 121.323  1.00 54.69           O  
ANISOU  698  O   SER A  87     7025   6055   7698    449   -456     -7       O  
ATOM    699  CB  SER A  87      50.741   4.573 121.553  1.00 43.17           C  
ANISOU  699  CB  SER A  87     5771   4480   6152    535   -587     69       C  
ATOM    700  OG  SER A  87      49.350   4.610 121.276  1.00 53.06           O  
ANISOU  700  OG  SER A  87     7110   5699   7353    479   -571    106       O  
ATOM    701  N   LEU A  88      50.063   7.770 122.384  1.00 39.97           N  
ANISOU  701  N   LEU A  88     5267   4169   5752    362   -501     58       N  
ATOM    702  CA  LEU A  88      49.897   9.139 121.924  1.00 33.19           C  
ANISOU  702  CA  LEU A  88     4376   3330   4905    305   -421     43       C  
ATOM    703  C   LEU A  88      50.734  10.139 122.713  1.00 46.37           C  
ANISOU  703  C   LEU A  88     5952   5053   6612    273   -418      9       C  
ATOM    704  O   LEU A  88      50.908  11.269 122.276  1.00 55.70           O  
ANISOU  704  O   LEU A  88     7098   6249   7815    231   -346    -13       O  
ATOM    705  CB  LEU A  88      48.424   9.511 122.012  1.00 30.77           C  
ANISOU  705  CB  LEU A  88     4144   3004   4544    251   -414     81       C  
ATOM    706  CG  LEU A  88      47.576   8.620 121.101  1.00 39.26           C  
ANISOU  706  CG  LEU A  88     5304   4032   5582    273   -410    108       C  
ATOM    707  CD1 LEU A  88      46.119   8.844 121.338  1.00 51.49           C  
ANISOU  707  CD1 LEU A  88     6916   5572   7076    223   -418    142       C  
ATOM    708  CD2 LEU A  88      47.926   8.871 119.635  1.00 30.45           C  
ANISOU  708  CD2 LEU A  88     4182   2902   4485    294   -330     88       C  
ATOM    709  N   ASP A  89      51.253   9.728 123.870  1.00 46.55           N  
ANISOU  709  N   ASP A  89     5942   5104   6642    293   -497      3       N  
ATOM    710  CA  ASP A  89      52.099  10.598 124.692  1.00 45.43           C  
ANISOU  710  CA  ASP A  89     5708   5018   6534    264   -505    -36       C  
ATOM    711  C   ASP A  89      51.377  11.861 125.120  1.00 53.51           C  
ANISOU  711  C   ASP A  89     6742   6050   7538    182   -472    -32       C  
ATOM    712  O   ASP A  89      51.876  12.967 124.959  1.00 48.20           O  
ANISOU  712  O   ASP A  89     6011   5403   6899    139   -414    -67       O  
ATOM    713  CB  ASP A  89      53.401  10.949 123.974  1.00 45.64           C  
ANISOU  713  CB  ASP A  89     5637   5078   6627    282   -450    -91       C  
ATOM    714  CG  ASP A  89      54.471   9.868 124.161  1.00 93.35           C  
ANISOU  714  CG  ASP A  89    11627  11142  12700    367   -511   -113       C  
ATOM    715  OD1 ASP A  89      54.644   9.394 125.316  1.00 92.71           O  
ANISOU  715  OD1 ASP A  89    11540  11082  12605    391   -603   -107       O  
ATOM    716  OD2 ASP A  89      55.127   9.483 123.160  1.00102.98           O1-
ANISOU  716  OD2 ASP A  89    12816  12358  13953    413   -468   -137       O1-
ATOM    717  N   ILE A  90      50.196  11.678 125.687  1.00 53.80           N  
ANISOU  717  N   ILE A  90     6857   6066   7518    160   -507     11       N  
ATOM    718  CA  ILE A  90      49.374  12.796 126.085  1.00 45.96           C  
ANISOU  718  CA  ILE A  90     5884   5078   6500     92   -477     17       C  
ATOM    719  C   ILE A  90      49.983  13.585 127.236  1.00 42.22           C  
ANISOU  719  C   ILE A  90     5347   4653   6043     55   -504    -16       C  
ATOM    720  O   ILE A  90      50.232  13.036 128.297  1.00 47.62           O  
ANISOU  720  O   ILE A  90     6022   5360   6711     71   -584    -13       O  
ATOM    721  CB  ILE A  90      47.986  12.321 126.491  1.00 36.27           C  
ANISOU  721  CB  ILE A  90     4746   3827   5208     79   -512     66       C  
ATOM    722  CG1 ILE A  90      47.354  11.512 125.347  1.00 37.91           C  
ANISOU  722  CG1 ILE A  90     5017   3989   5397    111   -490     94       C  
ATOM    723  CG2 ILE A  90      47.167  13.504 126.901  1.00 33.18           C  
ANISOU  723  CG2 ILE A  90     4369   3446   4793     17   -480     67       C  
ATOM    724  CD1 ILE A  90      45.916  11.084 125.574  1.00 36.51           C  
ANISOU  724  CD1 ILE A  90     4923   3791   5158     89   -513    137       C  
ATOM    725  N   ASN A  91      50.228  14.871 127.007  1.00 43.61           N  
ANISOU  725  N   ASN A  91     5484   4840   6246      5   -437    -48       N  
ATOM    726  CA  ASN A  91      50.631  15.798 128.061  1.00 46.99           C  
ANISOU  726  CA  ASN A  91     5863   5308   6684    -46   -452    -82       C  
ATOM    727  C   ASN A  91      49.617  15.750 129.212  1.00 51.07           C  
ANISOU  727  C   ASN A  91     6437   5827   7139    -67   -508    -52       C  
ATOM    728  O   ASN A  91      48.427  15.997 129.024  1.00 43.90           O  
ANISOU  728  O   ASN A  91     5598   4890   6191    -87   -481    -21       O  
ATOM    729  CB  ASN A  91      50.744  17.215 127.471  1.00 29.41           C  
ANISOU  729  CB  ASN A  91     3618   3071   4485   -103   -357   -112       C  
ATOM    730  CG  ASN A  91      51.245  18.257 128.479  1.00 46.85           C  
ANISOU  730  CG  ASN A  91     5774   5317   6709   -163   -364   -156       C  
ATOM    731  ND2 ASN A  91      51.240  19.511 128.051  1.00 33.63           N  
ANISOU  731  ND2 ASN A  91     4100   3624   5053   -218   -281   -179       N  
ATOM    732  OD1 ASN A  91      51.637  17.947 129.607  1.00 36.68           O  
ANISOU  732  OD1 ASN A  91     4451   4071   5415   -160   -442   -171       O  
ATOM    733  N   THR A  92      50.086  15.426 130.407  1.00 47.83           N  
ANISOU  733  N   THR A  92     5998   5456   6720    -62   -588    -64       N  
ATOM    734  CA  THR A  92      49.182  15.188 131.531  1.00 49.75           C  
ANISOU  734  CA  THR A  92     6301   5704   6899    -77   -646    -33       C  
ATOM    735  C   THR A  92      49.109  16.366 132.502  1.00 47.98           C  
ANISOU  735  C   THR A  92     6058   5510   6663   -140   -642    -64       C  
ATOM    736  O   THR A  92      48.567  16.252 133.607  1.00 53.98           O  
ANISOU  736  O   THR A  92     6854   6286   7370   -155   -693    -48       O  
ATOM    737  CB  THR A  92      49.621  13.951 132.317  1.00 48.36           C  
ANISOU  737  CB  THR A  92     6128   5545   6702    -26   -744    -17       C  
ATOM    738  CG2 THR A  92      49.898  12.788 131.363  1.00 41.63           C  
ANISOU  738  CG2 THR A  92     5288   4660   5868     41   -749      4       C  
ATOM    739  OG1 THR A  92      50.827  14.266 133.015  1.00 50.47           O  
ANISOU  739  OG1 THR A  92     6311   5865   7001    -25   -785    -65       O  
ATOM    740  N   GLU A  93      49.646  17.505 132.105  1.00 51.73           N  
ANISOU  740  N   GLU A  93     6481   5990   7182   -178   -578   -108       N  
ATOM    741  CA  GLU A  93      49.628  18.650 132.997  1.00 43.44           C  
ANISOU  741  CA  GLU A  93     5418   4964   6125   -240   -572   -143       C  
ATOM    742  C   GLU A  93      48.323  19.418 132.966  1.00 36.23           C  
ANISOU  742  C   GLU A  93     4577   4017   5170   -275   -521   -122       C  
ATOM    743  O   GLU A  93      47.584  19.366 131.994  1.00 43.79           O  
ANISOU  743  O   GLU A  93     5581   4935   6123   -259   -470    -90       O  
ATOM    744  CB  GLU A  93      50.790  19.586 132.689  1.00 62.91           C  
ANISOU  744  CB  GLU A  93     7801   7447   8655   -276   -526   -205       C  
ATOM    745  CG  GLU A  93      52.079  19.184 133.390  1.00 74.72           C  
ANISOU  745  CG  GLU A  93     9208   9004  10180   -261   -598   -246       C  
ATOM    746  CD  GLU A  93      53.138  20.268 133.328  1.00 96.06           C  
ANISOU  746  CD  GLU A  93    11824  11734  12940   -319   -554   -317       C  
ATOM    747  OE1 GLU A  93      53.483  20.696 132.198  1.00 98.70           O  
ANISOU  747  OE1 GLU A  93    12136  12043  13321   -333   -470   -331       O  
ATOM    748  OE2 GLU A  93      53.615  20.692 134.410  1.00 99.16           O1-
ANISOU  748  OE2 GLU A  93    12175  12174  13328   -353   -603   -359       O1-
ATOM    749  N   GLN A  94      48.044  20.123 134.055  1.00 36.73           N  
ANISOU  749  N   GLN A  94     4650   4102   5204   -318   -539   -141       N  
ATOM    750  CA  GLN A  94      46.980  21.100 134.080  1.00 37.40           C  
ANISOU  750  CA  GLN A  94     4790   4161   5259   -352   -484   -137       C  
ATOM    751  C   GLN A  94      47.206  22.046 132.935  1.00 37.62           C  
ANISOU  751  C   GLN A  94     4810   4149   5334   -369   -392   -157       C  
ATOM    752  O   GLN A  94      48.350  22.316 132.568  1.00 38.36           O  
ANISOU  752  O   GLN A  94     4843   4251   5483   -383   -371   -194       O  
ATOM    753  CB  GLN A  94      47.035  21.912 135.365  1.00 44.91           C  
ANISOU  753  CB  GLN A  94     5734   5142   6186   -401   -507   -176       C  
ATOM    754  CG  GLN A  94      46.102  21.454 136.461  1.00 60.45           C  
ANISOU  754  CG  GLN A  94     7753   7133   8081   -399   -562   -148       C  
ATOM    755  CD  GLN A  94      45.484  22.635 137.198  1.00 67.58           C  
ANISOU  755  CD  GLN A  94     8687   8038   8954   -446   -533   -176       C  
ATOM    756  NE2 GLN A  94      45.555  23.819 136.587  1.00 62.55           N  
ANISOU  756  NE2 GLN A  94     8047   7366   8352   -472   -456   -206       N  
ATOM    757  OE1 GLN A  94      44.946  22.488 138.294  1.00 56.16           O  
ANISOU  757  OE1 GLN A  94     7270   6619   7450   -457   -575   -171       O  
ATOM    758  N   MET A  95      46.112  22.539 132.366  1.00 39.17           N  
ANISOU  758  N   MET A  95     5069   4307   5507   -367   -336   -132       N  
ATOM    759  CA  MET A  95      46.154  23.622 131.381  1.00 40.92           C  
ANISOU  759  CA  MET A  95     5306   4483   5759   -384   -245   -146       C  
ATOM    760  C   MET A  95      45.958  24.948 132.111  1.00 43.43           C  
ANISOU  760  C   MET A  95     5642   4793   6067   -435   -216   -183       C  
ATOM    761  O   MET A  95      45.129  25.031 133.031  1.00 48.56           O  
ANISOU  761  O   MET A  95     6324   5459   6668   -439   -248   -177       O  
ATOM    762  CB  MET A  95      45.063  23.428 130.323  1.00 27.51           C  
ANISOU  762  CB  MET A  95     3670   2746   4036   -344   -205    -99       C  
ATOM    763  CG  MET A  95      44.914  24.579 129.347  1.00 41.18           C  
ANISOU  763  CG  MET A  95     5438   4425   5784   -354   -113   -106       C  
ATOM    764  SD  MET A  95      44.080  24.079 127.828  1.00 52.63           S  
ANISOU  764  SD  MET A  95     6941   5839   7217   -296    -76    -55       S  
ATOM    765  CE  MET A  95      45.183  22.758 127.334  1.00 39.95           C  
ANISOU  765  CE  MET A  95     5277   4254   5649   -272   -109    -51       C  
ATOM    766  N   CYS A  96      46.722  25.974 131.727  1.00 36.96           N  
ANISOU  766  N   CYS A  96     4805   3947   5292   -477   -155   -224       N  
ATOM    767  CA  CYS A  96      46.607  27.277 132.405  1.00 36.26           C  
ANISOU  767  CA  CYS A  96     4740   3842   5196   -530   -125   -264       C  
ATOM    768  C   CYS A  96      45.223  27.843 132.243  1.00 43.57           C  
ANISOU  768  C   CYS A  96     5750   4728   6075   -507    -88   -237       C  
ATOM    769  O   CYS A  96      44.564  27.610 131.237  1.00 57.62           O  
ANISOU  769  O   CYS A  96     7569   6478   7845   -462    -56   -195       O  
ATOM    770  CB  CYS A  96      47.661  28.307 131.968  1.00 32.46           C  
ANISOU  770  CB  CYS A  96     4233   3331   4770   -588    -57   -314       C  
ATOM    771  SG  CYS A  96      47.785  28.734 130.214  1.00 53.21           S  
ANISOU  771  SG  CYS A  96     6897   5890   7432   -577     48   -292       S  
ATOM    772  N   LEU A  97      44.782  28.577 133.254  1.00 41.27           N  
ANISOU  772  N   LEU A  97     5485   4442   5755   -534    -96   -263       N  
ATOM    773  CA  LEU A  97      43.467  29.183 133.240  1.00 36.83           C  
ANISOU  773  CA  LEU A  97     4996   3850   5148   -509    -64   -245       C  
ATOM    774  C   LEU A  97      43.187  29.914 131.930  1.00 44.80           C  
ANISOU  774  C   LEU A  97     6060   4790   6174   -487     19   -229       C  
ATOM    775  O   LEU A  97      42.083  29.828 131.391  1.00 45.77           O  
ANISOU  775  O   LEU A  97     6230   4897   6263   -435     34   -191       O  
ATOM    776  CB  LEU A  97      43.341  30.134 134.416  1.00 32.88           C  
ANISOU  776  CB  LEU A  97     4514   3353   4626   -551    -67   -292       C  
ATOM    777  CG  LEU A  97      42.079  30.961 134.423  1.00 39.95           C  
ANISOU  777  CG  LEU A  97     5484   4213   5480   -523    -25   -285       C  
ATOM    778  CD1 LEU A  97      40.870  30.052 134.334  1.00 24.54           C  
ANISOU  778  CD1 LEU A  97     3546   2296   3482   -464    -57   -235       C  
ATOM    779  CD2 LEU A  97      42.075  31.816 135.682  1.00 38.72           C  
ANISOU  779  CD2 LEU A  97     5343   4066   5304   -567    -32   -338       C  
ATOM    780  N   GLU A  98      44.182  30.626 131.412  1.00 34.11           N  
ANISOU  780  N   GLU A  98     4698   3396   4867   -530     74   -258       N  
ATOM    781  CA  GLU A  98      43.996  31.397 130.180  1.00 30.68           C  
ANISOU  781  CA  GLU A  98     4326   2887   4443   -515    159   -242       C  
ATOM    782  C   GLU A  98      43.707  30.486 128.974  1.00 35.47           C  
ANISOU  782  C   GLU A  98     4937   3494   5048   -456    163   -189       C  
ATOM    783  O   GLU A  98      42.845  30.769 128.156  1.00 36.86           O  
ANISOU  783  O   GLU A  98     5178   3630   5198   -408    200   -155       O  
ATOM    784  CB  GLU A  98      45.240  32.256 129.903  1.00 38.20           C  
ANISOU  784  CB  GLU A  98     5265   3800   5448   -585    219   -287       C  
ATOM    785  CG  GLU A  98      45.129  33.213 128.693  1.00 70.89           C  
ANISOU  785  CG  GLU A  98     9487   7853   9596   -581    317   -273       C  
ATOM    786  CD  GLU A  98      46.480  33.817 128.263  1.00 70.86           C  
ANISOU  786  CD  GLU A  98     9459   7816   9648   -659    381   -312       C  
ATOM    787  OE1 GLU A  98      47.164  34.463 129.090  1.00 76.48           O  
ANISOU  787  OE1 GLU A  98    10144   8531  10383   -733    384   -369       O  
ATOM    788  OE2 GLU A  98      46.863  33.643 127.090  1.00 61.22           O1-
ANISOU  788  OE2 GLU A  98     8245   6569   8447   -650    432   -289       O1-
ATOM    789  N   ASP A  99      44.448  29.398 128.844  1.00 31.53           N  
ANISOU  789  N   ASP A  99     4370   3038   4574   -455    123   -183       N  
ATOM    790  CA  ASP A  99      44.255  28.536 127.691  1.00 36.25           C  
ANISOU  790  CA  ASP A  99     4972   3631   5170   -403    129   -138       C  
ATOM    791  C   ASP A  99      42.947  27.812 127.882  1.00 38.37           C  
ANISOU  791  C   ASP A  99     5267   3927   5386   -348     78    -98       C  
ATOM    792  O   ASP A  99      42.219  27.571 126.928  1.00 42.41           O  
ANISOU  792  O   ASP A  99     5820   4420   5875   -299     97    -61       O  
ATOM    793  CB  ASP A  99      45.399  27.535 127.536  1.00 31.96           C  
ANISOU  793  CB  ASP A  99     4350   3126   4668   -412     99   -146       C  
ATOM    794  CG  ASP A  99      46.631  28.155 126.912  1.00 38.84           C  
ANISOU  794  CG  ASP A  99     5194   3970   5593   -459    167   -180       C  
ATOM    795  OD1 ASP A  99      46.582  29.371 126.622  1.00 40.46           O  
ANISOU  795  OD1 ASP A  99     5452   4120   5801   -490    238   -194       O  
ATOM    796  OD2 ASP A  99      47.644  27.436 126.711  1.00 33.54           O1-
ANISOU  796  OD2 ASP A  99     4451   3331   4960   -465    151   -193       O1-
ATOM    797  N   ALA A 100      42.631  27.478 129.125  1.00 32.14           N  
ANISOU  797  N   ALA A 100     4455   3185   4573   -359     16   -108       N  
ATOM    798  CA  ALA A 100      41.404  26.738 129.367  1.00 45.60           C  
ANISOU  798  CA  ALA A 100     6179   4921   6227   -317    -30    -73       C  
ATOM    799  C   ALA A 100      40.247  27.632 128.968  1.00 31.90           C  
ANISOU  799  C   ALA A 100     4509   3152   4458   -286     16    -62       C  
ATOM    800  O   ALA A 100      39.325  27.175 128.328  1.00 36.27           O  
ANISOU  800  O   ALA A 100     5086   3710   4983   -239     12    -27       O  
ATOM    801  CB  ALA A 100      41.284  26.242 130.843  1.00 20.82           C  
ANISOU  801  CB  ALA A 100     3009   1839   3063   -341   -101    -85       C  
ATOM    802  N   MET A 101      40.327  28.917 129.313  1.00 35.39           N  
ANISOU  802  N   MET A 101     4981   3560   4905   -311     59    -94       N  
ATOM    803  CA  MET A 101      39.305  29.882 128.924  1.00 29.29           C  
ANISOU  803  CA  MET A 101     4278   2748   4103   -273    105    -87       C  
ATOM    804  C   MET A 101      39.317  30.217 127.437  1.00 27.05           C  
ANISOU  804  C   MET A 101     4042   2407   3829   -237    164    -62       C  
ATOM    805  O   MET A 101      38.279  30.198 126.787  1.00 32.72           O  
ANISOU  805  O   MET A 101     4799   3119   4512   -178    170    -32       O  
ATOM    806  CB  MET A 101      39.463  31.181 129.698  1.00 26.98           C  
ANISOU  806  CB  MET A 101     4014   2423   3813   -309    137   -132       C  
ATOM    807  CG  MET A 101      39.484  31.049 131.197  1.00 47.12           C  
ANISOU  807  CG  MET A 101     6529   5026   6349   -348     86   -164       C  
ATOM    808  SD  MET A 101      39.734  32.654 131.982  1.00 37.84           S  
ANISOU  808  SD  MET A 101     5397   3803   5178   -393    131   -222       S  
ATOM    809  CE  MET A 101      38.237  33.448 131.446  1.00 26.29           C  
ANISOU  809  CE  MET A 101     4016   2300   3671   -315    175   -202       C  
ATOM    810  N   TYR A 102      40.493  30.537 126.907  1.00 36.14           N  
ANISOU  810  N   TYR A 102     5570   3451   4712   -151    273    -49       N  
ATOM    811  CA  TYR A 102      40.573  31.166 125.592  1.00 36.21           C  
ANISOU  811  CA  TYR A 102     5695   3381   4682   -129    313    -38       C  
ATOM    812  C   TYR A 102      41.052  30.278 124.461  1.00 39.66           C  
ANISOU  812  C   TYR A 102     6187   3785   5096   -120    350    -17       C  
ATOM    813  O   TYR A 102      40.914  30.634 123.298  1.00 39.81           O  
ANISOU  813  O   TYR A 102     6309   3746   5070    -98    371     -6       O  
ATOM    814  CB  TYR A 102      41.398  32.454 125.660  1.00 27.78           C  
ANISOU  814  CB  TYR A 102     4650   2270   3636   -155    370    -42       C  
ATOM    815  CG  TYR A 102      40.732  33.498 126.520  1.00 33.53           C  
ANISOU  815  CG  TYR A 102     5357   3013   4371   -147    326    -67       C  
ATOM    816  CD1 TYR A 102      41.198  33.764 127.805  1.00 38.28           C  
ANISOU  816  CD1 TYR A 102     5867   3657   5021   -182    327    -86       C  
ATOM    817  CD2 TYR A 102      39.629  34.201 126.062  1.00 20.93           C  
ANISOU  817  CD2 TYR A 102     3831   1388   2732   -102    281    -75       C  
ATOM    818  CE1 TYR A 102      40.587  34.717 128.612  1.00 37.65           C  
ANISOU  818  CE1 TYR A 102     5770   3591   4944   -171    287   -114       C  
ATOM    819  CE2 TYR A 102      39.005  35.141 126.860  1.00 37.50           C  
ANISOU  819  CE2 TYR A 102     5908   3502   4838    -87    240   -104       C  
ATOM    820  CZ  TYR A 102      39.495  35.400 128.134  1.00 40.74           C  
ANISOU  820  CZ  TYR A 102     6230   3955   5294   -121    245   -125       C  
ATOM    821  OH  TYR A 102      38.894  36.338 128.934  1.00 43.27           O  
ANISOU  821  OH  TYR A 102     6533   4291   5619   -102    205   -159       O  
ATOM    822  N   GLY A 103      41.602  29.121 124.784  1.00 36.92           N  
ANISOU  822  N   GLY A 103     5777   3474   4778   -137    355    -14       N  
ATOM    823  CA  GLY A 103      42.006  28.219 123.733  1.00 31.52           C  
ANISOU  823  CA  GLY A 103     5145   2760   4071   -121    384      0       C  
ATOM    824  C   GLY A 103      43.504  28.127 123.578  1.00 38.70           C  
ANISOU  824  C   GLY A 103     6033   3654   5016   -150    472      2       C  
ATOM    825  O   GLY A 103      44.251  29.026 123.978  1.00 53.70           O  
ANISOU  825  O   GLY A 103     7907   5547   6949   -182    521      0       O  
ATOM    826  N   THR A 104      43.940  27.003 123.031  1.00 34.83           N  
ANISOU  826  N   THR A 104     5550   3160   4522   -136    489      6       N  
ATOM    827  CA  THR A 104      45.334  26.774 122.692  1.00 40.46           C  
ANISOU  827  CA  THR A 104     6249   3861   5264   -152    575      7       C  
ATOM    828  C   THR A 104      45.298  25.866 121.460  1.00 46.41           C  
ANISOU  828  C   THR A 104     7081   4584   5968   -111    588      9       C  
ATOM    829  O   THR A 104      44.215  25.585 120.933  1.00 35.32           O  
ANISOU  829  O   THR A 104     5744   3164   4511    -79    529     13       O  
ATOM    830  CB  THR A 104      46.130  26.163 123.881  1.00 34.18           C  
ANISOU  830  CB  THR A 104     5327   3115   4544   -184    572     -1       C  
ATOM    831  CG2 THR A 104      45.547  24.834 124.301  1.00 34.50           C  
ANISOU  831  CG2 THR A 104     5328   3190   4590   -168    491     -4       C  
ATOM    832  OG1 THR A 104      47.514  25.982 123.527  1.00 48.83           O  
ANISOU  832  OG1 THR A 104     7162   4960   6430   -196    658     -1       O  
ATOM    833  N   ASP A 105      46.455  25.433 120.972  1.00 51.09           N  
ANISOU  833  N   ASP A 105     7668   5168   6576   -111    663      6       N  
ATOM    834  CA  ASP A 105      46.464  24.534 119.818  1.00 44.43           C  
ANISOU  834  CA  ASP A 105     6900   4297   5683    -68    677      2       C  
ATOM    835  C   ASP A 105      45.644  23.264 120.100  1.00 52.83           C  
ANISOU  835  C   ASP A 105     7950   5378   6744    -42    580     -3       C  
ATOM    836  O   ASP A 105      46.045  22.427 120.911  1.00 49.88           O  
ANISOU  836  O   ASP A 105     7488   5038   6425    -51    553    -11       O  
ATOM    837  CB  ASP A 105      47.896  24.158 119.450  1.00 58.77           C  
ANISOU  837  CB  ASP A 105     8688   6115   7526    -70    771     -7       C  
ATOM    838  CG  ASP A 105      47.964  23.268 118.222  1.00 67.39           C  
ANISOU  838  CG  ASP A 105     9863   7179   8564    -20    793    -16       C  
ATOM    839  OD1 ASP A 105      47.065  23.373 117.355  1.00 61.39           O  
ANISOU  839  OD1 ASP A 105     9211   6384   7731      6    764    -10       O  
ATOM    840  OD2 ASP A 105      48.913  22.461 118.131  1.00 69.25           O1-
ANISOU  840  OD2 ASP A 105    10056   7426   8828     -6    835    -33       O1-
ATOM    841  N   GLY A 106      44.489  23.141 119.449  1.00 49.70           N  
ANISOU  841  N   GLY A 106     7641   4957   6284    -12    521      4       N  
ATOM    842  CA  GLY A 106      43.675  21.945 119.560  1.00 38.61           C  
ANISOU  842  CA  GLY A 106     6237   3563   4868     10    427      4       C  
ATOM    843  C   GLY A 106      42.449  22.060 120.451  1.00 47.79           C  
ANISOU  843  C   GLY A 106     7359   4761   6036     -5    327     14       C  
ATOM    844  O   GLY A 106      41.604  21.163 120.498  1.00 37.32           O  
ANISOU  844  O   GLY A 106     6041   3445   4693      8    241     21       O  
ATOM    845  N   LEU A 107      42.357  23.164 121.176  1.00 50.63           N  
ANISOU  845  N   LEU A 107     7675   5144   6420    -33    339     16       N  
ATOM    846  CA  LEU A 107      41.200  23.427 122.013  1.00 24.13           C  
ANISOU  846  CA  LEU A 107     4277   1827   3064    -44    256     22       C  
ATOM    847  C   LEU A 107      40.712  24.832 121.709  1.00 36.48           C  
ANISOU  847  C   LEU A 107     5896   3368   4598    -38    274     23       C  
ATOM    848  O   LEU A 107      41.466  25.789 121.826  1.00 47.70           O  
ANISOU  848  O   LEU A 107     7308   4775   6040    -57    343     18       O  
ATOM    849  CB  LEU A 107      41.562  23.331 123.485  1.00 35.65           C  
ANISOU  849  CB  LEU A 107     5609   3347   4590    -85    239     16       C  
ATOM    850  CG  LEU A 107      40.328  23.150 124.370  1.00 43.42           C  
ANISOU  850  CG  LEU A 107     6542   4387   5571    -94    141     22       C  
ATOM    851  CD1 LEU A 107      39.572  21.945 123.873  1.00 44.74           C  
ANISOU  851  CD1 LEU A 107     6747   4550   5702    -73     66     36       C  
ATOM    852  CD2 LEU A 107      40.694  22.983 125.826  1.00 33.59           C  
ANISOU  852  CD2 LEU A 107     5174   3204   4385   -138    122     18       C  
ATOM    853  N   GLU A 108      39.449  24.931 121.308  1.00 40.96           N  
ANISOU  853  N   GLU A 108     6519   3927   5116    -12    208     31       N  
ATOM    854  CA  GLU A 108      38.780  26.181 121.010  1.00 33.93           C  
ANISOU  854  CA  GLU A 108     5684   3012   4195      2    205     32       C  
ATOM    855  C   GLU A 108      38.347  26.883 122.285  1.00 42.69           C  
ANISOU  855  C   GLU A 108     6706   4174   5342    -17    172     21       C  
ATOM    856  O   GLU A 108      38.100  26.242 123.297  1.00 39.14           O  
ANISOU  856  O   GLU A 108     6162   3787   4922    -35    124     18       O  
ATOM    857  CB  GLU A 108      37.530  25.874 120.209  1.00 24.80           C  
ANISOU  857  CB  GLU A 108     4607   1836   2979     38    134     45       C  
ATOM    858  CG  GLU A 108      37.816  25.029 119.036  1.00 46.48           C  
ANISOU  858  CG  GLU A 108     7439   4535   5684     59    151     54       C  
ATOM    859  CD  GLU A 108      38.671  25.761 118.027  1.00 74.88           C  
ANISOU  859  CD  GLU A 108    11124   8071   9255     63    244     54       C  
ATOM    860  OE1 GLU A 108      38.228  26.845 117.561  1.00 59.14           O  
ANISOU  860  OE1 GLU A 108     9199   6043   7231     72    248     60       O  
ATOM    861  OE2 GLU A 108      39.778  25.256 117.719  1.00 87.07           O1-
ANISOU  861  OE2 GLU A 108    12668   9604  10811     56    312     48       O1-
ATOM    862  N   ALA A 109      38.212  28.198 122.214  1.00 38.56           N  
ANISOU  862  N   ALA A 109     6216   3624   4811    -12    193     15       N  
ATOM    863  CA  ALA A 109      37.766  28.983 123.352  1.00 40.58           C  
ANISOU  863  CA  ALA A 109     6400   3924   5095    -21    163     -2       C  
ATOM    864  C   ALA A 109      36.390  28.543 123.795  1.00 40.32           C  
ANISOU  864  C   ALA A 109     6330   3946   5044     -1     69     -3       C  
ATOM    865  O   ALA A 109      35.673  27.864 123.055  1.00 38.70           O  
ANISOU  865  O   ALA A 109     6176   3731   4799     24     24     13       O  
ATOM    866  CB  ALA A 109      37.708  30.436 122.977  1.00 20.66           C  
ANISOU  866  CB  ALA A 109     3945   1349   2558     -9    189     -9       C  
ATOM    867  N   LEU A 110      36.012  28.971 124.992  1.00 30.87           N  
ANISOU  867  N   LEU A 110     5046   2810   3874    -11     39    -21       N  
ATOM    868  CA  LEU A 110      34.657  28.807 125.448  1.00 36.01           C  
ANISOU  868  CA  LEU A 110     5657   3520   4506      9    -44    -24       C  
ATOM    869  C   LEU A 110      33.764  29.560 124.483  1.00 46.27           C  
ANISOU  869  C   LEU A 110     7053   4769   5760     58    -69    -22       C  
ATOM    870  O   LEU A 110      34.200  30.527 123.863  1.00 40.84           O  
ANISOU  870  O   LEU A 110     6441   4011   5064     69    -22    -27       O  
ATOM    871  CB  LEU A 110      34.512  29.411 126.843  1.00 42.96           C  
ANISOU  871  CB  LEU A 110     6438   4467   5418     -6    -55    -50       C  
ATOM    872  CG  LEU A 110      35.087  28.640 128.024  1.00 44.26           C  
ANISOU  872  CG  LEU A 110     6492   4702   5624    -56    -55    -51       C  
ATOM    873  CD1 LEU A 110      34.962  29.473 129.275  1.00 38.91           C  
ANISOU  873  CD1 LEU A 110     5737   4079   4970    -67    -59    -81       C  
ATOM    874  CD2 LEU A 110      34.342  27.321 128.181  1.00 36.56           C  
ANISOU  874  CD2 LEU A 110     5473   3784   4632    -64   -125    -29       C  
ATOM    875  N   ASP A 111      32.506  29.147 124.392  1.00 38.74           N  
ANISOU  875  N   ASP A 111     6092   3851   4776     84   -146    -14       N  
ATOM    876  CA  ASP A 111      31.549  29.736 123.468  1.00 26.41           C  
ANISOU  876  CA  ASP A 111     4618   2246   3171    132   -183    -10       C  
ATOM    877  C   ASP A 111      30.872  30.942 124.114  1.00 41.21           C  
ANISOU  877  C   ASP A 111     6459   4144   5053    161   -206    -39       C  
ATOM    878  O   ASP A 111      30.056  30.793 125.023  1.00 38.00           O  
ANISOU  878  O   ASP A 111     5962   3823   4654    166   -257    -52       O  
ATOM    879  CB  ASP A 111      30.509  28.682 123.094  1.00 20.31           C  
ANISOU  879  CB  ASP A 111     3847   1505   2366    144   -261     15       C  
ATOM    880  CG  ASP A 111      29.613  29.107 121.976  1.00 42.56           C  
ANISOU  880  CG  ASP A 111     6765   4268   5137    190   -301     26       C  
ATOM    881  OD1 ASP A 111      28.976  28.219 121.384  1.00 53.84           O  
ANISOU  881  OD1 ASP A 111     8224   5699   6536    197   -355     51       O  
ATOM    882  OD2 ASP A 111      29.527  30.317 121.686  1.00 48.84           O1-
ANISOU  882  OD2 ASP A 111     7613   5016   5928    219   -285     10       O1-
ATOM    883  N   LEU A 112      31.190  32.135 123.623  1.00 41.70           N  
ANISOU  883  N   LEU A 112     6600   4133   5113    180   -170    -51       N  
ATOM    884  CA  LEU A 112      30.708  33.373 124.227  1.00 48.07           C  
ANISOU  884  CA  LEU A 112     7386   4948   5932    210   -188    -85       C  
ATOM    885  C   LEU A 112      29.230  33.675 123.983  1.00 48.46           C  
ANISOU  885  C   LEU A 112     7447   5015   5952    268   -267    -91       C  
ATOM    886  O   LEU A 112      28.651  34.506 124.677  1.00 48.57           O  
ANISOU  886  O   LEU A 112     7417   5061   5977    299   -294   -125       O  
ATOM    887  CB  LEU A 112      31.550  34.554 123.761  1.00 44.75           C  
ANISOU  887  CB  LEU A 112     7050   4435   5517    209   -131    -92       C  
ATOM    888  CG  LEU A 112      32.971  34.525 124.287  1.00 43.45           C  
ANISOU  888  CG  LEU A 112     6850   4267   5393    153    -55    -94       C  
ATOM    889  CD1 LEU A 112      33.712  35.724 123.770  1.00 55.76           C  
ANISOU  889  CD1 LEU A 112     8496   5735   6954    148     -6    -96       C  
ATOM    890  CD2 LEU A 112      32.938  34.549 125.783  1.00 42.56           C  
ANISOU  890  CD2 LEU A 112     6613   4240   5316    138    -66   -124       C  
ATOM    891  N   SER A 113      28.626  32.995 123.014  1.00 43.46           N  
ANISOU  891  N   SER A 113     6871   4361   5282    283   -307    -61       N  
ATOM    892  CA  SER A 113      27.250  33.287 122.619  1.00 49.45           C  
ANISOU  892  CA  SER A 113     7651   5126   6012    337   -384    -61       C  
ATOM    893  C   SER A 113      26.238  32.393 123.311  1.00 39.30           C  
ANISOU  893  C   SER A 113     6258   3951   4725    338   -450    -57       C  
ATOM    894  O   SER A 113      25.046  32.554 123.145  1.00 62.23           O  
ANISOU  894  O   SER A 113     9154   6880   7609    380   -517    -58       O  
ATOM    895  CB  SER A 113      27.083  33.187 121.094  1.00 58.30           C  
ANISOU  895  CB  SER A 113     8906   6155   7090    355   -398    -28       C  
ATOM    896  OG  SER A 113      27.608  31.976 120.575  1.00 36.71           O  
ANISOU  896  OG  SER A 113     6195   3412   4339    318   -379      4       O  
ATOM    897  N   THR A 114      26.729  31.448 124.087  1.00 43.36           N  
ANISOU  897  N   THR A 114     6686   4531   5257    287   -431    -50       N  
ATOM    898  CA  THR A 114      25.887  30.619 124.931  1.00 57.48           C  
ANISOU  898  CA  THR A 114     8361   6434   7046    274   -488    -45       C  
ATOM    899  C   THR A 114      25.884  31.095 126.399  1.00 58.97           C  
ANISOU  899  C   THR A 114     8430   6712   7264    267   -476    -83       C  
ATOM    900  O   THR A 114      26.708  31.928 126.792  1.00 43.89           O  
ANISOU  900  O   THR A 114     6527   4770   5380    263   -419   -112       O  
ATOM    901  CB  THR A 114      26.374  29.177 124.874  1.00 57.62           C  
ANISOU  901  CB  THR A 114     8362   6469   7063    220   -488     -9       C  
ATOM    902  CG2 THR A 114      25.888  28.534 123.602  1.00 46.80           C  
ANISOU  902  CG2 THR A 114     7084   5045   5654    234   -531     27       C  
ATOM    903  OG1 THR A 114      27.811  29.162 124.879  1.00 53.07           O  
ANISOU  903  OG1 THR A 114     7811   5840   6511    186   -409    -13       O  
ATOM    904  N   SER A 115      24.966  30.541 127.196  1.00 43.74           N  
ANISOU  904  N   SER A 115     6394   4896   5329    260   -529    -82       N  
ATOM    905  CA  SER A 115      24.799  30.908 128.607  1.00 45.91           C  
ANISOU  905  CA  SER A 115     6551   5271   5622    254   -524   -118       C  
ATOM    906  C   SER A 115      26.017  30.641 129.514  1.00 34.75           C  
ANISOU  906  C   SER A 115     5087   3875   4241    194   -467   -126       C  
ATOM    907  O   SER A 115      26.857  29.795 129.230  1.00 42.32           O  
ANISOU  907  O   SER A 115     6071   4801   5210    147   -443    -95       O  
ATOM    908  CB  SER A 115      23.580  30.186 129.176  1.00 35.72           C  
ANISOU  908  CB  SER A 115     5157   4104   4311    248   -594   -105       C  
ATOM    909  OG  SER A 115      23.119  30.847 130.325  1.00 44.95           O  
ANISOU  909  OG  SER A 115     6228   5365   5486    267   -595   -149       O  
ATOM    910  N   ALA A 116      26.109  31.376 130.612  1.00 39.56           N  
ANISOU  910  N   ALA A 116     5627   4538   4868    197   -446   -168       N  
ATOM    911  CA  ALA A 116      27.162  31.122 131.590  1.00 47.99           C  
ANISOU  911  CA  ALA A 116     6635   5634   5964    139   -401   -176       C  
ATOM    912  C   ALA A 116      26.635  30.198 132.696  1.00 36.27           C  
ANISOU  912  C   ALA A 116     5024   4284   4472     96   -439   -165       C  
ATOM    913  O   ALA A 116      27.376  29.766 133.585  1.00 42.51           O  
ANISOU  913  O   ALA A 116     5754   5114   5283     39   -416   -164       O  
ATOM    914  CB  ALA A 116      27.717  32.432 132.161  1.00 48.75           C  
ANISOU  914  CB  ALA A 116     6736   5702   6083    158   -355   -226       C  
ATOM    915  N   GLY A 117      25.349  29.879 132.608  1.00 47.48           N  
ANISOU  915  N   GLY A 117     6406   5772   5860    119   -501   -154       N  
ATOM    916  CA  GLY A 117      24.734  28.888 133.476  1.00 51.51           C  
ANISOU  916  CA  GLY A 117     6805   6410   6355     72   -546   -132       C  
ATOM    917  C   GLY A 117      24.565  29.360 134.906  1.00 56.22           C  
ANISOU  917  C   GLY A 117     7294   7116   6953     64   -535   -173       C  
ATOM    918  O   GLY A 117      24.685  30.554 135.186  1.00 52.24           O  
ANISOU  918  O   GLY A 117     6801   6592   6457    109   -502   -225       O  
ATOM    919  N   TYR A 118      24.295  28.419 135.809  1.00 57.07           N  
ANISOU  919  N   TYR A 118     7300   7336   7047      3   -564   -150       N  
ATOM    920  CA  TYR A 118      24.128  28.722 137.236  1.00 56.17           C  
ANISOU  920  CA  TYR A 118     7077   7340   6926    -16   -555   -185       C  
ATOM    921  C   TYR A 118      25.425  29.194 137.913  1.00 46.41           C  
ANISOU  921  C   TYR A 118     5847   6064   5724    -43   -494   -214       C  
ATOM    922  O   TYR A 118      26.491  28.593 137.731  1.00 44.40           O  
ANISOU  922  O   TYR A 118     5627   5746   5497    -93   -473   -185       O  
ATOM    923  CB  TYR A 118      23.562  27.493 137.963  1.00 71.14           C  
ANISOU  923  CB  TYR A 118     8870   9363   8798    -85   -606   -142       C  
ATOM    924  CG  TYR A 118      23.297  27.736 139.426  1.00 79.96           C  
ANISOU  924  CG  TYR A 118     9872  10614   9897   -109   -598   -174       C  
ATOM    925  CD1 TYR A 118      22.165  28.426 139.839  1.00 66.30           C  
ANISOU  925  CD1 TYR A 118     8078   8980   8134    -56   -611   -214       C  
ATOM    926  CD2 TYR A 118      24.191  27.291 140.397  1.00 82.94           C  
ANISOU  926  CD2 TYR A 118    10204  11022  10288   -183   -578   -168       C  
ATOM    927  CE1 TYR A 118      21.925  28.663 141.181  1.00 60.89           C  
ANISOU  927  CE1 TYR A 118     7287   8421   7426    -75   -600   -248       C  
ATOM    928  CE2 TYR A 118      23.960  27.524 141.740  1.00 82.27           C  
ANISOU  928  CE2 TYR A 118    10018  11059  10181   -207   -571   -198       C  
ATOM    929  CZ  TYR A 118      22.826  28.208 142.128  1.00 82.51           C  
ANISOU  929  CZ  TYR A 118     9988  11188  10174   -153   -580   -239       C  
ATOM    930  OH  TYR A 118      22.603  28.434 143.471  1.00 97.43           O  
ANISOU  930  OH  TYR A 118    11778  13205  12036   -176   -569   -272       O  
ATOM    931  N   PRO A 119      25.345  30.270 138.705  1.00 39.98           N  
ANISOU  931  N   PRO A 119     4998   5286   4907    -10   -468   -273       N  
ATOM    932  CA  PRO A 119      24.170  31.058 139.045  1.00 43.85           C  
ANISOU  932  CA  PRO A 119     5440   5854   5366     56   -488   -319       C  
ATOM    933  C   PRO A 119      24.059  32.285 138.167  1.00 51.44           C  
ANISOU  933  C   PRO A 119     6497   6709   6338    144   -474   -357       C  
ATOM    934  O   PRO A 119      23.094  33.034 138.282  1.00 53.98           O  
ANISOU  934  O   PRO A 119     6794   7076   6639    213   -493   -398       O  
ATOM    935  CB  PRO A 119      24.479  31.517 140.471  1.00 43.39           C  
ANISOU  935  CB  PRO A 119     5304   5877   5305     34   -460   -365       C  
ATOM    936  CG  PRO A 119      25.954  31.309 140.662  1.00 46.53           C  
ANISOU  936  CG  PRO A 119     5739   6200   5742    -27   -419   -351       C  
ATOM    937  CD  PRO A 119      26.530  30.799 139.386  1.00 35.71           C  
ANISOU  937  CD  PRO A 119     4463   4708   4396    -36   -416   -303       C  
ATOM    938  N   TYR A 120      25.063  32.491 137.320  1.00 59.16           N  
ANISOU  938  N   TYR A 120     7582   7550   7347    141   -441   -343       N  
ATOM    939  CA  TYR A 120      25.169  33.659 136.438  1.00 45.65           C  
ANISOU  939  CA  TYR A 120     5977   5720   5648    211   -425   -372       C  
ATOM    940  C   TYR A 120      23.883  33.976 135.674  1.00 48.05           C  
ANISOU  940  C   TYR A 120     6302   6028   5926    286   -473   -377       C  
ATOM    941  O   TYR A 120      23.679  35.096 135.200  1.00 54.61           O  
ANISOU  941  O   TYR A 120     7200   6789   6762    356   -473   -413       O  
ATOM    942  CB  TYR A 120      26.337  33.422 135.483  1.00 52.41           C  
ANISOU  942  CB  TYR A 120     6936   6445   6532    179   -389   -334       C  
ATOM    943  CG  TYR A 120      27.549  33.006 136.277  1.00 53.56           C  
ANISOU  943  CG  TYR A 120     7045   6599   6705    104   -348   -327       C  
ATOM    944  CD1 TYR A 120      27.847  33.655 137.459  1.00 52.64           C  
ANISOU  944  CD1 TYR A 120     6872   6530   6597     96   -327   -373       C  
ATOM    945  CD2 TYR A 120      28.348  31.942 135.895  1.00 46.66           C  
ANISOU  945  CD2 TYR A 120     6190   5692   5849     43   -335   -276       C  
ATOM    946  CE1 TYR A 120      28.919  33.293 138.223  1.00 53.19           C  
ANISOU  946  CE1 TYR A 120     6907   6610   6693     27   -295   -366       C  
ATOM    947  CE2 TYR A 120      29.438  31.559 136.668  1.00 50.72           C  
ANISOU  947  CE2 TYR A 120     6664   6217   6392    -23   -303   -270       C  
ATOM    948  CZ  TYR A 120      29.713  32.255 137.835  1.00 52.25           C  
ANISOU  948  CZ  TYR A 120     6802   6456   6594    -32   -283   -314       C  
ATOM    949  OH  TYR A 120      30.769  31.936 138.653  1.00 52.28           O  
ANISOU  949  OH  TYR A 120     6765   6472   6627    -98   -256   -309       O  
ATOM    950  N   VAL A 121      23.017  32.978 135.584  1.00 36.58           N  
ANISOU  950  N   VAL A 121     4793   4658   4449    269   -520   -338       N  
ATOM    951  CA  VAL A 121      21.811  33.051 134.792  1.00 55.05           C  
ANISOU  951  CA  VAL A 121     7148   7004   6765    328   -573   -329       C  
ATOM    952  C   VAL A 121      20.691  33.664 135.626  1.00 75.34           C  
ANISOU  952  C   VAL A 121     9621   9692   9314    383   -597   -381       C  
ATOM    953  O   VAL A 121      19.740  34.226 135.083  1.00 89.83           O  
ANISOU  953  O   VAL A 121    11473  11519  11138    458   -633   -398       O  
ATOM    954  CB  VAL A 121      21.409  31.647 134.292  1.00 54.55           C  
ANISOU  954  CB  VAL A 121     7069   6973   6685    278   -617   -260       C  
ATOM    955  CG1 VAL A 121      20.993  30.777 135.450  1.00 38.26           C  
ANISOU  955  CG1 VAL A 121     4871   5064   4604    219   -637   -246       C  
ATOM    956  CG2 VAL A 121      20.297  31.736 133.260  1.00 67.67           C  
ANISOU  956  CG2 VAL A 121     8771   8615   8327    337   -672   -245       C  
ATOM    957  N   ALA A 122      20.810  33.565 136.948  1.00 69.54           N  
ANISOU  957  N   ALA A 122     8784   9066   8573    348   -577   -406       N  
ATOM    958  CA  ALA A 122      19.878  34.234 137.848  1.00 61.85           C  
ANISOU  958  CA  ALA A 122     7716   8207   7576    403   -588   -465       C  
ATOM    959  C   ALA A 122      20.388  35.621 138.255  1.00 73.16           C  
ANISOU  959  C   ALA A 122     9189   9581   9026    458   -550   -540       C  
ATOM    960  O   ALA A 122      19.692  36.374 138.938  1.00 93.79           O  
ANISOU  960  O   ALA A 122    11742  12271  11624    520   -556   -602       O  
ATOM    961  CB  ALA A 122      19.606  33.380 139.068  1.00 53.37           C  
ANISOU  961  CB  ALA A 122     6508   7296   6476    336   -592   -453       C  
ATOM    962  N   MET A 123      21.599  35.956 137.824  1.00 64.04           N  
ANISOU  962  N   MET A 123     8136   8293   7904    437   -512   -534       N  
ATOM    963  CA  MET A 123      22.191  37.255 138.116  1.00 53.36           C  
ANISOU  963  CA  MET A 123     6837   6866   6572    480   -480   -596       C  
ATOM    964  C   MET A 123      22.216  38.131 136.874  1.00 62.24           C  
ANISOU  964  C   MET A 123     8091   7844   7714    545   -491   -602       C  
ATOM    965  O   MET A 123      22.797  39.218 136.893  1.00 52.32           O  
ANISOU  965  O   MET A 123     6903   6498   6477    576   -470   -643       O  
ATOM    966  CB  MET A 123      23.622  37.086 138.643  1.00 57.41           C  
ANISOU  966  CB  MET A 123     7366   7338   7110    401   -429   -587       C  
ATOM    967  CG  MET A 123      23.776  35.983 139.695  1.00 80.84           C  
ANISOU  967  CG  MET A 123    10221  10431  10063    317   -423   -561       C  
ATOM    968  SD  MET A 123      25.300  36.051 140.681  1.00 84.20           S  
ANISOU  968  SD  MET A 123    10641  10833  10517    239   -369   -572       S  
ATOM    969  CE  MET A 123      26.540  35.944 139.401  1.00 53.41           C  
ANISOU  969  CE  MET A 123     6872   6759   6661    209   -340   -522       C  
ATOM    970  N   GLY A 124      21.596  37.648 135.796  1.00 71.16           N  
ANISOU  970  N   GLY A 124     9257   8946   8833    562   -528   -557       N  
ATOM    971  CA  GLY A 124      21.646  38.321 134.508  1.00 69.57           C  
ANISOU  971  CA  GLY A 124     9187   8603   8645    612   -541   -549       C  
ATOM    972  C   GLY A 124      23.067  38.704 134.135  1.00 63.42           C  
ANISOU  972  C   GLY A 124     8511   7691   7894    571   -491   -537       C  
ATOM    973  O   GLY A 124      23.345  39.837 133.740  1.00 68.09           O  
ANISOU  973  O   GLY A 124     9192   8177   8500    617   -486   -568       O  
ATOM    974  N   LYS A 125      23.967  37.739 134.272  1.00 60.07           N  
ANISOU  974  N   LYS A 125     8071   7273   7478    484   -455   -493       N  
ATOM    975  CA  LYS A 125      25.388  37.949 134.069  1.00 50.72           C  
ANISOU  975  CA  LYS A 125     6962   5986   6323    434   -401   -479       C  
ATOM    976  C   LYS A 125      25.834  37.045 132.904  1.00 61.37           C  
ANISOU  976  C   LYS A 125     8381   7266   7672    392   -392   -411       C  
ATOM    977  O   LYS A 125      25.573  35.844 132.917  1.00 57.16           O  
ANISOU  977  O   LYS A 125     7793   6799   7126    353   -408   -371       O  
ATOM    978  CB  LYS A 125      26.113  37.555 135.357  1.00 50.35           C  
ANISOU  978  CB  LYS A 125     6825   6016   6289    368   -366   -490       C  
ATOM    979  CG  LYS A 125      27.377  38.343 135.664  1.00 68.72           C  
ANISOU  979  CG  LYS A 125     9201   8261   8648    342   -317   -512       C  
ATOM    980  CD  LYS A 125      28.103  37.752 136.881  1.00 78.47           C  
ANISOU  980  CD  LYS A 125    10344   9574   9895    268   -288   -512       C  
ATOM    981  CE  LYS A 125      29.023  38.765 137.572  1.00 67.38           C  
ANISOU  981  CE  LYS A 125     8961   8124   8518    257   -254   -555       C  
ATOM    982  NZ  LYS A 125      30.071  39.278 136.639  1.00 69.96           N1+
ANISOU  982  NZ  LYS A 125     9403   8307   8874    241   -219   -532       N1+
ATOM    983  N   LYS A 126      26.497  37.608 131.898  1.00 62.63           N  
ANISOU  983  N   LYS A 126     8660   7293   7842    399   -369   -397       N  
ATOM    984  CA  LYS A 126      26.824  36.846 130.684  1.00 61.56           C  
ANISOU  984  CA  LYS A 126     8602   7090   7699    371   -361   -338       C  
ATOM    985  C   LYS A 126      28.321  36.603 130.466  1.00 49.53           C  
ANISOU  985  C   LYS A 126     7123   5496   6200    305   -295   -312       C  
ATOM    986  O   LYS A 126      29.163  37.317 130.990  1.00 55.65           O  
ANISOU  986  O   LYS A 126     7903   6241   7001    287   -256   -336       O  
ATOM    987  CB  LYS A 126      26.238  37.521 129.437  1.00 50.06           C  
ANISOU  987  CB  LYS A 126     7257   5540   6225    433   -393   -333       C  
ATOM    988  CG  LYS A 126      24.750  37.785 129.521  1.00 61.82           C  
ANISOU  988  CG  LYS A 126     8706   7090   7693    505   -462   -357       C  
ATOM    989  CD  LYS A 126      24.134  37.831 128.135  1.00 77.27           C  
ANISOU  989  CD  LYS A 126    10763   8971   9627    545   -503   -327       C  
ATOM    990  CE  LYS A 126      22.830  38.630 128.108  1.00 84.40           C  
ANISOU  990  CE  LYS A 126    11655   9893  10518    633   -568   -363       C  
ATOM    991  NZ  LYS A 126      23.093  40.101 127.957  1.00 72.76           N1+
ANISOU  991  NZ  LYS A 126    10264   8321   9059    682   -563   -404       N1+
ATOM    992  N   LYS A 127      28.639  35.594 129.667  1.00 40.04           N  
ANISOU  992  N   LYS A 127     5956   4269   4990    271   -286   -262       N  
ATOM    993  CA  LYS A 127      30.024  35.258 129.357  1.00 48.38           C  
ANISOU  993  CA  LYS A 127     7051   5263   6067    213   -222   -235       C  
ATOM    994  C   LYS A 127      30.824  36.444 128.813  1.00 56.78           C  
ANISOU  994  C   LYS A 127     8214   6215   7144    220   -179   -245       C  
ATOM    995  O   LYS A 127      31.983  36.654 129.184  1.00 46.21           O  
ANISOU  995  O   LYS A 127     6871   4852   5836    175   -125   -247       O  
ATOM    996  CB  LYS A 127      30.053  34.121 128.339  1.00 37.39           C  
ANISOU  996  CB  LYS A 127     5703   3847   4655    196   -227   -185       C  
ATOM    997  CG  LYS A 127      30.066  32.761 128.929  1.00 32.77           C  
ANISOU  997  CG  LYS A 127     5029   3349   4075    150   -241   -163       C  
ATOM    998  CD  LYS A 127      29.716  31.740 127.879  1.00 48.66           C  
ANISOU  998  CD  LYS A 127     7091   5338   6059    151   -269   -121       C  
ATOM    999  CE  LYS A 127      30.363  30.392 128.170  1.00 28.13           C  
ANISOU  999  CE  LYS A 127     4442   2774   3474     94   -259    -93       C  
ATOM   1000  NZ  LYS A 127      29.531  29.313 127.591  1.00 34.95           N1+
ANISOU 1000  NZ  LYS A 127     5315   3660   4306     98   -319    -59       N1+
ATOM   1001  N   ARG A 128      30.200  37.188 127.901  1.00 60.06           N  
ANISOU 1001  N   ARG A 128     8722   6563   7536    274   -207   -247       N  
ATOM   1002  CA  ARG A 128      30.803  38.372 127.302  1.00 59.86           C  
ANISOU 1002  CA  ARG A 128     8801   6427   7516    282   -178   -252       C  
ATOM   1003  C   ARG A 128      31.203  39.384 128.358  1.00 52.00           C  
ANISOU 1003  C   ARG A 128     7769   5436   6552    280   -165   -297       C  
ATOM   1004  O   ARG A 128      32.168  40.120 128.196  1.00 60.96           O  
ANISOU 1004  O   ARG A 128     8962   6495   7705    253   -123   -295       O  
ATOM   1005  CB  ARG A 128      29.818  39.021 126.334  1.00 67.52           C  
ANISOU 1005  CB  ARG A 128     9863   7338   8455    348   -230   -252       C  
ATOM   1006  CG  ARG A 128      29.293  38.073 125.276  1.00 70.19           C  
ANISOU 1006  CG  ARG A 128    10242   7669   8758    355   -254   -210       C  
ATOM   1007  CD  ARG A 128      29.092  38.795 123.950  1.00 65.03           C  
ANISOU 1007  CD  ARG A 128     9728   6904   8076    387   -270   -192       C  
ATOM   1008  NE  ARG A 128      28.668  37.893 122.883  1.00 60.16           N  
ANISOU 1008  NE  ARG A 128     9162   6273   7421    390   -291   -150       N  
ATOM   1009  CZ  ARG A 128      29.480  37.394 121.955  1.00 72.94           C  
ANISOU 1009  CZ  ARG A 128    10856   7835   9022    351   -243   -112       C  
ATOM   1010  NH1 ARG A 128      30.772  37.723 121.963  1.00 47.59           N1+
ANISOU 1010  NH1 ARG A 128     7672   4579   5831    304   -169   -107       N1+
ATOM   1011  NH2 ARG A 128      28.995  36.574 121.015  1.00 63.36           N  
ANISOU 1011  NH2 ARG A 128     9691   6611   7771    359   -271    -79       N  
ATOM   1012  N   ASP A 129      30.429  39.418 129.432  1.00 58.48           N  
ANISOU 1012  N   ASP A 129     8495   6350   7376    308   -203   -337       N  
ATOM   1013  CA  ASP A 129      30.709  40.260 130.578  1.00 56.27           C  
ANISOU 1013  CA  ASP A 129     8168   6091   7120    308   -196   -386       C  
ATOM   1014  C   ASP A 129      31.965  39.815 131.313  1.00 54.44           C  
ANISOU 1014  C   ASP A 129     7882   5883   6921    230   -140   -375       C  
ATOM   1015  O   ASP A 129      32.640  40.629 131.935  1.00 80.21           O  
ANISOU 1015  O   ASP A 129    11147   9119  10209    213   -119   -402       O  
ATOM   1016  CB  ASP A 129      29.544  40.189 131.570  1.00 74.08           C  
ANISOU 1016  CB  ASP A 129    10322   8461   9363    354   -246   -429       C  
ATOM   1017  CG  ASP A 129      28.252  40.782 131.027  1.00 81.30           C  
ANISOU 1017  CG  ASP A 129    11276   9362  10254    440   -308   -450       C  
ATOM   1018  OD1 ASP A 129      28.301  41.727 130.194  1.00 72.27           O  
ANISOU 1018  OD1 ASP A 129    10243   8109   9109    474   -317   -452       O  
ATOM   1019  OD2 ASP A 129      27.180  40.307 131.474  1.00 79.62           O1-
ANISOU 1019  OD2 ASP A 129    10979   9252  10022    472   -349   -464       O1-
ATOM   1020  N   ILE A 130      32.253  38.518 131.267  1.00 49.83           N  
ANISOU 1020  N   ILE A 130     7249   5348   6337    185   -122   -338       N  
ATOM   1021  CA  ILE A 130      33.303  37.911 132.083  1.00 38.56           C  
ANISOU 1021  CA  ILE A 130     5750   3960   4942    114    -79   -328       C  
ATOM   1022  C   ILE A 130      34.539  37.641 131.261  1.00 48.72           C  
ANISOU 1022  C   ILE A 130     7098   5168   6246     65    -20   -286       C  
ATOM   1023  O   ILE A 130      35.667  37.811 131.746  1.00 47.70           O  
ANISOU 1023  O   ILE A 130     6949   5024   6152     14     24   -286       O  
ATOM   1024  CB  ILE A 130      32.825  36.580 132.674  1.00 41.94           C  
ANISOU 1024  CB  ILE A 130     6075   4500   5360     93   -104   -315       C  
ATOM   1025  CG1 ILE A 130      31.548  36.770 133.504  1.00 36.84           C  
ANISOU 1025  CG1 ILE A 130     5357   3950   4692    138   -159   -354       C  
ATOM   1026  CG2 ILE A 130      33.926  35.913 133.480  1.00 35.95           C  
ANISOU 1026  CG2 ILE A 130     5247   3777   4637     20    -67   -302       C  
ATOM   1027  CD1 ILE A 130      30.730  35.492 133.622  1.00 28.32           C  
ANISOU 1027  CD1 ILE A 130     4205   2966   3589    130   -199   -328       C  
ATOM   1028  N   LEU A 131      34.320  37.208 130.017  1.00 49.65           N  
ANISOU 1028  N   LEU A 131     7289   5239   6338     81    -21   -251       N  
ATOM   1029  CA  LEU A 131      35.406  36.890 129.094  1.00 48.21           C  
ANISOU 1029  CA  LEU A 131     7168   4986   6163     42     38   -212       C  
ATOM   1030  C   LEU A 131      35.685  37.966 128.041  1.00 40.90           C  
ANISOU 1030  C   LEU A 131     6367   3949   5224     58     60   -203       C  
ATOM   1031  O   LEU A 131      34.775  38.533 127.472  1.00 46.52           O  
ANISOU 1031  O   LEU A 131     7142   4627   5905    111     18   -211       O  
ATOM   1032  CB  LEU A 131      35.111  35.577 128.381  1.00 47.74           C  
ANISOU 1032  CB  LEU A 131     7112   4948   6080     42     28   -177       C  
ATOM   1033  CG  LEU A 131      35.535  34.296 129.085  1.00 46.58           C  
ANISOU 1033  CG  LEU A 131     6867   4876   5955     -3     35   -164       C  
ATOM   1034  CD1 LEU A 131      34.457  33.804 130.055  1.00 46.28           C  
ANISOU 1034  CD1 LEU A 131     6734   4942   5907     11    -29   -181       C  
ATOM   1035  CD2 LEU A 131      35.821  33.252 128.026  1.00 44.49           C  
ANISOU 1035  CD2 LEU A 131     6649   4581   5673    -11     52   -125       C  
ATOM   1036  N   ASN A 132      36.961  38.217 127.785  1.00 37.48           N  
ANISOU 1036  N   ASN A 132     5966   3462   4814      9    124   -185       N  
ATOM   1037  CA  ASN A 132      37.398  39.095 126.711  1.00 43.17           C  
ANISOU 1037  CA  ASN A 132     6804   4079   5519      7    153   -165       C  
ATOM   1038  C   ASN A 132      38.430  38.383 125.838  1.00 31.77           C  
ANISOU 1038  C   ASN A 132     5392   2607   4074    -36    222   -123       C  
ATOM   1039  O   ASN A 132      39.563  38.188 126.253  1.00 34.68           O  
ANISOU 1039  O   ASN A 132     5713   2986   4479    -89    276   -115       O  
ATOM   1040  CB  ASN A 132      38.007  40.391 127.277  1.00 41.56           C  
ANISOU 1040  CB  ASN A 132     6615   3831   5345    -15    166   -186       C  
ATOM   1041  CG  ASN A 132      38.363  41.391 126.181  1.00 60.02           C  
ANISOU 1041  CG  ASN A 132     9081   6060   7665    -19    186   -163       C  
ATOM   1042  ND2 ASN A 132      37.397  42.257 125.827  1.00 44.64           N  
ANISOU 1042  ND2 ASN A 132     7205   4065   5690     36    129   -180       N  
ATOM   1043  OD1 ASN A 132      39.477  41.366 125.633  1.00 50.85           O  
ANISOU 1043  OD1 ASN A 132     7952   4857   6510    -72    252   -129       O  
ATOM   1044  N   LYS A 133      38.047  37.991 124.629  1.00 43.73           N  
ANISOU 1044  N   LYS A 133     6985   4085   5544    -13    220    -97       N  
ATOM   1045  CA  LYS A 133      38.953  37.213 123.780  1.00 44.16           C  
ANISOU 1045  CA  LYS A 133     7068   4120   5589    -45    285    -62       C  
ATOM   1046  C   LYS A 133      40.186  37.999 123.372  1.00 40.22           C  
ANISOU 1046  C   LYS A 133     6620   3558   5103    -93    357    -43       C  
ATOM   1047  O   LYS A 133      41.251  37.423 123.151  1.00 55.71           O  
ANISOU 1047  O   LYS A 133     8561   5527   7081   -134    423    -23       O  
ATOM   1048  CB  LYS A 133      38.259  36.723 122.508  1.00 50.67           C  
ANISOU 1048  CB  LYS A 133     7981   4914   6357     -9    265    -40       C  
ATOM   1049  CG  LYS A 133      37.120  35.773 122.699  1.00 51.20           C  
ANISOU 1049  CG  LYS A 133     8005   5041   6407     31    198    -47       C  
ATOM   1050  CD  LYS A 133      36.902  35.022 121.397  1.00 38.92           C  
ANISOU 1050  CD  LYS A 133     6533   3453   4802     48    200    -19       C  
ATOM   1051  CE  LYS A 133      35.852  33.948 121.569  1.00 50.47           C  
ANISOU 1051  CE  LYS A 133     7951   4976   6249     78    132    -20       C  
ATOM   1052  NZ  LYS A 133      35.692  33.119 120.354  1.00 27.97           N1+
ANISOU 1052  NZ  LYS A 133     5180   2094   3352     92    131      6       N1+
ATOM   1053  N   GLN A 134      40.025  39.316 123.246  1.00 47.80           N  
ANISOU 1053  N   GLN A 134     7649   4457   6057    -88    340    -48       N  
ATOM   1054  CA  GLN A 134      41.083  40.192 122.756  1.00 40.62           C  
ANISOU 1054  CA  GLN A 134     6802   3478   5152   -137    399    -25       C  
ATOM   1055  C   GLN A 134      42.238  40.380 123.762  1.00 45.65           C  
ANISOU 1055  C   GLN A 134     7355   4142   5849   -196    443    -31       C  
ATOM   1056  O   GLN A 134      43.422  40.283 123.405  1.00 47.46           O  
ANISOU 1056  O   GLN A 134     7585   4358   6092   -249    517     -3       O  
ATOM   1057  CB  GLN A 134      40.491  41.533 122.349  1.00 32.44           C  
ANISOU 1057  CB  GLN A 134     5870   2364   4091   -113    354    -28       C  
ATOM   1058  CG  GLN A 134      41.530  42.574 122.013  1.00 46.72           C  
ANISOU 1058  CG  GLN A 134     7742   4101   5908   -170    402     -3       C  
ATOM   1059  CD  GLN A 134      42.429  42.193 120.835  1.00 63.20           C  
ANISOU 1059  CD  GLN A 134     9885   6161   7965   -213    482     44       C  
ATOM   1060  NE2 GLN A 134      43.727  42.446 120.984  1.00 65.48           N  
ANISOU 1060  NE2 GLN A 134    10150   6445   8285   -281    551     65       N  
ATOM   1061  OE1 GLN A 134      41.962  41.691 119.802  1.00 66.42           O  
ANISOU 1061  OE1 GLN A 134    10360   6555   8322   -185    481     62       O  
ATOM   1062  N   THR A 135      41.900  40.637 125.015  1.00 28.85           N  
ANISOU 1062  N   THR A 135     5151   2055   3756   -187    398    -67       N  
ATOM   1063  CA  THR A 135      42.916  40.696 126.064  1.00 37.25           C  
ANISOU 1063  CA  THR A 135     6125   3151   4877   -242    431    -75       C  
ATOM   1064  C   THR A 135      43.173  39.334 126.710  1.00 47.52           C  
ANISOU 1064  C   THR A 135     7312   4539   6205   -253    444    -78       C  
ATOM   1065  O   THR A 135      44.179  39.145 127.386  1.00 46.05           O  
ANISOU 1065  O   THR A 135     7052   4379   6065   -304    482    -75       O  
ATOM   1066  CB  THR A 135      42.509  41.663 127.167  1.00 41.33           C  
ANISOU 1066  CB  THR A 135     6618   3669   5417   -231    376   -114       C  
ATOM   1067  CG2 THR A 135      42.182  43.050 126.569  1.00 39.79           C  
ANISOU 1067  CG2 THR A 135     6540   3380   5197   -214    349   -114       C  
ATOM   1068  OG1 THR A 135      41.361  41.139 127.849  1.00 49.02           O  
ANISOU 1068  OG1 THR A 135     7531   4712   6382   -178    314   -149       O  
ATOM   1069  N   ARG A 136      42.271  38.380 126.495  1.00 50.07           N  
ANISOU 1069  N   ARG A 136     7621   4903   6499   -208    409    -83       N  
ATOM   1070  CA  ARG A 136      42.421  37.070 127.109  1.00 40.32           C  
ANISOU 1070  CA  ARG A 136     6285   3748   5288   -218    410    -85       C  
ATOM   1071  C   ARG A 136      42.585  37.242 128.614  1.00 41.67           C  
ANISOU 1071  C   ARG A 136     6355   3973   5505   -243    387   -113       C  
ATOM   1072  O   ARG A 136      43.509  36.719 129.212  1.00 41.17           O  
ANISOU 1072  O   ARG A 136     6214   3943   5484   -288    418   -107       O  
ATOM   1073  CB  ARG A 136      43.628  36.341 126.513  1.00 28.92           C  
ANISOU 1073  CB  ARG A 136     4833   2295   3859   -257    485    -54       C  
ATOM   1074  CG  ARG A 136      43.427  35.955 125.062  1.00 33.61           C  
ANISOU 1074  CG  ARG A 136     5521   2848   4401   -230    508    -30       C  
ATOM   1075  CD  ARG A 136      44.664  35.295 124.469  1.00 43.81           C  
ANISOU 1075  CD  ARG A 136     6805   4135   5705   -264    589     -5       C  
ATOM   1076  NE  ARG A 136      44.945  33.953 124.981  1.00 54.90           N  
ANISOU 1076  NE  ARG A 136     8117   5603   7140   -267    587     -9       N  
ATOM   1077  CZ  ARG A 136      44.583  32.819 124.377  1.00 48.10           C  
ANISOU 1077  CZ  ARG A 136     7270   4756   6251   -235    576     -3       C  
ATOM   1078  NH1 ARG A 136      43.909  32.857 123.243  1.00 41.71           N1+
ANISOU 1078  NH1 ARG A 136     6562   3905   5380   -198    567      7       N1+
ATOM   1079  NH2 ARG A 136      44.897  31.641 124.905  1.00 46.04           N  
ANISOU 1079  NH2 ARG A 136     6925   4546   6022   -241    569     -7       N  
ATOM   1080  N   ASP A 137      41.678  37.994 129.218  1.00 39.78           N  
ANISOU 1080  N   ASP A 137     6116   3742   5255   -211    329   -146       N  
ATOM   1081  CA  ASP A 137      41.806  38.346 130.616  1.00 53.78           C  
ANISOU 1081  CA  ASP A 137     7808   5561   7064   -232    307   -177       C  
ATOM   1082  C   ASP A 137      41.248  37.257 131.530  1.00 57.15           C  
ANISOU 1082  C   ASP A 137     8132   6088   7496   -226    268   -191       C  
ATOM   1083  O   ASP A 137      40.088  36.831 131.402  1.00 41.66           O  
ANISOU 1083  O   ASP A 137     6168   4162   5498   -180    220   -199       O  
ATOM   1084  CB  ASP A 137      41.100  39.675 130.901  1.00 79.25           C  
ANISOU 1084  CB  ASP A 137    11082   8754  10276   -197    263   -212       C  
ATOM   1085  CG  ASP A 137      41.281  40.134 132.341  1.00 84.01           C  
ANISOU 1085  CG  ASP A 137    11610   9399  10912   -218    243   -248       C  
ATOM   1086  OD1 ASP A 137      42.445  40.302 132.774  1.00 83.39           O  
ANISOU 1086  OD1 ASP A 137    11502   9307  10874   -278    281   -238       O  
ATOM   1087  OD2 ASP A 137      40.255  40.311 133.037  1.00 87.25           O1-
ANISOU 1087  OD2 ASP A 137    11988   9857  11304   -175    188   -288       O1-
ATOM   1088  N   THR A 138      42.074  36.828 132.475  1.00 45.00           N  
ANISOU 1088  N   THR A 138     6505   4593   6000   -277    285   -191       N  
ATOM   1089  CA  THR A 138      41.664  35.774 133.379  1.00 40.96           C  
ANISOU 1089  CA  THR A 138     5895   4174   5493   -283    248   -199       C  
ATOM   1090  C   THR A 138      41.165  36.309 134.736  1.00 53.82           C  
ANISOU 1090  C   THR A 138     7463   5860   7127   -283    204   -240       C  
ATOM   1091  O   THR A 138      40.343  35.674 135.398  1.00 44.87           O  
ANISOU 1091  O   THR A 138     6265   4808   5975   -270    158   -252       O  
ATOM   1092  CB  THR A 138      42.786  34.759 133.565  1.00 41.27           C  
ANISOU 1092  CB  THR A 138     5873   4233   5575   -336    285   -172       C  
ATOM   1093  CG2 THR A 138      43.286  34.298 132.220  1.00 36.04           C  
ANISOU 1093  CG2 THR A 138     5274   3516   4905   -331    333   -138       C  
ATOM   1094  OG1 THR A 138      43.864  35.370 134.282  1.00 62.20           O  
ANISOU 1094  OG1 THR A 138     8490   6871   8273   -387    315   -177       O  
ATOM   1095  N   LYS A 139      41.626  37.495 135.117  1.00 46.40           N  
ANISOU 1095  N   LYS A 139     6548   4879   6205   -296    216   -261       N  
ATOM   1096  CA  LYS A 139      41.330  38.047 136.440  1.00 50.01           C  
ANISOU 1096  CA  LYS A 139     6949   5385   6667   -299    180   -304       C  
ATOM   1097  C   LYS A 139      39.884  37.927 136.900  1.00 46.02           C  
ANISOU 1097  C   LYS A 139     6413   4953   6119   -245    121   -336       C  
ATOM   1098  O   LYS A 139      39.627  37.534 138.037  1.00 39.06           O  
ANISOU 1098  O   LYS A 139     5446   4159   5238   -261     94   -356       O  
ATOM   1099  CB  LYS A 139      41.809  39.500 136.561  1.00 51.97           C  
ANISOU 1099  CB  LYS A 139     7255   5560   6930   -305    191   -325       C  
ATOM   1100  CG  LYS A 139      43.266  39.622 136.997  1.00 67.74           C  
ANISOU 1100  CG  LYS A 139     9224   7533   8980   -380    232   -308       C  
ATOM   1101  CD  LYS A 139      43.762  41.054 136.882  1.00 88.25           C  
ANISOU 1101  CD  LYS A 139    11897  10044  11591   -390    241   -319       C  
ATOM   1102  CE  LYS A 139      43.645  41.568 135.452  1.00106.53           C  
ANISOU 1102  CE  LYS A 139    14322  12271  13883   -362    262   -296       C  
ATOM   1103  NZ  LYS A 139      44.180  42.947 135.329  1.00123.04           N1+
ANISOU 1103  NZ  LYS A 139    16490  14274  15988   -381    267   -300       N1+
ATOM   1104  N   GLU A 140      38.936  38.276 136.044  1.00 44.17           N  
ANISOU 1104  N   GLU A 140     6247   4689   5847   -183    101   -342       N  
ATOM   1105  CA  GLU A 140      37.539  38.196 136.456  1.00 43.89           C  
ANISOU 1105  CA  GLU A 140     6176   4727   5772   -128     46   -373       C  
ATOM   1106  C   GLU A 140      37.049  36.745 136.662  1.00 65.10           C  
ANISOU 1106  C   GLU A 140     8785   7506   8445   -142     24   -349       C  
ATOM   1107  O   GLU A 140      36.319  36.459 137.615  1.00 73.97           O  
ANISOU 1107  O   GLU A 140     9829   8725   9550   -136    -13   -372       O  
ATOM   1108  CB  GLU A 140      36.636  38.940 135.475  1.00 50.69           C  
ANISOU 1108  CB  GLU A 140     7128   5531   6600    -57     23   -384       C  
ATOM   1109  CG  GLU A 140      35.145  38.764 135.750  1.00 66.02           C  
ANISOU 1109  CG  GLU A 140     9030   7552   8502      3    -34   -411       C  
ATOM   1110  CD  GLU A 140      34.668  39.459 137.023  1.00 81.59           C  
ANISOU 1110  CD  GLU A 140    10945   9587  10468     25    -62   -470       C  
ATOM   1111  OE1 GLU A 140      35.502  40.020 137.785  1.00 75.63           O  
ANISOU 1111  OE1 GLU A 140    10178   8817   9741    -11    -42   -491       O  
ATOM   1112  OE2 GLU A 140      33.436  39.445 137.250  1.00 74.51           O1-
ANISOU 1112  OE2 GLU A 140    10014   8758   9538     80   -106   -497       O1-
ATOM   1113  N   MET A 141      37.449  35.834 135.778  1.00 43.07           N  
ANISOU 1113  N   MET A 141     6017   4688   5660   -161     46   -303       N  
ATOM   1114  CA  MET A 141      37.032  34.439 135.892  1.00 38.39           C  
ANISOU 1114  CA  MET A 141     5362   4170   5055   -176     19   -277       C  
ATOM   1115  C   MET A 141      37.621  33.850 137.159  1.00 30.64           C  
ANISOU 1115  C   MET A 141     4279   3259   4102   -237     17   -277       C  
ATOM   1116  O   MET A 141      36.949  33.187 137.934  1.00 36.45           O  
ANISOU 1116  O   MET A 141     4939   4089   4820   -246    -25   -281       O  
ATOM   1117  CB  MET A 141      37.521  33.661 134.670  1.00 41.06           C  
ANISOU 1117  CB  MET A 141     5754   4449   5397   -183     46   -232       C  
ATOM   1118  CG  MET A 141      37.101  32.223 134.604  1.00 40.01           C  
ANISOU 1118  CG  MET A 141     5577   4374   5251   -195     13   -202       C  
ATOM   1119  SD  MET A 141      35.335  32.048 134.413  1.00 43.65           S  
ANISOU 1119  SD  MET A 141     6036   4894   5656   -139    -57   -209       S  
ATOM   1120  CE  MET A 141      34.902  31.445 136.045  1.00 60.47           C  
ANISOU 1120  CE  MET A 141     8031   7158   7787   -178   -101   -221       C  
ATOM   1121  N   GLN A 142      38.902  34.102 137.362  1.00 38.11           N  
ANISOU 1121  N   GLN A 142     5227   4161   5092   -282     61   -272       N  
ATOM   1122  CA  GLN A 142      39.593  33.616 138.535  1.00 31.29           C  
ANISOU 1122  CA  GLN A 142     4274   3353   4261   -343     60   -271       C  
ATOM   1123  C   GLN A 142      38.850  34.072 139.792  1.00 44.12           C  
ANISOU 1123  C   GLN A 142     5839   5061   5863   -337     20   -313       C  
ATOM   1124  O   GLN A 142      38.733  33.329 140.762  1.00 47.95           O  
ANISOU 1124  O   GLN A 142     6239   5632   6346   -375     -8   -310       O  
ATOM   1125  CB  GLN A 142      41.024  34.132 138.541  1.00 36.73           C  
ANISOU 1125  CB  GLN A 142     4982   3974   5001   -385    112   -264       C  
ATOM   1126  CG  GLN A 142      41.843  33.636 139.707  1.00 29.39           C  
ANISOU 1126  CG  GLN A 142     3963   3093   4110   -451    109   -260       C  
ATOM   1127  CD  GLN A 142      41.820  32.135 139.811  1.00 49.12           C  
ANISOU 1127  CD  GLN A 142     6403   5646   6613   -477     86   -227       C  
ATOM   1128  NE2 GLN A 142      41.002  31.621 140.727  1.00 58.27           N  
ANISOU 1128  NE2 GLN A 142     7495   6900   7746   -485     33   -236       N  
ATOM   1129  OE1 GLN A 142      42.516  31.435 139.070  1.00 63.85           O  
ANISOU 1129  OE1 GLN A 142     8284   7472   8505   -489    113   -194       O  
ATOM   1130  N   LYS A 143      38.332  35.292 139.751  1.00 36.50           N  
ANISOU 1130  N   LYS A 143     4921   4069   4878   -289     17   -353       N  
ATOM   1131  CA  LYS A 143      37.622  35.855 140.868  1.00 45.55           C  
ANISOU 1131  CA  LYS A 143     6019   5289   5999   -272    -16   -401       C  
ATOM   1132  C   LYS A 143      36.282  35.156 141.102  1.00 52.35           C  
ANISOU 1132  C   LYS A 143     6825   6253   6814   -244    -63   -404       C  
ATOM   1133  O   LYS A 143      35.870  34.961 142.252  1.00 52.85           O  
ANISOU 1133  O   LYS A 143     6807   6414   6858   -262    -89   -426       O  
ATOM   1134  CB  LYS A 143      37.435  37.362 140.678  1.00 48.06           C  
ANISOU 1134  CB  LYS A 143     6410   5541   6310   -221    -11   -446       C  
ATOM   1135  CG  LYS A 143      36.518  37.996 141.735  1.00 78.09           C  
ANISOU 1135  CG  LYS A 143    10170   9421  10080   -184    -47   -505       C  
ATOM   1136  CD  LYS A 143      36.108  39.432 141.371  1.00 88.09           C  
ANISOU 1136  CD  LYS A 143    11518  10617  11335   -115    -55   -551       C  
ATOM   1137  CE  LYS A 143      34.864  39.878 142.152  1.00 83.27           C  
ANISOU 1137  CE  LYS A 143    10864  10093  10680    -55    -95   -611       C  
ATOM   1138  NZ  LYS A 143      33.657  39.008 141.884  1.00 75.40           N1+
ANISOU 1138  NZ  LYS A 143     9819   9183   9645    -22   -124   -597       N1+
ATOM   1139  N   LEU A 144      35.608  34.786 140.014  1.00 56.30           N  
ANISOU 1139  N   LEU A 144     7368   6730   7292   -204    -74   -381       N  
ATOM   1140  CA  LEU A 144      34.359  34.021 140.092  1.00 38.27           C  
ANISOU 1140  CA  LEU A 144     5034   4539   4966   -183   -121   -373       C  
ATOM   1141  C   LEU A 144      34.578  32.552 140.497  1.00 37.55           C  
ANISOU 1141  C   LEU A 144     4871   4516   4882   -248   -139   -329       C  
ATOM   1142  O   LEU A 144      33.685  31.917 141.049  1.00 49.52           O  
ANISOU 1142  O   LEU A 144     6316   6133   6365   -254   -181   -324       O  
ATOM   1143  CB  LEU A 144      33.599  34.072 138.759  1.00 49.37           C  
ANISOU 1143  CB  LEU A 144     6515   5894   6350   -122   -133   -358       C  
ATOM   1144  CG  LEU A 144      32.964  35.394 138.317  1.00 56.72           C  
ANISOU 1144  CG  LEU A 144     7513   6776   7263    -46   -138   -400       C  
ATOM   1145  CD1 LEU A 144      32.154  35.185 137.032  1.00 39.97           C  
ANISOU 1145  CD1 LEU A 144     5454   4616   5116      4   -160   -376       C  
ATOM   1146  CD2 LEU A 144      32.082  35.928 139.407  1.00 29.60           C  
ANISOU 1146  CD2 LEU A 144     4010   3435   3801    -15   -168   -453       C  
ATOM   1147  N   LEU A 145      35.747  31.997 140.203  1.00 37.12           N  
ANISOU 1147  N   LEU A 145     4831   4404   4868   -295   -110   -294       N  
ATOM   1148  CA  LEU A 145      36.024  30.632 140.620  1.00 38.08           C  
ANISOU 1148  CA  LEU A 145     4887   4579   5001   -355   -132   -254       C  
ATOM   1149  C   LEU A 145      36.173  30.666 142.129  1.00 46.69           C  
ANISOU 1149  C   LEU A 145     5890   5756   6093   -403   -147   -275       C  
ATOM   1150  O   LEU A 145      35.583  29.857 142.827  1.00 33.23           O  
ANISOU 1150  O   LEU A 145     4113   4150   4364   -433   -190   -261       O  
ATOM   1151  CB  LEU A 145      37.296  30.067 139.953  1.00 37.32           C  
ANISOU 1151  CB  LEU A 145     4827   4400   4953   -388    -96   -218       C  
ATOM   1152  CG  LEU A 145      37.151  29.459 138.541  1.00 46.39           C  
ANISOU 1152  CG  LEU A 145     6045   5487   6094   -358    -93   -185       C  
ATOM   1153  CD1 LEU A 145      38.504  29.178 137.895  1.00 29.75           C  
ANISOU 1153  CD1 LEU A 145     3977   3295   4034   -380    -43   -162       C  
ATOM   1154  CD2 LEU A 145      36.305  28.194 138.569  1.00 42.16           C  
ANISOU 1154  CD2 LEU A 145     5469   5020   5530   -369   -153   -154       C  
ATOM   1155  N   ASP A 146      36.965  31.620 142.615  1.00 35.77           N  
ANISOU 1155  N   ASP A 146     4517   4336   4736   -413   -113   -306       N  
ATOM   1156  CA  ASP A 146      37.186  31.828 144.044  1.00 48.40           C  
ANISOU 1156  CA  ASP A 146     6046   6008   6337   -456   -123   -331       C  
ATOM   1157  C   ASP A 146      35.877  32.072 144.751  1.00 50.33           C  
ANISOU 1157  C   ASP A 146     6241   6358   6523   -426   -159   -366       C  
ATOM   1158  O   ASP A 146      35.627  31.519 145.814  1.00 42.60           O  
ANISOU 1158  O   ASP A 146     5182   5481   5524   -471   -188   -364       O  
ATOM   1159  CB  ASP A 146      38.117  33.018 144.277  1.00 34.91           C  
ANISOU 1159  CB  ASP A 146     4376   4228   4662   -458    -84   -364       C  
ATOM   1160  CG  ASP A 146      39.523  32.741 143.796  1.00 54.84           C  
ANISOU 1160  CG  ASP A 146     6926   6665   7246   -500    -46   -329       C  
ATOM   1161  OD1 ASP A 146      39.807  31.542 143.564  1.00 56.94           O  
ANISOU 1161  OD1 ASP A 146     7165   6943   7528   -533    -56   -285       O  
ATOM   1162  OD2 ASP A 146      40.336  33.692 143.662  1.00 43.23           O1-
ANISOU 1162  OD2 ASP A 146     5501   5117   5806   -501    -10   -345       O1-
ATOM   1163  N   THR A 147      35.029  32.888 144.143  1.00 43.47           N  
ANISOU 1163  N   THR A 147     5422   5469   5627   -351   -158   -397       N  
ATOM   1164  CA  THR A 147      33.770  33.248 144.767  1.00 45.94           C  
ANISOU 1164  CA  THR A 147     5687   5882   5886   -311   -187   -437       C  
ATOM   1165  C   THR A 147      32.731  32.137 144.818  1.00 52.46           C  
ANISOU 1165  C   THR A 147     6450   6811   6673   -322   -231   -405       C  
ATOM   1166  O   THR A 147      32.121  31.919 145.862  1.00 47.69           O  
ANISOU 1166  O   THR A 147     5763   6327   6032   -343   -256   -419       O  
ATOM   1167  CB  THR A 147      33.158  34.466 144.091  1.00 44.34           C  
ANISOU 1167  CB  THR A 147     5555   5623   5670   -222   -179   -481       C  
ATOM   1168  CG2 THR A 147      31.839  34.816 144.744  1.00 32.40           C  
ANISOU 1168  CG2 THR A 147     3986   4221   4103   -174   -209   -526       C  
ATOM   1169  OG1 THR A 147      34.071  35.566 144.201  1.00 55.10           O  
ANISOU 1169  OG1 THR A 147     6973   6898   7064   -218   -146   -513       O  
ATOM   1170  N   TYR A 148      32.520  31.440 143.700  1.00 54.17           N  
ANISOU 1170  N   TYR A 148     6705   6984   6893   -311   -242   -360       N  
ATOM   1171  CA  TYR A 148      31.416  30.473 143.610  1.00 39.14           C  
ANISOU 1171  CA  TYR A 148     4751   5169   4950   -315   -290   -328       C  
ATOM   1172  C   TYR A 148      31.881  29.025 143.564  1.00 26.25           C  
ANISOU 1172  C   TYR A 148     3092   3546   3334   -387   -314   -265       C  
ATOM   1173  O   TYR A 148      31.096  28.089 143.704  1.00 38.64           O  
ANISOU 1173  O   TYR A 148     4610   5197   4873   -412   -361   -232       O  
ATOM   1174  CB  TYR A 148      30.473  30.814 142.447  1.00 44.07           C  
ANISOU 1174  CB  TYR A 148     5434   5756   5554   -237   -302   -331       C  
ATOM   1175  CG  TYR A 148      29.695  32.095 142.676  1.00 48.12           C  
ANISOU 1175  CG  TYR A 148     5951   6293   6041   -162   -297   -395       C  
ATOM   1176  CD1 TYR A 148      28.646  32.139 143.589  1.00 51.71           C  
ANISOU 1176  CD1 TYR A 148     6317   6881   6450   -151   -325   -423       C  
ATOM   1177  CD2 TYR A 148      30.017  33.252 141.997  1.00 48.42           C  
ANISOU 1177  CD2 TYR A 148     6079   6221   6099   -104   -267   -428       C  
ATOM   1178  CE1 TYR A 148      27.940  33.296 143.818  1.00 54.44           C  
ANISOU 1178  CE1 TYR A 148     6662   7250   6772    -76   -322   -487       C  
ATOM   1179  CE2 TYR A 148      29.317  34.423 142.213  1.00 70.73           C  
ANISOU 1179  CE2 TYR A 148     8911   9060   8903    -32   -270   -489       C  
ATOM   1180  CZ  TYR A 148      28.274  34.447 143.126  1.00 71.24           C  
ANISOU 1180  CZ  TYR A 148     8886   9259   8925    -13   -297   -521       C  
ATOM   1181  OH  TYR A 148      27.574  35.629 143.342  1.00 75.20           O  
ANISOU 1181  OH  TYR A 148     9394   9774   9406     68   -300   -589       O  
ATOM   1182  N   GLY A 149      33.179  28.850 143.402  1.00 31.73           N  
ANISOU 1182  N   GLY A 149     3820   4157   4079   -423   -284   -248       N  
ATOM   1183  CA  GLY A 149      33.776  27.532 143.460  1.00 38.95           C  
ANISOU 1183  CA  GLY A 149     4709   5072   5017   -490   -307   -195       C  
ATOM   1184  C   GLY A 149      33.340  26.705 142.275  1.00 52.22           C  
ANISOU 1184  C   GLY A 149     6436   6715   6691   -470   -332   -153       C  
ATOM   1185  O   GLY A 149      32.991  27.256 141.225  1.00 53.05           O  
ANISOU 1185  O   GLY A 149     6614   6756   6788   -407   -315   -164       O  
ATOM   1186  N   ILE A 150      33.366  25.386 142.438  1.00 32.63           N  
ANISOU 1186  N   ILE A 150     3918   4269   4211   -525   -378   -105       N  
ATOM   1187  CA  ILE A 150      32.913  24.493 141.391  1.00 34.02           C  
ANISOU 1187  CA  ILE A 150     4136   4413   4377   -512   -412    -64       C  
ATOM   1188  C   ILE A 150      31.868  23.528 141.902  1.00 39.05           C  
ANISOU 1188  C   ILE A 150     4705   5161   4973   -552   -485    -30       C  
ATOM   1189  O   ILE A 150      31.321  23.694 142.994  1.00 55.22           O  
ANISOU 1189  O   ILE A 150     6673   7317   6991   -579   -503    -42       O  
ATOM   1190  CB  ILE A 150      34.048  23.651 140.820  1.00 48.40           C  
ANISOU 1190  CB  ILE A 150     5998   6146   6245   -538   -404    -31       C  
ATOM   1191  CG1 ILE A 150      34.571  22.696 141.893  1.00 47.88           C  
ANISOU 1191  CG1 ILE A 150     5857   6135   6199   -619   -441     -4       C  
ATOM   1192  CG2 ILE A 150      35.155  24.523 140.233  1.00 18.75           C  
ANISOU 1192  CG2 ILE A 150     2310   2283   2533   -505   -328    -58       C  
ATOM   1193  CD1 ILE A 150      35.549  21.677 141.339  1.00 61.39           C  
ANISOU 1193  CD1 ILE A 150     7601   7768   7955   -641   -447     30       C  
ATOM   1194  N   ASN A 151      31.598  22.510 141.100  1.00 28.07           N  
ANISOU 1194  N   ASN A 151     3347   3741   3578   -558   -528     15       N  
ATOM   1195  CA  ASN A 151      30.543  21.557 141.403  1.00 42.39           C  
ANISOU 1195  CA  ASN A 151     5106   5649   5351   -596   -605     55       C  
ATOM   1196  C   ASN A 151      29.163  22.169 141.540  1.00 46.89           C  
ANISOU 1196  C   ASN A 151     5640   6309   5868   -560   -620     36       C  
ATOM   1197  O   ASN A 151      28.391  21.771 142.412  1.00 47.01           O  
ANISOU 1197  O   ASN A 151     5570   6445   5846   -605   -664     52       O  
ATOM   1198  CB  ASN A 151      30.857  20.770 142.669  1.00 40.33           C  
ANISOU 1198  CB  ASN A 151     4761   5469   5094   -685   -643     81       C  
ATOM   1199  CG  ASN A 151      30.566  19.318 142.508  1.00 56.40           C  
ANISOU 1199  CG  ASN A 151     6789   7521   7122   -738   -722    143       C  
ATOM   1200  ND2 ASN A 151      31.570  18.592 142.061  1.00 74.85           N  
ANISOU 1200  ND2 ASN A 151     9172   9765   9503   -754   -726    164       N  
ATOM   1201  OD1 ASN A 151      29.446  18.840 142.751  1.00 52.99           O  
ANISOU 1201  OD1 ASN A 151     6309   7180   6643   -765   -781    171       O  
ATOM   1202  N   LEU A 152      28.837  23.117 140.673  1.00 43.38           N  
ANISOU 1202  N   LEU A 152     5257   5807   5417   -481   -585      4       N  
ATOM   1203  CA  LEU A 152      27.529  23.766 140.720  1.00 24.23           C  
ANISOU 1203  CA  LEU A 152     2800   3459   2947   -434   -600    -19       C  
ATOM   1204  C   LEU A 152      26.462  22.895 140.058  1.00 38.71           C  
ANISOU 1204  C   LEU A 152     4636   5322   4749   -437   -668     28       C  
ATOM   1205  O   LEU A 152      26.777  21.944 139.350  1.00 48.63           O  
ANISOU 1205  O   LEU A 152     5944   6515   6020   -460   -698     72       O  
ATOM   1206  CB  LEU A 152      27.631  25.134 140.068  1.00 41.88           C  
ANISOU 1206  CB  LEU A 152     5105   5614   5192   -349   -544    -72       C  
ATOM   1207  CG  LEU A 152      28.689  25.934 140.827  1.00 45.68           C  
ANISOU 1207  CG  LEU A 152     5579   6072   5704   -358   -484   -114       C  
ATOM   1208  CD1 LEU A 152      29.600  26.723 139.927  1.00 35.16           C  
ANISOU 1208  CD1 LEU A 152     4349   4602   4410   -312   -427   -136       C  
ATOM   1209  CD2 LEU A 152      28.030  26.831 141.891  1.00 61.46           C  
ANISOU 1209  CD2 LEU A 152     7504   8176   7673   -338   -476   -164       C  
ATOM   1210  N   PRO A 153      25.183  23.183 140.313  1.00 50.35           N  
ANISOU 1210  N   PRO A 153     6958   7276   4898   -209    493   -427       N  
ATOM   1211  CA  PRO A 153      24.239  22.323 139.612  1.00 53.53           C  
ANISOU 1211  CA  PRO A 153     7212   7799   5329   -305    516   -275       C  
ATOM   1212  C   PRO A 153      24.102  22.739 138.141  1.00 59.99           C  
ANISOU 1212  C   PRO A 153     7938   8564   6291   -306    502   -265       C  
ATOM   1213  O   PRO A 153      24.434  23.871 137.760  1.00 56.32           O  
ANISOU 1213  O   PRO A 153     7510   8005   5886   -202    518   -359       O  
ATOM   1214  CB  PRO A 153      22.948  22.553 140.381  1.00 42.33           C  
ANISOU 1214  CB  PRO A 153     5723   6569   3791   -215    657   -202       C  
ATOM   1215  CG  PRO A 153      23.067  23.921 140.885  1.00 39.28           C  
ANISOU 1215  CG  PRO A 153     5415   6146   3363    -44    715   -320       C  
ATOM   1216  CD  PRO A 153      24.501  24.142 141.192  1.00 34.33           C  
ANISOU 1216  CD  PRO A 153     4945   5338   2760    -46    609   -460       C  
ATOM   1217  N   LEU A 154      23.629  21.809 137.322  1.00 68.84           N  
ANISOU 1217  N   LEU A 154     8947   9741   7470   -418    469   -153       N  
ATOM   1218  CA  LEU A 154      23.440  22.057 135.900  1.00 66.63           C  
ANISOU 1218  CA  LEU A 154     8579   9423   7316   -417    448   -132       C  
ATOM   1219  C   LEU A 154      22.001  22.444 135.639  1.00 62.87           C  
ANISOU 1219  C   LEU A 154     7959   9106   6822   -339    560    -55       C  
ATOM   1220  O   LEU A 154      21.092  21.784 136.123  1.00 75.24           O  
ANISOU 1220  O   LEU A 154     9440  10823   8326   -380    609     44       O  
ATOM   1221  CB  LEU A 154      23.760  20.801 135.088  1.00 61.96           C  
ANISOU 1221  CB  LEU A 154     7945   8796   6801   -577    333    -62       C  
ATOM   1222  CG  LEU A 154      25.176  20.230 135.110  1.00 67.17           C  
ANISOU 1222  CG  LEU A 154     8727   9298   7495   -675    205   -124       C  
ATOM   1223  CD1 LEU A 154      25.516  19.658 136.475  1.00 63.61           C  
ANISOU 1223  CD1 LEU A 154     8368   8873   6928   -720    196   -136       C  
ATOM   1224  CD2 LEU A 154      25.303  19.162 134.041  1.00 68.17           C  
ANISOU 1224  CD2 LEU A 154     8791   9400   7711   -805    101    -50       C  
ATOM   1225  N   VAL A 155      21.797  23.503 134.867  1.00 50.03           N  
ANISOU 1225  N   VAL A 155     6306   7446   5259   -225    601    -97       N  
ATOM   1226  CA  VAL A 155      20.454  23.938 134.511  1.00 41.26           C  
ANISOU 1226  CA  VAL A 155     5057   6480   4139   -140    701    -32       C  
ATOM   1227  C   VAL A 155      19.923  23.148 133.342  1.00 51.50           C  
ANISOU 1227  C   VAL A 155     6222   7821   5525   -223    646     62       C  
ATOM   1228  O   VAL A 155      20.589  23.007 132.313  1.00 46.17           O  
ANISOU 1228  O   VAL A 155     5567   7027   4949   -261    557     41       O  
ATOM   1229  CB  VAL A 155      20.422  25.408 134.135  1.00 49.98           C  
ANISOU 1229  CB  VAL A 155     6189   7529   5270     26    768   -116       C  
ATOM   1230  CG1 VAL A 155      18.989  25.862 133.959  1.00 68.42           C  
ANISOU 1230  CG1 VAL A 155     8390  10032   7575    124    877    -53       C  
ATOM   1231  CG2 VAL A 155      21.114  26.232 135.214  1.00 67.55           C  
ANISOU 1231  CG2 VAL A 155     8559   9680   7427    110    799   -229       C  
ATOM   1232  N   THR A 156      18.713  22.635 133.496  1.00 51.28           N  
ANISOU 1232  N   THR A 156     6055   7963   5465   -247    701    164       N  
ATOM   1233  CA  THR A 156      18.118  21.832 132.450  1.00 61.61           C  
ANISOU 1233  CA  THR A 156     7226   9324   6861   -326    642    251       C  
ATOM   1234  C   THR A 156      17.314  22.698 131.492  1.00 65.80           C  
ANISOU 1234  C   THR A 156     7659   9899   7441   -198    693    248       C  
ATOM   1235  O   THR A 156      16.644  23.640 131.918  1.00 70.43           O  
ANISOU 1235  O   THR A 156     8225  10567   7971    -68    808    230       O  
ATOM   1236  CB  THR A 156      17.214  20.749 133.035  1.00 67.50           C  
ANISOU 1236  CB  THR A 156     7854  10222   7570   -429    666    368       C  
ATOM   1237  CG2 THR A 156      16.986  19.627 132.007  1.00 44.28           C  
ANISOU 1237  CG2 THR A 156     4803   7286   4734   -555    556    444       C  
ATOM   1238  OG1 THR A 156      17.814  20.221 134.226  1.00 53.38           O  
ANISOU 1238  OG1 THR A 156     6170   8415   5696   -501    663    366       O  
ATOM   1239  N   TYR A 157      17.413  22.386 130.197  1.00 56.15           N  
ANISOU 1239  N   TYR A 157     6390   8622   6322   -226    604    263       N  
ATOM   1240  CA  TYR A 157      16.567  22.998 129.174  1.00 54.43           C  
ANISOU 1240  CA  TYR A 157     6067   8459   6156   -113    635    273       C  
ATOM   1241  C   TYR A 157      16.117  21.945 128.173  1.00 52.30           C  
ANISOU 1241  C   TYR A 157     5672   8229   5972   -204    533    348       C  
ATOM   1242  O   TYR A 157      16.839  20.980 127.915  1.00 67.29           O  
ANISOU 1242  O   TYR A 157     7608  10047   7912   -334    418    364       O  
ATOM   1243  CB  TYR A 157      17.304  24.116 128.441  1.00 44.23           C  
ANISOU 1243  CB  TYR A 157     4879   7022   4903     10    638    182       C  
ATOM   1244  CG  TYR A 157      17.784  25.248 129.323  1.00 47.01           C  
ANISOU 1244  CG  TYR A 157     5355   7316   5190    111    728     95       C  
ATOM   1245  CD1 TYR A 157      16.916  26.237 129.755  1.00 33.18           C  
ANISOU 1245  CD1 TYR A 157     3566   5666   3377    251    853     81       C  
ATOM   1246  CD2 TYR A 157      19.119  25.336 129.706  1.00 60.87           C  
ANISOU 1246  CD2 TYR A 157     7266   8912   6952     71    681     20       C  
ATOM   1247  CE1 TYR A 157      17.365  27.282 130.550  1.00 50.35           C  
ANISOU 1247  CE1 TYR A 157     5856   7780   5494    349    926     -6       C  
ATOM   1248  CE2 TYR A 157      19.577  26.374 130.502  1.00 39.04           C  
ANISOU 1248  CE2 TYR A 157     4612   6085   4138    165    751    -70       C  
ATOM   1249  CZ  TYR A 157      18.700  27.345 130.919  1.00 53.67           C  
ANISOU 1249  CZ  TYR A 157     6428   8037   5928    305    871    -83       C  
ATOM   1250  OH  TYR A 157      19.165  28.376 131.708  1.00 65.81           O  
ANISOU 1250  OH  TYR A 157     8080   9506   7419    404    931   -179       O  
ATOM   1251  N   VAL A 158      14.933  22.113 127.598  1.00 49.32           N  
ANISOU 1251  N   VAL A 158     5145   7971   5621   -135    568    390       N  
ATOM   1252  CA  VAL A 158      14.528  21.194 126.543  1.00 51.73           C  
ANISOU 1252  CA  VAL A 158     5335   8302   6019   -204    457    446       C  
ATOM   1253  C   VAL A 158      15.108  21.704 125.249  1.00 51.14           C  
ANISOU 1253  C   VAL A 158     5322   8102   6005   -114    393    390       C  
ATOM   1254  O   VAL A 158      15.135  22.912 125.004  1.00 50.31           O  
ANISOU 1254  O   VAL A 158     5268   7963   5882     40    469    333       O  
ATOM   1255  CB  VAL A 158      13.002  21.044 126.398  1.00 54.42           C  
ANISOU 1255  CB  VAL A 158     5476   8822   6379   -173    502    512       C  
ATOM   1256  CG1 VAL A 158      12.689  19.986 125.332  1.00 45.37           C  
ANISOU 1256  CG1 VAL A 158     4216   7686   5338   -257    364    560       C  
ATOM   1257  CG2 VAL A 158      12.358  20.662 127.734  1.00 43.01           C  
ANISOU 1257  CG2 VAL A 158     3965   7508   4869   -242    595    575       C  
ATOM   1258  N   LYS A 159      15.578  20.781 124.420  1.00 50.64           N  
ANISOU 1258  N   LYS A 159     5259   7968   6013   -205    255    410       N  
ATOM   1259  CA  LYS A 159      16.256  21.164 123.188  1.00 53.52           C  
ANISOU 1259  CA  LYS A 159     5699   8203   6433   -123    191    365       C  
ATOM   1260  C   LYS A 159      15.266  21.581 122.092  1.00 55.66           C  
ANISOU 1260  C   LYS A 159     5857   8549   6745     13    193    374       C  
ATOM   1261  O   LYS A 159      14.443  20.786 121.626  1.00 47.17           O  
ANISOU 1261  O   LYS A 159     4640   7567   5715    -32    121    426       O  
ATOM   1262  CB  LYS A 159      17.205  20.050 122.706  1.00 37.58           C  
ANISOU 1262  CB  LYS A 159     3738   6075   4468   -258     41    378       C  
ATOM   1263  CG  LYS A 159      18.135  20.466 121.581  1.00 43.22           C  
ANISOU 1263  CG  LYS A 159     4559   6634   5230   -176    -13    331       C  
ATOM   1264  CD  LYS A 159      19.021  19.315 121.090  1.00 70.37           C  
ANISOU 1264  CD  LYS A 159     8047   9974   8716   -305   -164    348       C  
ATOM   1265  CE  LYS A 159      19.615  19.617 119.695  1.00 83.28           C  
ANISOU 1265  CE  LYS A 159     9746  11490  10408   -201   -224    322       C  
ATOM   1266  NZ  LYS A 159      21.052  20.057 119.691  1.00 77.28           N1+
ANISOU 1266  NZ  LYS A 159     9154  10551   9656   -194   -217    268       N1+
ATOM   1267  N   ASP A 160      15.357  22.845 121.698  1.00 48.22           N  
ANISOU 1267  N   ASP A 160     4977   7558   5787    182    274    319       N  
ATOM   1268  CA  ASP A 160      14.609  23.371 120.570  1.00 53.21           C  
ANISOU 1268  CA  ASP A 160     5536   8233   6450    336    276    315       C  
ATOM   1269  C   ASP A 160      15.207  22.833 119.252  1.00 51.03           C  
ANISOU 1269  C   ASP A 160     5297   7850   6243    338    141    316       C  
ATOM   1270  O   ASP A 160      16.255  23.286 118.802  1.00 61.08           O  
ANISOU 1270  O   ASP A 160     6708   8970   7528    387    137    277       O  
ATOM   1271  CB  ASP A 160      14.651  24.900 120.632  1.00 61.44           C  
ANISOU 1271  CB  ASP A 160     6656   9238   7450    514    410    256       C  
ATOM   1272  CG  ASP A 160      13.740  25.568 119.614  1.00 64.29           C  
ANISOU 1272  CG  ASP A 160     6940   9663   7824    693    435    251       C  
ATOM   1273  OD1 ASP A 160      12.907  24.871 118.998  1.00 67.18           O  
ANISOU 1273  OD1 ASP A 160     7170  10127   8227    681    356    291       O  
ATOM   1274  OD2 ASP A 160      13.853  26.803 119.446  1.00 60.89           O1-
ANISOU 1274  OD2 ASP A 160     6585   9181   7369    849    532    205       O1-
ATOM   1275  N   GLU A 161      14.533  21.864 118.640  1.00 49.70           N  
ANISOU 1275  N   GLU A 161     5001   7760   6122    287     31    361       N  
ATOM   1276  CA  GLU A 161      15.076  21.141 117.498  1.00 48.04           C  
ANISOU 1276  CA  GLU A 161     4820   7460   5971    269   -115    367       C  
ATOM   1277  C   GLU A 161      13.967  20.381 116.790  1.00 48.57           C  
ANISOU 1277  C   GLU A 161     4718   7647   6090    269   -217    403       C  
ATOM   1278  O   GLU A 161      12.892  20.202 117.359  1.00 47.73           O  
ANISOU 1278  O   GLU A 161     4468   7686   5983    234   -180    433       O  
ATOM   1279  CB  GLU A 161      16.145  20.158 117.975  1.00 40.20           C  
ANISOU 1279  CB  GLU A 161     3910   6373   4990     84   -198    382       C  
ATOM   1280  CG  GLU A 161      15.871  19.611 119.367  1.00 68.06           C  
ANISOU 1280  CG  GLU A 161     7388   9988   8485    -72   -159    415       C  
ATOM   1281  CD  GLU A 161      16.351  18.184 119.551  1.00 77.41           C  
ANISOU 1281  CD  GLU A 161     8570  11141   9701   -266   -289    455       C  
ATOM   1282  OE1 GLU A 161      15.818  17.480 120.445  1.00 74.64           O  
ANISOU 1282  OE1 GLU A 161     8132  10887   9340   -393   -282    504       O  
ATOM   1283  OE2 GLU A 161      17.259  17.769 118.799  1.00 78.61           O1-
ANISOU 1283  OE2 GLU A 161     8810  11172   9888   -287   -395    442       O1-
ATOM   1284  N   LEU A 162      14.213  19.928 115.560  1.00 43.98           N  
ANISOU 1284  N   LEU A 162     4149   7003   5556    312   -345    400       N  
ATOM   1285  CA  LEU A 162      13.179  19.200 114.830  1.00 53.47           C  
ANISOU 1285  CA  LEU A 162     5191   8310   6816    321   -459    423       C  
ATOM   1286  C   LEU A 162      13.047  17.786 115.352  1.00 53.46           C  
ANISOU 1286  C   LEU A 162     5100   8352   6862    106   -564    473       C  
ATOM   1287  O   LEU A 162      14.041  17.128 115.618  1.00 56.67           O  
ANISOU 1287  O   LEU A 162     5603   8660   7269    -24   -622    484       O  
ATOM   1288  CB  LEU A 162      13.449  19.173 113.329  1.00 52.98           C  
ANISOU 1288  CB  LEU A 162     5175   8171   6783    453   -570    400       C  
ATOM   1289  CG  LEU A 162      13.280  20.494 112.583  1.00 48.70           C  
ANISOU 1289  CG  LEU A 162     4688   7610   6205    693   -479    359       C  
ATOM   1290  CD1 LEU A 162      13.830  20.404 111.150  1.00 33.96           C  
ANISOU 1290  CD1 LEU A 162     2908   5639   4358    817   -584    343       C  
ATOM   1291  CD2 LEU A 162      11.826  20.902 112.604  1.00 50.94           C  
ANISOU 1291  CD2 LEU A 162     4808   8057   6489    788   -432    355       C  
ATOM   1292  N   ARG A 163      11.811  17.323 115.489  1.00 42.32           N  
ANISOU 1292  N   ARG A 163     3501   7084   5494     71   -587    503       N  
ATOM   1293  CA  ARG A 163      11.551  15.979 115.969  1.00 53.84           C  
ANISOU 1293  CA  ARG A 163     4856   8589   7011   -130   -680    557       C  
ATOM   1294  C   ARG A 163      10.494  15.292 115.091  1.00 61.37           C  
ANISOU 1294  C   ARG A 163     5630   9628   8059   -111   -814    566       C  
ATOM   1295  O   ARG A 163       9.591  15.947 114.577  1.00 58.75           O  
ANISOU 1295  O   ARG A 163     5206   9379   7736     42   -784    540       O  
ATOM   1296  CB  ARG A 163      11.065  16.056 117.415  1.00 67.40           C  
ANISOU 1296  CB  ARG A 163     6508  10405   8695   -230   -543    598       C  
ATOM   1297  CG  ARG A 163      11.601  14.966 118.311  1.00 64.51           C  
ANISOU 1297  CG  ARG A 163     6167  10008   8336   -448   -581    649       C  
ATOM   1298  CD  ARG A 163      12.874  15.407 119.011  1.00 68.94           C  
ANISOU 1298  CD  ARG A 163     6927  10455   8813   -474   -507    625       C  
ATOM   1299  NE  ARG A 163      13.411  14.323 119.822  1.00 69.10           N  
ANISOU 1299  NE  ARG A 163     6978  10443   8835   -675   -554    670       N  
ATOM   1300  CZ  ARG A 163      14.332  13.471 119.399  1.00 64.50           C  
ANISOU 1300  CZ  ARG A 163     6480   9747   8279   -768   -690    669       C  
ATOM   1301  NH1 ARG A 163      14.832  13.587 118.175  1.00 70.62           N1+
ANISOU 1301  NH1 ARG A 163     7319  10432   9082   -675   -789    628       N1+
ATOM   1302  NH2 ARG A 163      14.758  12.507 120.200  1.00 63.44           N  
ANISOU 1302  NH2 ARG A 163     6371   9592   8141   -946   -724    712       N  
ATOM   1303  N   SER A 164      10.591  13.976 114.929  1.00 63.10           N  
ANISOU 1303  N   SER A 164     5798   9826   8352   -262   -965    597       N  
ATOM   1304  CA  SER A 164       9.596  13.245 114.145  1.00 62.18           C  
ANISOU 1304  CA  SER A 164     5502   9783   8339   -257  -1106    600       C  
ATOM   1305  C   SER A 164       8.209  13.323 114.776  1.00 76.80           C  
ANISOU 1305  C   SER A 164     7146  11799  10236   -278  -1023    632       C  
ATOM   1306  O   SER A 164       8.000  13.998 115.781  1.00 73.98           O  
ANISOU 1306  O   SER A 164     6789  11502   9817   -280   -851    652       O  
ATOM   1307  CB  SER A 164       9.966  11.784 114.044  1.00 48.47           C  
ANISOU 1307  CB  SER A 164     3747   7992   6677   -438  -1273    633       C  
ATOM   1308  OG  SER A 164       9.466  11.119 115.187  1.00 65.78           O  
ANISOU 1308  OG  SER A 164     5825  10260   8907   -621  -1223    699       O  
ATOM   1309  N   LYS A 165       7.262  12.597 114.195  1.00 87.09           N  
ANISOU 1309  N   LYS A 165     8267  13172  11651   -295  -1149    636       N  
ATOM   1310  CA  LYS A 165       5.881  12.664 114.656  1.00 88.91           C  
ANISOU 1310  CA  LYS A 165     8281  13559  11943   -303  -1080    663       C  
ATOM   1311  C   LYS A 165       5.655  11.930 115.989  1.00 83.17           C  
ANISOU 1311  C   LYS A 165     7469  12884  11247   -519  -1005    749       C  
ATOM   1312  O   LYS A 165       5.136  12.515 116.947  1.00 70.53           O  
ANISOU 1312  O   LYS A 165     5817  11378   9603   -516   -832    781       O  
ATOM   1313  CB  LYS A 165       4.932  12.149 113.572  1.00 84.18           C  
ANISOU 1313  CB  LYS A 165     7505  13012  11466   -244  -1247    632       C  
ATOM   1314  CG  LYS A 165       3.567  12.820 113.573  1.00103.37           C  
ANISOU 1314  CG  LYS A 165     9752  15595  13931   -126  -1167    618       C  
ATOM   1315  CD  LYS A 165       2.669  12.236 112.491  1.00110.15           C  
ANISOU 1315  CD  LYS A 165    10433  16497  14922    -72  -1352    577       C  
ATOM   1316  CE  LYS A 165       2.808  10.717 112.433  1.00116.83           C  
ANISOU 1316  CE  LYS A 165    11208  17291  15890   -274  -1524    612       C  
ATOM   1317  NZ  LYS A 165       1.638  10.059 111.784  1.00114.88           N1+
ANISOU 1317  NZ  LYS A 165    10723  17119  15805   -270  -1674    589       N1+
ATOM   1318  N   THR A 166       6.051  10.663 116.068  1.00 71.00           N  
ANISOU 1318  N   THR A 166     5922  11281   9775   -700  -1128    788       N  
ATOM   1319  CA  THR A 166       5.793   9.910 117.293  1.00 76.61           C  
ANISOU 1319  CA  THR A 166     6549  12039  10520   -901  -1058    876       C  
ATOM   1320  C   THR A 166       6.583  10.449 118.487  1.00 90.43           C  
ANISOU 1320  C   THR A 166     8462  13762  12134   -939   -885    904       C  
ATOM   1321  O   THR A 166       6.196  10.213 119.630  1.00100.45           O  
ANISOU 1321  O   THR A 166     9665  15102  13400  -1049   -768    975       O  
ATOM   1322  CB  THR A 166       6.039   8.387 117.139  1.00 83.45           C  
ANISOU 1322  CB  THR A 166     7373  12839  11494  -1092  -1230    915       C  
ATOM   1323  CG2 THR A 166       5.390   7.858 115.872  1.00 92.60           C  
ANISOU 1323  CG2 THR A 166     8394  14006  12786  -1041  -1426    872       C  
ATOM   1324  OG1 THR A 166       7.444   8.121 117.103  1.00 83.73           O  
ANISOU 1324  OG1 THR A 166     7628  12734  11453  -1142  -1287    902       O  
ATOM   1325  N   LYS A 167       7.681  11.166 118.227  1.00 75.66           N  
ANISOU 1325  N   LYS A 167     6805  11787  10156   -844   -869    848       N  
ATOM   1326  CA  LYS A 167       8.488  11.745 119.309  1.00 65.23           C  
ANISOU 1326  CA  LYS A 167     5646  10429   8710   -865   -719    857       C  
ATOM   1327  C   LYS A 167       7.882  13.057 119.775  1.00 68.85           C  
ANISOU 1327  C   LYS A 167     6083  10984   9094   -718   -536    840       C  
ATOM   1328  O   LYS A 167       8.221  13.575 120.844  1.00 64.91           O  
ANISOU 1328  O   LYS A 167     5672  10491   8498   -729   -390    853       O  
ATOM   1329  CB  LYS A 167       9.930  12.002 118.869  1.00 61.94           C  
ANISOU 1329  CB  LYS A 167     5458   9854   8221   -826   -773    802       C  
ATOM   1330  CG  LYS A 167      10.627  10.825 118.239  1.00 65.18           C  
ANISOU 1330  CG  LYS A 167     5913  10158   8692   -938   -963    807       C  
ATOM   1331  CD  LYS A 167      11.331   9.970 119.266  1.00 77.78           C  
ANISOU 1331  CD  LYS A 167     7583  11705  10264  -1133   -958    860       C  
ATOM   1332  CE  LYS A 167      12.388   9.145 118.563  1.00 90.88           C  
ANISOU 1332  CE  LYS A 167     9357  13227  11945  -1199  -1131    840       C  
ATOM   1333  NZ  LYS A 167      13.166  10.025 117.632  1.00 89.57           N1+
ANISOU 1333  NZ  LYS A 167     9336  12966  11729  -1031  -1152    764       N1+
ATOM   1334  N   VAL A 168       7.004  13.621 118.962  1.00 51.00           N  
ANISOU 1334  N   VAL A 168     3710   8795   6873   -568   -547    803       N  
ATOM   1335  CA  VAL A 168       6.301  14.804 119.406  1.00 64.09           C  
ANISOU 1335  CA  VAL A 168     5326  10558   8467   -431   -377    791       C  
ATOM   1336  C   VAL A 168       5.086  14.355 120.200  1.00 73.52           C  
ANISOU 1336  C   VAL A 168     6309  11902   9723   -520   -304    865       C  
ATOM   1337  O   VAL A 168       4.865  14.795 121.330  1.00 69.46           O  
ANISOU 1337  O   VAL A 168     5796  11458   9138   -530   -138    902       O  
ATOM   1338  CB  VAL A 168       5.909  15.706 118.234  1.00 62.43           C  
ANISOU 1338  CB  VAL A 168     5100  10360   8259   -216   -405    718       C  
ATOM   1339  CG1 VAL A 168       5.019  16.834 118.713  1.00 57.38           C  
ANISOU 1339  CG1 VAL A 168     4391   9845   7566    -81   -235    711       C  
ATOM   1340  CG2 VAL A 168       7.169  16.269 117.583  1.00 66.29           C  
ANISOU 1340  CG2 VAL A 168     5814  10696   8678   -121   -440    656       C  
ATOM   1341  N   GLU A 169       4.319  13.447 119.610  1.00 79.01           N  
ANISOU 1341  N   GLU A 169     6823  12643  10556   -584   -430    887       N  
ATOM   1342  CA  GLU A 169       3.149  12.903 120.273  1.00 75.58           C  
ANISOU 1342  CA  GLU A 169     6166  12341  10208   -681   -372    963       C  
ATOM   1343  C   GLU A 169       3.560  12.286 121.598  1.00 79.51           C  
ANISOU 1343  C   GLU A 169     6712  12830  10669   -859   -283   1048       C  
ATOM   1344  O   GLU A 169       2.824  12.355 122.576  1.00 82.67           O  
ANISOU 1344  O   GLU A 169     7005  13342  11063   -895   -138   1114       O  
ATOM   1345  CB  GLU A 169       2.459  11.872 119.379  1.00 81.22           C  
ANISOU 1345  CB  GLU A 169     6694  13072  11095   -745   -553    967       C  
ATOM   1346  CG  GLU A 169       1.928  12.467 118.079  1.00 95.07           C  
ANISOU 1346  CG  GLU A 169     8386  14851  12886   -554   -645    881       C  
ATOM   1347  CD  GLU A 169       1.231  11.450 117.200  1.00 98.27           C  
ANISOU 1347  CD  GLU A 169     8603  15270  13464   -608   -837    875       C  
ATOM   1348  OE1 GLU A 169       1.517  10.242 117.346  1.00 89.25           O  
ANISOU 1348  OE1 GLU A 169     7436  14069  12405   -792   -939    922       O  
ATOM   1349  OE2 GLU A 169       0.394  11.864 116.368  1.00101.99           O1-
ANISOU 1349  OE2 GLU A 169     8954  15809  13990   -463   -888    819       O1-
ATOM   1350  N   GLN A 170       4.757  11.712 121.630  1.00 72.38           N  
ANISOU 1350  N   GLN A 170     5977  11793   9732   -960   -365   1046       N  
ATOM   1351  CA  GLN A 170       5.231  11.016 122.816  1.00 78.75           C  
ANISOU 1351  CA  GLN A 170     6842  12577  10503  -1130   -303   1122       C  
ATOM   1352  C   GLN A 170       5.998  11.934 123.753  1.00 81.11           C  
ANISOU 1352  C   GLN A 170     7333  12850  10635  -1070   -149   1105       C  
ATOM   1353  O   GLN A 170       6.455  11.502 124.815  1.00 79.87           O  
ANISOU 1353  O   GLN A 170     7251  12675  10422  -1185    -84   1159       O  
ATOM   1354  CB  GLN A 170       6.119   9.834 122.425  1.00 89.33           C  
ANISOU 1354  CB  GLN A 170     8259  13786  11894  -1278   -477   1130       C  
ATOM   1355  CG  GLN A 170       5.667   8.504 122.986  1.00103.53           C  
ANISOU 1355  CG  GLN A 170     9923  15615  13798  -1480   -507   1229       C  
ATOM   1356  CD  GLN A 170       4.336   8.063 122.409  1.00118.12           C  
ANISOU 1356  CD  GLN A 170    11510  17558  15812  -1491   -568   1252       C  
ATOM   1357  NE2 GLN A 170       3.247   8.693 122.857  1.00 98.92           N  
ANISOU 1357  NE2 GLN A 170     8931  15267  13388  -1418   -421   1280       N  
ATOM   1358  OE1 GLN A 170       4.287   7.165 121.566  1.00137.19           O  
ANISOU 1358  OE1 GLN A 170    13854  19921  18350  -1560   -751   1242       O  
ATOM   1359  N   GLY A 171       6.147  13.197 123.357  1.00 79.84           N  
ANISOU 1359  N   GLY A 171     7257  12683  10396   -885    -96   1026       N  
ATOM   1360  CA  GLY A 171       6.921  14.156 124.132  1.00 71.05           C  
ANISOU 1360  CA  GLY A 171     6331  11529   9135   -812     34    992       C  
ATOM   1361  C   GLY A 171       8.346  13.713 124.418  1.00 51.61           C  
ANISOU 1361  C   GLY A 171     4072   8920   6618   -911    -27    978       C  
ATOM   1362  O   GLY A 171       8.935  14.106 125.429  1.00 62.69           O  
ANISOU 1362  O   GLY A 171     5606  10300   7913   -915     79    975       O  
ATOM   1363  N   LYS A 172       8.882  12.870 123.537  1.00 45.93           N  
ANISOU 1363  N   LYS A 172     3375   8102   5975   -987   -202    966       N  
ATOM   1364  CA  LYS A 172      10.286  12.472 123.561  1.00 54.85           C  
ANISOU 1364  CA  LYS A 172     4697   9080   7062  -1064   -284    940       C  
ATOM   1365  C   LYS A 172      11.160  13.655 123.131  1.00 66.87           C  
ANISOU 1365  C   LYS A 172     6394  10507   8506   -909   -258    847       C  
ATOM   1366  O   LYS A 172      11.840  13.616 122.097  1.00 54.09           O  
ANISOU 1366  O   LYS A 172     4854   8781   6917   -871   -377    798       O  
ATOM   1367  CB  LYS A 172      10.539  11.281 122.624  1.00 48.24           C  
ANISOU 1367  CB  LYS A 172     3827   8172   6332  -1169   -484    950       C  
ATOM   1368  CG  LYS A 172       9.628  10.076 122.821  1.00 59.78           C  
ANISOU 1368  CG  LYS A 172     5098   9713   7904  -1319   -534   1037       C  
ATOM   1369  CD  LYS A 172      10.144   9.090 123.869  1.00 83.71           C  
ANISOU 1369  CD  LYS A 172     8184  12710  10912  -1506   -526   1106       C  
ATOM   1370  CE  LYS A 172      10.346   9.766 125.231  1.00 99.61           C  
ANISOU 1370  CE  LYS A 172    10290  14762  12794  -1485   -337   1122       C  
ATOM   1371  NZ  LYS A 172       9.787   8.997 126.385  1.00 95.48           N1+
ANISOU 1371  NZ  LYS A 172     9679  14321  12279  -1621   -251   1228       N1+
ATOM   1372  N   SER A 173      11.126  14.719 123.920  1.00 59.78           N  
ANISOU 1372  N   SER A 173     5555   9646   7512   -814    -99    824       N  
ATOM   1373  CA  SER A 173      11.958  15.867 123.641  1.00 67.95           C  
ANISOU 1373  CA  SER A 173     6754  10585   8480   -675    -60    739       C  
ATOM   1374  C   SER A 173      13.267  15.728 124.401  1.00 65.50           C  
ANISOU 1374  C   SER A 173     6632  10156   8101   -756    -58    718       C  
ATOM   1375  O   SER A 173      13.274  15.661 125.633  1.00 66.98           O  
ANISOU 1375  O   SER A 173     6844  10385   8220   -815     34    747       O  
ATOM   1376  CB  SER A 173      11.231  17.157 124.019  1.00 72.32           C  
ANISOU 1376  CB  SER A 173     7274  11232   8971   -515    100    715       C  
ATOM   1377  OG  SER A 173      10.111  17.361 123.171  1.00 76.85           O  
ANISOU 1377  OG  SER A 173     7686  11902   9610   -421     86    720       O  
ATOM   1378  N   ARG A 174      14.371  15.673 123.658  1.00 60.57           N  
ANISOU 1378  N   ARG A 174     6137   9384   7494   -753   -161    668       N  
ATOM   1379  CA  ARG A 174      15.695  15.502 124.253  1.00 54.68           C  
ANISOU 1379  CA  ARG A 174     5568   8513   6697   -830   -180    638       C  
ATOM   1380  C   ARG A 174      16.040  16.649 125.186  1.00 54.27           C  
ANISOU 1380  C   ARG A 174     5624   8448   6550   -740    -36    587       C  
ATOM   1381  O   ARG A 174      15.591  17.780 124.997  1.00 50.75           O  
ANISOU 1381  O   ARG A 174     5162   8037   6083   -587     57    550       O  
ATOM   1382  CB  ARG A 174      16.767  15.330 123.171  1.00 44.06           C  
ANISOU 1382  CB  ARG A 174     4330   7014   5397   -823   -310    593       C  
ATOM   1383  CG  ARG A 174      16.597  14.042 122.352  1.00 51.21           C  
ANISOU 1383  CG  ARG A 174     5152   7917   6388   -928   -473    640       C  
ATOM   1384  CD  ARG A 174      17.804  13.765 121.483  1.00 57.10           C  
ANISOU 1384  CD  ARG A 174     6026   8506   7161   -936   -597    600       C  
ATOM   1385  NE  ARG A 174      18.040  14.865 120.546  1.00 66.31           N  
ANISOU 1385  NE  ARG A 174     7250   9612   8334   -757   -570    540       N  
ATOM   1386  CZ  ARG A 174      19.210  15.118 119.973  1.00 61.57           C  
ANISOU 1386  CZ  ARG A 174     6792   8864   7737   -718   -614    493       C  
ATOM   1387  NH1 ARG A 174      20.256  14.364 120.248  1.00 56.59           N1+
ANISOU 1387  NH1 ARG A 174     6261   8136   7104   -843   -694    492       N1+
ATOM   1388  NH2 ARG A 174      19.341  16.139 119.146  1.00 75.02           N  
ANISOU 1388  NH2 ARG A 174     8540  10516   9449   -550   -573    449       N  
ATOM   1389  N   LEU A 175      16.836  16.344 126.205  1.00 59.66           N  
ANISOU 1389  N   LEU A 175     6418   9077   7171   -831    -23    580       N  
ATOM   1390  CA  LEU A 175      17.172  17.328 127.225  1.00 48.48           C  
ANISOU 1390  CA  LEU A 175     5108   7650   5662   -755    101    528       C  
ATOM   1391  C   LEU A 175      18.602  17.850 127.084  1.00 55.99           C  
ANISOU 1391  C   LEU A 175     6243   8426   6605   -724     66    438       C  
ATOM   1392  O   LEU A 175      19.430  17.236 126.416  1.00 62.89           O  
ANISOU 1392  O   LEU A 175     7173   9190   7532   -794    -56    428       O  
ATOM   1393  CB  LEU A 175      16.957  16.717 128.604  1.00 43.31           C  
ANISOU 1393  CB  LEU A 175     4446   7074   4934   -856    158    581       C  
ATOM   1394  CG  LEU A 175      15.483  16.552 128.956  1.00 54.45           C  
ANISOU 1394  CG  LEU A 175     5679   8666   6343   -851    245    665       C  
ATOM   1395  CD1 LEU A 175      15.318  15.793 130.262  1.00 59.22           C  
ANISOU 1395  CD1 LEU A 175     6280   9340   6882   -962    297    733       C  
ATOM   1396  CD2 LEU A 175      14.827  17.919 129.052  1.00 56.87           C  
ANISOU 1396  CD2 LEU A 175     5958   9043   6606   -673    378    625       C  
ATOM   1397  N   ILE A 176      18.878  18.987 127.719  1.00 56.60           N  
ANISOU 1397  N   ILE A 176     6408   8476   6620   -616    171    370       N  
ATOM   1398  CA  ILE A 176      20.212  19.581 127.745  1.00 34.38           C  
ANISOU 1398  CA  ILE A 176     3763   5495   3805   -583    152    278       C  
ATOM   1399  C   ILE A 176      20.536  20.047 129.160  1.00 44.18           C  
ANISOU 1399  C   ILE A 176     5099   6738   4951   -568    237    232       C  
ATOM   1400  O   ILE A 176      19.699  20.673 129.812  1.00 48.49           O  
ANISOU 1400  O   ILE A 176     5597   7395   5433   -485    353    239       O  
ATOM   1401  CB  ILE A 176      20.242  20.805 126.864  1.00 41.53           C  
ANISOU 1401  CB  ILE A 176     4687   6339   4752   -422    198    221       C  
ATOM   1402  CG1 ILE A 176      20.084  20.403 125.416  1.00 51.04           C  
ANISOU 1402  CG1 ILE A 176     5826   7522   6045   -416    107    255       C  
ATOM   1403  CG2 ILE A 176      21.529  21.562 127.036  1.00 51.36           C  
ANISOU 1403  CG2 ILE A 176     6095   7415   6003   -379    204    125       C  
ATOM   1404  CD1 ILE A 176      19.596  21.553 124.571  1.00 78.48           C  
ANISOU 1404  CD1 ILE A 176     9272  11002   9546   -239    176    227       C  
ATOM   1405  N   GLU A 177      21.748  19.761 129.633  1.00 67.71           N  
ANISOU 1405  N   GLU A 177     8213   9595   7918   -640    176    181       N  
ATOM   1406  CA  GLU A 177      22.185  20.208 130.968  1.00 59.52           C  
ANISOU 1406  CA  GLU A 177     7283   8543   6790   -616    238    121       C  
ATOM   1407  C   GLU A 177      23.248  21.308 130.919  1.00 57.11           C  
ANISOU 1407  C   GLU A 177     7112   8078   6510   -522    247      1       C  
ATOM   1408  O   GLU A 177      24.423  21.024 130.766  1.00 65.66           O  
ANISOU 1408  O   GLU A 177     8294   9020   7636   -585    158    -48       O  
ATOM   1409  CB  GLU A 177      22.750  19.038 131.752  1.00 54.27           C  
ANISOU 1409  CB  GLU A 177     6675   7866   6081   -764    165    146       C  
ATOM   1410  CG  GLU A 177      21.946  17.754 131.604  1.00 87.83           C  
ANISOU 1410  CG  GLU A 177    10801  12231  10340   -887    125    267       C  
ATOM   1411  CD  GLU A 177      20.493  17.897 132.053  1.00 97.71           C  
ANISOU 1411  CD  GLU A 177    11916  13666  11542   -840    243    343       C  
ATOM   1412  OE1 GLU A 177      19.625  17.260 131.409  1.00103.85           O  
ANISOU 1412  OE1 GLU A 177    12552  14531  12377   -891    220    429       O  
ATOM   1413  OE2 GLU A 177      20.222  18.634 133.041  1.00 88.99           O1-
ANISOU 1413  OE2 GLU A 177    10846  12617  10347   -750    355    314       O1-
ATOM   1414  N   ALA A 178      22.845  22.560 131.067  1.00 31.44           N  
ANISOU 1414  N   ALA A 178     3862   4845   3238   -374    354    -47       N  
ATOM   1415  CA  ALA A 178      23.800  23.637 130.952  1.00 39.51           C  
ANISOU 1415  CA  ALA A 178     5000   5709   4304   -284    365   -159       C  
ATOM   1416  C   ALA A 178      24.825  23.599 132.081  1.00 57.83           C  
ANISOU 1416  C   ALA A 178     7455   7941   6577   -323    334   -241       C  
ATOM   1417  O   ALA A 178      24.541  24.030 133.213  1.00 47.09           O  
ANISOU 1417  O   ALA A 178     6128   6643   5121   -265    405   -274       O  
ATOM   1418  CB  ALA A 178      23.089  24.999 130.922  1.00 36.92           C  
ANISOU 1418  CB  ALA A 178     4645   5422   3960   -112    489   -193       C  
ATOM   1419  N   SER A 179      26.016  23.095 131.768  1.00 46.22           N  
ANISOU 1419  N   SER A 179     6063   6326   5171   -413    227   -277       N  
ATOM   1420  CA  SER A 179      27.146  23.200 132.677  1.00 48.12           C  
ANISOU 1420  CA  SER A 179     6438   6452   5391   -435    185   -376       C  
ATOM   1421  C   SER A 179      27.410  24.653 133.028  1.00 44.97           C  
ANISOU 1421  C   SER A 179     6108   5974   5005   -289    261   -487       C  
ATOM   1422  O   SER A 179      27.296  25.539 132.175  1.00 43.96           O  
ANISOU 1422  O   SER A 179     5954   5791   4956   -196    309   -503       O  
ATOM   1423  CB  SER A 179      28.399  22.617 132.042  1.00 50.12           C  
ANISOU 1423  CB  SER A 179     6755   6547   5740   -533     63   -404       C  
ATOM   1424  OG  SER A 179      29.568  23.031 132.725  1.00 50.04           O  
ANISOU 1424  OG  SER A 179     6873   6397   5744   -524     29   -523       O  
ATOM   1425  N   SER A 180      27.753  24.887 134.294  1.00 43.70           N  
ANISOU 1425  N   SER A 180     6035   5805   4763   -265    270   -564       N  
ATOM   1426  CA  SER A 180      28.156  26.212 134.757  1.00 43.57           C  
ANISOU 1426  CA  SER A 180     6098   5694   4762   -134    321   -687       C  
ATOM   1427  C   SER A 180      29.487  26.585 134.134  1.00 41.76           C  
ANISOU 1427  C   SER A 180     5944   5247   4676   -149    251   -777       C  
ATOM   1428  O   SER A 180      30.350  25.747 133.923  1.00 48.17           O  
ANISOU 1428  O   SER A 180     6791   5978   5533   -265    148   -777       O  
ATOM   1429  CB  SER A 180      28.276  26.253 136.294  1.00 53.89           C  
ANISOU 1429  CB  SER A 180     7491   7041   5943   -105    327   -754       C  
ATOM   1430  OG  SER A 180      28.645  27.546 136.777  1.00 43.85           O  
ANISOU 1430  OG  SER A 180     6297   5676   4687     28    367   -882       O  
ATOM   1431  N   LEU A 181      29.645  27.866 133.860  1.00 41.79           N  
ANISOU 1431  N   LEU A 181     5798   4776   5305   -123    -76    -76       N  
ATOM   1432  CA  LEU A 181      30.893  28.411 133.376  1.00 27.63           C  
ANISOU 1432  CA  LEU A 181     4033   2907   3560   -130    -59    -78       C  
ATOM   1433  C   LEU A 181      32.090  28.037 134.276  1.00 41.95           C  
ANISOU 1433  C   LEU A 181     5832   4717   5390   -199    -89    -88       C  
ATOM   1434  O   LEU A 181      33.181  27.747 133.770  1.00 38.65           O  
ANISOU 1434  O   LEU A 181     5410   4262   5013   -216    -97    -75       O  
ATOM   1435  CB  LEU A 181      30.737  29.934 133.259  1.00 22.81           C  
ANISOU 1435  CB  LEU A 181     3466   2246   2953    -90     -7   -110       C  
ATOM   1436  CG  LEU A 181      32.005  30.666 132.862  1.00 37.75           C  
ANISOU 1436  CG  LEU A 181     5393   4057   4893   -108     22   -119       C  
ATOM   1437  CD1 LEU A 181      32.519  30.069 131.548  1.00 41.93           C  
ANISOU 1437  CD1 LEU A 181     5921   4556   5454    -95     21    -80       C  
ATOM   1438  CD2 LEU A 181      31.747  32.134 132.739  1.00 38.25           C  
ANISOU 1438  CD2 LEU A 181     5513   4064   4955    -69     75   -148       C  
ATOM   1439  N   ASN A 182      31.885  28.065 135.599  1.00 40.79           N  
ANISOU 1439  N   ASN A 182     5676   4612   5208   -234   -105   -112       N  
ATOM   1440  CA  ASN A 182      32.912  27.711 136.584  1.00 35.96           C  
ANISOU 1440  CA  ASN A 182     5052   4009   4601   -294   -142   -124       C  
ATOM   1441  C   ASN A 182      33.401  26.313 136.326  1.00 32.90           C  
ANISOU 1441  C   ASN A 182     4640   3637   4223   -313   -191    -84       C  
ATOM   1442  O   ASN A 182      34.610  26.045 136.311  1.00 37.77           O  
ANISOU 1442  O   ASN A 182     5246   4231   4876   -338   -214    -83       O  
ATOM   1443  CB  ASN A 182      32.383  27.805 138.035  1.00 23.67           C  
ANISOU 1443  CB  ASN A 182     3497   2507   2991   -324   -155   -150       C  
ATOM   1444  CG  ASN A 182      32.423  29.226 138.577  1.00 34.62           C  
ANISOU 1444  CG  ASN A 182     4912   3867   4376   -322   -116   -202       C  
ATOM   1445  ND2 ASN A 182      32.791  29.388 139.838  1.00 38.78           N  
ANISOU 1445  ND2 ASN A 182     5441   4417   4876   -368   -136   -233       N  
ATOM   1446  OD1 ASN A 182      32.159  30.164 137.851  1.00 34.36           O  
ANISOU 1446  OD1 ASN A 182     4904   3789   4362   -279    -70   -213       O  
ATOM   1447  N   ASP A 183      32.442  25.423 136.108  1.00 30.47           N  
ANISOU 1447  N   ASP A 183     4324   3369   3885   -301   -205    -53       N  
ATOM   1448  CA  ASP A 183      32.737  24.016 135.862  1.00 38.68           C  
ANISOU 1448  CA  ASP A 183     5349   4419   4926   -317   -250    -14       C  
ATOM   1449  C   ASP A 183      33.381  23.706 134.502  1.00 39.91           C  
ANISOU 1449  C   ASP A 183     5503   4528   5133   -289   -245      9       C  
ATOM   1450  O   ASP A 183      34.273  22.856 134.448  1.00 42.02           O  
ANISOU 1450  O   ASP A 183     5761   4784   5421   -306   -282     27       O  
ATOM   1451  CB  ASP A 183      31.498  23.159 136.106  1.00 42.53           C  
ANISOU 1451  CB  ASP A 183     5833   4964   5364   -325   -263      7       C  
ATOM   1452  CG  ASP A 183      31.179  23.011 137.593  1.00 53.76           C  
ANISOU 1452  CG  ASP A 183     7258   6435   6732   -370   -281     -6       C  
ATOM   1453  OD1 ASP A 183      32.071  22.563 138.346  1.00 49.06           O  
ANISOU 1453  OD1 ASP A 183     6669   5837   6134   -405   -321     -2       O  
ATOM   1454  OD2 ASP A 183      30.038  23.344 138.006  1.00 55.18           O1-
ANISOU 1454  OD2 ASP A 183     7434   6661   6872   -369   -256    -22       O1-
ATOM   1455  N   SER A 184      32.954  24.375 133.419  1.00 31.21           N  
ANISOU 1455  N   SER A 184     4413   3399   4047   -244   -202      9       N  
ATOM   1456  CA  SER A 184      33.661  24.269 132.139  1.00 20.44           C  
ANISOU 1456  CA  SER A 184     3054   1985   2728   -219   -188     26       C  
ATOM   1457  C   SER A 184      35.117  24.732 132.261  1.00 31.17           C  
ANISOU 1457  C   SER A 184     4408   3302   4134   -243   -182      6       C  
ATOM   1458  O   SER A 184      36.039  24.110 131.732  1.00 34.04           O  
ANISOU 1458  O   SER A 184     4757   3645   4531   -246   -196     19       O  
ATOM   1459  CB  SER A 184      32.967  25.078 131.056  1.00 27.15           C  
ANISOU 1459  CB  SER A 184     3928   2810   3579   -164   -141     27       C  
ATOM   1460  OG  SER A 184      31.596  24.756 130.967  1.00 39.37           O  
ANISOU 1460  OG  SER A 184     5470   4405   5084   -140   -148     36       O  
ATOM   1461  N   VAL A 185      35.338  25.821 132.979  1.00 27.30           N  
ANISOU 1461  N   VAL A 185     3926   2801   3645   -261   -160    -31       N  
ATOM   1462  CA  VAL A 185      36.695  26.304 133.130  1.00 23.98           C  
ANISOU 1462  CA  VAL A 185     3495   2348   3269   -292   -153    -57       C  
ATOM   1463  C   VAL A 185      37.541  25.305 133.922  1.00 44.16           C  
ANISOU 1463  C   VAL A 185     6014   4937   5829   -328   -215    -54       C  
ATOM   1464  O   VAL A 185      38.679  24.972 133.535  1.00 39.83           O  
ANISOU 1464  O   VAL A 185     5439   4370   5323   -337   -225    -55       O  
ATOM   1465  CB  VAL A 185      36.687  27.670 133.773  1.00 33.69           C  
ANISOU 1465  CB  VAL A 185     4747   3559   4495   -308   -117   -100       C  
ATOM   1466  CG1 VAL A 185      38.066  28.039 134.289  1.00 27.68           C  
ANISOU 1466  CG1 VAL A 185     3964   2782   3772   -359   -124   -136       C  
ATOM   1467  CG2 VAL A 185      36.186  28.665 132.779  1.00 28.45           C  
ANISOU 1467  CG2 VAL A 185     4127   2844   3839   -266    -54   -100       C  
ATOM   1468  N   ALA A 186      36.977  24.817 135.023  1.00 37.41           N  
ANISOU 1468  N   ALA A 186     5157   4130   4925   -346   -256    -52       N  
ATOM   1469  CA  ALA A 186      37.624  23.795 135.846  1.00 38.81           C  
ANISOU 1469  CA  ALA A 186     5314   4340   5094   -373   -321    -43       C  
ATOM   1470  C   ALA A 186      37.889  22.499 135.059  1.00 30.39           C  
ANISOU 1470  C   ALA A 186     4237   3266   4042   -351   -351     -2       C  
ATOM   1471  O   ALA A 186      38.989  21.939 135.120  1.00 30.45           O  
ANISOU 1471  O   ALA A 186     4219   3271   4079   -356   -387     -2       O  
ATOM   1472  CB  ALA A 186      36.792  23.512 137.071  1.00 28.91           C  
ANISOU 1472  CB  ALA A 186     4075   3136   3776   -395   -350    -42       C  
ATOM   1473  N   MET A 187      36.898  22.041 134.299  1.00 31.30           N  
ANISOU 1473  N   MET A 187     4371   3381   4141   -325   -336     29       N  
ATOM   1474  CA  MET A 187      37.040  20.801 133.520  1.00 17.61           C  
ANISOU 1474  CA  MET A 187     2636   1638   2418   -305   -362     66       C  
ATOM   1475  C   MET A 187      38.118  20.945 132.457  1.00 39.11           C  
ANISOU 1475  C   MET A 187     5342   4319   5201   -284   -340     60       C  
ATOM   1476  O   MET A 187      38.924  20.008 132.240  1.00 37.81           O  
ANISOU 1476  O   MET A 187     5161   4146   5058   -276   -375     74       O  
ATOM   1477  CB  MET A 187      35.716  20.408 132.877  1.00 38.24           C  
ANISOU 1477  CB  MET A 187     5270   4261   4999   -286   -346     91       C  
ATOM   1478  CG  MET A 187      34.734  19.752 133.807  1.00 31.07           C  
ANISOU 1478  CG  MET A 187     4375   3399   4033   -314   -375    105       C  
ATOM   1479  SD  MET A 187      35.453  18.229 134.344  1.00 38.74           S  
ANISOU 1479  SD  MET A 187     5355   4370   4995   -334   -444    135       S  
ATOM   1480  CE  MET A 187      34.861  17.102 133.096  1.00 23.33           C  
ANISOU 1480  CE  MET A 187     3421   2401   3044   -313   -446    171       C  
ATOM   1481  N   ARG A 188      38.147  22.117 131.805  1.00 24.73           N  
ANISOU 1481  N   ARG A 188     3525   2467   3403   -273   -280     40       N  
ATOM   1482  CA  ARG A 188      39.194  22.426 130.826  1.00 36.20           C  
ANISOU 1482  CA  ARG A 188     4964   3879   4912   -262   -247     31       C  
ATOM   1483  C   ARG A 188      40.612  22.639 131.422  1.00 39.49           C  
ANISOU 1483  C   ARG A 188     5338   4298   5368   -293   -263     -2       C  
ATOM   1484  O   ARG A 188      41.608  22.301 130.798  1.00 37.52           O  
ANISOU 1484  O   ARG A 188     5061   4035   5162   -285   -260     -5       O  
ATOM   1485  CB  ARG A 188      38.749  23.553 129.887  1.00 29.88           C  
ANISOU 1485  CB  ARG A 188     4195   3041   4119   -241   -176     25       C  
ATOM   1486  CG  ARG A 188      37.564  23.127 129.015  1.00 31.52           C  
ANISOU 1486  CG  ARG A 188     4432   3250   4295   -199   -169     59       C  
ATOM   1487  CD  ARG A 188      36.760  24.295 128.539  1.00 31.47           C  
ANISOU 1487  CD  ARG A 188     4462   3221   4273   -173   -115     52       C  
ATOM   1488  NE  ARG A 188      37.641  25.150 127.778  1.00 46.40           N  
ANISOU 1488  NE  ARG A 188     6368   5059   6205   -172    -61     39       N  
ATOM   1489  CZ  ARG A 188      37.508  25.436 126.491  1.00 37.80           C  
ANISOU 1489  CZ  ARG A 188     5313   3931   5120   -135    -18     55       C  
ATOM   1490  NH1 ARG A 188      36.482  24.981 125.787  1.00 26.71           N1+
ANISOU 1490  NH1 ARG A 188     3928   2539   3681    -91    -26     83       N1+
ATOM   1491  NH2 ARG A 188      38.410  26.214 125.918  1.00 54.95           N  
ANISOU 1491  NH2 ARG A 188     7500   6053   7327   -145     36     42       N  
ATOM   1492  N   MET A 189      40.720  23.152 132.637  1.00 35.96           N  
ANISOU 1492  N   MET A 189     4882   3875   4905   -328   -283    -31       N  
ATOM   1493  CA  MET A 189      42.049  23.211 133.243  1.00 44.68           C  
ANISOU 1493  CA  MET A 189     5940   4993   6045   -357   -311    -64       C  
ATOM   1494  C   MET A 189      42.555  21.792 133.527  1.00 40.61           C  
ANISOU 1494  C   MET A 189     5399   4505   5526   -340   -383    -42       C  
ATOM   1495  O   MET A 189      43.691  21.463 133.209  1.00 45.71           O  
ANISOU 1495  O   MET A 189     6001   5151   6217   -334   -396    -54       O  
ATOM   1496  CB  MET A 189      42.057  24.050 134.524  1.00 37.98           C  
ANISOU 1496  CB  MET A 189     5090   4166   5174   -399   -323   -103       C  
ATOM   1497  CG  MET A 189      42.006  25.537 134.294  1.00 35.80           C  
ANISOU 1497  CG  MET A 189     4834   3854   4916   -420   -253   -138       C  
ATOM   1498  SD  MET A 189      42.215  26.460 135.836  1.00 44.55           S  
ANISOU 1498  SD  MET A 189     5939   4987   6001   -474   -271   -193       S  
ATOM   1499  CE  MET A 189      40.691  26.046 136.683  1.00 44.80           C  
ANISOU 1499  CE  MET A 189     6013   5054   5953   -456   -299   -165       C  
ATOM   1500  N   ALA A 190      41.710  20.953 134.116  1.00 25.02           N  
ANISOU 1500  N   ALA A 190     3455   2554   3499   -333   -428    -10       N  
ATOM   1501  CA  ALA A 190      42.069  19.545 134.352  1.00 35.86           C  
ANISOU 1501  CA  ALA A 190     4822   3941   4861   -313   -495     18       C  
ATOM   1502  C   ALA A 190      42.345  18.735 133.081  1.00 36.03           C  
ANISOU 1502  C   ALA A 190     4841   3933   4916   -272   -485     43       C  
ATOM   1503  O   ALA A 190      43.299  17.968 133.019  1.00 45.15           O  
ANISOU 1503  O   ALA A 190     5968   5090   6097   -251   -524     44       O  
ATOM   1504  CB  ALA A 190      40.968  18.844 135.153  1.00 34.12           C  
ANISOU 1504  CB  ALA A 190     4647   3744   4572   -322   -532     51       C  
ATOM   1505  N   PHE A 191      41.502  18.892 132.071  1.00 36.00           N  
ANISOU 1505  N   PHE A 191     4866   3904   4908   -258   -435     62       N  
ATOM   1506  CA  PHE A 191      41.464  17.893 131.009  1.00 42.47           C  
ANISOU 1506  CA  PHE A 191     5699   4700   5738   -221   -436     91       C  
ATOM   1507  C   PHE A 191      41.878  18.383 129.655  1.00 27.23           C  
ANISOU 1507  C   PHE A 191     3757   2736   3852   -200   -374     82       C  
ATOM   1508  O   PHE A 191      42.052  17.572 128.769  1.00 41.11           O  
ANISOU 1508  O   PHE A 191     5522   4475   5623   -168   -375    100       O  
ATOM   1509  CB  PHE A 191      40.070  17.236 130.949  1.00 40.27           C  
ANISOU 1509  CB  PHE A 191     5469   4425   5406   -219   -446    128       C  
ATOM   1510  CG  PHE A 191      39.773  16.379 132.157  1.00 29.13           C  
ANISOU 1510  CG  PHE A 191     4079   3041   3949   -239   -510    146       C  
ATOM   1511  CD1 PHE A 191      40.646  15.376 132.536  1.00 29.33           C  
ANISOU 1511  CD1 PHE A 191     4099   3062   3982   -224   -568    156       C  
ATOM   1512  CD2 PHE A 191      38.674  16.613 132.938  1.00 30.70           C  
ANISOU 1512  CD2 PHE A 191     4302   3268   4096   -270   -510    152       C  
ATOM   1513  CE1 PHE A 191      40.407  14.617 133.656  1.00 33.14           C  
ANISOU 1513  CE1 PHE A 191     4612   3563   4417   -241   -626    176       C  
ATOM   1514  CE2 PHE A 191      38.433  15.839 134.073  1.00 38.55           C  
ANISOU 1514  CE2 PHE A 191     5321   4284   5042   -294   -563    170       C  
ATOM   1515  CZ  PHE A 191      39.295  14.853 134.421  1.00 31.77           C  
ANISOU 1515  CZ  PHE A 191     4467   3416   4188   -280   -621    184       C  
ATOM   1516  N   GLY A 192      42.061  19.697 129.509  1.00 31.13           N  
ANISOU 1516  N   GLY A 192     4241   3220   4367   -219   -319     53       N  
ATOM   1517  CA  GLY A 192      42.305  20.331 128.218  1.00 36.19           C  
ANISOU 1517  CA  GLY A 192     4887   3824   5040   -204   -249     47       C  
ATOM   1518  C   GLY A 192      43.381  19.721 127.316  1.00 36.09           C  
ANISOU 1518  C   GLY A 192     4844   3795   5072   -181   -240     44       C  
ATOM   1519  O   GLY A 192      43.256  19.683 126.090  1.00 31.43           O  
ANISOU 1519  O   GLY A 192     4276   3176   4489   -155   -196     58       O  
ATOM   1520  N   ASN A 193      44.457  19.246 127.921  1.00 30.32           N  
ANISOU 1520  N   ASN A 193     4062   3088   4370   -185   -283     25       N  
ATOM   1521  CA  ASN A 193      45.474  18.589 127.142  1.00 39.75           C  
ANISOU 1521  CA  ASN A 193     5221   4276   5606   -156   -278     18       C  
ATOM   1522  C   ASN A 193      45.001  17.208 126.663  1.00 49.20           C  
ANISOU 1522  C   ASN A 193     6452   5462   6779   -111   -315     56       C  
ATOM   1523  O   ASN A 193      45.407  16.742 125.594  1.00 38.55           O  
ANISOU 1523  O   ASN A 193     5102   4093   5453    -78   -289     60       O  
ATOM   1524  CB  ASN A 193      46.803  18.559 127.894  1.00 32.17           C  
ANISOU 1524  CB  ASN A 193     4186   3349   4687   -169   -312    -20       C  
ATOM   1525  CG  ASN A 193      47.409  19.953 128.054  1.00 43.15           C  
ANISOU 1525  CG  ASN A 193     5541   4743   6111   -220   -259    -65       C  
ATOM   1526  ND2 ASN A 193      47.758  20.308 129.282  1.00 41.79           N  
ANISOU 1526  ND2 ASN A 193     5335   4605   5937   -253   -302    -94       N  
ATOM   1527  OD1 ASN A 193      47.532  20.707 127.087  1.00 48.69           O  
ANISOU 1527  OD1 ASN A 193     6252   5414   6835   -232   -181    -74       O  
ATOM   1528  N   LEU A 194      44.109  16.580 127.427  1.00 34.35           N  
ANISOU 1528  N   LEU A 194     4608   3593   4851   -113   -370     84       N  
ATOM   1529  CA  LEU A 194      43.481  15.357 126.964  1.00 31.34           C  
ANISOU 1529  CA  LEU A 194     4272   3195   4441    -82   -398    120       C  
ATOM   1530  C   LEU A 194      42.579  15.655 125.759  1.00 33.11           C  
ANISOU 1530  C   LEU A 194     4537   3393   4649    -73   -342    135       C  
ATOM   1531  O   LEU A 194      42.746  15.052 124.690  1.00 31.83           O  
ANISOU 1531  O   LEU A 194     4390   3208   4498    -40   -326    143       O  
ATOM   1532  CB  LEU A 194      42.708  14.679 128.095  1.00 30.59           C  
ANISOU 1532  CB  LEU A 194     4209   3118   4295    -98   -463    144       C  
ATOM   1533  CG  LEU A 194      41.966  13.383 127.799  1.00 29.97           C  
ANISOU 1533  CG  LEU A 194     4185   3021   4181    -81   -495    181       C  
ATOM   1534  CD1 LEU A 194      42.925  12.244 127.522  1.00 36.16           C  
ANISOU 1534  CD1 LEU A 194     4964   3785   4991    -37   -532    184       C  
ATOM   1535  CD2 LEU A 194      41.057  13.050 128.968  1.00 29.93           C  
ANISOU 1535  CD2 LEU A 194     4214   3037   4121   -116   -539    202       C  
ATOM   1536  N   TYR A 195      41.642  16.589 125.921  1.00 29.14           N  
ANISOU 1536  N   TYR A 195     4055   2897   4118    -97   -313    136       N  
ATOM   1537  CA  TYR A 195      40.798  17.036 124.801  1.00 39.75           C  
ANISOU 1537  CA  TYR A 195     5437   4222   5446    -81   -262    148       C  
ATOM   1538  C   TYR A 195      41.673  17.415 123.589  1.00 39.17           C  
ANISOU 1538  C   TYR A 195     5354   4117   5411    -60   -203    135       C  
ATOM   1539  O   TYR A 195      41.351  17.129 122.436  1.00 25.84           O  
ANISOU 1539  O   TYR A 195     3697   2408   3712    -31   -178    149       O  
ATOM   1540  CB  TYR A 195      39.976  18.280 125.145  1.00 27.85           C  
ANISOU 1540  CB  TYR A 195     3943   2724   3916   -102   -231    141       C  
ATOM   1541  CG  TYR A 195      39.093  18.262 126.379  1.00 38.90           C  
ANISOU 1541  CG  TYR A 195     5347   4158   5275   -129   -271    146       C  
ATOM   1542  CD1 TYR A 195      38.767  17.080 127.044  1.00 31.76           C  
ANISOU 1542  CD1 TYR A 195     4450   3275   4344   -138   -331    165       C  
ATOM   1543  CD2 TYR A 195      38.564  19.449 126.863  1.00 33.53           C  
ANISOU 1543  CD2 TYR A 195     4672   3488   4581   -145   -243    131       C  
ATOM   1544  CE1 TYR A 195      37.960  17.094 128.181  1.00 25.40           C  
ANISOU 1544  CE1 TYR A 195     3650   2502   3497   -168   -360    168       C  
ATOM   1545  CE2 TYR A 195      37.752  19.476 127.989  1.00 31.72           C  
ANISOU 1545  CE2 TYR A 195     4445   3294   4313   -169   -272    131       C  
ATOM   1546  CZ  TYR A 195      37.451  18.305 128.645  1.00 47.25           C  
ANISOU 1546  CZ  TYR A 195     6414   5286   6252   -183   -329    150       C  
ATOM   1547  OH  TYR A 195      36.640  18.383 129.762  1.00 34.16           O  
ANISOU 1547  OH  TYR A 195     4761   3665   4551   -212   -350    149       O  
ATOM   1548  N   ALA A 196      42.783  18.090 123.838  1.00 27.21           N  
ANISOU 1548  N   ALA A 196     3795   2602   3940    -77   -178    105       N  
ATOM   1549  CA  ALA A 196      43.553  18.533 122.695  1.00 46.41           C  
ANISOU 1549  CA  ALA A 196     6221   5007   6405    -66   -111     92       C  
ATOM   1550  C   ALA A 196      44.134  17.323 121.957  1.00 33.45           C  
ANISOU 1550  C   ALA A 196     4571   3359   4780    -28   -126     98       C  
ATOM   1551  O   ALA A 196      44.059  17.243 120.738  1.00 36.94           O  
ANISOU 1551  O   ALA A 196     5043   3776   5217     -2    -82    106       O  
ATOM   1552  CB  ALA A 196      44.633  19.522 123.113  1.00 37.95           C  
ANISOU 1552  CB  ALA A 196     5100   3940   5379   -103    -77     54       C  
ATOM   1553  N   ALA A 197      44.693  16.383 122.716  1.00 30.20           N  
ANISOU 1553  N   ALA A 197     4124   2968   4383    -20   -189     93       N  
ATOM   1554  CA  ALA A 197      45.339  15.203 122.153  1.00 30.61           C  
ANISOU 1554  CA  ALA A 197     4166   3012   4452     22   -208     93       C  
ATOM   1555  C   ALA A 197      44.320  14.396 121.361  1.00 39.34           C  
ANISOU 1555  C   ALA A 197     5338   4093   5515     49   -216    125       C  
ATOM   1556  O   ALA A 197      44.614  13.903 120.271  1.00 38.80           O  
ANISOU 1556  O   ALA A 197     5284   4003   5454     83   -190    125       O  
ATOM   1557  CB  ALA A 197      45.978  14.351 123.257  1.00 33.42           C  
ANISOU 1557  CB  ALA A 197     4485   3393   4822     32   -285     87       C  
ATOM   1558  N   PHE A 198      43.113  14.293 121.894  1.00 17.62           N  
ANISOU 1558  N   PHE A 198     2626   1349   2718     32   -251    150       N  
ATOM   1559  CA  PHE A 198      42.055  13.641 121.162  1.00 32.75           C  
ANISOU 1559  CA  PHE A 198     4600   3250   4592     47   -257    175       C  
ATOM   1560  C   PHE A 198      41.701  14.353 119.862  1.00 37.36           C  
ANISOU 1560  C   PHE A 198     5213   3817   5166     61   -190    175       C  
ATOM   1561  O   PHE A 198      41.590  13.709 118.819  1.00 42.57           O  
ANISOU 1561  O   PHE A 198     5904   4456   5813     91   -180    181       O  
ATOM   1562  CB  PHE A 198      40.815  13.470 122.036  1.00 32.47           C  
ANISOU 1562  CB  PHE A 198     4591   3235   4510     18   -302    195       C  
ATOM   1563  CG  PHE A 198      40.732  12.121 122.688  1.00 39.06           C  
ANISOU 1563  CG  PHE A 198     5444   4068   5329     17   -370    211       C  
ATOM   1564  CD1 PHE A 198      41.471  11.839 123.830  1.00 30.38           C  
ANISOU 1564  CD1 PHE A 198     4317   2981   4247     11   -415    206       C  
ATOM   1565  CD2 PHE A 198      39.929  11.118 122.145  1.00 37.23           C  
ANISOU 1565  CD2 PHE A 198     5263   3821   5064     23   -390    230       C  
ATOM   1566  CE1 PHE A 198      41.392  10.583 124.432  1.00 46.04           C  
ANISOU 1566  CE1 PHE A 198     6330   4954   6210     14   -478    225       C  
ATOM   1567  CE2 PHE A 198      39.850   9.858 122.732  1.00 34.92           C  
ANISOU 1567  CE2 PHE A 198     4999   3515   4753     19   -449    246       C  
ATOM   1568  CZ  PHE A 198      40.573   9.588 123.880  1.00 34.95           C  
ANISOU 1568  CZ  PHE A 198     4983   3525   4771     16   -492    246       C  
ATOM   1569  N   HIS A 199      41.519  15.669 119.923  1.00 33.27           N  
ANISOU 1569  N   HIS A 199     4690   3303   4648     42   -146    168       N  
ATOM   1570  CA  HIS A 199      41.094  16.445 118.763  1.00 29.91           C  
ANISOU 1570  CA  HIS A 199     4303   2857   4204     58    -85    173       C  
ATOM   1571  C   HIS A 199      42.144  16.330 117.657  1.00 45.45           C  
ANISOU 1571  C   HIS A 199     6268   4799   6201     82    -34    161       C  
ATOM   1572  O   HIS A 199      41.822  16.221 116.466  1.00 34.43           O  
ANISOU 1572  O   HIS A 199     4917   3385   4781    110     -3    171       O  
ATOM   1573  CB  HIS A 199      40.853  17.915 119.137  1.00 25.54           C  
ANISOU 1573  CB  HIS A 199     3751   2305   3650     35    -46    167       C  
ATOM   1574  CG  HIS A 199      39.734  18.124 120.118  1.00 26.36           C  
ANISOU 1574  CG  HIS A 199     3860   2436   3720     18    -87    175       C  
ATOM   1575  CD2 HIS A 199      38.761  17.290 120.561  1.00 32.98           C  
ANISOU 1575  CD2 HIS A 199     4707   3301   4523     15   -143    191       C  
ATOM   1576  ND1 HIS A 199      39.548  19.312 120.794  1.00 35.44           N  
ANISOU 1576  ND1 HIS A 199     5004   3590   4870     -5    -66    164       N  
ATOM   1577  CE1 HIS A 199      38.502  19.206 121.598  1.00 26.69           C  
ANISOU 1577  CE1 HIS A 199     3900   2514   3729    -14   -107    172       C  
ATOM   1578  NE2 HIS A 199      38.013  17.985 121.485  1.00 26.50           N  
ANISOU 1578  NE2 HIS A 199     3881   2504   3682     -6   -153    188       N  
ATOM   1579  N   LYS A 200      43.410  16.299 118.052  1.00 29.13           N  
ANISOU 1579  N   LYS A 200     4145   2737   4185     71    -26    137       N  
ATOM   1580  CA  LYS A 200      44.464  16.227 117.061  1.00 27.32           C  
ANISOU 1580  CA  LYS A 200     3902   2490   3986     90     29    120       C  
ATOM   1581  C   LYS A 200      44.653  14.835 116.461  1.00 39.81           C  
ANISOU 1581  C   LYS A 200     5496   4065   5565    132      0    123       C  
ATOM   1582  O   LYS A 200      45.387  14.675 115.475  1.00 31.44           O  
ANISOU 1582  O   LYS A 200     4433   2990   4521    156     50    109       O  
ATOM   1583  CB  LYS A 200      45.781  16.708 117.657  1.00 33.77           C  
ANISOU 1583  CB  LYS A 200     4646   3323   4862     63     49     86       C  
ATOM   1584  CG  LYS A 200      45.891  18.220 117.814  1.00 35.28           C  
ANISOU 1584  CG  LYS A 200     4834   3506   5063     19    109     74       C  
ATOM   1585  CD  LYS A 200      47.340  18.595 118.084  1.00 69.18           C  
ANISOU 1585  CD  LYS A 200     9050   7816   9418    -10    142     33       C  
ATOM   1586  CE  LYS A 200      47.460  19.928 118.796  1.00 94.22           C  
ANISOU 1586  CE  LYS A 200    12207  10987  12604    -67    170     15       C  
ATOM   1587  NZ  LYS A 200      46.979  19.836 120.211  1.00114.65           N1+
ANISOU 1587  NZ  LYS A 200    14777  13602  15181    -83     93     16       N1+
ATOM   1588  N   ASN A 201      44.010  13.825 117.049  1.00 39.53           N  
ANISOU 1588  N   ASN A 201     5476   4036   5506    140    -74    139       N  
ATOM   1589  CA  ASN A 201      44.319  12.450 116.681  1.00 28.52           C  
ANISOU 1589  CA  ASN A 201     4093   2629   4115    179   -108    138       C  
ATOM   1590  C   ASN A 201      43.141  11.545 116.432  1.00 26.26           C  
ANISOU 1590  C   ASN A 201     3870   2331   3777    187   -152    163       C  
ATOM   1591  O   ASN A 201      43.069  10.465 116.997  1.00 30.81           O  
ANISOU 1591  O   ASN A 201     4456   2902   4350    194   -213    169       O  
ATOM   1592  CB  ASN A 201      45.189  11.815 117.743  1.00 35.48           C  
ANISOU 1592  CB  ASN A 201     4921   3525   5033    184   -161    125       C  
ATOM   1593  CG  ASN A 201      46.564  12.408 117.783  1.00 47.08           C  
ANISOU 1593  CG  ASN A 201     6317   5012   6560    184   -120     91       C  
ATOM   1594  ND2 ASN A 201      46.820  13.259 118.786  1.00 18.92           N  
ANISOU 1594  ND2 ASN A 201     2704   1472   3013    145   -126     80       N  
ATOM   1595  OD1 ASN A 201      47.400  12.108 116.921  1.00 49.41           O  
ANISOU 1595  OD1 ASN A 201     6594   5298   6880    216    -81     70       O  
ATOM   1596  N   PRO A 202      42.216  11.979 115.585  1.00 25.14           N  
ANISOU 1596  N   PRO A 202     3775   2183   3594    187   -122    175       N  
ATOM   1597  CA  PRO A 202      41.080  11.128 115.241  1.00 23.39           C  
ANISOU 1597  CA  PRO A 202     3609   1955   3323    191   -163    191       C  
ATOM   1598  C   PRO A 202      41.586   9.928 114.444  1.00 43.28           C  
ANISOU 1598  C   PRO A 202     6154   4444   5846    228   -168    182       C  
ATOM   1599  O   PRO A 202      42.455  10.087 113.575  1.00 45.56           O  
ANISOU 1599  O   PRO A 202     6437   4720   6156    257   -116    165       O  
ATOM   1600  CB  PRO A 202      40.230  12.026 114.348  1.00 26.74           C  
ANISOU 1600  CB  PRO A 202     4069   2384   3709    193   -120    199       C  
ATOM   1601  CG  PRO A 202      41.195  13.000 113.774  1.00 32.91           C  
ANISOU 1601  CG  PRO A 202     4832   3153   4518    205    -46    187       C  
ATOM   1602  CD  PRO A 202      42.252  13.222 114.803  1.00 18.21           C  
ANISOU 1602  CD  PRO A 202     2906   1301   2713    186    -49    172       C  
ATOM   1603  N   GLY A 203      41.053   8.746 114.747  1.00 35.30           N  
ANISOU 1603  N   GLY A 203     5177   3423   4814    224   -229    191       N  
ATOM   1604  CA  GLY A 203      41.542   7.509 114.170  1.00 37.64           C  
ANISOU 1604  CA  GLY A 203     5503   3683   5114    260   -243    180       C  
ATOM   1605  C   GLY A 203      41.303   6.346 115.117  1.00 42.61           C  
ANISOU 1605  C   GLY A 203     6154   4297   5738    247   -316    192       C  
ATOM   1606  O   GLY A 203      40.425   6.398 115.975  1.00 36.48           O  
ANISOU 1606  O   GLY A 203     5384   3540   4938    203   -353    211       O  
ATOM   1607  N   VAL A 204      42.105   5.301 114.962  1.00 41.39           N  
ANISOU 1607  N   VAL A 204     6015   4107   5604    288   -333    181       N  
ATOM   1608  CA  VAL A 204      41.918   4.048 115.698  1.00 51.02           C  
ANISOU 1608  CA  VAL A 204     7277   5296   6813    284   -401    194       C  
ATOM   1609  C   VAL A 204      42.803   3.896 116.947  1.00 45.73           C  
ANISOU 1609  C   VAL A 204     6565   4630   6179    297   -440    198       C  
ATOM   1610  O   VAL A 204      42.621   2.959 117.713  1.00 39.40           O  
ANISOU 1610  O   VAL A 204     5805   3803   5364    291   -498    215       O  
ATOM   1611  CB  VAL A 204      42.105   2.813 114.775  1.00 46.61           C  
ANISOU 1611  CB  VAL A 204     6781   4684   6244    324   -407    180       C  
ATOM   1612  CG1 VAL A 204      40.941   2.694 113.781  1.00 50.12           C  
ANISOU 1612  CG1 VAL A 204     7282   5124   6638    297   -394    180       C  
ATOM   1613  CG2 VAL A 204      43.433   2.883 114.039  1.00 33.04           C  
ANISOU 1613  CG2 VAL A 204     5028   2958   4569    391   -362    151       C  
ATOM   1614  N   ILE A 205      43.751   4.807 117.144  1.00 36.94           N  
ANISOU 1614  N   ILE A 205     5377   3549   5109    313   -409    182       N  
ATOM   1615  CA  ILE A 205      44.516   4.854 118.386  1.00 35.19           C  
ANISOU 1615  CA  ILE A 205     5106   3346   4918    320   -449    182       C  
ATOM   1616  C   ILE A 205      43.661   5.421 119.519  1.00 42.45           C  
ANISOU 1616  C   ILE A 205     6023   4295   5811    258   -477    206       C  
ATOM   1617  O   ILE A 205      43.587   4.836 120.596  1.00 48.27           O  
ANISOU 1617  O   ILE A 205     6779   5027   6536    248   -537    224       O  
ATOM   1618  CB  ILE A 205      45.783   5.721 118.261  1.00 49.34           C  
ANISOU 1618  CB  ILE A 205     6810   5172   6767    346   -405    151       C  
ATOM   1619  CG1 ILE A 205      46.511   5.459 116.944  1.00 49.26           C  
ANISOU 1619  CG1 ILE A 205     6795   5142   6778    398   -352    123       C  
ATOM   1620  CG2 ILE A 205      46.701   5.473 119.426  1.00 48.92           C  
ANISOU 1620  CG2 ILE A 205     6708   5134   6744    369   -458    144       C  
ATOM   1621  CD1 ILE A 205      46.878   4.018 116.710  1.00 48.38           C  
ANISOU 1621  CD1 ILE A 205     6729   4986   6667    458   -391    119       C  
ATOM   1622  N   THR A 206      43.025   6.564 119.275  1.00 37.72           N  
ANISOU 1622  N   THR A 206     5404   3726   5200    218   -433    206       N  
ATOM   1623  CA  THR A 206      42.119   7.170 120.249  1.00 38.70           C  
ANISOU 1623  CA  THR A 206     5526   3882   5296    162   -451    224       C  
ATOM   1624  C   THR A 206      40.760   6.468 120.277  1.00 44.03           C  
ANISOU 1624  C   THR A 206     6268   4545   5917    126   -481    248       C  
ATOM   1625  O   THR A 206      40.003   6.578 121.263  1.00 31.22           O  
ANISOU 1625  O   THR A 206     4652   2944   4266     79   -509    265       O  
ATOM   1626  CB  THR A 206      41.855   8.676 119.943  1.00 37.37           C  
ANISOU 1626  CB  THR A 206     5319   3746   5132    139   -392    214       C  
ATOM   1627  CG2 THR A 206      43.138   9.496 120.016  1.00 33.59           C  
ANISOU 1627  CG2 THR A 206     4773   3283   4707    156   -357    188       C  
ATOM   1628  OG1 THR A 206      41.265   8.812 118.640  1.00 36.24           O  
ANISOU 1628  OG1 THR A 206     5210   3591   4968    148   -349    213       O  
ATOM   1629  N   GLY A 207      40.438   5.785 119.173  1.00 41.76           N  
ANISOU 1629  N   GLY A 207     6028   4227   5614    143   -470    245       N  
ATOM   1630  CA  GLY A 207      39.118   5.209 118.969  1.00 22.93           C  
ANISOU 1630  CA  GLY A 207     3700   1835   3177    104   -488    259       C  
ATOM   1631  C   GLY A 207      38.031   6.263 118.916  1.00 36.30           C  
ANISOU 1631  C   GLY A 207     5373   3576   4844     64   -462    261       C  
ATOM   1632  O   GLY A 207      36.898   6.023 119.348  1.00 39.72           O  
ANISOU 1632  O   GLY A 207     5827   4027   5237     15   -486    273       O  
ATOM   1633  N   SER A 208      38.368   7.440 118.387  1.00 38.14           N  
ANISOU 1633  N   SER A 208     5566   3830   5097     85   -411    248       N  
ATOM   1634  CA  SER A 208      37.460   8.585 118.407  1.00 27.88           C  
ANISOU 1634  CA  SER A 208     4246   2572   3776     61   -386    249       C  
ATOM   1635  C   SER A 208      37.504   9.368 117.098  1.00 27.61           C  
ANISOU 1635  C   SER A 208     4214   2537   3741     94   -330    238       C  
ATOM   1636  O   SER A 208      38.572   9.532 116.514  1.00 28.57           O  
ANISOU 1636  O   SER A 208     4324   2635   3895    130   -295    226       O  
ATOM   1637  CB  SER A 208      37.842   9.512 119.570  1.00 34.23           C  
ANISOU 1637  CB  SER A 208     5002   3403   4603     43   -383    250       C  
ATOM   1638  OG  SER A 208      37.158  10.767 119.499  1.00 34.13           O  
ANISOU 1638  OG  SER A 208     4969   3422   4575     32   -349    247       O  
ATOM   1639  N   ALA A 209      36.359   9.879 116.655  1.00 23.67           N  
ANISOU 1639  N   ALA A 209     3726   2064   3203     85   -320    240       N  
ATOM   1640  CA  ALA A 209      36.314  10.698 115.439  1.00 29.56           C  
ANISOU 1640  CA  ALA A 209     4484   2808   3938    120   -269    234       C  
ATOM   1641  C   ALA A 209      36.268  12.214 115.684  1.00 31.25           C  
ANISOU 1641  C   ALA A 209     4671   3043   4160    123   -229    235       C  
ATOM   1642  O   ALA A 209      36.330  13.011 114.732  1.00 23.99           O  
ANISOU 1642  O   ALA A 209     3769   2115   3232    153   -182    233       O  
ATOM   1643  CB  ALA A 209      35.158  10.258 114.502  1.00 31.40           C  
ANISOU 1643  CB  ALA A 209     4758   3055   4120    123   -284    233       C  
ATOM   1644  N   VAL A 210      36.170  12.611 116.949  1.00 31.79           N  
ANISOU 1644  N   VAL A 210     4705   3134   4240     91   -247    237       N  
ATOM   1645  CA  VAL A 210      36.228  14.032 117.301  1.00 24.83           C  
ANISOU 1645  CA  VAL A 210     3802   2264   3369     91   -209    234       C  
ATOM   1646  C   VAL A 210      37.461  14.652 116.656  1.00 32.40           C  
ANISOU 1646  C   VAL A 210     4758   3188   4366    115   -152    226       C  
ATOM   1647  O   VAL A 210      38.577  14.148 116.790  1.00 30.80           O  
ANISOU 1647  O   VAL A 210     4534   2967   4201    115   -151    217       O  
ATOM   1648  CB  VAL A 210      36.233  14.250 118.827  1.00 27.78           C  
ANISOU 1648  CB  VAL A 210     4138   2660   3756     52   -236    233       C  
ATOM   1649  CG1 VAL A 210      36.001  15.726 119.163  1.00 29.32           C  
ANISOU 1649  CG1 VAL A 210     4320   2868   3952     51   -200    227       C  
ATOM   1650  CG2 VAL A 210      35.147  13.392 119.478  1.00 25.41           C  
ANISOU 1650  CG2 VAL A 210     3844   2392   3420     20   -290    242       C  
ATOM   1651  N   GLY A 211      37.253  15.727 115.910  1.00 29.32           N  
ANISOU 1651  N   GLY A 211     4390   2790   3961    137   -102    227       N  
ATOM   1652  CA  GLY A 211      38.352  16.346 115.193  1.00 33.09           C  
ANISOU 1652  CA  GLY A 211     4873   3233   4468    153    -37    219       C  
ATOM   1653  C   GLY A 211      38.528  15.897 113.741  1.00 41.04           C  
ANISOU 1653  C   GLY A 211     5923   4216   5455    189     -9    222       C  
ATOM   1654  O   GLY A 211      39.448  16.343 113.073  1.00 44.88           O  
ANISOU 1654  O   GLY A 211     6416   4675   5962    200     51    215       O  
ATOM   1655  N   CYS A 212      37.664  15.018 113.248  1.00 25.70           N  
ANISOU 1655  N   CYS A 212     4008   2285   3472    204    -49    228       N  
ATOM   1656  CA  CYS A 212      37.736  14.616 111.850  1.00 27.14           C  
ANISOU 1656  CA  CYS A 212     4237   2446   3627    239    -26    228       C  
ATOM   1657  C   CYS A 212      36.857  15.518 110.979  1.00 29.91           C  
ANISOU 1657  C   CYS A 212     4638   2802   3926    270     -1    240       C  
ATOM   1658  O   CYS A 212      35.925  16.162 111.464  1.00 33.30           O  
ANISOU 1658  O   CYS A 212     5062   3257   4334    267    -20    247       O  
ATOM   1659  CB  CYS A 212      37.267  13.160 111.670  1.00 21.78           C  
ANISOU 1659  CB  CYS A 212     3573   1775   2928    239    -83    225       C  
ATOM   1660  SG  CYS A 212      35.419  12.957 111.576  1.00 36.29           S  
ANISOU 1660  SG  CYS A 212     5433   3656   4699    234   -139    232       S  
ATOM   1661  N   ASP A 213      37.157  15.533 109.689  1.00 26.96           N  
ANISOU 1661  N   ASP A 213     4312   2404   3528    303     41    241       N  
ATOM   1662  CA  ASP A 213      36.332  16.188 108.681  1.00 37.72           C  
ANISOU 1662  CA  ASP A 213     5733   3769   4831    343     57    253       C  
ATOM   1663  C   ASP A 213      35.849  15.107 107.745  1.00 34.94           C  
ANISOU 1663  C   ASP A 213     5416   3426   4435    364     23    247       C  
ATOM   1664  O   ASP A 213      36.582  14.679 106.868  1.00 38.42           O  
ANISOU 1664  O   ASP A 213     5886   3839   4874    380     57    240       O  
ATOM   1665  CB  ASP A 213      37.164  17.214 107.899  1.00 29.00           C  
ANISOU 1665  CB  ASP A 213     4669   2622   3727    361    142    261       C  
ATOM   1666  CG  ASP A 213      36.459  17.743 106.645  1.00 46.81           C  
ANISOU 1666  CG  ASP A 213     7004   4871   5911    412    161    277       C  
ATOM   1667  OD1 ASP A 213      35.281  17.402 106.385  1.00 36.82           O  
ANISOU 1667  OD1 ASP A 213     5753   3640   4596    436    104    279       O  
ATOM   1668  OD2 ASP A 213      37.113  18.521 105.912  1.00 40.33           O1-
ANISOU 1668  OD2 ASP A 213     6230   4011   5083    426    235    286       O1-
ATOM   1669  N   PRO A 214      34.602  14.680 107.915  1.00 40.88           N  
ANISOU 1669  N   PRO A 214     6163   4218   5150    362    -41    246       N  
ATOM   1670  CA  PRO A 214      34.082  13.554 107.133  1.00 34.68           C  
ANISOU 1670  CA  PRO A 214     5407   3445   4326    371    -81    234       C  
ATOM   1671  C   PRO A 214      34.357  13.654 105.615  1.00 39.99           C  
ANISOU 1671  C   PRO A 214     6148   4093   4954    417    -40    234       C  
ATOM   1672  O   PRO A 214      34.496  12.616 105.000  1.00 35.68           O  
ANISOU 1672  O   PRO A 214     5625   3538   4394    419    -55    219       O  
ATOM   1673  CB  PRO A 214      32.586  13.572 107.449  1.00 31.91           C  
ANISOU 1673  CB  PRO A 214     5040   3150   3934    365   -143    232       C  
ATOM   1674  CG  PRO A 214      32.535  14.163 108.841  1.00 48.10           C  
ANISOU 1674  CG  PRO A 214     7034   5215   6025    334   -148    239       C  
ATOM   1675  CD  PRO A 214      33.616  15.209 108.876  1.00 23.27           C  
ANISOU 1675  CD  PRO A 214     3898   2029   2915    348    -78    251       C  
ATOM   1676  N   ASP A 215      34.462  14.845 105.032  1.00 36.50           N  
ANISOU 1676  N   ASP A 215     5744   3636   4489    452     12    250       N  
ATOM   1677  CA  ASP A 215      34.759  14.949 103.598  1.00 36.87           C  
ANISOU 1677  CA  ASP A 215     5864   3658   4487    495     56    253       C  
ATOM   1678  C   ASP A 215      36.135  14.374 103.266  1.00 42.87           C  
ANISOU 1678  C   ASP A 215     6626   4377   5285    484    109    241       C  
ATOM   1679  O   ASP A 215      36.391  14.002 102.109  1.00 44.44           O  
ANISOU 1679  O   ASP A 215     6880   4559   5445    511    135    234       O  
ATOM   1680  CB  ASP A 215      34.722  16.404 103.093  1.00 26.00           C  
ANISOU 1680  CB  ASP A 215     4538   2262   3078    532    110    278       C  
ATOM   1681  CG  ASP A 215      33.318  17.019 103.095  1.00 56.81           C  
ANISOU 1681  CG  ASP A 215     8454   6205   6927    567     60    289       C  
ATOM   1682  OD1 ASP A 215      32.303  16.283 103.124  1.00 45.39           O  
ANISOU 1682  OD1 ASP A 215     6986   4808   5452    568    -14    274       O  
ATOM   1683  OD2 ASP A 215      33.232  18.271 103.052  1.00 76.25           O1-
ANISOU 1683  OD2 ASP A 215    10949   8649   9375    595     96    311       O1-
ATOM   1684  N   LEU A 216      37.022  14.329 104.262  1.00 30.62           N  
ANISOU 1684  N   LEU A 216     5015   2813   3807    447    125    235       N  
ATOM   1685  CA  LEU A 216      38.399  13.849 104.058  1.00 28.69           C  
ANISOU 1685  CA  LEU A 216     4756   2536   3607    441    176    219       C  
ATOM   1686  C   LEU A 216      38.734  12.551 104.786  1.00 39.48           C  
ANISOU 1686  C   LEU A 216     6075   3908   5020    418    127    199       C  
ATOM   1687  O   LEU A 216      39.617  11.798 104.365  1.00 26.65           O  
ANISOU 1687  O   LEU A 216     4450   2261   3413    429    150    180       O  
ATOM   1688  CB  LEU A 216      39.412  14.877 104.521  1.00 25.94           C  
ANISOU 1688  CB  LEU A 216     4377   2169   3311    420    245    224       C  
ATOM   1689  CG  LEU A 216      39.499  16.212 103.812  1.00 45.73           C  
ANISOU 1689  CG  LEU A 216     6939   4652   5785    436    319    243       C  
ATOM   1690  CD1 LEU A 216      40.490  17.039 104.593  1.00 38.21           C  
ANISOU 1690  CD1 LEU A 216     5938   3683   4898    397    373    240       C  
ATOM   1691  CD2 LEU A 216      39.935  16.059 102.360  1.00 35.02           C  
ANISOU 1691  CD2 LEU A 216     5651   3272   4383    467    378    241       C  
ATOM   1692  N   PHE A 217      38.038  12.323 105.893  1.00 25.59           N  
ANISOU 1692  N   PHE A 217     4275   2173   3275    389     61    203       N  
ATOM   1693  CA  PHE A 217      38.336  11.248 106.833  1.00 27.58           C  
ANISOU 1693  CA  PHE A 217     4484   2425   3571    363     12    191       C  
ATOM   1694  C   PHE A 217      37.729   9.970 106.287  1.00 28.59           C  
ANISOU 1694  C   PHE A 217     4652   2551   3662    370    -38    179       C  
ATOM   1695  O   PHE A 217      38.265   8.890 106.463  1.00 45.73           O  
ANISOU 1695  O   PHE A 217     6818   4700   5858    368    -57    164       O  
ATOM   1696  CB  PHE A 217      37.705  11.590 108.181  1.00 20.89           C  
ANISOU 1696  CB  PHE A 217     3589   1606   2741    326    -34    204       C  
ATOM   1697  CG  PHE A 217      38.188  10.767 109.310  1.00 23.99           C  
ANISOU 1697  CG  PHE A 217     3938   1996   3183    299    -74    197       C  
ATOM   1698  CD1 PHE A 217      39.517  10.744 109.640  1.00 29.80           C  
ANISOU 1698  CD1 PHE A 217     4637   2712   3975    303    -43    187       C  
ATOM   1699  CD2 PHE A 217      37.286  10.049 110.090  1.00 32.75           C  
ANISOU 1699  CD2 PHE A 217     5041   3124   4279    267   -143    202       C  
ATOM   1700  CE1 PHE A 217      39.980   9.982 110.718  1.00 32.97           C  
ANISOU 1700  CE1 PHE A 217     4999   3110   4417    286    -87    183       C  
ATOM   1701  CE2 PHE A 217      37.728   9.299 111.166  1.00 34.60           C  
ANISOU 1701  CE2 PHE A 217     5245   3351   4551    244   -181    201       C  
ATOM   1702  CZ  PHE A 217      39.086   9.278 111.491  1.00 34.25           C  
ANISOU 1702  CZ  PHE A 217     5168   3285   4562    257   -156    192       C  
ATOM   1703  N   TRP A 218      36.601  10.105 105.617  1.00 24.95           N  
ANISOU 1703  N   TRP A 218     4230   2111   3137    379    -60    182       N  
ATOM   1704  CA  TRP A 218      35.991   8.973 104.963  1.00 33.32           C  
ANISOU 1704  CA  TRP A 218     5334   3172   4156    381   -103    165       C  
ATOM   1705  C   TRP A 218      36.973   8.192 104.080  1.00 35.18           C  
ANISOU 1705  C   TRP A 218     5606   3365   4395    410    -69    145       C  
ATOM   1706  O   TRP A 218      36.835   6.978 103.926  1.00 43.92           O  
ANISOU 1706  O   TRP A 218     6738   4456   5494    403   -107    126       O  
ATOM   1707  CB  TRP A 218      34.752   9.389 104.181  1.00 17.99           C  
ANISOU 1707  CB  TRP A 218     3428   1266   2141    396   -125    168       C  
ATOM   1708  CG  TRP A 218      33.477   9.052 104.881  1.00 30.02           C  
ANISOU 1708  CG  TRP A 218     4925   2833   3648    357   -197    166       C  
ATOM   1709  CD1 TRP A 218      32.408   8.369 104.358  1.00 28.82           C  
ANISOU 1709  CD1 TRP A 218     4798   2710   3443    347   -249    148       C  
ATOM   1710  CD2 TRP A 218      33.127   9.363 106.244  1.00 26.54           C  
ANISOU 1710  CD2 TRP A 218     4424   2418   3241    319   -223    178       C  
ATOM   1711  CE2 TRP A 218      31.830   8.848 106.471  1.00 35.10           C  
ANISOU 1711  CE2 TRP A 218     5498   3547   4291    285   -286    168       C  
ATOM   1712  CE3 TRP A 218      33.775  10.026 107.280  1.00 22.10           C  
ANISOU 1712  CE3 TRP A 218     3816   1848   2733    307   -198    194       C  
ATOM   1713  NE1 TRP A 218      31.419   8.238 105.312  1.00 32.98           N  
ANISOU 1713  NE1 TRP A 218     5280   3281   3972    301   -302    148       N  
ATOM   1714  CZ2 TRP A 218      31.174   8.977 107.711  1.00 28.84           C  
ANISOU 1714  CZ2 TRP A 218     4652   2791   3515    241   -319    174       C  
ATOM   1715  CZ3 TRP A 218      33.113  10.152 108.519  1.00 32.17           C  
ANISOU 1715  CZ3 TRP A 218     5043   3158   4023    266   -236    200       C  
ATOM   1716  CH2 TRP A 218      31.834   9.625 108.717  1.00 23.23           C  
ANISOU 1716  CH2 TRP A 218     3903   2068   2854    234   -294    191       C  
ATOM   1717  N   SER A 219      37.971   8.859 103.515  1.00 34.73           N  
ANISOU 1717  N   SER A 219     5554   3289   4351    439      6    146       N  
ATOM   1718  CA  SER A 219      38.907   8.143 102.651  1.00 29.19           C  
ANISOU 1718  CA  SER A 219     4884   2553   3653    470     46    122       C  
ATOM   1719  C   SER A 219      39.995   7.418 103.455  1.00 35.31           C  
ANISOU 1719  C   SER A 219     5610   3305   4500    466     44    108       C  
ATOM   1720  O   SER A 219      40.681   6.543 102.920  1.00 60.44           O  
ANISOU 1720  O   SER A 219     8814   6459   7690    493     60     84       O  
ATOM   1721  CB  SER A 219      39.509   9.063 101.582  1.00 35.66           C  
ANISOU 1721  CB  SER A 219     5736   3365   4449    502    133    126       C  
ATOM   1722  OG  SER A 219      38.571   9.326 100.551  1.00 31.40           O  
ANISOU 1722  OG  SER A 219     5264   2838   3828    522    126    131       O  
ATOM   1723  N   LYS A 220      40.110   7.763 104.742  1.00 33.25           N  
ANISOU 1723  N   LYS A 220     5287   3058   4290    436     22    123       N  
ATOM   1724  CA  LYS A 220      41.031   7.116 105.693  1.00 36.44           C  
ANISOU 1724  CA  LYS A 220     5640   3446   4758    433      5    113       C  
ATOM   1725  C   LYS A 220      40.448   5.887 106.350  1.00 33.05           C  
ANISOU 1725  C   LYS A 220     5226   3004   4326    414    -76    111       C  
ATOM   1726  O   LYS A 220      41.172   4.966 106.696  1.00 44.03           O  
ANISOU 1726  O   LYS A 220     6609   4367   5752    431    -93     98       O  
ATOM   1727  CB  LYS A 220      41.411   8.057 106.842  1.00 30.28           C  
ANISOU 1727  CB  LYS A 220     4789   2687   4028    407     13    128       C  
ATOM   1728  CG  LYS A 220      42.666   8.845 106.636  1.00 51.59           C  
ANISOU 1728  CG  LYS A 220     7447   5386   6769    420     91    117       C  
ATOM   1729  CD  LYS A 220      43.309   9.122 107.975  1.00 73.23           C  
ANISOU 1729  CD  LYS A 220    10110   8140   9572    397     74    118       C  
ATOM   1730  CE  LYS A 220      44.459  10.111 107.844  1.00 84.64           C  
ANISOU 1730  CE  LYS A 220    11506   9593  11060    396    154    105       C  
ATOM   1731  NZ  LYS A 220      45.099  10.381 109.169  1.00 87.19           N1+
ANISOU 1731  NZ  LYS A 220    11750   9936  11444    371    132    100       N1+
ATOM   1732  N   ILE A 221      39.140   5.891 106.559  1.00 37.34           N  
ANISOU 1732  N   ILE A 221     5790   3569   4828    380   -124    125       N  
ATOM   1733  CA  ILE A 221      38.516   4.889 107.412  1.00 22.45           C  
ANISOU 1733  CA  ILE A 221     3912   1675   2941    344   -197    128       C  
ATOM   1734  C   ILE A 221      38.577   3.426 106.934  1.00 32.75           C  
ANISOU 1734  C   ILE A 221     5277   2936   4232    356   -226    107       C  
ATOM   1735  O   ILE A 221      38.883   2.528 107.724  1.00 49.87           O  
ANISOU 1735  O   ILE A 221     7446   5073   6428    348   -264    107       O  
ATOM   1736  CB  ILE A 221      37.084   5.299 107.777  1.00 28.20           C  
ANISOU 1736  CB  ILE A 221     4638   2447   3630    298   -236    144       C  
ATOM   1737  CG1 ILE A 221      37.130   6.504 108.727  1.00 28.32           C  
ANISOU 1737  CG1 ILE A 221     4591   2495   3673    282   -222    165       C  
ATOM   1738  CG2 ILE A 221      36.331   4.133 108.392  1.00 25.18           C  
ANISOU 1738  CG2 ILE A 221     4279   2054   3234    253   -304    142       C  
ATOM   1739  CD1 ILE A 221      35.784   7.146 108.984  1.00 17.92           C  
ANISOU 1739  CD1 ILE A 221     3265   1228   2318    251   -247    177       C  
ATOM   1740  N   PRO A 222      38.271   3.170 105.653  1.00 34.98           N  
ANISOU 1740  N   PRO A 222     5614   3209   4466    376   -209     88       N  
ATOM   1741  CA  PRO A 222      38.334   1.780 105.181  1.00 38.12           C  
ANISOU 1741  CA  PRO A 222     6075   3559   4850    386   -235     62       C  
ATOM   1742  C   PRO A 222      39.730   1.153 105.349  1.00 38.42           C  
ANISOU 1742  C   PRO A 222     6106   3551   4941    434   -214     49       C  
ATOM   1743  O   PRO A 222      39.845  -0.009 105.728  1.00 51.71           O  
ANISOU 1743  O   PRO A 222     7824   5190   6635    434   -256     40       O  
ATOM   1744  CB  PRO A 222      37.957   1.915 103.706  1.00 24.22           C  
ANISOU 1744  CB  PRO A 222     4366   1806   3029    409   -207     43       C  
ATOM   1745  CG  PRO A 222      37.017   3.073 103.701  1.00 35.26           C  
ANISOU 1745  CG  PRO A 222     5740   3263   4396    385   -207     63       C  
ATOM   1746  CD  PRO A 222      37.642   4.053 104.659  1.00 26.84           C  
ANISOU 1746  CD  PRO A 222     4601   2212   3384    384   -180     89       C  
ATOM   1747  N   VAL A 223      40.768   1.929 105.067  1.00 46.59           N  
ANISOU 1747  N   VAL A 223     7097   4598   6008    475   -151     45       N  
ATOM   1748  CA  VAL A 223      42.151   1.553 105.327  1.00 38.07           C  
ANISOU 1748  CA  VAL A 223     5985   3492   4986    522   -127     30       C  
ATOM   1749  C   VAL A 223      42.372   1.252 106.814  1.00 35.76           C  
ANISOU 1749  C   VAL A 223     5652   3196   4741    505   -181     48       C  
ATOM   1750  O   VAL A 223      42.945   0.239 107.176  1.00 61.31           O  
ANISOU 1750  O   VAL A 223     8902   6390   8002    535   -210     37       O  
ATOM   1751  CB  VAL A 223      43.081   2.681 104.852  1.00 45.75           C  
ANISOU 1751  CB  VAL A 223     6904   4494   5983    549    -45     24       C  
ATOM   1752  CG1 VAL A 223      44.497   2.511 105.380  1.00 35.79           C  
ANISOU 1752  CG1 VAL A 223     5579   3227   4792    589    -24      8       C  
ATOM   1753  CG2 VAL A 223      43.051   2.747 103.340  1.00 46.00           C  
ANISOU 1753  CG2 VAL A 223     6992   4521   5967    577     11      4       C  
ATOM   1754  N   LEU A 224      41.880   2.119 107.678  1.00 47.63           N  
ANISOU 1754  N   LEU A 224     7109   4738   6251    460   -196     76       N  
ATOM   1755  CA  LEU A 224      42.022   1.928 109.107  1.00 42.49           C  
ANISOU 1755  CA  LEU A 224     6421   4088   5635    439   -246     94       C  
ATOM   1756  C   LEU A 224      41.293   0.693 109.628  1.00 45.43           C  
ANISOU 1756  C   LEU A 224     6856   4421   5983    412   -317    103       C  
ATOM   1757  O   LEU A 224      41.713   0.119 110.629  1.00 46.88           O  
ANISOU 1757  O   LEU A 224     7033   4583   6195    417   -358    113       O  
ATOM   1758  CB  LEU A 224      41.510   3.157 109.850  1.00 31.98           C  
ANISOU 1758  CB  LEU A 224     5036   2808   4305    392   -243    119       C  
ATOM   1759  CG  LEU A 224      42.326   4.427 109.654  1.00 49.16           C  
ANISOU 1759  CG  LEU A 224     7149   5016   6514    409   -177    114       C  
ATOM   1760  CD1 LEU A 224      41.794   5.505 110.574  1.00 32.39           C  
ANISOU 1760  CD1 LEU A 224     4981   2932   4393    362   -185    138       C  
ATOM   1761  CD2 LEU A 224      43.830   4.174 109.894  1.00 48.96           C  
ANISOU 1761  CD2 LEU A 224     7074   4980   6549    455   -158     93       C  
ATOM   1762  N   MET A 225      40.189   0.307 108.985  1.00 44.79           N  
ANISOU 1762  N   MET A 225     6837   4334   5848    379   -332     99       N  
ATOM   1763  CA  MET A 225      39.388  -0.819 109.474  1.00 43.09           C  
ANISOU 1763  CA  MET A 225     6683   4082   5607    336   -395    106       C  
ATOM   1764  C   MET A 225      40.005  -2.164 109.083  1.00 48.61           C  
ANISOU 1764  C   MET A 225     7450   4708   6311    380   -409     84       C  
ATOM   1765  O   MET A 225      40.754  -2.262 108.098  1.00 50.82           O  
ANISOU 1765  O   MET A 225     7740   4971   6598    440   -367     57       O  
ATOM   1766  CB  MET A 225      37.955  -0.779 108.956  1.00 42.75           C  
ANISOU 1766  CB  MET A 225     6674   4064   5504    278   -409    104       C  
ATOM   1767  CG  MET A 225      37.056   0.334 109.466  1.00 42.83           C  
ANISOU 1767  CG  MET A 225     6630   4143   5500    229   -411    125       C  
ATOM   1768  SD  MET A 225      36.716   0.310 111.239  1.00 46.04           S  
ANISOU 1768  SD  MET A 225     7005   4564   5926    172   -458    157       S  
ATOM   1769  CE  MET A 225      38.027   1.400 111.818  1.00 36.16           C  
ANISOU 1769  CE  MET A 225     5672   3333   4735    221   -421    168       C  
ATOM   1770  N   GLU A 226      39.685  -3.191 109.871  1.00 46.40           N  
ANISOU 1770  N   GLU A 226     7223   4382   6025    351   -465     96       N  
ATOM   1771  CA  GLU A 226      40.109  -4.557 109.598  1.00 44.70           C  
ANISOU 1771  CA  GLU A 226     7090   4086   5809    388   -486     78       C  
ATOM   1772  C   GLU A 226      39.198  -5.076 108.509  1.00 33.89           C  
ANISOU 1772  C   GLU A 226     5793   2698   4386    355   -484     53       C  
ATOM   1773  O   GLU A 226      38.426  -4.307 107.953  1.00 52.16           O  
ANISOU 1773  O   GLU A 226     8082   5069   6669    319   -465     49       O  
ATOM   1774  CB  GLU A 226      40.000  -5.419 110.856  1.00 46.75           C  
ANISOU 1774  CB  GLU A 226     7392   4298   6074    361   -546    105       C  
ATOM   1775  CG  GLU A 226      40.949  -5.014 111.974  1.00 48.02           C  
ANISOU 1775  CG  GLU A 226     7486   4475   6283    400   -557    127       C  
ATOM   1776  CD  GLU A 226      42.399  -5.412 111.707  1.00 71.23           C  
ANISOU 1776  CD  GLU A 226    10415   7380   9267    505   -544    105       C  
ATOM   1777  OE1 GLU A 226      42.651  -6.063 110.671  1.00 90.29           O  
ANISOU 1777  OE1 GLU A 226    12883   9751  11673    548   -524     73       O  
ATOM   1778  OE2 GLU A 226      43.287  -5.087 112.539  1.00 73.30           O1-
ANISOU 1778  OE2 GLU A 226    10616   7663   9573    545   -555    116       O1-
ATOM   1779  N   GLU A 227      39.270  -6.366 108.205  1.00 46.19           N  
ANISOU 1779  N   GLU A 227     7443   4176   5929    368   -507     34       N  
ATOM   1780  CA  GLU A 227      38.571  -6.886 107.035  1.00 56.59           C  
ANISOU 1780  CA  GLU A 227     8832   5474   7197    345   -502      0       C  
ATOM   1781  C   GLU A 227      37.062  -6.936 107.195  1.00 53.90           C  
ANISOU 1781  C   GLU A 227     8512   5161   6808    240   -536      6       C  
ATOM   1782  O   GLU A 227      36.327  -6.824 106.209  1.00 60.07           O  
ANISOU 1782  O   GLU A 227     9311   5968   7544    214   -527    -20       O  
ATOM   1783  CB  GLU A 227      39.086  -8.277 106.662  1.00 63.35           C  
ANISOU 1783  CB  GLU A 227     9788   6232   8052    389   -516    -28       C  
ATOM   1784  CG  GLU A 227      38.298  -8.931 105.521  1.00 82.40           C  
ANISOU 1784  CG  GLU A 227    12284   8616  10407    355   -517    -67       C  
ATOM   1785  CD  GLU A 227      38.695  -8.410 104.145  1.00103.26           C  
ANISOU 1785  CD  GLU A 227    14910  11290  13034    412   -462   -102       C  
ATOM   1786  OE1 GLU A 227      39.836  -7.904 104.014  1.00109.99           O  
ANISOU 1786  OE1 GLU A 227    15708  12157  13927    493   -418   -103       O  
ATOM   1787  OE2 GLU A 227      37.873  -8.513 103.196  1.00101.12           O1-
ANISOU 1787  OE2 GLU A 227    14681  11032  12709    375   -461   -129       O1-
ATOM   1788  N   LYS A 228      36.604  -7.103 108.430  1.00 38.22           N  
ANISOU 1788  N   LYS A 228     6522   3173   4828    181   -574     39       N  
ATOM   1789  CA  LYS A 228      35.201  -7.399 108.680  1.00 44.30           C  
ANISOU 1789  CA  LYS A 228     7320   3959   5554     74   -608     41       C  
ATOM   1790  C   LYS A 228      34.567  -6.403 109.646  1.00 55.08           C  
ANISOU 1790  C   LYS A 228     8600   5406   6923     20   -614     74       C  
ATOM   1791  O   LYS A 228      35.065  -6.194 110.754  1.00 56.14           O  
ANISOU 1791  O   LYS A 228     8704   5538   7090     31   -622    107       O  
ATOM   1792  CB  LYS A 228      35.074  -8.818 109.249  1.00 54.21           C  
ANISOU 1792  CB  LYS A 228     8678   5119   6799     35   -648     44       C  
ATOM   1793  CG  LYS A 228      35.695  -9.909 108.381  1.00 47.03           C  
ANISOU 1793  CG  LYS A 228     7866   4117   5886     90   -645     10       C  
ATOM   1794  CD  LYS A 228      34.771 -10.308 107.239  1.00 62.25           C  
ANISOU 1794  CD  LYS A 228     9845   6045   7760     39   -645    -34       C  
ATOM   1795  CE  LYS A 228      35.406 -11.379 106.357  1.00 79.29           C  
ANISOU 1795  CE  LYS A 228    12105   8110   9913     96   -639    -73       C  
ATOM   1796  NZ  LYS A 228      34.486 -11.840 105.273  1.00 86.94           N1+
ANISOU 1796  NZ  LYS A 228    13132   9076  10825     39   -645   -120       N1+
ATOM   1797  N   LEU A 229      33.451  -5.807 109.242  1.00 51.40           N  
ANISOU 1797  N   LEU A 229     8097   5012   6420    -35   -612     63       N  
ATOM   1798  CA  LEU A 229      32.864  -4.729 110.022  1.00 33.70           C  
ANISOU 1798  CA  LEU A 229     5768   2854   4182    -72   -612     88       C  
ATOM   1799  C   LEU A 229      31.749  -5.219 110.907  1.00 41.12           C  
ANISOU 1799  C   LEU A 229     6723   3804   5096   -177   -647     98       C  
ATOM   1800  O   LEU A 229      31.106  -6.223 110.626  1.00 69.53           O  
ANISOU 1800  O   LEU A 229    10391   7367   8663   -237   -670     77       O  
ATOM   1801  CB  LEU A 229      32.291  -3.645 109.109  1.00 45.06           C  
ANISOU 1801  CB  LEU A 229     7149   4375   5595    -60   -588     71       C  
ATOM   1802  CG  LEU A 229      33.186  -3.016 108.054  1.00 58.87           C  
ANISOU 1802  CG  LEU A 229     8886   6126   7357     31   -544     59       C  
ATOM   1803  CD1 LEU A 229      32.467  -1.853 107.382  1.00 54.27           C  
ANISOU 1803  CD1 LEU A 229     8250   5626   6743     35   -527     53       C  
ATOM   1804  CD2 LEU A 229      34.471  -2.551 108.693  1.00 64.66           C  
ANISOU 1804  CD2 LEU A 229     9580   6841   8147     92   -518     84       C  
ATOM   1805  N   PHE A 230      31.502  -4.486 111.976  1.00 41.84           N  
ANISOU 1805  N   PHE A 230     6749   3948   5199   -205   -648    128       N  
ATOM   1806  CA  PHE A 230      30.337  -4.732 112.776  1.00 40.90           C  
ANISOU 1806  CA  PHE A 230     6627   3861   5052   -308   -672    135       C  
ATOM   1807  C   PHE A 230      29.966  -3.445 113.469  1.00 56.71           C  
ANISOU 1807  C   PHE A 230     8531   5954   7063   -315   -659    153       C  
ATOM   1808  O   PHE A 230      30.827  -2.585 113.710  1.00 44.66           O  
ANISOU 1808  O   PHE A 230     6958   4441   5572   -247   -638    171       O  
ATOM   1809  CB  PHE A 230      30.584  -5.861 113.785  1.00 49.97           C  
ANISOU 1809  CB  PHE A 230     7854   4929   6205   -349   -697    159       C  
ATOM   1810  CG  PHE A 230      31.527  -5.509 114.916  1.00 43.40           C  
ANISOU 1810  CG  PHE A 230     6999   4082   5410   -305   -697    199       C  
ATOM   1811  CD1 PHE A 230      32.897  -5.727 114.798  1.00 38.71           C  
ANISOU 1811  CD1 PHE A 230     6430   3425   4853   -210   -694    206       C  
ATOM   1812  CD2 PHE A 230      31.032  -5.007 116.116  1.00 33.64           C  
ANISOU 1812  CD2 PHE A 230     5717   2896   4168   -359   -702    226       C  
ATOM   1813  CE1 PHE A 230      33.766  -5.433 115.858  1.00 52.64           C  
ANISOU 1813  CE1 PHE A 230     8169   5182   6650   -170   -701    239       C  
ATOM   1814  CE2 PHE A 230      31.898  -4.696 117.182  1.00 33.24           C  
ANISOU 1814  CE2 PHE A 230     5648   2834   4147   -320   -707    260       C  
ATOM   1815  CZ  PHE A 230      33.257  -4.920 117.061  1.00 26.14           C  
ANISOU 1815  CZ  PHE A 230     4772   1876   3285   -227   -710    267       C  
ATOM   1816  N   ALA A 231      28.680  -3.332 113.783  1.00 51.33           N  
ANISOU 1816  N   ALA A 231     7818   5337   6348   -399   -670    145       N  
ATOM   1817  CA  ALA A 231      28.116  -2.115 114.312  1.00 52.98           C  
ANISOU 1817  CA  ALA A 231     7933   5639   6557   -408   -657    154       C  
ATOM   1818  C   ALA A 231      26.744  -2.405 114.888  1.00 49.64           C  
ANISOU 1818  C   ALA A 231     7492   5271   6098   -516   -673    144       C  
ATOM   1819  O   ALA A 231      26.186  -3.467 114.660  1.00 41.25           O  
ANISOU 1819  O   ALA A 231     6486   4179   5009   -586   -692    125       O  
ATOM   1820  CB  ALA A 231      28.012  -1.071 113.208  1.00 43.57           C  
ANISOU 1820  CB  ALA A 231     6688   4505   5360   -343   -638    133       C  
ATOM   1821  N   PHE A 232      26.207  -1.429 115.614  1.00 54.51           N  
ANISOU 1821  N   PHE A 232     8029   5969   6715   -531   -663    153       N  
ATOM   1822  CA  PHE A 232      24.913  -1.532 116.269  1.00 52.54           C  
ANISOU 1822  CA  PHE A 232     7743   5787   6433   -631   -670    142       C  
ATOM   1823  C   PHE A 232      24.568  -0.144 116.798  1.00 54.15           C  
ANISOU 1823  C   PHE A 232     7850   6082   6644   -604   -652    148       C  
ATOM   1824  O   PHE A 232      25.407   0.750 116.765  1.00 48.15           O  
ANISOU 1824  O   PHE A 232     7066   5316   5913   -520   -635    165       O  
ATOM   1825  CB  PHE A 232      25.010  -2.516 117.430  1.00 48.43           C  
ANISOU 1825  CB  PHE A 232     7285   5208   5908   -707   -679    169       C  
ATOM   1826  CG  PHE A 232      26.144  -2.223 118.374  1.00 59.37           C  
ANISOU 1826  CG  PHE A 232     8684   6548   7326   -655   -673    212       C  
ATOM   1827  CD1 PHE A 232      25.941  -1.458 119.504  1.00 49.61           C  
ANISOU 1827  CD1 PHE A 232     7392   5367   6092   -672   -661    231       C  
ATOM   1828  CD2 PHE A 232      27.418  -2.703 118.119  1.00 66.86           C  
ANISOU 1828  CD2 PHE A 232     9697   7404   8303   -586   -680    228       C  
ATOM   1829  CE1 PHE A 232      26.975  -1.176 120.367  1.00 53.16           C  
ANISOU 1829  CE1 PHE A 232     7851   5781   6568   -626   -660    266       C  
ATOM   1830  CE2 PHE A 232      28.464  -2.429 118.986  1.00 73.20           C  
ANISOU 1830  CE2 PHE A 232    10503   8175   9136   -537   -679    262       C  
ATOM   1831  CZ  PHE A 232      28.241  -1.667 120.114  1.00 62.06           C  
ANISOU 1831  CZ  PHE A 232     9037   6819   7723   -559   -671    281       C  
ATOM   1832  N   ASP A 233      23.342   0.035 117.280  1.00 47.40           N  
ANISOU 1832  N   ASP A 233     6939   5311   5761   -677   -652    132       N  
ATOM   1833  CA  ASP A 233      22.946   1.275 117.938  1.00 45.22           C  
ANISOU 1833  CA  ASP A 233     6574   5119   5488   -658   -634    136       C  
ATOM   1834  C   ASP A 233      22.638   1.042 119.433  1.00 65.41           C  
ANISOU 1834  C   ASP A 233     9127   7688   8036   -739   -626    156       C  
ATOM   1835  O   ASP A 233      22.309  -0.073 119.831  1.00 67.32           O  
ANISOU 1835  O   ASP A 233     9421   7899   8259   -829   -636    157       O  
ATOM   1836  CB  ASP A 233      21.716   1.866 117.253  1.00 43.41           C  
ANISOU 1836  CB  ASP A 233     6267   4995   5231   -661   -639     94       C  
ATOM   1837  CG  ASP A 233      22.026   2.441 115.872  1.00 74.11           C  
ANISOU 1837  CG  ASP A 233    10153   8883   9123   -564   -642     80       C  
ATOM   1838  OD1 ASP A 233      23.227   2.501 115.509  1.00 68.98           O  
ANISOU 1838  OD1 ASP A 233     9553   8156   8500   -495   -633    102       O  
ATOM   1839  OD2 ASP A 233      21.068   2.845 115.160  1.00 67.38           O1-
ANISOU 1839  OD2 ASP A 233     9247   8111   8242   -555   -654     46       O1-
ATOM   1840  N   TYR A 234      22.756   2.084 120.257  1.00 48.12           N  
ANISOU 1840  N   TYR A 234     6883   5541   5859   -708   -607    170       N  
ATOM   1841  CA  TYR A 234      22.267   2.034 121.626  1.00 39.44           C  
ANISOU 1841  CA  TYR A 234     5767   4476   4743   -784   -596    182       C  
ATOM   1842  C   TYR A 234      20.943   2.762 121.707  1.00 49.06           C  
ANISOU 1842  C   TYR A 234     6889   5815   5938   -811   -583    148       C  
ATOM   1843  O   TYR A 234      20.664   3.659 120.905  1.00 55.77           O  
ANISOU 1843  O   TYR A 234     7681   6718   6793   -742   -582    124       O  
ATOM   1844  CB  TYR A 234      23.194   2.777 122.601  1.00 49.84           C  
ANISOU 1844  CB  TYR A 234     7081   5771   6084   -734   -583    216       C  
ATOM   1845  CG  TYR A 234      24.620   2.328 122.650  1.00 43.58           C  
ANISOU 1845  CG  TYR A 234     6363   4875   5321   -687   -596    248       C  
ATOM   1846  CD1 TYR A 234      25.556   2.856 121.777  1.00 39.27           C  
ANISOU 1846  CD1 TYR A 234     5815   4295   4810   -589   -594    248       C  
ATOM   1847  CD2 TYR A 234      25.037   1.391 123.582  1.00 36.51           C  
ANISOU 1847  CD2 TYR A 234     5539   3918   4416   -736   -609    279       C  
ATOM   1848  CE1 TYR A 234      26.853   2.456 121.819  1.00 36.97           C  
ANISOU 1848  CE1 TYR A 234     5580   3920   4549   -544   -605    272       C  
ATOM   1849  CE2 TYR A 234      26.336   0.984 123.627  1.00 38.01           C  
ANISOU 1849  CE2 TYR A 234     5790   4019   4633   -683   -626    306       C  
ATOM   1850  CZ  TYR A 234      27.242   1.521 122.748  1.00 46.17           C  
ANISOU 1850  CZ  TYR A 234     6809   5029   5706   -587   -623    300       C  
ATOM   1851  OH  TYR A 234      28.556   1.124 122.800  1.00 62.16           O  
ANISOU 1851  OH  TYR A 234     8884   6974   7761   -531   -639    321       O  
ATOM   1852  N   THR A 235      20.154   2.420 122.720  1.00 55.01           N  
ANISOU 1852  N   THR A 235     7626   6612   6663   -908   -571    145       N  
ATOM   1853  CA  THR A 235      18.993   3.217 123.068  1.00 47.28           C  
ANISOU 1853  CA  THR A 235     6546   5754   5665   -929   -552    113       C  
ATOM   1854  C   THR A 235      19.329   3.919 124.360  1.00 44.56           C  
ANISOU 1854  C   THR A 235     6187   5419   5324   -919   -528    138       C  
ATOM   1855  O   THR A 235      19.832   3.298 125.287  1.00 61.64           O  
ANISOU 1855  O   THR A 235     8415   7525   7481   -968   -526    171       O  
ATOM   1856  CB  THR A 235      17.749   2.345 123.244  1.00 53.47           C  
ANISOU 1856  CB  THR A 235     7310   6596   6411  -1054   -549     82       C  
ATOM   1857  CG2 THR A 235      16.484   3.206 123.282  1.00 37.04           C  
ANISOU 1857  CG2 THR A 235     5107   4654   4313  -1058   -535     36       C  
ATOM   1858  OG1 THR A 235      17.663   1.420 122.149  1.00 66.20           O  
ANISOU 1858  OG1 THR A 235     8965   8168   8018  -1078   -576     65       O  
ATOM   1859  N   GLY A 236      19.074   5.218 124.418  1.00 49.93           N  
ANISOU 1859  N   GLY A 236     6790   6169   6013   -851   -512    122       N  
ATOM   1860  CA  GLY A 236      19.425   6.007 125.587  1.00 47.51           C  
ANISOU 1860  CA  GLY A 236     6470   5872   5710   -833   -489    140       C  
ATOM   1861  C   GLY A 236      20.781   5.599 126.117  1.00 45.93           C  
ANISOU 1861  C   GLY A 236     6357   5566   5529   -821   -499    186       C  
ATOM   1862  O   GLY A 236      20.874   4.913 127.128  1.00 74.85           O  
ANISOU 1862  O   GLY A 236    10065   9203   9170   -893   -497    209       O  
ATOM   1863  N   TYR A 237      21.834   6.004 125.425  1.00 45.19           N  
ANISOU 1863  N   TYR A 237     6286   5411   5472   -730   -510    199       N  
ATOM   1864  CA  TYR A 237      23.188   5.603 125.782  1.00 53.76           C  
ANISOU 1864  CA  TYR A 237     7445   6401   6581   -708   -524    237       C  
ATOM   1865  C   TYR A 237      23.692   6.296 127.027  1.00 47.15           C  
ANISOU 1865  C   TYR A 237     6600   5569   5747   -697   -512    254       C  
ATOM   1866  O   TYR A 237      24.043   5.640 128.006  1.00 62.78           O  
ANISOU 1866  O   TYR A 237     8631   7513   7711   -746   -521    281       O  
ATOM   1867  CB  TYR A 237      24.140   5.884 124.623  1.00 48.34           C  
ANISOU 1867  CB  TYR A 237     6774   5658   5934   -615   -533    240       C  
ATOM   1868  CG  TYR A 237      25.607   5.696 124.918  1.00 39.46           C  
ANISOU 1868  CG  TYR A 237     5703   4448   4841   -574   -545    271       C  
ATOM   1869  CD1 TYR A 237      26.191   4.461 124.809  1.00 39.08           C  
ANISOU 1869  CD1 TYR A 237     5731   4323   4795   -594   -570    291       C  
ATOM   1870  CD2 TYR A 237      26.419   6.775 125.250  1.00 45.49           C  
ANISOU 1870  CD2 TYR A 237     6441   5209   5634   -511   -532    276       C  
ATOM   1871  CE1 TYR A 237      27.534   4.284 125.044  1.00 46.91           C  
ANISOU 1871  CE1 TYR A 237     6763   5243   5816   -547   -584    315       C  
ATOM   1872  CE2 TYR A 237      27.773   6.609 125.483  1.00 30.83           C  
ANISOU 1872  CE2 TYR A 237     4622   3283   3808   -473   -545    298       C  
ATOM   1873  CZ  TYR A 237      28.322   5.357 125.385  1.00 37.32           C  
ANISOU 1873  CZ  TYR A 237     5512   4036   4632   -488   -572    317       C  
ATOM   1874  OH  TYR A 237      29.665   5.152 125.598  1.00 31.89           O  
ANISOU 1874  OH  TYR A 237     4855   3286   3975   -442   -589    336       O  
ATOM   1875  N   ASP A 238      23.751   7.620 126.978  1.00 59.64           N  
ANISOU 1875  N   ASP A 238     8124   7189   7346   -632   -492    239       N  
ATOM   1876  CA  ASP A 238      24.356   8.403 128.055  1.00 71.04           C  
ANISOU 1876  CA  ASP A 238     9562   8633   8798   -612   -481    250       C  
ATOM   1877  C   ASP A 238      23.630   8.123 129.355  1.00 57.44           C  
ANISOU 1877  C   ASP A 238     7837   6958   7032   -696   -471    252       C  
ATOM   1878  O   ASP A 238      24.254   7.877 130.382  1.00 63.82           O  
ANISOU 1878  O   ASP A 238     8686   7734   7830   -718   -480    276       O  
ATOM   1879  CB  ASP A 238      24.304   9.902 127.740  1.00 76.72           C  
ANISOU 1879  CB  ASP A 238    10222   9391   9538   -537   -456    226       C  
ATOM   1880  CG  ASP A 238      24.967  10.255 126.408  1.00 93.30           C  
ANISOU 1880  CG  ASP A 238    12328  11445  11675   -457   -459    225       C  
ATOM   1881  OD1 ASP A 238      25.029   9.382 125.500  1.00 88.46           O  
ANISOU 1881  OD1 ASP A 238    11746  10800  11065   -461   -477    230       O  
ATOM   1882  OD2 ASP A 238      25.410  11.423 126.267  1.00101.68           O1-
ANISOU 1882  OD2 ASP A 238    13368  12504  12761   -393   -439    218       O1-
ATOM   1883  N   ALA A 239      22.306   8.150 129.289  1.00 50.45           N  
ANISOU 1883  N   ALA A 239     6901   6151   6116   -740   -453    224       N  
ATOM   1884  CA  ALA A 239      21.460   7.865 130.436  1.00 67.01           C  
ANISOU 1884  CA  ALA A 239     8988   8305   8167   -829   -434    220       C  
ATOM   1885  C   ALA A 239      21.493   6.396 130.915  1.00 66.57           C  
ANISOU 1885  C   ALA A 239     9011   8202   8081   -923   -449    249       C  
ATOM   1886  O   ALA A 239      21.138   6.100 132.049  1.00 72.81           O  
ANISOU 1886  O   ALA A 239     9819   9015   8831   -995   -434    259       O  
ATOM   1887  CB  ALA A 239      20.034   8.305 130.140  1.00 67.15           C  
ANISOU 1887  CB  ALA A 239     8920   8430   8166   -847   -408    176       C  
ATOM   1888  N   SER A 240      21.912   5.475 130.057  1.00 67.55           N  
ANISOU 1888  N   SER A 240     9188   8257   8222   -921   -476    264       N  
ATOM   1889  CA  SER A 240      22.011   4.074 130.450  1.00 53.93           C  
ANISOU 1889  CA  SER A 240     7551   6470   6468  -1003   -492    293       C  
ATOM   1890  C   SER A 240      23.367   3.756 131.065  1.00 54.25           C  
ANISOU 1890  C   SER A 240     7673   6420   6520   -968   -520    337       C  
ATOM   1891  O   SER A 240      23.628   2.613 131.461  1.00 45.72           O  
ANISOU 1891  O   SER A 240     6682   5274   5416  -1020   -538    369       O  
ATOM   1892  CB  SER A 240      21.785   3.159 129.245  1.00 42.59           C  
ANISOU 1892  CB  SER A 240     6142   4998   5041  -1020   -509    284       C  
ATOM   1893  OG  SER A 240      22.996   2.876 128.551  1.00 53.65           O  
ANISOU 1893  OG  SER A 240     7598   6306   6480   -945   -540    305       O  
ATOM   1894  N   LEU A 241      24.245   4.755 131.118  1.00 55.89           N  
ANISOU 1894  N   LEU A 241     7851   6621   6762   -880   -524    338       N  
ATOM   1895  CA  LEU A 241      25.583   4.548 131.669  1.00 56.85           C  
ANISOU 1895  CA  LEU A 241     8034   6669   6898   -838   -555    372       C  
ATOM   1896  C   LEU A 241      25.497   4.352 133.174  1.00 62.05           C  
ANISOU 1896  C   LEU A 241     8730   7338   7507   -898   -554    395       C  
ATOM   1897  O   LEU A 241      24.937   5.186 133.893  1.00 66.86           O  
ANISOU 1897  O   LEU A 241     9288   8020   8095   -917   -525    377       O  
ATOM   1898  CB  LEU A 241      26.507   5.719 131.342  1.00 55.05           C  
ANISOU 1898  CB  LEU A 241     7757   6440   6720   -739   -556    360       C  
ATOM   1899  CG  LEU A 241      26.808   5.920 129.859  1.00 45.11           C  
ANISOU 1899  CG  LEU A 241     6474   5158   5507   -672   -556    343       C  
ATOM   1900  CD1 LEU A 241      27.792   7.038 129.681  1.00 33.64           C  
ANISOU 1900  CD1 LEU A 241     4984   3697   4099   -588   -552    335       C  
ATOM   1901  CD2 LEU A 241      27.354   4.650 129.287  1.00 29.73           C  
ANISOU 1901  CD2 LEU A 241     4600   3129   3568   -673   -587    364       C  
ATOM   1902  N   SER A 242      26.040   3.237 133.640  1.00 53.05           N  
ANISOU 1902  N   SER A 242     7687   6125   6346   -924   -585    433       N  
ATOM   1903  CA  SER A 242      26.024   2.920 135.054  1.00 61.09           C  
ANISOU 1903  CA  SER A 242     8760   7143   7309   -980   -588    462       C  
ATOM   1904  C   SER A 242      27.359   3.308 135.660  1.00 45.48           C  
ANISOU 1904  C   SER A 242     6801   5129   5349   -905   -625    481       C  
ATOM   1905  O   SER A 242      28.378   3.290 134.970  1.00 55.65           O  
ANISOU 1905  O   SER A 242     8092   6367   6688   -826   -655    483       O  
ATOM   1906  CB  SER A 242      25.821   1.424 135.231  1.00 63.05           C  
ANISOU 1906  CB  SER A 242     9116   7324   7517  -1053   -603    496       C  
ATOM   1907  OG  SER A 242      27.023   0.755 134.900  1.00 74.48           O  
ANISOU 1907  OG  SER A 242    10634   8675   8992   -987   -652    524       O  
ATOM   1908  N   PRO A 243      27.363   3.628 136.962  1.00 49.42           N  
ANISOU 1908  N   PRO A 243     7314   5660   5804   -932   -623    492       N  
ATOM   1909  CA  PRO A 243      28.575   4.043 137.685  1.00 44.95           C  
ANISOU 1909  CA  PRO A 243     6760   5072   5246   -869   -661    504       C  
ATOM   1910  C   PRO A 243      29.836   3.212 137.393  1.00 48.73           C  
ANISOU 1910  C   PRO A 243     7305   5459   5752   -807   -719    534       C  
ATOM   1911  O   PRO A 243      30.943   3.757 137.425  1.00 56.74           O  
ANISOU 1911  O   PRO A 243     8290   6463   6804   -730   -749    527       O  
ATOM   1912  CB  PRO A 243      28.156   3.922 139.148  1.00 59.56           C  
ANISOU 1912  CB  PRO A 243     8659   6952   7020   -938   -655    524       C  
ATOM   1913  CG  PRO A 243      26.689   4.251 139.126  1.00 57.86           C  
ANISOU 1913  CG  PRO A 243     8391   6814   6777  -1015   -592    496       C  
ATOM   1914  CD  PRO A 243      26.173   3.635 137.835  1.00 63.91           C  
ANISOU 1914  CD  PRO A 243     9149   7558   7575  -1029   -582    488       C  
ATOM   1915  N   ALA A 244      29.679   1.927 137.093  1.00 55.36           N  
ANISOU 1915  N   ALA A 244     8228   6233   6573   -839   -734    563       N  
ATOM   1916  CA  ALA A 244      30.835   1.072 136.807  1.00 54.48           C  
ANISOU 1916  CA  ALA A 244     8185   6032   6485   -773   -789    590       C  
ATOM   1917  C   ALA A 244      31.625   1.550 135.587  1.00 51.25           C  
ANISOU 1917  C   ALA A 244     7707   5610   6156   -682   -795    561       C  
ATOM   1918  O   ALA A 244      32.857   1.412 135.520  1.00 39.81           O  
ANISOU 1918  O   ALA A 244     6269   4118   4740   -602   -838    569       O  
ATOM   1919  CB  ALA A 244      30.399  -0.397 136.628  1.00 36.32           C  
ANISOU 1919  CB  ALA A 244     5994   3656   4148   -829   -797    623       C  
ATOM   1920  N   TRP A 245      30.907   2.084 134.608  1.00 46.43           N  
ANISOU 1920  N   TRP A 245     7027   5039   5574   -693   -752    528       N  
ATOM   1921  CA  TRP A 245      31.551   2.591 133.410  1.00 41.77           C  
ANISOU 1921  CA  TRP A 245     6377   4441   5053   -614   -748    501       C  
ATOM   1922  C   TRP A 245      32.370   3.832 133.738  1.00 43.56           C  
ANISOU 1922  C   TRP A 245     6529   4706   5314   -555   -749    481       C  
ATOM   1923  O   TRP A 245      33.488   3.978 133.273  1.00 43.16           O  
ANISOU 1923  O   TRP A 245     6460   4627   5314   -480   -769    474       O  
ATOM   1924  CB  TRP A 245      30.510   2.860 132.341  1.00 40.00           C  
ANISOU 1924  CB  TRP A 245     6105   4253   4841   -642   -704    472       C  
ATOM   1925  CG  TRP A 245      29.941   1.604 131.878  1.00 32.30           C  
ANISOU 1925  CG  TRP A 245     5200   3230   3841   -692   -709    486       C  
ATOM   1926  CD1 TRP A 245      28.653   1.180 132.022  1.00 47.88           C  
ANISOU 1926  CD1 TRP A 245     7191   5233   5770   -787   -684    484       C  
ATOM   1927  CD2 TRP A 245      30.649   0.544 131.223  1.00 38.58           C  
ANISOU 1927  CD2 TRP A 245     6066   3937   4656   -654   -741    501       C  
ATOM   1928  CE2 TRP A 245      29.719  -0.495 130.994  1.00 33.43           C  
ANISOU 1928  CE2 TRP A 245     5478   3258   3966   -734   -734    508       C  
ATOM   1929  CE3 TRP A 245      31.974   0.373 130.817  1.00 33.69           C  
ANISOU 1929  CE3 TRP A 245     5459   3262   4082   -562   -773    505       C  
ATOM   1930  NE1 TRP A 245      28.511  -0.082 131.481  1.00 50.48           N  
ANISOU 1930  NE1 TRP A 245     7600   5493   6088   -817   -698    497       N  
ATOM   1931  CZ2 TRP A 245      30.073  -1.675 130.360  1.00 41.18           C  
ANISOU 1931  CZ2 TRP A 245     6543   4151   4953   -721   -758    521       C  
ATOM   1932  CZ3 TRP A 245      32.332  -0.813 130.197  1.00 36.58           C  
ANISOU 1932  CZ3 TRP A 245     5903   3543   4453   -543   -797    518       C  
ATOM   1933  CH2 TRP A 245      31.386  -1.821 129.971  1.00 50.16           C  
ANISOU 1933  CH2 TRP A 245     7694   5230   6134   -621   -789    526       C  
ATOM   1934  N   PHE A 246      31.817   4.693 134.585  1.00 42.99           N  
ANISOU 1934  N   PHE A 246     6420   4700   5214   -592   -726    470       N  
ATOM   1935  CA  PHE A 246      32.519   5.882 135.040  1.00 40.88           C  
ANISOU 1935  CA  PHE A 246     6091   4469   4972   -549   -726    448       C  
ATOM   1936  C   PHE A 246      33.751   5.532 135.870  1.00 50.72           C  
ANISOU 1936  C   PHE A 246     7375   5681   6216   -511   -782    468       C  
ATOM   1937  O   PHE A 246      34.809   6.164 135.734  1.00 38.81           O  
ANISOU 1937  O   PHE A 246     5819   4173   4755   -449   -796    449       O  
ATOM   1938  CB  PHE A 246      31.580   6.781 135.836  1.00 34.69           C  
ANISOU 1938  CB  PHE A 246     5270   3760   4150   -600   -689    431       C  
ATOM   1939  CG  PHE A 246      30.497   7.422 135.004  1.00 46.85           C  
ANISOU 1939  CG  PHE A 246     6753   5347   5703   -616   -636    402       C  
ATOM   1940  CD1 PHE A 246      30.720   8.637 134.364  1.00 61.45           C  
ANISOU 1940  CD1 PHE A 246     8530   7219   7598   -564   -609    369       C  
ATOM   1941  CD2 PHE A 246      29.258   6.817 134.862  1.00 47.53           C  
ANISOU 1941  CD2 PHE A 246     6855   5454   5750   -682   -614    406       C  
ATOM   1942  CE1 PHE A 246      29.727   9.243 133.608  1.00 48.50           C  
ANISOU 1942  CE1 PHE A 246     6841   5622   5965   -567   -566    343       C  
ATOM   1943  CE2 PHE A 246      28.266   7.416 134.100  1.00 63.90           C  
ANISOU 1943  CE2 PHE A 246     8868   7578   7833   -688   -572    376       C  
ATOM   1944  CZ  PHE A 246      28.505   8.633 133.473  1.00 65.59           C  
ANISOU 1944  CZ  PHE A 246     9016   7815   8092   -625   -551    346       C  
ATOM   1945  N   GLU A 247      33.626   4.528 136.731  1.00 36.24           N  
ANISOU 1945  N   GLU A 247     5626   3819   4325   -548   -815    506       N  
ATOM   1946  CA  GLU A 247      34.777   4.110 137.501  1.00 44.56           C  
ANISOU 1946  CA  GLU A 247     6721   4838   5370   -503   -877    527       C  
ATOM   1947  C   GLU A 247      35.863   3.671 136.553  1.00 48.67           C  
ANISOU 1947  C   GLU A 247     7235   5304   5952   -421   -906    524       C  
ATOM   1948  O   GLU A 247      37.046   3.922 136.779  1.00 61.01           O  
ANISOU 1948  O   GLU A 247     8771   6865   7546   -356   -945    514       O  
ATOM   1949  CB  GLU A 247      34.415   2.977 138.463  1.00 59.63           C  
ANISOU 1949  CB  GLU A 247     8742   6713   7202   -553   -907    574       C  
ATOM   1950  CG  GLU A 247      33.837   3.477 139.776  1.00 77.90           C  
ANISOU 1950  CG  GLU A 247    11065   9084   9450   -614   -895    577       C  
ATOM   1951  CD  GLU A 247      34.740   4.514 140.443  1.00 88.43           C  
ANISOU 1951  CD  GLU A 247    12339  10460  10799   -566   -920    552       C  
ATOM   1952  OE1 GLU A 247      35.986   4.333 140.411  1.00 84.04           O  
ANISOU 1952  OE1 GLU A 247    11781   9874  10276   -492   -975    554       O  
ATOM   1953  OE2 GLU A 247      34.204   5.516 140.977  1.00 82.23           O1-
ANISOU 1953  OE2 GLU A 247    11506   9741   9996   -603   -884    527       O1-
ATOM   1954  N   ALA A 248      35.453   3.012 135.474  1.00 52.47           N  
ANISOU 1954  N   ALA A 248     7739   5745   6451   -425   -887    527       N  
ATOM   1955  CA  ALA A 248      36.400   2.414 134.549  1.00 42.75           C  
ANISOU 1955  CA  ALA A 248     6517   4456   5271   -350   -912    526       C  
ATOM   1956  C   ALA A 248      37.036   3.509 133.721  1.00 41.22           C  
ANISOU 1956  C   ALA A 248     6220   4294   5147   -295   -885    484       C  
ATOM   1957  O   ALA A 248      38.172   3.373 133.260  1.00 57.95           O  
ANISOU 1957  O   ALA A 248     8318   6386   7313   -222   -908    474       O  
ATOM   1958  CB  ALA A 248      35.709   1.387 133.672  1.00 45.52           C  
ANISOU 1958  CB  ALA A 248     6930   4753   5612   -377   -897    539       C  
ATOM   1959  N   LEU A 249      36.290   4.595 133.536  1.00 37.43           N  
ANISOU 1959  N   LEU A 249     5677   3872   4671   -332   -833    459       N  
ATOM   1960  CA  LEU A 249      36.815   5.798 132.901  1.00 41.91           C  
ANISOU 1960  CA  LEU A 249     6155   4472   5297   -291   -801    421       C  
ATOM   1961  C   LEU A 249      37.947   6.366 133.758  1.00 48.95           C  
ANISOU 1961  C   LEU A 249     7010   5383   6206   -256   -833    409       C  
ATOM   1962  O   LEU A 249      39.066   6.602 133.270  1.00 38.51           O  
ANISOU 1962  O   LEU A 249     5642   4051   4938   -196   -841    388       O  
ATOM   1963  CB  LEU A 249      35.703   6.829 132.739  1.00 26.74           C  
ANISOU 1963  CB  LEU A 249     4190   2606   3365   -336   -744    400       C  
ATOM   1964  CG  LEU A 249      36.121   8.125 132.047  1.00 44.89           C  
ANISOU 1964  CG  LEU A 249     6410   4930   5718   -299   -704    364       C  
ATOM   1965  CD1 LEU A 249      36.730   7.836 130.698  1.00 28.50           C  
ANISOU 1965  CD1 LEU A 249     4324   2813   3691   -246   -694    356       C  
ATOM   1966  CD2 LEU A 249      34.923   9.097 131.915  1.00 48.74           C  
ANISOU 1966  CD2 LEU A 249     6865   5468   6188   -336   -652    346       C  
ATOM   1967  N   LYS A 250      37.644   6.557 135.042  1.00 34.54           N  
ANISOU 1967  N   LYS A 250     5203   3590   4331   -297   -852    419       N  
ATOM   1968  CA  LYS A 250      38.629   6.978 136.036  1.00 34.80           C  
ANISOU 1968  CA  LYS A 250     5211   3645   4365   -272   -894    408       C  
ATOM   1969  C   LYS A 250      39.858   6.077 136.012  1.00 45.27           C  
ANISOU 1969  C   LYS A 250     6559   4928   5713   -204   -956    421       C  
ATOM   1970  O   LYS A 250      40.985   6.556 136.123  1.00 47.78           O  
ANISOU 1970  O   LYS A 250     6818   5263   6071   -157   -979    394       O  
ATOM   1971  CB  LYS A 250      37.997   6.982 137.433  1.00 38.35           C  
ANISOU 1971  CB  LYS A 250     5706   4126   4740   -329   -910    427       C  
ATOM   1972  CG  LYS A 250      36.815   7.921 137.559  1.00 27.78           C  
ANISOU 1972  CG  LYS A 250     4338   2838   3379   -390   -850    409       C  
ATOM   1973  CD  LYS A 250      35.992   7.705 138.815  1.00 52.95           C  
ANISOU 1973  CD  LYS A 250     7580   6053   6485   -454   -856    430       C  
ATOM   1974  CE  LYS A 250      36.650   8.297 140.050  1.00 51.54           C  
ANISOU 1974  CE  LYS A 250     7392   5909   6283   -450   -891    417       C  
ATOM   1975  NZ  LYS A 250      35.848   7.999 141.257  1.00 61.75           N1+
ANISOU 1975  NZ  LYS A 250     8747   7225   7489   -513   -894    441       N1+
ATOM   1976  N   MET A 251      39.645   4.773 135.850  1.00 34.60           N  
ANISOU 1976  N   MET A 251     5291   3520   4335   -198   -982    458       N  
ATOM   1977  CA  MET A 251      40.769   3.841 135.759  1.00 38.08           C  
ANISOU 1977  CA  MET A 251     5759   3913   4795   -123  -1041    469       C  
ATOM   1978  C   MET A 251      41.661   4.077 134.541  1.00 43.03           C  
ANISOU 1978  C   MET A 251     6315   4531   5503    -56  -1023    435       C  
ATOM   1979  O   MET A 251      42.890   3.989 134.631  1.00 48.31           O  
ANISOU 1979  O   MET A 251     6948   5200   6207     12  -1064    420       O  
ATOM   1980  CB  MET A 251      40.278   2.396 135.803  1.00 48.74           C  
ANISOU 1980  CB  MET A 251     7226   5194   6098   -134  -1068    516       C  
ATOM   1981  CG  MET A 251      40.043   1.882 137.219  1.00 44.35           C  
ANISOU 1981  CG  MET A 251     6754   4633   5463   -166  -1116    555       C  
ATOM   1982  SD  MET A 251      39.424   0.187 137.291  1.00 71.45           S  
ANISOU 1982  SD  MET A 251    10341   7973   8834   -190  -1139    613       S  
ATOM   1983  CE  MET A 251      37.677   0.503 137.121  1.00 61.37           C  
ANISOU 1983  CE  MET A 251     9071   6727   7520   -313  -1061    614       C  
ATOM   1984  N   VAL A 252      41.050   4.383 133.401  1.00 43.57           N  
ANISOU 1984  N   VAL A 252     6362   4596   5599    -76   -960    422       N  
ATOM   1985  CA  VAL A 252      41.823   4.758 132.228  1.00 29.76           C  
ANISOU 1985  CA  VAL A 252     4545   2843   3920    -22   -930    388       C  
ATOM   1986  C   VAL A 252      42.544   6.067 132.515  1.00 39.57           C  
ANISOU 1986  C   VAL A 252     5692   4144   5201    -15   -915    349       C  
ATOM   1987  O   VAL A 252      43.716   6.213 132.157  1.00 36.65           O  
ANISOU 1987  O   VAL A 252     5263   3777   4884     41   -923    321       O  
ATOM   1988  CB  VAL A 252      40.940   4.908 130.970  1.00 41.39           C  
ANISOU 1988  CB  VAL A 252     6019   4303   5403    -47   -865    382       C  
ATOM   1989  CG1 VAL A 252      41.756   5.423 129.789  1.00 20.57           C  
ANISOU 1989  CG1 VAL A 252     3315   1668   2834      4   -826    347       C  
ATOM   1990  CG2 VAL A 252      40.271   3.570 130.629  1.00 43.84           C  
ANISOU 1990  CG2 VAL A 252     6424   4554   5678    -59   -880    414       C  
ATOM   1991  N   LEU A 253      41.851   7.005 133.176  1.00 31.42           N  
ANISOU 1991  N   LEU A 253     4641   3155   4141    -75   -891    343       N  
ATOM   1992  CA  LEU A 253      42.458   8.298 133.509  1.00 44.59           C  
ANISOU 1992  CA  LEU A 253     6227   4873   5841    -78   -875    303       C  
ATOM   1993  C   LEU A 253      43.665   8.191 134.470  1.00 54.08           C  
ANISOU 1993  C   LEU A 253     7401   6096   7050    -42   -942    291       C  
ATOM   1994  O   LEU A 253      44.751   8.731 134.176  1.00 47.18           O  
ANISOU 1994  O   LEU A 253     6451   5242   6234     -8   -938    253       O  
ATOM   1995  CB  LEU A 253      41.423   9.336 133.971  1.00 39.63           C  
ANISOU 1995  CB  LEU A 253     5592   4284   5182   -144   -833    296       C  
ATOM   1996  CG  LEU A 253      40.375   9.764 132.919  1.00 38.28           C  
ANISOU 1996  CG  LEU A 253     5421   4107   5015   -168   -763    294       C  
ATOM   1997  CD1 LEU A 253      39.376  10.791 133.463  1.00 34.07           C  
ANISOU 1997  CD1 LEU A 253     4879   3616   4450   -222   -727    284       C  
ATOM   1998  CD2 LEU A 253      41.022  10.290 131.639  1.00 29.96           C  
ANISOU 1998  CD2 LEU A 253     4316   3041   4027   -130   -718    267       C  
ATOM   1999  N   GLU A 254      43.508   7.473 135.582  1.00 44.98           N  
ANISOU 1999  N   GLU A 254     6312   4940   5840    -49  -1003    323       N  
ATOM   2000  CA  GLU A 254      44.675   7.150 136.411  1.00 43.75           C  
ANISOU 2000  CA  GLU A 254     6140   4798   5684      1  -1080    316       C  
ATOM   2001  C   GLU A 254      45.803   6.577 135.544  1.00 46.91           C  
ANISOU 2001  C   GLU A 254     6503   5174   6146     83  -1098    301       C  
ATOM   2002  O   GLU A 254      46.963   6.987 135.635  1.00 40.61           O  
ANISOU 2002  O   GLU A 254     5624   4411   5394    123  -1120    262       O  
ATOM   2003  CB  GLU A 254      44.316   6.137 137.499  1.00 41.27           C  
ANISOU 2003  CB  GLU A 254     5926   4463   5293     -3  -1145    364       C  
ATOM   2004  CG  GLU A 254      43.444   6.667 138.619  1.00 64.20           C  
ANISOU 2004  CG  GLU A 254     8860   7402   8129    -77  -1141    374       C  
ATOM   2005  CD  GLU A 254      42.549   5.582 139.221  1.00 94.24           C  
ANISOU 2005  CD  GLU A 254    12786  11169  11854   -108  -1164    431       C  
ATOM   2006  OE1 GLU A 254      42.851   4.383 139.011  1.00101.68           O  
ANISOU 2006  OE1 GLU A 254    13791  12054  12788    -62  -1206    463       O  
ATOM   2007  OE2 GLU A 254      41.540   5.920 139.891  1.00 94.89           O1-
ANISOU 2007  OE2 GLU A 254    12900  11274  11878   -179  -1138    443       O1-
ATOM   2008  N   LYS A 255      45.447   5.628 134.689  1.00 45.31           N  
ANISOU 2008  N   LYS A 255     6358   4913   5945    105  -1085    327       N  
ATOM   2009  CA  LYS A 255      46.440   4.876 133.943  1.00 46.65           C  
ANISOU 2009  CA  LYS A 255     6511   5052   6161    189  -1107    317       C  
ATOM   2010  C   LYS A 255      47.222   5.718 132.933  1.00 46.82           C  
ANISOU 2010  C   LYS A 255     6425   5102   6263    211  -1052    266       C  
ATOM   2011  O   LYS A 255      48.398   5.466 132.695  1.00 41.27           O  
ANISOU 2011  O   LYS A 255     5668   4408   5605    280  -1079    239       O  
ATOM   2012  CB  LYS A 255      45.777   3.695 133.248  1.00 46.32           C  
ANISOU 2012  CB  LYS A 255     6565   4937   6098    199  -1100    355       C  
ATOM   2013  CG  LYS A 255      46.491   2.376 133.441  1.00 47.39           C  
ANISOU 2013  CG  LYS A 255     6758   5023   6224    280  -1173    377       C  
ATOM   2014  CD  LYS A 255      45.549   1.320 134.026  1.00 46.62           C  
ANISOU 2014  CD  LYS A 255     6796   4867   6050    248  -1205    434       C  
ATOM   2015  CE  LYS A 255      46.114  -0.072 133.827  1.00 68.04           C  
ANISOU 2015  CE  LYS A 255     9586   7508   8760    331  -1259    456       C  
ATOM   2016  NZ  LYS A 255      45.607  -1.000 134.867  1.00 80.79           N1+
ANISOU 2016  NZ  LYS A 255    11328   9075  10294    313  -1314    511       N1+
ATOM   2017  N   ILE A 256      46.582   6.716 132.332  1.00 39.25           N  
ANISOU 2017  N   ILE A 256     5437   4159   5318    154   -975    250       N  
ATOM   2018  CA  ILE A 256      47.308   7.575 131.397  1.00 43.60           C  
ANISOU 2018  CA  ILE A 256     5896   4733   5939    167   -917    204       C  
ATOM   2019  C   ILE A 256      47.890   8.823 132.041  1.00 42.37           C  
ANISOU 2019  C   ILE A 256     5654   4638   5806    136   -910    163       C  
ATOM   2020  O   ILE A 256      48.529   9.632 131.369  1.00 59.73           O  
ANISOU 2020  O   ILE A 256     7776   6857   8061    135   -858    122       O  
ATOM   2021  CB  ILE A 256      46.473   7.979 130.180  1.00 38.39           C  
ANISOU 2021  CB  ILE A 256     5250   4049   5287    136   -833    206       C  
ATOM   2022  CG1 ILE A 256      45.279   8.840 130.615  1.00 28.68           C  
ANISOU 2022  CG1 ILE A 256     4042   2838   4016     60   -801    217       C  
ATOM   2023  CG2 ILE A 256      46.079   6.742 129.415  1.00 34.17           C  
ANISOU 2023  CG2 ILE A 256     4790   3457   4738    169   -839    236       C  
ATOM   2024  CD1 ILE A 256      44.587   9.498 129.474  1.00 29.53           C  
ANISOU 2024  CD1 ILE A 256     4148   2935   4137     36   -721    211       C  
ATOM   2025  N   GLY A 257      47.669   8.989 133.336  1.00 45.24           N  
ANISOU 2025  N   GLY A 257     6036   5029   6124    106   -959    172       N  
ATOM   2026  CA  GLY A 257      48.409   9.999 134.063  1.00 43.38           C  
ANISOU 2026  CA  GLY A 257     5722   4852   5910     86   -970    128       C  
ATOM   2027  C   GLY A 257      47.603  11.177 134.526  1.00 28.69           C  
ANISOU 2027  C   GLY A 257     3863   3014   4025      9   -927    119       C  
ATOM   2028  O   GLY A 257      48.165  12.224 134.799  1.00 57.35           O  
ANISOU 2028  O   GLY A 257     7424   6683   7684    -18   -911     74       O  
ATOM   2029  N   PHE A 258      46.291  10.991 134.620  1.00 48.70           N  
ANISOU 2029  N   PHE A 258     6475   5523   6504    -27   -909    158       N  
ATOM   2030  CA  PHE A 258      45.354  12.026 135.089  1.00 48.66           C  
ANISOU 2030  CA  PHE A 258     6482   5539   6468    -95   -869    153       C  
ATOM   2031  C   PHE A 258      44.766  11.675 136.463  1.00 46.16           C  
ANISOU 2031  C   PHE A 258     6223   5239   6076   -122   -924    179       C  
ATOM   2032  O   PHE A 258      43.729  12.219 136.854  1.00 42.63           O  
ANISOU 2032  O   PHE A 258     5806   4804   5588   -174   -892    185       O  
ATOM   2033  CB  PHE A 258      44.211  12.215 134.069  1.00 31.31           C  
ANISOU 2033  CB  PHE A 258     4319   3312   4267   -116   -797    171       C  
ATOM   2034  CG  PHE A 258      44.623  12.969 132.841  1.00 34.91           C  
ANISOU 2034  CG  PHE A 258     4723   3757   4785   -106   -728    141       C  
ATOM   2035  CD1 PHE A 258      45.361  12.361 131.854  1.00 39.54           C  
ANISOU 2035  CD1 PHE A 258     5289   4319   5416    -57   -722    138       C  
ATOM   2036  CD2 PHE A 258      44.301  14.290 132.693  1.00 34.54           C  
ANISOU 2036  CD2 PHE A 258     4651   3722   4749   -145   -667    115       C  
ATOM   2037  CE1 PHE A 258      45.755  13.054 130.740  1.00 39.72           C  
ANISOU 2037  CE1 PHE A 258     5269   4332   5490    -51   -655    112       C  
ATOM   2038  CE2 PHE A 258      44.695  14.979 131.598  1.00 34.34           C  
ANISOU 2038  CE2 PHE A 258     4590   3682   4775   -138   -602     91       C  
ATOM   2039  CZ  PHE A 258      45.424  14.363 130.617  1.00 41.37           C  
ANISOU 2039  CZ  PHE A 258     5461   4551   5707    -94   -595     90       C  
ATOM   2040  N   GLY A 259      45.430  10.759 137.174  1.00 45.85           N  
ANISOU 2040  N   GLY A 259     6204   5202   6016    -83  -1004    194       N  
ATOM   2041  CA  GLY A 259      44.918  10.203 138.415  1.00 36.35           C  
ANISOU 2041  CA  GLY A 259     5073   4005   4734   -103  -1060    228       C  
ATOM   2042  C   GLY A 259      44.425  11.251 139.380  1.00 36.57           C  
ANISOU 2042  C   GLY A 259     5094   4078   4724   -164  -1045    208       C  
ATOM   2043  O   GLY A 259      43.378  11.109 140.000  1.00 42.56           O  
ANISOU 2043  O   GLY A 259     5917   4838   5416   -207  -1039    236       O  
ATOM   2044  N   ASP A 260      45.182  12.332 139.473  1.00 37.84           N  
ANISOU 2044  N   ASP A 260     5175   4276   4927   -171  -1034    154       N  
ATOM   2045  CA  ASP A 260      44.914  13.376 140.435  1.00 40.83           C  
ANISOU 2045  CA  ASP A 260     5544   4696   5274   -224  -1025    125       C  
ATOM   2046  C   ASP A 260      43.632  14.172 140.215  1.00 45.15           C  
ANISOU 2046  C   ASP A 260     6114   5239   5802   -278   -946    126       C  
ATOM   2047  O   ASP A 260      43.177  14.856 141.126  1.00 51.64           O  
ANISOU 2047  O   ASP A 260     6949   6092   6581   -321   -941    110       O  
ATOM   2048  CB  ASP A 260      46.113  14.316 140.542  1.00 64.52           C  
ANISOU 2048  CB  ASP A 260     8452   7733   8329   -222  -1033     63       C  
ATOM   2049  CG  ASP A 260      46.701  14.673 139.199  1.00 73.88           C  
ANISOU 2049  CG  ASP A 260     9572   8900   9601   -202   -978     37       C  
ATOM   2050  OD1 ASP A 260      47.119  15.841 139.045  1.00 75.33           O  
ANISOU 2050  OD1 ASP A 260     9696   9101   9826   -233   -935    -14       O  
ATOM   2051  OD2 ASP A 260      46.764  13.792 138.308  1.00 73.83           O1-
ANISOU 2051  OD2 ASP A 260     9578   8857   9617   -158   -975     66       O1-
ATOM   2052  N   ARG A 261      43.029  14.090 139.033  1.00 48.74           N  
ANISOU 2052  N   ARG A 261     6574   5659   6285   -272   -887    142       N  
ATOM   2053  CA  ARG A 261      41.755  14.792 138.833  1.00 43.05           C  
ANISOU 2053  CA  ARG A 261     5876   4940   5543   -314   -818    143       C  
ATOM   2054  C   ARG A 261      40.572  13.898 138.436  1.00 36.92           C  
ANISOU 2054  C   ARG A 261     5160   4140   4728   -321   -803    191       C  
ATOM   2055  O   ARG A 261      39.634  14.351 137.796  1.00 44.25           O  
ANISOU 2055  O   ARG A 261     6090   5064   5658   -337   -743    190       O  
ATOM   2056  CB  ARG A 261      41.904  16.010 137.896  1.00 38.16           C  
ANISOU 2056  CB  ARG A 261     5203   4312   4985   -316   -747    104       C  
ATOM   2057  CG  ARG A 261      42.877  15.839 136.762  1.00 45.54           C  
ANISOU 2057  CG  ARG A 261     6094   5220   5991   -276   -736     94       C  
ATOM   2058  CD  ARG A 261      44.131  16.638 137.004  1.00 31.92           C  
ANISOU 2058  CD  ARG A 261     4300   3516   4313   -279   -743     43       C  
ATOM   2059  NE  ARG A 261      44.791  16.994 135.756  1.00 34.79           N  
ANISOU 2059  NE  ARG A 261     4617   3856   4747   -259   -693     23       N  
ATOM   2060  CZ  ARG A 261      45.914  16.464 135.298  1.00 40.71           C  
ANISOU 2060  CZ  ARG A 261     5321   4603   5543   -222   -716     12       C  
ATOM   2061  NH1 ARG A 261      46.549  15.522 135.970  1.00 49.08           N1+
ANISOU 2061  NH1 ARG A 261     6375   5682   6590   -191   -797     21       N1+
ATOM   2062  NH2 ARG A 261      46.408  16.889 134.149  1.00 50.29           N  
ANISOU 2062  NH2 ARG A 261     6496   5797   6816   -212   -658     -7       N  
ATOM   2063  N   VAL A 262      40.599  12.644 138.869  1.00 42.38           N  
ANISOU 2063  N   VAL A 262     5904   4817   5380   -310   -860    230       N  
ATOM   2064  CA  VAL A 262      39.529  11.712 138.560  1.00 37.94           C  
ANISOU 2064  CA  VAL A 262     5405   4232   4780   -326   -848    274       C  
ATOM   2065  C   VAL A 262      38.322  11.974 139.428  1.00 42.70           C  
ANISOU 2065  C   VAL A 262     6043   4867   5313   -385   -827    281       C  
ATOM   2066  O   VAL A 262      37.241  11.449 139.185  1.00 53.92           O  
ANISOU 2066  O   VAL A 262     7503   6281   6702   -414   -802    307       O  
ATOM   2067  CB  VAL A 262      39.987  10.283 138.757  1.00 53.05           C  
ANISOU 2067  CB  VAL A 262     7375   6110   6673   -297   -913    314       C  
ATOM   2068  CG1 VAL A 262      41.269  10.049 137.977  1.00 58.36           C  
ANISOU 2068  CG1 VAL A 262     8003   6757   7415   -231   -936    299       C  
ATOM   2069  CG2 VAL A 262      40.222  10.013 140.227  1.00 51.11           C  
ANISOU 2069  CG2 VAL A 262     7168   5886   6363   -311   -974    326       C  
ATOM   2070  N   ASP A 263      38.507  12.800 140.447  1.00 50.62           N  
ANISOU 2070  N   ASP A 263     7030   5910   6293   -406   -834    254       N  
ATOM   2071  CA  ASP A 263      37.393  13.234 141.269  1.00 42.59           C  
ANISOU 2071  CA  ASP A 263     6038   4932   5214   -460   -804    252       C  
ATOM   2072  C   ASP A 263      36.405  14.057 140.452  1.00 55.33           C  
ANISOU 2072  C   ASP A 263     7619   6555   6849   -472   -727    232       C  
ATOM   2073  O   ASP A 263      35.225  14.148 140.807  1.00 55.05           O  
ANISOU 2073  O   ASP A 263     7603   6548   6765   -512   -694    236       O  
ATOM   2074  CB  ASP A 263      37.910  14.044 142.459  1.00 63.00           C  
ANISOU 2074  CB  ASP A 263     8608   7554   7773   -473   -828    219       C  
ATOM   2075  CG  ASP A 263      38.437  13.154 143.587  1.00 88.21           C  
ANISOU 2075  CG  ASP A 263    11856  10752  10908   -474   -905    246       C  
ATOM   2076  OD1 ASP A 263      38.705  11.947 143.338  1.00 75.79           O  
ANISOU 2076  OD1 ASP A 263    10324   9142   9331   -449   -946    288       O  
ATOM   2077  OD2 ASP A 263      38.584  13.662 144.725  1.00 99.51           O1-
ANISOU 2077  OD2 ASP A 263    13295  12222  12295   -496   -926    226       O1-
ATOM   2078  N   TYR A 264      36.892  14.671 139.367  1.00 46.09           N  
ANISOU 2078  N   TYR A 264     6399   5363   5750   -436   -699    209       N  
ATOM   2079  CA  TYR A 264      36.029  15.441 138.488  1.00 30.97           C  
ANISOU 2079  CA  TYR A 264     4460   3451   3856   -435   -631    193       C  
ATOM   2080  C   TYR A 264      34.990  14.507 137.906  1.00 37.25           C  
ANISOU 2080  C   TYR A 264     5286   4241   4628   -447   -619    227       C  
ATOM   2081  O   TYR A 264      33.842  14.894 137.717  1.00 54.50           O  
ANISOU 2081  O   TYR A 264     7465   6451   6791   -465   -575    220       O  
ATOM   2082  CB  TYR A 264      36.815  16.169 137.386  1.00 35.97           C  
ANISOU 2082  CB  TYR A 264     5047   4055   4564   -395   -603    168       C  
ATOM   2083  CG  TYR A 264      37.398  17.465 137.871  1.00 44.16           C  
ANISOU 2083  CG  TYR A 264     6051   5105   5621   -400   -587    122       C  
ATOM   2084  CD1 TYR A 264      36.696  18.658 137.749  1.00 49.28           C  
ANISOU 2084  CD1 TYR A 264     6689   5765   6270   -407   -529     94       C  
ATOM   2085  CD2 TYR A 264      38.636  17.500 138.492  1.00 56.35           C  
ANISOU 2085  CD2 TYR A 264     7575   6652   7182   -398   -632    104       C  
ATOM   2086  CE1 TYR A 264      37.218  19.854 138.224  1.00 44.12           C  
ANISOU 2086  CE1 TYR A 264     6016   5116   5633   -417   -513     50       C  
ATOM   2087  CE2 TYR A 264      39.163  18.687 138.976  1.00 43.53           C  
ANISOU 2087  CE2 TYR A 264     5922   5042   5576   -413   -618     58       C  
ATOM   2088  CZ  TYR A 264      38.447  19.856 138.844  1.00 43.08           C  
ANISOU 2088  CZ  TYR A 264     5863   4986   5517   -425   -556     31       C  
ATOM   2089  OH  TYR A 264      38.973  21.024 139.333  1.00 36.70           O  
ANISOU 2089  OH  TYR A 264     5036   4184   4725   -443   -541    -17       O  
ATOM   2090  N   ILE A 265      35.379  13.262 137.652  1.00 32.98           N  
ANISOU 2090  N   ILE A 265     4778   3666   4087   -436   -660    261       N  
ATOM   2091  CA  ILE A 265      34.447  12.327 137.037  1.00 44.78           C  
ANISOU 2091  CA  ILE A 265     6305   5148   5562   -453   -650    291       C  
ATOM   2092  C   ILE A 265      33.270  11.997 137.957  1.00 42.51           C  
ANISOU 2092  C   ILE A 265     6053   4899   5200   -515   -642    305       C  
ATOM   2093  O   ILE A 265      32.137  11.853 137.504  1.00 51.84           O  
ANISOU 2093  O   ILE A 265     7233   6098   6365   -540   -607    307       O  
ATOM   2094  CB  ILE A 265      35.138  11.060 136.524  1.00 46.23           C  
ANISOU 2094  CB  ILE A 265     6524   5278   5762   -427   -693    322       C  
ATOM   2095  CG1 ILE A 265      36.209  11.427 135.480  1.00 39.85           C  
ANISOU 2095  CG1 ILE A 265     5672   4439   5028   -367   -688    303       C  
ATOM   2096  CG2 ILE A 265      34.111  10.115 135.937  1.00 35.20           C  
ANISOU 2096  CG2 ILE A 265     5166   3867   4340   -455   -681    348       C  
ATOM   2097  CD1 ILE A 265      35.692  12.341 134.367  1.00 28.30           C  
ANISOU 2097  CD1 ILE A 265     4169   2984   3601   -354   -627    279       C  
ATOM   2098  N   ASP A 266      33.546  11.918 139.251  1.00 54.08           N  
ANISOU 2098  N   ASP A 266     7547   6381   6621   -539   -673    311       N  
ATOM   2099  CA  ASP A 266      32.522  11.654 140.251  1.00 44.44           C  
ANISOU 2099  CA  ASP A 266     6362   5199   5323   -602   -661    323       C  
ATOM   2100  C   ASP A 266      31.406  12.685 140.156  1.00 54.70           C  
ANISOU 2100  C   ASP A 266     7615   6552   6615   -621   -598    288       C  
ATOM   2101  O   ASP A 266      30.238  12.381 140.359  1.00 58.72           O  
ANISOU 2101  O   ASP A 266     8134   7096   7079   -669   -568    294       O  
ATOM   2102  CB  ASP A 266      33.130  11.676 141.658  1.00 38.01           C  
ANISOU 2102  CB  ASP A 266     5581   4398   4462   -615   -703    327       C  
ATOM   2103  CG  ASP A 266      34.101  10.524 141.907  1.00 55.84           C  
ANISOU 2103  CG  ASP A 266     7897   6606   6712   -594   -773    365       C  
ATOM   2104  OD1 ASP A 266      33.977   9.471 141.246  1.00 60.03           O  
ANISOU 2104  OD1 ASP A 266     8465   7095   7250   -592   -784    398       O  
ATOM   2105  OD2 ASP A 266      34.985  10.664 142.781  1.00 66.38           O1-
ANISOU 2105  OD2 ASP A 266     9243   7947   8032   -578   -820    362       O1-
ATOM   2106  N   TYR A 267      31.778  13.914 139.843  1.00 59.17           N  
ANISOU 2106  N   TYR A 267     8129   7126   7226   -582   -575    250       N  
ATOM   2107  CA  TYR A 267      30.824  15.012 139.748  1.00 57.98           C  
ANISOU 2107  CA  TYR A 267     7937   7021   7073   -584   -517    214       C  
ATOM   2108  C   TYR A 267      29.926  14.896 138.505  1.00 64.00           C  
ANISOU 2108  C   TYR A 267     8673   7786   7857   -571   -482    215       C  
ATOM   2109  O   TYR A 267      28.799  15.399 138.477  1.00 59.79           O  
ANISOU 2109  O   TYR A 267     8113   7301   7303   -582   -440    195       O  
ATOM   2110  CB  TYR A 267      31.594  16.327 139.743  1.00 70.87           C  
ANISOU 2110  CB  TYR A 267     9535   8646   8748   -545   -505    175       C  
ATOM   2111  CG  TYR A 267      32.586  16.470 140.893  1.00 86.19           C  
ANISOU 2111  CG  TYR A 267    11493  10586  10670   -555   -547    168       C  
ATOM   2112  CD1 TYR A 267      32.408  15.779 142.097  1.00 74.33           C  
ANISOU 2112  CD1 TYR A 267    10036   9108   9099   -600   -577    188       C  
ATOM   2113  CD2 TYR A 267      33.697  17.319 140.774  1.00 98.07           C  
ANISOU 2113  CD2 TYR A 267    12969  12068  12225   -524   -554    138       C  
ATOM   2114  CE1 TYR A 267      33.318  15.928 143.154  1.00 85.71           C  
ANISOU 2114  CE1 TYR A 267    11495  10553  10519   -605   -621    179       C  
ATOM   2115  CE2 TYR A 267      34.601  17.485 141.823  1.00 94.10           C  
ANISOU 2115  CE2 TYR A 267    12476  11573  11706   -535   -596    124       C  
ATOM   2116  CZ  TYR A 267      34.417  16.779 143.009  1.00 91.11           C  
ANISOU 2116  CZ  TYR A 267    12143  11220  11256   -571   -633    145       C  
ATOM   2117  OH  TYR A 267      35.322  16.933 144.043  1.00 73.18           O  
ANISOU 2117  OH  TYR A 267     9881   8959   8963   -577   -681    131       O  
ATOM   2118  N   LEU A 268      30.424  14.221 137.477  1.00 51.87           N  
ANISOU 2118  N   LEU A 268     7145   6202   6361   -545   -502    237       N  
ATOM   2119  CA  LEU A 268      29.586  13.902 136.337  1.00 57.17           C  
ANISOU 2119  CA  LEU A 268     7802   6877   7044   -538   -479    241       C  
ATOM   2120  C   LEU A 268      28.582  12.802 136.695  1.00 67.83           C  
ANISOU 2120  C   LEU A 268     9182   8253   8340   -603   -482    263       C  
ATOM   2121  O   LEU A 268      27.583  12.611 135.996  1.00 63.40           O  
ANISOU 2121  O   LEU A 268     8599   7717   7773   -614   -459    257       O  
ATOM   2122  CB  LEU A 268      30.446  13.486 135.141  1.00 53.79           C  
ANISOU 2122  CB  LEU A 268     7378   6388   6671   -493   -498    254       C  
ATOM   2123  CG  LEU A 268      31.387  14.564 134.607  1.00 50.39           C  
ANISOU 2123  CG  LEU A 268     6917   5931   6297   -436   -484    231       C  
ATOM   2124  CD1 LEU A 268      32.250  14.003 133.494  1.00 63.81           C  
ANISOU 2124  CD1 LEU A 268     8624   7576   8044   -397   -500    246       C  
ATOM   2125  CD2 LEU A 268      30.608  15.745 134.101  1.00 37.59           C  
ANISOU 2125  CD2 LEU A 268     5259   4340   4684   -411   -434    201       C  
ATOM   2126  N   ASN A 269      28.869  12.078 137.781  1.00 86.38           N  
ANISOU 2126  N   ASN A 269    11537  11582   9701  -1548   -401     86       N  
ATOM   2127  CA  ASN A 269      27.984  11.028 138.319  1.00 77.50           C  
ANISOU 2127  CA  ASN A 269    10349  10588   8510  -1632   -360    222       C  
ATOM   2128  C   ASN A 269      26.919  11.518 139.282  1.00 72.38           C  
ANISOU 2128  C   ASN A 269     9659  10084   7759  -1537   -201    268       C  
ATOM   2129  O   ASN A 269      25.725  11.316 139.061  1.00 90.23           O  
ANISOU 2129  O   ASN A 269    11777  12469  10040  -1553   -123    381       O  
ATOM   2130  CB  ASN A 269      28.792   9.976 139.053  1.00 73.77           C  
ANISOU 2130  CB  ASN A 269     9997  10068   7965  -1726   -444    221       C  
ATOM   2131  CG  ASN A 269      29.300   8.924 138.141  1.00 77.04           C  
ANISOU 2131  CG  ASN A 269    10397  10408   8468  -1867   -583    258       C  
ATOM   2132  ND2 ASN A 269      29.981   9.355 137.087  1.00 66.21           N  
ANISOU 2132  ND2 ASN A 269     9029   8923   7205  -1857   -664    184       N  
ATOM   2133  OD1 ASN A 269      29.067   7.727 138.351  1.00 77.20           O  
ANISOU 2133  OD1 ASN A 269    10400  10470   8464  -1983   -616    356       O  
ATOM   2134  N   HIS A 270      27.355  12.122 140.377  1.00 65.58           N  
ANISOU 2134  N   HIS A 270     8922   9207   6788  -1437   -158    182       N  
ATOM   2135  CA  HIS A 270      26.412  12.667 141.326  1.00 73.88           C  
ANISOU 2135  CA  HIS A 270     9948  10391   7731  -1327     -7    216       C  
ATOM   2136  C   HIS A 270      26.156  14.116 140.950  1.00 77.98           C  
ANISOU 2136  C   HIS A 270    10434  10905   8291  -1184     59    136       C  
ATOM   2137  O   HIS A 270      26.872  15.024 141.389  1.00 78.35           O  
ANISOU 2137  O   HIS A 270    10595  10872   8305  -1078     53      3       O  
ATOM   2138  CB  HIS A 270      26.936  12.545 142.753  1.00 89.73           C  
ANISOU 2138  CB  HIS A 270    12112  12397   9585  -1277      8    168       C  
ATOM   2139  CG  HIS A 270      25.895  12.811 143.796  1.00116.54           C  
ANISOU 2139  CG  HIS A 270    15482  15946  12853  -1179    167    236       C  
ATOM   2140  CD2 HIS A 270      25.594  13.934 144.494  1.00131.73           C  
ANISOU 2140  CD2 HIS A 270    17443  17917  14692  -1012    268    172       C  
ATOM   2141  ND1 HIS A 270      24.997  11.852 144.211  1.00114.69           N  
ANISOU 2141  ND1 HIS A 270    15172  15836  12568  -1250    242    393       N  
ATOM   2142  CE1 HIS A 270      24.194  12.367 145.126  1.00124.80           C  
ANISOU 2142  CE1 HIS A 270    16445  17239  13736  -1128    390    427       C  
ATOM   2143  NE2 HIS A 270      24.536  13.629 145.317  1.00134.24           N  
ANISOU 2143  NE2 HIS A 270    17710  18392  14903   -980    405    292       N  
ATOM   2144  N   SER A 271      25.137  14.322 140.120  1.00 75.47           N  
ANISOU 2144  N   SER A 271     9957  10668   8050  -1181    118    213       N  
ATOM   2145  CA  SER A 271      24.854  15.645 139.563  1.00 67.44           C  
ANISOU 2145  CA  SER A 271     8896   9642   7086  -1053    175    146       C  
ATOM   2146  C   SER A 271      23.511  16.205 140.013  1.00 60.78           C  
ANISOU 2146  C   SER A 271     7952   8962   6179   -951    333    212       C  
ATOM   2147  O   SER A 271      22.523  15.491 140.129  1.00 59.44           O  
ANISOU 2147  O   SER A 271     7669   8921   5993  -1010    393    343       O  
ATOM   2148  CB  SER A 271      24.955  15.635 138.033  1.00 54.02           C  
ANISOU 2148  CB  SER A 271     7111   7873   5541  -1105     98    152       C  
ATOM   2149  OG  SER A 271      24.536  14.395 137.480  1.00 54.11           O  
ANISOU 2149  OG  SER A 271     7025   7931   5604  -1248     43    271       O  
ATOM   2150  N   HIS A 272      23.498  17.495 140.293  1.00 56.26           N  
ANISOU 2150  N   HIS A 272     7422   8380   5573   -797    402    119       N  
ATOM   2151  CA  HIS A 272      22.277  18.156 140.677  1.00 73.18           C  
ANISOU 2151  CA  HIS A 272     9477  10672   7655   -682    551    168       C  
ATOM   2152  C   HIS A 272      21.838  19.071 139.558  1.00 73.64           C  
ANISOU 2152  C   HIS A 272     9438  10722   7819   -613    574    145       C  
ATOM   2153  O   HIS A 272      22.593  19.924 139.094  1.00 72.65           O  
ANISOU 2153  O   HIS A 272     9384  10468   7751   -550    529     30       O  
ATOM   2154  CB  HIS A 272      22.468  18.943 141.972  1.00 81.75           C  
ANISOU 2154  CB  HIS A 272    10689  11772   8602   -539    623     84       C  
ATOM   2155  CG  HIS A 272      22.747  18.075 143.154  1.00 79.67           C  
ANISOU 2155  CG  HIS A 272    10520  11539   8213   -583    619    117       C  
ATOM   2156  CD2 HIS A 272      21.965  17.713 144.197  1.00 74.56           C  
ANISOU 2156  CD2 HIS A 272     9859  11034   7436   -550    730    209       C  
ATOM   2157  ND1 HIS A 272      23.954  17.439 143.338  1.00 81.82           N  
ANISOU 2157  ND1 HIS A 272    10918  11684   8484   -667    492     57       N  
ATOM   2158  CE1 HIS A 272      23.908  16.730 144.451  1.00 86.18           C  
ANISOU 2158  CE1 HIS A 272    11537  12300   8907   -680    522    108       C  
ATOM   2159  NE2 HIS A 272      22.712  16.880 144.991  1.00 88.38           N  
ANISOU 2159  NE2 HIS A 272    11734  12740   9105   -609    670    203       N  
ATOM   2160  N   HIS A 273      20.601  18.875 139.129  1.00 66.65           N  
ANISOU 2160  N   HIS A 273     8388   9973   6963   -623    647    256       N  
ATOM   2161  CA  HIS A 273      20.045  19.625 138.032  1.00 59.55           C  
ANISOU 2161  CA  HIS A 273     7384   9085   6159   -557    670    250       C  
ATOM   2162  C   HIS A 273      18.918  20.485 138.559  1.00 70.37           C  
ANISOU 2162  C   HIS A 273     8685  10599   7454   -415    823    272       C  
ATOM   2163  O   HIS A 273      18.190  20.072 139.454  1.00 79.93           O  
ANISOU 2163  O   HIS A 273     9854  11941   8574   -418    910    354       O  
ATOM   2164  CB  HIS A 273      19.549  18.650 136.973  1.00 59.43           C  
ANISOU 2164  CB  HIS A 273     7224   9103   6252   -685    608    353       C  
ATOM   2165  CG  HIS A 273      20.539  17.573 136.644  1.00 67.47           C  
ANISOU 2165  CG  HIS A 273     8305  10007   7322   -838    464    355       C  
ATOM   2166  CD2 HIS A 273      21.099  16.615 137.421  1.00 59.76           C  
ANISOU 2166  CD2 HIS A 273     7410   9008   6287   -941    415    378       C  
ATOM   2167  ND1 HIS A 273      21.083  17.413 135.386  1.00 46.57           N  
ANISOU 2167  ND1 HIS A 273     5648   7251   4796   -889    350    329       N  
ATOM   2168  CE1 HIS A 273      21.920  16.391 135.398  1.00 43.34           C  
ANISOU 2168  CE1 HIS A 273     5306   6761   4402  -1022    237    337       C  
ATOM   2169  NE2 HIS A 273      21.950  15.891 136.622  1.00 58.29           N  
ANISOU 2169  NE2 HIS A 273     7256   8703   6189  -1057    272    365       N  
ATOM   2170  N   LEU A 274      18.811  21.700 138.035  1.00 82.87           N  
ANISOU 2170  N   LEU A 274    10264  12151   9072   -285    859    197       N  
ATOM   2171  CA  LEU A 274      17.680  22.576 138.314  1.00 79.36           C  
ANISOU 2171  CA  LEU A 274     9739  11842   8572   -143    998    217       C  
ATOM   2172  C   LEU A 274      16.871  22.693 137.031  1.00 82.28           C  
ANISOU 2172  C   LEU A 274     9951  12260   9053   -140   1000    268       C  
ATOM   2173  O   LEU A 274      17.347  23.252 136.050  1.00 88.38           O  
ANISOU 2173  O   LEU A 274    10746  12921   9913   -106    944    201       O  
ATOM   2174  CB  LEU A 274      18.171  23.961 138.712  1.00 71.52           C  
ANISOU 2174  CB  LEU A 274     8871  10773   7531     19   1037     83       C  
ATOM   2175  CG  LEU A 274      19.308  24.040 139.723  1.00 62.26           C  
ANISOU 2175  CG  LEU A 274     7882   9493   6281     30    992    -16       C  
ATOM   2176  CD1 LEU A 274      19.883  25.440 139.736  1.00 71.61           C  
ANISOU 2176  CD1 LEU A 274     9171  10564   7473    177   1000   -160       C  
ATOM   2177  CD2 LEU A 274      18.806  23.668 141.078  1.00 53.22           C  
ANISOU 2177  CD2 LEU A 274     6757   8479   4986     55   1076     39       C  
ATOM   2178  N   TYR A 275      15.662  22.149 137.015  1.00 84.09           N  
ANISOU 2178  N   TYR A 275    10018  12649   9282   -173   1064    386       N  
ATOM   2179  CA  TYR A 275      14.822  22.283 135.830  1.00 89.24           C  
ANISOU 2179  CA  TYR A 275    10514  13357  10037   -156   1063    428       C  
ATOM   2180  C   TYR A 275      13.552  23.054 136.131  1.00 94.69           C  
ANISOU 2180  C   TYR A 275    11097  14207  10674    -20   1207    460       C  
ATOM   2181  O   TYR A 275      12.576  22.488 136.617  1.00100.53           O  
ANISOU 2181  O   TYR A 275    11714  15096  11385    -55   1281    564       O  
ATOM   2182  CB  TYR A 275      14.460  20.921 135.232  1.00 87.62           C  
ANISOU 2182  CB  TYR A 275    10180  13190   9921   -321    985    535       C  
ATOM   2183  CG  TYR A 275      13.312  21.023 134.257  1.00 80.41           C  
ANISOU 2183  CG  TYR A 275     9082  12377   9094   -288   1005    589       C  
ATOM   2184  CD1 TYR A 275      13.354  21.929 133.206  1.00 87.64           C  
ANISOU 2184  CD1 TYR A 275     9994  13235  10069   -181    983    520       C  
ATOM   2185  CD2 TYR A 275      12.184  20.235 134.396  1.00 85.76           C  
ANISOU 2185  CD2 TYR A 275     9585  13203   9795   -357   1048    707       C  
ATOM   2186  CE1 TYR A 275      12.306  22.042 132.317  1.00 92.16           C  
ANISOU 2186  CE1 TYR A 275    10403  13901  10713   -137    995    561       C  
ATOM   2187  CE2 TYR A 275      11.131  20.337 133.512  1.00 93.00           C  
ANISOU 2187  CE2 TYR A 275    10328  14212  10798   -321   1058    747       C  
ATOM   2188  CZ  TYR A 275      11.195  21.242 132.470  1.00 96.74           C  
ANISOU 2188  CZ  TYR A 275    10808  14631  11320   -207   1028    670       C  
ATOM   2189  OH  TYR A 275      10.146  21.351 131.580  1.00100.21           O  
ANISOU 2189  OH  TYR A 275    11077  15161  11837   -160   1031    703       O  
ATOM   2190  N   LYS A 276      13.559  24.346 135.843  1.00 98.02           N  
ANISOU 2190  N   LYS A 276    11561  14596  11088    136   1251    373       N  
ATOM   2191  CA  LYS A 276      12.368  25.134 136.075  1.00 97.73           C  
ANISOU 2191  CA  LYS A 276    11426  14708  10999    276   1384    396       C  
ATOM   2192  C   LYS A 276      12.107  25.171 137.581  1.00102.31           C  
ANISOU 2192  C   LYS A 276    12052  15384  11435    319   1493    420       C  
ATOM   2193  O   LYS A 276      13.037  25.348 138.368  1.00104.46           O  
ANISOU 2193  O   LYS A 276    12490  15567  11635    333   1475    349       O  
ATOM   2194  CB  LYS A 276      11.189  24.490 135.343  1.00 90.11           C  
ANISOU 2194  CB  LYS A 276    10248  13874  10117    220   1391    505       C  
ATOM   2195  CG  LYS A 276      10.262  25.438 134.610  1.00 83.65           C  
ANISOU 2195  CG  LYS A 276     9324  13132   9329    363   1452    490       C  
ATOM   2196  CD  LYS A 276       8.992  24.699 134.242  1.00 99.16           C  
ANISOU 2196  CD  LYS A 276    11067  15252  11356    305   1474    605       C  
ATOM   2197  CE  LYS A 276       8.101  25.518 133.328  1.00124.73           C  
ANISOU 2197  CE  LYS A 276    14191  18558  14641    438   1508    587       C  
ATOM   2198  NZ  LYS A 276       6.919  24.722 132.878  1.00145.83           N1+
ANISOU 2198  NZ  LYS A 276    16641  21371  17399    371   1506    690       N1+
ATOM   2199  N   ASN A 277      10.851  24.974 137.978  1.00107.05           N  
ANISOU 2199  N   ASN A 277    12507  16167  11999    343   1603    521       N  
ATOM   2200  CA  ASN A 277      10.426  25.178 139.369  1.00102.54           C  
ANISOU 2200  CA  ASN A 277    11970  15710  11283    422   1733    550       C  
ATOM   2201  C   ASN A 277      10.849  24.081 140.340  1.00 91.96           C  
ANISOU 2201  C   ASN A 277    10691  14371   9880    302   1722    611       C  
ATOM   2202  O   ASN A 277      10.162  23.819 141.323  1.00 92.91           O  
ANISOU 2202  O   ASN A 277    10770  14625   9907    327   1837    694       O  
ATOM   2203  CB  ASN A 277       8.905  25.408 139.446  1.00104.66           C  
ANISOU 2203  CB  ASN A 277    12054  16176  11536    502   1868    639       C  
ATOM   2204  CG  ASN A 277       8.101  24.106 139.467  1.00 99.04           C  
ANISOU 2204  CG  ASN A 277    11169  15581  10881    354   1887    790       C  
ATOM   2205  ND2 ASN A 277       8.506  23.135 138.655  1.00 80.56           N  
ANISOU 2205  ND2 ASN A 277     8787  13159   8662    190   1758    818       N  
ATOM   2206  OD1 ASN A 277       7.125  23.985 140.209  1.00114.53           O  
ANISOU 2206  OD1 ASN A 277    13032  17701  12782    391   2018    882       O  
ATOM   2207  N   LYS A 278      11.990  23.456 140.081  1.00 95.44           N  
ANISOU 2207  N   LYS A 278    11233  14661  10368    180   1588    572       N  
ATOM   2208  CA  LYS A 278      12.396  22.303 140.873  1.00 96.03           C  
ANISOU 2208  CA  LYS A 278    11360  14731  10396     53   1564    636       C  
ATOM   2209  C   LYS A 278      13.904  22.154 141.027  1.00100.83           C  
ANISOU 2209  C   LYS A 278    12162  15158  10991      1   1439    534       C  
ATOM   2210  O   LYS A 278      14.664  23.097 140.816  1.00112.05           O  
ANISOU 2210  O   LYS A 278    13700  16461  12415     89   1395    404       O  
ATOM   2211  CB  LYS A 278      11.827  21.013 140.271  1.00 86.38           C  
ANISOU 2211  CB  LYS A 278     9971  13565   9285   -121   1525    767       C  
ATOM   2212  CG  LYS A 278      10.314  20.921 140.290  1.00 91.68           C  
ANISOU 2212  CG  LYS A 278    10437  14424   9975    -95   1650    885       C  
ATOM   2213  CD  LYS A 278       9.845  19.558 139.793  1.00 99.14           C  
ANISOU 2213  CD  LYS A 278    11223  15406  11038   -279   1600   1009       C  
ATOM   2214  CE  LYS A 278      10.549  19.154 138.502  1.00 96.03           C  
ANISOU 2214  CE  LYS A 278    10833  14873  10781   -386   1424    960       C  
ATOM   2215  NZ  LYS A 278       9.637  18.423 137.576  1.00 95.84           N1+
ANISOU 2215  NZ  LYS A 278    10594  14917  10901   -484   1389   1052       N1+
ATOM   2216  N   THR A 279      14.303  20.946 141.421  1.00 93.38           N  
ANISOU 2216  N   THR A 279    11248  14195  10039   -143   1387    598       N  
ATOM   2217  CA  THR A 279      15.691  20.525 141.541  1.00 83.56           C  
ANISOU 2217  CA  THR A 279    10168  12789   8794   -223   1258    521       C  
ATOM   2218  C   THR A 279      15.612  19.021 141.615  1.00 77.62           C  
ANISOU 2218  C   THR A 279     9358  12064   8070   -402   1217    642       C  
ATOM   2219  O   THR A 279      14.698  18.492 142.245  1.00 78.06           O  
ANISOU 2219  O   THR A 279     9323  12260   8076   -419   1322    763       O  
ATOM   2220  CB  THR A 279      16.371  21.009 142.854  1.00 64.14           C  
ANISOU 2220  CB  THR A 279     7896  10295   6180   -117   1290    435       C  
ATOM   2221  CG2 THR A 279      17.704  20.320 143.043  1.00 57.21           C  
ANISOU 2221  CG2 THR A 279     7167   9270   5302   -221   1156    378       C  
ATOM   2222  OG1 THR A 279      16.600  22.426 142.818  1.00 74.24           O  
ANISOU 2222  OG1 THR A 279     9248  11522   7438     48   1312    306       O  
ATOM   2223  N   TYR A 280      16.540  18.325 140.962  1.00 79.24           N  
ANISOU 2223  N   TYR A 280     9611  12136   8361   -534   1069    615       N  
ATOM   2224  CA  TYR A 280      16.691  16.884 141.175  1.00 70.49           C  
ANISOU 2224  CA  TYR A 280     8489  11028   7264   -703   1015    713       C  
ATOM   2225  C   TYR A 280      18.146  16.451 141.291  1.00 77.29           C  
ANISOU 2225  C   TYR A 280     9525  11728   8115   -776    878    630       C  
ATOM   2226  O   TYR A 280      19.046  17.289 141.285  1.00 85.10           O  
ANISOU 2226  O   TYR A 280    10645  12603   9087   -693    830    494       O  
ATOM   2227  CB  TYR A 280      15.936  16.051 140.137  1.00 46.74           C  
ANISOU 2227  CB  TYR A 280     5291   8070   4399   -831    977    821       C  
ATOM   2228  CG  TYR A 280      16.221  16.343 138.695  1.00 55.02           C  
ANISOU 2228  CG  TYR A 280     6296   9026   5584   -848    865    760       C  
ATOM   2229  CD1 TYR A 280      16.770  15.373 137.875  1.00 71.91           C  
ANISOU 2229  CD1 TYR A 280     8424  11073   7825   -997    720    778       C  
ATOM   2230  CD2 TYR A 280      15.900  17.569 138.134  1.00 64.13           C  
ANISOU 2230  CD2 TYR A 280     7417  10189   6762   -709    907    691       C  
ATOM   2231  CE1 TYR A 280      17.018  15.619 136.540  1.00 67.14           C  
ANISOU 2231  CE1 TYR A 280     7783  10387   7340  -1001    621    728       C  
ATOM   2232  CE2 TYR A 280      16.142  17.826 136.803  1.00 55.18           C  
ANISOU 2232  CE2 TYR A 280     6246   8972   5748   -713    812    643       C  
ATOM   2233  CZ  TYR A 280      16.700  16.844 136.008  1.00 63.06           C  
ANISOU 2233  CZ  TYR A 280     7238   9881   6843   -857    670    662       C  
ATOM   2234  OH  TYR A 280      16.942  17.086 134.674  1.00 69.40           O  
ANISOU 2234  OH  TYR A 280     8011  10602   7757   -850    578    618       O  
ATOM   2235  N   CYS A 281      18.369  15.145 141.424  1.00 68.59           N  
ANISOU 2235  N   CYS A 281     8423  10612   7025   -929    817    710       N  
ATOM   2236  CA  CYS A 281      19.715  14.600 141.622  1.00 73.65           C  
ANISOU 2236  CA  CYS A 281     9227  11110   7646  -1005    688    642       C  
ATOM   2237  C   CYS A 281      19.833  13.228 140.979  1.00 79.25           C  
ANISOU 2237  C   CYS A 281     9873  11787   8452  -1195    582    729       C  
ATOM   2238  O   CYS A 281      19.016  12.346 141.235  1.00 89.52           O  
ANISOU 2238  O   CYS A 281    11069  13189   9756  -1277    637    864       O  
ATOM   2239  CB  CYS A 281      20.066  14.517 143.113  1.00 67.56           C  
ANISOU 2239  CB  CYS A 281     8603  10359   6706   -948    746    628       C  
ATOM   2240  SG  CYS A 281      21.475  13.448 143.515  1.00 74.69           S  
ANISOU 2240  SG  CYS A 281     9679  11125   7574  -1069    600    589       S  
ATOM   2241  N   VAL A 282      20.856  13.054 140.148  1.00 64.88           N  
ANISOU 2241  N   VAL A 282     8116   9821   6714  -1261    432    653       N  
ATOM   2242  CA  VAL A 282      21.004  11.841 139.354  1.00 68.07           C  
ANISOU 2242  CA  VAL A 282     8460  10182   7223  -1430    314    721       C  
ATOM   2243  C   VAL A 282      22.241  11.065 139.813  1.00 78.12           C  
ANISOU 2243  C   VAL A 282     9895  11341   8448  -1517    204    681       C  
ATOM   2244  O   VAL A 282      23.170  11.644 140.385  1.00 87.78           O  
ANISOU 2244  O   VAL A 282    11275  12482   9594  -1441    185    567       O  
ATOM   2245  CB  VAL A 282      21.076  12.177 137.838  1.00 52.71           C  
ANISOU 2245  CB  VAL A 282     6435   8170   5422  -1437    225    680       C  
ATOM   2246  CG1 VAL A 282      20.978  10.922 136.979  1.00 48.25           C  
ANISOU 2246  CG1 VAL A 282     5779   7586   4966  -1600    112    764       C  
ATOM   2247  CG2 VAL A 282      19.964  13.130 137.478  1.00 54.13           C  
ANISOU 2247  CG2 VAL A 282     6481   8455   5630  -1322    336    695       C  
ATOM   2248  N   LYS A 283      22.232   9.752 139.583  1.00 56.97           N  
ANISOU 2248  N   LYS A 283     7176   8655   5815  -1673    130    774       N  
ATOM   2249  CA  LYS A 283      23.342   8.886 139.954  1.00 59.45           C  
ANISOU 2249  CA  LYS A 283     7633   8866   6088  -1766     19    748       C  
ATOM   2250  C   LYS A 283      23.818   8.105 138.742  1.00 76.83           C  
ANISOU 2250  C   LYS A 283     9798  10973   8419  -1897   -139    755       C  
ATOM   2251  O   LYS A 283      23.085   7.281 138.192  1.00 80.19           O  
ANISOU 2251  O   LYS A 283    10089  11452   8929  -1999   -158    863       O  
ATOM   2252  CB  LYS A 283      22.912   7.913 141.049  1.00 74.78           C  
ANISOU 2252  CB  LYS A 283     9584  10892   7936  -1830     89    864       C  
ATOM   2253  CG  LYS A 283      22.922   8.501 142.451  1.00 91.05           C  
ANISOU 2253  CG  LYS A 283    11758  13007   9831  -1700    210    834       C  
ATOM   2254  CD  LYS A 283      24.325   8.478 143.047  1.00101.51           C  
ANISOU 2254  CD  LYS A 283    13294  14208  11067  -1681    116    715       C  
ATOM   2255  CE  LYS A 283      24.340   9.136 144.416  1.00 99.75           C  
ANISOU 2255  CE  LYS A 283    13189  14036  10675  -1532    226    670       C  
ATOM   2256  NZ  LYS A 283      23.528   8.367 145.405  1.00 89.49           N1+
ANISOU 2256  NZ  LYS A 283    11865  12860   9276  -1552    347    815       N1+
ATOM   2257  N   GLY A 284      25.058   8.345 138.335  1.00 84.48           N  
ANISOU 2257  N   GLY A 284    10889  11800   9409  -1891   -256    637       N  
ATOM   2258  CA  GLY A 284      25.525   7.819 137.071  1.00 78.00           C  
ANISOU 2258  CA  GLY A 284    10036  10887   8712  -1983   -401    630       C  
ATOM   2259  C   GLY A 284      24.974   8.715 135.980  1.00 74.02           C  
ANISOU 2259  C   GLY A 284     9417  10399   8308  -1903   -377    609       C  
ATOM   2260  O   GLY A 284      24.627   9.873 136.249  1.00 65.75           O  
ANISOU 2260  O   GLY A 284     8362   9393   7226  -1769   -270    561       O  
ATOM   2261  N   GLY A 285      24.877   8.180 134.762  1.00 59.32           N  
ANISOU 2261  N   GLY A 285     8185   7192   7160   -827   -474    320       N  
ATOM   2262  CA  GLY A 285      24.481   8.968 133.608  1.00 64.82           C  
ANISOU 2262  CA  GLY A 285     8813   7920   7895   -772   -455    287       C  
ATOM   2263  C   GLY A 285      25.424  10.144 133.362  1.00 82.97           C  
ANISOU 2263  C   GLY A 285    11084  10199  10240   -682   -456    275       C  
ATOM   2264  O   GLY A 285      25.881  10.807 134.313  1.00 77.61           O  
ANISOU 2264  O   GLY A 285    10404   9528   9555   -673   -452    273       O  
ATOM   2265  N   MET A 286      25.725  10.425 132.096  1.00 72.40           N  
ANISOU 2265  N   MET A 286     9727   8835   8946   -620   -457    267       N  
ATOM   2266  CA  MET A 286      26.602  11.566 131.806  1.00 95.75           C  
ANISOU 2266  CA  MET A 286    12662  11771  11948   -543   -450    255       C  
ATOM   2267  C   MET A 286      25.867  12.799 131.281  1.00 82.95           C  
ANISOU 2267  C   MET A 286    10981  10201  10335   -499   -414    221       C  
ATOM   2268  O   MET A 286      25.269  12.763 130.194  1.00 73.77           O  
ANISOU 2268  O   MET A 286     9798   9053   9178   -476   -407    210       O  
ATOM   2269  CB  MET A 286      27.721  11.181 130.841  1.00 99.43           C  
ANISOU 2269  CB  MET A 286    13157  12163  12460   -494   -472    271       C  
ATOM   2270  CG  MET A 286      28.903  12.140 130.905  1.00 73.78           C  
ANISOU 2270  CG  MET A 286     9896   8882   9252   -437   -468    265       C  
ATOM   2271  SD  MET A 286      30.305  11.509 129.996  1.00 68.69           S  
ANISOU 2271  SD  MET A 286     9283   8157   8657   -391   -493    282       S  
ATOM   2272  CE  MET A 286      30.923  10.242 131.084  1.00 83.97           C  
ANISOU 2272  CE  MET A 286    11274  10059  10571   -432   -543    314       C  
ATOM   2273  N   PRO A 287      25.925  13.902 132.044  1.00 45.35           N  
ANISOU 2273  N   PRO A 287     6195   5464   5570   -481   -392    202       N  
ATOM   2274  CA  PRO A 287      25.235  15.133 131.634  1.00 56.88           C  
ANISOU 2274  CA  PRO A 287     7608   6968   7036   -431   -358    170       C  
ATOM   2275  C   PRO A 287      25.718  15.601 130.256  1.00 56.79           C  
ANISOU 2275  C   PRO A 287     7597   6912   7067   -359   -354    169       C  
ATOM   2276  O   PRO A 287      26.920  15.767 130.087  1.00 72.73           O  
ANISOU 2276  O   PRO A 287     9642   8870   9122   -333   -360    181       O  
ATOM   2277  CB  PRO A 287      25.655  16.147 132.703  1.00 45.79           C  
ANISOU 2277  CB  PRO A 287     6200   5568   5629   -423   -341    155       C  
ATOM   2278  CG  PRO A 287      26.253  15.345 133.809  1.00 45.47           C  
ANISOU 2278  CG  PRO A 287     6197   5510   5568   -482   -368    177       C  
ATOM   2279  CD  PRO A 287      26.825  14.124 133.180  1.00 43.80           C  
ANISOU 2279  CD  PRO A 287     6024   5247   5373   -493   -403    210       C  
ATOM   2280  N   SER A 288      24.812  15.801 129.302  1.00 36.61           N  
ANISOU 2280  N   SER A 288     5014   4391   4506   -327   -343    155       N  
ATOM   2281  CA  SER A 288      25.190  16.152 127.936  1.00 47.86           C  
ANISOU 2281  CA  SER A 288     6449   5776   5961   -261   -340    157       C  
ATOM   2282  C   SER A 288      25.882  17.528 127.807  1.00 58.35           C  
ANISOU 2282  C   SER A 288     7784   7067   7319   -197   -312    148       C  
ATOM   2283  O   SER A 288      26.883  17.670 127.097  1.00 59.21           O  
ANISOU 2283  O   SER A 288     7921   7114   7462   -165   -308    161       O  
ATOM   2284  CB  SER A 288      23.957  16.113 127.053  1.00 52.03           C  
ANISOU 2284  CB  SER A 288     6944   6359   6466   -240   -340    141       C  
ATOM   2285  OG  SER A 288      22.912  16.816 127.700  1.00 57.38           O  
ANISOU 2285  OG  SER A 288     7574   7110   7115   -237   -321    112       O  
ATOM   2286  N   GLY A 289      25.366  18.536 128.500  1.00 43.91           N  
ANISOU 2286  N   GLY A 289     5932   5276   5476   -183   -287    124       N  
ATOM   2287  CA  GLY A 289      25.932  19.865 128.405  1.00 26.93           C  
ANISOU 2287  CA  GLY A 289     3795   3086   3350   -128   -257    113       C  
ATOM   2288  C   GLY A 289      27.170  20.104 129.251  1.00 42.79           C  
ANISOU 2288  C   GLY A 289     5826   5049   5385   -155   -255    116       C  
ATOM   2289  O   GLY A 289      27.452  21.244 129.632  1.00 38.53           O  
ANISOU 2289  O   GLY A 289     5292   4492   4855   -132   -228     97       O  
ATOM   2290  N   CYS A 290      27.925  19.053 129.543  1.00 31.07           N  
ANISOU 2290  N   CYS A 290     4355   3540   3909   -201   -286    138       N  
ATOM   2291  CA  CYS A 290      29.166  19.225 130.295  1.00 39.25           C  
ANISOU 2291  CA  CYS A 290     5406   4537   4970   -221   -292    139       C  
ATOM   2292  C   CYS A 290      30.434  19.274 129.446  1.00 54.84           C  
ANISOU 2292  C   CYS A 290     7398   6445   6993   -194   -289    149       C  
ATOM   2293  O   CYS A 290      30.434  18.968 128.241  1.00 48.12           O  
ANISOU 2293  O   CYS A 290     6557   5572   6155   -164   -285    162       O  
ATOM   2294  CB  CYS A 290      29.304  18.137 131.336  1.00 27.44           C  
ANISOU 2294  CB  CYS A 290     3916   3059   3451   -283   -330    154       C  
ATOM   2295  SG  CYS A 290      28.097  18.345 132.595  1.00 62.04           S  
ANISOU 2295  SG  CYS A 290     8280   7517   7777   -323   -320    136       S  
ATOM   2296  N   SER A 291      31.530  19.657 130.085  1.00 42.78           N  
ANISOU 2296  N   SER A 291     5873   4890   5492   -208   -290    141       N  
ATOM   2297  CA  SER A 291      32.773  19.779 129.343  1.00 51.63           C  
ANISOU 2297  CA  SER A 291     7001   5954   6661   -187   -281    144       C  
ATOM   2298  C   SER A 291      33.371  18.409 129.204  1.00 48.07           C  
ANISOU 2298  C   SER A 291     6554   5490   6220   -203   -323    168       C  
ATOM   2299  O   SER A 291      33.460  17.663 130.170  1.00 55.47           O  
ANISOU 2299  O   SER A 291     7493   6446   7138   -239   -362    176       O  
ATOM   2300  CB  SER A 291      33.760  20.737 130.016  1.00 35.74           C  
ANISOU 2300  CB  SER A 291     4982   3921   4677   -198   -266    119       C  
ATOM   2301  OG  SER A 291      35.071  20.517 129.534  1.00 47.95           O  
ANISOU 2301  OG  SER A 291     6523   5426   6269   -195   -268    122       O  
ATOM   2302  N   GLY A 292      33.750  18.067 127.985  1.00 38.34           N  
ANISOU 2302  N   GLY A 292     5332   4224   5013   -172   -314    179       N  
ATOM   2303  CA  GLY A 292      34.391  16.803 127.729  1.00 35.01           C  
ANISOU 2303  CA  GLY A 292     4919   3781   4604   -176   -349    198       C  
ATOM   2304  C   GLY A 292      33.442  15.644 127.538  1.00 33.72           C  
ANISOU 2304  C   GLY A 292     4773   3635   4403   -191   -377    219       C  
ATOM   2305  O   GLY A 292      33.890  14.552 127.220  1.00 36.57           O  
ANISOU 2305  O   GLY A 292     5151   3971   4772   -191   -405    235       O  
ATOM   2306  N   THR A 293      32.141  15.854 127.700  1.00 33.94           N  
ANISOU 2306  N   THR A 293     4797   3707   4391   -204   -370    215       N  
ATOM   2307  CA  THR A 293      31.226  14.731 127.504  1.00 35.99           C  
ANISOU 2307  CA  THR A 293     5071   3988   4617   -230   -394    230       C  
ATOM   2308  C   THR A 293      31.504  14.020 126.199  1.00 33.87           C  
ANISOU 2308  C   THR A 293     4823   3681   4364   -202   -398    241       C  
ATOM   2309  O   THR A 293      31.573  12.798 126.142  1.00 41.85           O  
ANISOU 2309  O   THR A 293     5859   4675   5368   -223   -430    257       O  
ATOM   2310  CB  THR A 293      29.760  15.126 127.574  1.00 53.55           C  
ANISOU 2310  CB  THR A 293     7275   6270   6801   -240   -379    218       C  
ATOM   2311  CG2 THR A 293      29.456  15.639 128.968  1.00 68.03           C  
ANISOU 2311  CG2 THR A 293     9093   8144   8613   -273   -376    207       C  
ATOM   2312  OG1 THR A 293      29.469  16.134 126.598  1.00 50.23           O  
ANISOU 2312  OG1 THR A 293     6844   5850   6391   -185   -345    204       O  
ATOM   2313  N   SER A 294      31.706  14.785 125.152  1.00 26.14           N  
ANISOU 2313  N   SER A 294     3841   2684   3407   -154   -365    232       N  
ATOM   2314  CA  SER A 294      31.957  14.189 123.852  1.00 27.53           C  
ANISOU 2314  CA  SER A 294     4040   2827   3593   -124   -364    240       C  
ATOM   2315  C   SER A 294      33.146  13.227 123.846  1.00 26.75           C  
ANISOU 2315  C   SER A 294     3959   2682   3524   -126   -387    251       C  
ATOM   2316  O   SER A 294      33.071  12.149 123.279  1.00 38.64           O  
ANISOU 2316  O   SER A 294     5491   4168   5021   -127   -408    261       O  
ATOM   2317  CB  SER A 294      32.137  15.292 122.817  1.00 31.80           C  
ANISOU 2317  CB  SER A 294     4582   3352   4150    -71   -319    230       C  
ATOM   2318  OG  SER A 294      32.371  14.739 121.553  1.00 41.63           O  
ANISOU 2318  OG  SER A 294     5852   4567   5399    -42   -315    236       O  
ATOM   2319  N   ILE A 295      34.251  13.609 124.465  1.00 35.57           N  
ANISOU 2319  N   ILE A 295     5060   3780   4674   -122   -384    247       N  
ATOM   2320  CA  ILE A 295      35.395  12.703 124.592  1.00 30.92           C  
ANISOU 2320  CA  ILE A 295     4479   3155   4113   -117   -412    254       C  
ATOM   2321  C   ILE A 295      35.135  11.508 125.538  1.00 40.70           C  
ANISOU 2321  C   ILE A 295     5742   4397   5324   -155   -465    272       C  
ATOM   2322  O   ILE A 295      35.376  10.346 125.194  1.00 36.81           O  
ANISOU 2322  O   ILE A 295     5282   3873   4831   -149   -492    285       O  
ATOM   2323  CB  ILE A 295      36.604  13.456 125.104  1.00 33.71           C  
ANISOU 2323  CB  ILE A 295     4801   3500   4508   -107   -400    239       C  
ATOM   2324  CG1 ILE A 295      36.892  14.645 124.193  1.00 36.87           C  
ANISOU 2324  CG1 ILE A 295     5187   3888   4933    -78   -341    223       C  
ATOM   2325  CG2 ILE A 295      37.799  12.544 125.166  1.00 33.05           C  
ANISOU 2325  CG2 ILE A 295     4716   3386   4454    -90   -431    243       C  
ATOM   2326  CD1 ILE A 295      37.882  14.352 123.117  1.00 31.65           C  
ANISOU 2326  CD1 ILE A 295     4527   3190   4308    -43   -320    219       C  
ATOM   2327  N   PHE A 296      34.654  11.804 126.735  1.00 27.97           N  
ANISOU 2327  N   PHE A 296     4122   2821   3686   -194   -478    273       N  
ATOM   2328  CA  PHE A 296      34.345  10.767 127.704  1.00 31.45           C  
ANISOU 2328  CA  PHE A 296     4593   3266   4092   -236   -522    293       C  
ATOM   2329  C   PHE A 296      33.356   9.738 127.168  1.00 30.01           C  
ANISOU 2329  C   PHE A 296     4448   3079   3876   -261   -533    307       C  
ATOM   2330  O   PHE A 296      33.578   8.545 127.337  1.00 37.26           O  
ANISOU 2330  O   PHE A 296     5410   3963   4784   -274   -568    326       O  
ATOM   2331  CB  PHE A 296      33.902  11.363 129.055  1.00 29.20           C  
ANISOU 2331  CB  PHE A 296     4292   3024   3776   -276   -525    290       C  
ATOM   2332  CG  PHE A 296      34.966  12.214 129.692  1.00 40.20           C  
ANISOU 2332  CG  PHE A 296     5655   4418   5200   -258   -525    274       C  
ATOM   2333  CD1 PHE A 296      36.297  11.904 129.510  1.00 30.41           C  
ANISOU 2333  CD1 PHE A 296     4410   3143   4002   -224   -544    273       C  
ATOM   2334  CD2 PHE A 296      34.644  13.351 130.405  1.00 47.77           C  
ANISOU 2334  CD2 PHE A 296     6587   5415   6149   -275   -502    255       C  
ATOM   2335  CE1 PHE A 296      37.280  12.694 130.059  1.00 40.62           C  
ANISOU 2335  CE1 PHE A 296     5667   4442   5324   -214   -544    253       C  
ATOM   2336  CE2 PHE A 296      35.629  14.140 130.960  1.00 41.46           C  
ANISOU 2336  CE2 PHE A 296     5762   4615   5378   -265   -502    235       C  
ATOM   2337  CZ  PHE A 296      36.946  13.809 130.791  1.00 32.67           C  
ANISOU 2337  CZ  PHE A 296     4638   3470   4305   -238   -524    234       C  
ATOM   2338  N   ASN A 297      32.283  10.172 126.514  1.00 26.89           N  
ANISOU 2338  N   ASN A 297     4037   2716   3463   -267   -505    295       N  
ATOM   2339  CA  ASN A 297      31.379   9.198 125.890  1.00 35.86           C  
ANISOU 2339  CA  ASN A 297     5203   3852   4570   -293   -515    301       C  
ATOM   2340  C   ASN A 297      32.082   8.329 124.842  1.00 36.80           C  
ANISOU 2340  C   ASN A 297     5359   3913   4713   -259   -527    306       C  
ATOM   2341  O   ASN A 297      31.882   7.130 124.801  1.00 51.33           O  
ANISOU 2341  O   ASN A 297     7245   5724   6534   -287   -554    319       O  
ATOM   2342  CB  ASN A 297      30.186   9.875 125.251  1.00 37.36           C  
ANISOU 2342  CB  ASN A 297     5361   4093   4740   -293   -487    282       C  
ATOM   2343  CG  ASN A 297      29.129  10.236 126.241  1.00 43.78           C  
ANISOU 2343  CG  ASN A 297     6149   4970   5517   -342   -482    276       C  
ATOM   2344  ND2 ASN A 297      28.191  11.076 125.817  1.00 34.49           N  
ANISOU 2344  ND2 ASN A 297     4933   3846   4327   -327   -457    255       N  
ATOM   2345  OD1 ASN A 297      29.130   9.752 127.370  1.00 56.09           O  
ANISOU 2345  OD1 ASN A 297     7725   6533   7055   -390   -500    289       O  
ATOM   2346  N   SER A 298      32.913   8.930 124.003  1.00 28.38           N  
ANISOU 2346  N   SER A 298     4275   2824   3684   -201   -503    296       N  
ATOM   2347  CA  SER A 298      33.681   8.149 123.053  1.00 32.19           C  
ANISOU 2347  CA  SER A 298     4789   3252   4189   -164   -509    297       C  
ATOM   2348  C   SER A 298      34.613   7.157 123.720  1.00 24.85           C  
ANISOU 2348  C   SER A 298     3890   2278   3272   -162   -548    313       C  
ATOM   2349  O   SER A 298      34.804   6.056 123.218  1.00 39.32           O  
ANISOU 2349  O   SER A 298     5770   4066   5104   -153   -568    319       O  
ATOM   2350  CB  SER A 298      34.464   9.065 122.117  1.00 28.66           C  
ANISOU 2350  CB  SER A 298     4315   2794   3780   -106   -468    282       C  
ATOM   2351  OG  SER A 298      33.576   9.997 121.534  1.00 30.71           O  
ANISOU 2351  OG  SER A 298     4556   3090   4021   -101   -436    272       O  
ATOM   2352  N   MET A 299      35.211   7.560 124.837  1.00 40.36           N  
ANISOU 2352  N   MET A 299     5833   4254   5249   -166   -561    317       N  
ATOM   2353  CA  MET A 299      36.167   6.726 125.555  1.00 22.21           C  
ANISOU 2353  CA  MET A 299     3559   1918   2961   -153   -604    332       C  
ATOM   2354  C   MET A 299      35.469   5.519 126.204  1.00 32.35           C  
ANISOU 2354  C   MET A 299     4908   3184   4199   -203   -643    357       C  
ATOM   2355  O   MET A 299      35.933   4.378 126.130  1.00 29.43           O  
ANISOU 2355  O   MET A 299     4592   2761   3828   -187   -675    371       O  
ATOM   2356  CB  MET A 299      36.866   7.553 126.635  1.00 38.39           C  
ANISOU 2356  CB  MET A 299     5565   3994   5027   -150   -610    327       C  
ATOM   2357  CG  MET A 299      38.107   8.322 126.190  1.00 43.14           C  
ANISOU 2357  CG  MET A 299     6115   4592   5685    -98   -587    304       C  
ATOM   2358  SD  MET A 299      38.710   9.345 127.570  1.00 35.26           S  
ANISOU 2358  SD  MET A 299     5066   3635   4698   -112   -598    292       S  
ATOM   2359  CE  MET A 299      39.998   8.337 128.299  1.00 30.51           C  
ANISOU 2359  CE  MET A 299     4475   3006   4112    -77   -663    300       C  
ATOM   2360  N   ILE A 300      34.359   5.787 126.867  1.00 19.02           N  
ANISOU 2360  N   ILE A 300     3218   1540   2470   -264   -637    362       N  
ATOM   2361  CA  ILE A 300      33.579   4.729 127.450  1.00 28.15           C  
ANISOU 2361  CA  ILE A 300     4434   2684   3577   -325   -663    384       C  
ATOM   2362  C   ILE A 300      33.155   3.753 126.351  1.00 42.30           C  
ANISOU 2362  C   ILE A 300     6272   4436   5362   -331   -663    383       C  
ATOM   2363  O   ILE A 300      33.364   2.540 126.478  1.00 29.07           O  
ANISOU 2363  O   ILE A 300     4668   2703   3673   -340   -695    402       O  
ATOM   2364  CB  ILE A 300      32.350   5.286 128.174  1.00 32.21           C  
ANISOU 2364  CB  ILE A 300     4925   3264   4050   -391   -644    381       C  
ATOM   2365  CG1 ILE A 300      32.804   6.120 129.379  1.00 26.76           C  
ANISOU 2365  CG1 ILE A 300     4203   2605   3359   -389   -648    382       C  
ATOM   2366  CG2 ILE A 300      31.414   4.141 128.587  1.00 37.82           C  
ANISOU 2366  CG2 ILE A 300     5698   3963   4708   -467   -659    401       C  
ATOM   2367  CD1 ILE A 300      31.712   7.000 129.944  1.00 37.37           C  
ANISOU 2367  CD1 ILE A 300     5506   4021   4672   -436   -617    369       C  
ATOM   2368  N   ASN A 301      32.589   4.285 125.265  1.00 29.60           N  
ANISOU 2368  N   ASN A 301     4630   2856   3762   -321   -630    360       N  
ATOM   2369  CA  ASN A 301      32.222   3.446 124.141  1.00 30.83           C  
ANISOU 2369  CA  ASN A 301     4825   2978   3910   -324   -631    352       C  
ATOM   2370  C   ASN A 301      33.337   2.468 123.815  1.00 33.67           C  
ANISOU 2370  C   ASN A 301     5241   3259   4294   -276   -656    362       C  
ATOM   2371  O   ASN A 301      33.069   1.292 123.602  1.00 40.54           O  
ANISOU 2371  O   ASN A 301     6180   4081   5143   -302   -677    369       O  
ATOM   2372  CB  ASN A 301      31.812   4.262 122.911  1.00 36.67           C  
ANISOU 2372  CB  ASN A 301     5519   3752   4660   -294   -595    326       C  
ATOM   2373  CG  ASN A 301      30.964   3.454 121.928  1.00 44.08           C  
ANISOU 2373  CG  ASN A 301     6493   4682   5572   -322   -599    313       C  
ATOM   2374  ND2 ASN A 301      29.881   4.043 121.437  1.00 37.75           N  
ANISOU 2374  ND2 ASN A 301     5652   3942   4749   -342   -581    294       N  
ATOM   2375  OD1 ASN A 301      31.275   2.309 121.635  1.00 59.98           O  
ANISOU 2375  OD1 ASN A 301     8571   6634   7584   -325   -620    319       O  
ATOM   2376  N   ASN A 302      34.583   2.944 123.800  1.00 31.01           N  
ANISOU 2376  N   ASN A 302     4873   2908   4001   -208   -654    358       N  
ATOM   2377  CA  ASN A 302      35.737   2.069 123.560  1.00 26.32           C  
ANISOU 2377  CA  ASN A 302     4320   2247   3433   -151   -679    363       C  
ATOM   2378  C   ASN A 302      35.942   0.989 124.605  1.00 44.48           C  
ANISOU 2378  C   ASN A 302     6689   4501   5711   -169   -728    392       C  
ATOM   2379  O   ASN A 302      36.562  -0.034 124.306  1.00 41.22           O  
ANISOU 2379  O   ASN A 302     6334   4021   5306   -131   -753    398       O  
ATOM   2380  CB  ASN A 302      37.021   2.868 123.479  1.00 29.29           C  
ANISOU 2380  CB  ASN A 302     4635   2632   3861    -81   -666    350       C  
ATOM   2381  CG  ASN A 302      37.220   3.490 122.136  1.00 44.43           C  
ANISOU 2381  CG  ASN A 302     6517   4559   5807    -41   -619    323       C  
ATOM   2382  ND2 ASN A 302      36.510   4.597 121.882  1.00 37.47           N  
ANISOU 2382  ND2 ASN A 302     5590   3729   4917    -63   -582    313       N  
ATOM   2383  OD1 ASN A 302      37.991   2.985 121.320  1.00 29.19           O  
ANISOU 2383  OD1 ASN A 302     4603   2587   3902     12   -615    312       O  
ATOM   2384  N   LEU A 303      35.474   1.260 125.831  1.00 41.88           N  
ANISOU 2384  N   LEU A 303     6356   4207   5351   -222   -741    410       N  
ATOM   2385  CA  LEU A 303      35.587   0.350 126.963  1.00 39.38           C  
ANISOU 2385  CA  LEU A 303     6110   3851   5001   -246   -786    443       C  
ATOM   2386  C   LEU A 303      34.485  -0.671 126.862  1.00 38.03           C  
ANISOU 2386  C   LEU A 303     6019   3649   4783   -321   -788    456       C  
ATOM   2387  O   LEU A 303      34.723  -1.871 126.960  1.00 36.24           O  
ANISOU 2387  O   LEU A 303     5881   3347   4539   -318   -820    476       O  
ATOM   2388  CB  LEU A 303      35.466   1.095 128.298  1.00 30.74           C  
ANISOU 2388  CB  LEU A 303     4982   2811   3886   -278   -792    455       C  
ATOM   2389  CG  LEU A 303      36.688   1.956 128.655  1.00 36.96           C  
ANISOU 2389  CG  LEU A 303     5703   3622   4717   -211   -801    443       C  
ATOM   2390  CD1 LEU A 303      36.562   2.580 130.061  1.00 27.10           C  
ANISOU 2390  CD1 LEU A 303     4436   2423   3440   -247   -814    454       C  
ATOM   2391  CD2 LEU A 303      37.954   1.153 128.532  1.00 27.10           C  
ANISOU 2391  CD2 LEU A 303     4486   2313   3496   -134   -842    449       C  
ATOM   2392  N   ILE A 304      33.274  -0.175 126.675  1.00 31.70           N  
ANISOU 2392  N   ILE A 304     5182   2904   3957   -387   -755    443       N  
ATOM   2393  CA  ILE A 304      32.137  -1.026 126.376  1.00 45.49           C  
ANISOU 2393  CA  ILE A 304     6985   4636   5664   -466   -749    443       C  
ATOM   2394  C   ILE A 304      32.401  -2.076 125.277  1.00 51.52           C  
ANISOU 2394  C   ILE A 304     7814   5324   6439   -440   -760    435       C  
ATOM   2395  O   ILE A 304      32.133  -3.267 125.456  1.00 51.17           O  
ANISOU 2395  O   ILE A 304     7865   5216   6364   -484   -780    452       O  
ATOM   2396  CB  ILE A 304      30.959  -0.200 125.928  1.00 35.88           C  
ANISOU 2396  CB  ILE A 304     5696   3501   4436   -513   -711    416       C  
ATOM   2397  CG1 ILE A 304      30.369   0.544 127.112  1.00 27.53           C  
ANISOU 2397  CG1 ILE A 304     4595   2513   3351   -564   -699    424       C  
ATOM   2398  CG2 ILE A 304      29.938  -1.101 125.274  1.00 43.68           C  
ANISOU 2398  CG2 ILE A 304     6730   4473   5392   -581   -706    405       C  
ATOM   2399  CD1 ILE A 304      29.279   1.501 126.739  1.00 38.08           C  
ANISOU 2399  CD1 ILE A 304     5851   3938   4680   -593   -662    394       C  
ATOM   2400  N   ILE A 305      32.922  -1.646 124.140  1.00 38.42           N  
ANISOU 2400  N   ILE A 305     6112   3666   4820   -370   -743    409       N  
ATOM   2401  CA  ILE A 305      33.051  -2.576 123.035  1.00 36.59           C  
ANISOU 2401  CA  ILE A 305     5940   3370   4593   -349   -748    395       C  
ATOM   2402  C   ILE A 305      34.140  -3.609 123.299  1.00 48.30           C  
ANISOU 2402  C   ILE A 305     7504   4761   6089   -294   -785    415       C  
ATOM   2403  O   ILE A 305      33.967  -4.799 123.013  1.00 49.38           O  
ANISOU 2403  O   ILE A 305     7734   4823   6204   -315   -801    419       O  
ATOM   2404  CB  ILE A 305      33.182  -1.847 121.688  1.00 39.17           C  
ANISOU 2404  CB  ILE A 305     6205   3728   4950   -297   -715    360       C  
ATOM   2405  CG1 ILE A 305      31.847  -1.166 121.371  1.00 38.97           C  
ANISOU 2405  CG1 ILE A 305     6126   3781   4897   -360   -689    341       C  
ATOM   2406  CG2 ILE A 305      33.548  -2.813 120.562  1.00 42.61           C  
ANISOU 2406  CG2 ILE A 305     6706   4092   5393   -260   -721    344       C  
ATOM   2407  CD1 ILE A 305      31.745  -0.629 119.967  1.00 42.26           C  
ANISOU 2407  CD1 ILE A 305     6505   4223   5327   -318   -662    310       C  
ATOM   2408  N   ARG A 306      35.247  -3.165 123.877  1.00 52.99           N  
ANISOU 2408  N   ARG A 306     8063   5358   6713   -224   -799    426       N  
ATOM   2409  CA  ARG A 306      36.284  -4.089 124.316  1.00 47.18           C  
ANISOU 2409  CA  ARG A 306     7397   4544   5986   -165   -842    446       C  
ATOM   2410  C   ARG A 306      35.723  -5.121 125.307  1.00 51.26           C  
ANISOU 2410  C   ARG A 306     8020   5009   6449   -233   -875    483       C  
ATOM   2411  O   ARG A 306      35.999  -6.309 125.190  1.00 48.58           O  
ANISOU 2411  O   ARG A 306     7782   4578   6097   -215   -902    495       O  
ATOM   2412  CB  ARG A 306      37.440  -3.321 124.945  1.00 41.91           C  
ANISOU 2412  CB  ARG A 306     6658   3909   5356    -92   -856    448       C  
ATOM   2413  CG  ARG A 306      38.468  -2.831 123.946  1.00 33.28           C  
ANISOU 2413  CG  ARG A 306     5499   2826   4322     -1   -835    415       C  
ATOM   2414  CD  ARG A 306      39.250  -1.660 124.544  1.00 41.63           C  
ANISOU 2414  CD  ARG A 306     6457   3948   5414     35   -831    409       C  
ATOM   2415  NE  ARG A 306      40.233  -1.140 123.607  1.00 42.63           N  
ANISOU 2415  NE  ARG A 306     6515   4087   5596    111   -803    375       N  
ATOM   2416  CZ  ARG A 306      39.928  -0.314 122.611  1.00 35.29           C  
ANISOU 2416  CZ  ARG A 306     5531   3195   4681    104   -749    350       C  
ATOM   2417  NH1 ARG A 306      38.674   0.079 122.455  1.00 34.05           N1+
ANISOU 2417  NH1 ARG A 306     5377   3071   4491     31   -725    353       N1+
ATOM   2418  NH2 ARG A 306      40.875   0.099 121.785  1.00 33.61           N  
ANISOU 2418  NH2 ARG A 306     5266   2989   4516    170   -719    322       N  
ATOM   2419  N   THR A 307      34.927  -4.657 126.264  1.00 34.90           N  
ANISOU 2419  N   THR A 307     5929   2991   4342   -312   -868    500       N  
ATOM   2420  CA  THR A 307      34.377  -5.518 127.293  1.00 40.71           C  
ANISOU 2420  CA  THR A 307     6762   3684   5020   -385   -891    538       C  
ATOM   2421  C   THR A 307      33.568  -6.668 126.703  1.00 57.79           C  
ANISOU 2421  C   THR A 307     9024   5782   7153   -453   -885    536       C  
ATOM   2422  O   THR A 307      33.743  -7.844 127.095  1.00 51.34           O  
ANISOU 2422  O   THR A 307     8329   4871   6306   -461   -915    565       O  
ATOM   2423  CB  THR A 307      33.486  -4.724 128.251  1.00 43.13           C  
ANISOU 2423  CB  THR A 307     7019   4075   5292   -469   -871    547       C  
ATOM   2424  CG2 THR A 307      32.670  -5.646 129.127  1.00 49.48           C  
ANISOU 2424  CG2 THR A 307     7928   4841   6031   -568   -879    581       C  
ATOM   2425  OG1 THR A 307      34.310  -3.904 129.080  1.00 54.22           O  
ANISOU 2425  OG1 THR A 307     8367   5520   6714   -413   -888    556       O  
ATOM   2426  N   LEU A 308      32.687  -6.331 125.763  1.00 47.71           N  
ANISOU 2426  N   LEU A 308     7697   4552   5879   -500   -848    501       N  
ATOM   2427  CA  LEU A 308      31.765  -7.317 125.202  1.00 57.20           C  
ANISOU 2427  CA  LEU A 308     8978   5708   7049   -582   -839    491       C  
ATOM   2428  C   LEU A 308      32.484  -8.293 124.275  1.00 52.17           C  
ANISOU 2428  C   LEU A 308     8420   4969   6431   -516   -857    480       C  
ATOM   2429  O   LEU A 308      32.186  -9.482 124.260  1.00 58.09           O  
ANISOU 2429  O   LEU A 308     9288   5633   7150   -563   -870    490       O  
ATOM   2430  CB  LEU A 308      30.586  -6.649 124.491  1.00 58.66           C  
ANISOU 2430  CB  LEU A 308     9078   5982   7228   -650   -800    453       C  
ATOM   2431  CG  LEU A 308      29.766  -5.607 125.264  1.00 54.56           C  
ANISOU 2431  CG  LEU A 308     8469   5571   6691   -710   -775    454       C  
ATOM   2432  CD1 LEU A 308      28.527  -5.229 124.467  1.00 50.20           C  
ANISOU 2432  CD1 LEU A 308     7851   5094   6127   -776   -744    413       C  
ATOM   2433  CD2 LEU A 308      29.387  -6.096 126.654  1.00 41.32           C  
ANISOU 2433  CD2 LEU A 308     6856   3878   4965   -790   -784    492       C  
ATOM   2434  N   LEU A 309      33.450  -7.807 123.513  1.00 52.03           N  
ANISOU 2434  N   LEU A 309     8346   4960   6465   -407   -856    459       N  
ATOM   2435  CA  LEU A 309      34.219  -8.717 122.679  1.00 48.20           C  
ANISOU 2435  CA  LEU A 309     7933   4381   5998   -334   -872    447       C  
ATOM   2436  C   LEU A 309      34.975  -9.767 123.525  1.00 63.61           C  
ANISOU 2436  C   LEU A 309    10001   6231   7938   -294   -917    485       C  
ATOM   2437  O   LEU A 309      35.170 -10.904 123.081  1.00 50.72           O  
ANISOU 2437  O   LEU A 309     8477   4498   6297   -276   -933    483       O  
ATOM   2438  CB  LEU A 309      35.175  -7.938 121.770  1.00 45.81           C  
ANISOU 2438  CB  LEU A 309     7540   4113   5752   -224   -856    416       C  
ATOM   2439  CG  LEU A 309      34.526  -7.245 120.575  1.00 46.76           C  
ANISOU 2439  CG  LEU A 309     7588   4299   5880   -245   -814    375       C  
ATOM   2440  CD1 LEU A 309      35.616  -6.913 119.605  1.00 49.90           C  
ANISOU 2440  CD1 LEU A 309     7943   4692   6325   -134   -800    348       C  
ATOM   2441  CD2 LEU A 309      33.511  -8.157 119.915  1.00 50.60           C  
ANISOU 2441  CD2 LEU A 309     8153   4744   6328   -325   -811    357       C  
ATOM   2442  N   LEU A 310      35.397  -9.373 124.731  1.00 48.50           N  
ANISOU 2442  N   LEU A 310     8066   4342   6019   -276   -940    520       N  
ATOM   2443  CA  LEU A 310      36.107 -10.265 125.652  1.00 60.81           C  
ANISOU 2443  CA  LEU A 310     9732   5815   7560   -232   -989    561       C  
ATOM   2444  C   LEU A 310      35.132 -11.237 126.334  1.00 69.36           C  
ANISOU 2444  C   LEU A 310    10944   6833   8575   -347   -995    595       C  
ATOM   2445  O   LEU A 310      35.440 -12.411 126.545  1.00 76.11           O  
ANISOU 2445  O   LEU A 310    11936   7576   9407   -328  -1027    620       O  
ATOM   2446  CB  LEU A 310      36.880  -9.469 126.717  1.00 37.53           C  
ANISOU 2446  CB  LEU A 310     6714   2923   4624   -176  -1015    583       C  
ATOM   2447  CG  LEU A 310      38.062  -8.579 126.302  1.00 53.95           C  
ANISOU 2447  CG  LEU A 310     8674   5057   6769    -60  -1016    554       C  
ATOM   2448  CD1 LEU A 310      38.539  -7.723 127.476  1.00 48.97           C  
ANISOU 2448  CD1 LEU A 310     7973   4493   6140    -40  -1038    573       C  
ATOM   2449  CD2 LEU A 310      39.221  -9.377 125.727  1.00 42.81           C  
ANISOU 2449  CD2 LEU A 310     7310   3566   5392     60  -1045    544       C  
ATOM   2450  N   LYS A 311      33.957 -10.733 126.683  1.00 64.24           N  
ANISOU 2450  N   LYS A 311    10254   6257   7895   -466   -962    595       N  
ATOM   2451  CA  LYS A 311      32.912 -11.561 127.258  1.00 60.81           C  
ANISOU 2451  CA  LYS A 311     9928   5779   7398   -594   -955    620       C  
ATOM   2452  C   LYS A 311      32.457 -12.645 126.263  1.00 66.11           C  
ANISOU 2452  C   LYS A 311    10696   6364   8060   -637   -945    597       C  
ATOM   2453  O   LYS A 311      32.443 -13.842 126.571  1.00 68.89           O  
ANISOU 2453  O   LYS A 311    11198   6601   8376   -665   -964    624       O  
ATOM   2454  CB  LYS A 311      31.736 -10.663 127.664  1.00 48.33           C  
ANISOU 2454  CB  LYS A 311     8255   4315   5795   -706   -914    611       C  
ATOM   2455  CG  LYS A 311      30.427 -11.378 127.852  1.00 59.08           C  
ANISOU 2455  CG  LYS A 311     9691   5657   7100   -857   -887    615       C  
ATOM   2456  CD  LYS A 311      29.882 -11.163 129.253  1.00 72.80           C  
ANISOU 2456  CD  LYS A 311    11440   7435   8785   -941   -878    652       C  
ATOM   2457  CE  LYS A 311      28.501 -11.804 129.404  1.00 78.16           C  
ANISOU 2457  CE  LYS A 311    12177   8109   9410  -1105   -841    649       C  
ATOM   2458  NZ  LYS A 311      27.595 -11.003 130.285  1.00 64.27           N1+
ANISOU 2458  NZ  LYS A 311    10338   6463   7618  -1197   -805    652       N1+
ATOM   2459  N   THR A 312      32.100 -12.200 125.064  1.00 55.18           N  
ANISOU 2459  N   THR A 312     9228   5031   6706   -639   -916    546       N  
ATOM   2460  CA  THR A 312      31.469 -13.030 124.056  1.00 51.44           C  
ANISOU 2460  CA  THR A 312     8821   4502   6220   -698   -902    514       C  
ATOM   2461  C   THR A 312      32.466 -13.973 123.389  1.00 65.67           C  
ANISOU 2461  C   THR A 312    10723   6184   8044   -596   -929    508       C  
ATOM   2462  O   THR A 312      32.329 -15.187 123.457  1.00 81.93           O  
ANISOU 2462  O   THR A 312    12928   8129  10071   -634   -942    521       O  
ATOM   2463  CB  THR A 312      30.849 -12.138 122.967  1.00 52.12           C  
ANISOU 2463  CB  THR A 312     8779   4695   6331   -716   -867    460       C  
ATOM   2464  CG2 THR A 312      30.115 -12.969 121.918  1.00 50.28           C  
ANISOU 2464  CG2 THR A 312     8608   4416   6080   -785   -856    420       C  
ATOM   2465  OG1 THR A 312      29.937 -11.217 123.563  1.00 43.65           O  
ANISOU 2465  OG1 THR A 312     7607   3737   5241   -798   -843    462       O  
ATOM   2466  N   TYR A 313      33.474 -13.403 122.743  1.00 76.21           N  
ANISOU 2466  N   TYR A 313    11980   7545   9432   -467   -934    487       N  
ATOM   2467  CA  TYR A 313      34.417 -14.192 121.968  1.00 67.23           C  
ANISOU 2467  CA  TYR A 313    10916   6309   8319   -362   -952    470       C  
ATOM   2468  C   TYR A 313      35.684 -14.535 122.746  1.00 73.03           C  
ANISOU 2468  C   TYR A 313    11701   6980   9069   -244   -997    508       C  
ATOM   2469  O   TYR A 313      36.706 -13.856 122.626  1.00 69.40           O
[truncated: 199,029 more chars]
