# Supplementary material for: Computational discovery of natural inhibitors targeting enterovirus D68 3C protease using molecular docking pharmacokinetics and dynamics simulations
Source: Sci Rep. 2025 Mar 31;15:11015. doi: 10.1038/s41598-025-95163-y (PMC11958634; doi:10.1038/s41598-025-95163-y)
Supplement: Supplementary file 1 — Supplementary Information 1. [file 41598_2025_95163_MOESM1_ESM.zip › proteins/5gqy.pdb]

CRYST1  134.010  134.010  184.280  90.00  90.00  90.00 P 41 21 2     1
ATOM      1  N   ILE A   5      95.345  32.980  55.925  1.00 42.04           N  
ATOM      2  CA  ILE A   5      96.107  32.879  57.223  1.00 37.44           C  
ATOM      3  C   ILE A   5      97.417  31.993  57.124  1.00 38.27           C  
ATOM      4  O   ILE A   5      97.401  30.965  56.449  1.00 34.50           O  
ATOM      5  CB  ILE A   5      95.133  32.362  58.269  1.00 40.19           C  
ATOM      6  CG1 ILE A   5      95.727  32.338  59.638  1.00 40.83           C  
ATOM      7  CG2 ILE A   5      94.633  30.951  58.006  1.00 39.83           C  
ATOM      8  CD1 ILE A   5      94.824  32.984  60.631  1.00 50.25           C  
ATOM      9  N   SER A   6      98.454  32.323  57.886  1.00 32.56           N  
ATOM     10  CA  SER A   6      99.712  31.542  57.970  1.00 37.66           C  
ATOM     11  C   SER A   6      99.615  30.278  58.815  1.00 38.06           C  
ATOM     12  O   SER A   6      98.778  30.172  59.733  1.00 31.55           O  
ATOM     13  CB  SER A   6     100.825  32.454  58.487  1.00 36.03           C  
ATOM     14  OG  SER A   6     100.802  32.553  59.911  1.00 37.90           O  
ATOM     15  N   ALA A   7     100.496  29.300  58.569  1.00 34.03           N  
ATOM     16  CA  ALA A   7     100.505  28.108  59.384  1.00 29.27           C  
ATOM     17  C   ALA A   7     100.897  28.430  60.785  1.00 28.15           C  
ATOM     18  O   ALA A   7     100.444  27.786  61.714  1.00 30.62           O  
ATOM     19  CB  ALA A   7     101.480  27.048  58.796  1.00 35.12           C  
ATOM     20  N   ASP A   8     101.770  29.413  60.973  1.00 30.46           N  
ATOM     21  CA  ASP A   8     102.214  29.798  62.289  1.00 33.78           C  
ATOM     22  C   ASP A   8     101.005  30.317  63.141  1.00 29.36           C  
ATOM     23  O   ASP A   8     100.890  29.959  64.311  1.00 31.66           O  
ATOM     24  CB  ASP A   8     103.314  30.858  62.222  1.00 40.63           C  
ATOM     25  CG  ASP A   8     103.645  31.547  63.628  1.00 61.00           C  
ATOM     26  OD1 ASP A   8     103.830  30.947  64.744  1.00 61.41           O  
ATOM     27  OD2 ASP A   8     103.744  32.790  63.605  1.00 82.28           O1-
ATOM     28  N   GLN A   9     100.153  31.118  62.542  1.00 28.57           N  
ATOM     29  CA  GLN A   9      98.942  31.642  63.200  1.00 29.71           C  
ATOM     30  C   GLN A   9      97.999  30.504  63.532  1.00 25.14           C  
ATOM     31  O   GLN A   9      97.520  30.424  64.667  1.00 28.59           O  
ATOM     32  CB  GLN A   9      98.262  32.703  62.329  1.00 31.95           C  
ATOM     33  CG  GLN A   9      99.101  34.022  62.330  1.00 33.71           C  
ATOM     34  CD  GLN A   9      98.505  35.082  61.435  1.00 47.74           C  
ATOM     35  NE2 GLN A   9      98.762  34.950  60.121  1.00 52.64           N  
ATOM     36  OE1 GLN A   9      97.760  36.006  61.894  1.00 46.30           O  
ATOM     37  N   VAL A  10      97.828  29.562  62.583  1.00 25.07           N  
ATOM     38  CA  VAL A  10      97.061  28.368  62.849  1.00 25.46           C  
ATOM     39  C   VAL A  10      97.537  27.573  63.998  1.00 29.26           C  
ATOM     40  O   VAL A  10      96.768  27.190  64.913  1.00 26.64           O  
ATOM     41  CB  VAL A  10      96.797  27.562  61.541  1.00 26.04           C  
ATOM     42  CG1 VAL A  10      96.152  26.248  61.887  1.00 29.28           C  
ATOM     43  CG2 VAL A  10      95.839  28.378  60.690  1.00 28.10           C  
ATOM     44  N   ASN A  11      98.834  27.303  64.002  1.00 27.18           N  
ATOM     45  CA  ASN A  11      99.388  26.551  65.107  1.00 29.33           C  
ATOM     46  C   ASN A  11      99.293  27.244  66.421  1.00 27.78           C  
ATOM     47  O   ASN A  11      99.140  26.566  67.443  1.00 29.07           O  
ATOM     48  CB  ASN A  11     100.876  26.196  64.860  1.00 31.11           C  
ATOM     49  CG  ASN A  11     100.981  25.129  63.799  1.00 37.90           C  
ATOM     50  ND2 ASN A  11     101.931  25.198  62.960  1.00 44.31           N  
ATOM     51  OD1 ASN A  11     100.144  24.264  63.764  1.00 52.05           O  
ATOM     52  N   GLN A  12      99.363  28.572  66.406  1.00 26.48           N  
ATOM     53  CA  GLN A  12      99.219  29.282  67.688  1.00 31.31           C  
ATOM     54  C   GLN A  12      97.802  29.023  68.274  1.00 32.37           C  
ATOM     55  O   GLN A  12      97.618  28.848  69.502  1.00 33.76           O  
ATOM     56  CB  GLN A  12      99.475  30.766  67.494  1.00 32.14           C  
ATOM     57  CG  GLN A  12     100.954  31.115  67.297  1.00 40.39           C  
ATOM     58  CD  GLN A  12     101.079  32.583  67.302  1.00 53.71           C  
ATOM     59  NE2 GLN A  12     101.328  33.154  66.161  1.00 65.28           N  
ATOM     60  OE1 GLN A  12     100.856  33.214  68.321  1.00 65.22           O  
ATOM     61  N   ILE A  13      96.829  28.911  67.379  1.00 27.96           N  
ATOM     62  CA  ILE A  13      95.459  28.587  67.834  1.00 30.30           C  
ATOM     63  C   ILE A  13      95.379  27.195  68.280  1.00 26.75           C  
ATOM     64  O   ILE A  13      94.873  26.910  69.334  1.00 35.26           O  
ATOM     65  CB  ILE A  13      94.437  28.822  66.735  1.00 30.75           C  
ATOM     66  CG1 ILE A  13      94.342  30.298  66.370  1.00 29.38           C  
ATOM     67  CG2 ILE A  13      93.067  28.241  67.137  1.00 32.90           C  
ATOM     68  CD1 ILE A  13      93.653  31.189  67.409  1.00 35.60           C  
ATOM     69  N   ILE A  14      95.889  26.261  67.509  1.00 32.52           N  
ATOM     70  CA  ILE A  14      95.753  24.840  67.834  1.00 32.31           C  
ATOM     71  C   ILE A  14      96.432  24.529  69.121  1.00 40.17           C  
ATOM     72  O   ILE A  14      95.977  23.681  69.880  1.00 34.70           O  
ATOM     73  CB  ILE A  14      96.472  23.931  66.793  1.00 38.96           C  
ATOM     74  CG1 ILE A  14      96.017  24.145  65.345  1.00 41.60           C  
ATOM     75  CG2 ILE A  14      96.397  22.478  67.163  1.00 42.91           C  
ATOM     76  CD1 ILE A  14      94.591  23.799  65.035  1.00 40.95           C  
ATOM     77  N   TYR A  15      97.589  25.146  69.378  1.00 33.71           N  
ATOM     78  CA  TYR A  15      98.301  24.795  70.599  1.00 36.61           C  
ATOM     79  C   TYR A  15      98.083  25.802  71.724  1.00 39.16           C  
ATOM     80  O   TYR A  15      98.840  25.845  72.678  1.00 37.66           O  
ATOM     81  CB  TYR A  15      99.773  24.558  70.323  1.00 35.85           C  
ATOM     82  CG  TYR A  15      99.987  23.338  69.444  1.00 33.52           C  
ATOM     83  CD1 TYR A  15     100.077  22.068  69.992  1.00 39.48           C  
ATOM     84  CD2 TYR A  15     100.105  23.459  68.094  1.00 36.06           C  
ATOM     85  CE1 TYR A  15     100.247  20.955  69.195  1.00 38.67           C  
ATOM     86  CE2 TYR A  15     100.285  22.345  67.287  1.00 35.47           C  
ATOM     87  CZ  TYR A  15     100.356  21.100  67.871  1.00 38.95           C  
ATOM     88  OH  TYR A  15     100.589  19.972  67.060  1.00 44.25           O  
ATOM     89  N   ASN A  16      97.033  26.590  71.615  1.00 38.60           N  
ATOM     90  CA  ASN A  16      96.680  27.534  72.688  1.00 38.74           C  
ATOM     91  C   ASN A  16      97.804  28.494  73.075  1.00 39.54           C  
ATOM     92  O   ASN A  16      98.027  28.764  74.243  1.00 40.16           O  
ATOM     93  CB  ASN A  16      96.202  26.680  73.886  1.00 47.10           C  
ATOM     94  CG  ASN A  16      95.309  27.447  74.846  1.00 60.67           C  
ATOM     95  ND2 ASN A  16      94.986  28.713  74.547  1.00 58.43           N  
ATOM     96  OD1 ASN A  16      94.946  26.912  75.871  1.00 76.49           O  
ATOM     97  N   LEU A  17      98.541  29.004  72.091  1.00 34.08           N  
ATOM     98  CA  LEU A  17      99.560  29.965  72.299  1.00 35.55           C  
ATOM     99  C   LEU A  17      99.160  31.341  71.852  1.00 39.09           C  
ATOM    100  O   LEU A  17      99.881  32.232  72.133  1.00 37.35           O  
ATOM    101  CB  LEU A  17     100.807  29.563  71.514  1.00 39.41           C  
ATOM    102  CG  LEU A  17     101.396  28.248  72.026  1.00 49.64           C  
ATOM    103  CD1 LEU A  17     102.474  27.753  71.085  1.00 49.74           C  
ATOM    104  CD2 LEU A  17     101.919  28.442  73.459  1.00 49.83           C  
ATOM    105  N   HIS A  18      98.026  31.523  71.158  1.00 30.29           N  
ATOM    106  CA  HIS A  18      97.664  32.833  70.630  1.00 29.84           C  
ATOM    107  C   HIS A  18      97.179  33.739  71.706  1.00 31.36           C  
ATOM    108  O   HIS A  18      96.329  33.336  72.523  1.00 30.87           O  
ATOM    109  CB  HIS A  18      96.544  32.635  69.593  1.00 33.45           C  
ATOM    110  CG  HIS A  18      96.408  33.755  68.635  1.00 28.40           C  
ATOM    111  CD2 HIS A  18      96.874  33.929  67.381  1.00 32.34           C  
ATOM    112  ND1 HIS A  18      95.805  34.928  68.985  1.00 31.14           N  
ATOM    113  CE1 HIS A  18      95.856  35.770  67.983  1.00 31.49           C  
ATOM    114  NE2 HIS A  18      96.470  35.165  66.976  1.00 35.02           N  
ATOM    115  N   HIS A  19      97.550  34.992  71.646  1.00 32.63           N  
ATOM    116  CA  HIS A  19      97.239  35.954  72.713  1.00 36.62           C  
ATOM    117  C   HIS A  19      95.755  36.337  72.723  1.00 36.03           C  
ATOM    118  O   HIS A  19      95.198  36.752  73.732  1.00 33.12           O  
ATOM    119  CB  HIS A  19      98.110  37.215  72.512  1.00 36.36           C  
ATOM    120  CG  HIS A  19      97.672  38.091  71.388  1.00 30.92           C  
ATOM    121  CD2 HIS A  19      97.811  37.983  70.055  1.00 39.44           C  
ATOM    122  ND1 HIS A  19      96.923  39.237  71.603  1.00 36.78           N  
ATOM    123  CE1 HIS A  19      96.646  39.800  70.453  1.00 34.59           C  
ATOM    124  NE2 HIS A  19      97.122  39.028  69.483  1.00 38.61           N  
ATOM    125  N   ASP A  20      95.076  36.207  71.587  1.00 31.03           N  
ATOM    126  CA  ASP A  20      93.656  36.577  71.524  1.00 32.15           C  
ATOM    127  C   ASP A  20      93.017  35.979  70.250  1.00 26.45           C  
ATOM    128  O   ASP A  20      93.045  36.614  69.206  1.00 24.99           O  
ATOM    129  CB  ASP A  20      93.512  38.119  71.490  1.00 30.63           C  
ATOM    130  CG  ASP A  20      92.062  38.534  71.414  1.00 36.71           C  
ATOM    131  OD1 ASP A  20      91.150  37.657  71.486  1.00 31.47           O  
ATOM    132  OD2 ASP A  20      91.811  39.700  71.227  1.00 30.35           O1-
ATOM    133  N   PRO A  21      92.402  34.812  70.374  1.00 26.98           N  
ATOM    134  CA  PRO A  21      91.800  34.090  69.214  1.00 26.40           C  
ATOM    135  C   PRO A  21      90.796  34.925  68.472  1.00 25.63           C  
ATOM    136  O   PRO A  21      90.610  34.707  67.277  1.00 23.50           O  
ATOM    137  CB  PRO A  21      91.183  32.823  69.858  1.00 25.92           C  
ATOM    138  CG  PRO A  21      92.123  32.546  70.946  1.00 31.69           C  
ATOM    139  CD  PRO A  21      92.472  33.928  71.562  1.00 29.11           C  
ATOM    140  N   PHE A  22      90.208  35.965  69.092  1.00 23.96           N  
ATOM    141  CA  PHE A  22      89.264  36.802  68.376  1.00 25.52           C  
ATOM    142  C   PHE A  22      89.849  37.614  67.281  1.00 27.37           C  
ATOM    143  O   PHE A  22      89.140  38.104  66.357  1.00 26.32           O  
ATOM    144  CB  PHE A  22      88.535  37.816  69.296  1.00 31.07           C  
ATOM    145  CG  PHE A  22      87.465  37.182  70.130  1.00 30.40           C  
ATOM    146  CD1 PHE A  22      87.737  36.624  71.329  1.00 30.73           C  
ATOM    147  CD2 PHE A  22      86.156  37.150  69.643  1.00 31.53           C  
ATOM    148  CE1 PHE A  22      86.747  35.984  72.081  1.00 33.91           C  
ATOM    149  CE2 PHE A  22      85.145  36.586  70.419  1.00 29.25           C  
ATOM    150  CZ  PHE A  22      85.423  36.033  71.624  1.00 29.21           C  
ATOM    151  N   GLU A  23      91.160  37.733  67.313  1.00 25.85           N  
ATOM    152  CA  GLU A  23      91.849  38.507  66.245  1.00 27.25           C  
ATOM    153  C   GLU A  23      91.769  37.698  64.895  1.00 27.21           C  
ATOM    154  O   GLU A  23      91.832  38.273  63.795  1.00 27.69           O  
ATOM    155  CB  GLU A  23      93.371  38.652  66.581  1.00 32.09           C  
ATOM    156  CG  GLU A  23      94.170  39.246  65.424  1.00 41.34           C  
ATOM    157  CD  GLU A  23      95.704  39.202  65.610  1.00 45.35           C  
ATOM    158  OE1 GLU A  23      96.169  39.087  66.751  1.00 48.63           O  
ATOM    159  OE2 GLU A  23      96.428  39.267  64.595  1.00 55.34           O1-
ATOM    160  N   ILE A  24      91.657  36.373  64.978  1.00 27.60           N  
ATOM    161  CA  ILE A  24      91.588  35.601  63.738  1.00 27.62           C  
ATOM    162  C   ILE A  24      90.364  34.692  63.485  1.00 26.24           C  
ATOM    163  O   ILE A  24      90.042  34.456  62.324  1.00 24.93           O  
ATOM    164  CB  ILE A  24      92.887  34.861  63.497  1.00 37.04           C  
ATOM    165  CG1 ILE A  24      93.204  33.999  64.632  1.00 34.17           C  
ATOM    166  CG2 ILE A  24      94.072  35.838  63.262  1.00 39.64           C  
ATOM    167  CD1 ILE A  24      94.610  33.442  64.464  1.00 43.99           C  
ATOM    168  N   LEU A  25      89.738  34.198  64.562  1.00 25.24           N  
ATOM    169  CA  LEU A  25      88.474  33.499  64.533  1.00 24.09           C  
ATOM    170  C   LEU A  25      87.297  34.461  64.486  1.00 24.11           C  
ATOM    171  O   LEU A  25      87.399  35.625  64.842  1.00 23.81           O  
ATOM    172  CB  LEU A  25      88.363  32.515  65.668  1.00 25.19           C  
ATOM    173  CG  LEU A  25      89.512  31.530  65.782  1.00 24.71           C  
ATOM    174  CD1 LEU A  25      89.383  30.643  66.990  1.00 24.76           C  
ATOM    175  CD2 LEU A  25      89.729  30.625  64.519  1.00 26.90           C  
ATOM    176  N   GLY A  26      86.209  33.981  63.933  1.00 22.72           N  
ATOM    177  CA  GLY A  26      85.043  34.782  63.685  1.00 21.48           C  
ATOM    178  C   GLY A  26      85.077  35.408  62.328  1.00 24.36           C  
ATOM    179  O   GLY A  26      85.710  34.841  61.389  1.00 22.87           O  
ATOM    180  N   CYS A  27      84.395  36.555  62.177  1.00 21.08           N  
ATOM    181  CA  CYS A  27      84.181  37.146  60.872  1.00 23.21           C  
ATOM    182  C   CYS A  27      85.042  38.348  60.756  1.00 28.94           C  
ATOM    183  O   CYS A  27      85.002  39.204  61.607  1.00 28.86           O  
ATOM    184  CB  CYS A  27      82.750  37.494  60.701  1.00 27.21           C  
ATOM    185  SG  CYS A  27      82.333  38.230  59.122  1.00 30.21           S  
ATOM    186  N   HIS A  28      85.899  38.421  59.757  1.00 26.32           N  
ATOM    187  CA  HIS A  28      86.826  39.549  59.615  1.00 28.37           C  
ATOM    188  C   HIS A  28      86.787  40.108  58.185  1.00 31.05           C  
ATOM    189  O   HIS A  28      86.676  39.351  57.197  1.00 26.24           O  
ATOM    190  CB  HIS A  28      88.248  39.057  59.911  1.00 29.89           C  
ATOM    191  CG  HIS A  28      88.425  38.645  61.295  1.00 30.90           C  
ATOM    192  CD2 HIS A  28      88.233  37.462  61.904  1.00 29.38           C  
ATOM    193  ND1 HIS A  28      88.731  39.546  62.279  1.00 30.99           N  
ATOM    194  CE1 HIS A  28      88.730  38.946  63.444  1.00 29.88           C  
ATOM    195  NE2 HIS A  28      88.447  37.662  63.244  1.00 30.72           N  
ATOM    196  N   LEU A  29      86.786  41.432  58.071  1.00 29.66           N  
ATOM    197  CA  LEU A  29      86.664  42.098  56.787  1.00 34.19           C  
ATOM    198  C   LEU A  29      87.947  41.956  56.025  1.00 34.72           C  
ATOM    199  O   LEU A  29      88.948  42.141  56.613  1.00 35.05           O  
ATOM    200  CB  LEU A  29      86.337  43.594  57.017  1.00 33.80           C  
ATOM    201  CG  LEU A  29      86.287  44.419  55.735  1.00 38.30           C  
ATOM    202  CD1 LEU A  29      85.268  43.904  54.745  1.00 34.81           C  
ATOM    203  CD2 LEU A  29      85.964  45.885  56.036  1.00 42.63           C  
ATOM    204  N   LEU A  30      87.960  41.457  54.811  1.00 31.36           N  
ATOM    205  CA  LEU A  30      89.241  41.403  54.095  1.00 37.72           C  
ATOM    206  C   LEU A  30      89.383  42.642  53.198  1.00 46.28           C  
ATOM    207  O   LEU A  30      90.438  43.234  53.199  1.00 41.53           O  
ATOM    208  CB  LEU A  30      89.392  40.182  53.228  1.00 36.51           C  
ATOM    209  CG  LEU A  30      89.520  38.879  53.962  1.00 36.53           C  
ATOM    210  CD1 LEU A  30      89.509  37.761  52.973  1.00 40.05           C  
ATOM    211  CD2 LEU A  30      90.746  38.882  54.889  1.00 41.44           C  
ATOM    212  N   GLU A  31      88.352  43.021  52.444  1.00 39.44           N  
ATOM    213  CA  GLU A  31      88.435  44.237  51.598  1.00 43.83           C  
ATOM    214  C   GLU A  31      87.088  44.739  51.120  1.00 43.90           C  
ATOM    215  O   GLU A  31      86.076  44.013  51.216  1.00 39.03           O  
ATOM    216  CB  GLU A  31      89.343  43.976  50.419  1.00 53.40           C  
ATOM    217  CG  GLU A  31      88.910  42.861  49.543  1.00 54.25           C  
ATOM    218  CD  GLU A  31      90.039  42.263  48.717  1.00 69.24           C  
ATOM    219  OE1 GLU A  31      91.154  42.149  49.267  1.00 74.24           O  
ATOM    220  OE2 GLU A  31      89.789  41.858  47.538  1.00 68.27           O1-
ATOM    221  N   GLU A  32      87.007  46.020  50.774  1.00 38.63           N  
ATOM    222  CA  GLU A  32      85.776  46.597  50.241  1.00 41.68           C  
ATOM    223  C   GLU A  32      85.879  46.776  48.782  1.00 39.59           C  
ATOM    224  O   GLU A  32      86.847  47.293  48.300  1.00 39.03           O  
ATOM    225  CB  GLU A  32      85.421  47.941  50.827  1.00 44.59           C  
ATOM    226  CG  GLU A  32      85.812  48.098  52.269  1.00 55.05           C  
ATOM    227  CD  GLU A  32      85.050  49.213  52.980  1.00 64.13           C  
ATOM    228  OE1 GLU A  32      84.111  49.797  52.370  1.00 58.86           O  
ATOM    229  OE2 GLU A  32      85.389  49.450  54.171  1.00 71.01           O1-
ATOM    230  N   GLY A  33      84.845  46.405  48.078  1.00 34.64           N  
ATOM    231  CA  GLY A  33      84.771  46.508  46.620  1.00 37.30           C  
ATOM    232  C   GLY A  33      83.812  47.658  46.361  1.00 40.30           C  
ATOM    233  O   GLY A  33      83.466  48.418  47.294  1.00 37.51           O  
ATOM    234  N   LYS A  34      83.361  47.811  45.134  1.00 42.27           N  
ATOM    235  CA  LYS A  34      82.482  48.953  44.850  1.00 53.71           C  
ATOM    236  C   LYS A  34      81.117  48.757  45.498  1.00 47.36           C  
ATOM    237  O   LYS A  34      80.650  49.613  46.229  1.00 55.20           O  
ATOM    238  CB  LYS A  34      82.261  49.164  43.356  1.00 52.70           C  
ATOM    239  CG  LYS A  34      81.781  50.603  43.058  1.00 53.43           C  
ATOM    240  CD  LYS A  34      81.000  50.746  41.768  1.00 65.62           C  
ATOM    241  CE  LYS A  34      81.222  49.594  40.785  1.00 72.74           C  
ATOM    242  NZ  LYS A  34      80.549  49.873  39.484  1.00 78.03           N1+
ATOM    243  N   ASN A  35      80.481  47.653  45.189  1.00 43.43           N  
ATOM    244  CA  ASN A  35      79.133  47.431  45.748  1.00 54.61           C  
ATOM    245  C   ASN A  35      79.025  46.314  46.821  1.00 49.68           C  
ATOM    246  O   ASN A  35      77.908  45.986  47.254  1.00 45.18           O  
ATOM    247  CB  ASN A  35      78.225  47.065  44.587  1.00 53.14           C  
ATOM    248  CG  ASN A  35      78.112  48.189  43.562  1.00 63.68           C  
ATOM    249  ND2 ASN A  35      77.991  49.464  44.037  1.00 51.88           N  
ATOM    250  OD1 ASN A  35      78.154  47.921  42.359  1.00 67.39           O  
ATOM    251  N   THR A  36      80.154  45.688  47.150  1.00 42.57           N  
ATOM    252  CA  THR A  36      80.204  44.563  48.075  1.00 34.95           C  
ATOM    253  C   THR A  36      81.504  44.560  48.857  1.00 40.01           C  
ATOM    254  O   THR A  36      82.374  45.490  48.748  1.00 37.04           O  
ATOM    255  CB  THR A  36      79.946  43.287  47.318  1.00 40.22           C  
ATOM    256  CG2 THR A  36      81.100  42.927  46.405  1.00 39.36           C  
ATOM    257  OG1 THR A  36      79.617  42.228  48.229  1.00 37.12           O  
ATOM    258  N   LYS A  37      81.602  43.603  49.762  1.00 34.70           N  
ATOM    259  CA  LYS A  37      82.786  43.481  50.601  1.00 32.74           C  
ATOM    260  C   LYS A  37      83.231  42.025  50.554  1.00 30.75           C  
ATOM    261  O   LYS A  37      82.428  41.127  50.309  1.00 30.59           O  
ATOM    262  CB  LYS A  37      82.533  43.935  52.012  1.00 34.29           C  
ATOM    263  CG  LYS A  37      82.191  45.401  52.192  1.00 37.18           C  
ATOM    264  CD  LYS A  37      82.113  45.781  53.657  1.00 38.72           C  
ATOM    265  CE  LYS A  37      81.555  47.189  53.828  1.00 46.22           C  
ATOM    266  NZ  LYS A  37      80.157  47.169  53.266  1.00 55.43           N1+
ATOM    267  N   LYS A  38      84.480  41.797  50.906  1.00 31.51           N  
ATOM    268  CA  LYS A  38      85.020  40.471  50.989  1.00 31.23           C  
ATOM    269  C   LYS A  38      85.349  40.217  52.441  1.00 26.68           C  
ATOM    270  O   LYS A  38      86.096  40.971  53.029  1.00 28.14           O  
ATOM    271  CB  LYS A  38      86.292  40.318  50.160  1.00 37.26           C  
ATOM    272  CG  LYS A  38      86.709  38.875  50.022  1.00 49.11           C  
ATOM    273  CD  LYS A  38      87.425  38.588  48.701  1.00 61.46           C  
ATOM    274  CE  LYS A  38      88.910  38.612  48.922  1.00 70.99           C  
ATOM    275  NZ  LYS A  38      89.608  38.330  47.641  1.00 82.24           N1+
ATOM    276  N   TRP A  39      84.792  39.122  52.955  1.00 24.72           N  
ATOM    277  CA  TRP A  39      84.943  38.693  54.315  1.00 25.66           C  
ATOM    278  C   TRP A  39      85.549  37.325  54.402  1.00 22.22           C  
ATOM    279  O   TRP A  39      85.402  36.488  53.523  1.00 25.67           O  
ATOM    280  CB  TRP A  39      83.562  38.567  55.002  1.00 26.12           C  
ATOM    281  CG  TRP A  39      82.689  39.768  54.871  1.00 23.79           C  
ATOM    282  CD1 TRP A  39      81.809  40.020  53.862  1.00 26.48           C  
ATOM    283  CD2 TRP A  39      82.582  40.851  55.773  1.00 26.97           C  
ATOM    284  CE2 TRP A  39      81.653  41.769  55.200  1.00 28.48           C  
ATOM    285  CE3 TRP A  39      83.179  41.156  57.019  1.00 27.42           C  
ATOM    286  NE1 TRP A  39      81.205  41.216  54.036  1.00 25.78           N  
ATOM    287  CZ2 TRP A  39      81.242  42.921  55.836  1.00 32.96           C  
ATOM    288  CZ3 TRP A  39      82.811  42.342  57.630  1.00 34.99           C  
ATOM    289  CH2 TRP A  39      81.807  43.198  57.042  1.00 32.96           C  
ATOM    290  N   VAL A  40      86.186  37.068  55.531  1.00 23.28           N  
ATOM    291  CA  VAL A  40      86.496  35.706  55.875  1.00 24.95           C  
ATOM    292  C   VAL A  40      85.916  35.337  57.245  1.00 22.52           C  
ATOM    293  O   VAL A  40      85.985  36.144  58.201  1.00 24.67           O  
ATOM    294  CB  VAL A  40      88.039  35.447  55.818  1.00 24.78           C  
ATOM    295  CG1 VAL A  40      88.801  36.261  56.776  1.00 26.87           C  
ATOM    296  CG2 VAL A  40      88.424  34.014  56.044  1.00 29.99           C  
ATOM    297  N   VAL A  41      85.357  34.155  57.306  1.00 21.82           N  
ATOM    298  CA  VAL A  41      84.984  33.533  58.573  1.00 22.26           C  
ATOM    299  C   VAL A  41      85.935  32.408  58.869  1.00 20.33           C  
ATOM    300  O   VAL A  41      86.137  31.515  57.959  1.00 24.01           O  
ATOM    301  CB  VAL A  41      83.577  32.997  58.478  1.00 22.90           C  
ATOM    302  CG1 VAL A  41      83.173  32.251  59.784  1.00 24.61           C  
ATOM    303  CG2 VAL A  41      82.623  34.110  58.118  1.00 24.28           C  
ATOM    304  N   ARG A  42      86.523  32.410  60.046  1.00 18.54           N  
ATOM    305  CA  ARG A  42      87.346  31.310  60.476  1.00 20.35           C  
ATOM    306  C   ARG A  42      86.888  30.665  61.710  1.00 23.40           C  
ATOM    307  O   ARG A  42      86.349  31.338  62.620  1.00 21.54           O  
ATOM    308  CB  ARG A  42      88.826  31.792  60.677  1.00 22.38           C  
ATOM    309  CG  ARG A  42      89.341  32.654  59.535  1.00 22.70           C  
ATOM    310  CD  ARG A  42      90.880  32.768  59.689  1.00 26.43           C  
ATOM    311  NE  ARG A  42      91.463  33.696  58.721  1.00 26.07           N  
ATOM    312  CZ  ARG A  42      91.657  34.967  58.950  1.00 28.81           C  
ATOM    313  NH1 ARG A  42      91.274  35.519  60.079  1.00 29.67           N1+
ATOM    314  NH2 ARG A  42      92.202  35.703  58.003  1.00 29.94           N  
ATOM    315  N   ALA A  43      87.148  29.386  61.816  1.00 20.21           N  
ATOM    316  CA  ALA A  43      86.674  28.570  62.992  1.00 22.07           C  
ATOM    317  C   ALA A  43      87.675  27.532  63.285  1.00 24.02           C  
ATOM    318  O   ALA A  43      88.181  26.833  62.347  1.00 25.54           O  
ATOM    319  CB  ALA A  43      85.351  27.914  62.658  1.00 24.59           C  
ATOM    320  N   TYR A  44      87.886  27.269  64.556  1.00 22.03           N  
ATOM    321  CA  TYR A  44      88.651  26.139  64.996  1.00 22.46           C  
ATOM    322  C   TYR A  44      87.694  25.157  65.626  1.00 28.62           C  
ATOM    323  O   TYR A  44      87.078  25.463  66.643  1.00 22.68           O  
ATOM    324  CB  TYR A  44      89.717  26.594  66.060  1.00 25.29           C  
ATOM    325  CG  TYR A  44      90.452  25.425  66.730  1.00 27.37           C  
ATOM    326  CD1 TYR A  44      90.882  24.328  65.977  1.00 29.25           C  
ATOM    327  CD2 TYR A  44      90.681  25.394  68.148  1.00 32.16           C  
ATOM    328  CE1 TYR A  44      91.525  23.252  66.543  1.00 27.67           C  
ATOM    329  CE2 TYR A  44      91.317  24.294  68.694  1.00 29.34           C  
ATOM    330  CZ  TYR A  44      91.753  23.283  67.881  1.00 32.75           C  
ATOM    331  OH  TYR A  44      92.362  22.208  68.402  1.00 34.65           O  
ATOM    332  N   LEU A  45      87.527  23.984  65.042  1.00 21.37           N  
ATOM    333  CA  LEU A  45      86.453  23.040  65.337  1.00 24.00           C  
ATOM    334  C   LEU A  45      87.056  21.642  65.579  1.00 24.99           C  
ATOM    335  O   LEU A  45      87.162  20.799  64.683  1.00 27.60           O  
ATOM    336  CB  LEU A  45      85.424  22.979  64.168  1.00 24.25           C  
ATOM    337  CG  LEU A  45      84.821  24.343  63.892  1.00 25.69           C  
ATOM    338  CD1 LEU A  45      83.983  24.284  62.593  1.00 28.30           C  
ATOM    339  CD2 LEU A  45      83.852  24.811  65.026  1.00 25.58           C  
ATOM    340  N   PRO A  46      87.589  21.442  66.763  1.00 29.97           N  
ATOM    341  CA  PRO A  46      88.345  20.198  67.018  1.00 31.80           C  
ATOM    342  C   PRO A  46      87.425  19.020  66.807  1.00 32.26           C  
ATOM    343  O   PRO A  46      86.193  19.061  67.061  1.00 32.95           O  
ATOM    344  CB  PRO A  46      88.717  20.287  68.537  1.00 37.68           C  
ATOM    345  CG  PRO A  46      88.361  21.618  68.993  1.00 34.70           C  
ATOM    346  CD  PRO A  46      87.569  22.358  67.934  1.00 29.71           C  
ATOM    347  N   LYS A  47      87.938  17.985  66.246  1.00 32.70           N  
ATOM    348  CA  LYS A  47      87.006  16.883  65.884  1.00 43.66           C  
ATOM    349  C   LYS A  47      86.004  17.109  64.762  1.00 36.97           C  
ATOM    350  O   LYS A  47      85.341  16.182  64.443  1.00 33.42           O  
ATOM    351  CB  LYS A  47      86.185  16.373  67.082  1.00 50.50           C  
ATOM    352  CG  LYS A  47      87.079  15.910  68.228  1.00 62.96           C  
ATOM    353  CD  LYS A  47      86.380  14.902  69.122  1.00 70.23           C  
ATOM    354  CE  LYS A  47      87.393  14.160  69.979  1.00 76.53           C  
ATOM    355  NZ  LYS A  47      86.670  13.607  71.153  1.00 79.38           N1+
ATOM    356  N   ALA A  48      85.907  18.265  64.120  1.00 28.87           N  
ATOM    357  CA  ALA A  48      85.033  18.308  62.969  1.00 26.91           C  
ATOM    358  C   ALA A  48      85.871  17.935  61.744  1.00 27.25           C  
ATOM    359  O   ALA A  48      87.019  18.418  61.620  1.00 27.40           O  
ATOM    360  CB  ALA A  48      84.493  19.715  62.777  1.00 25.47           C  
ATOM    361  N   GLU A  49      85.271  17.223  60.802  1.00 26.33           N  
ATOM    362  CA  GLU A  49      85.883  16.964  59.466  1.00 30.65           C  
ATOM    363  C   GLU A  49      85.506  17.917  58.411  1.00 29.86           C  
ATOM    364  O   GLU A  49      86.246  18.113  57.443  1.00 27.16           O  
ATOM    365  CB  GLU A  49      85.492  15.570  58.951  1.00 34.56           C  
ATOM    366  CG  GLU A  49      86.232  14.540  59.736  1.00 44.88           C  
ATOM    367  CD  GLU A  49      85.413  14.008  60.937  1.00 58.89           C  
ATOM    368  OE1 GLU A  49      84.226  14.401  61.041  1.00 47.16           O  
ATOM    369  OE2 GLU A  49      85.969  13.214  61.744  1.00 51.03           O1-
ATOM    370  N   ALA A  50      84.360  18.582  58.602  1.00 22.21           N  
ATOM    371  CA  ALA A  50      83.845  19.528  57.605  1.00 23.03           C  
ATOM    372  C   ALA A  50      82.933  20.613  58.295  1.00 24.20           C  
ATOM    373  O   ALA A  50      82.382  20.343  59.358  1.00 22.79           O  
ATOM    374  CB  ALA A  50      83.106  18.762  56.547  1.00 23.98           C  
ATOM    375  N   ALA A  51      82.806  21.777  57.665  1.00 24.49           N  
ATOM    376  CA  ALA A  51      81.977  22.870  58.125  1.00 21.54           C  
ATOM    377  C   ALA A  51      81.566  23.688  56.996  1.00 24.33           C  
ATOM    378  O   ALA A  51      82.136  23.586  55.870  1.00 22.36           O  
ATOM    379  CB  ALA A  51      82.743  23.692  59.193  1.00 21.07           C  
ATOM    380  N   TRP A  52      80.462  24.401  57.203  1.00 21.88           N  
ATOM    381  CA  TRP A  52      79.859  25.320  56.239  1.00 21.13           C  
ATOM    382  C   TRP A  52      79.448  26.598  56.957  1.00 21.81           C  
ATOM    383  O   TRP A  52      79.039  26.526  58.172  1.00 21.92           O  
ATOM    384  CB  TRP A  52      78.627  24.708  55.580  1.00 20.45           C  
ATOM    385  CG  TRP A  52      78.799  23.427  54.819  1.00 23.17           C  
ATOM    386  CD1 TRP A  52      78.882  23.305  53.443  1.00 25.19           C  
ATOM    387  CD2 TRP A  52      78.974  22.103  55.336  1.00 23.63           C  
ATOM    388  CE2 TRP A  52      79.105  21.226  54.195  1.00 27.26           C  
ATOM    389  CE3 TRP A  52      79.009  21.562  56.621  1.00 25.43           C  
ATOM    390  NE1 TRP A  52      79.052  22.016  53.078  1.00 25.51           N  
ATOM    391  CZ2 TRP A  52      79.326  19.854  54.325  1.00 29.11           C  
ATOM    392  CZ3 TRP A  52      79.210  20.207  56.783  1.00 29.68           C  
ATOM    393  CH2 TRP A  52      79.361  19.345  55.614  1.00 29.97           C  
ATOM    394  N   VAL A  53      79.468  27.724  56.252  1.00 20.00           N  
ATOM    395  CA  VAL A  53      78.849  28.994  56.691  1.00 20.75           C  
ATOM    396  C   VAL A  53      77.494  29.108  56.051  1.00 23.02           C  
ATOM    397  O   VAL A  53      77.368  29.029  54.840  1.00 22.55           O  
ATOM    398  CB  VAL A  53      79.705  30.160  56.354  1.00 23.72           C  
ATOM    399  CG1 VAL A  53      78.988  31.472  56.666  1.00 23.87           C  
ATOM    400  CG2 VAL A  53      81.052  30.100  57.109  1.00 21.63           C  
ATOM    401  N   ILE A  54      76.429  29.104  56.858  1.00 19.73           N  
ATOM    402  CA  ILE A  54      75.059  29.272  56.402  1.00 19.40           C  
ATOM    403  C   ILE A  54      74.693  30.739  56.539  1.00 20.29           C  
ATOM    404  O   ILE A  54      74.926  31.351  57.553  1.00 21.85           O  
ATOM    405  CB  ILE A  54      74.047  28.457  57.226  1.00 22.97           C  
ATOM    406  CG1 ILE A  54      74.510  27.019  57.398  1.00 28.10           C  
ATOM    407  CG2 ILE A  54      72.604  28.504  56.665  1.00 26.58           C  
ATOM    408  CD1 ILE A  54      73.756  26.220  58.437  1.00 28.25           C  
ATOM    409  N   ARG A  55      74.137  31.311  55.497  1.00 21.00           N  
ATOM    410  CA  ARG A  55      73.596  32.686  55.511  1.00 24.58           C  
ATOM    411  C   ARG A  55      72.091  32.485  55.256  1.00 23.66           C  
ATOM    412  O   ARG A  55      71.517  32.539  54.135  1.00 21.86           O  
ATOM    413  CB  ARG A  55      74.225  33.559  54.412  1.00 24.31           C  
ATOM    414  CG  ARG A  55      75.625  33.984  54.744  1.00 25.14           C  
ATOM    415  CD  ARG A  55      76.204  34.835  53.587  1.00 25.26           C  
ATOM    416  NE  ARG A  55      76.583  33.946  52.479  1.00 23.95           N  
ATOM    417  CZ  ARG A  55      76.843  34.350  51.226  1.00 27.25           C  
ATOM    418  NH1 ARG A  55      76.656  35.610  50.921  1.00 23.16           N1+
ATOM    419  NH2 ARG A  55      77.298  33.485  50.338  1.00 25.72           N  
ATOM    420  N   PRO A  56      71.410  32.166  56.349  1.00 24.53           N  
ATOM    421  CA  PRO A  56      70.035  31.650  56.213  1.00 26.33           C  
ATOM    422  C   PRO A  56      69.042  32.735  55.693  1.00 22.90           C  
ATOM    423  O   PRO A  56      68.054  32.392  55.005  1.00 30.33           O  
ATOM    424  CB  PRO A  56      69.699  31.206  57.663  1.00 26.19           C  
ATOM    425  CG  PRO A  56      70.506  32.055  58.495  1.00 28.28           C  
ATOM    426  CD  PRO A  56      71.857  32.257  57.737  1.00 26.36           C  
ATOM    427  N   THR A  57      69.340  33.974  55.992  1.00 25.96           N  
ATOM    428  CA  THR A  57      68.487  35.074  55.483  1.00 32.43           C  
ATOM    429  C   THR A  57      68.701  35.372  54.007  1.00 35.09           C  
ATOM    430  O   THR A  57      67.891  35.987  53.416  1.00 27.86           O  
ATOM    431  CB  THR A  57      68.648  36.395  56.240  1.00 30.76           C  
ATOM    432  CG2 THR A  57      68.472  36.148  57.772  1.00 33.21           C  
ATOM    433  OG1 THR A  57      69.903  37.025  56.055  1.00 30.42           O  
ATOM    434  N   GLU A  58      69.773  34.880  53.419  1.00 28.77           N  
ATOM    435  CA  GLU A  58      69.990  35.052  51.973  1.00 29.15           C  
ATOM    436  C   GLU A  58      69.758  33.716  51.317  1.00 30.02           C  
ATOM    437  O   GLU A  58      69.947  33.593  50.125  1.00 29.74           O  
ATOM    438  CB  GLU A  58      71.420  35.484  51.701  1.00 31.79           C  
ATOM    439  CG  GLU A  58      71.993  36.785  52.251  1.00 37.68           C  
ATOM    440  CD  GLU A  58      73.357  37.153  51.537  1.00 42.80           C  
ATOM    441  OE1 GLU A  58      73.299  37.289  50.284  1.00 51.42           O  
ATOM    442  OE2 GLU A  58      74.489  37.343  52.138  1.00 38.47           O1-
ATOM    443  N   ARG A  59      69.443  32.674  52.084  1.00 26.36           N  
ATOM    444  CA  ARG A  59      69.241  31.339  51.568  1.00 27.02           C  
ATOM    445  C   ARG A  59      70.562  30.807  50.914  1.00 29.56           C  
ATOM    446  O   ARG A  59      70.483  30.297  49.832  1.00 26.60           O  
ATOM    447  CB  ARG A  59      68.146  31.328  50.473  1.00 34.25           C  
ATOM    448  CG  ARG A  59      66.875  32.196  50.715  1.00 46.94           C  
ATOM    449  CD  ARG A  59      65.873  31.302  51.355  1.00 51.97           C  
ATOM    450  NE  ARG A  59      66.475  30.915  52.583  1.00 56.98           N  
ATOM    451  CZ  ARG A  59      66.385  29.746  53.247  1.00 59.95           C  
ATOM    452  NH1 ARG A  59      65.706  28.715  52.782  1.00 58.49           N1+
ATOM    453  NH2 ARG A  59      67.074  29.624  54.420  1.00 39.83           N  
ATOM    454  N   LYS A  60      71.728  31.012  51.528  1.00 25.30           N  
ATOM    455  CA  LYS A  60      72.990  30.535  50.931  1.00 28.16           C  
ATOM    456  C   LYS A  60      73.697  29.687  51.902  1.00 25.69           C  
ATOM    457  O   LYS A  60      73.456  29.767  53.158  1.00 22.98           O  
ATOM    458  CB  LYS A  60      73.917  31.680  50.571  1.00 26.21           C  
ATOM    459  CG  LYS A  60      73.483  32.878  49.722  1.00 34.02           C  
ATOM    460  CD  LYS A  60      72.919  32.540  48.465  1.00 42.69           C  
ATOM    461  CE  LYS A  60      72.606  33.869  47.724  1.00 52.37           C  
ATOM    462  NZ  LYS A  60      73.870  34.518  47.351  1.00 52.90           N1+
ATOM    463  N   GLU A  61      74.590  28.813  51.390  1.00 21.96           N  
ATOM    464  CA  GLU A  61      75.413  28.038  52.229  1.00 18.57           C  
ATOM    465  C   GLU A  61      76.752  27.874  51.458  1.00 23.28           C  
ATOM    466  O   GLU A  61      76.673  27.516  50.295  1.00 24.78           O  
ATOM    467  CB  GLU A  61      74.796  26.736  52.499  1.00 22.28           C  
ATOM    468  CG  GLU A  61      75.598  25.868  53.400  1.00 25.61           C  
ATOM    469  CD  GLU A  61      75.010  24.499  53.585  1.00 32.89           C  
ATOM    470  OE1 GLU A  61      75.139  23.719  52.661  1.00 34.36           O  
ATOM    471  OE2 GLU A  61      74.446  24.198  54.618  1.00 34.87           O1-
ATOM    472  N   ASP A  62      77.878  28.117  52.125  1.00 21.27           N  
ATOM    473  CA  ASP A  62      79.222  28.016  51.541  1.00 23.17           C  
ATOM    474  C   ASP A  62      80.044  27.057  52.323  1.00 25.07           C  
ATOM    475  O   ASP A  62      80.047  27.119  53.561  1.00 24.02           O  
ATOM    476  CB  ASP A  62      79.905  29.355  51.598  1.00 25.82           C  
ATOM    477  CG  ASP A  62      79.349  30.359  50.644  1.00 29.37           C  
ATOM    478  OD1 ASP A  62      78.154  30.749  50.738  1.00 23.78           O  
ATOM    479  OD2 ASP A  62      80.142  30.858  49.777  1.00 30.68           O1-
ATOM    480  N   PRO A  63      80.700  26.097  51.669  1.00 25.64           N  
ATOM    481  CA  PRO A  63      81.665  25.230  52.446  1.00 22.53           C  
ATOM    482  C   PRO A  63      82.811  26.003  52.963  1.00 20.35           C  
ATOM    483  O   PRO A  63      83.294  27.027  52.414  1.00 23.99           O  
ATOM    484  CB  PRO A  63      82.130  24.139  51.385  1.00 27.91           C  
ATOM    485  CG  PRO A  63      81.886  24.806  50.089  1.00 29.94           C  
ATOM    486  CD  PRO A  63      80.828  25.901  50.201  1.00 26.67           C  
ATOM    487  N   MET A  64      83.291  25.583  54.107  1.00 20.32           N  
ATOM    488  CA  MET A  64      84.499  26.027  54.643  1.00 21.17           C  
ATOM    489  C   MET A  64      85.595  24.947  54.190  1.00 20.08           C  
ATOM    490  O   MET A  64      85.273  23.794  53.953  1.00 22.99           O  
ATOM    491  CB  MET A  64      84.540  26.099  56.195  1.00 21.57           C  
ATOM    492  CG  MET A  64      83.304  26.862  56.801  1.00 23.60           C  
ATOM    493  SD  MET A  64      83.560  27.213  58.560  1.00 23.66           S  
ATOM    494  CE  MET A  64      84.628  28.598  58.512  1.00 21.89           C  
ATOM    495  N   ASN A  65      86.822  25.455  54.083  1.00 22.26           N  
ATOM    496  CA  ASN A  65      87.979  24.639  53.777  1.00 24.00           C  
ATOM    497  C   ASN A  65      88.912  24.563  54.934  1.00 21.87           C  
ATOM    498  O   ASN A  65      89.266  25.562  55.475  1.00 22.65           O  
ATOM    499  CB  ASN A  65      88.715  25.244  52.531  1.00 22.75           C  
ATOM    500  CG  ASN A  65      87.839  25.216  51.316  1.00 24.94           C  
ATOM    501  ND2 ASN A  65      87.224  24.147  51.058  1.00 26.41           N  
ATOM    502  OD1 ASN A  65      87.653  26.218  50.691  1.00 32.20           O  
ATOM    503  N   SER A  66      89.397  23.376  55.251  1.00 22.57           N  
ATOM    504  CA  SER A  66      90.541  23.247  56.139  1.00 23.65           C  
ATOM    505  C   SER A  66      91.757  23.950  55.609  1.00 27.41           C  
ATOM    506  O   SER A  66      91.934  23.982  54.402  1.00 25.79           O  
ATOM    507  CB  SER A  66      90.789  21.761  56.415  1.00 29.11           C  
ATOM    508  OG  SER A  66      91.264  21.098  55.251  1.00 29.83           O  
ATOM    509  N   VAL A  67      92.477  24.657  56.475  1.00 23.98           N  
ATOM    510  CA  VAL A  67      93.602  25.505  56.142  1.00 26.52           C  
ATOM    511  C   VAL A  67      94.673  25.218  57.151  1.00 29.11           C  
ATOM    512  O   VAL A  67      94.482  25.386  58.417  1.00 24.15           O  
ATOM    513  CB  VAL A  67      93.225  27.014  56.027  1.00 32.76           C  
ATOM    514  CG1 VAL A  67      94.427  27.824  55.639  1.00 40.05           C  
ATOM    515  CG2 VAL A  67      92.314  27.220  54.846  1.00 42.01           C  
ATOM    516  N   HIS A  68      95.780  24.588  56.687  1.00 29.83           N  
ATOM    517  CA  HIS A  68      96.911  24.184  57.544  1.00 29.00           C  
ATOM    518  C   HIS A  68      96.734  23.101  58.561  1.00 33.74           C  
ATOM    519  O   HIS A  68      97.692  22.530  58.951  1.00 34.18           O  
ATOM    520  CB  HIS A  68      97.637  25.371  58.209  1.00 27.42           C  
ATOM    521  CG  HIS A  68      97.991  26.455  57.275  1.00 28.72           C  
ATOM    522  CD2 HIS A  68      97.599  27.753  57.207  1.00 29.95           C  
ATOM    523  ND1 HIS A  68      98.886  26.266  56.234  1.00 33.63           N  
ATOM    524  CE1 HIS A  68      99.001  27.395  55.555  1.00 33.06           C  
ATOM    525  NE2 HIS A  68      98.240  28.314  56.130  1.00 33.21           N  
ATOM    526  N   HIS A  69      95.520  22.810  59.005  1.00 27.16           N  
ATOM    527  CA  HIS A  69      95.279  21.811  59.978  1.00 26.49           C  
ATOM    528  C   HIS A  69      93.866  21.336  59.626  1.00 27.68           C  
ATOM    529  O   HIS A  69      92.998  22.172  59.260  1.00 26.65           O  
ATOM    530  CB  HIS A  69      95.283  22.405  61.388  1.00 28.32           C  
ATOM    531  CG  HIS A  69      95.139  21.414  62.470  1.00 25.93           C  
ATOM    532  CD2 HIS A  69      96.074  20.851  63.292  1.00 30.13           C  
ATOM    533  ND1 HIS A  69      93.944  20.832  62.799  1.00 27.70           N  
ATOM    534  CE1 HIS A  69      94.127  19.969  63.784  1.00 31.06           C  
ATOM    535  NE2 HIS A  69      95.416  19.955  64.083  1.00 28.42           N  
ATOM    536  N   PRO A  70      93.590  20.075  59.807  1.00 27.59           N  
ATOM    537  CA  PRO A  70      92.271  19.533  59.388  1.00 30.28           C  
ATOM    538  C   PRO A  70      91.070  20.102  60.179  1.00 30.96           C  
ATOM    539  O   PRO A  70      89.977  19.991  59.718  1.00 27.85           O  
ATOM    540  CB  PRO A  70      92.357  18.040  59.735  1.00 30.86           C  
ATOM    541  CG  PRO A  70      93.769  17.804  60.178  1.00 35.23           C  
ATOM    542  CD  PRO A  70      94.531  19.047  60.267  1.00 33.73           C  
ATOM    543  N   ASN A  71      91.302  20.620  61.378  1.00 29.32           N  
ATOM    544  CA  ASN A  71      90.207  21.178  62.197  1.00 28.72           C  
ATOM    545  C   ASN A  71      90.190  22.685  62.234  1.00 26.33           C  
ATOM    546  O   ASN A  71      89.400  23.247  63.015  1.00 25.97           O  
ATOM    547  CB  ASN A  71      90.235  20.641  63.613  1.00 33.09           C  
ATOM    548  CG  ASN A  71      90.236  19.126  63.674  1.00 35.31           C  
ATOM    549  ND2 ASN A  71      89.343  18.480  62.977  1.00 36.87           N  
ATOM    550  OD1 ASN A  71      91.126  18.564  64.250  1.00 47.63           O  
ATOM    551  N   PHE A  72      91.043  23.373  61.456  1.00 24.08           N  
ATOM    552  CA  PHE A  72      91.025  24.776  61.310  1.00 24.79           C  
ATOM    553  C   PHE A  72      90.421  25.132  59.931  1.00 28.10           C  
ATOM    554  O   PHE A  72      90.943  24.753  58.880  1.00 25.36           O  
ATOM    555  CB  PHE A  72      92.418  25.377  61.503  1.00 24.56           C  
ATOM    556  CG  PHE A  72      92.385  26.858  61.657  1.00 24.67           C  
ATOM    557  CD1 PHE A  72      92.227  27.655  60.596  1.00 24.26           C  
ATOM    558  CD2 PHE A  72      92.575  27.457  62.896  1.00 25.62           C  
ATOM    559  CE1 PHE A  72      92.161  29.013  60.704  1.00 29.12           C  
ATOM    560  CE2 PHE A  72      92.562  28.839  63.032  1.00 25.42           C  
ATOM    561  CZ  PHE A  72      92.313  29.608  61.984  1.00 25.16           C  
ATOM    562  N   PHE A  73      89.359  25.935  59.923  1.00 22.53           N  
ATOM    563  CA  PHE A  73      88.535  26.211  58.706  1.00 21.57           C  
ATOM    564  C   PHE A  73      88.476  27.668  58.362  1.00 23.00           C  
ATOM    565  O   PHE A  73      88.371  28.536  59.301  1.00 23.53           O  
ATOM    566  CB  PHE A  73      87.128  25.636  58.941  1.00 21.45           C  
ATOM    567  CG  PHE A  73      87.089  24.155  59.122  1.00 20.67           C  
ATOM    568  CD1 PHE A  73      86.947  23.322  57.997  1.00 22.55           C  
ATOM    569  CD2 PHE A  73      87.177  23.567  60.359  1.00 22.16           C  
ATOM    570  CE1 PHE A  73      86.883  21.928  58.166  1.00 23.23           C  
ATOM    571  CE2 PHE A  73      87.097  22.222  60.548  1.00 25.03           C  
ATOM    572  CZ  PHE A  73      86.984  21.353  59.430  1.00 23.70           C  
ATOM    573  N   GLU A  74      88.432  27.994  57.073  1.00 22.19           N  
ATOM    574  CA  GLU A  74      88.258  29.370  56.567  1.00 22.67           C  
ATOM    575  C   GLU A  74      87.253  29.290  55.484  1.00 22.66           C  
ATOM    576  O   GLU A  74      87.117  28.248  54.748  1.00 21.97           O  
ATOM    577  CB  GLU A  74      89.500  29.909  55.816  1.00 31.25           C  
ATOM    578  CG  GLU A  74      90.590  30.503  56.655  1.00 42.65           C  
ATOM    579  CD  GLU A  74      91.609  31.291  55.744  1.00 39.12           C  
ATOM    580  OE1 GLU A  74      91.974  30.754  54.636  1.00 33.81           O  
ATOM    581  OE2 GLU A  74      91.867  32.423  56.102  1.00 38.12           O1-
ATOM    582  N   CYS A  75      86.541  30.391  55.339  1.00 22.56           N  
ATOM    583  CA  CYS A  75      85.514  30.541  54.309  1.00 26.15           C  
ATOM    584  C   CYS A  75      85.474  31.974  53.862  1.00 26.79           C  
ATOM    585  O   CYS A  75      85.222  32.887  54.671  1.00 24.11           O  
ATOM    586  CB  CYS A  75      84.146  30.103  54.861  1.00 27.06           C  
ATOM    587  SG  CYS A  75      82.771  30.203  53.652  1.00 26.28           S  
ATOM    588  N   ILE A  76      85.628  32.228  52.543  1.00 23.26           N  
ATOM    589  CA  ILE A  76      85.728  33.559  52.069  1.00 23.72           C  
ATOM    590  C   ILE A  76      84.442  33.839  51.347  1.00 22.66           C  
ATOM    591  O   ILE A  76      83.927  33.016  50.556  1.00 25.48           O  
ATOM    592  CB  ILE A  76      86.885  33.747  51.054  1.00 29.83           C  
ATOM    593  CG1 ILE A  76      88.215  33.545  51.779  1.00 31.74           C  
ATOM    594  CG2 ILE A  76      86.843  35.143  50.448  1.00 30.92           C  
ATOM    595  CD1 ILE A  76      89.374  33.722  50.828  1.00 47.47           C  
ATOM    596  N   ILE A  77      83.828  34.969  51.711  1.00 24.10           N  
ATOM    597  CA  ILE A  77      82.466  35.231  51.242  1.00 24.21           C  
ATOM    598  C   ILE A  77      82.415  36.694  50.805  1.00 26.32           C  
ATOM    599  O   ILE A  77      82.818  37.551  51.547  1.00 25.59           O  
ATOM    600  CB  ILE A  77      81.444  34.997  52.364  1.00 26.80           C  
ATOM    601  CG1 ILE A  77      81.231  33.507  52.564  1.00 27.41           C  
ATOM    602  CG2 ILE A  77      80.076  35.554  51.953  1.00 30.44           C  
ATOM    603  CD1 ILE A  77      80.423  33.148  53.798  1.00 29.51           C  
ATOM    604  N   GLU A  78      81.799  36.965  49.674  1.00 26.18           N  
ATOM    605  CA  GLU A  78      81.609  38.365  49.223  1.00 30.78           C  
ATOM    606  C   GLU A  78      80.155  38.760  49.359  1.00 31.11           C  
ATOM    607  O   GLU A  78      79.318  38.144  48.805  1.00 32.58           O  
ATOM    608  CB  GLU A  78      81.896  38.513  47.718  1.00 38.26           C  
ATOM    609  CG  GLU A  78      83.374  38.439  47.446  1.00 49.28           C  
ATOM    610  CD  GLU A  78      83.779  38.802  45.991  1.00 65.27           C  
ATOM    611  OE1 GLU A  78      83.134  39.686  45.290  1.00 59.67           O  
ATOM    612  OE2 GLU A  78      84.785  38.174  45.586  1.00 62.74           O1-
ATOM    613  N   THR A  79      79.877  39.774  50.133  1.00 31.39           N  
ATOM    614  CA  THR A  79      78.540  40.220  50.334  1.00 28.62           C  
ATOM    615  C   THR A  79      78.653  41.563  51.023  1.00 27.77           C  
ATOM    616  O   THR A  79      79.637  41.828  51.759  1.00 28.76           O  
ATOM    617  CB  THR A  79      77.787  39.144  51.203  1.00 33.03           C  
ATOM    618  CG2 THR A  79      78.382  39.049  52.610  1.00 30.93           C  
ATOM    619  OG1 THR A  79      76.478  39.560  51.344  1.00 36.43           O  
ATOM    620  N   PRO A  80      77.637  42.460  50.842  1.00 31.37           N  
ATOM    621  CA  PRO A  80      77.757  43.790  51.443  1.00 32.40           C  
ATOM    622  C   PRO A  80      77.879  43.765  52.928  1.00 34.45           C  
ATOM    623  O   PRO A  80      78.677  44.485  53.498  1.00 33.70           O  
ATOM    624  CB  PRO A  80      76.497  44.556  50.902  1.00 33.03           C  
ATOM    625  CG  PRO A  80      76.213  43.864  49.591  1.00 35.26           C  
ATOM    626  CD  PRO A  80      76.510  42.374  49.879  1.00 33.24           C  
ATOM    627  N   GLU A  81      77.195  42.852  53.615  1.00 34.32           N  
ATOM    628  CA  GLU A  81      77.301  42.828  55.065  1.00 33.30           C  
ATOM    629  C   GLU A  81      77.138  41.379  55.486  1.00 28.67           C  
ATOM    630  O   GLU A  81      76.409  40.665  54.869  1.00 30.91           O  
ATOM    631  CB  GLU A  81      76.154  43.674  55.700  1.00 49.28           C  
ATOM    632  CG  GLU A  81      76.297  45.210  55.749  1.00 62.48           C  
ATOM    633  CD  GLU A  81      75.097  45.968  56.443  1.00 82.92           C  
ATOM    634  OE1 GLU A  81      74.201  46.361  55.674  1.00 85.76           O  
ATOM    635  OE2 GLU A  81      75.021  46.206  57.723  1.00 77.20           O1-
ATOM    636  N   LEU A  82      77.867  40.947  56.500  1.00 28.57           N  
ATOM    637  CA  LEU A  82      77.799  39.619  56.967  1.00 31.58           C  
ATOM    638  C   LEU A  82      77.434  39.580  58.464  1.00 32.54           C  
ATOM    639  O   LEU A  82      78.182  39.155  59.315  1.00 33.78           O  
ATOM    640  CB  LEU A  82      79.061  38.875  56.609  1.00 29.78           C  
ATOM    641  CG  LEU A  82      79.196  37.373  56.867  1.00 29.11           C  
ATOM    642  CD1 LEU A  82      77.973  36.683  56.351  1.00 31.41           C  
ATOM    643  CD2 LEU A  82      80.473  36.806  56.125  1.00 30.72           C  
ATOM    644  N   ASN A  83      76.212  39.985  58.729  1.00 32.38           N  
ATOM    645  CA  ASN A  83      75.721  40.123  60.073  1.00 31.74           C  
ATOM    646  C   ASN A  83      75.060  38.834  60.551  1.00 30.47           C  
ATOM    647  O   ASN A  83      75.102  38.590  61.703  1.00 35.16           O  
ATOM    648  CB  ASN A  83      74.643  41.218  60.116  1.00 35.39           C  
ATOM    649  CG  ASN A  83      75.197  42.618  59.772  1.00 37.67           C  
ATOM    650  ND2 ASN A  83      76.273  42.975  60.398  1.00 37.91           N  
ATOM    651  OD1 ASN A  83      74.624  43.325  58.965  1.00 46.15           O  
ATOM    652  N   HIS A  84      74.389  38.105  59.654  1.00 23.81           N  
ATOM    653  CA  HIS A  84      73.544  37.003  59.984  1.00 24.11           C  
ATOM    654  C   HIS A  84      74.074  35.688  59.396  1.00 23.45           C  
ATOM    655  O   HIS A  84      73.814  35.447  58.199  1.00 25.43           O  
ATOM    656  CB  HIS A  84      72.172  37.317  59.446  1.00 23.64           C  
ATOM    657  CG  HIS A  84      71.553  38.557  60.103  1.00 29.29           C  
ATOM    658  CD2 HIS A  84      71.721  39.069  61.344  1.00 28.90           C  
ATOM    659  ND1 HIS A  84      70.840  39.494  59.402  1.00 33.83           N  
ATOM    660  CE1 HIS A  84      70.554  40.505  60.189  1.00 29.87           C  
ATOM    661  NE2 HIS A  84      71.062  40.262  61.378  1.00 34.96           N  
ATOM    662  N   TYR A  85      74.746  34.900  60.206  1.00 22.33           N  
ATOM    663  CA  TYR A  85      75.162  33.561  59.742  1.00 23.14           C  
ATOM    664  C   TYR A  85      75.252  32.596  60.877  1.00 22.55           C  
ATOM    665  O   TYR A  85      75.297  32.979  62.048  1.00 24.27           O  
ATOM    666  CB  TYR A  85      76.545  33.705  59.016  1.00 21.68           C  
ATOM    667  CG  TYR A  85      77.687  33.986  59.850  1.00 20.46           C  
ATOM    668  CD1 TYR A  85      78.039  35.286  60.173  1.00 26.45           C  
ATOM    669  CD2 TYR A  85      78.454  32.989  60.316  1.00 23.10           C  
ATOM    670  CE1 TYR A  85      79.121  35.559  60.979  1.00 29.44           C  
ATOM    671  CE2 TYR A  85      79.579  33.247  61.060  1.00 24.32           C  
ATOM    672  CZ  TYR A  85      79.907  34.538  61.401  1.00 27.72           C  
ATOM    673  OH  TYR A  85      81.018  34.776  62.189  1.00 29.85           O  
ATOM    674  N   GLN A  86      75.348  31.321  60.501  1.00 18.75           N  
ATOM    675  CA  GLN A  86      75.516  30.210  61.352  1.00 19.10           C  
ATOM    676  C   GLN A  86      76.627  29.318  60.809  1.00 23.96           C  
ATOM    677  O   GLN A  86      76.921  29.412  59.608  1.00 19.79           O  
ATOM    678  CB  GLN A  86      74.262  29.439  61.350  1.00 20.17           C  
ATOM    679  CG  GLN A  86      73.067  30.091  62.121  1.00 21.33           C  
ATOM    680  CD  GLN A  86      71.767  29.465  61.650  1.00 23.05           C  
ATOM    681  NE2 GLN A  86      70.895  29.118  62.587  1.00 22.23           N  
ATOM    682  OE1 GLN A  86      71.516  29.318  60.443  1.00 23.58           O  
ATOM    683  N   LEU A  87      77.224  28.517  61.670  1.00 22.15           N  
ATOM    684  CA  LEU A  87      78.161  27.439  61.308  1.00 21.02           C  
ATOM    685  C   LEU A  87      77.488  26.117  61.383  1.00 25.71           C  
ATOM    686  O   LEU A  87      76.785  25.800  62.359  1.00 21.90           O  
ATOM    687  CB  LEU A  87      79.370  27.442  62.186  1.00 19.16           C  
ATOM    688  CG  LEU A  87      80.144  28.711  62.350  1.00 19.45           C  
ATOM    689  CD1 LEU A  87      81.314  28.547  63.269  1.00 20.42           C  
ATOM    690  CD2 LEU A  87      80.586  29.264  61.014  1.00 21.77           C  
ATOM    691  N   LYS A  88      77.619  25.334  60.303  1.00 19.87           N  
ATOM    692  CA  LYS A  88      77.165  23.964  60.286  1.00 19.76           C  
ATOM    693  C   LYS A  88      78.434  23.174  60.434  1.00 21.49           C  
ATOM    694  O   LYS A  88      79.410  23.434  59.709  1.00 20.64           O  
ATOM    695  CB  LYS A  88      76.398  23.608  59.043  1.00 21.24           C  
ATOM    696  CG  LYS A  88      76.052  22.117  58.932  1.00 26.38           C  
ATOM    697  CD  LYS A  88      75.545  21.734  57.551  1.00 28.83           C  
ATOM    698  CE  LYS A  88      74.123  22.172  57.423  1.00 34.60           C  
ATOM    699  NZ  LYS A  88      73.686  21.885  56.017  1.00 32.06           N1+
ATOM    700  N   VAL A  89      78.457  22.240  61.366  1.00 20.33           N  
ATOM    701  CA  VAL A  89      79.702  21.576  61.824  1.00 20.29           C  
ATOM    702  C   VAL A  89      79.462  20.047  61.802  1.00 26.03           C  
ATOM    703  O   VAL A  89      78.527  19.547  62.426  1.00 23.03           O  
ATOM    704  CB  VAL A  89      80.100  21.963  63.227  1.00 23.74           C  
ATOM    705  CG1 VAL A  89      81.429  21.258  63.660  1.00 25.86           C  
ATOM    706  CG2 VAL A  89      80.249  23.485  63.381  1.00 23.45           C  
ATOM    707  N   LYS A  90      80.240  19.328  60.971  1.00 23.19           N  
ATOM    708  CA  LYS A  90      80.110  17.908  60.840  1.00 22.63           C  
ATOM    709  C   LYS A  90      81.235  17.219  61.573  1.00 23.84           C  
ATOM    710  O   LYS A  90      82.419  17.429  61.303  1.00 25.58           O  
ATOM    711  CB  LYS A  90      80.126  17.483  59.390  1.00 24.69           C  
ATOM    712  CG  LYS A  90      79.956  15.979  59.136  1.00 30.21           C  
ATOM    713  CD  LYS A  90      79.889  15.746  57.614  1.00 39.22           C  
ATOM    714  CE  LYS A  90      80.010  14.286  57.163  1.00 43.84           C  
ATOM    715  NZ  LYS A  90      79.167  13.466  58.037  1.00 53.06           N1+
ATOM    716  N   GLU A  91      80.852  16.397  62.504  1.00 26.44           N  
ATOM    717  CA  GLU A  91      81.766  15.557  63.340  1.00 32.95           C  
ATOM    718  C   GLU A  91      81.378  14.100  63.159  1.00 38.41           C  
ATOM    719  O   GLU A  91      80.299  13.685  63.544  1.00 35.62           O  
ATOM    720  CB  GLU A  91      81.621  15.965  64.791  1.00 34.24           C  
ATOM    721  CG  GLU A  91      81.997  17.431  65.034  1.00 46.57           C  
ATOM    722  CD  GLU A  91      81.436  18.161  66.282  1.00 49.08           C  
ATOM    723  OE1 GLU A  91      80.295  17.960  66.738  1.00 49.16           O  
ATOM    724  OE2 GLU A  91      82.178  19.025  66.764  1.00 51.30           O1-
ATOM    725  N   GLY A  92      82.193  13.333  62.440  1.00 36.53           N  
ATOM    726  CA  GLY A  92      81.778  11.994  62.074  1.00 37.51           C  
ATOM    727  C   GLY A  92      80.515  11.984  61.256  1.00 38.35           C  
ATOM    728  O   GLY A  92      80.430  12.684  60.275  1.00 41.73           O  
ATOM    729  N   GLU A  93      79.534  11.172  61.632  1.00 39.52           N  
ATOM    730  CA  GLU A  93      78.276  11.101  60.914  1.00 44.44           C  
ATOM    731  C   GLU A  93      77.202  12.173  61.409  1.00 47.89           C  
ATOM    732  O   GLU A  93      76.086  12.182  60.899  1.00 56.50           O  
ATOM    733  CB  GLU A  93      77.674   9.654  60.980  1.00 54.88           C  
ATOM    734  CG  GLU A  93      77.876   8.800  59.694  1.00 70.76           C  
ATOM    735  CD  GLU A  93      79.192   9.099  58.953  1.00 77.39           C  
ATOM    736  OE1 GLU A  93      80.274   8.888  59.561  1.00 83.10           O  
ATOM    737  OE2 GLU A  93      79.164   9.591  57.783  1.00 75.65           O1-
ATOM    738  N   HIS A  94      77.564  13.086  62.310  1.00 41.77           N  
ATOM    739  CA  HIS A  94      76.581  14.067  62.902  1.00 40.71           C  
ATOM    740  C   HIS A  94      76.879  15.504  62.510  1.00 37.38           C  
ATOM    741  O   HIS A  94      78.066  15.834  62.343  1.00 31.46           O  
ATOM    742  CB  HIS A  94      76.650  13.921  64.386  1.00 44.18           C  
ATOM    743  CG  HIS A  94      76.415  12.512  64.778  1.00 63.04           C  
ATOM    744  CD2 HIS A  94      77.164  11.637  65.490  1.00 70.22           C  
ATOM    745  ND1 HIS A  94      75.340  11.801  64.280  1.00 66.20           N  
ATOM    746  CE1 HIS A  94      75.405  10.557  64.720  1.00 71.03           C  
ATOM    747  NE2 HIS A  94      76.495  10.437  65.464  1.00 80.50           N  
ATOM    748  N   GLU A  95      75.819  16.296  62.290  1.00 28.41           N  
ATOM    749  CA  GLU A  95      75.897  17.696  61.968  1.00 27.50           C  
ATOM    750  C   GLU A  95      75.162  18.494  63.046  1.00 26.23           C  
ATOM    751  O   GLU A  95      74.030  18.128  63.409  1.00 25.70           O  
ATOM    752  CB  GLU A  95      75.173  17.943  60.658  1.00 31.13           C  
ATOM    753  CG  GLU A  95      76.014  17.554  59.513  1.00 36.49           C  
ATOM    754  CD  GLU A  95      75.355  17.823  58.174  1.00 39.14           C  
ATOM    755  OE1 GLU A  95      74.234  18.378  58.082  1.00 29.93           O  
ATOM    756  OE2 GLU A  95      76.017  17.497  57.218  1.00 45.12           O1-
ATOM    757  N   LYS A  96      75.749  19.610  63.474  1.00 24.21           N  
ATOM    758  CA  LYS A  96      75.042  20.603  64.295  1.00 23.89           C  
ATOM    759  C   LYS A  96      75.157  21.965  63.636  1.00 26.18           C  
ATOM    760  O   LYS A  96      76.079  22.228  62.836  1.00 23.10           O  
ATOM    761  CB  LYS A  96      75.633  20.669  65.700  1.00 26.38           C  
ATOM    762  CG  LYS A  96      77.073  21.108  65.722  1.00 25.47           C  
ATOM    763  CD  LYS A  96      77.661  21.170  67.161  1.00 30.29           C  
ATOM    764  CE  LYS A  96      79.116  21.536  67.080  1.00 32.97           C  
ATOM    765  NZ  LYS A  96      79.890  21.711  68.331  1.00 39.08           N1+
ATOM    766  N   VAL A  97      74.208  22.836  63.954  1.00 21.19           N  
ATOM    767  CA  VAL A  97      74.191  24.197  63.469  1.00 20.29           C  
ATOM    768  C   VAL A  97      74.220  25.130  64.679  1.00 27.60           C  
ATOM    769  O   VAL A  97      73.362  25.015  65.562  1.00 22.97           O  
ATOM    770  CB  VAL A  97      72.985  24.405  62.615  1.00 20.65           C  
ATOM    771  CG1 VAL A  97      72.908  25.897  62.166  1.00 22.97           C  
ATOM    772  CG2 VAL A  97      73.001  23.552  61.396  1.00 22.83           C  
ATOM    773  N   ILE A  98      75.206  26.008  64.734  1.00 20.60           N  
ATOM    774  CA  ILE A  98      75.350  26.903  65.850  1.00 22.65           C  
ATOM    775  C   ILE A  98      75.619  28.275  65.396  1.00 24.15           C  
ATOM    776  O   ILE A  98      76.057  28.489  64.237  1.00 22.08           O  
ATOM    777  CB  ILE A  98      76.522  26.429  66.736  1.00 22.56           C  
ATOM    778  CG1 ILE A  98      77.858  26.353  65.915  1.00 23.20           C  
ATOM    779  CG2 ILE A  98      76.180  25.064  67.344  1.00 25.52           C  
ATOM    780  CD1 ILE A  98      79.071  26.108  66.804  1.00 26.01           C  
ATOM    781  N   TYR A  99      75.475  29.249  66.282  1.00 23.30           N  
ATOM    782  CA  TYR A  99      76.064  30.526  66.049  1.00 22.76           C  
ATOM    783  C   TYR A  99      77.594  30.484  66.201  1.00 22.04           C  
ATOM    784  O   TYR A  99      78.141  29.667  66.913  1.00 22.58           O  
ATOM    785  CB  TYR A  99      75.422  31.583  66.944  1.00 25.85           C  
ATOM    786  CG  TYR A  99      74.016  32.055  66.513  1.00 26.66           C  
ATOM    787  CD1 TYR A  99      73.762  32.424  65.245  1.00 22.38           C  
ATOM    788  CD2 TYR A  99      73.025  32.230  67.431  1.00 30.06           C  
ATOM    789  CE1 TYR A  99      72.553  32.921  64.838  1.00 24.86           C  
ATOM    790  CE2 TYR A  99      71.794  32.824  67.083  1.00 29.11           C  
ATOM    791  CZ  TYR A  99      71.530  33.160  65.777  1.00 28.29           C  
ATOM    792  OH  TYR A  99      70.328  33.819  65.349  1.00 30.79           O  
ATOM    793  N   ASP A 100      78.265  31.425  65.548  1.00 22.89           N  
ATOM    794  CA  ASP A 100      79.744  31.481  65.653  1.00 23.70           C  
ATOM    795  C   ASP A 100      80.186  31.823  67.078  1.00 24.96           C  
ATOM    796  O   ASP A 100      79.866  32.877  67.562  1.00 24.89           O  
ATOM    797  CB  ASP A 100      80.248  32.488  64.649  1.00 22.52           C  
ATOM    798  CG  ASP A 100      81.815  32.534  64.548  1.00 23.93           C  
ATOM    799  OD1 ASP A 100      82.468  32.034  65.476  1.00 23.44           O  
ATOM    800  OD2 ASP A 100      82.259  33.056  63.490  1.00 25.42           O1-
ATOM    801  N   PRO A 101      80.935  30.955  67.726  1.00 27.93           N  
ATOM    802  CA  PRO A 101      81.365  31.274  69.075  1.00 29.20           C  
ATOM    803  C   PRO A 101      82.237  32.464  69.154  1.00 31.44           C  
ATOM    804  O   PRO A 101      82.369  33.008  70.213  1.00 26.26           O  
ATOM    805  CB  PRO A 101      82.174  30.070  69.529  1.00 33.36           C  
ATOM    806  CG  PRO A 101      82.096  29.052  68.425  1.00 34.02           C  
ATOM    807  CD  PRO A 101      81.432  29.630  67.246  1.00 30.12           C  
ATOM    808  N   TYR A 102      82.812  32.918  68.055  1.00 23.59           N  
ATOM    809  CA  TYR A 102      83.666  34.110  68.101  1.00 26.12           C  
ATOM    810  C   TYR A 102      82.982  35.301  67.486  1.00 29.18           C  
ATOM    811  O   TYR A 102      83.624  36.211  66.997  1.00 26.59           O  
ATOM    812  CB  TYR A 102      85.038  33.803  67.432  1.00 25.43           C  
ATOM    813  CG  TYR A 102      85.832  32.905  68.311  1.00 25.69           C  
ATOM    814  CD1 TYR A 102      86.641  33.433  69.323  1.00 26.24           C  
ATOM    815  CD2 TYR A 102      85.723  31.561  68.219  1.00 26.51           C  
ATOM    816  CE1 TYR A 102      87.320  32.627  70.170  1.00 27.78           C  
ATOM    817  CE2 TYR A 102      86.432  30.741  69.059  1.00 28.42           C  
ATOM    818  CZ  TYR A 102      87.206  31.300  70.002  1.00 33.60           C  
ATOM    819  OH  TYR A 102      87.816  30.480  70.789  1.00 34.01           O  
ATOM    820  N   ALA A 103      81.650  35.314  67.481  1.00 27.42           N  
ATOM    821  CA  ALA A 103      80.932  36.385  66.859  1.00 29.25           C  
ATOM    822  C   ALA A 103      81.146  37.722  67.522  1.00 32.95           C  
ATOM    823  O   ALA A 103      81.230  38.669  66.824  1.00 32.85           O  
ATOM    824  CB  ALA A 103      79.429  36.070  66.828  1.00 36.56           C  
ATOM    825  N   PHE A 104      81.315  37.798  68.811  1.00 30.39           N  
ATOM    826  CA  PHE A 104      81.188  39.126  69.539  1.00 35.72           C  
ATOM    827  C   PHE A 104      82.375  39.150  70.415  1.00 30.77           C  
ATOM    828  O   PHE A 104      82.552  38.371  71.397  1.00 33.69           O  
ATOM    829  CB  PHE A 104      79.885  39.195  70.459  1.00 32.98           C  
ATOM    830  CG  PHE A 104      78.571  39.153  69.695  1.00 32.01           C  
ATOM    831  CD1 PHE A 104      78.264  40.141  68.762  1.00 46.79           C  
ATOM    832  CD2 PHE A 104      77.608  38.203  69.956  1.00 41.76           C  
ATOM    833  CE1 PHE A 104      77.061  40.201  68.049  1.00 46.72           C  
ATOM    834  CE2 PHE A 104      76.381  38.255  69.247  1.00 33.07           C  
ATOM    835  CZ  PHE A 104      76.104  39.248  68.302  1.00 42.37           C  
ATOM    836  N   SER A 105      83.301  39.991  70.082  1.00 33.37           N  
ATOM    837  CA  SER A 105      84.520  40.061  70.893  1.00 38.43           C  
ATOM    838  C   SER A 105      84.433  40.957  72.177  1.00 52.07           C  
ATOM    839  O   SER A 105      85.327  40.928  73.029  1.00 43.81           O  
ATOM    840  CB  SER A 105      85.661  40.641  70.022  1.00 47.50           C  
ATOM    841  OG  SER A 105      85.218  41.730  69.246  1.00 41.13           O  
ATOM    842  N   SER A 106      83.383  41.772  72.313  1.00 38.89           N  
ATOM    843  CA  SER A 106      83.253  42.592  73.540  1.00 44.96           C  
ATOM    844  C   SER A 106      81.795  42.554  74.027  1.00 27.61           C  
ATOM    845  O   SER A 106      80.917  42.289  73.258  1.00 29.28           O  
ATOM    846  CB  SER A 106      83.685  44.005  73.197  1.00 42.16           C  
ATOM    847  OG  SER A 106      82.894  44.461  72.069  1.00 53.08           O  
ATOM    848  N   PRO A 107      81.580  42.766  75.275  1.00 28.15           N  
ATOM    849  CA  PRO A 107      80.197  42.749  75.775  1.00 30.26           C  
ATOM    850  C   PRO A 107      79.446  43.996  75.434  1.00 26.31           C  
ATOM    851  O   PRO A 107      78.228  44.007  75.465  1.00 27.74           O  
ATOM    852  CB  PRO A 107      80.391  42.608  77.273  1.00 34.45           C  
ATOM    853  CG  PRO A 107      81.728  43.219  77.517  1.00 37.88           C  
ATOM    854  CD  PRO A 107      82.561  43.105  76.308  1.00 33.63           C  
ATOM    855  N   TYR A 108      80.140  45.100  75.136  1.00 25.16           N  
ATOM    856  CA  TYR A 108      79.468  46.387  74.835  1.00 24.50           C  
ATOM    857  C   TYR A 108      78.900  46.493  73.482  1.00 24.13           C  
ATOM    858  O   TYR A 108      79.271  45.768  72.534  1.00 24.01           O  
ATOM    859  CB  TYR A 108      80.376  47.640  75.116  1.00 26.91           C  
ATOM    860  CG  TYR A 108      81.718  47.589  74.407  1.00 23.63           C  
ATOM    861  CD1 TYR A 108      81.792  47.879  73.056  1.00 27.23           C  
ATOM    862  CD2 TYR A 108      82.879  47.181  75.070  1.00 25.79           C  
ATOM    863  CE1 TYR A 108      82.988  47.823  72.367  1.00 27.71           C  
ATOM    864  CE2 TYR A 108      84.087  47.142  74.385  1.00 25.25           C  
ATOM    865  CZ  TYR A 108      84.114  47.437  73.032  1.00 27.31           C  
ATOM    866  OH  TYR A 108      85.312  47.412  72.346  1.00 27.58           O  
ATOM    867  N   LEU A 109      77.927  47.384  73.347  1.00 22.97           N  
ATOM    868  CA  LEU A 109      77.351  47.638  72.071  1.00 22.88           C  
ATOM    869  C   LEU A 109      78.380  48.359  71.131  1.00 25.44           C  
ATOM    870  O   LEU A 109      78.959  49.400  71.490  1.00 24.25           O  
ATOM    871  CB  LEU A 109      76.124  48.516  72.208  1.00 25.62           C  
ATOM    872  CG  LEU A 109      74.837  47.903  72.804  1.00 26.93           C  
ATOM    873  CD1 LEU A 109      74.089  49.062  73.454  1.00 29.70           C  
ATOM    874  CD2 LEU A 109      74.012  47.322  71.756  1.00 28.56           C  
ATOM    875  N   THR A 110      78.513  47.836  69.941  1.00 26.04           N  
ATOM    876  CA  THR A 110      79.283  48.440  68.899  1.00 32.24           C  
ATOM    877  C   THR A 110      78.448  49.369  68.090  1.00 33.97           C  
ATOM    878  O   THR A 110      77.188  49.377  68.131  1.00 24.39           O  
ATOM    879  CB  THR A 110      79.869  47.379  67.947  1.00 29.74           C  
ATOM    880  CG2 THR A 110      80.692  46.375  68.738  1.00 29.12           C  
ATOM    881  OG1 THR A 110      78.827  46.745  67.184  1.00 27.59           O  
ATOM    882  N   ASP A 111      79.115  50.098  67.212  1.00 26.58           N  
ATOM    883  CA  ASP A 111      78.375  50.956  66.284  1.00 31.55           C  
ATOM    884  C   ASP A 111      77.467  50.185  65.392  1.00 29.40           C  
ATOM    885  O   ASP A 111      76.363  50.621  65.088  1.00 29.95           O  
ATOM    886  CB  ASP A 111      79.304  51.705  65.261  1.00 40.99           C  
ATOM    887  CG  ASP A 111      79.902  52.966  65.811  1.00 44.84           C  
ATOM    888  OD1 ASP A 111      79.466  53.511  66.853  1.00 38.27           O  
ATOM    889  OD2 ASP A 111      80.875  53.400  65.143  1.00 50.95           O1-
ATOM    890  N   GLU A 112      77.961  49.067  64.915  1.00 29.74           N  
ATOM    891  CA  GLU A 112      77.179  48.216  64.090  1.00 30.20           C  
ATOM    892  C   GLU A 112      75.912  47.668  64.853  1.00 26.17           C  
ATOM    893  O   GLU A 112      74.870  47.536  64.260  1.00 24.97           O  
ATOM    894  CB  GLU A 112      77.998  47.042  63.601  1.00 33.62           C  
ATOM    895  CG  GLU A 112      77.266  45.998  62.702  1.00 46.36           C  
ATOM    896  CD  GLU A 112      76.890  46.504  61.279  1.00 65.78           C  
ATOM    897  OE1 GLU A 112      76.232  47.580  61.131  1.00 86.75           O  
ATOM    898  OE2 GLU A 112      77.183  45.792  60.279  1.00 61.45           O1-
ATOM    899  N   ASP A 113      76.078  47.262  66.077  1.00 21.87           N  
ATOM    900  CA  ASP A 113      74.927  46.746  66.824  1.00 25.38           C  
ATOM    901  C   ASP A 113      73.835  47.826  66.858  1.00 25.36           C  
ATOM    902  O   ASP A 113      72.674  47.568  66.588  1.00 25.61           O  
ATOM    903  CB  ASP A 113      75.326  46.512  68.233  1.00 22.78           C  
ATOM    904  CG  ASP A 113      76.181  45.277  68.453  1.00 25.23           C  
ATOM    905  OD1 ASP A 113      75.959  44.235  67.870  1.00 25.59           O  
ATOM    906  OD2 ASP A 113      76.991  45.321  69.408  1.00 23.02           O1-
ATOM    907  N   ILE A 114      74.233  49.068  67.145  1.00 26.76           N  
ATOM    908  CA  ILE A 114      73.255  50.199  67.275  1.00 26.81           C  
ATOM    909  C   ILE A 114      72.609  50.496  65.956  1.00 30.79           C  
ATOM    910  O   ILE A 114      71.417  50.672  65.856  1.00 25.81           O  
ATOM    911  CB  ILE A 114      73.929  51.396  67.925  1.00 29.11           C  
ATOM    912  CG1 ILE A 114      74.269  51.018  69.321  1.00 28.97           C  
ATOM    913  CG2 ILE A 114      73.011  52.641  67.865  1.00 33.32           C  
ATOM    914  CD1 ILE A 114      74.943  52.085  70.147  1.00 34.54           C  
ATOM    915  N   TYR A 115      73.389  50.520  64.878  1.00 27.03           N  
ATOM    916  CA  TYR A 115      72.818  50.707  63.589  1.00 27.14           C  
ATOM    917  C   TYR A 115      71.791  49.604  63.254  1.00 26.91           C  
ATOM    918  O   TYR A 115      70.746  49.880  62.679  1.00 25.51           O  
ATOM    919  CB  TYR A 115      73.982  50.648  62.537  1.00 34.32           C  
ATOM    920  CG  TYR A 115      73.494  50.661  61.164  1.00 37.89           C  
ATOM    921  CD1 TYR A 115      72.934  51.855  60.651  1.00 54.00           C  
ATOM    922  CD2 TYR A 115      73.505  49.515  60.369  1.00 44.62           C  
ATOM    923  CE1 TYR A 115      72.422  51.914  59.361  1.00 55.69           C  
ATOM    924  CE2 TYR A 115      72.984  49.549  59.061  1.00 56.24           C  
ATOM    925  CZ  TYR A 115      72.436  50.752  58.582  1.00 53.14           C  
ATOM    926  OH  TYR A 115      71.900  50.882  57.303  1.00 71.80           O  
ATOM    927  N   LEU A 116      72.160  48.314  63.408  1.00 24.80           N  
ATOM    928  CA  LEU A 116      71.247  47.257  63.034  1.00 25.04           C  
ATOM    929  C   LEU A 116      69.942  47.366  63.889  1.00 21.40           C  
ATOM    930  O   LEU A 116      68.820  47.183  63.379  1.00 23.46           O  
ATOM    931  CB  LEU A 116      71.853  45.883  63.295  1.00 27.86           C  
ATOM    932  CG  LEU A 116      72.692  45.331  62.186  1.00 31.61           C  
ATOM    933  CD1 LEU A 116      73.279  44.032  62.761  1.00 35.77           C  
ATOM    934  CD2 LEU A 116      71.884  45.127  60.903  1.00 35.16           C  
ATOM    935  N   PHE A 117      70.148  47.557  65.164  1.00 21.38           N  
ATOM    936  CA  PHE A 117      68.919  47.786  66.053  1.00 24.60           C  
ATOM    937  C   PHE A 117      68.019  48.979  65.613  1.00 24.31           C  
ATOM    938  O   PHE A 117      66.783  48.833  65.510  1.00 25.49           O  
ATOM    939  CB  PHE A 117      69.406  47.882  67.437  1.00 22.77           C  
ATOM    940  CG  PHE A 117      68.296  48.121  68.483  1.00 23.92           C  
ATOM    941  CD1 PHE A 117      67.362  47.125  68.743  1.00 23.72           C  
ATOM    942  CD2 PHE A 117      68.289  49.249  69.256  1.00 24.77           C  
ATOM    943  CE1 PHE A 117      66.437  47.249  69.796  1.00 26.44           C  
ATOM    944  CE2 PHE A 117      67.324  49.401  70.302  1.00 26.35           C  
ATOM    945  CZ  PHE A 117      66.399  48.394  70.516  1.00 25.40           C  
ATOM    946  N   SER A 118      68.635  50.094  65.188  1.00 24.39           N  
ATOM    947  CA  SER A 118      67.899  51.246  64.739  1.00 24.27           C  
ATOM    948  C   SER A 118      67.115  50.981  63.535  1.00 26.84           C  
ATOM    949  O   SER A 118      66.140  51.665  63.272  1.00 25.67           O  
ATOM    950  CB  SER A 118      68.837  52.458  64.529  1.00 26.53           C  
ATOM    951  OG  SER A 118      69.381  52.573  65.847  1.00 33.84           O  
ATOM    952  N   GLU A 119      67.529  49.986  62.780  1.00 23.81           N  
ATOM    953  CA  GLU A 119      66.834  49.634  61.598  1.00 28.48           C  
ATOM    954  C   GLU A 119      65.912  48.468  61.845  1.00 25.66           C  
ATOM    955  O   GLU A 119      65.240  48.035  60.909  1.00 23.95           O  
ATOM    956  CB  GLU A 119      67.832  49.161  60.448  1.00 31.88           C  
ATOM    957  CG  GLU A 119      68.947  50.102  60.217  1.00 52.83           C  
ATOM    958  CD  GLU A 119      68.467  51.435  59.735  1.00 64.86           C  
ATOM    959  OE1 GLU A 119      67.668  51.442  58.764  1.00 77.18           O  
ATOM    960  OE2 GLU A 119      68.894  52.457  60.350  1.00 94.90           O1-
ATOM    961  N   GLY A 120      65.912  47.908  63.037  1.00 26.15           N  
ATOM    962  CA  GLY A 120      65.008  46.812  63.289  1.00 25.97           C  
ATOM    963  C   GLY A 120      65.530  45.423  62.893  1.00 29.05           C  
ATOM    964  O   GLY A 120      64.736  44.475  62.888  1.00 26.05           O  
ATOM    965  N   ASN A 121      66.845  45.267  62.597  1.00 23.66           N  
ATOM    966  CA  ASN A 121      67.348  44.037  61.982  1.00 26.34           C  
ATOM    967  C   ASN A 121      68.416  43.333  62.808  1.00 24.44           C  
ATOM    968  O   ASN A 121      69.228  42.527  62.266  1.00 24.64           O  
ATOM    969  CB  ASN A 121      67.856  44.321  60.565  1.00 26.61           C  
ATOM    970  CG  ASN A 121      66.784  44.737  59.626  1.00 29.56           C  
ATOM    971  ND2 ASN A 121      67.097  45.694  58.791  1.00 32.02           N  
ATOM    972  OD1 ASN A 121      65.671  44.225  59.645  1.00 31.16           O  
ATOM    973  N   HIS A 122      68.478  43.605  64.132  1.00 21.93           N  
ATOM    974  CA  HIS A 122      69.495  42.982  64.934  1.00 23.42           C  
ATOM    975  C   HIS A 122      68.924  41.688  65.525  1.00 25.86           C  
ATOM    976  O   HIS A 122      68.340  41.670  66.625  1.00 22.03           O  
ATOM    977  CB  HIS A 122      69.991  43.899  66.011  1.00 22.90           C  
ATOM    978  CG  HIS A 122      71.305  43.481  66.560  1.00 22.43           C  
ATOM    979  CD2 HIS A 122      72.361  44.205  66.954  1.00 24.93           C  
ATOM    980  ND1 HIS A 122      71.648  42.162  66.796  1.00 24.02           N  
ATOM    981  CE1 HIS A 122      72.869  42.077  67.235  1.00 23.63           C  
ATOM    982  NE2 HIS A 122      73.338  43.314  67.327  1.00 25.29           N  
ATOM    983  N   HIS A 123      69.107  40.583  64.807  1.00 21.64           N  
ATOM    984  CA  HIS A 123      68.476  39.314  65.178  1.00 20.90           C  
ATOM    985  C   HIS A 123      69.004  38.723  66.471  1.00 22.05           C  
ATOM    986  O   HIS A 123      68.450  37.700  67.018  1.00 24.98           O  
ATOM    987  CB  HIS A 123      68.583  38.327  64.028  1.00 22.52           C  
ATOM    988  CG  HIS A 123      67.943  38.829  62.784  1.00 24.67           C  
ATOM    989  CD2 HIS A 123      67.050  39.849  62.576  1.00 24.86           C  
ATOM    990  ND1 HIS A 123      68.167  38.257  61.541  1.00 23.54           N  
ATOM    991  CE1 HIS A 123      67.467  38.920  60.627  1.00 23.98           C  
ATOM    992  NE2 HIS A 123      66.809  39.902  61.228  1.00 23.85           N  
ATOM    993  N   ARG A 124      70.146  39.257  66.923  1.00 19.12           N  
ATOM    994  CA  ARG A 124      70.796  38.799  68.113  1.00 18.89           C  
ATOM    995  C   ARG A 124      70.924  39.914  69.141  1.00 20.23           C  
ATOM    996  O   ARG A 124      71.859  39.927  69.990  1.00 19.48           O  
ATOM    997  CB  ARG A 124      72.163  38.145  67.875  1.00 21.14           C  
ATOM    998  CG  ARG A 124      72.026  36.917  66.961  1.00 20.28           C  
ATOM    999  CD  ARG A 124      73.408  36.243  66.797  1.00 20.18           C  
ATOM   1000  NE  ARG A 124      73.783  35.502  68.035  1.00 23.20           N  
ATOM   1001  CZ  ARG A 124      74.978  35.060  68.360  1.00 25.50           C  
ATOM   1002  NH1 ARG A 124      76.028  35.272  67.573  1.00 28.41           N1+
ATOM   1003  NH2 ARG A 124      75.144  34.354  69.456  1.00 25.93           N  
ATOM   1004  N   ILE A 125      69.941  40.814  69.141  1.00 20.59           N  
ATOM   1005  CA  ILE A 125      70.093  42.012  70.003  1.00 20.64           C  
ATOM   1006  C   ILE A 125      70.194  41.700  71.472  1.00 20.65           C  
ATOM   1007  O   ILE A 125      70.842  42.374  72.225  1.00 19.79           O  
ATOM   1008  CB  ILE A 125      68.962  43.062  69.685  1.00 22.46           C  
ATOM   1009  CG1 ILE A 125      69.198  44.383  70.396  1.00 24.90           C  
ATOM   1010  CG2 ILE A 125      67.588  42.478  70.022  1.00 23.20           C  
ATOM   1011  CD1 ILE A 125      70.449  45.173  70.096  1.00 25.72           C  
ATOM   1012  N   TYR A 126      69.621  40.578  71.876  1.00 19.70           N  
ATOM   1013  CA  TYR A 126      69.582  40.190  73.269  1.00 22.39           C  
ATOM   1014  C   TYR A 126      70.927  39.743  73.735  1.00 25.26           C  
ATOM   1015  O   TYR A 126      71.089  39.420  74.906  1.00 21.17           O  
ATOM   1016  CB  TYR A 126      68.558  39.036  73.489  1.00 23.01           C  
ATOM   1017  CG  TYR A 126      68.674  37.861  72.553  1.00 19.23           C  
ATOM   1018  CD1 TYR A 126      69.653  36.915  72.714  1.00 20.61           C  
ATOM   1019  CD2 TYR A 126      67.852  37.776  71.426  1.00 21.81           C  
ATOM   1020  CE1 TYR A 126      69.769  35.837  71.825  1.00 22.08           C  
ATOM   1021  CE2 TYR A 126      67.929  36.697  70.552  1.00 21.65           C  
ATOM   1022  CZ  TYR A 126      68.883  35.730  70.772  1.00 22.37           C  
ATOM   1023  OH  TYR A 126      68.945  34.652  69.869  1.00 20.87           O  
ATOM   1024  N   GLU A 127      71.943  39.690  72.801  1.00 22.12           N  
ATOM   1025  CA  GLU A 127      73.302  39.473  73.294  1.00 20.12           C  
ATOM   1026  C   GLU A 127      73.937  40.724  73.921  1.00 20.02           C  
ATOM   1027  O   GLU A 127      74.965  40.605  74.643  1.00 21.28           O  
ATOM   1028  CB  GLU A 127      74.278  38.920  72.188  1.00 22.22           C  
ATOM   1029  CG  GLU A 127      73.849  37.561  71.682  1.00 23.76           C  
ATOM   1030  CD  GLU A 127      74.118  36.492  72.678  1.00 28.56           C  
ATOM   1031  OE1 GLU A 127      75.137  36.503  73.337  1.00 28.90           O  
ATOM   1032  OE2 GLU A 127      73.267  35.590  72.872  1.00 28.40           O1-
ATOM   1033  N   LYS A 128      73.392  41.875  73.609  1.00 20.28           N  
ATOM   1034  CA  LYS A 128      73.975  43.139  74.018  1.00 22.43           C  
ATOM   1035  C   LYS A 128      73.013  43.981  74.933  1.00 23.65           C  
ATOM   1036  O   LYS A 128      73.495  44.579  75.893  1.00 25.53           O  
ATOM   1037  CB  LYS A 128      74.311  43.943  72.777  1.00 23.16           C  
ATOM   1038  CG  LYS A 128      75.355  43.256  71.817  1.00 22.38           C  
ATOM   1039  CD  LYS A 128      76.623  43.049  72.562  1.00 23.42           C  
ATOM   1040  CE  LYS A 128      77.841  42.447  71.756  1.00 27.07           C  
ATOM   1041  NZ  LYS A 128      78.505  43.474  70.926  1.00 28.48           N1+
ATOM   1042  N   LEU A 129      71.726  43.991  74.595  1.00 20.42           N  
ATOM   1043  CA  LEU A 129      70.737  44.622  75.509  1.00 23.17           C  
ATOM   1044  C   LEU A 129      70.406  43.646  76.628  1.00 25.91           C  
ATOM   1045  O   LEU A 129      70.419  42.434  76.430  1.00 22.31           O  
ATOM   1046  CB  LEU A 129      69.505  45.069  74.766  1.00 21.77           C  
ATOM   1047  CG  LEU A 129      69.683  46.193  73.762  1.00 22.11           C  
ATOM   1048  CD1 LEU A 129      68.347  46.540  73.190  1.00 23.92           C  
ATOM   1049  CD2 LEU A 129      70.398  47.401  74.405  1.00 21.96           C  
ATOM   1050  N   GLY A 130      70.045  44.192  77.812  1.00 23.75           N  
ATOM   1051  CA  GLY A 130      69.799  43.396  78.979  1.00 23.01           C  
ATOM   1052  C   GLY A 130      70.977  43.474  79.880  1.00 24.26           C  
ATOM   1053  O   GLY A 130      71.580  44.551  80.015  1.00 23.49           O  
ATOM   1054  N   ALA A 131      71.301  42.362  80.529  1.00 23.56           N  
ATOM   1055  CA  ALA A 131      72.420  42.275  81.475  1.00 22.74           C  
ATOM   1056  C   ALA A 131      73.248  41.111  81.099  1.00 24.21           C  
ATOM   1057  O   ALA A 131      72.753  39.983  81.027  1.00 22.56           O  
ATOM   1058  CB  ALA A 131      71.935  42.133  82.937  1.00 24.98           C  
ATOM   1059  N   HIS A 132      74.552  41.327  80.903  1.00 23.32           N  
ATOM   1060  CA  HIS A 132      75.468  40.235  80.520  1.00 23.88           C  
ATOM   1061  C   HIS A 132      76.754  40.293  81.348  1.00 24.66           C  
ATOM   1062  O   HIS A 132      77.313  41.390  81.598  1.00 23.41           O  
ATOM   1063  CB  HIS A 132      75.785  40.437  79.030  1.00 26.43           C  
ATOM   1064  CG  HIS A 132      74.663  40.055  78.162  1.00 24.17           C  
ATOM   1065  CD2 HIS A 132      74.298  38.875  77.606  1.00 22.61           C  
ATOM   1066  ND1 HIS A 132      73.740  40.975  77.754  1.00 24.31           N  
ATOM   1067  CE1 HIS A 132      72.833  40.387  77.011  1.00 22.39           C  
ATOM   1068  NE2 HIS A 132      73.177  39.133  76.862  1.00 26.55           N  
ATOM   1069  N   VAL A 133      77.207  39.133  81.782  1.00 22.04           N  
ATOM   1070  CA  VAL A 133      78.434  38.937  82.455  1.00 26.32           C  
ATOM   1071  C   VAL A 133      79.544  39.136  81.443  1.00 30.46           C  
ATOM   1072  O   VAL A 133      79.422  38.668  80.341  1.00 28.95           O  
ATOM   1073  CB  VAL A 133      78.463  37.538  83.099  1.00 31.89           C  
ATOM   1074  CG1 VAL A 133      79.778  37.266  83.782  1.00 40.86           C  
ATOM   1075  CG2 VAL A 133      77.421  37.481  84.207  1.00 33.14           C  
ATOM   1076  N   GLY A 134      80.525  39.973  81.758  1.00 30.94           N  
ATOM   1077  CA  GLY A 134      81.693  40.098  80.878  1.00 30.36           C  
ATOM   1078  C   GLY A 134      82.816  40.894  81.492  1.00 30.05           C  
ATOM   1079  O   GLY A 134      82.871  41.080  82.692  1.00 27.84           O  
ATOM   1080  N   GLU A 135      83.703  41.319  80.642  1.00 29.46           N  
ATOM   1081  CA  GLU A 135      84.925  42.008  81.032  1.00 32.93           C  
ATOM   1082  C   GLU A 135      85.181  43.263  80.253  1.00 31.59           C  
ATOM   1083  O   GLU A 135      85.123  43.268  79.064  1.00 28.70           O  
ATOM   1084  CB  GLU A 135      86.082  41.057  80.889  1.00 38.10           C  
ATOM   1085  CG  GLU A 135      87.279  41.631  81.538  1.00 48.49           C  
ATOM   1086  CD  GLU A 135      88.483  41.524  80.666  1.00 76.44           C  
ATOM   1087  OE1 GLU A 135      89.211  40.515  80.977  1.00 62.43           O  
ATOM   1088  OE2 GLU A 135      88.642  42.421  79.738  1.00 74.70           O1-
ATOM   1089  N   ILE A 136      85.340  44.386  80.951  1.00 29.35           N  
ATOM   1090  CA  ILE A 136      85.666  45.661  80.306  1.00 28.66           C  
ATOM   1091  C   ILE A 136      86.821  46.269  81.089  1.00 31.83           C  
ATOM   1092  O   ILE A 136      86.827  46.261  82.330  1.00 28.61           O  
ATOM   1093  CB  ILE A 136      84.448  46.615  80.248  1.00 28.53           C  
ATOM   1094  CG1 ILE A 136      83.400  46.093  79.235  1.00 31.46           C  
ATOM   1095  CG2 ILE A 136      84.814  48.052  79.899  1.00 29.21           C  
ATOM   1096  CD1 ILE A 136      82.171  46.940  79.089  1.00 33.34           C  
ATOM   1097  N   ASN A 137      87.802  46.798  80.363  1.00 30.30           N  
ATOM   1098  CA  ASN A 137      88.990  47.412  81.016  1.00 31.89           C  
ATOM   1099  C   ASN A 137      89.671  46.479  81.907  1.00 28.53           C  
ATOM   1100  O   ASN A 137      90.189  46.826  82.906  1.00 32.61           O  
ATOM   1101  CB  ASN A 137      88.646  48.772  81.715  1.00 31.45           C  
ATOM   1102  CG  ASN A 137      88.669  49.916  80.716  1.00 37.75           C  
ATOM   1103  ND2 ASN A 137      87.616  50.659  80.658  1.00 31.89           N  
ATOM   1104  OD1 ASN A 137      89.652  50.070  79.913  1.00 31.01           O  
ATOM   1105  N   GLY A 138      89.634  45.233  81.575  1.00 29.36           N  
ATOM   1106  CA  GLY A 138      90.360  44.227  82.327  1.00 33.15           C  
ATOM   1107  C   GLY A 138      89.679  43.735  83.569  1.00 41.18           C  
ATOM   1108  O   GLY A 138      90.312  43.114  84.370  1.00 36.98           O  
ATOM   1109  N   VAL A 139      88.424  44.114  83.815  1.00 34.45           N  
ATOM   1110  CA  VAL A 139      87.824  43.773  85.113  1.00 32.03           C  
ATOM   1111  C   VAL A 139      86.512  43.033  84.779  1.00 30.16           C  
ATOM   1112  O   VAL A 139      85.768  43.499  83.906  1.00 28.17           O  
ATOM   1113  CB  VAL A 139      87.485  45.054  85.911  1.00 36.59           C  
ATOM   1114  CG1 VAL A 139      86.761  44.699  87.196  1.00 45.28           C  
ATOM   1115  CG2 VAL A 139      88.788  45.819  86.285  1.00 43.65           C  
ATOM   1116  N   LYS A 140      86.189  41.995  85.517  1.00 29.92           N  
ATOM   1117  CA  LYS A 140      84.969  41.226  85.319  1.00 34.82           C  
ATOM   1118  C   LYS A 140      83.821  41.969  86.015  1.00 33.96           C  
ATOM   1119  O   LYS A 140      84.051  42.602  87.058  1.00 33.23           O  
ATOM   1120  CB  LYS A 140      85.128  39.888  85.982  1.00 46.37           C  
ATOM   1121  CG  LYS A 140      86.083  38.949  85.290  1.00 60.16           C  
ATOM   1122  CD  LYS A 140      86.016  37.496  85.821  1.00 73.55           C  
ATOM   1123  CE  LYS A 140      84.599  36.863  85.772  1.00 83.66           C  
ATOM   1124  NZ  LYS A 140      83.725  37.149  84.571  1.00 88.01           N1+
ATOM   1125  N   GLY A 141      82.589  41.824  85.495  1.00 29.14           N  
ATOM   1126  CA  GLY A 141      81.412  42.505  86.008  1.00 27.23           C  
ATOM   1127  C   GLY A 141      80.214  42.261  85.124  1.00 24.89           C  
ATOM   1128  O   GLY A 141      80.191  41.248  84.424  1.00 25.55           O  
ATOM   1129  N   VAL A 142      79.270  43.195  85.104  1.00 24.89           N  
ATOM   1130  CA  VAL A 142      78.076  43.057  84.267  1.00 25.07           C  
ATOM   1131  C   VAL A 142      77.927  44.289  83.489  1.00 25.33           C  
ATOM   1132  O   VAL A 142      78.001  45.385  84.045  1.00 26.34           O  
ATOM   1133  CB  VAL A 142      76.830  42.844  85.184  1.00 25.08           C  
ATOM   1134  CG1 VAL A 142      75.558  42.880  84.395  1.00 26.99           C  
ATOM   1135  CG2 VAL A 142      77.011  41.556  85.922  1.00 27.19           C  
ATOM   1136  N   TYR A 143      77.630  44.133  82.214  1.00 22.19           N  
ATOM   1137  CA  TYR A 143      77.238  45.207  81.352  1.00 22.41           C  
ATOM   1138  C   TYR A 143      75.745  45.265  81.277  1.00 24.00           C  
ATOM   1139  O   TYR A 143      75.139  44.250  80.955  1.00 24.16           O  
ATOM   1140  CB  TYR A 143      77.792  44.885  79.934  1.00 21.57           C  
ATOM   1141  CG  TYR A 143      77.472  45.917  78.909  1.00 23.44           C  
ATOM   1142  CD1 TYR A 143      78.193  47.139  78.846  1.00 23.61           C  
ATOM   1143  CD2 TYR A 143      76.556  45.646  77.888  1.00 22.52           C  
ATOM   1144  CE1 TYR A 143      77.916  48.067  77.915  1.00 22.61           C  
ATOM   1145  CE2 TYR A 143      76.286  46.587  76.914  1.00 25.40           C  
ATOM   1146  CZ  TYR A 143      77.030  47.772  76.875  1.00 23.12           C  
ATOM   1147  OH  TYR A 143      76.702  48.670  75.881  1.00 23.36           O  
ATOM   1148  N   PHE A 144      75.134  46.423  81.511  1.00 21.33           N  
ATOM   1149  CA  PHE A 144      73.683  46.631  81.369  1.00 22.35           C  
ATOM   1150  C   PHE A 144      73.455  47.585  80.241  1.00 22.76           C  
ATOM   1151  O   PHE A 144      74.181  48.600  80.142  1.00 25.36           O  
ATOM   1152  CB  PHE A 144      73.169  47.316  82.668  1.00 20.56           C  
ATOM   1153  CG  PHE A 144      73.356  46.523  83.868  1.00 21.11           C  
ATOM   1154  CD1 PHE A 144      72.336  45.658  84.328  1.00 22.49           C  
ATOM   1155  CD2 PHE A 144      74.451  46.665  84.667  1.00 24.60           C  
ATOM   1156  CE1 PHE A 144      72.531  44.915  85.492  1.00 22.68           C  
ATOM   1157  CE2 PHE A 144      74.607  45.950  85.823  1.00 25.32           C  
ATOM   1158  CZ  PHE A 144      73.646  45.087  86.244  1.00 27.06           C  
ATOM   1159  N   ALA A 145      72.435  47.365  79.456  1.00 20.32           N  
ATOM   1160  CA  ALA A 145      72.023  48.292  78.469  1.00 22.86           C  
ATOM   1161  C   ALA A 145      70.548  48.206  78.212  1.00 23.08           C  
ATOM   1162  O   ALA A 145      69.956  47.094  78.071  1.00 23.28           O  
ATOM   1163  CB  ALA A 145      72.837  48.069  77.123  1.00 23.92           C  
ATOM   1164  N   VAL A 146      69.943  49.357  78.008  1.00 19.86           N  
ATOM   1165  CA  VAL A 146      68.499  49.521  77.789  1.00 19.96           C  
ATOM   1166  C   VAL A 146      68.121  50.577  76.827  1.00 22.14           C  
ATOM   1167  O   VAL A 146      68.659  51.728  76.834  1.00 25.18           O  
ATOM   1168  CB  VAL A 146      67.825  49.709  79.228  1.00 23.59           C  
ATOM   1169  CG1 VAL A 146      68.352  50.961  79.954  1.00 26.10           C  
ATOM   1170  CG2 VAL A 146      66.279  49.728  79.121  1.00 25.21           C  
ATOM   1171  N   TRP A 147      67.174  50.289  75.948  1.00 20.24           N  
ATOM   1172  CA  TRP A 147      66.679  51.245  75.000  1.00 23.64           C  
ATOM   1173  C   TRP A 147      65.650  52.160  75.701  1.00 29.26           C  
ATOM   1174  O   TRP A 147      64.609  51.657  76.188  1.00 24.67           O  
ATOM   1175  CB  TRP A 147      65.969  50.507  73.930  1.00 23.22           C  
ATOM   1176  CG  TRP A 147      65.351  51.387  72.877  1.00 19.73           C  
ATOM   1177  CD1 TRP A 147      65.994  52.396  72.229  1.00 20.11           C  
ATOM   1178  CD2 TRP A 147      64.023  51.352  72.348  1.00 20.49           C  
ATOM   1179  CE2 TRP A 147      63.928  52.386  71.381  1.00 20.80           C  
ATOM   1180  CE3 TRP A 147      62.869  50.559  72.607  1.00 23.41           C  
ATOM   1181  NE1 TRP A 147      65.157  52.976  71.315  1.00 21.06           N  
ATOM   1182  CZ2 TRP A 147      62.774  52.623  70.647  1.00 24.35           C  
ATOM   1183  CZ3 TRP A 147      61.718  50.796  71.898  1.00 22.88           C  
ATOM   1184  CH2 TRP A 147      61.634  51.840  70.947  1.00 24.61           C  
ATOM   1185  N   ALA A 148      65.889  53.484  75.683  1.00 24.02           N  
ATOM   1186  CA  ALA A 148      64.932  54.481  76.388  1.00 26.73           C  
ATOM   1187  C   ALA A 148      65.266  55.853  75.880  1.00 26.82           C  
ATOM   1188  O   ALA A 148      65.849  56.637  76.609  1.00 29.71           O  
ATOM   1189  CB  ALA A 148      65.146  54.405  77.861  1.00 26.14           C  
ATOM   1190  N   PRO A 149      64.964  56.082  74.615  1.00 26.16           N  
ATOM   1191  CA  PRO A 149      65.513  57.212  73.917  1.00 27.69           C  
ATOM   1192  C   PRO A 149      64.994  58.551  74.433  1.00 33.33           C  
ATOM   1193  O   PRO A 149      65.707  59.545  74.269  1.00 27.66           O  
ATOM   1194  CB  PRO A 149      65.083  56.993  72.514  1.00 28.69           C  
ATOM   1195  CG  PRO A 149      63.839  56.231  72.621  1.00 27.36           C  
ATOM   1196  CD  PRO A 149      64.141  55.300  73.744  1.00 25.52           C  
ATOM   1197  N   ASN A 150      63.826  58.596  75.088  1.00 30.14           N  
ATOM   1198  CA  ASN A 150      63.312  59.894  75.600  1.00 30.08           C  
ATOM   1199  C   ASN A 150      63.473  60.074  77.029  1.00 31.77           C  
ATOM   1200  O   ASN A 150      62.968  61.093  77.566  1.00 29.39           O  
ATOM   1201  CB  ASN A 150      61.887  60.166  75.196  1.00 28.18           C  
ATOM   1202  CG  ASN A 150      61.674  60.073  73.718  1.00 30.42           C  
ATOM   1203  ND2 ASN A 150      61.087  59.003  73.259  1.00 31.90           N  
ATOM   1204  OD1 ASN A 150      62.008  60.966  72.978  1.00 31.08           O  
ATOM   1205  N   ALA A 151      64.171  59.180  77.714  1.00 26.68           N  
ATOM   1206  CA  ALA A 151      64.345  59.382  79.117  1.00 28.86           C  
ATOM   1207  C   ALA A 151      65.295  60.541  79.399  1.00 33.94           C  
ATOM   1208  O   ALA A 151      66.211  60.775  78.613  1.00 28.39           O  
ATOM   1209  CB  ALA A 151      64.913  58.162  79.809  1.00 26.60           C  
ATOM   1210  N   ARG A 152      65.187  61.166  80.563  1.00 31.51           N  
ATOM   1211  CA  ARG A 152      66.077  62.283  80.875  1.00 35.45           C  
ATOM   1212  C   ARG A 152      67.244  61.681  81.592  1.00 36.19           C  
ATOM   1213  O   ARG A 152      68.356  62.129  81.456  1.00 31.75           O  
ATOM   1214  CB  ARG A 152      65.407  63.335  81.795  1.00 40.73           C  
ATOM   1215  CG  ARG A 152      66.229  64.617  81.834  1.00 56.91           C  
ATOM   1216  CD  ARG A 152      65.759  65.589  82.908  1.00 70.28           C  
ATOM   1217  NE  ARG A 152      64.401  66.042  82.650  1.00 69.25           N  
ATOM   1218  CZ  ARG A 152      63.644  66.655  83.560  1.00 88.56           C  
ATOM   1219  NH1 ARG A 152      64.124  66.878  84.801  1.00 76.82           N1+
ATOM   1220  NH2 ARG A 152      62.391  67.024  83.242  1.00 75.66           N  
ATOM   1221  N   ASN A 153      67.022  60.631  82.354  1.00 28.78           N  
ATOM   1222  CA  ASN A 153      68.120  59.946  82.998  1.00 29.06           C  
ATOM   1223  C   ASN A 153      67.761  58.460  83.229  1.00 33.48           C  
ATOM   1224  O   ASN A 153      66.565  58.139  83.387  1.00 31.07           O  
ATOM   1225  CB  ASN A 153      68.519  60.514  84.337  1.00 30.93           C  
ATOM   1226  CG  ASN A 153      69.959  60.174  84.709  1.00 43.29           C  
ATOM   1227  ND2 ASN A 153      70.279  60.447  85.943  1.00 44.64           N  
ATOM   1228  OD1 ASN A 153      70.791  59.612  83.914  1.00 37.42           O  
ATOM   1229  N   VAL A 154      68.772  57.588  83.401  1.00 28.23           N  
ATOM   1230  CA  VAL A 154      68.510  56.184  83.850  1.00 27.96           C  
ATOM   1231  C   VAL A 154      69.614  55.792  84.676  1.00 29.28           C  
ATOM   1232  O   VAL A 154      70.752  56.142  84.325  1.00 29.28           O  
ATOM   1233  CB  VAL A 154      68.435  55.196  82.664  1.00 24.56           C  
ATOM   1234  CG1 VAL A 154      68.062  53.813  83.130  1.00 26.40           C  
ATOM   1235  CG2 VAL A 154      67.561  55.659  81.614  1.00 29.22           C  
ATOM   1236  N   SER A 155      69.350  55.096  85.789  1.00 24.61           N  
ATOM   1237  CA  SER A 155      70.320  54.502  86.647  1.00 21.87           C  
ATOM   1238  C   SER A 155      70.059  53.020  86.896  1.00 24.63           C  
ATOM   1239  O   SER A 155      68.943  52.598  86.783  1.00 28.02           O  
ATOM   1240  CB  SER A 155      70.406  55.186  88.050  1.00 32.24           C  
ATOM   1241  OG  SER A 155      70.388  56.617  87.809  1.00 30.79           O  
ATOM   1242  N   VAL A 156      71.051  52.272  87.317  1.00 25.95           N  
ATOM   1243  CA  VAL A 156      70.870  50.945  87.685  1.00 28.91           C  
ATOM   1244  C   VAL A 156      70.745  50.880  89.169  1.00 33.63           C  
ATOM   1245  O   VAL A 156      71.668  51.194  89.892  1.00 30.73           O  
ATOM   1246  CB  VAL A 156      72.025  50.009  87.294  1.00 28.33           C  
ATOM   1247  CG1 VAL A 156      71.727  48.571  87.721  1.00 28.64           C  
ATOM   1248  CG2 VAL A 156      72.280  49.996  85.761  1.00 27.05           C  
ATOM   1249  N   ILE A 157      69.577  50.421  89.633  1.00 28.60           N  
ATOM   1250  CA  ILE A 157      69.423  50.146  91.097  1.00 30.26           C  
ATOM   1251  C   ILE A 157      69.386  48.694  91.461  1.00 31.40           C  
ATOM   1252  O   ILE A 157      68.851  47.847  90.715  1.00 29.50           O  
ATOM   1253  CB  ILE A 157      68.183  50.895  91.582  1.00 31.35           C  
ATOM   1254  CG1 ILE A 157      66.896  50.440  90.838  1.00 31.03           C  
ATOM   1255  CG2 ILE A 157      68.402  52.397  91.483  1.00 32.15           C  
ATOM   1256  CD1 ILE A 157      65.619  51.104  91.404  1.00 33.33           C  
ATOM   1257  N   GLY A 158      70.034  48.272  92.512  1.00 27.57           N  
ATOM   1258  CA  GLY A 158      69.884  46.901  92.831  1.00 27.29           C  
ATOM   1259  C   GLY A 158      70.419  46.498  94.156  1.00 31.74           C  
ATOM   1260  O   GLY A 158      70.782  47.342  94.984  1.00 32.49           O  
ATOM   1261  N   ASP A 159      70.522  45.211  94.384  1.00 31.77           N  
ATOM   1262  CA  ASP A 159      71.039  44.766  95.671  1.00 36.05           C  
ATOM   1263  C   ASP A 159      72.430  45.397  95.956  1.00 41.70           C  
ATOM   1264  O   ASP A 159      72.661  45.901  97.040  1.00 41.65           O  
ATOM   1265  CB  ASP A 159      71.052  43.251  95.853  1.00 35.12           C  
ATOM   1266  CG  ASP A 159      71.758  42.426  94.652  1.00 44.48           C  
ATOM   1267  OD1 ASP A 159      72.513  42.967  93.830  1.00 39.82           O  
ATOM   1268  OD2 ASP A 159      71.545  41.175  94.576  1.00 35.68           O1-
ATOM   1269  N   PHE A 160      73.319  45.429  94.956  1.00 34.43           N  
ATOM   1270  CA  PHE A 160      74.720  45.820  95.121  1.00 36.05           C  
ATOM   1271  C   PHE A 160      74.841  47.294  95.556  1.00 34.11           C  
ATOM   1272  O   PHE A 160      75.888  47.699  95.946  1.00 38.86           O  
ATOM   1273  CB  PHE A 160      75.533  45.551  93.781  1.00 34.74           C  
ATOM   1274  CG  PHE A 160      75.042  46.369  92.582  1.00 35.11           C  
ATOM   1275  CD1 PHE A 160      73.963  45.945  91.834  1.00 33.46           C  
ATOM   1276  CD2 PHE A 160      75.647  47.561  92.224  1.00 29.71           C  
ATOM   1277  CE1 PHE A 160      73.457  46.706  90.791  1.00 31.39           C  
ATOM   1278  CE2 PHE A 160      75.194  48.307  91.144  1.00 30.31           C  
ATOM   1279  CZ  PHE A 160      74.062  47.914  90.430  1.00 31.42           C  
ATOM   1280  N   ASN A 161      73.862  48.148  95.322  1.00 32.76           N  
ATOM   1281  CA  ASN A 161      74.015  49.505  95.778  1.00 36.29           C  
ATOM   1282  C   ASN A 161      72.876  49.933  96.766  1.00 31.78           C  
ATOM   1283  O   ASN A 161      72.497  51.073  96.744  1.00 30.14           O  
ATOM   1284  CB  ASN A 161      74.139  50.426  94.605  1.00 32.90           C  
ATOM   1285  CG  ASN A 161      72.931  50.412  93.627  1.00 35.14           C  
ATOM   1286  ND2 ASN A 161      73.180  51.011  92.434  1.00 31.47           N  
ATOM   1287  OD1 ASN A 161      71.766  50.064  93.965  1.00 30.36           O  
ATOM   1288  N   ASN A 162      72.231  48.953  97.410  1.00 34.81           N  
ATOM   1289  CA  ASN A 162      71.001  49.202  98.239  1.00 33.48           C  
ATOM   1290  C   ASN A 162      69.986  50.064  97.577  1.00 42.50           C  
ATOM   1291  O   ASN A 162      69.379  50.989  98.173  1.00 32.11           O  
ATOM   1292  CB  ASN A 162      71.458  49.882  99.529  1.00 43.77           C  
ATOM   1293  CG  ASN A 162      72.380  48.957 100.312  1.00 48.70           C  
ATOM   1294  ND2 ASN A 162      73.558  49.395 100.623  1.00 59.48           N  
ATOM   1295  OD1 ASN A 162      72.034  47.835 100.553  1.00 63.66           O  
ATOM   1296  N   TRP A 163      69.818  49.857  96.292  1.00 32.70           N  
ATOM   1297  CA  TRP A 163      68.696  50.465  95.644  1.00 31.81           C  
ATOM   1298  C   TRP A 163      68.804  51.939  95.552  1.00 28.66           C  
ATOM   1299  O   TRP A 163      67.858  52.671  95.257  1.00 31.95           O  
ATOM   1300  CB  TRP A 163      67.345  49.894  96.230  1.00 32.30           C  
ATOM   1301  CG  TRP A 163      67.369  48.362  96.149  1.00 31.71           C  
ATOM   1302  CD1 TRP A 163      67.777  47.458  97.081  1.00 32.19           C  
ATOM   1303  CD2 TRP A 163      67.017  47.582  94.955  1.00 31.69           C  
ATOM   1304  CE2 TRP A 163      67.159  46.240  95.272  1.00 32.76           C  
ATOM   1305  CE3 TRP A 163      66.475  47.931  93.711  1.00 31.31           C  
ATOM   1306  NE1 TRP A 163      67.662  46.164  96.550  1.00 35.42           N  
ATOM   1307  CZ2 TRP A 163      66.900  45.204  94.322  1.00 31.77           C  
ATOM   1308  CZ3 TRP A 163      66.164  46.897  92.769  1.00 28.89           C  
ATOM   1309  CH2 TRP A 163      66.387  45.584  93.094  1.00 30.62           C  
ATOM   1310  N   ASP A 164      70.041  52.413  95.597  1.00 30.79           N  
ATOM   1311  CA  ASP A 164      70.270  53.794  95.411  1.00 32.03           C  
ATOM   1312  C   ASP A 164      71.182  53.938  94.143  1.00 27.29           C  
ATOM   1313  O   ASP A 164      72.274  53.479  94.142  1.00 30.69           O  
ATOM   1314  CB  ASP A 164      71.022  54.268  96.687  1.00 37.22           C  
ATOM   1315  CG  ASP A 164      71.610  55.676  96.545  1.00 38.27           C  
ATOM   1316  OD1 ASP A 164      71.357  56.390  95.556  1.00 38.15           O  
ATOM   1317  OD2 ASP A 164      72.280  56.092  97.478  1.00 42.39           O1-
ATOM   1318  N   GLY A 165      70.684  54.624  93.148  1.00 30.05           N  
ATOM   1319  CA  GLY A 165      71.315  54.617  91.825  1.00 33.57           C  
ATOM   1320  C   GLY A 165      72.295  55.758  91.538  1.00 34.74           C  
ATOM   1321  O   GLY A 165      72.841  55.847  90.454  1.00 32.26           O  
ATOM   1322  N   ARG A 166      72.630  56.573  92.529  1.00 35.18           N  
ATOM   1323  CA  ARG A 166      73.326  57.836  92.232  1.00 36.30           C  
ATOM   1324  C   ARG A 166      74.784  57.694  91.715  1.00 28.89           C  
ATOM   1325  O   ARG A 166      75.227  58.565  90.984  1.00 34.68           O  
ATOM   1326  CB  ARG A 166      73.274  58.770  93.481  1.00 37.19           C  
ATOM   1327  CG  ARG A 166      71.843  59.309  93.579  1.00 44.80           C  
ATOM   1328  CD  ARG A 166      71.651  60.166  94.821  1.00 53.48           C  
ATOM   1329  NE  ARG A 166      72.378  59.588  95.958  1.00 55.05           N  
ATOM   1330  CZ  ARG A 166      71.877  59.348  97.161  1.00 64.25           C  
ATOM   1331  NH1 ARG A 166      70.596  59.584  97.454  1.00 79.94           N1+
ATOM   1332  NH2 ARG A 166      72.676  58.867  98.093  1.00 59.40           N  
ATOM   1333  N   GLU A 167      75.469  56.691  92.172  1.00 26.62           N  
ATOM   1334  CA  GLU A 167      76.792  56.363  91.715  1.00 33.29           C  
ATOM   1335  C   GLU A 167      76.758  55.291  90.532  1.00 36.74           C  
ATOM   1336  O   GLU A 167      77.785  54.675  90.244  1.00 31.94           O  
ATOM   1337  CB  GLU A 167      77.590  55.708  92.845  1.00 33.28           C  
ATOM   1338  CG  GLU A 167      77.767  56.483  94.157  1.00 48.32           C  
ATOM   1339  CD  GLU A 167      78.039  57.942  93.914  1.00 59.14           C  
ATOM   1340  OE1 GLU A 167      78.779  58.246  92.940  1.00 73.53           O  
ATOM   1341  OE2 GLU A 167      77.523  58.795  94.691  1.00 83.41           O1-
ATOM   1342  N   HIS A 168      75.583  55.057  89.932  1.00 31.39           N  
ATOM   1343  CA  HIS A 168      75.402  54.075  88.841  1.00 25.77           C  
ATOM   1344  C   HIS A 168      74.484  54.651  87.858  1.00 29.35           C  
ATOM   1345  O   HIS A 168      73.539  53.988  87.319  1.00 31.88           O  
ATOM   1346  CB  HIS A 168      74.943  52.700  89.399  1.00 32.84           C  
ATOM   1347  CG  HIS A 168      75.967  52.019  90.254  1.00 31.44           C  
ATOM   1348  CD2 HIS A 168      77.094  51.319  89.928  1.00 30.50           C  
ATOM   1349  ND1 HIS A 168      75.949  52.065  91.635  1.00 34.21           N  
ATOM   1350  CE1 HIS A 168      76.998  51.429  92.127  1.00 30.14           C  
ATOM   1351  NE2 HIS A 168      77.703  50.942  91.104  1.00 31.06           N  
ATOM   1352  N   GLN A 169      74.727  55.906  87.498  1.00 25.26           N  
ATOM   1353  CA  GLN A 169      73.959  56.507  86.487  1.00 27.18           C  
ATOM   1354  C   GLN A 169      74.521  56.019  85.130  1.00 31.82           C  
ATOM   1355  O   GLN A 169      75.697  55.829  85.024  1.00 28.20           O  
ATOM   1356  CB  GLN A 169      74.000  58.022  86.563  1.00 31.81           C  
ATOM   1357  CG  GLN A 169      73.420  58.474  87.926  1.00 35.65           C  
ATOM   1358  CD  GLN A 169      73.448  59.936  88.081  1.00 34.47           C  
ATOM   1359  NE2 GLN A 169      73.969  60.384  89.214  1.00 37.55           N  
ATOM   1360  OE1 GLN A 169      73.026  60.658  87.189  1.00 38.07           O  
ATOM   1361  N   MET A 170      73.669  55.864  84.129  1.00 29.64           N  
ATOM   1362  CA  MET A 170      74.080  55.165  82.898  1.00 31.17           C  
ATOM   1363  C   MET A 170      74.448  56.225  81.919  1.00 33.46           C  
ATOM   1364  O   MET A 170      74.099  57.390  82.137  1.00 28.60           O  
ATOM   1365  CB  MET A 170      72.911  54.296  82.330  1.00 25.48           C  
ATOM   1366  CG  MET A 170      72.452  53.188  83.366  1.00 23.27           C  
ATOM   1367  SD  MET A 170      71.116  52.109  82.683  1.00 26.44           S  
ATOM   1368  CE  MET A 170      72.165  51.004  81.652  1.00 30.45           C  
ATOM   1369  N   ARG A 171      75.095  55.827  80.816  1.00 31.94           N  
ATOM   1370  CA  ARG A 171      75.450  56.770  79.786  1.00 30.51           C  
ATOM   1371  C   ARG A 171      74.668  56.568  78.581  1.00 29.46           C  
ATOM   1372  O   ARG A 171      74.524  55.411  78.100  1.00 27.71           O  
ATOM   1373  CB  ARG A 171      76.963  56.570  79.465  1.00 38.84           C  
ATOM   1374  CG  ARG A 171      77.369  57.680  78.498  1.00 48.43           C  
ATOM   1375  CD  ARG A 171      78.835  57.696  78.275  1.00 58.77           C  
ATOM   1376  NE  ARG A 171      79.102  56.696  77.266  1.00 69.43           N  
ATOM   1377  CZ  ARG A 171      80.278  56.512  76.708  1.00 78.21           C  
ATOM   1378  NH1 ARG A 171      81.310  57.325  77.077  1.00 68.91           N1+
ATOM   1379  NH2 ARG A 171      80.398  55.525  75.789  1.00 60.98           N  
ATOM   1380  N   LYS A 172      74.142  57.615  78.010  1.00 24.31           N  
ATOM   1381  CA  LYS A 172      73.303  57.442  76.869  1.00 29.51           C  
ATOM   1382  C   LYS A 172      74.172  57.425  75.604  1.00 37.48           C  
ATOM   1383  O   LYS A 172      74.959  58.337  75.407  1.00 34.38           O  
ATOM   1384  CB  LYS A 172      72.327  58.586  76.788  1.00 31.12           C  
ATOM   1385  CG  LYS A 172      71.156  58.456  75.835  1.00 33.17           C  
ATOM   1386  CD  LYS A 172      70.324  59.764  75.819  1.00 41.14           C  
ATOM   1387  CE  LYS A 172      68.925  59.543  75.306  1.00 40.16           C  
ATOM   1388  NZ  LYS A 172      67.999  60.725  75.456  1.00 46.38           N1+
ATOM   1389  N   ARG A 173      73.924  56.495  74.696  1.00 33.33           N  
ATOM   1390  CA  ARG A 173      74.600  56.456  73.404  1.00 30.99           C  
ATOM   1391  C   ARG A 173      73.701  56.641  72.282  1.00 33.66           C  
ATOM   1392  O   ARG A 173      72.584  56.106  72.237  1.00 28.98           O  
ATOM   1393  CB  ARG A 173      75.319  55.103  73.285  1.00 36.10           C  
ATOM   1394  CG  ARG A 173      76.483  55.108  74.280  1.00 37.55           C  
ATOM   1395  CD  ARG A 173      77.353  53.892  74.166  1.00 35.59           C  
ATOM   1396  NE  ARG A 173      77.752  53.622  72.775  1.00 30.65           N  
ATOM   1397  CZ  ARG A 173      78.106  52.401  72.370  1.00 28.81           C  
ATOM   1398  NH1 ARG A 173      78.249  51.408  73.238  1.00 24.49           N1+
ATOM   1399  NH2 ARG A 173      78.414  52.197  71.113  1.00 30.40           N  
ATOM   1400  N   ASN A 174      74.189  57.430  71.319  1.00 29.40           N  
ATOM   1401  CA  ASN A 174      73.481  57.721  70.085  1.00 29.91           C  
ATOM   1402  C   ASN A 174      72.058  58.165  70.294  1.00 27.60           C  
ATOM   1403  O   ASN A 174      71.225  57.853  69.443  1.00 32.49           O  
ATOM   1404  CB  ASN A 174      73.497  56.526  69.161  1.00 34.65           C  
ATOM   1405  CG  ASN A 174      74.929  56.113  68.754  1.00 50.53           C  
ATOM   1406  ND2 ASN A 174      75.166  56.196  67.503  1.00 53.49           N  
ATOM   1407  OD1 ASN A 174      75.771  55.707  69.549  1.00 50.45           O  
ATOM   1408  N   TYR A 175      71.806  58.871  71.396  1.00 27.52           N  
ATOM   1409  CA  TYR A 175      70.477  59.436  71.725  1.00 31.39           C  
ATOM   1410  C   TYR A 175      69.424  58.293  71.875  1.00 31.85           C  
ATOM   1411  O   TYR A 175      68.252  58.521  71.600  1.00 36.60           O  
ATOM   1412  CB  TYR A 175      70.018  60.326  70.592  1.00 39.04           C  
ATOM   1413  CG  TYR A 175      71.057  61.390  70.234  1.00 47.56           C  
ATOM   1414  CD1 TYR A 175      71.260  62.455  71.073  1.00 52.89           C  
ATOM   1415  CD2 TYR A 175      71.837  61.283  69.073  1.00 48.37           C  
ATOM   1416  CE1 TYR A 175      72.214  63.417  70.778  1.00 65.48           C  
ATOM   1417  CE2 TYR A 175      72.787  62.255  68.751  1.00 59.48           C  
ATOM   1418  CZ  TYR A 175      72.962  63.312  69.618  1.00 62.22           C  
ATOM   1419  OH  TYR A 175      73.868  64.297  69.382  1.00 82.23           O  
ATOM   1420  N   THR A 176      69.844  57.054  72.200  1.00 25.86           N  
ATOM   1421  CA  THR A 176      68.883  55.926  72.122  1.00 28.40           C  
ATOM   1422  C   THR A 176      68.995  54.959  73.238  1.00 27.63           C  
ATOM   1423  O   THR A 176      67.940  54.618  73.846  1.00 28.75           O  
ATOM   1424  CB  THR A 176      68.824  55.310  70.696  1.00 31.44           C  
ATOM   1425  CG2 THR A 176      70.203  54.721  70.251  1.00 35.44           C  
ATOM   1426  OG1 THR A 176      67.902  54.235  70.635  1.00 33.23           O  
ATOM   1427  N   ILE A 177      70.205  54.521  73.581  1.00 25.65           N  
ATOM   1428  CA  ILE A 177      70.409  53.417  74.494  1.00 23.95           C  
ATOM   1429  C   ILE A 177      71.305  53.794  75.568  1.00 24.57           C  
ATOM   1430  O   ILE A 177      72.355  54.510  75.345  1.00 30.39           O  
ATOM   1431  CB  ILE A 177      71.060  52.198  73.736  1.00 26.65           C  
ATOM   1432  CG1 ILE A 177      70.036  51.601  72.817  1.00 26.94           C  
ATOM   1433  CG2 ILE A 177      71.532  51.118  74.732  1.00 28.29           C  
ATOM   1434  CD1 ILE A 177      70.585  50.727  71.736  1.00 31.71           C  
ATOM   1435  N   TRP A 178      70.945  53.418  76.762  1.00 23.10           N  
ATOM   1436  CA  TRP A 178      71.727  53.684  77.961  1.00 22.20           C  
ATOM   1437  C   TRP A 178      72.562  52.512  78.329  1.00 24.58           C  
ATOM   1438  O   TRP A 178      72.065  51.379  78.330  1.00 27.30           O  
ATOM   1439  CB  TRP A 178      70.769  54.030  79.186  1.00 24.30           C  
ATOM   1440  CG  TRP A 178      69.906  55.209  78.933  1.00 24.39           C  
ATOM   1441  CD1 TRP A 178      68.773  55.263  78.181  1.00 27.89           C  
ATOM   1442  CD2 TRP A 178      70.129  56.553  79.395  1.00 28.08           C  
ATOM   1443  CE2 TRP A 178      69.095  57.360  78.870  1.00 28.32           C  
ATOM   1444  CE3 TRP A 178      71.143  57.150  80.171  1.00 27.86           C  
ATOM   1445  NE1 TRP A 178      68.305  56.571  78.079  1.00 27.99           N  
ATOM   1446  CZ2 TRP A 178      69.046  58.758  79.056  1.00 28.16           C  
ATOM   1447  CZ3 TRP A 178      71.035  58.520  80.445  1.00 32.12           C  
ATOM   1448  CH2 TRP A 178      69.997  59.308  79.878  1.00 27.79           C  
ATOM   1449  N   GLU A 179      73.811  52.705  78.761  1.00 22.54           N  
ATOM   1450  CA  GLU A 179      74.625  51.642  79.225  1.00 22.06           C  
ATOM   1451  C   GLU A 179      75.381  51.904  80.430  1.00 24.42           C  
ATOM   1452  O   GLU A 179      75.587  53.057  80.772  1.00 26.12           O  
ATOM   1453  CB  GLU A 179      75.653  51.231  78.112  1.00 26.45           C  
ATOM   1454  CG  GLU A 179      76.643  52.336  77.820  1.00 24.70           C  
ATOM   1455  CD  GLU A 179      77.842  51.907  76.876  1.00 29.97           C  
ATOM   1456  OE1 GLU A 179      78.904  52.481  77.056  1.00 31.28           O  
ATOM   1457  OE2 GLU A 179      77.671  51.050  75.977  1.00 26.78           O1-
ATOM   1458  N   LEU A 180      75.784  50.833  81.087  1.00 23.85           N  
ATOM   1459  CA  LEU A 180      76.667  50.870  82.193  1.00 27.47           C  
ATOM   1460  C   LEU A 180      77.335  49.568  82.450  1.00 27.20           C  
ATOM   1461  O   LEU A 180      76.703  48.515  82.478  1.00 25.02           O  
ATOM   1462  CB  LEU A 180      75.897  51.236  83.492  1.00 31.07           C  
ATOM   1463  CG  LEU A 180      76.734  51.471  84.768  1.00 30.55           C  
ATOM   1464  CD1 LEU A 180      77.638  52.750  84.574  1.00 32.26           C  
ATOM   1465  CD2 LEU A 180      75.846  51.712  86.022  1.00 33.92           C  
ATOM   1466  N   PHE A 181      78.632  49.617  82.780  1.00 25.01           N  
ATOM   1467  CA  PHE A 181      79.355  48.488  83.266  1.00 24.69           C  
ATOM   1468  C   PHE A 181      79.574  48.612  84.718  1.00 29.90           C  
ATOM   1469  O   PHE A 181      80.037  49.640  85.133  1.00 26.78           O  
ATOM   1470  CB  PHE A 181      80.764  48.381  82.607  1.00 28.39           C  
ATOM   1471  CG  PHE A 181      81.490  47.120  82.949  1.00 24.85           C  
ATOM   1472  CD1 PHE A 181      81.029  45.913  82.477  1.00 28.67           C  
ATOM   1473  CD2 PHE A 181      82.612  47.124  83.774  1.00 27.74           C  
ATOM   1474  CE1 PHE A 181      81.655  44.741  82.770  1.00 25.73           C  
ATOM   1475  CE2 PHE A 181      83.244  45.923  84.123  1.00 31.33           C  
ATOM   1476  CZ  PHE A 181      82.798  44.732  83.577  1.00 30.21           C  
ATOM   1477  N   VAL A 182      79.285  47.550  85.470  1.00 26.75           N  
ATOM   1478  CA  VAL A 182      79.421  47.493  86.925  1.00 29.88           C  
ATOM   1479  C   VAL A 182      80.376  46.424  87.267  1.00 25.99           C  
ATOM   1480  O   VAL A 182      80.149  45.263  87.045  1.00 27.80           O  
ATOM   1481  CB  VAL A 182      78.086  47.240  87.725  1.00 27.74           C  
ATOM   1482  CG1 VAL A 182      78.408  47.248  89.215  1.00 32.68           C  
ATOM   1483  CG2 VAL A 182      77.042  48.253  87.286  1.00 28.27           C  
ATOM   1484  N   PRO A 183      81.534  46.797  87.843  1.00 34.32           N  
ATOM   1485  CA  PRO A 183      82.561  45.797  88.109  1.00 31.22           C  
ATOM   1486  C   PRO A 183      82.210  44.960  89.274  1.00 31.90           C  
ATOM   1487  O   PRO A 183      81.424  45.393  90.088  1.00 35.73           O  
ATOM   1488  CB  PRO A 183      83.843  46.639  88.413  1.00 37.12           C  
ATOM   1489  CG  PRO A 183      83.323  47.982  88.740  1.00 44.93           C  
ATOM   1490  CD  PRO A 183      82.004  48.181  88.039  1.00 39.34           C  
ATOM   1491  N   GLU A 184      82.745  43.740  89.296  1.00 30.05           N  
ATOM   1492  CA  GLU A 184      82.731  42.844  90.426  1.00 40.31           C  
ATOM   1493  C   GLU A 184      81.391  42.367  90.936  1.00 43.28           C  
ATOM   1494  O   GLU A 184      81.301  42.005  92.054  1.00 56.40           O  
ATOM   1495  CB  GLU A 184      83.536  43.479  91.580  1.00 47.99           C  
ATOM   1496  CG  GLU A 184      85.007  43.072  91.429  1.00 66.83           C  
ATOM   1497  CD  GLU A 184      86.007  44.125  91.841  1.00 77.38           C  
ATOM   1498  OE1 GLU A 184      87.046  44.251  91.127  1.00 74.40           O  
ATOM   1499  OE2 GLU A 184      85.754  44.798  92.880  1.00 76.87           O1-
ATOM   1500  N   ILE A 185      80.343  42.503  90.171  1.00 35.39           N  
ATOM   1501  CA  ILE A 185      79.092  41.832  90.416  1.00 31.33           C  
ATOM   1502  C   ILE A 185      78.917  40.801  89.299  1.00 34.96           C  
ATOM   1503  O   ILE A 185      79.602  40.875  88.251  1.00 29.46           O  
ATOM   1504  CB  ILE A 185      77.926  42.796  90.433  1.00 30.98           C  
ATOM   1505  CG1 ILE A 185      77.749  43.494  89.122  1.00 29.63           C  
ATOM   1506  CG2 ILE A 185      78.013  43.755  91.660  1.00 35.79           C  
ATOM   1507  CD1 ILE A 185      76.394  44.155  89.009  1.00 28.86           C  
ATOM   1508  N   GLY A 186      78.023  39.849  89.522  1.00 31.39           N  
ATOM   1509  CA  GLY A 186      77.852  38.720  88.631  1.00 32.04           C  
ATOM   1510  C   GLY A 186      76.415  38.168  88.614  1.00 26.88           C  
ATOM   1511  O   GLY A 186      75.416  38.852  88.930  1.00 26.09           O  
ATOM   1512  N   SER A 187      76.321  36.919  88.223  1.00 28.26           N  
ATOM   1513  CA  SER A 187      75.031  36.292  88.070  1.00 32.17           C  
ATOM   1514  C   SER A 187      74.383  36.187  89.465  1.00 33.36           C  
ATOM   1515  O   SER A 187      75.040  36.083  90.462  1.00 30.38           O  
ATOM   1516  CB  SER A 187      75.219  34.968  87.399  1.00 34.76           C  
ATOM   1517  OG  SER A 187      75.806  34.115  88.262  1.00 37.19           O  
ATOM   1518  N   GLY A 188      73.080  36.308  89.538  1.00 31.69           N  
ATOM   1519  CA  GLY A 188      72.402  36.400  90.834  1.00 32.41           C  
ATOM   1520  C   GLY A 188      72.138  37.804  91.282  1.00 30.53           C  
ATOM   1521  O   GLY A 188      71.211  38.042  92.067  1.00 28.92           O  
ATOM   1522  N   THR A 189      72.800  38.792  90.678  1.00 27.41           N  
ATOM   1523  CA  THR A 189      72.480  40.194  91.009  1.00 29.53           C  
ATOM   1524  C   THR A 189      71.052  40.558  90.743  1.00 30.07           C  
ATOM   1525  O   THR A 189      70.521  40.358  89.627  1.00 26.73           O  
ATOM   1526  CB  THR A 189      73.385  41.174  90.199  1.00 28.25           C  
ATOM   1527  CG2 THR A 189      73.003  42.588  90.358  1.00 30.19           C  
ATOM   1528  OG1 THR A 189      74.763  40.950  90.543  1.00 29.33           O  
ATOM   1529  N   VAL A 190      70.398  41.179  91.722  1.00 26.77           N  
ATOM   1530  CA  VAL A 190      69.028  41.643  91.599  1.00 23.89           C  
ATOM   1531  C   VAL A 190      68.948  43.099  91.230  1.00 24.64           C  
ATOM   1532  O   VAL A 190      69.616  43.892  91.893  1.00 27.62           O  
ATOM   1533  CB  VAL A 190      68.253  41.314  92.964  1.00 28.92           C  
ATOM   1534  CG1 VAL A 190      66.844  41.707  92.864  1.00 30.44           C  
ATOM   1535  CG2 VAL A 190      68.376  39.870  93.326  1.00 29.39           C  
ATOM   1536  N   TYR A 191      68.184  43.524  90.236  1.00 21.79           N  
ATOM   1537  CA  TYR A 191      68.209  44.954  89.805  1.00 22.12           C  
ATOM   1538  C   TYR A 191      67.043  45.405  89.070  1.00 24.06           C  
ATOM   1539  O   TYR A 191      66.249  44.566  88.598  1.00 27.55           O  
ATOM   1540  CB  TYR A 191      69.477  45.129  88.865  1.00 26.27           C  
ATOM   1541  CG  TYR A 191      69.294  44.414  87.487  1.00 23.62           C  
ATOM   1542  CD1 TYR A 191      69.457  43.033  87.354  1.00 24.62           C  
ATOM   1543  CD2 TYR A 191      68.928  45.145  86.368  1.00 23.07           C  
ATOM   1544  CE1 TYR A 191      69.293  42.395  86.078  1.00 22.85           C  
ATOM   1545  CE2 TYR A 191      68.771  44.516  85.120  1.00 21.73           C  
ATOM   1546  CZ  TYR A 191      68.927  43.153  85.009  1.00 22.34           C  
ATOM   1547  OH  TYR A 191      68.739  42.576  83.762  1.00 25.42           O  
ATOM   1548  N   LYS A 192      66.875  46.710  88.948  1.00 19.52           N  
ATOM   1549  CA  LYS A 192      65.967  47.355  88.087  1.00 22.05           C  
ATOM   1550  C   LYS A 192      66.593  48.536  87.442  1.00 20.71           C  
ATOM   1551  O   LYS A 192      67.696  48.912  87.839  1.00 25.89           O  
ATOM   1552  CB  LYS A 192      64.733  47.855  88.899  1.00 24.37           C  
ATOM   1553  CG  LYS A 192      63.916  46.671  89.461  1.00 29.28           C  
ATOM   1554  CD  LYS A 192      62.599  47.134  90.105  1.00 30.41           C  
ATOM   1555  CE  LYS A 192      61.772  45.955  90.586  1.00 37.62           C  
ATOM   1556  NZ  LYS A 192      60.712  46.511  91.467  1.00 42.62           N1+
ATOM   1557  N   TYR A 193      65.930  49.125  86.489  1.00 22.67           N  
ATOM   1558  CA  TYR A 193      66.359  50.370  85.954  1.00 25.67           C  
ATOM   1559  C   TYR A 193      65.463  51.499  86.611  1.00 27.36           C  
ATOM   1560  O   TYR A 193      64.209  51.465  86.567  1.00 25.49           O  
ATOM   1561  CB  TYR A 193      66.258  50.479  84.450  1.00 23.74           C  
ATOM   1562  CG  TYR A 193      67.155  49.453  83.734  1.00 23.71           C  
ATOM   1563  CD1 TYR A 193      68.534  49.479  83.901  1.00 27.23           C  
ATOM   1564  CD2 TYR A 193      66.607  48.449  82.949  1.00 26.03           C  
ATOM   1565  CE1 TYR A 193      69.345  48.547  83.320  1.00 26.94           C  
ATOM   1566  CE2 TYR A 193      67.420  47.535  82.295  1.00 23.90           C  
ATOM   1567  CZ  TYR A 193      68.777  47.577  82.476  1.00 26.87           C  
ATOM   1568  OH  TYR A 193      69.620  46.618  81.907  1.00 26.98           O  
ATOM   1569  N   GLU A 194      66.114  52.501  87.138  1.00 26.52           N  
ATOM   1570  CA  GLU A 194      65.406  53.785  87.550  1.00 22.50           C  
ATOM   1571  C   GLU A 194      65.459  54.832  86.530  1.00 27.70           C  
ATOM   1572  O   GLU A 194      66.568  55.318  86.100  1.00 28.82           O  
ATOM   1573  CB  GLU A 194      66.077  54.176  88.868  1.00 26.62           C  
ATOM   1574  CG  GLU A 194      65.332  55.371  89.501  1.00 29.02           C  
ATOM   1575  CD  GLU A 194      66.062  55.800  90.794  1.00 39.72           C  
ATOM   1576  OE1 GLU A 194      66.028  55.175  91.839  1.00 36.10           O  
ATOM   1577  OE2 GLU A 194      66.755  56.785  90.719  1.00 38.46           O1-
ATOM   1578  N   ILE A 195      64.324  55.081  85.939  1.00 27.27           N  
ATOM   1579  CA  ILE A 195      64.202  55.998  84.861  1.00 29.20           C  
ATOM   1580  C   ILE A 195      63.599  57.319  85.340  1.00 34.89           C  
ATOM   1581  O   ILE A 195      62.552  57.339  86.056  1.00 33.06           O  
ATOM   1582  CB  ILE A 195      63.319  55.387  83.806  1.00 28.23           C  
ATOM   1583  CG1 ILE A 195      63.885  53.979  83.463  1.00 33.32           C  
ATOM   1584  CG2 ILE A 195      63.069  56.378  82.689  1.00 31.68           C  
ATOM   1585  CD1 ILE A 195      63.246  53.323  82.265  1.00 35.54           C  
ATOM   1586  N   LYS A 196      64.232  58.432  84.980  1.00 28.88           N  
ATOM   1587  CA  LYS A 196      63.538  59.729  85.042  1.00 28.97           C  
ATOM   1588  C   LYS A 196      63.075  60.137  83.708  1.00 31.84           C  
ATOM   1589  O   LYS A 196      63.915  60.289  82.742  1.00 31.45           O  
ATOM   1590  CB  LYS A 196      64.486  60.771  85.658  1.00 35.65           C  
ATOM   1591  CG  LYS A 196      63.908  62.199  85.680  1.00 39.37           C  
ATOM   1592  CD  LYS A 196      64.915  63.269  86.169  1.00 47.88           C  
ATOM   1593  CE  LYS A 196      65.409  62.877  87.553  1.00 51.96           C  
ATOM   1594  NZ  LYS A 196      66.444  63.858  88.005  1.00 67.64           N1+
ATOM   1595  N   ASN A 197      61.771  60.441  83.570  1.00 30.15           N  
ATOM   1596  CA  ASN A 197      61.255  61.011  82.285  1.00 31.80           C  
ATOM   1597  C   ASN A 197      61.337  62.517  82.020  1.00 34.01           C  
ATOM   1598  O   ASN A 197      61.879  63.239  82.839  1.00 37.66           O  
ATOM   1599  CB  ASN A 197      59.852  60.534  82.082  1.00 41.28           C  
ATOM   1600  CG  ASN A 197      58.841  61.315  82.928  1.00 45.03           C  
ATOM   1601  ND2 ASN A 197      57.697  60.703  83.065  1.00 39.87           N  
ATOM   1602  OD1 ASN A 197      59.073  62.490  83.432  1.00 44.65           O  
ATOM   1603  N   SER A 198      60.807  62.991  80.865  1.00 41.91           N  
ATOM   1604  CA  SER A 198      60.941  64.397  80.493  1.00 46.79           C  
ATOM   1605  C   SER A 198      60.247  65.367  81.457  1.00 60.63           C  
ATOM   1606  O   SER A 198      60.666  66.538  81.552  1.00 47.53           O  
ATOM   1607  CB  SER A 198      60.432  64.640  79.085  1.00 47.71           C  
ATOM   1608  OG  SER A 198      59.029  64.423  79.086  1.00 48.33           O  
ATOM   1609  N   GLU A 199      59.226  64.859  82.166  1.00 61.76           N  
ATOM   1610  CA  GLU A 199      58.549  65.585  83.234  1.00 59.47           C  
ATOM   1611  C   GLU A 199      59.372  65.577  84.480  1.00 59.39           C  
ATOM   1612  O   GLU A 199      59.052  66.318  85.393  1.00 53.68           O  
ATOM   1613  CB  GLU A 199      57.214  64.951  83.636  1.00 60.24           C  
ATOM   1614  CG  GLU A 199      56.329  64.485  82.499  1.00 77.89           C  
ATOM   1615  CD  GLU A 199      55.767  65.622  81.696  1.00 82.73           C  
ATOM   1616  OE1 GLU A 199      56.308  66.741  81.771  1.00 81.93           O  
ATOM   1617  OE2 GLU A 199      54.771  65.380  80.986  1.00 99.45           O1-
ATOM   1618  N   GLY A 200      60.360  64.697  84.622  1.00 45.12           N  
ATOM   1619  CA  GLY A 200      61.081  64.715  85.905  1.00 45.09           C  
ATOM   1620  C   GLY A 200      60.501  63.677  86.845  1.00 34.24           C  
ATOM   1621  O   GLY A 200      61.041  63.425  87.924  1.00 38.10           O  
ATOM   1622  N   HIS A 201      59.544  62.923  86.352  1.00 37.53           N  
ATOM   1623  CA  HIS A 201      58.990  61.833  87.152  1.00 42.77           C  
ATOM   1624  C   HIS A 201      59.913  60.598  87.092  1.00 46.73           C  
ATOM   1625  O   HIS A 201      60.357  60.181  86.008  1.00 39.38           O  
ATOM   1626  CB  HIS A 201      57.578  61.524  86.634  1.00 52.39           C  
ATOM   1627  CG  HIS A 201      56.834  60.559  87.496  1.00 68.83           C  
ATOM   1628  CD2 HIS A 201      56.516  60.599  88.813  1.00 80.76           C  
ATOM   1629  ND1 HIS A 201      56.348  59.354  87.022  1.00 85.06           N  
ATOM   1630  CE1 HIS A 201      55.762  58.694  88.007  1.00 84.82           C  
ATOM   1631  NE2 HIS A 201      55.851  59.430  89.105  1.00 88.19           N  
ATOM   1632  N   ILE A 202      60.145  60.006  88.251  1.00 39.80           N  
ATOM   1633  CA  ILE A 202      61.084  58.939  88.477  1.00 40.90           C  
ATOM   1634  C   ILE A 202      60.313  57.676  88.750  1.00 54.00           C  
ATOM   1635  O   ILE A 202      59.417  57.735  89.541  1.00 49.81           O  
ATOM   1636  CB  ILE A 202      61.889  59.228  89.713  1.00 42.71           C  
ATOM   1637  CG1 ILE A 202      62.766  60.441  89.443  1.00 45.19           C  
ATOM   1638  CG2 ILE A 202      62.684  57.994  90.117  1.00 46.98           C  
ATOM   1639  CD1 ILE A 202      63.693  60.813  90.604  1.00 51.80           C  
ATOM   1640  N   TYR A 203      60.601  56.574  88.053  1.00 44.17           N  
ATOM   1641  CA  TYR A 203      59.940  55.300  88.270  1.00 44.62           C  
ATOM   1642  C   TYR A 203      60.878  54.114  87.995  1.00 41.77           C  
ATOM   1643  O   TYR A 203      62.020  54.245  87.518  1.00 37.35           O  
ATOM   1644  CB  TYR A 203      58.663  55.226  87.443  1.00 55.89           C  
ATOM   1645  CG  TYR A 203      58.909  55.560  86.007  1.00 53.36           C  
ATOM   1646  CD1 TYR A 203      58.897  56.884  85.541  1.00 53.15           C  
ATOM   1647  CD2 TYR A 203      59.254  54.578  85.127  1.00 44.09           C  
ATOM   1648  CE1 TYR A 203      59.198  57.170  84.194  1.00 60.84           C  
ATOM   1649  CE2 TYR A 203      59.491  54.851  83.771  1.00 42.16           C  
ATOM   1650  CZ  TYR A 203      59.488  56.099  83.287  1.00 39.98           C  
ATOM   1651  OH  TYR A 203      59.819  56.316  81.961  1.00 46.04           O  
ATOM   1652  N   GLU A 204      60.443  52.944  88.368  1.00 30.63           N  
ATOM   1653  CA  GLU A 204      61.327  51.789  88.381  1.00 32.30           C  
ATOM   1654  C   GLU A 204      60.842  50.798  87.372  1.00 41.66           C  
ATOM   1655  O   GLU A 204      59.648  50.535  87.378  1.00 34.64           O  
ATOM   1656  CB  GLU A 204      61.301  51.051  89.628  1.00 35.71           C  
ATOM   1657  CG  GLU A 204      62.405  51.368  90.510  1.00 50.63           C  
ATOM   1658  CD  GLU A 204      61.966  52.008  91.715  1.00 52.71           C  
ATOM   1659  OE1 GLU A 204      61.223  53.026  91.569  1.00 71.09           O  
ATOM   1660  OE2 GLU A 204      62.337  51.433  92.749  1.00 53.49           O1-
ATOM   1661  N   LYS A 205      61.758  50.203  86.586  1.00 30.04           N  
ATOM   1662  CA  LYS A 205      61.352  49.277  85.523  1.00 27.00           C  
ATOM   1663  C   LYS A 205      62.140  48.005  85.645  1.00 23.85           C  
ATOM   1664  O   LYS A 205      63.336  47.978  85.950  1.00 27.34           O  
ATOM   1665  CB  LYS A 205      61.515  49.871  84.202  1.00 28.55           C  
ATOM   1666  CG  LYS A 205      60.560  50.939  83.796  1.00 30.11           C  
ATOM   1667  CD  LYS A 205      59.134  50.453  83.678  1.00 29.72           C  
ATOM   1668  CE  LYS A 205      58.314  51.505  83.096  1.00 30.55           C  
ATOM   1669  NZ  LYS A 205      56.936  51.124  82.613  1.00 28.61           N1+
ATOM   1670  N   SER A 206      61.432  46.877  85.471  1.00 24.46           N  
ATOM   1671  CA  SER A 206      62.061  45.586  85.263  1.00 22.41           C  
ATOM   1672  C   SER A 206      62.883  45.687  83.888  1.00 18.57           C  
ATOM   1673  O   SER A 206      62.568  46.531  83.020  1.00 21.85           O  
ATOM   1674  CB  SER A 206      61.053  44.404  85.147  1.00 27.40           C  
ATOM   1675  OG  SER A 206      60.154  44.328  86.288  1.00 27.26           O  
ATOM   1676  N   ASP A 207      63.834  44.842  83.709  1.00 23.38           N  
ATOM   1677  CA  ASP A 207      64.631  44.856  82.385  1.00 22.24           C  
ATOM   1678  C   ASP A 207      63.835  44.205  81.296  1.00 20.76           C  
ATOM   1679  O   ASP A 207      63.492  43.013  81.431  1.00 23.93           O  
ATOM   1680  CB  ASP A 207      65.898  44.096  82.621  1.00 21.44           C  
ATOM   1681  CG  ASP A 207      66.972  44.316  81.441  1.00 17.72           C  
ATOM   1682  OD1 ASP A 207      66.480  44.654  80.328  1.00 22.58           O  
ATOM   1683  OD2 ASP A 207      68.174  44.138  81.792  1.00 23.39           O1-
ATOM   1684  N   PRO A 208      63.471  44.934  80.247  1.00 21.32           N  
ATOM   1685  CA  PRO A 208      62.761  44.335  79.116  1.00 22.47           C  
ATOM   1686  C   PRO A 208      63.444  43.110  78.511  1.00 22.43           C  
ATOM   1687  O   PRO A 208      62.748  42.171  78.113  1.00 24.27           O  
ATOM   1688  CB  PRO A 208      62.653  45.492  78.088  1.00 22.28           C  
ATOM   1689  CG  PRO A 208      62.774  46.730  78.923  1.00 24.27           C  
ATOM   1690  CD  PRO A 208      63.719  46.362  80.032  1.00 19.56           C  
ATOM   1691  N   TYR A 209      64.762  43.081  78.571  1.00 22.18           N  
ATOM   1692  CA  TYR A 209      65.570  41.934  78.011  1.00 23.07           C  
ATOM   1693  C   TYR A 209      66.109  41.136  79.133  1.00 23.12           C  
ATOM   1694  O   TYR A 209      67.070  40.344  78.975  1.00 22.27           O  
ATOM   1695  CB  TYR A 209      66.712  42.510  77.157  1.00 21.81           C  
ATOM   1696  CG  TYR A 209      66.248  43.027  75.850  1.00 21.71           C  
ATOM   1697  CD1 TYR A 209      65.860  44.349  75.702  1.00 20.56           C  
ATOM   1698  CD2 TYR A 209      66.253  42.206  74.678  1.00 21.42           C  
ATOM   1699  CE1 TYR A 209      65.430  44.831  74.532  1.00 21.40           C  
ATOM   1700  CE2 TYR A 209      65.782  42.716  73.478  1.00 21.13           C  
ATOM   1701  CZ  TYR A 209      65.443  44.050  73.396  1.00 20.50           C  
ATOM   1702  OH  TYR A 209      65.010  44.511  72.179  1.00 20.40           O  
ATOM   1703  N   GLY A 210      65.509  41.277  80.366  1.00 19.43           N  
ATOM   1704  CA  GLY A 210      66.002  40.431  81.401  1.00 19.75           C  
ATOM   1705  C   GLY A 210      65.769  38.931  81.218  1.00 17.59           C  
ATOM   1706  O   GLY A 210      64.737  38.525  80.643  1.00 23.31           O  
ATOM   1707  N   PHE A 211      66.723  38.157  81.697  1.00 18.71           N  
ATOM   1708  CA  PHE A 211      66.767  36.717  81.495  1.00 20.02           C  
ATOM   1709  C   PHE A 211      66.208  35.908  82.661  1.00 22.01           C  
ATOM   1710  O   PHE A 211      65.960  34.721  82.495  1.00 18.79           O  
ATOM   1711  CB  PHE A 211      68.138  36.227  81.221  1.00 19.99           C  
ATOM   1712  CG  PHE A 211      68.712  36.749  79.901  1.00 20.24           C  
ATOM   1713  CD1 PHE A 211      67.904  37.140  78.903  1.00 21.58           C  
ATOM   1714  CD2 PHE A 211      70.102  36.749  79.699  1.00 23.96           C  
ATOM   1715  CE1 PHE A 211      68.407  37.557  77.633  1.00 22.09           C  
ATOM   1716  CE2 PHE A 211      70.617  37.138  78.436  1.00 22.59           C  
ATOM   1717  CZ  PHE A 211      69.753  37.554  77.426  1.00 22.47           C  
ATOM   1718  N   TYR A 212      65.862  36.610  83.763  1.00 20.52           N  
ATOM   1719  CA  TYR A 212      65.310  35.916  84.967  1.00 20.75           C  
ATOM   1720  C   TYR A 212      64.770  37.014  85.851  1.00 24.08           C  
ATOM   1721  O   TYR A 212      65.123  38.210  85.666  1.00 22.72           O  
ATOM   1722  CB  TYR A 212      66.413  35.121  85.644  1.00 23.83           C  
ATOM   1723  CG  TYR A 212      66.048  34.237  86.873  1.00 26.08           C  
ATOM   1724  CD1 TYR A 212      64.808  33.555  86.976  1.00 28.54           C  
ATOM   1725  CD2 TYR A 212      66.926  34.096  87.883  1.00 28.10           C  
ATOM   1726  CE1 TYR A 212      64.536  32.742  88.031  1.00 29.40           C  
ATOM   1727  CE2 TYR A 212      66.648  33.306  88.990  1.00 29.57           C  
ATOM   1728  CZ  TYR A 212      65.424  32.659  89.040  1.00 29.70           C  
ATOM   1729  OH  TYR A 212      65.274  31.890  90.084  1.00 29.33           O  
ATOM   1730  N   ARG A 213      63.793  36.645  86.705  1.00 21.78           N  
ATOM   1731  CA  ARG A 213      62.998  37.643  87.425  1.00 23.51           C  
ATOM   1732  C   ARG A 213      62.631  37.050  88.770  1.00 25.51           C  
ATOM   1733  O   ARG A 213      62.638  35.791  88.958  1.00 22.93           O  
ATOM   1734  CB  ARG A 213      61.767  38.133  86.647  1.00 24.39           C  
ATOM   1735  CG  ARG A 213      61.461  39.589  86.986  1.00 27.59           C  
ATOM   1736  CD  ARG A 213      60.778  40.384  85.933  1.00 27.79           C  
ATOM   1737  NE  ARG A 213      59.287  40.202  86.055  1.00 29.97           N  
ATOM   1738  CZ  ARG A 213      58.450  40.581  85.136  1.00 35.55           C  
ATOM   1739  NH1 ARG A 213      57.118  40.354  85.253  1.00 40.23           N1+
ATOM   1740  NH2 ARG A 213      58.916  41.188  84.070  1.00 29.07           N  
ATOM   1741  N   GLU A 214      62.508  37.930  89.767  1.00 23.33           N  
ATOM   1742  CA  GLU A 214      61.979  37.453  91.079  1.00 24.59           C  
ATOM   1743  C   GLU A 214      60.621  36.809  90.867  1.00 21.45           C  
ATOM   1744  O   GLU A 214      59.906  37.055  89.842  1.00 25.25           O  
ATOM   1745  CB  GLU A 214      61.796  38.650  92.032  1.00 23.13           C  
ATOM   1746  CG  GLU A 214      63.078  39.250  92.527  1.00 25.04           C  
ATOM   1747  CD  GLU A 214      62.785  40.449  93.494  1.00 29.93           C  
ATOM   1748  OE1 GLU A 214      62.122  41.448  93.179  1.00 28.07           O  
ATOM   1749  OE2 GLU A 214      63.322  40.323  94.535  1.00 29.45           O1-
ATOM   1750  N   VAL A 215      60.211  36.046  91.864  1.00 23.95           N  
ATOM   1751  CA  VAL A 215      58.862  35.401  91.841  1.00 23.10           C  
ATOM   1752  C   VAL A 215      57.757  36.381  92.064  1.00 26.01           C  
ATOM   1753  O   VAL A 215      57.766  37.209  92.995  1.00 26.17           O  
ATOM   1754  CB  VAL A 215      58.825  34.300  92.886  1.00 26.13           C  
ATOM   1755  CG1 VAL A 215      57.422  33.683  92.918  1.00 29.23           C  
ATOM   1756  CG2 VAL A 215      59.902  33.264  92.656  1.00 28.39           C  
ATOM   1757  N   ARG A 216      56.760  36.323  91.204  1.00 21.38           N  
ATOM   1758  CA  ARG A 216      55.641  37.190  91.298  1.00 24.55           C  
ATOM   1759  C   ARG A 216      55.023  37.115  92.769  1.00 24.12           C  
ATOM   1760  O   ARG A 216      55.112  36.074  93.340  1.00 24.52           O  
ATOM   1761  CB  ARG A 216      54.609  36.807  90.284  1.00 26.55           C  
ATOM   1762  CG  ARG A 216      54.111  35.365  90.480  1.00 26.26           C  
ATOM   1763  CD  ARG A 216      52.696  35.456  91.019  1.00 29.24           C  
ATOM   1764  NE  ARG A 216      52.093  34.156  91.344  1.00 27.43           N  
ATOM   1765  CZ  ARG A 216      52.226  33.472  92.467  1.00 28.18           C  
ATOM   1766  NH1 ARG A 216      53.159  33.775  93.344  1.00 26.66           N1+
ATOM   1767  NH2 ARG A 216      51.529  32.334  92.623  1.00 26.68           N  
ATOM   1768  N   PRO A 217      54.606  38.263  93.340  1.00 27.25           N  
ATOM   1769  CA  PRO A 217      54.497  39.518  92.687  1.00 26.15           C  
ATOM   1770  C   PRO A 217      55.692  40.492  92.768  1.00 22.85           C  
ATOM   1771  O   PRO A 217      55.515  41.611  92.319  1.00 27.38           O  
ATOM   1772  CB  PRO A 217      53.318  40.179  93.485  1.00 31.47           C  
ATOM   1773  CG  PRO A 217      53.618  39.772  94.891  1.00 30.83           C  
ATOM   1774  CD  PRO A 217      54.144  38.356  94.779  1.00 33.72           C  
ATOM   1775  N   ASN A 218      56.825  40.086  93.229  1.00 23.50           N  
ATOM   1776  CA  ASN A 218      58.061  40.872  93.126  1.00 24.08           C  
ATOM   1777  C   ASN A 218      58.566  40.851  91.640  1.00 31.37           C  
ATOM   1778  O   ASN A 218      58.256  39.876  90.925  1.00 25.26           O  
ATOM   1779  CB  ASN A 218      59.057  40.341  94.022  1.00 25.25           C  
ATOM   1780  CG  ASN A 218      58.636  40.564  95.496  1.00 34.18           C  
ATOM   1781  ND2 ASN A 218      58.708  39.569  96.286  1.00 34.27           N  
ATOM   1782  OD1 ASN A 218      58.162  41.613  95.818  1.00 30.80           O  
ATOM   1783  N   THR A 219      59.152  41.973  91.188  1.00 24.96           N  
ATOM   1784  CA  THR A 219      59.475  42.170  89.780  1.00 27.83           C  
ATOM   1785  C   THR A 219      60.932  42.570  89.430  1.00 27.06           C  
ATOM   1786  O   THR A 219      61.126  43.026  88.286  1.00 24.98           O  
ATOM   1787  CB  THR A 219      58.538  43.182  89.166  1.00 29.64           C  
ATOM   1788  CG2 THR A 219      57.030  42.673  89.250  1.00 34.29           C  
ATOM   1789  OG1 THR A 219      58.644  44.462  89.827  1.00 30.23           O  
ATOM   1790  N   ALA A 220      61.903  42.410  90.328  1.00 25.54           N  
ATOM   1791  CA  ALA A 220      63.235  42.825  89.959  1.00 26.01           C  
ATOM   1792  C   ALA A 220      63.772  41.744  89.028  1.00 26.65           C  
ATOM   1793  O   ALA A 220      63.566  40.528  89.260  1.00 24.16           O  
ATOM   1794  CB  ALA A 220      64.109  42.952  91.094  1.00 28.71           C  
ATOM   1795  N   SER A 221      64.620  42.217  88.121  1.00 24.00           N  
ATOM   1796  CA  SER A 221      65.359  41.337  87.193  1.00 23.65           C  
ATOM   1797  C   SER A 221      66.525  40.747  87.900  1.00 25.34           C  
ATOM   1798  O   SER A 221      66.997  41.248  88.947  1.00 27.49           O  
ATOM   1799  CB  SER A 221      65.714  42.130  85.961  1.00 23.13           C  
ATOM   1800  OG  SER A 221      64.600  42.537  85.243  1.00 23.53           O  
ATOM   1801  N   ILE A 222      66.992  39.587  87.416  1.00 22.17           N  
ATOM   1802  CA  ILE A 222      68.087  38.950  87.985  1.00 18.67           C  
ATOM   1803  C   ILE A 222      69.107  38.617  86.862  1.00 25.51           C  
ATOM   1804  O   ILE A 222      68.749  38.057  85.802  1.00 23.57           O  
ATOM   1805  CB  ILE A 222      67.656  37.700  88.703  1.00 20.72           C  
ATOM   1806  CG1 ILE A 222      66.516  37.993  89.685  1.00 23.37           C  
ATOM   1807  CG2 ILE A 222      68.844  37.006  89.285  1.00 24.46           C  
ATOM   1808  CD1 ILE A 222      66.053  36.719  90.449  1.00 24.51           C  
ATOM   1809  N   VAL A 223      70.371  38.878  87.092  1.00 25.56           N  
ATOM   1810  CA  VAL A 223      71.434  38.590  86.073  1.00 24.78           C  
ATOM   1811  C   VAL A 223      71.657  37.113  85.886  1.00 27.29           C  
ATOM   1812  O   VAL A 223      71.908  36.407  86.837  1.00 26.51           O  
ATOM   1813  CB  VAL A 223      72.784  39.210  86.506  1.00 25.11           C  
ATOM   1814  CG1 VAL A 223      73.858  38.957  85.484  1.00 25.87           C  
ATOM   1815  CG2 VAL A 223      72.629  40.706  86.642  1.00 25.06           C  
ATOM   1816  N   VAL A 224      71.696  36.655  84.642  1.00 22.98           N  
ATOM   1817  CA  VAL A 224      71.940  35.216  84.371  1.00 22.51           C  
ATOM   1818  C   VAL A 224      73.117  35.093  83.409  1.00 24.89           C  
ATOM   1819  O   VAL A 224      73.146  35.763  82.415  1.00 24.14           O  
ATOM   1820  CB  VAL A 224      70.751  34.592  83.572  1.00 27.26           C  
ATOM   1821  CG1 VAL A 224      71.014  33.088  83.304  1.00 30.66           C  
ATOM   1822  CG2 VAL A 224      69.492  34.799  84.363  1.00 27.75           C  
ATOM   1823  N   ASP A 225      73.990  34.189  83.648  1.00 24.29           N  
ATOM   1824  CA  ASP A 225      75.148  33.905  82.737  1.00 25.43           C  
ATOM   1825  C   ASP A 225      74.647  32.801  81.816  1.00 23.34           C  
ATOM   1826  O   ASP A 225      74.973  31.625  81.923  1.00 21.90           O  
ATOM   1827  CB  ASP A 225      76.295  33.465  83.608  1.00 28.13           C  
ATOM   1828  CG  ASP A 225      77.618  33.304  82.864  1.00 38.21           C  
ATOM   1829  OD1 ASP A 225      77.724  33.517  81.624  1.00 32.72           O  
ATOM   1830  OD2 ASP A 225      78.505  32.795  83.562  1.00 37.33           O1-
ATOM   1831  N   ILE A 226      73.769  33.216  80.931  1.00 23.58           N  
ATOM   1832  CA  ILE A 226      72.886  32.281  80.254  1.00 23.13           C  
ATOM   1833  C   ILE A 226      73.589  31.227  79.353  1.00 25.19           C  
ATOM   1834  O   ILE A 226      73.031  30.185  79.138  1.00 24.76           O  
ATOM   1835  CB  ILE A 226      71.912  33.116  79.385  1.00 27.99           C  
ATOM   1836  CG1 ILE A 226      70.788  32.270  78.920  1.00 28.65           C  
ATOM   1837  CG2 ILE A 226      72.580  33.913  78.238  1.00 28.86           C  
ATOM   1838  CD1 ILE A 226      69.587  33.076  78.532  1.00 32.08           C  
ATOM   1839  N   ASP A 227      74.799  31.506  78.892  1.00 25.14           N  
ATOM   1840  CA  ASP A 227      75.558  30.548  78.083  1.00 26.52           C  
ATOM   1841  C   ASP A 227      76.440  29.663  78.943  1.00 26.73           C  
ATOM   1842  O   ASP A 227      77.027  28.752  78.443  1.00 27.33           O  
ATOM   1843  CB  ASP A 227      76.424  31.243  77.030  1.00 27.46           C  
ATOM   1844  CG  ASP A 227      75.637  31.923  76.035  1.00 31.13           C  
ATOM   1845  OD1 ASP A 227      74.476  31.555  75.786  1.00 26.28           O  
ATOM   1846  OD2 ASP A 227      76.077  32.976  75.567  1.00 30.10           O1-
ATOM   1847  N   ASN A 228      76.479  29.831  80.244  1.00 26.49           N  
ATOM   1848  CA  ASN A 228      77.343  28.976  81.069  1.00 27.99           C  
ATOM   1849  C   ASN A 228      76.596  28.328  82.248  1.00 31.50           C  
ATOM   1850  O   ASN A 228      77.119  28.335  83.350  1.00 27.74           O  
ATOM   1851  CB  ASN A 228      78.471  29.802  81.597  1.00 28.94           C  
ATOM   1852  CG  ASN A 228      79.340  30.256  80.500  1.00 35.10           C  
ATOM   1853  ND2 ASN A 228      79.298  31.551  80.176  1.00 40.92           N  
ATOM   1854  OD1 ASN A 228      80.074  29.458  79.948  1.00 33.84           O  
ATOM   1855  N   ILE A 229      75.346  27.934  82.056  1.00 26.94           N  
ATOM   1856  CA  ILE A 229      74.563  27.407  83.175  1.00 27.43           C  
ATOM   1857  C   ILE A 229      74.094  26.016  82.894  1.00 27.37           C  
ATOM   1858  O   ILE A 229      73.670  25.362  83.803  1.00 25.51           O  
ATOM   1859  CB  ILE A 229      73.328  28.256  83.555  1.00 27.42           C  
ATOM   1860  CG1 ILE A 229      72.507  28.620  82.314  1.00 27.49           C  
ATOM   1861  CG2 ILE A 229      73.766  29.499  84.348  1.00 29.88           C  
ATOM   1862  CD1 ILE A 229      71.251  29.358  82.659  1.00 27.29           C  
ATOM   1863  N   TYR A 230      74.176  25.531  81.669  1.00 23.85           N  
ATOM   1864  CA  TYR A 230      73.528  24.239  81.324  1.00 25.57           C  
ATOM   1865  C   TYR A 230      74.246  23.572  80.182  1.00 25.84           C  
ATOM   1866  O   TYR A 230      74.558  24.180  79.245  1.00 26.05           O  
ATOM   1867  CB  TYR A 230      71.981  24.415  80.973  1.00 23.81           C  
ATOM   1868  CG  TYR A 230      71.364  23.053  80.858  1.00 23.58           C  
ATOM   1869  CD1 TYR A 230      71.140  22.304  81.978  1.00 25.78           C  
ATOM   1870  CD2 TYR A 230      71.065  22.468  79.617  1.00 24.24           C  
ATOM   1871  CE1 TYR A 230      70.675  21.002  81.916  1.00 24.84           C  
ATOM   1872  CE2 TYR A 230      70.580  21.167  79.553  1.00 25.48           C  
ATOM   1873  CZ  TYR A 230      70.348  20.466  80.677  1.00 25.30           C  
ATOM   1874  OH  TYR A 230      69.959  19.144  80.555  1.00 23.81           O  
ATOM   1875  N   GLN A 231      74.462  22.297  80.262  1.00 24.58           N  
ATOM   1876  CA  GLN A 231      75.073  21.510  79.207  1.00 28.88           C  
ATOM   1877  C   GLN A 231      74.017  20.629  78.504  1.00 25.22           C  
ATOM   1878  O   GLN A 231      73.390  19.801  79.146  1.00 25.00           O  
ATOM   1879  CB  GLN A 231      76.098  20.607  79.905  1.00 32.16           C  
ATOM   1880  CG  GLN A 231      76.621  19.495  79.084  1.00 46.75           C  
ATOM   1881  CD  GLN A 231      77.531  19.989  78.017  1.00 58.34           C  
ATOM   1882  NE2 GLN A 231      77.000  20.075  76.790  1.00 65.76           N  
ATOM   1883  OE1 GLN A 231      78.731  20.267  78.269  1.00 75.42           O  
ATOM   1884  N   TRP A 232      73.811  20.870  77.207  1.00 24.97           N  
ATOM   1885  CA  TRP A 232      72.735  20.208  76.441  1.00 25.00           C  
ATOM   1886  C   TRP A 232      73.208  18.878  75.943  1.00 30.84           C  
ATOM   1887  O   TRP A 232      74.444  18.643  75.829  1.00 26.62           O  
ATOM   1888  CB  TRP A 232      72.342  21.088  75.255  1.00 24.94           C  
ATOM   1889  CG  TRP A 232      71.671  22.343  75.620  1.00 24.90           C  
ATOM   1890  CD1 TRP A 232      72.269  23.619  75.817  1.00 28.58           C  
ATOM   1891  CD2 TRP A 232      70.249  22.556  75.759  1.00 22.27           C  
ATOM   1892  CE2 TRP A 232      70.054  23.911  76.099  1.00 21.87           C  
ATOM   1893  CE3 TRP A 232      69.142  21.724  75.656  1.00 19.73           C  
ATOM   1894  NE1 TRP A 232      71.280  24.541  76.101  1.00 25.49           N  
ATOM   1895  CZ2 TRP A 232      68.786  24.457  76.273  1.00 20.33           C  
ATOM   1896  CZ3 TRP A 232      67.879  22.280  75.858  1.00 22.04           C  
ATOM   1897  CH2 TRP A 232      67.738  23.649  76.123  1.00 21.24           C  
ATOM   1898  N   HIS A 233      72.276  17.999  75.619  1.00 24.13           N  
ATOM   1899  CA  HIS A 233      72.633  16.695  75.055  1.00 25.33           C  
ATOM   1900  C   HIS A 233      71.791  16.358  73.878  1.00 21.90           C  
ATOM   1901  O   HIS A 233      71.649  15.205  73.524  1.00 21.51           O  
ATOM   1902  CB  HIS A 233      72.415  15.587  76.150  1.00 27.38           C  
ATOM   1903  CG  HIS A 233      73.159  15.843  77.407  1.00 33.79           C  
ATOM   1904  CD2 HIS A 233      74.351  15.359  77.853  1.00 33.30           C  
ATOM   1905  ND1 HIS A 233      72.680  16.674  78.412  1.00 34.40           N  
ATOM   1906  CE1 HIS A 233      73.548  16.698  79.408  1.00 37.08           C  
ATOM   1907  NE2 HIS A 233      74.578  15.933  79.082  1.00 32.22           N  
ATOM   1908  N   ASP A 234      71.203  17.330  73.240  1.00 21.08           N  
ATOM   1909  CA  ASP A 234      70.130  17.068  72.245  1.00 20.81           C  
ATOM   1910  C   ASP A 234      70.553  17.281  70.839  1.00 25.08           C  
ATOM   1911  O   ASP A 234      69.726  17.560  69.935  1.00 21.02           O  
ATOM   1912  CB  ASP A 234      68.896  17.936  72.585  1.00 20.70           C  
ATOM   1913  CG  ASP A 234      69.128  19.416  72.526  1.00 22.92           C  
ATOM   1914  OD1 ASP A 234      70.281  19.875  72.570  1.00 20.80           O  
ATOM   1915  OD2 ASP A 234      68.106  20.190  72.500  1.00 20.84           O1-
ATOM   1916  N   GLU A 235      71.853  17.105  70.528  1.00 20.01           N  
ATOM   1917  CA  GLU A 235      72.287  17.361  69.150  1.00 23.24           C  
ATOM   1918  C   GLU A 235      71.623  16.483  68.119  1.00 23.08           C  
ATOM   1919  O   GLU A 235      71.296  16.867  67.018  1.00 20.18           O  
ATOM   1920  CB  GLU A 235      73.838  17.194  69.028  1.00 25.39           C  
ATOM   1921  CG  GLU A 235      74.429  18.504  69.519  1.00 33.74           C  
ATOM   1922  CD  GLU A 235      75.984  18.602  69.560  1.00 44.34           C  
ATOM   1923  OE1 GLU A 235      76.684  17.848  68.850  1.00 37.34           O  
ATOM   1924  OE2 GLU A 235      76.458  19.518  70.242  1.00 40.26           O1-
ATOM   1925  N   GLU A 236      71.464  15.246  68.469  1.00 22.61           N  
ATOM   1926  CA  GLU A 236      70.843  14.367  67.508  1.00 24.42           C  
ATOM   1927  C   GLU A 236      69.387  14.658  67.232  1.00 26.02           C  
ATOM   1928  O   GLU A 236      68.944  14.596  66.079  1.00 21.96           O  
ATOM   1929  CB  GLU A 236      70.934  12.903  68.058  1.00 26.12           C  
ATOM   1930  CG  GLU A 236      70.193  11.889  67.262  1.00 39.20           C  
ATOM   1931  CD  GLU A 236      70.580  10.447  67.744  1.00 58.27           C  
ATOM   1932  OE1 GLU A 236      71.812  10.140  67.920  1.00 50.61           O  
ATOM   1933  OE2 GLU A 236      69.637   9.704  68.038  1.00 56.77           O1-
ATOM   1934  N   TRP A 237      68.619  14.953  68.283  1.00 22.71           N  
ATOM   1935  CA  TRP A 237      67.243  15.538  68.055  1.00 20.03           C  
ATOM   1936  C   TRP A 237      67.205  16.743  67.151  1.00 19.32           C  
ATOM   1937  O   TRP A 237      66.383  16.830  66.231  1.00 20.91           O  
ATOM   1938  CB  TRP A 237      66.634  15.840  69.465  1.00 20.30           C  
ATOM   1939  CG  TRP A 237      65.377  16.669  69.325  1.00 20.81           C  
ATOM   1940  CD1 TRP A 237      65.284  18.037  69.252  1.00 22.17           C  
ATOM   1941  CD2 TRP A 237      64.066  16.156  69.141  1.00 20.46           C  
ATOM   1942  CE2 TRP A 237      63.207  17.241  69.019  1.00 21.20           C  
ATOM   1943  CE3 TRP A 237      63.523  14.854  69.192  1.00 22.54           C  
ATOM   1944  NE1 TRP A 237      63.961  18.369  69.054  1.00 23.76           N  
ATOM   1945  CZ2 TRP A 237      61.790  17.080  68.827  1.00 21.83           C  
ATOM   1946  CZ3 TRP A 237      62.116  14.703  68.997  1.00 24.40           C  
ATOM   1947  CH2 TRP A 237      61.296  15.817  68.831  1.00 25.25           C  
ATOM   1948  N   LEU A 238      68.122  17.696  67.342  1.00 20.32           N  
ATOM   1949  CA  LEU A 238      68.079  18.940  66.593  1.00 21.13           C  
ATOM   1950  C   LEU A 238      68.468  18.655  65.153  1.00 23.17           C  
ATOM   1951  O   LEU A 238      68.014  19.263  64.246  1.00 20.56           O  
ATOM   1952  CB  LEU A 238      69.065  19.934  67.183  1.00 21.66           C  
ATOM   1953  CG  LEU A 238      68.635  20.429  68.603  1.00 20.92           C  
ATOM   1954  CD1 LEU A 238      69.758  21.276  69.190  1.00 22.70           C  
ATOM   1955  CD2 LEU A 238      67.364  21.265  68.421  1.00 22.08           C  
ATOM   1956  N   GLU A 239      69.356  17.720  64.960  1.00 22.20           N  
ATOM   1957  CA  GLU A 239      69.751  17.388  63.588  1.00 20.81           C  
ATOM   1958  C   GLU A 239      68.616  16.757  62.802  1.00 20.25           C  
ATOM   1959  O   GLU A 239      68.330  17.089  61.638  1.00 20.44           O  
ATOM   1960  CB  GLU A 239      70.951  16.387  63.645  1.00 23.57           C  
ATOM   1961  CG  GLU A 239      71.349  15.880  62.236  1.00 25.89           C  
ATOM   1962  CD  GLU A 239      72.632  14.956  62.294  1.00 30.07           C  
ATOM   1963  OE1 GLU A 239      73.007  14.440  63.350  1.00 36.26           O  
ATOM   1964  OE2 GLU A 239      73.252  14.928  61.307  1.00 32.45           O1-
ATOM   1965  N   LYS A 240      67.945  15.800  63.428  1.00 23.35           N  
ATOM   1966  CA  LYS A 240      66.773  15.186  62.812  1.00 22.45           C  
ATOM   1967  C   LYS A 240      65.660  16.162  62.574  1.00 23.74           C  
ATOM   1968  O   LYS A 240      65.049  16.203  61.482  1.00 21.79           O  
ATOM   1969  CB  LYS A 240      66.304  14.066  63.735  1.00 31.62           C  
ATOM   1970  CG  LYS A 240      65.111  13.330  63.234  1.00 42.39           C  
ATOM   1971  CD  LYS A 240      64.913  11.984  63.947  1.00 54.07           C  
ATOM   1972  CE  LYS A 240      63.523  11.427  63.661  1.00 63.67           C  
ATOM   1973  NZ  LYS A 240      63.323  10.177  64.467  1.00 69.57           N1+
ATOM   1974  N   ARG A 241      65.446  17.090  63.532  1.00 20.60           N  
ATOM   1975  CA  ARG A 241      64.476  18.140  63.244  1.00 20.58           C  
ATOM   1976  C   ARG A 241      64.787  18.971  61.991  1.00 19.55           C  
ATOM   1977  O   ARG A 241      63.922  19.234  61.161  1.00 21.36           O  
ATOM   1978  CB  ARG A 241      64.384  19.079  64.437  1.00 19.43           C  
ATOM   1979  CG  ARG A 241      63.280  20.099  64.306  1.00 21.63           C  
ATOM   1980  CD  ARG A 241      63.284  20.997  65.519  1.00 20.75           C  
ATOM   1981  NE  ARG A 241      64.323  22.022  65.458  1.00 17.96           N  
ATOM   1982  CZ  ARG A 241      64.649  22.883  66.415  1.00 17.84           C  
ATOM   1983  NH1 ARG A 241      64.220  22.699  67.667  1.00 18.78           N1+
ATOM   1984  NH2 ARG A 241      65.468  23.848  66.199  1.00 19.02           N  
ATOM   1985  N   ARG A 242      66.015  19.469  61.915  1.00 22.35           N  
ATOM   1986  CA  ARG A 242      66.439  20.337  60.857  1.00 23.59           C  
ATOM   1987  C   ARG A 242      66.315  19.591  59.502  1.00 24.17           C  
ATOM   1988  O   ARG A 242      66.013  20.235  58.493  1.00 22.08           O  
ATOM   1989  CB  ARG A 242      67.932  20.665  60.927  1.00 25.41           C  
ATOM   1990  CG  ARG A 242      68.371  21.700  59.832  1.00 25.79           C  
ATOM   1991  CD  ARG A 242      69.862  22.085  59.930  1.00 28.73           C  
ATOM   1992  NE  ARG A 242      70.150  23.024  58.804  1.00 27.38           N  
ATOM   1993  CZ  ARG A 242      70.070  24.331  58.928  1.00 30.33           C  
ATOM   1994  NH1 ARG A 242      69.759  24.915  60.152  1.00 24.39           N1+
ATOM   1995  NH2 ARG A 242      70.281  25.060  57.840  1.00 32.67           N  
ATOM   1996  N   ASN A 243      66.513  18.287  59.539  1.00 23.44           N  
ATOM   1997  CA  ASN A 243      66.472  17.488  58.266  1.00 28.68           C  
ATOM   1998  C   ASN A 243      65.116  16.853  57.947  1.00 35.85           C  
ATOM   1999  O   ASN A 243      65.035  16.090  56.987  1.00 31.43           O  
ATOM   2000  CB  ASN A 243      67.621  16.447  58.274  1.00 28.28           C  
ATOM   2001  CG  ASN A 243      68.981  17.163  58.167  1.00 31.51           C  
ATOM   2002  ND2 ASN A 243      69.722  17.245  59.205  1.00 37.54           N  
ATOM   2003  OD1 ASN A 243      69.195  17.836  57.212  1.00 38.27           O  
ATOM   2004  N   SER A 244      64.046  17.207  58.680  1.00 25.31           N  
ATOM   2005  CA  SER A 244      62.742  16.540  58.512  1.00 27.91           C  
ATOM   2006  C   SER A 244      61.683  17.544  58.188  1.00 30.51           C  
ATOM   2007  O   SER A 244      61.836  18.725  58.468  1.00 26.92           O  
ATOM   2008  CB  SER A 244      62.338  15.845  59.849  1.00 32.38           C  
ATOM   2009  OG  SER A 244      63.240  14.858  60.063  1.00 40.39           O  
ATOM   2010  N   ASP A 245      60.625  17.081  57.542  1.00 28.96           N  
ATOM   2011  CA  ASP A 245      59.456  17.884  57.231  1.00 31.94           C  
ATOM   2012  C   ASP A 245      58.359  17.487  58.246  1.00 28.10           C  
ATOM   2013  O   ASP A 245      57.743  16.379  58.132  1.00 22.88           O  
ATOM   2014  CB  ASP A 245      58.962  17.549  55.842  1.00 34.26           C  
ATOM   2015  CG  ASP A 245      57.748  18.384  55.452  1.00 42.38           C  
ATOM   2016  OD1 ASP A 245      57.188  19.173  56.267  1.00 32.05           O  
ATOM   2017  OD2 ASP A 245      57.397  18.264  54.274  1.00 38.55           O1-
ATOM   2018  N   PRO A 246      58.121  18.349  59.278  1.00 28.23           N  
ATOM   2019  CA  PRO A 246      57.194  17.978  60.307  1.00 25.84           C  
ATOM   2020  C   PRO A 246      55.788  17.848  59.791  1.00 24.11           C  
ATOM   2021  O   PRO A 246      54.998  17.141  60.392  1.00 25.78           O  
ATOM   2022  CB  PRO A 246      57.323  19.113  61.332  1.00 30.79           C  
ATOM   2023  CG  PRO A 246      57.740  20.260  60.536  1.00 29.73           C  
ATOM   2024  CD  PRO A 246      58.639  19.694  59.461  1.00 30.72           C  
ATOM   2025  N   LEU A 247      55.476  18.461  58.654  1.00 22.23           N  
ATOM   2026  CA  LEU A 247      54.143  18.316  58.106  1.00 22.98           C  
ATOM   2027  C   LEU A 247      53.804  16.864  57.658  1.00 25.97           C  
ATOM   2028  O   LEU A 247      52.625  16.489  57.558  1.00 25.11           O  
ATOM   2029  CB  LEU A 247      53.891  19.296  56.977  1.00 23.50           C  
ATOM   2030  CG  LEU A 247      54.020  20.748  57.272  1.00 27.01           C  
ATOM   2031  CD1 LEU A 247      53.793  21.618  56.050  1.00 29.02           C  
ATOM   2032  CD2 LEU A 247      53.052  21.172  58.413  1.00 29.33           C  
ATOM   2033  N   LYS A 248      54.821  16.077  57.463  1.00 26.55           N  
ATOM   2034  CA  LYS A 248      54.686  14.708  56.960  1.00 25.53           C  
ATOM   2035  C   LYS A 248      54.923  13.727  58.036  1.00 30.03           C  
ATOM   2036  O   LYS A 248      55.039  12.544  57.761  1.00 23.91           O  
ATOM   2037  CB  LYS A 248      55.685  14.533  55.796  1.00 32.17           C  
ATOM   2038  CG  LYS A 248      55.121  15.287  54.568  1.00 37.14           C  
ATOM   2039  CD  LYS A 248      55.783  15.044  53.233  1.00 45.54           C  
ATOM   2040  CE  LYS A 248      54.732  14.789  52.136  1.00 59.04           C  
ATOM   2041  NZ  LYS A 248      54.057  13.399  52.052  1.00 53.40           N1+
ATOM   2042  N   GLN A 249      54.923  14.191  59.326  1.00 24.29           N  
ATOM   2043  CA  GLN A 249      55.148  13.285  60.450  1.00 23.44           C  
ATOM   2044  C   GLN A 249      53.910  13.210  61.355  1.00 22.19           C  
ATOM   2045  O   GLN A 249      53.056  14.054  61.254  1.00 21.50           O  
ATOM   2046  CB  GLN A 249      56.326  13.817  61.250  1.00 29.15           C  
ATOM   2047  CG  GLN A 249      57.678  13.730  60.550  1.00 35.97           C  
ATOM   2048  CD  GLN A 249      58.744  14.398  61.409  1.00 50.45           C  
ATOM   2049  NE2 GLN A 249      58.307  15.138  62.410  1.00 48.81           N  
ATOM   2050  OE1 GLN A 249      59.952  14.244  61.199  1.00 57.04           O  
ATOM   2051  N   PRO A 250      53.860  12.254  62.256  1.00 22.74           N  
ATOM   2052  CA  PRO A 250      52.790  12.337  63.220  1.00 26.32           C  
ATOM   2053  C   PRO A 250      53.043  13.528  64.140  1.00 23.92           C  
ATOM   2054  O   PRO A 250      54.168  13.728  64.570  1.00 23.07           O  
ATOM   2055  CB  PRO A 250      52.899  11.027  64.004  1.00 27.54           C  
ATOM   2056  CG  PRO A 250      54.317  10.574  63.857  1.00 29.84           C  
ATOM   2057  CD  PRO A 250      54.760  11.093  62.502  1.00 26.37           C  
ATOM   2058  N   VAL A 251      52.015  14.327  64.424  1.00 22.23           N  
ATOM   2059  CA  VAL A 251      52.131  15.485  65.390  1.00 19.04           C  
ATOM   2060  C   VAL A 251      50.889  15.350  66.263  1.00 21.53           C  
ATOM   2061  O   VAL A 251      49.790  15.692  65.847  1.00 20.79           O  
ATOM   2062  CB  VAL A 251      52.225  16.825  64.682  1.00 21.13           C  
ATOM   2063  CG1 VAL A 251      52.258  17.956  65.709  1.00 24.39           C  
ATOM   2064  CG2 VAL A 251      53.446  16.901  63.751  1.00 24.60           C  
ATOM   2065  N   SER A 252      51.091  14.815  67.458  1.00 19.70           N  
ATOM   2066  CA  SER A 252      50.058  14.590  68.460  1.00 20.80           C  
ATOM   2067  C   SER A 252      50.487  15.367  69.738  1.00 19.86           C  
ATOM   2068  O   SER A 252      51.497  15.006  70.380  1.00 18.31           O  
ATOM   2069  CB  SER A 252      50.106  13.077  68.794  1.00 20.73           C  
ATOM   2070  OG  SER A 252      48.921  12.947  69.576  1.00 34.14           O  
ATOM   2071  N   VAL A 253      49.837  16.482  69.984  1.00 20.58           N  
ATOM   2072  CA  VAL A 253      50.233  17.478  70.980  1.00 19.66           C  
ATOM   2073  C   VAL A 253      49.395  17.312  72.253  1.00 20.09           C  
ATOM   2074  O   VAL A 253      48.182  17.289  72.214  1.00 19.99           O  
ATOM   2075  CB  VAL A 253      50.046  18.880  70.437  1.00 21.00           C  
ATOM   2076  CG1 VAL A 253      50.436  19.929  71.478  1.00 21.24           C  
ATOM   2077  CG2 VAL A 253      50.875  19.085  69.147  1.00 21.67           C  
ATOM   2078  N   TYR A 254      50.076  17.255  73.385  1.00 18.10           N  
ATOM   2079  CA  TYR A 254      49.472  17.340  74.707  1.00 19.51           C  
ATOM   2080  C   TYR A 254      49.723  18.790  75.178  1.00 18.69           C  
ATOM   2081  O   TYR A 254      50.847  19.246  75.466  1.00 19.28           O  
ATOM   2082  CB  TYR A 254      50.146  16.346  75.640  1.00 19.75           C  
ATOM   2083  CG  TYR A 254      49.559  16.191  77.063  1.00 20.45           C  
ATOM   2084  CD1 TYR A 254      48.324  15.609  77.258  1.00 20.22           C  
ATOM   2085  CD2 TYR A 254      50.248  16.569  78.180  1.00 20.37           C  
ATOM   2086  CE1 TYR A 254      47.796  15.405  78.523  1.00 19.51           C  
ATOM   2087  CE2 TYR A 254      49.734  16.380  79.453  1.00 20.03           C  
ATOM   2088  CZ  TYR A 254      48.496  15.789  79.637  1.00 20.66           C  
ATOM   2089  OH  TYR A 254      47.985  15.613  80.935  1.00 18.23           O  
ATOM   2090  N   GLU A 255      48.649  19.501  75.317  1.00 17.41           N  
ATOM   2091  CA  GLU A 255      48.684  20.925  75.655  1.00 17.97           C  
ATOM   2092  C   GLU A 255      48.619  21.013  77.171  1.00 19.48           C  
ATOM   2093  O   GLU A 255      47.789  20.317  77.812  1.00 17.53           O  
ATOM   2094  CB  GLU A 255      47.538  21.675  75.003  1.00 20.08           C  
ATOM   2095  CG  GLU A 255      47.542  23.197  75.273  1.00 20.05           C  
ATOM   2096  CD  GLU A 255      46.200  23.908  75.004  1.00 21.60           C  
ATOM   2097  OE1 GLU A 255      45.137  23.232  75.045  1.00 22.12           O  
ATOM   2098  OE2 GLU A 255      46.215  25.150  74.796  1.00 22.45           O1-
ATOM   2099  N   VAL A 256      49.489  21.816  77.757  1.00 19.46           N  
ATOM   2100  CA  VAL A 256      49.682  21.812  79.228  1.00 20.15           C  
ATOM   2101  C   VAL A 256      49.874  23.228  79.750  1.00 21.72           C  
ATOM   2102  O   VAL A 256      50.569  24.017  79.123  1.00 19.95           O  
ATOM   2103  CB  VAL A 256      50.960  21.073  79.609  1.00 21.39           C  
ATOM   2104  CG1 VAL A 256      51.157  21.140  81.140  1.00 23.97           C  
ATOM   2105  CG2 VAL A 256      50.887  19.656  79.170  1.00 23.65           C  
ATOM   2106  N   HIS A 257      49.172  23.556  80.852  1.00 19.27           N  
ATOM   2107  CA  HIS A 257      49.421  24.789  81.646  1.00 18.45           C  
ATOM   2108  C   HIS A 257      50.290  24.351  82.817  1.00 18.88           C  
ATOM   2109  O   HIS A 257      49.854  23.585  83.703  1.00 19.53           O  
ATOM   2110  CB  HIS A 257      48.110  25.412  82.114  1.00 20.28           C  
ATOM   2111  CG  HIS A 257      48.315  26.655  82.913  1.00 19.56           C  
ATOM   2112  CD2 HIS A 257      48.608  27.940  82.552  1.00 20.58           C  
ATOM   2113  ND1 HIS A 257      48.300  26.623  84.289  1.00 22.48           N  
ATOM   2114  CE1 HIS A 257      48.643  27.830  84.744  1.00 23.19           C  
ATOM   2115  NE2 HIS A 257      48.789  28.655  83.714  1.00 21.81           N  
ATOM   2116  N   LEU A 258      51.550  24.778  82.846  1.00 19.81           N  
ATOM   2117  CA  LEU A 258      52.467  24.254  83.830  1.00 21.56           C  
ATOM   2118  C   LEU A 258      52.068  24.536  85.315  1.00 19.81           C  
ATOM   2119  O   LEU A 258      52.404  23.748  86.228  1.00 22.30           O  
ATOM   2120  CB  LEU A 258      53.873  24.785  83.619  1.00 22.81           C  
ATOM   2121  CG  LEU A 258      54.630  24.304  82.374  1.00 23.00           C  
ATOM   2122  CD1 LEU A 258      56.052  24.784  82.400  1.00 24.37           C  
ATOM   2123  CD2 LEU A 258      54.626  22.787  82.288  1.00 24.22           C  
ATOM   2124  N   GLY A 259      51.418  25.643  85.547  1.00 19.72           N  
ATOM   2125  CA  GLY A 259      51.102  26.032  86.901  1.00 23.13           C  
ATOM   2126  C   GLY A 259      49.945  25.186  87.459  1.00 25.92           C  
ATOM   2127  O   GLY A 259      49.693  25.292  88.624  1.00 24.83           O  
ATOM   2128  N   SER A 260      49.209  24.413  86.619  1.00 19.64           N  
ATOM   2129  CA  SER A 260      47.949  23.802  87.095  1.00 19.56           C  
ATOM   2130  C   SER A 260      47.865  22.346  86.688  1.00 21.30           C  
ATOM   2131  O   SER A 260      46.818  21.726  86.812  1.00 22.51           O  
ATOM   2132  CB  SER A 260      46.776  24.600  86.599  1.00 19.81           C  
ATOM   2133  OG  SER A 260      46.675  24.606  85.188  1.00 21.45           O  
ATOM   2134  N   TRP A 261      48.951  21.759  86.174  1.00 19.61           N  
ATOM   2135  CA  TRP A 261      48.927  20.307  85.879  1.00 19.84           C  
ATOM   2136  C   TRP A 261      48.934  19.468  87.169  1.00 20.80           C  
ATOM   2137  O   TRP A 261      48.016  18.638  87.411  1.00 20.56           O  
ATOM   2138  CB  TRP A 261      50.070  19.929  84.930  1.00 18.13           C  
ATOM   2139  CG  TRP A 261      50.116  18.541  84.436  1.00 17.36           C  
ATOM   2140  CD1 TRP A 261      49.348  17.983  83.490  1.00 19.61           C  
ATOM   2141  CD2 TRP A 261      51.036  17.504  84.846  1.00 19.16           C  
ATOM   2142  CE2 TRP A 261      50.674  16.321  84.160  1.00 18.04           C  
ATOM   2143  CE3 TRP A 261      52.090  17.455  85.733  1.00 21.84           C  
ATOM   2144  NE1 TRP A 261      49.638  16.641  83.346  1.00 18.35           N  
ATOM   2145  CZ2 TRP A 261      51.398  15.116  84.291  1.00 21.44           C  
ATOM   2146  CZ3 TRP A 261      52.777  16.271  85.902  1.00 22.77           C  
ATOM   2147  CH2 TRP A 261      52.424  15.102  85.211  1.00 21.38           C  
ATOM   2148  N   LEU A 262      49.961  19.686  87.966  1.00 22.47           N  
ATOM   2149  CA  LEU A 262      50.146  18.962  89.231  1.00 21.46           C  
ATOM   2150  C   LEU A 262      50.826  19.897  90.242  1.00 23.95           C  
ATOM   2151  O   LEU A 262      51.800  20.587  89.892  1.00 22.04           O  
ATOM   2152  CB  LEU A 262      51.058  17.753  89.029  1.00 22.39           C  
ATOM   2153  CG  LEU A 262      51.406  16.872  90.284  1.00 24.83           C  
ATOM   2154  CD1 LEU A 262      50.185  16.318  91.039  1.00 26.13           C  
ATOM   2155  CD2 LEU A 262      52.306  15.701  89.855  1.00 26.90           C  
ATOM   2156  N   HIS A 263      50.305  19.968  91.464  1.00 21.14           N  
ATOM   2157  CA  HIS A 263      50.922  20.785  92.549  1.00 21.76           C  
ATOM   2158  C   HIS A 263      51.643  19.925  93.531  1.00 26.71           C  
ATOM   2159  O   HIS A 263      51.442  18.709  93.569  1.00 25.18           O  
ATOM   2160  CB  HIS A 263      49.844  21.525  93.282  1.00 23.99           C  
ATOM   2161  CG  HIS A 263      49.255  22.608  92.489  1.00 19.72           C  
ATOM   2162  CD2 HIS A 263      49.707  23.250  91.363  1.00 21.30           C  
ATOM   2163  ND1 HIS A 263      48.070  23.208  92.828  1.00 21.96           N  
ATOM   2164  CE1 HIS A 263      47.825  24.204  91.975  1.00 21.55           C  
ATOM   2165  NE2 HIS A 263      48.799  24.237  91.084  1.00 19.88           N  
ATOM   2166  N   GLY A 264      52.544  20.540  94.291  1.00 25.97           N  
ATOM   2167  CA  GLY A 264      53.239  19.831  95.389  1.00 27.46           C  
ATOM   2168  C   GLY A 264      52.816  20.401  96.733  1.00 22.16           C  
ATOM   2169  O   GLY A 264      51.929  21.233  96.842  1.00 23.95           O  
ATOM   2170  N   SER A 265      53.521  19.989  97.762  1.00 24.60           N  
ATOM   2171  CA  SER A 265      53.274  20.500  99.125  1.00 24.84           C  
ATOM   2172  C   SER A 265      54.159  21.701  99.385  1.00 21.75           C  
ATOM   2173  O   SER A 265      55.350  21.642  99.195  1.00 25.30           O  
ATOM   2174  CB  SER A 265      53.657  19.416 100.213  1.00 26.60           C  
ATOM   2175  OG  SER A 265      53.514  20.074 101.492  1.00 29.95           O  
ATOM   2176  N   SER A 266      53.557  22.752  99.840  1.00 27.08           N  
ATOM   2177  CA  SER A 266      54.245  23.881 100.285  1.00 29.04           C  
ATOM   2178  C   SER A 266      55.006  23.760 101.614  1.00 35.81           C  
ATOM   2179  O   SER A 266      55.646  24.728 102.014  1.00 29.78           O  
ATOM   2180  CB  SER A 266      53.340  25.033 100.322  1.00 26.95           C  
ATOM   2181  OG  SER A 266      52.372  25.083 101.377  1.00 29.91           O  
ATOM   2182  N   ALA A 267      54.986  22.588 102.229  1.00 30.66           N  
ATOM   2183  CA  ALA A 267      55.629  22.419 103.535  1.00 36.97           C  
ATOM   2184  C   ALA A 267      57.048  22.007 103.303  1.00 38.75           C  
ATOM   2185  O   ALA A 267      57.700  21.550 104.197  1.00 35.82           O  
ATOM   2186  CB  ALA A 267      54.855  21.337 104.330  1.00 36.46           C  
ATOM   2187  N   GLU A 268      57.510  22.003 102.043  1.00 33.83           N  
ATOM   2188  CA  GLU A 268      58.875  21.647 101.729  1.00 30.88           C  
ATOM   2189  C   GLU A 268      59.426  22.576 100.618  1.00 33.51           C  
ATOM   2190  O   GLU A 268      58.679  23.307  99.995  1.00 31.34           O  
ATOM   2191  CB  GLU A 268      58.956  20.228 101.270  1.00 34.12           C  
ATOM   2192  CG  GLU A 268      58.316  20.093  99.896  1.00 40.01           C  
ATOM   2193  CD  GLU A 268      58.214  18.692  99.373  1.00 42.55           C  
ATOM   2194  OE1 GLU A 268      58.476  17.758 100.130  1.00 44.91           O  
ATOM   2195  OE2 GLU A 268      57.839  18.456  98.199  1.00 35.91           O1-
ATOM   2196  N   LYS A 269      60.721  22.551 100.434  1.00 29.37           N  
ATOM   2197  CA  LYS A 269      61.361  23.373  99.454  1.00 31.69           C  
ATOM   2198  C   LYS A 269      60.999  22.805  98.034  1.00 29.56           C  
ATOM   2199  O   LYS A 269      60.759  21.601  97.858  1.00 28.39           O  
ATOM   2200  CB  LYS A 269      62.868  23.152  99.601  1.00 35.36           C  
ATOM   2201  CG  LYS A 269      63.501  23.639 100.901  1.00 40.70           C  
ATOM   2202  CD  LYS A 269      63.391  25.107 100.960  1.00 45.18           C  
ATOM   2203  CE  LYS A 269      64.480  25.628 101.906  1.00 61.58           C  
ATOM   2204  NZ  LYS A 269      64.120  27.034 102.172  1.00 62.30           N1+
ATOM   2205  N   MET A 270      61.142  23.648  97.027  1.00 32.76           N  
ATOM   2206  CA  MET A 270      61.069  23.216  95.618  1.00 27.69           C  
ATOM   2207  C   MET A 270      62.419  22.709  95.152  1.00 30.92           C  
ATOM   2208  O   MET A 270      63.403  23.455  95.087  1.00 28.19           O  
ATOM   2209  CB  MET A 270      60.616  24.473  94.819  1.00 30.97           C  
ATOM   2210  CG  MET A 270      60.558  24.278  93.324  1.00 27.23           C  
ATOM   2211  SD  MET A 270      59.738  25.617  92.502  1.00 28.66           S  
ATOM   2212  CE  MET A 270      60.756  27.067  92.782  1.00 31.17           C  
ATOM   2213  N   PRO A 271      62.525  21.439  94.849  1.00 27.84           N  
ATOM   2214  CA  PRO A 271      63.783  20.947  94.302  1.00 32.52           C  
ATOM   2215  C   PRO A 271      64.069  21.479  92.882  1.00 34.37           C  
ATOM   2216  O   PRO A 271      63.126  21.655  92.097  1.00 31.02           O  
ATOM   2217  CB  PRO A 271      63.601  19.446  94.202  1.00 32.31           C  
ATOM   2218  CG  PRO A 271      62.203  19.165  94.594  1.00 33.87           C  
ATOM   2219  CD  PRO A 271      61.468  20.422  94.886  1.00 30.65           C  
ATOM   2220  N   LEU A 272      65.336  21.760  92.632  1.00 32.00           N  
ATOM   2221  CA  LEU A 272      65.822  22.299  91.371  1.00 31.69           C  
ATOM   2222  C   LEU A 272      66.897  21.371  90.859  1.00 35.72           C  
ATOM   2223  O   LEU A 272      67.256  20.365  91.496  1.00 33.56           O  
ATOM   2224  CB  LEU A 272      66.342  23.679  91.568  1.00 28.79           C  
ATOM   2225  CG  LEU A 272      65.341  24.704  92.038  1.00 29.58           C  
ATOM   2226  CD1 LEU A 272      65.954  26.085  92.224  1.00 33.69           C  
ATOM   2227  CD2 LEU A 272      64.029  24.907  91.174  1.00 29.77           C  
ATOM   2228  N   LEU A 273      67.385  21.624  89.650  1.00 32.49           N  
ATOM   2229  CA  LEU A 273      68.402  20.737  89.122  1.00 32.89           C  
ATOM   2230  C   LEU A 273      69.683  21.014  89.996  1.00 33.86           C  
ATOM   2231  O   LEU A 273      70.156  22.147  90.151  1.00 32.44           O  
ATOM   2232  CB  LEU A 273      68.710  21.025  87.657  1.00 32.21           C  
ATOM   2233  CG  LEU A 273      69.858  20.242  87.043  1.00 35.21           C  
ATOM   2234  CD1 LEU A 273      69.604  18.756  86.973  1.00 36.17           C  
ATOM   2235  CD2 LEU A 273      70.237  20.822  85.665  1.00 35.85           C  
ATOM   2236  N   ASN A 274      70.147  20.009  90.649  1.00 36.26           N  
ATOM   2237  CA  ASN A 274      71.216  20.256  91.678  1.00 43.06           C  
ATOM   2238  C   ASN A 274      71.106  21.456  92.585  1.00 44.13           C  
ATOM   2239  O   ASN A 274      72.087  22.127  92.748  1.00 47.39           O  
ATOM   2240  CB  ASN A 274      72.621  20.339  91.005  1.00 48.12           C  
ATOM   2241  CG  ASN A 274      72.887  19.156  90.078  1.00 50.36           C  
ATOM   2242  ND2 ASN A 274      73.292  19.434  88.847  1.00 58.01           N  
ATOM   2243  OD1 ASN A 274      72.671  18.013  90.446  1.00 59.01           O  
ATOM   2244  N   GLY A 275      69.960  21.690  93.220  1.00 40.34           N  
ATOM   2245  CA  GLY A 275      69.773  22.716  94.232  1.00 36.77           C  
ATOM   2246  C   GLY A 275      68.293  22.765  94.722  1.00 34.65           C  
ATOM   2247  O   GLY A 275      67.545  21.816  94.475  1.00 33.14           O  
ATOM   2248  N   GLU A 276      67.891  23.834  95.418  1.00 32.36           N  
ATOM   2249  CA  GLU A 276      66.517  23.976  95.860  1.00 36.35           C  
ATOM   2250  C   GLU A 276      66.216  25.367  96.087  1.00 36.65           C  
ATOM   2251  O   GLU A 276      67.095  26.202  96.095  1.00 38.87           O  
ATOM   2252  CB  GLU A 276      66.273  23.133  97.103  1.00 42.80           C  
ATOM   2253  CG  GLU A 276      67.128  23.614  98.248  1.00 47.89           C  
ATOM   2254  CD  GLU A 276      66.894  22.835  99.554  1.00 49.36           C  
ATOM   2255  OE1 GLU A 276      66.396  21.694  99.535  1.00 44.28           O  
ATOM   2256  OE2 GLU A 276      67.246  23.405 100.597  1.00 55.38           O1-
ATOM   2257  N   ALA A 277      64.958  25.681  96.209  1.00 30.79           N  
ATOM   2258  CA  ALA A 277      64.528  26.997  96.462  1.00 32.79           C  
ATOM   2259  C   ALA A 277      63.284  26.974  97.377  1.00 31.40           C  
ATOM   2260  O   ALA A 277      62.706  25.936  97.629  1.00 32.29           O  
ATOM   2261  CB  ALA A 277      64.231  27.718  95.178  1.00 32.36           C  
ATOM   2262  N   ASP A 278      62.926  28.125  97.885  1.00 29.96           N  
ATOM   2263  CA  ASP A 278      61.757  28.212  98.717  1.00 32.75           C  
ATOM   2264  C   ASP A 278      60.565  27.850  97.853  1.00 36.24           C  
ATOM   2265  O   ASP A 278      60.532  28.200  96.674  1.00 31.32           O  
ATOM   2266  CB  ASP A 278      61.536  29.611  99.142  1.00 32.15           C  
ATOM   2267  CG  ASP A 278      62.555  30.071 100.274  1.00 36.24           C  
ATOM   2268  OD1 ASP A 278      63.233  29.254 100.880  1.00 37.17           O  
ATOM   2269  OD2 ASP A 278      62.528  31.220 100.535  1.00 39.20           O1-
ATOM   2270  N   PRO A 279      59.525  27.316  98.477  1.00 36.14           N  
ATOM   2271  CA  PRO A 279      58.334  26.983  97.674  1.00 27.86           C  
ATOM   2272  C   PRO A 279      57.618  28.153  97.149  1.00 27.05           C  
ATOM   2273  O   PRO A 279      57.543  29.167  97.807  1.00 25.02           O  
ATOM   2274  CB  PRO A 279      57.425  26.275  98.731  1.00 31.57           C  
ATOM   2275  CG  PRO A 279      57.918  26.765 100.098  1.00 32.64           C  
ATOM   2276  CD  PRO A 279      59.419  26.864  99.906  1.00 33.45           C  
ATOM   2277  N   VAL A 280      56.931  28.056  95.989  1.00 24.09           N  
ATOM   2278  CA  VAL A 280      56.133  29.144  95.517  1.00 23.34           C  
ATOM   2279  C   VAL A 280      54.726  28.649  95.712  1.00 28.01           C  
ATOM   2280  O   VAL A 280      54.206  27.789  94.933  1.00 24.03           O  
ATOM   2281  CB  VAL A 280      56.348  29.442  93.998  1.00 23.22           C  
ATOM   2282  CG1 VAL A 280      55.452  30.521  93.516  1.00 25.38           C  
ATOM   2283  CG2 VAL A 280      57.836  29.710  93.724  1.00 27.67           C  
ATOM   2284  N   ILE A 281      54.015  29.300  96.625  1.00 28.46           N  
ATOM   2285  CA  ILE A 281      52.669  28.948  96.992  1.00 31.12           C  
ATOM   2286  C   ILE A 281      51.735  29.309  95.897  1.00 26.71           C  
ATOM   2287  O   ILE A 281      51.816  30.386  95.293  1.00 27.04           O  
ATOM   2288  CB  ILE A 281      52.268  29.759  98.310  1.00 33.92           C  
ATOM   2289  CG1 ILE A 281      52.762  29.065  99.566  1.00 35.44           C  
ATOM   2290  CG2 ILE A 281      50.791  29.761  98.541  1.00 35.12           C  
ATOM   2291  CD1 ILE A 281      54.173  28.764  99.669  1.00 44.19           C  
ATOM   2292  N   VAL A 282      50.790  28.430  95.601  1.00 23.79           N  
ATOM   2293  CA  VAL A 282      49.949  28.631  94.424  1.00 22.35           C  
ATOM   2294  C   VAL A 282      49.028  29.796  94.546  1.00 30.45           C  
ATOM   2295  O   VAL A 282      48.790  30.570  93.560  1.00 30.62           O  
ATOM   2296  CB  VAL A 282      49.183  27.343  93.965  1.00 26.67           C  
ATOM   2297  CG1 VAL A 282      50.193  26.242  93.793  1.00 25.15           C  
ATOM   2298  CG2 VAL A 282      48.074  26.966  94.925  1.00 30.76           C  
ATOM   2299  N   SER A 283      48.505  30.006  95.753  1.00 24.19           N  
ATOM   2300  CA  SER A 283      47.649  31.151  96.008  1.00 26.04           C  
ATOM   2301  C   SER A 283      47.458  31.295  97.554  1.00 29.97           C  
ATOM   2302  O   SER A 283      47.628  30.316  98.258  1.00 27.71           O  
ATOM   2303  CB  SER A 283      46.296  30.998  95.353  1.00 30.86           C  
ATOM   2304  OG  SER A 283      45.472  30.039  96.058  1.00 34.79           O  
ATOM   2305  N   GLU A 284      46.962  32.445  97.984  1.00 32.13           N  
ATOM   2306  CA  GLU A 284      46.687  32.689  99.400  1.00 42.07           C  
ATOM   2307  C   GLU A 284      45.474  31.868  99.855  1.00 33.81           C  
ATOM   2308  O   GLU A 284      45.406  31.384 100.955  1.00 37.51           O  
ATOM   2309  CB  GLU A 284      46.434  34.180  99.640  1.00 49.68           C  
ATOM   2310  CG  GLU A 284      47.731  34.900 100.019  1.00 61.31           C  
ATOM   2311  CD  GLU A 284      48.762  34.011 100.781  1.00 73.07           C  
ATOM   2312  OE1 GLU A 284      48.488  33.552 101.916  1.00 72.60           O  
ATOM   2313  OE2 GLU A 284      49.880  33.744 100.249  1.00 83.03           O1-
ATOM   2314  N   TRP A 285      44.623  31.553  98.918  1.00 31.45           N  
ATOM   2315  CA  TRP A 285      43.526  30.718  99.249  1.00 33.73           C  
ATOM   2316  C   TRP A 285      43.754  29.242  99.336  1.00 32.72           C  
ATOM   2317  O   TRP A 285      42.956  28.572 100.010  1.00 26.16           O  
ATOM   2318  CB  TRP A 285      42.307  31.069  98.507  1.00 45.49           C  
ATOM   2319  CG  TRP A 285      42.211  30.797  97.204  1.00 51.40           C  
ATOM   2320  CD1 TRP A 285      41.721  29.624  96.591  1.00 58.99           C  
ATOM   2321  CD2 TRP A 285      42.394  31.759  96.184  1.00 70.16           C  
ATOM   2322  CE2 TRP A 285      42.084  31.118  94.935  1.00 69.77           C  
ATOM   2323  CE3 TRP A 285      42.846  33.089  96.187  1.00 63.31           C  
ATOM   2324  NE1 TRP A 285      41.664  29.825  95.210  1.00 70.60           N  
ATOM   2325  CZ2 TRP A 285      42.218  31.787  93.715  1.00 66.35           C  
ATOM   2326  CZ3 TRP A 285      42.978  33.733  94.987  1.00 68.45           C  
ATOM   2327  CH2 TRP A 285      42.670  33.084  93.761  1.00 61.79           C  
ATOM   2328  N   ASN A 286      44.868  28.768  98.801  1.00 28.67           N  
ATOM   2329  CA  ASN A 286      45.254  27.338  98.830  1.00 25.59           C  
ATOM   2330  C   ASN A 286      46.654  27.217  99.259  1.00 25.49           C  
ATOM   2331  O   ASN A 286      47.502  26.697  98.534  1.00 26.29           O  
ATOM   2332  CB  ASN A 286      44.893  26.774  97.427  1.00 28.77           C  
ATOM   2333  CG  ASN A 286      45.152  25.279  97.208  1.00 31.10           C  
ATOM   2334  ND2 ASN A 286      45.090  24.469  98.240  1.00 32.57           N  
ATOM   2335  OD1 ASN A 286      45.431  24.871  96.089  1.00 31.34           O  
ATOM   2336  N   PRO A 287      46.957  27.618 100.504  1.00 25.42           N  
ATOM   2337  CA  PRO A 287      48.330  27.845 100.952  1.00 23.76           C  
ATOM   2338  C   PRO A 287      49.134  26.639 101.218  1.00 27.05           C  
ATOM   2339  O   PRO A 287      50.387  26.686 101.234  1.00 25.75           O  
ATOM   2340  CB  PRO A 287      48.167  28.778 102.219  1.00 29.62           C  
ATOM   2341  CG  PRO A 287      46.837  28.268 102.777  1.00 26.48           C  
ATOM   2342  CD  PRO A 287      45.979  28.075 101.556  1.00 26.24           C  
ATOM   2343  N   GLY A 288      48.474  25.466 101.322  1.00 21.66           N  
ATOM   2344  CA  GLY A 288      49.217  24.229 101.425  1.00 19.65           C  
ATOM   2345  C   GLY A 288      49.821  23.671 100.172  1.00 23.78           C  
ATOM   2346  O   GLY A 288      50.571  22.694 100.225  1.00 22.82           O  
ATOM   2347  N   ALA A 289      49.537  24.304  99.046  1.00 23.61           N  
ATOM   2348  CA  ALA A 289      50.027  23.829  97.746  1.00 27.27           C  
ATOM   2349  C   ALA A 289      51.079  24.788  97.118  1.00 20.11           C  
ATOM   2350  O   ALA A 289      50.897  26.055  97.244  1.00 22.77           O  
ATOM   2351  CB  ALA A 289      48.851  23.728  96.757  1.00 25.65           C  
ATOM   2352  N   ARG A 290      52.042  24.195  96.461  1.00 22.30           N  
ATOM   2353  CA  ARG A 290      53.100  24.914  95.765  1.00 22.89           C  
ATOM   2354  C   ARG A 290      53.182  24.394  94.312  1.00 23.22           C  
ATOM   2355  O   ARG A 290      52.756  23.271  93.997  1.00 21.44           O  
ATOM   2356  CB  ARG A 290      54.443  24.671  96.406  1.00 25.53           C  
ATOM   2357  CG  ARG A 290      55.034  23.290  96.279  1.00 25.89           C  
ATOM   2358  CD  ARG A 290      56.466  23.161  96.815  1.00 23.65           C  
ATOM   2359  NE  ARG A 290      56.940  21.778  96.832  1.00 24.33           N  
ATOM   2360  CZ  ARG A 290      57.485  21.184  95.776  1.00 25.74           C  
ATOM   2361  NH1 ARG A 290      57.629  21.861  94.633  1.00 25.66           N1+
ATOM   2362  NH2 ARG A 290      57.936  20.000  95.826  1.00 23.93           N  
ATOM   2363  N   PHE A 291      53.734  25.222  93.437  1.00 23.53           N  
ATOM   2364  CA  PHE A 291      54.027  24.793  92.049  1.00 20.37           C  
ATOM   2365  C   PHE A 291      55.122  23.803  92.102  1.00 22.13           C  
ATOM   2366  O   PHE A 291      55.969  23.771  93.041  1.00 22.95           O  
ATOM   2367  CB  PHE A 291      54.457  26.018  91.190  1.00 21.02           C  
ATOM   2368  CG  PHE A 291      53.432  27.038  91.011  1.00 20.15           C  
ATOM   2369  CD1 PHE A 291      52.197  26.748  90.540  1.00 19.50           C  
ATOM   2370  CD2 PHE A 291      53.681  28.336  91.380  1.00 20.56           C  
ATOM   2371  CE1 PHE A 291      51.281  27.706  90.358  1.00 21.23           C  
ATOM   2372  CE2 PHE A 291      52.785  29.311  91.177  1.00 22.05           C  
ATOM   2373  CZ  PHE A 291      51.580  29.038  90.661  1.00 24.18           C  
ATOM   2374  N   LEU A 292      55.140  22.917  91.094  1.00 19.62           N  
ATOM   2375  CA  LEU A 292      56.262  22.083  90.798  1.00 22.84           C  
ATOM   2376  C   LEU A 292      57.310  22.848  90.001  1.00 23.87           C  
ATOM   2377  O   LEU A 292      56.978  23.757  89.198  1.00 22.96           O  
ATOM   2378  CB  LEU A 292      55.850  20.905  90.016  1.00 26.73           C  
ATOM   2379  CG  LEU A 292      54.953  19.874  90.732  1.00 31.78           C  
ATOM   2380  CD1 LEU A 292      54.830  18.645  89.853  1.00 35.68           C  
ATOM   2381  CD2 LEU A 292      55.438  19.481  92.056  1.00 34.51           C  
ATOM   2382  N   SER A 293      58.564  22.521  90.231  1.00 21.77           N  
ATOM   2383  CA  SER A 293      59.621  23.200  89.439  1.00 23.49           C  
ATOM   2384  C   SER A 293      59.698  22.600  88.032  1.00 21.99           C  
ATOM   2385  O   SER A 293      59.193  21.461  87.735  1.00 21.68           O  
ATOM   2386  CB  SER A 293      60.938  23.082  90.189  1.00 22.31           C  
ATOM   2387  OG  SER A 293      61.441  21.785  89.997  1.00 21.86           O  
ATOM   2388  N   TYR A 294      60.417  23.296  87.163  1.00 23.82           N  
ATOM   2389  CA  TYR A 294      60.741  22.756  85.832  1.00 21.11           C  
ATOM   2390  C   TYR A 294      61.475  21.458  85.917  1.00 21.47           C  
ATOM   2391  O   TYR A 294      61.261  20.549  85.120  1.00 21.75           O  
ATOM   2392  CB  TYR A 294      61.600  23.734  84.986  1.00 20.56           C  
ATOM   2393  CG  TYR A 294      61.009  25.078  84.618  1.00 20.65           C  
ATOM   2394  CD1 TYR A 294      59.885  25.168  83.785  1.00 18.61           C  
ATOM   2395  CD2 TYR A 294      61.491  26.238  85.157  1.00 20.17           C  
ATOM   2396  CE1 TYR A 294      59.361  26.386  83.453  1.00 20.06           C  
ATOM   2397  CE2 TYR A 294      61.030  27.442  84.745  1.00 20.38           C  
ATOM   2398  CZ  TYR A 294      59.917  27.532  83.952  1.00 18.33           C  
ATOM   2399  OH  TYR A 294      59.345  28.785  83.624  1.00 18.52           O  
ATOM   2400  N   TYR A 295      62.336  21.345  86.914  1.00 22.45           N  
ATOM   2401  CA  TYR A 295      63.012  20.113  87.216  1.00 23.04           C  
ATOM   2402  C   TYR A 295      62.059  18.977  87.596  1.00 23.46           C  
ATOM   2403  O   TYR A 295      62.144  17.890  87.054  1.00 24.27           O  
ATOM   2404  CB  TYR A 295      64.099  20.394  88.297  1.00 28.61           C  
ATOM   2405  CG  TYR A 295      64.664  19.155  88.814  1.00 27.60           C  
ATOM   2406  CD1 TYR A 295      65.597  18.469  88.075  1.00 31.77           C  
ATOM   2407  CD2 TYR A 295      64.204  18.592  90.003  1.00 37.72           C  
ATOM   2408  CE1 TYR A 295      66.080  17.239  88.499  1.00 38.30           C  
ATOM   2409  CE2 TYR A 295      64.691  17.382  90.462  1.00 37.24           C  
ATOM   2410  CZ  TYR A 295      65.622  16.735  89.704  1.00 42.77           C  
ATOM   2411  OH  TYR A 295      66.105  15.570  90.132  1.00 48.30           O  
ATOM   2412  N   GLU A 296      61.130  19.226  88.513  1.00 23.22           N  
ATOM   2413  CA  GLU A 296      60.170  18.198  88.911  1.00 22.33           C  
ATOM   2414  C   GLU A 296      59.236  17.846  87.758  1.00 24.20           C  
ATOM   2415  O   GLU A 296      58.855  16.673  87.539  1.00 22.61           O  
ATOM   2416  CB  GLU A 296      59.299  18.757  90.035  1.00 24.32           C  
ATOM   2417  CG  GLU A 296      60.055  18.859  91.376  1.00 26.59           C  
ATOM   2418  CD  GLU A 296      59.228  19.485  92.426  1.00 25.25           C  
ATOM   2419  OE1 GLU A 296      58.835  20.675  92.372  1.00 27.55           O  
ATOM   2420  OE2 GLU A 296      58.876  18.719  93.370  1.00 27.63           O1-
ATOM   2421  N   LEU A 297      58.920  18.860  86.952  1.00 22.60           N  
ATOM   2422  CA  LEU A 297      58.071  18.594  85.789  1.00 21.64           C  
ATOM   2423  C   LEU A 297      58.839  17.724  84.802  1.00 23.83           C  
ATOM   2424  O   LEU A 297      58.269  16.841  84.167  1.00 24.66           O  
ATOM   2425  CB  LEU A 297      57.617  19.919  85.195  1.00 22.59           C  
ATOM   2426  CG  LEU A 297      56.532  20.553  86.032  1.00 26.22           C  
ATOM   2427  CD1 LEU A 297      56.443  22.014  85.696  1.00 26.03           C  
ATOM   2428  CD2 LEU A 297      55.207  19.895  85.708  1.00 30.18           C  
ATOM   2429  N   ALA A 298      60.153  17.921  84.642  1.00 22.75           N  
ATOM   2430  CA  ALA A 298      60.903  17.051  83.748  1.00 21.39           C  
ATOM   2431  C   ALA A 298      60.872  15.593  84.211  1.00 24.18           C  
ATOM   2432  O   ALA A 298      60.801  14.656  83.420  1.00 25.83           O  
ATOM   2433  CB  ALA A 298      62.337  17.523  83.688  1.00 25.17           C  
ATOM   2434  N   GLU A 299      60.879  15.414  85.520  1.00 24.46           N  
ATOM   2435  CA  GLU A 299      60.920  14.064  86.144  1.00 25.90           C  
ATOM   2436  C   GLU A 299      59.497  13.442  86.138  1.00 25.56           C  
ATOM   2437  O   GLU A 299      59.376  12.280  86.099  1.00 24.70           O  
ATOM   2438  CB  GLU A 299      61.421  14.188  87.626  1.00 28.12           C  
ATOM   2439  CG  GLU A 299      62.881  14.681  87.773  1.00 35.19           C  
ATOM   2440  CD  GLU A 299      63.824  13.869  86.891  1.00 47.67           C  
ATOM   2441  OE1 GLU A 299      63.960  12.676  87.241  1.00 52.32           O  
ATOM   2442  OE2 GLU A 299      64.380  14.350  85.834  1.00 48.63           O1-
ATOM   2443  N   LYS A 300      58.437  14.242  86.068  1.00 22.37           N  
ATOM   2444  CA  LYS A 300      57.077  13.685  86.151  1.00 26.24           C  
ATOM   2445  C   LYS A 300      56.219  13.844  84.893  1.00 21.53           C  
ATOM   2446  O   LYS A 300      55.555  12.879  84.481  1.00 23.57           O  
ATOM   2447  CB  LYS A 300      56.315  14.346  87.285  1.00 27.70           C  
ATOM   2448  CG  LYS A 300      56.904  14.038  88.637  1.00 33.93           C  
ATOM   2449  CD  LYS A 300      56.229  14.934  89.663  1.00 37.06           C  
ATOM   2450  CE  LYS A 300      55.783  14.131  90.870  1.00 54.50           C  
ATOM   2451  NZ  LYS A 300      56.987  13.951  91.688  1.00 43.39           N1+
ATOM   2452  N   LEU A 301      56.171  15.063  84.338  1.00 21.26           N  
ATOM   2453  CA  LEU A 301      55.331  15.310  83.193  1.00 21.23           C  
ATOM   2454  C   LEU A 301      55.922  14.517  82.015  1.00 20.83           C  
ATOM   2455  O   LEU A 301      55.209  13.963  81.160  1.00 21.52           O  
ATOM   2456  CB  LEU A 301      55.298  16.789  82.926  1.00 20.89           C  
ATOM   2457  CG  LEU A 301      54.567  17.192  81.645  1.00 21.47           C  
ATOM   2458  CD1 LEU A 301      53.146  16.724  81.615  1.00 21.26           C  
ATOM   2459  CD2 LEU A 301      54.614  18.702  81.530  1.00 22.98           C  
ATOM   2460  N   ILE A 302      57.247  14.574  81.853  1.00 22.60           N  
ATOM   2461  CA  ILE A 302      57.805  13.995  80.630  1.00 22.87           C  
ATOM   2462  C   ILE A 302      57.571  12.451  80.510  1.00 23.60           C  
ATOM   2463  O   ILE A 302      57.102  11.969  79.466  1.00 22.63           O  
ATOM   2464  CB  ILE A 302      59.271  14.350  80.431  1.00 22.91           C  
ATOM   2465  CG1 ILE A 302      59.481  15.843  80.326  1.00 24.71           C  
ATOM   2466  CG2 ILE A 302      59.848  13.609  79.197  1.00 24.77           C  
ATOM   2467  CD1 ILE A 302      60.990  16.227  80.283  1.00 25.09           C  
ATOM   2468  N   PRO A 303      57.835  11.688  81.544  1.00 24.38           N  
ATOM   2469  CA  PRO A 303      57.542  10.227  81.380  1.00 25.81           C  
ATOM   2470  C   PRO A 303      56.023   9.968  81.280  1.00 24.54           C  
ATOM   2471  O   PRO A 303      55.610   9.026  80.614  1.00 24.53           O  
ATOM   2472  CB  PRO A 303      58.063   9.559  82.718  1.00 29.28           C  
ATOM   2473  CG  PRO A 303      58.747  10.637  83.419  1.00 31.33           C  
ATOM   2474  CD  PRO A 303      58.704  11.952  82.693  1.00 27.14           C  
ATOM   2475  N   TYR A 304      55.188  10.845  81.870  1.00 19.71           N  
ATOM   2476  CA  TYR A 304      53.750  10.669  81.757  1.00 19.61           C  
ATOM   2477  C   TYR A 304      53.365  10.843  80.277  1.00 20.99           C  
ATOM   2478  O   TYR A 304      52.663  10.007  79.710  1.00 22.00           O  
ATOM   2479  CB  TYR A 304      53.058  11.758  82.579  1.00 20.12           C  
ATOM   2480  CG  TYR A 304      51.549  11.726  82.513  1.00 19.98           C  
ATOM   2481  CD1 TYR A 304      50.803  10.893  83.376  1.00 21.37           C  
ATOM   2482  CD2 TYR A 304      50.861  12.459  81.555  1.00 19.71           C  
ATOM   2483  CE1 TYR A 304      49.428  10.945  83.372  1.00 21.69           C  
ATOM   2484  CE2 TYR A 304      49.488  12.410  81.438  1.00 18.89           C  
ATOM   2485  CZ  TYR A 304      48.757  11.663  82.394  1.00 21.01           C  
ATOM   2486  OH  TYR A 304      47.387  11.613  82.370  1.00 20.60           O  
ATOM   2487  N   VAL A 305      53.904  11.882  79.633  1.00 21.05           N  
ATOM   2488  CA  VAL A 305      53.638  12.144  78.235  1.00 19.69           C  
ATOM   2489  C   VAL A 305      54.175  11.025  77.306  1.00 22.78           C  
ATOM   2490  O   VAL A 305      53.534  10.576  76.353  1.00 22.19           O  
ATOM   2491  CB  VAL A 305      54.141  13.549  77.840  1.00 21.32           C  
ATOM   2492  CG1 VAL A 305      53.950  13.804  76.377  1.00 20.83           C  
ATOM   2493  CG2 VAL A 305      53.326  14.608  78.592  1.00 20.69           C  
ATOM   2494  N   LYS A 306      55.363  10.607  77.576  1.00 22.66           N  
ATOM   2495  CA  LYS A 306      56.009   9.582  76.794  1.00 24.86           C  
ATOM   2496  C   LYS A 306      55.277   8.283  76.819  1.00 22.29           C  
ATOM   2497  O   LYS A 306      54.986   7.722  75.803  1.00 23.90           O  
ATOM   2498  CB  LYS A 306      57.407   9.391  77.386  1.00 27.05           C  
ATOM   2499  CG  LYS A 306      58.286   8.369  76.644  1.00 31.48           C  
ATOM   2500  CD  LYS A 306      58.447   8.685  75.195  1.00 34.58           C  
ATOM   2501  CE  LYS A 306      59.576   7.716  74.693  1.00 42.44           C  
ATOM   2502  NZ  LYS A 306      59.882   8.020  73.274  1.00 38.00           N1+
ATOM   2503  N   ASP A 307      54.815   7.934  77.990  1.00 23.67           N  
ATOM   2504  CA  ASP A 307      53.950   6.747  78.220  1.00 27.67           C  
ATOM   2505  C   ASP A 307      52.574   6.896  77.543  1.00 29.46           C  
ATOM   2506  O   ASP A 307      52.093   5.959  76.998  1.00 23.83           O  
ATOM   2507  CB  ASP A 307      53.841   6.489  79.696  1.00 27.95           C  
ATOM   2508  CG  ASP A 307      52.834   5.430  80.003  1.00 45.22           C  
ATOM   2509  OD1 ASP A 307      53.198   4.260  79.799  1.00 49.03           O  
ATOM   2510  OD2 ASP A 307      51.619   5.733  80.294  1.00 53.40           O1-
ATOM   2511  N   MET A 308      51.993   8.097  77.498  1.00 25.36           N  
ATOM   2512  CA  MET A 308      50.730   8.311  76.740  1.00 24.44           C  
ATOM   2513  C   MET A 308      50.952   8.228  75.227  1.00 21.42           C  
ATOM   2514  O   MET A 308      50.010   7.990  74.497  1.00 24.06           O  
ATOM   2515  CB  MET A 308      50.171   9.695  77.014  1.00 23.55           C  
ATOM   2516  CG  MET A 308      49.670  10.035  78.365  1.00 31.15           C  
ATOM   2517  SD  MET A 308      48.252   9.119  78.888  1.00 32.44           S  
ATOM   2518  CE  MET A 308      47.079   9.176  77.461  1.00 26.28           C  
ATOM   2519  N   GLY A 309      52.153   8.551  74.758  1.00 23.21           N  
ATOM   2520  CA  GLY A 309      52.502   8.397  73.383  1.00 22.73           C  
ATOM   2521  C   GLY A 309      52.308   9.648  72.566  1.00 23.37           C  
ATOM   2522  O   GLY A 309      52.344   9.570  71.358  1.00 22.43           O  
ATOM   2523  N   TYR A 310      52.215  10.851  73.181  1.00 21.44           N  
ATOM   2524  CA  TYR A 310      52.113  12.110  72.380  1.00 21.76           C  
ATOM   2525  C   TYR A 310      53.491  12.414  71.795  1.00 22.32           C  
ATOM   2526  O   TYR A 310      54.486  12.057  72.427  1.00 20.90           O  
ATOM   2527  CB  TYR A 310      51.731  13.292  73.282  1.00 22.80           C  
ATOM   2528  CG  TYR A 310      50.323  13.122  73.802  1.00 20.61           C  
ATOM   2529  CD1 TYR A 310      49.252  13.528  73.053  1.00 20.84           C  
ATOM   2530  CD2 TYR A 310      50.095  12.640  75.064  1.00 22.20           C  
ATOM   2531  CE1 TYR A 310      47.949  13.336  73.477  1.00 21.22           C  
ATOM   2532  CE2 TYR A 310      48.782  12.494  75.537  1.00 23.07           C  
ATOM   2533  CZ  TYR A 310      47.740  12.836  74.757  1.00 22.20           C  
ATOM   2534  OH  TYR A 310      46.455  12.660  75.246  1.00 21.53           O  
ATOM   2535  N   THR A 311      53.582  13.141  70.698  1.00 18.65           N  
ATOM   2536  CA  THR A 311      54.861  13.533  70.088  1.00 21.76           C  
ATOM   2537  C   THR A 311      55.413  14.838  70.594  1.00 20.39           C  
ATOM   2538  O   THR A 311      56.610  15.081  70.490  1.00 19.40           O  
ATOM   2539  CB  THR A 311      54.729  13.627  68.569  1.00 21.76           C  
ATOM   2540  CG2 THR A 311      54.331  12.245  68.020  1.00 24.48           C  
ATOM   2541  OG1 THR A 311      53.739  14.574  68.210  1.00 21.62           O  
ATOM   2542  N   HIS A 312      54.514  15.679  71.145  1.00 18.07           N  
ATOM   2543  CA  HIS A 312      54.830  17.054  71.511  1.00 17.87           C  
ATOM   2544  C   HIS A 312      54.084  17.486  72.772  1.00 18.26           C  
ATOM   2545  O   HIS A 312      52.993  16.999  73.030  1.00 19.35           O  
ATOM   2546  CB  HIS A 312      54.484  18.024  70.419  1.00 18.87           C  
ATOM   2547  CG  HIS A 312      55.340  17.926  69.212  1.00 19.93           C  
ATOM   2548  CD2 HIS A 312      56.377  18.664  68.793  1.00 23.07           C  
ATOM   2549  ND1 HIS A 312      55.173  16.909  68.274  1.00 22.38           N  
ATOM   2550  CE1 HIS A 312      56.077  17.061  67.311  1.00 24.02           C  
ATOM   2551  NE2 HIS A 312      56.796  18.134  67.579  1.00 24.78           N  
ATOM   2552  N   ILE A 313      54.695  18.390  73.527  1.00 17.13           N  
ATOM   2553  CA  ILE A 313      54.048  19.072  74.610  1.00 19.38           C  
ATOM   2554  C   ILE A 313      53.960  20.529  74.172  1.00 20.39           C  
ATOM   2555  O   ILE A 313      54.961  21.105  73.711  1.00 18.70           O  
ATOM   2556  CB  ILE A 313      54.913  18.997  75.899  1.00 20.39           C  
ATOM   2557  CG1 ILE A 313      54.914  17.550  76.360  1.00 21.59           C  
ATOM   2558  CG2 ILE A 313      54.248  19.845  76.991  1.00 21.45           C  
ATOM   2559  CD1 ILE A 313      55.868  17.237  77.504  1.00 21.69           C  
ATOM   2560  N   GLU A 314      52.777  21.103  74.291  1.00 17.60           N  
ATOM   2561  CA  GLU A 314      52.592  22.540  73.980  1.00 17.94           C  
ATOM   2562  C   GLU A 314      52.316  23.239  75.284  1.00 19.66           C  
ATOM   2563  O   GLU A 314      51.393  22.818  76.009  1.00 19.16           O  
ATOM   2564  CB  GLU A 314      51.394  22.748  73.026  1.00 18.34           C  
ATOM   2565  CG  GLU A 314      51.139  24.200  72.689  1.00 20.60           C  
ATOM   2566  CD  GLU A 314      50.126  24.378  71.579  1.00 22.75           C  
ATOM   2567  OE1 GLU A 314      50.405  23.906  70.481  1.00 23.86           O  
ATOM   2568  OE2 GLU A 314      49.081  25.023  71.822  1.00 22.76           O1-
ATOM   2569  N   LEU A 315      53.108  24.238  75.624  1.00 18.82           N  
ATOM   2570  CA  LEU A 315      52.936  24.988  76.884  1.00 18.44           C  
ATOM   2571  C   LEU A 315      52.203  26.279  76.733  1.00 17.60           C  
ATOM   2572  O   LEU A 315      52.561  27.166  75.896  1.00 16.58           O  
ATOM   2573  CB  LEU A 315      54.276  25.274  77.502  1.00 19.31           C  
ATOM   2574  CG  LEU A 315      55.137  24.041  77.713  1.00 21.03           C  
ATOM   2575  CD1 LEU A 315      56.556  24.438  78.138  1.00 23.67           C  
ATOM   2576  CD2 LEU A 315      54.466  23.078  78.684  1.00 21.75           C  
ATOM   2577  N   LEU A 316      51.196  26.491  77.587  1.00 17.35           N  
ATOM   2578  CA  LEU A 316      50.653  27.811  77.749  1.00 16.48           C  
ATOM   2579  C   LEU A 316      51.773  28.761  78.164  1.00 16.69           C  
ATOM   2580  O   LEU A 316      52.815  28.304  78.648  1.00 19.84           O  
ATOM   2581  CB  LEU A 316      49.466  27.858  78.704  1.00 18.70           C  
ATOM   2582  CG  LEU A 316      48.134  27.493  78.080  1.00 18.25           C  
ATOM   2583  CD1 LEU A 316      47.937  26.045  77.721  1.00 20.25           C  
ATOM   2584  CD2 LEU A 316      46.946  27.857  78.953  1.00 18.73           C  
ATOM   2585  N   PRO A 317      51.623  30.069  77.921  1.00 18.55           N  
ATOM   2586  CA  PRO A 317      52.814  30.955  77.929  1.00 18.74           C  
ATOM   2587  C   PRO A 317      53.658  30.845  79.158  1.00 21.03           C  
ATOM   2588  O   PRO A 317      53.160  31.030  80.276  1.00 21.42           O  
ATOM   2589  CB  PRO A 317      52.241  32.355  77.751  1.00 19.52           C  
ATOM   2590  CG  PRO A 317      50.969  32.096  77.000  1.00 22.25           C  
ATOM   2591  CD  PRO A 317      50.396  30.772  77.465  1.00 19.74           C  
ATOM   2592  N   ILE A 318      54.922  30.526  78.984  1.00 18.95           N  
ATOM   2593  CA  ILE A 318      55.838  30.490  80.119  1.00 19.66           C  
ATOM   2594  C   ILE A 318      56.700  31.730  80.274  1.00 20.16           C  
ATOM   2595  O   ILE A 318      57.514  31.792  81.256  1.00 21.55           O  
ATOM   2596  CB  ILE A 318      56.769  29.275  80.091  1.00 25.49           C  
ATOM   2597  CG1 ILE A 318      57.639  29.350  78.829  1.00 28.99           C  
ATOM   2598  CG2 ILE A 318      55.954  27.993  80.201  1.00 33.02           C  
ATOM   2599  CD1 ILE A 318      58.850  28.572  78.979  1.00 37.60           C  
ATOM   2600  N   ALA A 319      56.615  32.678  79.331  1.00 21.61           N  
ATOM   2601  CA  ALA A 319      57.278  33.950  79.545  1.00 20.03           C  
ATOM   2602  C   ALA A 319      56.770  34.603  80.863  1.00 24.60           C  
ATOM   2603  O   ALA A 319      55.608  34.430  81.263  1.00 22.24           O  
ATOM   2604  CB  ALA A 319      57.019  34.875  78.417  1.00 20.34           C  
ATOM   2605  N   GLU A 320      57.612  35.361  81.491  1.00 22.19           N  
ATOM   2606  CA  GLU A 320      57.287  35.896  82.813  1.00 21.54           C  
ATOM   2607  C   GLU A 320      56.095  36.765  82.781  1.00 21.74           C  
ATOM   2608  O   GLU A 320      55.892  37.609  81.884  1.00 19.66           O  
ATOM   2609  CB  GLU A 320      58.466  36.587  83.437  1.00 23.25           C  
ATOM   2610  CG  GLU A 320      58.220  37.026  84.887  1.00 22.01           C  
ATOM   2611  CD  GLU A 320      58.096  35.826  85.789  1.00 22.75           C  
ATOM   2612  OE1 GLU A 320      59.150  35.245  86.233  1.00 22.30           O  
ATOM   2613  OE2 GLU A 320      56.894  35.395  85.947  1.00 23.30           O1-
ATOM   2614  N   HIS A 321      55.133  36.452  83.689  1.00 20.78           N  
ATOM   2615  CA  HIS A 321      53.842  37.078  83.682  1.00 20.22           C  
ATOM   2616  C   HIS A 321      53.380  37.298  85.207  1.00 21.81           C  
ATOM   2617  O   HIS A 321      53.606  36.474  86.065  1.00 23.77           O  
ATOM   2618  CB  HIS A 321      52.770  36.366  82.866  1.00 22.58           C  
ATOM   2619  CG  HIS A 321      52.497  34.968  83.272  1.00 21.23           C  
ATOM   2620  CD2 HIS A 321      51.503  34.438  84.046  1.00 21.97           C  
ATOM   2621  ND1 HIS A 321      53.286  33.900  82.881  1.00 22.05           N  
ATOM   2622  CE1 HIS A 321      52.769  32.765  83.350  1.00 23.20           C  
ATOM   2623  NE2 HIS A 321      51.705  33.069  84.092  1.00 21.92           N  
ATOM   2624  N   PRO A 322      52.930  38.471  85.510  1.00 21.16           N  
ATOM   2625  CA  PRO A 322      52.662  38.794  86.923  1.00 23.51           C  
ATOM   2626  C   PRO A 322      51.397  38.134  87.540  1.00 22.94           C  
ATOM   2627  O   PRO A 322      51.398  37.954  88.729  1.00 26.60           O  
ATOM   2628  CB  PRO A 322      52.413  40.299  86.881  1.00 22.87           C  
ATOM   2629  CG  PRO A 322      51.871  40.618  85.528  1.00 25.88           C  
ATOM   2630  CD  PRO A 322      52.571  39.576  84.615  1.00 24.46           C  
ATOM   2631  N   PHE A 323      50.393  37.753  86.770  1.00 23.95           N  
ATOM   2632  CA  PHE A 323      49.100  37.251  87.341  1.00 26.63           C  
ATOM   2633  C   PHE A 323      48.745  35.827  86.877  1.00 25.54           C  
ATOM   2634  O   PHE A 323      48.549  35.594  85.660  1.00 21.80           O  
ATOM   2635  CB  PHE A 323      48.008  38.297  87.055  1.00 32.97           C  
ATOM   2636  CG  PHE A 323      46.645  37.890  87.507  1.00 41.87           C  
ATOM   2637  CD1 PHE A 323      46.423  37.421  88.850  1.00 45.72           C  
ATOM   2638  CD2 PHE A 323      45.534  37.932  86.605  1.00 45.39           C  
ATOM   2639  CE1 PHE A 323      45.156  36.988  89.242  1.00 40.93           C  
ATOM   2640  CE2 PHE A 323      44.218  37.525  87.017  1.00 44.56           C  
ATOM   2641  CZ  PHE A 323      44.044  37.090  88.356  1.00 43.03           C  
ATOM   2642  N   ASP A 324      48.639  34.916  87.840  1.00 24.56           N  
ATOM   2643  CA  ASP A 324      48.351  33.499  87.541  1.00 26.93           C  
ATOM   2644  C   ASP A 324      47.136  33.429  86.667  1.00 26.69           C  
ATOM   2645  O   ASP A 324      47.065  32.640  85.687  1.00 24.87           O  
ATOM   2646  CB  ASP A 324      48.167  32.651  88.786  1.00 27.45           C  
ATOM   2647  CG  ASP A 324      49.397  32.580  89.669  1.00 30.70           C  
ATOM   2648  OD1 ASP A 324      50.490  33.018  89.277  1.00 28.39           O  
ATOM   2649  OD2 ASP A 324      49.343  31.964  90.840  1.00 28.01           O1-
ATOM   2650  N   GLY A 325      46.156  34.271  86.965  1.00 23.82           N  
ATOM   2651  CA  GLY A 325      44.874  34.179  86.347  1.00 24.75           C  
ATOM   2652  C   GLY A 325      44.826  34.655  84.912  1.00 24.69           C  
ATOM   2653  O   GLY A 325      43.793  34.516  84.264  1.00 22.90           O  
ATOM   2654  N   SER A 326      45.897  35.214  84.345  1.00 23.62           N  
ATOM   2655  CA  SER A 326      45.881  35.498  82.896  1.00 21.84           C  
ATOM   2656  C   SER A 326      46.199  34.201  82.114  1.00 22.15           C  
ATOM   2657  O   SER A 326      46.188  34.242  80.884  1.00 23.06           O  
ATOM   2658  CB  SER A 326      46.941  36.510  82.496  1.00 21.18           C  
ATOM   2659  OG  SER A 326      48.283  35.983  82.717  1.00 21.65           O  
ATOM   2660  N   TRP A 327      46.618  33.169  82.815  1.00 20.09           N  
ATOM   2661  CA  TRP A 327      47.009  31.824  82.282  1.00 19.68           C  
ATOM   2662  C   TRP A 327      48.376  31.934  81.527  1.00 23.61           C  
ATOM   2663  O   TRP A 327      48.865  30.965  81.009  1.00 21.54           O  
ATOM   2664  CB  TRP A 327      45.998  31.251  81.285  1.00 21.84           C  
ATOM   2665  CG  TRP A 327      44.560  31.181  81.749  1.00 21.75           C  
ATOM   2666  CD1 TRP A 327      44.144  31.255  83.026  1.00 25.91           C  
ATOM   2667  CD2 TRP A 327      43.408  31.010  80.938  1.00 24.75           C  
ATOM   2668  CE2 TRP A 327      42.283  30.961  81.808  1.00 28.34           C  
ATOM   2669  CE3 TRP A 327      43.194  30.906  79.563  1.00 24.62           C  
ATOM   2670  NE1 TRP A 327      42.748  31.155  83.080  1.00 28.05           N  
ATOM   2671  CZ2 TRP A 327      40.983  30.781  81.341  1.00 27.26           C  
ATOM   2672  CZ3 TRP A 327      41.879  30.759  79.106  1.00 25.87           C  
ATOM   2673  CH2 TRP A 327      40.813  30.713  79.992  1.00 26.52           C  
ATOM   2674  N   GLY A 328      48.931  33.112  81.522  1.00 19.32           N  
ATOM   2675  CA  GLY A 328      50.220  33.466  80.917  1.00 23.86           C  
ATOM   2676  C   GLY A 328      50.042  34.395  79.745  1.00 21.38           C  
ATOM   2677  O   GLY A 328      51.027  34.908  79.229  1.00 23.68           O  
ATOM   2678  N   TYR A 329      48.802  34.694  79.335  1.00 20.42           N  
ATOM   2679  CA  TYR A 329      48.577  35.524  78.207  1.00 21.08           C  
ATOM   2680  C   TYR A 329      48.839  37.028  78.357  1.00 23.77           C  
ATOM   2681  O   TYR A 329      48.659  37.786  77.363  1.00 24.72           O  
ATOM   2682  CB  TYR A 329      47.208  35.210  77.579  1.00 22.86           C  
ATOM   2683  CG  TYR A 329      47.195  33.768  77.014  1.00 24.86           C  
ATOM   2684  CD1 TYR A 329      47.772  33.465  75.753  1.00 23.52           C  
ATOM   2685  CD2 TYR A 329      46.611  32.730  77.717  1.00 25.11           C  
ATOM   2686  CE1 TYR A 329      47.774  32.201  75.233  1.00 22.47           C  
ATOM   2687  CE2 TYR A 329      46.585  31.432  77.195  1.00 23.61           C  
ATOM   2688  CZ  TYR A 329      47.198  31.149  75.986  1.00 25.33           C  
ATOM   2689  OH  TYR A 329      47.207  29.821  75.540  1.00 21.50           O  
ATOM   2690  N   GLN A 330      49.207  37.480  79.551  1.00 22.70           N  
ATOM   2691  CA  GLN A 330      49.539  38.902  79.728  1.00 21.46           C  
ATOM   2692  C   GLN A 330      50.920  38.914  80.255  1.00 23.15           C  
ATOM   2693  O   GLN A 330      51.185  38.794  81.458  1.00 23.14           O  
ATOM   2694  CB  GLN A 330      48.518  39.605  80.640  1.00 24.06           C  
ATOM   2695  CG  GLN A 330      47.225  39.734  79.902  1.00 26.16           C  
ATOM   2696  CD  GLN A 330      46.165  40.536  80.699  1.00 31.18           C  
ATOM   2697  NE2 GLN A 330      44.974  40.485  80.212  1.00 34.92           N  
ATOM   2698  OE1 GLN A 330      46.431  41.176  81.695  1.00 34.12           O  
ATOM   2699  N   VAL A 331      51.871  39.039  79.308  1.00 22.44           N  
ATOM   2700  CA  VAL A 331      53.281  38.910  79.660  1.00 20.07           C  
ATOM   2701  C   VAL A 331      53.934  40.256  79.903  1.00 23.08           C  
ATOM   2702  O   VAL A 331      53.651  41.226  79.190  1.00 23.12           O  
ATOM   2703  CB  VAL A 331      53.997  38.245  78.402  1.00 21.89           C  
ATOM   2704  CG1 VAL A 331      55.512  38.166  78.576  1.00 22.53           C  
ATOM   2705  CG2 VAL A 331      53.395  36.894  78.181  1.00 24.06           C  
ATOM   2706  N   THR A 332      54.814  40.296  80.881  1.00 23.02           N  
ATOM   2707  CA  THR A 332      55.637  41.446  81.116  1.00 24.71           C  
ATOM   2708  C   THR A 332      57.117  41.194  81.070  1.00 27.14           C  
ATOM   2709  O   THR A 332      57.825  42.137  81.157  1.00 30.83           O  
ATOM   2710  CB  THR A 332      55.353  42.145  82.464  1.00 23.60           C  
ATOM   2711  CG2 THR A 332      53.876  42.545  82.531  1.00 27.35           C  
ATOM   2712  OG1 THR A 332      55.671  41.340  83.565  1.00 24.75           O  
ATOM   2713  N   GLY A 333      57.596  39.945  81.013  1.00 23.05           N  
ATOM   2714  CA  GLY A 333      59.048  39.689  81.003  1.00 23.45           C  
ATOM   2715  C   GLY A 333      59.278  38.684  79.839  1.00 22.11           C  
ATOM   2716  O   GLY A 333      59.297  37.472  80.039  1.00 20.04           O  
ATOM   2717  N   PHE A 334      59.354  39.216  78.654  1.00 20.58           N  
ATOM   2718  CA  PHE A 334      59.336  38.440  77.398  1.00 20.00           C  
ATOM   2719  C   PHE A 334      60.531  37.555  77.221  1.00 19.57           C  
ATOM   2720  O   PHE A 334      60.399  36.493  76.557  1.00 22.01           O  
ATOM   2721  CB  PHE A 334      59.086  39.324  76.154  1.00 21.00           C  
ATOM   2722  CG  PHE A 334      57.700  39.774  76.021  1.00 21.17           C  
ATOM   2723  CD1 PHE A 334      57.240  40.913  76.738  1.00 21.90           C  
ATOM   2724  CD2 PHE A 334      56.845  39.179  75.156  1.00 22.64           C  
ATOM   2725  CE1 PHE A 334      55.942  41.351  76.639  1.00 25.16           C  
ATOM   2726  CE2 PHE A 334      55.552  39.643  75.042  1.00 22.92           C  
ATOM   2727  CZ  PHE A 334      55.103  40.734  75.761  1.00 22.69           C  
ATOM   2728  N   TYR A 335      61.682  37.937  77.829  1.00 19.31           N  
ATOM   2729  CA  TYR A 335      62.939  37.194  77.743  1.00 20.96           C  
ATOM   2730  C   TYR A 335      63.315  36.257  78.836  1.00 19.58           C  
ATOM   2731  O   TYR A 335      64.463  35.730  78.907  1.00 19.80           O  
ATOM   2732  CB  TYR A 335      64.090  38.163  77.433  1.00 20.33           C  
ATOM   2733  CG  TYR A 335      64.067  38.668  75.998  1.00 19.29           C  
ATOM   2734  CD1 TYR A 335      63.309  39.790  75.597  1.00 20.47           C  
ATOM   2735  CD2 TYR A 335      64.850  38.024  74.991  1.00 19.82           C  
ATOM   2736  CE1 TYR A 335      63.278  40.270  74.270  1.00 19.08           C  
ATOM   2737  CE2 TYR A 335      64.862  38.532  73.697  1.00 19.67           C  
ATOM   2738  CZ  TYR A 335      64.101  39.615  73.315  1.00 20.17           C  
ATOM   2739  OH  TYR A 335      64.170  40.023  71.997  1.00 20.53           O  
ATOM   2740  N   SER A 336      62.333  35.956  79.723  1.00 19.56           N  
ATOM   2741  CA  SER A 336      62.640  35.057  80.794  1.00 19.81           C  
ATOM   2742  C   SER A 336      61.528  34.040  81.077  1.00 20.27           C  
ATOM   2743  O   SER A 336      60.374  34.357  80.946  1.00 20.92           O  
ATOM   2744  CB  SER A 336      63.001  35.783  82.076  1.00 28.19           C  
ATOM   2745  OG  SER A 336      61.881  36.330  82.704  1.00 22.21           O  
ATOM   2746  N   PRO A 337      61.899  32.770  81.301  1.00 20.50           N  
ATOM   2747  CA  PRO A 337      60.878  31.811  81.637  1.00 20.55           C  
ATOM   2748  C   PRO A 337      60.469  32.072  83.077  1.00 23.48           C  
ATOM   2749  O   PRO A 337      61.305  32.444  83.882  1.00 21.22           O  
ATOM   2750  CB  PRO A 337      61.607  30.474  81.550  1.00 21.90           C  
ATOM   2751  CG  PRO A 337      63.033  30.771  81.700  1.00 21.59           C  
ATOM   2752  CD  PRO A 337      63.217  32.173  81.230  1.00 21.36           C  
ATOM   2753  N   THR A 338      59.178  31.921  83.338  1.00 21.83           N  
ATOM   2754  CA  THR A 338      58.641  32.349  84.610  1.00 20.17           C  
ATOM   2755  C   THR A 338      59.349  31.679  85.799  1.00 18.36           C  
ATOM   2756  O   THR A 338      59.675  30.473  85.817  1.00 19.77           O  
ATOM   2757  CB  THR A 338      57.077  32.257  84.702  1.00 19.49           C  
ATOM   2758  CG2 THR A 338      56.612  30.836  84.521  1.00 21.01           C  
ATOM   2759  OG1 THR A 338      56.693  32.665  86.057  1.00 22.00           O  
ATOM   2760  N   SER A 339      59.687  32.519  86.802  1.00 19.57           N  
ATOM   2761  CA  SER A 339      60.343  32.051  88.001  1.00 20.40           C  
ATOM   2762  C   SER A 339      59.422  31.272  88.989  1.00 21.30           C  
ATOM   2763  O   SER A 339      59.892  30.658  89.950  1.00 21.16           O  
ATOM   2764  CB  SER A 339      60.950  33.241  88.770  1.00 20.70           C  
ATOM   2765  OG  SER A 339      59.972  34.241  89.025  1.00 24.15           O  
ATOM   2766  N   ARG A 340      58.162  31.211  88.671  1.00 20.32           N  
ATOM   2767  CA  ARG A 340      57.267  30.278  89.405  1.00 21.25           C  
ATOM   2768  C   ARG A 340      57.790  28.907  89.552  1.00 23.25           C  
ATOM   2769  O   ARG A 340      57.510  28.231  90.578  1.00 23.37           O  
ATOM   2770  CB  ARG A 340      55.891  30.231  88.708  1.00 22.43           C  
ATOM   2771  CG  ARG A 340      55.065  31.451  88.736  1.00 22.00           C  
ATOM   2772  CD  ARG A 340      53.819  31.241  87.820  1.00 22.09           C  
ATOM   2773  NE  ARG A 340      52.876  32.334  87.897  1.00 20.74           N  
ATOM   2774  CZ  ARG A 340      53.027  33.533  87.343  1.00 23.80           C  
ATOM   2775  NH1 ARG A 340      54.116  33.827  86.590  1.00 23.54           N1+
ATOM   2776  NH2 ARG A 340      52.140  34.458  87.502  1.00 21.83           N  
ATOM   2777  N   PHE A 341      58.527  28.430  88.521  1.00 20.33           N  
ATOM   2778  CA  PHE A 341      58.921  27.084  88.409  1.00 19.46           C  
ATOM   2779  C   PHE A 341      60.408  26.913  88.532  1.00 22.85           C  
ATOM   2780  O   PHE A 341      60.949  25.842  88.252  1.00 21.25           O  
ATOM   2781  CB  PHE A 341      58.341  26.379  87.149  1.00 22.44           C  
ATOM   2782  CG  PHE A 341      56.900  26.735  86.867  1.00 22.52           C  
ATOM   2783  CD1 PHE A 341      55.906  26.516  87.834  1.00 22.66           C  
ATOM   2784  CD2 PHE A 341      56.515  27.378  85.707  1.00 20.92           C  
ATOM   2785  CE1 PHE A 341      54.604  26.922  87.579  1.00 20.29           C  
ATOM   2786  CE2 PHE A 341      55.217  27.769  85.474  1.00 20.97           C  
ATOM   2787  CZ  PHE A 341      54.223  27.528  86.423  1.00 20.66           C  
ATOM   2788  N   GLY A 342      61.093  27.959  88.952  1.00 22.35           N  
ATOM   2789  CA  GLY A 342      62.567  27.801  89.164  1.00 23.27           C  
ATOM   2790  C   GLY A 342      63.346  28.657  88.183  1.00 22.05           C  
ATOM   2791  O   GLY A 342      62.854  29.725  87.816  1.00 20.82           O  
ATOM   2792  N   ARG A 343      64.537  28.179  87.778  1.00 22.36           N  
ATOM   2793  CA  ARG A 343      65.561  29.014  87.122  1.00 22.99           C  
ATOM   2794  C   ARG A 343      65.619  28.690  85.635  1.00 22.25           C  
ATOM   2795  O   ARG A 343      65.164  27.633  85.234  1.00 21.20           O  
ATOM   2796  CB  ARG A 343      66.938  28.677  87.681  1.00 24.11           C  
ATOM   2797  CG  ARG A 343      66.996  28.845  89.239  1.00 28.44           C  
ATOM   2798  CD  ARG A 343      68.241  28.174  89.721  1.00 29.14           C  
ATOM   2799  NE  ARG A 343      68.187  26.723  89.369  1.00 29.53           N  
ATOM   2800  CZ  ARG A 343      69.135  25.838  89.610  1.00 30.89           C  
ATOM   2801  NH1 ARG A 343      70.208  26.189  90.303  1.00 38.86           N1+
ATOM   2802  NH2 ARG A 343      69.033  24.616  89.253  1.00 30.69           N  
ATOM   2803  N   PRO A 344      66.235  29.569  84.853  1.00 23.42           N  
ATOM   2804  CA  PRO A 344      66.448  29.281  83.423  1.00 22.22           C  
ATOM   2805  C   PRO A 344      67.031  27.930  83.130  1.00 23.37           C  
ATOM   2806  O   PRO A 344      66.537  27.185  82.238  1.00 21.85           O  
ATOM   2807  CB  PRO A 344      67.312  30.476  82.954  1.00 22.83           C  
ATOM   2808  CG  PRO A 344      66.957  31.574  83.874  1.00 25.20           C  
ATOM   2809  CD  PRO A 344      66.681  30.942  85.212  1.00 23.39           C  
ATOM   2810  N   GLU A 345      68.029  27.495  83.916  1.00 20.69           N  
ATOM   2811  CA  GLU A 345      68.621  26.250  83.640  1.00 20.72           C  
ATOM   2812  C   GLU A 345      67.721  25.071  83.941  1.00 22.13           C  
ATOM   2813  O   GLU A 345      67.901  24.019  83.365  1.00 20.44           O  
ATOM   2814  CB  GLU A 345      69.938  26.100  84.376  1.00 23.70           C  
ATOM   2815  CG  GLU A 345      69.841  26.265  85.890  1.00 26.46           C  
ATOM   2816  CD  GLU A 345      70.199  27.680  86.302  1.00 30.09           C  
ATOM   2817  OE1 GLU A 345      69.705  28.719  85.811  1.00 25.08           O  
ATOM   2818  OE2 GLU A 345      71.012  27.796  87.194  1.00 35.12           O1-
ATOM   2819  N   ASP A 346      66.766  25.237  84.850  1.00 21.16           N  
ATOM   2820  CA  ASP A 346      65.802  24.157  85.076  1.00 21.96           C  
ATOM   2821  C   ASP A 346      64.858  23.965  83.849  1.00 21.34           C  
ATOM   2822  O   ASP A 346      64.497  22.851  83.526  1.00 21.62           O  
ATOM   2823  CB  ASP A 346      65.003  24.419  86.364  1.00 21.79           C  
ATOM   2824  CG  ASP A 346      65.942  24.634  87.581  1.00 23.62           C  
ATOM   2825  OD1 ASP A 346      66.649  23.679  87.835  1.00 25.08           O  
ATOM   2826  OD2 ASP A 346      65.888  25.720  88.189  1.00 25.15           O1-
ATOM   2827  N   PHE A 347      64.449  25.060  83.221  1.00 18.87           N  
ATOM   2828  CA  PHE A 347      63.704  24.947  82.007  1.00 19.39           C  
ATOM   2829  C   PHE A 347      64.535  24.401  80.848  1.00 20.23           C  
ATOM   2830  O   PHE A 347      64.064  23.566  80.100  1.00 20.01           O  
ATOM   2831  CB  PHE A 347      63.050  26.228  81.685  1.00 19.97           C  
ATOM   2832  CG  PHE A 347      62.148  26.129  80.439  1.00 19.91           C  
ATOM   2833  CD1 PHE A 347      61.129  25.233  80.381  1.00 19.75           C  
ATOM   2834  CD2 PHE A 347      62.410  26.898  79.303  1.00 21.63           C  
ATOM   2835  CE1 PHE A 347      60.348  25.098  79.238  1.00 20.36           C  
ATOM   2836  CE2 PHE A 347      61.612  26.777  78.166  1.00 25.44           C  
ATOM   2837  CZ  PHE A 347      60.595  25.867  78.128  1.00 23.19           C  
ATOM   2838  N   MET A 348      65.801  24.779  80.775  1.00 19.33           N  
ATOM   2839  CA  MET A 348      66.677  24.165  79.808  1.00 20.56           C  
ATOM   2840  C   MET A 348      66.739  22.665  80.051  1.00 22.82           C  
ATOM   2841  O   MET A 348      66.664  21.859  79.097  1.00 20.71           O  
ATOM   2842  CB  MET A 348      68.067  24.778  79.771  1.00 21.06           C  
ATOM   2843  CG  MET A 348      68.091  26.206  79.387  1.00 21.46           C  
ATOM   2844  SD  MET A 348      69.763  26.869  79.554  1.00 23.27           S  
ATOM   2845  CE  MET A 348      69.535  28.540  79.043  1.00 24.73           C  
ATOM   2846  N   TYR A 349      66.847  22.245  81.301  1.00 23.92           N  
ATOM   2847  CA  TYR A 349      66.857  20.816  81.551  1.00 22.07           C  
ATOM   2848  C   TYR A 349      65.563  20.124  81.094  1.00 21.45           C  
ATOM   2849  O   TYR A 349      65.571  19.044  80.539  1.00 22.10           O  
ATOM   2850  CB  TYR A 349      67.030  20.600  83.043  1.00 23.12           C  
ATOM   2851  CG  TYR A 349      66.947  19.173  83.523  1.00 22.78           C  
ATOM   2852  CD1 TYR A 349      67.982  18.276  83.286  1.00 25.94           C  
ATOM   2853  CD2 TYR A 349      65.875  18.747  84.253  1.00 25.84           C  
ATOM   2854  CE1 TYR A 349      67.958  16.977  83.787  1.00 28.87           C  
ATOM   2855  CE2 TYR A 349      65.828  17.449  84.753  1.00 24.92           C  
ATOM   2856  CZ  TYR A 349      66.894  16.625  84.580  1.00 31.01           C  
ATOM   2857  OH  TYR A 349      66.792  15.344  84.988  1.00 27.87           O  
ATOM   2858  N   PHE A 350      64.440  20.777  81.321  1.00 20.81           N  
ATOM   2859  CA  PHE A 350      63.155  20.215  80.902  1.00 20.24           C  
ATOM   2860  C   PHE A 350      63.143  19.943  79.378  1.00 16.58           C  
ATOM   2861  O   PHE A 350      62.799  18.866  78.888  1.00 18.24           O  
ATOM   2862  CB  PHE A 350      62.037  21.187  81.301  1.00 21.07           C  
ATOM   2863  CG  PHE A 350      60.690  20.765  80.829  1.00 19.76           C  
ATOM   2864  CD1 PHE A 350      59.884  19.872  81.600  1.00 22.98           C  
ATOM   2865  CD2 PHE A 350      60.202  21.183  79.596  1.00 21.71           C  
ATOM   2866  CE1 PHE A 350      58.631  19.478  81.167  1.00 23.90           C  
ATOM   2867  CE2 PHE A 350      58.986  20.725  79.134  1.00 22.35           C  
ATOM   2868  CZ  PHE A 350      58.197  19.871  79.888  1.00 23.28           C  
ATOM   2869  N   VAL A 351      63.567  20.933  78.626  1.00 19.47           N  
ATOM   2870  CA  VAL A 351      63.571  20.810  77.170  1.00 19.12           C  
ATOM   2871  C   VAL A 351      64.562  19.742  76.711  1.00 20.99           C  
ATOM   2872  O   VAL A 351      64.242  18.886  75.871  1.00 20.59           O  
ATOM   2873  CB  VAL A 351      63.910  22.107  76.512  1.00 18.05           C  
ATOM   2874  CG1 VAL A 351      63.925  21.883  74.997  1.00 21.38           C  
ATOM   2875  CG2 VAL A 351      62.838  23.154  76.744  1.00 20.48           C  
ATOM   2876  N   ASP A 352      65.759  19.748  77.291  1.00 19.95           N  
ATOM   2877  CA  ASP A 352      66.766  18.695  76.953  1.00 19.89           C  
ATOM   2878  C   ASP A 352      66.231  17.269  77.252  1.00 20.83           C  
ATOM   2879  O   ASP A 352      66.370  16.347  76.436  1.00 20.77           O  
ATOM   2880  CB  ASP A 352      67.996  18.937  77.849  1.00 21.65           C  
ATOM   2881  CG  ASP A 352      69.273  18.284  77.344  1.00 26.16           C  
ATOM   2882  OD1 ASP A 352      69.431  18.122  76.111  1.00 24.57           O  
ATOM   2883  OD2 ASP A 352      70.179  18.141  78.199  1.00 24.48           O1-
ATOM   2884  N   LYS A 353      65.522  17.109  78.383  1.00 20.38           N  
ATOM   2885  CA  LYS A 353      64.919  15.815  78.713  1.00 20.99           C  
ATOM   2886  C   LYS A 353      63.752  15.478  77.804  1.00 21.50           C  
ATOM   2887  O   LYS A 353      63.597  14.313  77.434  1.00 21.54           O  
ATOM   2888  CB  LYS A 353      64.446  15.781  80.157  1.00 25.57           C  
ATOM   2889  CG  LYS A 353      65.635  15.782  81.130  1.00 33.60           C  
ATOM   2890  CD  LYS A 353      66.098  14.319  81.236  1.00 41.20           C  
ATOM   2891  CE  LYS A 353      67.576  14.188  81.245  1.00 52.50           C  
ATOM   2892  NZ  LYS A 353      67.880  12.775  81.684  1.00 55.43           N1+
ATOM   2893  N   CYS A 354      62.978  16.473  77.352  1.00 21.18           N  
ATOM   2894  CA  CYS A 354      61.970  16.159  76.319  1.00 18.34           C  
ATOM   2895  C   CYS A 354      62.660  15.559  75.073  1.00 19.61           C  
ATOM   2896  O   CYS A 354      62.281  14.482  74.537  1.00 20.50           O  
ATOM   2897  CB  CYS A 354      61.207  17.410  75.946  1.00 20.43           C  
ATOM   2898  SG  CYS A 354      59.961  17.892  77.177  1.00 21.84           S  
ATOM   2899  N   HIS A 355      63.672  16.287  74.600  1.00 19.08           N  
ATOM   2900  CA  HIS A 355      64.393  15.821  73.422  1.00 20.73           C  
ATOM   2901  C   HIS A 355      65.065  14.435  73.588  1.00 22.57           C  
ATOM   2902  O   HIS A 355      64.961  13.633  72.704  1.00 20.41           O  
ATOM   2903  CB  HIS A 355      65.418  16.859  73.028  1.00 21.21           C  
ATOM   2904  CG  HIS A 355      64.800  18.133  72.588  1.00 19.90           C  
ATOM   2905  CD2 HIS A 355      63.515  18.417  72.277  1.00 20.50           C  
ATOM   2906  ND1 HIS A 355      65.508  19.296  72.402  1.00 21.49           N  
ATOM   2907  CE1 HIS A 355      64.699  20.224  71.960  1.00 20.74           C  
ATOM   2908  NE2 HIS A 355      63.501  19.699  71.834  1.00 19.21           N  
ATOM   2909  N   GLU A 356      65.640  14.160  74.744  1.00 24.86           N  
ATOM   2910  CA  GLU A 356      66.173  12.815  75.031  1.00 24.59           C  
ATOM   2911  C   GLU A 356      65.081  11.757  74.926  1.00 30.28           C  
ATOM   2912  O   GLU A 356      65.353  10.617  74.599  1.00 24.84           O  
ATOM   2913  CB  GLU A 356      66.759  12.808  76.446  1.00 26.03           C  
ATOM   2914  CG  GLU A 356      67.419  11.497  76.820  1.00 31.08           C  
ATOM   2915  CD  GLU A 356      67.779  11.391  78.300  1.00 36.89           C  
ATOM   2916  OE1 GLU A 356      68.057  12.424  78.903  1.00 40.43           O  
ATOM   2917  OE2 GLU A 356      67.787  10.269  78.842  1.00 45.71           O1-
ATOM   2918  N   ASN A 357      63.834  12.104  75.303  1.00 26.00           N  
ATOM   2919  CA  ASN A 357      62.719  11.200  75.194  1.00 24.69           C  
ATOM   2920  C   ASN A 357      61.991  11.234  73.905  1.00 26.04           C  
ATOM   2921  O   ASN A 357      60.937  10.625  73.770  1.00 27.37           O  
ATOM   2922  CB  ASN A 357      61.762  11.454  76.376  1.00 25.67           C  
ATOM   2923  CG  ASN A 357      62.316  10.907  77.647  1.00 33.14           C  
ATOM   2924  ND2 ASN A 357      63.059  11.708  78.418  1.00 29.23           N  
ATOM   2925  OD1 ASN A 357      62.103   9.767  77.922  1.00 31.65           O  
ATOM   2926  N   GLY A 358      62.507  11.938  72.923  1.00 21.81           N  
ATOM   2927  CA  GLY A 358      61.882  12.036  71.582  1.00 23.03           C  
ATOM   2928  C   GLY A 358      60.534  12.827  71.567  1.00 22.65           C  
ATOM   2929  O   GLY A 358      59.704  12.628  70.700  1.00 22.01           O  
ATOM   2930  N   ILE A 359      60.447  13.840  72.423  1.00 22.22           N  
ATOM   2931  CA  ILE A 359      59.267  14.715  72.529  1.00 22.26           C  
ATOM   2932  C   ILE A 359      59.672  16.137  72.178  1.00 21.12           C  
ATOM   2933  O   ILE A 359      60.653  16.647  72.698  1.00 22.89           O  
ATOM   2934  CB  ILE A 359      58.712  14.594  73.954  1.00 21.05           C  
ATOM   2935  CG1 ILE A 359      58.092  13.207  74.147  1.00 25.32           C  
ATOM   2936  CG2 ILE A 359      57.607  15.647  74.244  1.00 19.81           C  
ATOM   2937  CD1 ILE A 359      57.885  12.830  75.565  1.00 28.44           C  
ATOM   2938  N   GLY A 360      58.897  16.800  71.331  1.00 18.41           N  
ATOM   2939  CA  GLY A 360      59.166  18.211  70.984  1.00 18.70           C  
ATOM   2940  C   GLY A 360      58.375  19.140  71.945  1.00 19.64           C  
ATOM   2941  O   GLY A 360      57.375  18.712  72.598  1.00 19.18           O  
ATOM   2942  N   VAL A 361      58.813  20.384  72.019  1.00 19.14           N  
ATOM   2943  CA  VAL A 361      58.262  21.431  72.879  1.00 18.39           C  
ATOM   2944  C   VAL A 361      57.823  22.584  72.066  1.00 19.93           C  
ATOM   2945  O   VAL A 361      58.607  23.190  71.255  1.00 18.87           O  
ATOM   2946  CB  VAL A 361      59.279  21.875  73.894  1.00 18.92           C  
ATOM   2947  CG1 VAL A 361      58.726  22.980  74.802  1.00 20.02           C  
ATOM   2948  CG2 VAL A 361      59.654  20.685  74.765  1.00 20.12           C  
ATOM   2949  N   ILE A 362      56.527  22.882  72.163  1.00 18.37           N  
ATOM   2950  CA  ILE A 362      55.952  24.059  71.452  1.00 17.34           C  
ATOM   2951  C   ILE A 362      55.580  25.082  72.513  1.00 18.97           C  
ATOM   2952  O   ILE A 362      54.850  24.741  73.466  1.00 18.12           O  
ATOM   2953  CB  ILE A 362      54.667  23.649  70.739  1.00 17.83           C  
ATOM   2954  CG1 ILE A 362      54.951  22.541  69.767  1.00 18.65           C  
ATOM   2955  CG2 ILE A 362      54.003  24.824  70.002  1.00 17.18           C  
ATOM   2956  CD1 ILE A 362      53.723  21.802  69.274  1.00 19.17           C  
ATOM   2957  N   LEU A 363      55.966  26.312  72.335  1.00 19.21           N  
ATOM   2958  CA  LEU A 363      55.609  27.395  73.262  1.00 17.76           C  
ATOM   2959  C   LEU A 363      54.528  28.289  72.708  1.00 19.07           C  
ATOM   2960  O   LEU A 363      54.643  28.838  71.599  1.00 19.15           O  
ATOM   2961  CB  LEU A 363      56.789  28.320  73.594  1.00 20.43           C  
ATOM   2962  CG  LEU A 363      57.999  27.622  74.170  1.00 20.72           C  
ATOM   2963  CD1 LEU A 363      59.008  28.693  74.584  1.00 27.24           C  
ATOM   2964  CD2 LEU A 363      57.598  26.766  75.331  1.00 22.04           C  
ATOM   2965  N   ASP A 364      53.464  28.483  73.504  1.00 17.20           N  
ATOM   2966  CA  ASP A 364      52.548  29.606  73.229  1.00 17.74           C  
ATOM   2967  C   ASP A 364      53.352  30.852  73.455  1.00 17.36           C  
ATOM   2968  O   ASP A 364      54.065  31.025  74.492  1.00 19.41           O  
ATOM   2969  CB  ASP A 364      51.348  29.603  74.118  1.00 20.13           C  
ATOM   2970  CG  ASP A 364      50.278  28.707  73.673  1.00 23.64           C  
ATOM   2971  OD1 ASP A 364      50.394  27.987  72.612  1.00 25.28           O  
ATOM   2972  OD2 ASP A 364      49.239  28.652  74.415  1.00 25.89           O1-
ATOM   2973  N   TRP A 365      53.308  31.702  72.425  1.00 18.81           N  
ATOM   2974  CA  TRP A 365      54.102  32.968  72.374  1.00 20.51           C  
ATOM   2975  C   TRP A 365      53.109  34.111  72.167  1.00 18.81           C  
ATOM   2976  O   TRP A 365      52.161  34.006  71.388  1.00 21.44           O  
ATOM   2977  CB  TRP A 365      55.117  32.896  71.180  1.00 21.58           C  
ATOM   2978  CG  TRP A 365      55.999  34.086  71.020  1.00 19.37           C  
ATOM   2979  CD1 TRP A 365      56.867  34.614  71.912  1.00 22.22           C  
ATOM   2980  CD2 TRP A 365      56.103  34.886  69.834  1.00 19.78           C  
ATOM   2981  CE2 TRP A 365      57.068  35.894  70.090  1.00 21.63           C  
ATOM   2982  CE3 TRP A 365      55.512  34.814  68.582  1.00 21.53           C  
ATOM   2983  NE1 TRP A 365      57.498  35.729  71.374  1.00 22.49           N  
ATOM   2984  CZ2 TRP A 365      57.438  36.834  69.166  1.00 21.09           C  
ATOM   2985  CZ3 TRP A 365      55.935  35.787  67.594  1.00 22.79           C  
ATOM   2986  CH2 TRP A 365      56.854  36.767  67.932  1.00 23.28           C  
ATOM   2987  N   VAL A 366      53.335  35.240  72.813  1.00 20.28           N  
ATOM   2988  CA  VAL A 366      52.304  36.284  72.922  1.00 22.11           C  
ATOM   2989  C   VAL A 366      52.805  37.659  72.454  1.00 24.62           C  
ATOM   2990  O   VAL A 366      53.111  38.515  73.237  1.00 24.68           O  
ATOM   2991  CB  VAL A 366      51.814  36.433  74.409  1.00 25.43           C  
ATOM   2992  CG1 VAL A 366      50.466  37.203  74.401  1.00 32.63           C  
ATOM   2993  CG2 VAL A 366      51.547  35.043  74.973  1.00 26.37           C  
ATOM   2994  N   PRO A 367      52.880  37.848  71.163  1.00 23.36           N  
ATOM   2995  CA  PRO A 367      53.391  39.088  70.592  1.00 26.25           C  
ATOM   2996  C   PRO A 367      52.302  40.178  70.382  1.00 28.15           C  
ATOM   2997  O   PRO A 367      52.589  41.203  69.842  1.00 30.85           O  
ATOM   2998  CB  PRO A 367      53.851  38.641  69.211  1.00 24.09           C  
ATOM   2999  CG  PRO A 367      52.937  37.522  68.861  1.00 26.18           C  
ATOM   3000  CD  PRO A 367      52.682  36.792  70.166  1.00 22.25           C  
ATOM   3001  N   GLY A 368      51.070  39.871  70.721  1.00 26.12           N  
ATOM   3002  CA  GLY A 368      49.905  40.647  70.328  1.00 31.73           C  
ATOM   3003  C   GLY A 368      49.615  41.840  71.240  1.00 30.04           C  
ATOM   3004  O   GLY A 368      48.904  42.754  70.808  1.00 37.07           O  
ATOM   3005  N   HIS A 369      50.090  41.789  72.477  1.00 26.67           N  
ATOM   3006  CA  HIS A 369      49.786  42.833  73.461  1.00 25.38           C  
ATOM   3007  C   HIS A 369      50.519  42.600  74.681  1.00 24.52           C  
ATOM   3008  O   HIS A 369      51.214  41.572  74.864  1.00 22.82           O  
ATOM   3009  CB  HIS A 369      48.282  42.827  73.696  1.00 27.76           C  
ATOM   3010  CG  HIS A 369      47.771  41.685  74.529  1.00 33.48           C  
ATOM   3011  CD2 HIS A 369      48.211  40.412  74.724  1.00 40.36           C  
ATOM   3012  ND1 HIS A 369      46.628  41.791  75.270  1.00 38.27           N  
ATOM   3013  CE1 HIS A 369      46.398  40.654  75.924  1.00 39.51           C  
ATOM   3014  NE2 HIS A 369      47.341  39.801  75.610  1.00 37.70           N  
ATOM   3015  N   PHE A 370      50.472  43.567  75.552  1.00 22.66           N  
ATOM   3016  CA  PHE A 370      51.072  43.488  76.859  1.00 23.01           C  
ATOM   3017  C   PHE A 370      50.290  44.322  77.896  1.00 24.04           C  
ATOM   3018  O   PHE A 370      49.615  45.268  77.501  1.00 24.61           O  
ATOM   3019  CB  PHE A 370      52.551  43.936  76.830  1.00 26.45           C  
ATOM   3020  CG  PHE A 370      52.792  45.371  76.412  1.00 23.37           C  
ATOM   3021  CD1 PHE A 370      52.946  45.711  75.095  1.00 29.59           C  
ATOM   3022  CD2 PHE A 370      52.932  46.335  77.390  1.00 27.79           C  
ATOM   3023  CE1 PHE A 370      53.192  47.042  74.704  1.00 25.93           C  
ATOM   3024  CE2 PHE A 370      53.192  47.649  77.051  1.00 27.24           C  
ATOM   3025  CZ  PHE A 370      53.382  47.981  75.717  1.00 25.80           C  
ATOM   3026  N   PRO A 371      50.280  43.895  79.130  1.00 23.31           N  
ATOM   3027  CA  PRO A 371      49.429  44.606  80.072  1.00 29.02           C  
ATOM   3028  C   PRO A 371      50.076  45.944  80.529  1.00 33.18           C  
ATOM   3029  O   PRO A 371      51.311  46.205  80.324  1.00 27.50           O  
ATOM   3030  CB  PRO A 371      49.344  43.646  81.244  1.00 27.83           C  
ATOM   3031  CG  PRO A 371      50.637  42.932  81.226  1.00 26.50           C  
ATOM   3032  CD  PRO A 371      50.927  42.758  79.740  1.00 24.58           C  
ATOM   3033  N   LYS A 372      49.265  46.730  81.211  1.00 29.24           N  
ATOM   3034  CA  LYS A 372      49.668  48.052  81.721  1.00 30.13           C  
ATOM   3035  C   LYS A 372      50.530  48.139  82.905  1.00 30.96           C  
ATOM   3036  O   LYS A 372      50.894  49.257  83.313  1.00 29.22           O  
ATOM   3037  CB  LYS A 372      48.376  48.910  81.977  1.00 30.18           C  
ATOM   3038  CG  LYS A 372      47.747  49.279  80.659  1.00 32.18           C  
ATOM   3039  CD  LYS A 372      46.424  50.045  80.883  1.00 36.39           C  
ATOM   3040  CE  LYS A 372      45.744  50.118  79.565  1.00 38.95           C  
ATOM   3041  NZ  LYS A 372      44.385  50.655  79.587  1.00 49.01           N1+
ATOM   3042  N   ASP A 373      50.919  47.027  83.494  1.00 29.38           N  
ATOM   3043  CA  ASP A 373      51.547  47.076  84.785  1.00 26.91           C  
ATOM   3044  C   ASP A 373      52.805  47.986  84.782  1.00 35.31           C  
ATOM   3045  O   ASP A 373      53.629  47.896  83.853  1.00 29.73           O  
ATOM   3046  CB  ASP A 373      52.045  45.724  85.241  1.00 27.61           C  
ATOM   3047  CG  ASP A 373      50.959  44.644  85.281  1.00 34.33           C  
ATOM   3048  OD1 ASP A 373      50.171  44.489  84.343  1.00 34.99           O  
ATOM   3049  OD2 ASP A 373      50.967  43.922  86.260  1.00 35.81           O1-
ATOM   3050  N   SER A 374      53.055  48.731  85.874  1.00 29.67           N  
ATOM   3051  CA  SER A 374      54.048  49.840  85.848  1.00 28.51           C  
ATOM   3052  C   SER A 374      55.500  49.307  85.800  1.00 26.48           C  
ATOM   3053  O   SER A 374      56.383  49.986  85.246  1.00 30.01           O  
ATOM   3054  CB  SER A 374      53.835  50.793  87.035  1.00 38.38           C  
ATOM   3055  OG  SER A 374      54.148  50.079  88.192  1.00 42.28           O  
ATOM   3056  N   HIS A 375      55.748  48.105  86.302  1.00 25.48           N  
ATOM   3057  CA  HIS A 375      57.126  47.533  86.161  1.00 26.56           C  
ATOM   3058  C   HIS A 375      57.495  47.156  84.697  1.00 25.39           C  
ATOM   3059  O   HIS A 375      58.652  46.874  84.436  1.00 28.55           O  
ATOM   3060  CB  HIS A 375      57.291  46.340  87.007  1.00 25.03           C  
ATOM   3061  CG  HIS A 375      56.526  45.141  86.550  1.00 30.55           C  
ATOM   3062  CD2 HIS A 375      56.878  44.107  85.719  1.00 33.34           C  
ATOM   3063  ND1 HIS A 375      55.234  44.869  86.966  1.00 29.81           N  
ATOM   3064  CE1 HIS A 375      54.809  43.750  86.375  1.00 37.35           C  
ATOM   3065  NE2 HIS A 375      55.786  43.271  85.618  1.00 34.81           N  
ATOM   3066  N   GLY A 376      56.501  47.030  83.838  1.00 24.75           N  
ATOM   3067  CA  GLY A 376      56.628  46.342  82.484  1.00 23.63           C  
ATOM   3068  C   GLY A 376      56.986  47.356  81.391  1.00 22.15           C  
ATOM   3069  O   GLY A 376      57.423  48.492  81.666  1.00 25.89           O  
ATOM   3070  N   LEU A 377      56.595  47.057  80.173  1.00 23.23           N  
ATOM   3071  CA  LEU A 377      56.960  47.845  79.063  1.00 26.19           C  
ATOM   3072  C   LEU A 377      56.150  49.132  78.906  1.00 28.47           C  
ATOM   3073  O   LEU A 377      56.503  49.955  78.077  1.00 26.53           O  
ATOM   3074  CB  LEU A 377      56.785  46.981  77.778  1.00 23.66           C  
ATOM   3075  CG  LEU A 377      57.586  45.684  77.755  1.00 26.15           C  
ATOM   3076  CD1 LEU A 377      57.319  45.038  76.395  1.00 26.58           C  
ATOM   3077  CD2 LEU A 377      59.068  45.925  77.864  1.00 27.35           C  
ATOM   3078  N   ALA A 378      54.984  49.281  79.582  1.00 26.80           N  
ATOM   3079  CA  ALA A 378      54.127  50.428  79.289  1.00 24.55           C  
ATOM   3080  C   ALA A 378      54.828  51.806  79.515  1.00 21.05           C  
ATOM   3081  O   ALA A 378      55.577  51.933  80.466  1.00 24.27           O  
ATOM   3082  CB  ALA A 378      52.873  50.405  80.214  1.00 31.00           C  
ATOM   3083  N   TYR A 379      54.567  52.719  78.584  1.00 25.37           N  
ATOM   3084  CA  TYR A 379      54.986  54.119  78.663  1.00 28.11           C  
ATOM   3085  C   TYR A 379      56.401  54.172  79.138  1.00 28.74           C  
ATOM   3086  O   TYR A 379      56.761  54.868  80.141  1.00 26.28           O  
ATOM   3087  CB  TYR A 379      53.980  54.904  79.657  1.00 30.82           C  
ATOM   3088  CG  TYR A 379      53.883  56.388  79.353  1.00 30.80           C  
ATOM   3089  CD1 TYR A 379      53.426  56.810  78.169  1.00 32.69           C  
ATOM   3090  CD2 TYR A 379      54.233  57.351  80.339  1.00 36.06           C  
ATOM   3091  CE1 TYR A 379      53.311  58.187  77.853  1.00 37.71           C  
ATOM   3092  CE2 TYR A 379      54.109  58.707  80.080  1.00 36.22           C  
ATOM   3093  CZ  TYR A 379      53.635  59.113  78.827  1.00 42.97           C  
ATOM   3094  OH  TYR A 379      53.540  60.443  78.515  1.00 40.13           O  
ATOM   3095  N   PHE A 380      57.271  53.332  78.500  1.00 25.61           N  
ATOM   3096  CA  PHE A 380      58.483  52.925  79.192  1.00 22.37           C  
ATOM   3097  C   PHE A 380      59.438  54.059  79.625  1.00 22.03           C  
ATOM   3098  O   PHE A 380      60.014  54.009  80.725  1.00 22.76           O  
ATOM   3099  CB  PHE A 380      59.276  51.933  78.278  1.00 22.17           C  
ATOM   3100  CG  PHE A 380      60.419  51.301  78.969  1.00 22.38           C  
ATOM   3101  CD1 PHE A 380      60.246  50.209  79.808  1.00 21.80           C  
ATOM   3102  CD2 PHE A 380      61.719  51.718  78.703  1.00 25.79           C  
ATOM   3103  CE1 PHE A 380      61.284  49.685  80.501  1.00 21.81           C  
ATOM   3104  CE2 PHE A 380      62.763  51.158  79.344  1.00 21.41           C  
ATOM   3105  CZ  PHE A 380      62.580  50.122  80.231  1.00 24.16           C  
ATOM   3106  N   ASP A 381      59.610  54.983  78.689  1.00 26.93           N  
ATOM   3107  CA  ASP A 381      60.554  56.068  78.847  1.00 31.56           C  
ATOM   3108  C   ASP A 381      59.828  57.436  79.062  1.00 29.99           C  
ATOM   3109  O   ASP A 381      60.485  58.479  78.858  1.00 30.71           O  
ATOM   3110  CB  ASP A 381      61.503  56.222  77.638  1.00 26.29           C  
ATOM   3111  CG  ASP A 381      60.855  56.635  76.431  1.00 29.23           C  
ATOM   3112  OD1 ASP A 381      59.573  56.626  76.244  1.00 28.15           O  
ATOM   3113  OD2 ASP A 381      61.680  56.875  75.466  1.00 27.04           O1-
ATOM   3114  N   GLY A 382      58.539  57.414  79.421  1.00 28.63           N  
ATOM   3115  CA  GLY A 382      57.703  58.656  79.531  1.00 27.07           C  
ATOM   3116  C   GLY A 382      57.136  59.003  78.222  1.00 34.87           C  
ATOM   3117  O   GLY A 382      56.635  60.120  78.063  1.00 30.96           O  
ATOM   3118  N   THR A 383      57.189  58.074  77.262  1.00 27.31           N  
ATOM   3119  CA  THR A 383      56.472  58.232  76.047  1.00 29.86           C  
ATOM   3120  C   THR A 383      55.834  56.906  75.749  1.00 26.10           C  
ATOM   3121  O   THR A 383      56.199  55.931  76.368  1.00 27.21           O  
ATOM   3122  CB  THR A 383      57.346  58.640  74.860  1.00 32.88           C  
ATOM   3123  CG2 THR A 383      58.153  59.995  75.263  1.00 32.35           C  
ATOM   3124  OG1 THR A 383      58.226  57.526  74.444  1.00 30.21           O  
ATOM   3125  N   HIS A 384      54.999  56.882  74.749  1.00 26.47           N  
ATOM   3126  CA  HIS A 384      54.510  55.622  74.246  1.00 29.02           C  
ATOM   3127  C   HIS A 384      55.605  54.973  73.333  1.00 25.95           C  
ATOM   3128  O   HIS A 384      55.666  55.205  72.122  1.00 27.08           O  
ATOM   3129  CB  HIS A 384      53.230  55.820  73.473  1.00 30.62           C  
ATOM   3130  CG  HIS A 384      52.122  56.423  74.279  1.00 36.27           C  
ATOM   3131  CD2 HIS A 384      51.610  57.697  74.285  1.00 39.05           C  
ATOM   3132  ND1 HIS A 384      51.385  55.706  75.217  1.00 41.22           N  
ATOM   3133  CE1 HIS A 384      50.428  56.499  75.723  1.00 36.30           C  
ATOM   3134  NE2 HIS A 384      50.578  57.707  75.207  1.00 40.75           N  
ATOM   3135  N   LEU A 385      56.401  54.180  73.974  1.00 23.62           N  
ATOM   3136  CA  LEU A 385      57.638  53.597  73.377  1.00 23.33           C  
ATOM   3137  C   LEU A 385      57.383  52.269  72.700  1.00 24.01           C  
ATOM   3138  O   LEU A 385      57.356  52.190  71.448  1.00 26.90           O  
ATOM   3139  CB  LEU A 385      58.673  53.524  74.436  1.00 25.19           C  
ATOM   3140  CG  LEU A 385      60.064  53.285  73.815  1.00 24.16           C  
ATOM   3141  CD1 LEU A 385      60.618  54.509  73.032  1.00 27.26           C  
ATOM   3142  CD2 LEU A 385      61.063  52.966  74.876  1.00 22.96           C  
ATOM   3143  N   TYR A 386      56.941  51.287  73.493  1.00 24.50           N  
ATOM   3144  CA  TYR A 386      56.537  49.948  72.949  1.00 23.56           C  
ATOM   3145  C   TYR A 386      55.193  49.908  72.338  1.00 26.62           C  
ATOM   3146  O   TYR A 386      54.985  49.287  71.262  1.00 26.28           O  
ATOM   3147  CB  TYR A 386      56.763  48.909  74.054  1.00 24.61           C  
ATOM   3148  CG  TYR A 386      58.213  48.624  74.270  1.00 23.43           C  
ATOM   3149  CD1 TYR A 386      58.857  47.637  73.464  1.00 24.30           C  
ATOM   3150  CD2 TYR A 386      58.961  49.254  75.219  1.00 24.67           C  
ATOM   3151  CE1 TYR A 386      60.243  47.373  73.594  1.00 24.22           C  
ATOM   3152  CE2 TYR A 386      60.356  49.000  75.356  1.00 25.19           C  
ATOM   3153  CZ  TYR A 386      60.965  48.046  74.508  1.00 25.32           C  
ATOM   3154  OH  TYR A 386      62.283  47.746  74.640  1.00 23.83           O  
ATOM   3155  N   GLU A 387      54.234  50.616  72.945  1.00 24.82           N  
ATOM   3156  CA  GLU A 387      52.916  50.746  72.388  1.00 22.80           C  
ATOM   3157  C   GLU A 387      52.734  51.899  71.462  1.00 24.91           C  
ATOM   3158  O   GLU A 387      53.327  52.933  71.618  1.00 24.24           O  
ATOM   3159  CB  GLU A 387      51.836  50.835  73.511  1.00 26.94           C  
ATOM   3160  CG  GLU A 387      51.797  52.118  74.307  1.00 28.11           C  
ATOM   3161  CD  GLU A 387      52.805  52.262  75.393  1.00 30.00           C  
ATOM   3162  OE1 GLU A 387      53.942  51.709  75.402  1.00 37.55           O  
ATOM   3163  OE2 GLU A 387      52.504  52.946  76.352  1.00 33.66           O1-
ATOM   3164  N   HIS A 388      51.828  51.766  70.539  1.00 25.02           N  
ATOM   3165  CA  HIS A 388      51.487  52.898  69.682  1.00 31.37           C  
ATOM   3166  C   HIS A 388      50.773  53.981  70.478  1.00 35.96           C  
ATOM   3167  O   HIS A 388      49.979  53.673  71.379  1.00 29.83           O  
ATOM   3168  CB  HIS A 388      50.663  52.431  68.524  1.00 33.11           C  
ATOM   3169  CG  HIS A 388      50.599  53.398  67.383  1.00 38.87           C  
ATOM   3170  CD2 HIS A 388      51.097  53.337  66.123  1.00 41.26           C  
ATOM   3171  ND1 HIS A 388      49.914  54.594  67.459  1.00 40.83           N  
ATOM   3172  CE1 HIS A 388      50.026  55.258  66.317  1.00 38.83           C  
ATOM   3173  NE2 HIS A 388      50.725  54.514  65.477  1.00 39.80           N  
ATOM   3174  N   ALA A 389      51.027  55.247  70.157  1.00 31.49           N  
ATOM   3175  CA  ALA A 389      50.483  56.358  70.971  1.00 33.15           C  
ATOM   3176  C   ALA A 389      48.955  56.552  70.788  1.00 32.85           C  
ATOM   3177  O   ALA A 389      48.286  57.007  71.686  1.00 37.61           O  
ATOM   3178  CB  ALA A 389      51.205  57.664  70.580  1.00 36.35           C  
ATOM   3179  N   ASP A 390      48.429  56.232  69.629  1.00 34.23           N  
ATOM   3180  CA  ASP A 390      47.011  56.395  69.337  1.00 36.97           C  
ATOM   3181  C   ASP A 390      46.246  55.170  69.868  1.00 36.78           C  
ATOM   3182  O   ASP A 390      46.439  54.094  69.294  1.00 34.53           O  
ATOM   3183  CB  ASP A 390      46.860  56.495  67.837  1.00 35.30           C  
ATOM   3184  CG  ASP A 390      45.411  56.794  67.390  1.00 39.83           C  
ATOM   3185  OD1 ASP A 390      44.457  56.628  68.192  1.00 38.87           O  
ATOM   3186  OD2 ASP A 390      45.248  57.060  66.197  1.00 38.63           O1-
ATOM   3187  N   PRO A 391      45.347  55.334  70.864  1.00 39.38           N  
ATOM   3188  CA  PRO A 391      44.600  54.200  71.424  1.00 36.87           C  
ATOM   3189  C   PRO A 391      43.721  53.472  70.523  1.00 33.06           C  
ATOM   3190  O   PRO A 391      43.443  52.306  70.822  1.00 35.69           O  
ATOM   3191  CB  PRO A 391      43.840  54.782  72.613  1.00 43.13           C  
ATOM   3192  CG  PRO A 391      44.585  56.029  72.967  1.00 44.81           C  
ATOM   3193  CD  PRO A 391      45.008  56.565  71.600  1.00 45.66           C  
ATOM   3194  N   ARG A 392      43.437  54.027  69.354  1.00 32.25           N  
ATOM   3195  CA  ARG A 392      42.638  53.366  68.383  1.00 31.95           C  
ATOM   3196  C   ARG A 392      43.359  52.205  67.712  1.00 31.83           C  
ATOM   3197  O   ARG A 392      42.738  51.369  67.051  1.00 31.04           O  
ATOM   3198  CB  ARG A 392      42.197  54.355  67.311  1.00 34.90           C  
ATOM   3199  CG  ARG A 392      41.255  55.434  67.985  1.00 40.19           C  
ATOM   3200  CD  ARG A 392      40.848  56.540  67.026  1.00 40.07           C  
ATOM   3201  NE  ARG A 392      42.042  57.234  66.535  1.00 44.90           N  
ATOM   3202  CZ  ARG A 392      42.055  58.175  65.601  1.00 54.00           C  
ATOM   3203  NH1 ARG A 392      40.925  58.589  65.028  1.00 49.65           N1+
ATOM   3204  NH2 ARG A 392      43.218  58.697  65.220  1.00 50.54           N  
ATOM   3205  N   ILE A 393      44.679  52.206  67.802  1.00 33.23           N  
ATOM   3206  CA  ILE A 393      45.474  51.064  67.284  1.00 38.38           C  
ATOM   3207  C   ILE A 393      46.457  50.515  68.361  1.00 34.18           C  
ATOM   3208  O   ILE A 393      46.982  49.397  68.210  1.00 34.01           O  
ATOM   3209  CB  ILE A 393      46.180  51.453  65.958  1.00 34.86           C  
ATOM   3210  CG1 ILE A 393      46.583  50.253  65.091  1.00 32.59           C  
ATOM   3211  CG2 ILE A 393      47.387  52.300  66.272  1.00 36.75           C  
ATOM   3212  CD1 ILE A 393      45.443  49.386  64.633  1.00 34.43           C  
ATOM   3213  N   GLY A 394      46.658  51.274  69.429  1.00 29.21           N  
ATOM   3214  CA  GLY A 394      47.582  50.985  70.534  1.00 26.93           C  
ATOM   3215  C   GLY A 394      46.988  50.456  71.816  1.00 29.37           C  
ATOM   3216  O   GLY A 394      47.707  50.166  72.760  1.00 26.48           O  
ATOM   3217  N   GLU A 395      45.678  50.238  71.843  1.00 30.37           N  
ATOM   3218  CA  GLU A 395      45.069  49.613  73.021  1.00 31.03           C  
ATOM   3219  C   GLU A 395      44.019  48.629  72.622  1.00 25.85           C  
ATOM   3220  O   GLU A 395      43.291  48.864  71.592  1.00 31.05           O  
ATOM   3221  CB  GLU A 395      44.299  50.613  73.842  1.00 36.41           C  
ATOM   3222  CG  GLU A 395      45.157  51.540  74.611  1.00 41.21           C  
ATOM   3223  CD  GLU A 395      44.348  52.396  75.581  1.00 48.81           C  
ATOM   3224  OE1 GLU A 395      43.466  51.848  76.269  1.00 43.00           O  
ATOM   3225  OE2 GLU A 395      44.672  53.595  75.649  1.00 52.96           O1-
ATOM   3226  N   HIS A 396      43.901  47.546  73.393  1.00 28.33           N  
ATOM   3227  CA  HIS A 396      42.761  46.637  73.212  1.00 27.42           C  
ATOM   3228  C   HIS A 396      41.870  46.938  74.412  1.00 31.04           C  
ATOM   3229  O   HIS A 396      42.086  46.418  75.502  1.00 28.06           O  
ATOM   3230  CB  HIS A 396      43.174  45.140  73.215  1.00 30.08           C  
ATOM   3231  CG  HIS A 396      43.771  44.678  71.922  1.00 25.59           C  
ATOM   3232  CD2 HIS A 396      44.882  43.942  71.698  1.00 25.86           C  
ATOM   3233  ND1 HIS A 396      43.246  44.967  70.689  1.00 27.29           N  
ATOM   3234  CE1 HIS A 396      43.955  44.374  69.754  1.00 31.09           C  
ATOM   3235  NE2 HIS A 396      44.989  43.789  70.342  1.00 26.50           N  
ATOM   3236  N   LYS A 397      40.979  47.903  74.204  1.00 31.43           N  
ATOM   3237  CA  LYS A 397      40.240  48.474  75.368  1.00 36.52           C  
ATOM   3238  C   LYS A 397      39.368  47.431  76.039  1.00 32.49           C  
ATOM   3239  O   LYS A 397      39.195  47.451  77.186  1.00 36.88           O  
ATOM   3240  CB  LYS A 397      39.360  49.637  74.888  1.00 35.70           C  
ATOM   3241  CG  LYS A 397      40.270  50.776  74.576  1.00 41.40           C  
ATOM   3242  CD  LYS A 397      39.575  51.960  73.984  1.00 47.63           C  
ATOM   3243  CE  LYS A 397      40.446  53.168  74.322  1.00 57.41           C  
ATOM   3244  NZ  LYS A 397      40.090  54.292  73.446  1.00 66.57           N1+
ATOM   3245  N   GLU A 398      38.826  46.493  75.298  1.00 33.19           N  
ATOM   3246  CA  GLU A 398      38.031  45.473  75.936  1.00 35.44           C  
ATOM   3247  C   GLU A 398      38.853  44.618  76.823  1.00 40.47           C  
ATOM   3248  O   GLU A 398      38.313  44.070  77.776  1.00 40.53           O  
ATOM   3249  CB  GLU A 398      37.273  44.668  74.921  1.00 32.54           C  
ATOM   3250  CG  GLU A 398      36.331  45.488  74.088  1.00 35.45           C  
ATOM   3251  CD  GLU A 398      35.052  45.895  74.926  1.00 41.03           C  
ATOM   3252  OE1 GLU A 398      34.901  45.496  76.095  1.00 42.01           O  
ATOM   3253  OE2 GLU A 398      34.230  46.537  74.356  1.00 50.22           O1-
ATOM   3254  N   TRP A 399      40.183  44.537  76.601  1.00 34.98           N  
ATOM   3255  CA  TRP A 399      41.008  43.686  77.423  1.00 29.40           C  
ATOM   3256  C   TRP A 399      41.729  44.468  78.442  1.00 31.76           C  
ATOM   3257  O   TRP A 399      42.350  43.876  79.301  1.00 35.10           O  
ATOM   3258  CB  TRP A 399      42.017  42.936  76.540  1.00 37.62           C  
ATOM   3259  CG  TRP A 399      41.432  42.104  75.487  1.00 37.36           C  
ATOM   3260  CD1 TRP A 399      40.107  41.649  75.441  1.00 46.94           C  
ATOM   3261  CD2 TRP A 399      42.113  41.424  74.407  1.00 35.68           C  
ATOM   3262  CE2 TRP A 399      41.134  40.657  73.716  1.00 46.68           C  
ATOM   3263  CE3 TRP A 399      43.432  41.433  73.913  1.00 33.87           C  
ATOM   3264  NE1 TRP A 399      39.930  40.843  74.353  1.00 46.25           N  
ATOM   3265  CZ2 TRP A 399      41.443  39.885  72.588  1.00 42.28           C  
ATOM   3266  CZ3 TRP A 399      43.736  40.692  72.785  1.00 41.05           C  
ATOM   3267  CH2 TRP A 399      42.720  39.905  72.119  1.00 38.42           C  
ATOM   3268  N   GLY A 400      41.759  45.812  78.361  1.00 30.85           N  
ATOM   3269  CA  GLY A 400      42.577  46.554  79.326  1.00 31.50           C  
ATOM   3270  C   GLY A 400      44.121  46.527  79.021  1.00 28.79           C  
ATOM   3271  O   GLY A 400      44.956  46.830  79.901  1.00 31.62           O  
ATOM   3272  N   THR A 401      44.496  46.083  77.805  1.00 27.03           N  
ATOM   3273  CA  THR A 401      45.950  45.930  77.452  1.00 27.03           C  
ATOM   3274  C   THR A 401      46.368  46.883  76.315  1.00 27.45           C  
ATOM   3275  O   THR A 401      45.556  47.594  75.685  1.00 28.21           O  
ATOM   3276  CB  THR A 401      46.276  44.478  77.075  1.00 26.14           C  
ATOM   3277  CG2 THR A 401      45.992  43.550  78.189  1.00 31.16           C  
ATOM   3278  OG1 THR A 401      45.483  44.120  75.954  1.00 22.86           O  
ATOM   3279  N   LEU A 402      47.688  46.932  76.114  1.00 24.41           N  
ATOM   3280  CA  LEU A 402      48.369  47.823  75.135  1.00 24.54           C  
ATOM   3281  C   LEU A 402      48.889  46.989  73.971  1.00 28.06           C  
ATOM   3282  O   LEU A 402      49.241  45.803  74.177  1.00 28.82           O  
ATOM   3283  CB  LEU A 402      49.547  48.420  75.838  1.00 26.66           C  
ATOM   3284  CG  LEU A 402      49.184  49.289  77.035  1.00 29.22           C  
ATOM   3285  CD1 LEU A 402      50.372  49.782  77.789  1.00 33.15           C  
ATOM   3286  CD2 LEU A 402      48.318  50.458  76.538  1.00 29.00           C  
ATOM   3287  N   VAL A 403      48.906  47.549  72.778  1.00 24.92           N  
ATOM   3288  CA  VAL A 403      49.290  46.841  71.549  1.00 23.47           C  
ATOM   3289  C   VAL A 403      50.616  47.413  71.067  1.00 28.29           C  
ATOM   3290  O   VAL A 403      50.802  48.675  70.960  1.00 25.62           O  
ATOM   3291  CB  VAL A 403      48.303  47.062  70.465  1.00 25.59           C  
ATOM   3292  CG1 VAL A 403      48.590  46.264  69.155  1.00 25.57           C  
ATOM   3293  CG2 VAL A 403      46.939  46.629  70.963  1.00 31.60           C  
ATOM   3294  N   PHE A 404      51.561  46.509  70.842  1.00 26.10           N  
ATOM   3295  CA  PHE A 404      52.903  46.904  70.361  1.00 23.80           C  
ATOM   3296  C   PHE A 404      52.781  47.734  69.092  1.00 21.59           C  
ATOM   3297  O   PHE A 404      51.937  47.489  68.190  1.00 25.42           O  
ATOM   3298  CB  PHE A 404      53.689  45.650  70.000  1.00 25.68           C  
ATOM   3299  CG  PHE A 404      54.150  44.916  71.155  1.00 24.39           C  
ATOM   3300  CD1 PHE A 404      55.212  45.417  71.888  1.00 24.87           C  
ATOM   3301  CD2 PHE A 404      53.502  43.757  71.568  1.00 22.91           C  
ATOM   3302  CE1 PHE A 404      55.687  44.752  73.010  1.00 26.01           C  
ATOM   3303  CE2 PHE A 404      54.049  43.082  72.695  1.00 22.99           C  
ATOM   3304  CZ  PHE A 404      55.100  43.553  73.375  1.00 26.27           C  
ATOM   3305  N   ASN A 405      53.644  48.700  68.957  1.00 25.60           N  
ATOM   3306  CA  ASN A 405      53.782  49.415  67.655  1.00 23.28           C  
ATOM   3307  C   ASN A 405      54.698  48.717  66.678  1.00 24.36           C  
ATOM   3308  O   ASN A 405      55.908  49.006  66.578  1.00 24.53           O  
ATOM   3309  CB  ASN A 405      54.360  50.806  67.975  1.00 25.62           C  
ATOM   3310  CG  ASN A 405      54.374  51.715  66.766  1.00 25.27           C  
ATOM   3311  ND2 ASN A 405      54.775  52.930  67.032  1.00 27.41           N  
ATOM   3312  OD1 ASN A 405      53.951  51.362  65.645  1.00 31.04           O  
ATOM   3313  N   TYR A 406      54.115  47.771  65.978  1.00 25.72           N  
ATOM   3314  CA  TYR A 406      54.845  46.831  65.134  1.00 29.11           C  
ATOM   3315  C   TYR A 406      55.642  47.576  64.065  1.00 39.20           C  
ATOM   3316  O   TYR A 406      56.682  47.090  63.608  1.00 33.60           O  
ATOM   3317  CB  TYR A 406      53.866  45.900  64.434  1.00 26.30           C  
ATOM   3318  CG  TYR A 406      53.080  45.083  65.407  1.00 30.19           C  
ATOM   3319  CD1 TYR A 406      53.716  44.127  66.200  1.00 27.20           C  
ATOM   3320  CD2 TYR A 406      51.719  45.278  65.556  1.00 27.70           C  
ATOM   3321  CE1 TYR A 406      52.995  43.408  67.119  1.00 30.67           C  
ATOM   3322  CE2 TYR A 406      50.988  44.571  66.498  1.00 35.18           C  
ATOM   3323  CZ  TYR A 406      51.660  43.631  67.292  1.00 30.87           C  
ATOM   3324  OH  TYR A 406      50.981  42.947  68.262  1.00 38.40           O  
ATOM   3325  N   GLY A 407      55.214  48.785  63.716  1.00 33.00           N  
ATOM   3326  CA  GLY A 407      55.944  49.588  62.720  1.00 34.01           C  
ATOM   3327  C   GLY A 407      57.195  50.256  63.245  1.00 33.10           C  
ATOM   3328  O   GLY A 407      58.024  50.689  62.469  1.00 34.20           O  
ATOM   3329  N   ARG A 408      57.353  50.372  64.540  1.00 26.40           N  
ATOM   3330  CA  ARG A 408      58.468  51.031  65.074  1.00 26.57           C  
ATOM   3331  C   ARG A 408      59.663  50.077  65.152  1.00 28.67           C  
ATOM   3332  O   ARG A 408      59.573  49.003  65.725  1.00 26.08           O  
ATOM   3333  CB  ARG A 408      58.129  51.562  66.431  1.00 24.44           C  
ATOM   3334  CG  ARG A 408      59.221  52.434  67.011  1.00 26.94           C  
ATOM   3335  CD  ARG A 408      58.621  53.265  68.177  1.00 29.19           C  
ATOM   3336  NE  ARG A 408      59.555  54.279  68.620  1.00 29.55           N  
ATOM   3337  CZ  ARG A 408      59.269  55.246  69.479  1.00 31.79           C  
ATOM   3338  NH1 ARG A 408      58.076  55.272  70.055  1.00 31.99           N1+
ATOM   3339  NH2 ARG A 408      60.194  56.136  69.855  1.00 33.00           N  
ATOM   3340  N   HIS A 409      60.780  50.461  64.544  1.00 25.84           N  
ATOM   3341  CA  HIS A 409      61.874  49.486  64.283  1.00 25.64           C  
ATOM   3342  C   HIS A 409      62.341  48.720  65.516  1.00 19.82           C  
ATOM   3343  O   HIS A 409      62.457  47.553  65.459  1.00 25.09           O  
ATOM   3344  CB  HIS A 409      63.097  50.189  63.676  1.00 26.28           C  
ATOM   3345  CG  HIS A 409      62.828  50.738  62.317  1.00 29.80           C  
ATOM   3346  CD2 HIS A 409      63.223  51.875  61.710  1.00 35.97           C  
ATOM   3347  ND1 HIS A 409      62.039  50.089  61.411  1.00 34.01           N  
ATOM   3348  CE1 HIS A 409      61.991  50.757  60.285  1.00 34.56           C  
ATOM   3349  NE2 HIS A 409      62.707  51.844  60.443  1.00 34.10           N  
ATOM   3350  N   GLU A 410      62.599  49.413  66.604  1.00 19.90           N  
ATOM   3351  CA  GLU A 410      63.158  48.789  67.753  1.00 22.39           C  
ATOM   3352  C   GLU A 410      62.145  47.877  68.537  1.00 22.83           C  
ATOM   3353  O   GLU A 410      62.580  46.997  69.347  1.00 21.81           O  
ATOM   3354  CB  GLU A 410      63.662  49.838  68.700  1.00 23.82           C  
ATOM   3355  CG  GLU A 410      64.812  50.736  68.239  1.00 24.31           C  
ATOM   3356  CD  GLU A 410      64.384  52.014  67.474  1.00 23.22           C  
ATOM   3357  OE1 GLU A 410      63.282  52.073  66.951  1.00 23.86           O  
ATOM   3358  OE2 GLU A 410      65.245  52.888  67.310  1.00 30.30           O1-
ATOM   3359  N   VAL A 411      60.876  48.138  68.276  1.00 23.02           N  
ATOM   3360  CA  VAL A 411      59.778  47.394  68.836  1.00 24.02           C  
ATOM   3361  C   VAL A 411      59.658  46.112  68.056  1.00 22.07           C  
ATOM   3362  O   VAL A 411      59.558  45.036  68.672  1.00 19.69           O  
ATOM   3363  CB  VAL A 411      58.473  48.178  68.821  1.00 23.04           C  
ATOM   3364  CG1 VAL A 411      57.347  47.323  69.387  1.00 23.62           C  
ATOM   3365  CG2 VAL A 411      58.638  49.446  69.697  1.00 23.00           C  
ATOM   3366  N   ARG A 412      59.658  46.234  66.756  1.00 22.24           N  
ATOM   3367  CA  ARG A 412      59.634  45.073  65.890  1.00 23.75           C  
ATOM   3368  C   ARG A 412      60.824  44.199  66.235  1.00 23.28           C  
ATOM   3369  O   ARG A 412      60.699  42.972  66.276  1.00 22.66           O  
ATOM   3370  CB  ARG A 412      59.618  45.459  64.395  1.00 25.39           C  
ATOM   3371  CG  ARG A 412      59.463  44.303  63.457  1.00 28.82           C  
ATOM   3372  CD  ARG A 412      59.078  44.804  62.022  1.00 37.45           C  
ATOM   3373  NE  ARG A 412      60.232  45.463  61.482  1.00 33.60           N  
ATOM   3374  CZ  ARG A 412      60.494  46.763  61.470  1.00 46.51           C  
ATOM   3375  NH1 ARG A 412      59.517  47.709  61.843  1.00 43.30           N1+
ATOM   3376  NH2 ARG A 412      61.733  47.119  60.982  1.00 41.39           N  
ATOM   3377  N   ASN A 413      61.950  44.833  66.491  1.00 20.34           N  
ATOM   3378  CA  ASN A 413      63.189  44.106  66.763  1.00 24.37           C  
ATOM   3379  C   ASN A 413      63.077  43.369  68.100  1.00 24.91           C  
ATOM   3380  O   ASN A 413      63.542  42.244  68.248  1.00 19.48           O  
ATOM   3381  CB  ASN A 413      64.376  45.060  66.794  1.00 22.61           C  
ATOM   3382  CG  ASN A 413      65.757  44.377  66.528  1.00 25.61           C  
ATOM   3383  ND2 ASN A 413      66.000  43.177  67.113  1.00 24.11           N  
ATOM   3384  OD1 ASN A 413      66.627  44.998  65.895  1.00 24.80           O  
ATOM   3385  N   PHE A 414      62.539  44.030  69.128  1.00 21.80           N  
ATOM   3386  CA  PHE A 414      62.289  43.345  70.390  1.00 19.12           C  
ATOM   3387  C   PHE A 414      61.555  42.016  70.227  1.00 16.69           C  
ATOM   3388  O   PHE A 414      61.907  40.996  70.766  1.00 22.22           O  
ATOM   3389  CB  PHE A 414      61.511  44.305  71.314  1.00 23.17           C  
ATOM   3390  CG  PHE A 414      61.062  43.712  72.604  1.00 21.40           C  
ATOM   3391  CD1 PHE A 414      61.852  43.844  73.675  1.00 20.90           C  
ATOM   3392  CD2 PHE A 414      59.780  43.140  72.769  1.00 21.65           C  
ATOM   3393  CE1 PHE A 414      61.469  43.371  74.937  1.00 23.12           C  
ATOM   3394  CE2 PHE A 414      59.418  42.619  74.033  1.00 22.66           C  
ATOM   3395  CZ  PHE A 414      60.283  42.747  75.111  1.00 21.03           C  
ATOM   3396  N   LEU A 415      60.536  42.016  69.442  1.00 20.17           N  
ATOM   3397  CA  LEU A 415      59.660  40.857  69.294  1.00 20.73           C  
ATOM   3398  C   LEU A 415      60.241  39.836  68.335  1.00 22.17           C  
ATOM   3399  O   LEU A 415      60.149  38.663  68.581  1.00 18.12           O  
ATOM   3400  CB  LEU A 415      58.351  41.314  68.687  1.00 19.95           C  
ATOM   3401  CG  LEU A 415      57.513  42.220  69.621  1.00 25.77           C  
ATOM   3402  CD1 LEU A 415      56.250  42.609  68.912  1.00 29.42           C  
ATOM   3403  CD2 LEU A 415      57.078  41.443  70.801  1.00 26.73           C  
ATOM   3404  N   VAL A 416      60.795  40.302  67.191  1.00 17.42           N  
ATOM   3405  CA  VAL A 416      61.424  39.313  66.212  1.00 19.52           C  
ATOM   3406  C   VAL A 416      62.565  38.568  66.860  1.00 18.67           C  
ATOM   3407  O   VAL A 416      62.678  37.348  66.793  1.00 19.93           O  
ATOM   3408  CB  VAL A 416      61.896  40.058  64.910  1.00 21.95           C  
ATOM   3409  CG1 VAL A 416      62.717  39.135  64.015  1.00 23.70           C  
ATOM   3410  CG2 VAL A 416      60.722  40.497  64.150  1.00 24.34           C  
ATOM   3411  N   ALA A 417      63.455  39.295  67.510  1.00 18.81           N  
ATOM   3412  CA  ALA A 417      64.570  38.672  68.228  1.00 19.79           C  
ATOM   3413  C   ALA A 417      64.104  37.826  69.379  1.00 19.45           C  
ATOM   3414  O   ALA A 417      64.698  36.830  69.720  1.00 20.05           O  
ATOM   3415  CB  ALA A 417      65.563  39.668  68.714  1.00 19.74           C  
ATOM   3416  N   ASN A 418      62.949  38.178  69.960  1.00 18.91           N  
ATOM   3417  CA  ASN A 418      62.412  37.340  71.091  1.00 18.05           C  
ATOM   3418  C   ASN A 418      61.980  35.970  70.639  1.00 16.46           C  
ATOM   3419  O   ASN A 418      62.200  34.956  71.322  1.00 19.77           O  
ATOM   3420  CB  ASN A 418      61.214  38.067  71.747  1.00 18.34           C  
ATOM   3421  CG  ASN A 418      60.730  37.315  72.949  1.00 19.32           C  
ATOM   3422  ND2 ASN A 418      61.550  37.260  73.936  1.00 17.30           N  
ATOM   3423  OD1 ASN A 418      59.605  36.821  72.970  1.00 20.13           O  
ATOM   3424  N   VAL A 419      61.311  35.871  69.500  1.00 18.83           N  
ATOM   3425  CA  VAL A 419      60.960  34.591  68.984  1.00 20.14           C  
ATOM   3426  C   VAL A 419      62.189  33.717  68.749  1.00 21.30           C  
ATOM   3427  O   VAL A 419      62.268  32.582  69.203  1.00 19.18           O  
ATOM   3428  CB  VAL A 419      59.941  34.642  67.833  1.00 21.86           C  
ATOM   3429  CG1 VAL A 419      60.553  34.939  66.522  1.00 27.86           C  
ATOM   3430  CG2 VAL A 419      59.291  33.294  67.714  1.00 26.48           C  
ATOM   3431  N   LEU A 420      63.176  34.309  68.136  1.00 20.15           N  
ATOM   3432  CA  LEU A 420      64.423  33.598  67.821  1.00 21.05           C  
ATOM   3433  C   LEU A 420      65.170  33.185  69.116  1.00 19.68           C  
ATOM   3434  O   LEU A 420      65.774  32.113  69.187  1.00 19.25           O  
ATOM   3435  CB  LEU A 420      65.329  34.471  66.953  1.00 20.41           C  
ATOM   3436  CG  LEU A 420      64.826  34.848  65.538  1.00 21.19           C  
ATOM   3437  CD1 LEU A 420      65.804  35.843  64.861  1.00 21.26           C  
ATOM   3438  CD2 LEU A 420      64.508  33.628  64.690  1.00 22.17           C  
ATOM   3439  N   PHE A 421      65.085  34.056  70.130  1.00 17.97           N  
ATOM   3440  CA  PHE A 421      65.696  33.797  71.410  1.00 19.36           C  
ATOM   3441  C   PHE A 421      65.252  32.456  72.025  1.00 18.68           C  
ATOM   3442  O   PHE A 421      66.096  31.695  72.500  1.00 18.47           O  
ATOM   3443  CB  PHE A 421      65.280  34.925  72.401  1.00 20.76           C  
ATOM   3444  CG  PHE A 421      65.681  34.695  73.797  1.00 18.84           C  
ATOM   3445  CD1 PHE A 421      66.937  35.053  74.243  1.00 19.40           C  
ATOM   3446  CD2 PHE A 421      64.729  34.256  74.731  1.00 21.23           C  
ATOM   3447  CE1 PHE A 421      67.305  34.895  75.589  1.00 20.45           C  
ATOM   3448  CE2 PHE A 421      65.068  34.162  76.063  1.00 20.35           C  
ATOM   3449  CZ  PHE A 421      66.361  34.433  76.489  1.00 19.30           C  
ATOM   3450  N   TRP A 422      63.980  32.123  71.947  1.00 19.06           N  
ATOM   3451  CA  TRP A 422      63.488  30.914  72.565  1.00 19.96           C  
ATOM   3452  C   TRP A 422      64.056  29.701  71.804  1.00 21.87           C  
ATOM   3453  O   TRP A 422      64.394  28.689  72.412  1.00 19.58           O  
ATOM   3454  CB  TRP A 422      61.945  30.865  72.632  1.00 20.02           C  
ATOM   3455  CG  TRP A 422      61.440  31.821  73.632  1.00 20.19           C  
ATOM   3456  CD1 TRP A 422      60.882  33.059  73.387  1.00 23.14           C  
ATOM   3457  CD2 TRP A 422      61.500  31.689  75.039  1.00 18.59           C  
ATOM   3458  CE2 TRP A 422      60.989  32.893  75.610  1.00 20.96           C  
ATOM   3459  CE3 TRP A 422      61.930  30.682  75.894  1.00 19.40           C  
ATOM   3460  NE1 TRP A 422      60.637  33.714  74.585  1.00 23.47           N  
ATOM   3461  CZ2 TRP A 422      60.879  33.069  77.015  1.00 24.28           C  
ATOM   3462  CZ3 TRP A 422      61.824  30.849  77.254  1.00 20.89           C  
ATOM   3463  CH2 TRP A 422      61.290  32.064  77.814  1.00 20.41           C  
ATOM   3464  N   PHE A 423      64.147  29.791  70.475  1.00 20.42           N  
ATOM   3465  CA  PHE A 423      64.733  28.663  69.699  1.00 20.64           C  
ATOM   3466  C   PHE A 423      66.221  28.523  69.917  1.00 18.79           C  
ATOM   3467  O   PHE A 423      66.735  27.423  70.015  1.00 20.40           O  
ATOM   3468  CB  PHE A 423      64.382  28.878  68.185  1.00 22.17           C  
ATOM   3469  CG  PHE A 423      62.917  28.625  67.915  1.00 18.74           C  
ATOM   3470  CD1 PHE A 423      61.957  29.612  68.150  1.00 19.63           C  
ATOM   3471  CD2 PHE A 423      62.520  27.378  67.492  1.00 20.08           C  
ATOM   3472  CE1 PHE A 423      60.625  29.313  67.973  1.00 20.43           C  
ATOM   3473  CE2 PHE A 423      61.198  27.107  67.210  1.00 21.62           C  
ATOM   3474  CZ  PHE A 423      60.227  28.081  67.517  1.00 20.80           C  
ATOM   3475  N   ASP A 424      66.891  29.664  70.024  1.00 20.92           N  
ATOM   3476  CA  ASP A 424      68.390  29.741  70.239  1.00 20.36           C  
ATOM   3477  C   ASP A 424      68.753  29.255  71.616  1.00 21.93           C  
ATOM   3478  O   ASP A 424      69.350  28.196  71.795  1.00 18.91           O  
ATOM   3479  CB  ASP A 424      68.752  31.169  70.034  1.00 20.82           C  
ATOM   3480  CG  ASP A 424      70.199  31.520  70.322  1.00 22.41           C  
ATOM   3481  OD1 ASP A 424      71.002  30.604  70.434  1.00 21.00           O  
ATOM   3482  OD2 ASP A 424      70.469  32.735  70.515  1.00 21.36           O1-
ATOM   3483  N   LYS A 425      68.332  29.982  72.627  1.00 18.41           N  
ATOM   3484  CA  LYS A 425      68.715  29.635  73.983  1.00 21.38           C  
ATOM   3485  C   LYS A 425      68.008  28.497  74.650  1.00 20.51           C  
ATOM   3486  O   LYS A 425      68.591  27.859  75.542  1.00 19.62           O  
ATOM   3487  CB  LYS A 425      68.604  30.875  74.929  1.00 24.30           C  
ATOM   3488  CG  LYS A 425      69.390  32.100  74.408  1.00 21.70           C  
ATOM   3489  CD  LYS A 425      70.896  31.898  74.409  1.00 22.53           C  
ATOM   3490  CE  LYS A 425      71.591  33.224  73.982  1.00 23.50           C  
ATOM   3491  NZ  LYS A 425      73.073  32.949  73.790  1.00 24.57           N1+
ATOM   3492  N   TYR A 426      66.803  28.183  74.240  1.00 19.08           N  
ATOM   3493  CA  TYR A 426      66.057  27.152  74.925  1.00 18.14           C  
ATOM   3494  C   TYR A 426      65.686  25.976  74.044  1.00 18.82           C  
ATOM   3495  O   TYR A 426      65.057  25.050  74.487  1.00 17.60           O  
ATOM   3496  CB  TYR A 426      64.799  27.785  75.557  1.00 19.33           C  
ATOM   3497  CG  TYR A 426      65.109  28.675  76.743  1.00 18.81           C  
ATOM   3498  CD1 TYR A 426      65.374  28.131  78.009  1.00 20.99           C  
ATOM   3499  CD2 TYR A 426      65.298  30.048  76.579  1.00 20.43           C  
ATOM   3500  CE1 TYR A 426      65.705  28.944  79.086  1.00 19.04           C  
ATOM   3501  CE2 TYR A 426      65.596  30.874  77.671  1.00 20.34           C  
ATOM   3502  CZ  TYR A 426      65.860  30.288  78.921  1.00 17.12           C  
ATOM   3503  OH  TYR A 426      66.224  31.132  80.009  1.00 19.26           O  
ATOM   3504  N   HIS A 427      66.132  26.004  72.789  1.00 17.02           N  
ATOM   3505  CA  HIS A 427      66.023  24.831  71.888  1.00 18.40           C  
ATOM   3506  C   HIS A 427      64.594  24.370  71.596  1.00 18.76           C  
ATOM   3507  O   HIS A 427      64.410  23.200  71.256  1.00 18.89           O  
ATOM   3508  CB  HIS A 427      66.827  23.608  72.392  1.00 20.37           C  
ATOM   3509  CG  HIS A 427      68.338  23.810  72.451  1.00 20.42           C  
ATOM   3510  CD2 HIS A 427      69.114  24.930  72.528  1.00 26.01           C  
ATOM   3511  ND1 HIS A 427      69.209  22.747  72.521  1.00 24.69           N  
ATOM   3512  CE1 HIS A 427      70.477  23.199  72.530  1.00 22.43           C  
ATOM   3513  NE2 HIS A 427      70.440  24.525  72.606  1.00 22.96           N  
ATOM   3514  N   VAL A 428      63.605  25.249  71.677  1.00 18.24           N  
ATOM   3515  CA  VAL A 428      62.258  24.783  71.474  1.00 19.21           C  
ATOM   3516  C   VAL A 428      61.984  24.435  70.035  1.00 18.52           C  
ATOM   3517  O   VAL A 428      62.716  24.852  69.147  1.00 19.29           O  
ATOM   3518  CB  VAL A 428      61.205  25.813  72.053  1.00 20.54           C  
ATOM   3519  CG1 VAL A 428      61.469  26.119  73.505  1.00 22.06           C  
ATOM   3520  CG2 VAL A 428      61.228  27.106  71.318  1.00 22.86           C  
ATOM   3521  N   ASP A 429      60.902  23.694  69.794  1.00 16.75           N  
ATOM   3522  CA  ASP A 429      60.659  23.097  68.501  1.00 19.88           C  
ATOM   3523  C   ASP A 429      59.516  23.736  67.764  1.00 20.50           C  
ATOM   3524  O   ASP A 429      59.206  23.371  66.590  1.00 18.98           O  
ATOM   3525  CB  ASP A 429      60.335  21.634  68.753  1.00 19.06           C  
ATOM   3526  CG  ASP A 429      61.451  20.912  69.444  1.00 19.93           C  
ATOM   3527  OD1 ASP A 429      62.557  20.808  68.830  1.00 19.97           O  
ATOM   3528  OD2 ASP A 429      61.298  20.562  70.637  1.00 20.27           O1-
ATOM   3529  N   GLY A 430      58.845  24.683  68.408  1.00 19.24           N  
ATOM   3530  CA  GLY A 430      57.738  25.373  67.762  1.00 19.36           C  
ATOM   3531  C   GLY A 430      57.108  26.452  68.634  1.00 19.18           C  
ATOM   3532  O   GLY A 430      57.460  26.577  69.791  1.00 19.02           O  
ATOM   3533  N   ILE A 431      56.283  27.280  67.988  1.00 19.28           N  
ATOM   3534  CA  ILE A 431      55.499  28.328  68.681  1.00 19.89           C  
ATOM   3535  C   ILE A 431      54.075  28.203  68.211  1.00 20.84           C  
ATOM   3536  O   ILE A 431      53.766  27.692  67.094  1.00 19.36           O  
ATOM   3537  CB  ILE A 431      55.966  29.782  68.471  1.00 21.86           C  
ATOM   3538  CG1 ILE A 431      56.174  30.101  67.015  1.00 24.51           C  
ATOM   3539  CG2 ILE A 431      57.211  29.988  69.220  1.00 22.49           C  
ATOM   3540  CD1 ILE A 431      55.949  31.484  66.581  1.00 27.42           C  
ATOM   3541  N   ARG A 432      53.165  28.660  69.080  1.00 19.18           N  
ATOM   3542  CA  ARG A 432      51.736  28.797  68.727  1.00 19.41           C  
ATOM   3543  C   ARG A 432      51.309  30.205  69.112  1.00 23.62           C  
ATOM   3544  O   ARG A 432      51.683  30.684  70.222  1.00 20.39           O  
ATOM   3545  CB  ARG A 432      50.878  27.783  69.418  1.00 21.78           C  
ATOM   3546  CG  ARG A 432      49.463  28.022  68.828  1.00 26.12           C  
ATOM   3547  CD  ARG A 432      48.390  27.470  69.565  1.00 29.14           C  
ATOM   3548  NE  ARG A 432      48.140  28.039  70.878  1.00 28.17           N  
ATOM   3549  CZ  ARG A 432      47.049  28.748  71.207  1.00 26.48           C  
ATOM   3550  NH1 ARG A 432      46.107  29.075  70.299  1.00 25.16           N1+
ATOM   3551  NH2 ARG A 432      46.929  29.130  72.471  1.00 24.57           N  
ATOM   3552  N   VAL A 433      50.684  30.949  68.174  1.00 23.36           N  
ATOM   3553  CA  VAL A 433      50.243  32.317  68.463  1.00 24.00           C  
ATOM   3554  C   VAL A 433      48.725  32.352  68.560  1.00 25.45           C  
ATOM   3555  O   VAL A 433      48.053  31.988  67.612  1.00 23.11           O  
ATOM   3556  CB  VAL A 433      50.687  33.255  67.357  1.00 26.20           C  
ATOM   3557  CG1 VAL A 433      50.231  34.678  67.665  1.00 27.38           C  
ATOM   3558  CG2 VAL A 433      52.188  33.159  67.175  1.00 28.11           C  
ATOM   3559  N   ASP A 434      48.202  32.716  69.737  1.00 23.40           N  
ATOM   3560  CA  ASP A 434      46.738  32.806  70.014  1.00 27.50           C  
ATOM   3561  C   ASP A 434      46.149  34.104  69.348  1.00 25.01           C  
ATOM   3562  O   ASP A 434      46.846  35.075  69.274  1.00 23.92           O  
ATOM   3563  CB  ASP A 434      46.683  32.892  71.544  1.00 33.74           C  
ATOM   3564  CG  ASP A 434      45.361  33.424  72.108  1.00 44.91           C  
ATOM   3565  OD1 ASP A 434      44.305  32.762  71.989  1.00 47.78           O  
ATOM   3566  OD2 ASP A 434      45.442  34.484  72.743  1.00 52.14           O1-
ATOM   3567  N   ALA A 435      44.881  34.148  68.971  1.00 26.27           N  
ATOM   3568  CA  ALA A 435      44.183  35.407  68.631  1.00 26.68           C  
ATOM   3569  C   ALA A 435      44.925  36.240  67.601  1.00 28.61           C  
ATOM   3570  O   ALA A 435      45.113  37.441  67.771  1.00 25.01           O  
ATOM   3571  CB  ALA A 435      44.003  36.239  69.903  1.00 30.84           C  
ATOM   3572  N   VAL A 436      45.370  35.595  66.522  1.00 24.98           N  
ATOM   3573  CA  VAL A 436      46.106  36.298  65.461  1.00 22.18           C  
ATOM   3574  C   VAL A 436      45.257  37.426  64.850  1.00 26.99           C  
ATOM   3575  O   VAL A 436      45.808  38.446  64.458  1.00 22.97           O  
ATOM   3576  CB  VAL A 436      46.610  35.328  64.374  1.00 23.12           C  
ATOM   3577  CG1 VAL A 436      47.246  36.055  63.189  1.00 24.44           C  
ATOM   3578  CG2 VAL A 436      47.664  34.416  65.004  1.00 23.62           C  
ATOM   3579  N   ALA A 437      43.928  37.251  64.820  1.00 24.80           N  
ATOM   3580  CA  ALA A 437      43.039  38.295  64.375  1.00 26.93           C  
ATOM   3581  C   ALA A 437      43.240  39.619  65.112  1.00 28.57           C  
ATOM   3582  O   ALA A 437      43.044  40.684  64.490  1.00 28.42           O  
ATOM   3583  CB  ALA A 437      41.554  37.880  64.484  1.00 27.99           C  
ATOM   3584  N   SER A 438      43.646  39.557  66.366  1.00 27.11           N  
ATOM   3585  CA  SER A 438      43.791  40.721  67.183  1.00 24.38           C  
ATOM   3586  C   SER A 438      44.907  41.592  66.665  1.00 31.39           C  
ATOM   3587  O   SER A 438      44.885  42.821  66.834  1.00 27.80           O  
ATOM   3588  CB  SER A 438      44.016  40.350  68.594  1.00 28.54           C  
ATOM   3589  OG  SER A 438      45.367  39.914  68.800  1.00 28.39           O  
ATOM   3590  N   MET A 439      45.830  41.017  65.920  1.00 26.74           N  
ATOM   3591  CA  MET A 439      46.910  41.802  65.335  1.00 25.84           C  
ATOM   3592  C   MET A 439      46.568  42.197  63.904  1.00 24.49           C  
ATOM   3593  O   MET A 439      47.008  43.267  63.469  1.00 28.29           O  
ATOM   3594  CB  MET A 439      48.246  40.961  65.263  1.00 29.62           C  
ATOM   3595  CG  MET A 439      48.757  40.553  66.601  1.00 29.05           C  
ATOM   3596  SD  MET A 439      50.448  39.748  66.502  1.00 31.78           S  
ATOM   3597  CE  MET A 439      49.715  38.262  66.235  1.00 24.32           C  
ATOM   3598  N   LEU A 440      45.854  41.350  63.198  1.00 25.10           N  
ATOM   3599  CA  LEU A 440      45.699  41.546  61.763  1.00 27.79           C  
ATOM   3600  C   LEU A 440      44.703  42.704  61.398  1.00 29.98           C  
ATOM   3601  O   LEU A 440      44.801  43.241  60.303  1.00 29.83           O  
ATOM   3602  CB  LEU A 440      45.181  40.294  61.140  1.00 29.99           C  
ATOM   3603  CG  LEU A 440      46.120  39.038  61.150  1.00 33.67           C  
ATOM   3604  CD1 LEU A 440      45.292  37.815  60.676  1.00 30.35           C  
ATOM   3605  CD2 LEU A 440      47.316  39.229  60.234  1.00 32.45           C  
ATOM   3606  N   TYR A 441      43.822  43.071  62.328  1.00 30.65           N  
ATOM   3607  CA  TYR A 441      42.671  44.002  62.008  1.00 30.11           C  
ATOM   3608  C   TYR A 441      42.749  45.239  62.821  1.00 28.91           C  
ATOM   3609  O   TYR A 441      42.809  45.231  64.060  1.00 30.94           O  
ATOM   3610  CB  TYR A 441      41.323  43.339  62.165  1.00 29.67           C  
ATOM   3611  CG  TYR A 441      41.040  42.213  61.271  1.00 32.88           C  
ATOM   3612  CD1 TYR A 441      40.520  42.395  59.975  1.00 36.31           C  
ATOM   3613  CD2 TYR A 441      41.235  40.900  61.704  1.00 31.62           C  
ATOM   3614  CE1 TYR A 441      40.272  41.318  59.131  1.00 37.46           C  
ATOM   3615  CE2 TYR A 441      40.986  39.834  60.845  1.00 31.62           C  
ATOM   3616  CZ  TYR A 441      40.461  40.032  59.593  1.00 37.15           C  
ATOM   3617  OH  TYR A 441      40.224  38.899  58.818  1.00 37.33           O  
ATOM   3618  N   ARG A 442      42.723  46.352  62.106  1.00 28.84           N  
ATOM   3619  CA  ARG A 442      42.721  47.643  62.721  1.00 30.29           C  
ATOM   3620  C   ARG A 442      41.373  47.951  63.433  1.00 27.76           C  
ATOM   3621  O   ARG A 442      41.334  48.785  64.349  1.00 30.39           O  
ATOM   3622  CB  ARG A 442      42.978  48.706  61.645  1.00 33.05           C  
ATOM   3623  CG  ARG A 442      44.309  48.582  60.826  1.00 32.38           C  
ATOM   3624  CD  ARG A 442      44.554  49.814  59.851  1.00 33.16           C  
ATOM   3625  NE  ARG A 442      44.550  50.988  60.691  1.00 33.54           N  
ATOM   3626  CZ  ARG A 442      45.568  51.493  61.340  1.00 35.85           C  
ATOM   3627  NH1 ARG A 442      46.833  51.104  61.174  1.00 41.09           N1+
ATOM   3628  NH2 ARG A 442      45.308  52.423  62.182  1.00 36.23           N  
ATOM   3629  N   ASN A 443      40.328  47.233  63.057  1.00 29.73           N  
ATOM   3630  CA  ASN A 443      39.009  47.411  63.664  1.00 35.02           C  
ATOM   3631  C   ASN A 443      38.688  46.332  64.673  1.00 39.39           C  
ATOM   3632  O   ASN A 443      37.546  46.247  65.136  1.00 33.02           O  
ATOM   3633  CB  ASN A 443      37.946  47.434  62.619  1.00 33.94           C  
ATOM   3634  CG  ASN A 443      37.806  46.109  61.913  1.00 38.02           C  
ATOM   3635  ND2 ASN A 443      36.636  45.870  61.442  1.00 38.71           N  
ATOM   3636  OD1 ASN A 443      38.741  45.307  61.760  1.00 38.05           O  
ATOM   3637  N   TYR A 444      39.700  45.618  65.170  1.00 36.90           N  
ATOM   3638  CA  TYR A 444      39.432  44.507  66.094  1.00 31.94           C  
ATOM   3639  C   TYR A 444      38.809  44.906  67.392  1.00 28.54           C  
ATOM   3640  O   TYR A 444      39.388  45.608  68.179  1.00 29.10           O  
ATOM   3641  CB  TYR A 444      40.744  43.793  66.438  1.00 33.13           C  
ATOM   3642  CG  TYR A 444      40.544  42.476  67.185  1.00 29.65           C  
ATOM   3643  CD1 TYR A 444      40.118  41.345  66.522  1.00 31.85           C  
ATOM   3644  CD2 TYR A 444      40.835  42.398  68.556  1.00 30.77           C  
ATOM   3645  CE1 TYR A 444      40.003  40.159  67.179  1.00 32.38           C  
ATOM   3646  CE2 TYR A 444      40.752  41.193  69.248  1.00 31.20           C  
ATOM   3647  CZ  TYR A 444      40.352  40.094  68.534  1.00 30.93           C  
ATOM   3648  OH  TYR A 444      40.255  38.939  69.213  1.00 36.63           O  
ATOM   3649  N   LEU A 445      37.598  44.416  67.626  1.00 29.11           N  
ATOM   3650  CA  LEU A 445      36.830  44.728  68.844  1.00 30.65           C  
ATOM   3651  C   LEU A 445      36.670  46.266  69.099  1.00 29.75           C  
ATOM   3652  O   LEU A 445      36.681  46.734  70.242  1.00 35.27           O  
ATOM   3653  CB  LEU A 445      37.451  44.026  70.048  1.00 32.55           C  
ATOM   3654  CG  LEU A 445      37.497  42.477  70.063  1.00 36.09           C  
ATOM   3655  CD1 LEU A 445      37.969  41.980  71.409  1.00 39.00           C  
ATOM   3656  CD2 LEU A 445      36.196  41.834  69.658  1.00 34.65           C  
ATOM   3657  N   ARG A 446      36.540  47.013  68.006  1.00 32.25           N  
ATOM   3658  CA  ARG A 446      36.406  48.455  68.018  1.00 37.15           C  
ATOM   3659  C   ARG A 446      35.118  48.869  67.273  1.00 38.48           C  
ATOM   3660  O   ARG A 446      34.806  48.328  66.215  1.00 42.43           O  
ATOM   3661  CB  ARG A 446      37.609  49.115  67.320  1.00 35.43           C  
ATOM   3662  CG  ARG A 446      38.846  49.012  68.226  1.00 34.78           C  
ATOM   3663  CD  ARG A 446      40.151  49.199  67.423  1.00 32.17           C  
ATOM   3664  NE  ARG A 446      41.299  49.041  68.317  1.00 34.64           N  
ATOM   3665  CZ  ARG A 446      42.419  48.415  67.950  1.00 31.45           C  
ATOM   3666  NH1 ARG A 446      42.491  47.856  66.744  1.00 31.30           N1+
ATOM   3667  NH2 ARG A 446      43.354  48.222  68.861  1.00 34.56           N  
ATOM   3668  N   LYS A 447      34.401  49.826  67.822  1.00 53.32           N  
ATOM   3669  CA  LYS A 447      33.117  50.253  67.158  1.00 61.48           C  
ATOM   3670  C   LYS A 447      33.350  51.266  66.080  1.00 57.83           C  
ATOM   3671  O   LYS A 447      34.443  51.884  66.009  1.00 45.17           O  
ATOM   3672  CB  LYS A 447      32.183  50.883  68.150  1.00 66.58           C  
ATOM   3673  CG  LYS A 447      32.870  51.976  68.954  1.00 68.66           C  
ATOM   3674  CD  LYS A 447      32.577  51.792  70.411  1.00 71.64           C  
ATOM   3675  CE  LYS A 447      33.038  50.427  70.884  1.00 77.30           C  
ATOM   3676  NZ  LYS A 447      32.179  50.108  72.046  1.00 78.60           N1+
ATOM   3677  N   GLU A 448      32.317  51.480  65.261  1.00 59.87           N  
ATOM   3678  CA  GLU A 448      32.376  52.486  64.189  1.00 52.87           C  
ATOM   3679  C   GLU A 448      32.799  53.824  64.785  1.00 42.10           C  
ATOM   3680  O   GLU A 448      32.551  54.112  65.943  1.00 44.26           O  
ATOM   3681  CB  GLU A 448      31.055  52.575  63.444  1.00 64.85           C  
ATOM   3682  CG  GLU A 448      31.181  53.078  62.009  1.00 72.35           C  
ATOM   3683  CD  GLU A 448      29.881  53.729  61.545  1.00 87.90           C  
ATOM   3684  OE1 GLU A 448      29.671  54.922  61.853  1.00 82.59           O  
ATOM   3685  OE2 GLU A 448      29.050  53.038  60.904  1.00 83.29           O1-
ATOM   3686  N   GLY A 449      33.565  54.607  64.041  1.00 42.54           N  
ATOM   3687  CA  GLY A 449      34.161  55.847  64.575  1.00 41.67           C  
ATOM   3688  C   GLY A 449      35.137  55.712  65.722  1.00 47.12           C  
ATOM   3689  O   GLY A 449      35.565  56.689  66.323  1.00 45.96           O  
ATOM   3690  N   GLU A 450      35.594  54.507  66.017  1.00 46.78           N  
ATOM   3691  CA  GLU A 450      36.637  54.380  67.023  1.00 49.29           C  
ATOM   3692  C   GLU A 450      37.954  53.698  66.530  1.00 44.44           C  
ATOM   3693  O   GLU A 450      38.803  53.282  67.337  1.00 41.84           O  
ATOM   3694  CB  GLU A 450      36.074  53.603  68.175  1.00 56.08           C  
ATOM   3695  CG  GLU A 450      36.318  54.288  69.493  1.00 68.22           C  
ATOM   3696  CD  GLU A 450      35.012  54.735  70.059  1.00 77.62           C  
ATOM   3697  OE1 GLU A 450      34.688  54.347  71.203  1.00 86.31           O  
ATOM   3698  OE2 GLU A 450      34.295  55.406  69.301  1.00 80.14           O1-
ATOM   3699  N   TRP A 451      38.077  53.571  65.219  1.00 41.21           N  
ATOM   3700  CA  TRP A 451      39.311  53.054  64.636  1.00 41.48           C  
ATOM   3701  C   TRP A 451      39.467  53.750  63.348  1.00 45.69           C  
ATOM   3702  O   TRP A 451      38.486  54.322  62.847  1.00 40.59           O  
ATOM   3703  CB  TRP A 451      39.125  51.555  64.392  1.00 36.16           C  
ATOM   3704  CG  TRP A 451      38.042  51.141  63.468  1.00 32.38           C  
ATOM   3705  CD1 TRP A 451      36.738  50.970  63.779  1.00 35.34           C  
ATOM   3706  CD2 TRP A 451      38.177  50.791  62.074  1.00 35.01           C  
ATOM   3707  CE2 TRP A 451      36.905  50.451  61.607  1.00 33.87           C  
ATOM   3708  CE3 TRP A 451      39.276  50.691  61.199  1.00 36.63           C  
ATOM   3709  NE1 TRP A 451      36.047  50.552  62.664  1.00 37.67           N  
ATOM   3710  CZ2 TRP A 451      36.683  50.014  60.318  1.00 37.30           C  
ATOM   3711  CZ3 TRP A 451      39.067  50.311  59.927  1.00 37.88           C  
ATOM   3712  CH2 TRP A 451      37.775  49.986  59.470  1.00 41.11           C  
ATOM   3713  N   ILE A 452      40.647  53.680  62.757  1.00 42.90           N  
ATOM   3714  CA  ILE A 452      40.911  54.322  61.450  1.00 40.05           C  
ATOM   3715  C   ILE A 452      41.501  53.348  60.491  1.00 45.25           C  
ATOM   3716  O   ILE A 452      42.214  52.444  60.915  1.00 36.71           O  
ATOM   3717  CB  ILE A 452      41.887  55.500  61.601  1.00 52.81           C  
ATOM   3718  CG1 ILE A 452      43.009  55.124  62.553  1.00 53.80           C  
ATOM   3719  CG2 ILE A 452      41.182  56.730  62.190  1.00 56.02           C  
ATOM   3720  CD1 ILE A 452      44.038  56.206  62.588  1.00 61.92           C  
ATOM   3721  N   ALA A 453      41.161  53.494  59.219  1.00 37.20           N  
ATOM   3722  CA  ALA A 453      41.559  52.608  58.204  1.00 42.93           C  
ATOM   3723  C   ALA A 453      43.052  52.742  57.966  1.00 40.47           C  
ATOM   3724  O   ALA A 453      43.685  53.681  58.431  1.00 37.89           O  
ATOM   3725  CB  ALA A 453      40.787  52.900  56.920  1.00 46.06           C  
ATOM   3726  N   ASN A 454      43.587  51.765  57.230  1.00 39.24           N  
ATOM   3727  CA  ASN A 454      44.997  51.809  56.845  1.00 43.49           C  
ATOM   3728  C   ASN A 454      45.105  52.874  55.730  1.00 51.94           C  
ATOM   3729  O   ASN A 454      44.091  53.453  55.326  1.00 41.80           O  
ATOM   3730  CB  ASN A 454      45.498  50.412  56.432  1.00 36.41           C  
ATOM   3731  CG  ASN A 454      44.793  49.828  55.212  1.00 44.61           C  
ATOM   3732  ND2 ASN A 454      44.600  48.530  55.250  1.00 40.88           N  
ATOM   3733  OD1 ASN A 454      44.463  50.513  54.208  1.00 46.74           O  
ATOM   3734  N   GLU A 455      46.309  53.123  55.233  1.00 47.35           N  
ATOM   3735  CA  GLU A 455      46.501  54.114  54.180  1.00 49.96           C  
ATOM   3736  C   GLU A 455      45.744  53.845  52.890  1.00 51.21           C  
ATOM   3737  O   GLU A 455      45.621  54.754  52.129  1.00 58.04           O  
ATOM   3738  CB  GLU A 455      47.973  54.223  53.848  1.00 54.87           C  
ATOM   3739  CG  GLU A 455      48.509  52.982  53.150  1.00 61.10           C  
ATOM   3740  CD  GLU A 455      49.918  53.211  52.656  1.00 76.30           C  
ATOM   3741  OE1 GLU A 455      50.103  53.211  51.419  1.00 84.29           O  
ATOM   3742  OE2 GLU A 455      50.814  53.434  53.510  1.00 70.21           O1-
ATOM   3743  N   TYR A 456      45.299  52.623  52.598  1.00 47.89           N  
ATOM   3744  CA  TYR A 456      44.547  52.336  51.378  1.00 48.85           C  
ATOM   3745  C   TYR A 456      43.057  52.263  51.578  1.00 48.74           C  
ATOM   3746  O   TYR A 456      42.331  51.727  50.736  1.00 53.36           O  
ATOM   3747  CB  TYR A 456      44.913  50.980  50.791  1.00 56.54           C  
ATOM   3748  CG  TYR A 456      46.370  50.798  50.627  1.00 65.15           C  
ATOM   3749  CD1 TYR A 456      47.056  51.504  49.651  1.00 63.92           C  
ATOM   3750  CD2 TYR A 456      47.087  49.936  51.465  1.00 68.37           C  
ATOM   3751  CE1 TYR A 456      48.414  51.347  49.487  1.00 72.49           C  
ATOM   3752  CE2 TYR A 456      48.447  49.775  51.308  1.00 71.71           C  
ATOM   3753  CZ  TYR A 456      49.097  50.486  50.313  1.00 72.67           C  
ATOM   3754  OH  TYR A 456      50.426  50.355  50.142  1.00 76.30           O  
ATOM   3755  N   GLY A 457      42.570  52.696  52.698  1.00 46.61           N  
ATOM   3756  CA  GLY A 457      41.140  52.518  52.948  1.00 44.24           C  
ATOM   3757  C   GLY A 457      40.733  51.244  53.638  1.00 51.26           C  
ATOM   3758  O   GLY A 457      39.590  51.153  54.002  1.00 47.91           O  
ATOM   3759  N   GLY A 458      41.627  50.266  53.874  1.00 43.36           N  
ATOM   3760  CA  GLY A 458      41.170  48.997  54.440  1.00 38.89           C  
ATOM   3761  C   GLY A 458      41.299  48.839  55.952  1.00 34.34           C  
ATOM   3762  O   GLY A 458      41.823  49.712  56.668  1.00 39.45           O  
ATOM   3763  N   ASP A 459      40.773  47.700  56.426  1.00 35.87           N  
ATOM   3764  CA  ASP A 459      40.823  47.328  57.834  1.00 36.33           C  
ATOM   3765  C   ASP A 459      42.163  46.509  58.163  1.00 32.59           C  
ATOM   3766  O   ASP A 459      42.431  46.265  59.313  1.00 34.09           O  
ATOM   3767  CB  ASP A 459      39.577  46.507  58.227  1.00 41.39           C  
ATOM   3768  CG  ASP A 459      39.434  45.198  57.476  1.00 44.58           C  
ATOM   3769  OD1 ASP A 459      40.188  44.771  56.579  1.00 46.55           O  
ATOM   3770  OD2 ASP A 459      38.450  44.545  57.747  1.00 53.13           O1-
ATOM   3771  N   GLU A 460      42.939  46.142  57.161  1.00 33.63           N  
ATOM   3772  CA  GLU A 460      44.184  45.324  57.369  1.00 33.45           C  
ATOM   3773  C   GLU A 460      45.199  46.119  58.134  1.00 34.67           C  
ATOM   3774  O   GLU A 460      45.496  47.266  57.789  1.00 32.90           O  
ATOM   3775  CB  GLU A 460      44.756  44.829  56.046  1.00 35.39           C  
ATOM   3776  CG  GLU A 460      43.842  43.781  55.415  1.00 43.78           C  
ATOM   3777  CD  GLU A 460      42.672  44.344  54.520  1.00 55.25           C  
ATOM   3778  OE1 GLU A 460      42.594  45.613  54.237  1.00 51.55           O  
ATOM   3779  OE2 GLU A 460      41.826  43.473  54.118  1.00 58.17           O1-
ATOM   3780  N   HIS A 461      45.722  45.548  59.221  1.00 30.86           N  
ATOM   3781  CA  HIS A 461      46.755  46.202  59.972  1.00 29.43           C  
ATOM   3782  C   HIS A 461      48.094  45.922  59.276  1.00 35.07           C  
ATOM   3783  O   HIS A 461      48.767  44.930  59.621  1.00 28.13           O  
ATOM   3784  CB  HIS A 461      46.749  45.635  61.391  1.00 27.76           C  
ATOM   3785  CG  HIS A 461      47.582  46.366  62.348  1.00 26.45           C  
ATOM   3786  CD2 HIS A 461      48.483  47.379  62.219  1.00 30.28           C  
ATOM   3787  ND1 HIS A 461      47.541  46.065  63.691  1.00 28.24           N  
ATOM   3788  CE1 HIS A 461      48.340  46.881  64.358  1.00 27.87           C  
ATOM   3789  NE2 HIS A 461      48.937  47.689  63.491  1.00 28.24           N  
ATOM   3790  N   ILE A 462      48.544  46.840  58.429  1.00 31.49           N  
ATOM   3791  CA  ILE A 462      49.661  46.573  57.490  1.00 29.88           C  
ATOM   3792  C   ILE A 462      50.967  46.227  58.238  1.00 26.58           C  
ATOM   3793  O   ILE A 462      51.690  45.270  57.840  1.00 31.38           O  
ATOM   3794  CB  ILE A 462      49.889  47.799  56.492  1.00 31.28           C  
ATOM   3795  CG1 ILE A 462      48.654  48.002  55.591  1.00 38.12           C  
ATOM   3796  CG2 ILE A 462      51.095  47.600  55.559  1.00 33.54           C  
ATOM   3797  CD1 ILE A 462      48.128  46.743  54.916  1.00 46.25           C  
ATOM   3798  N   GLU A 463      51.271  47.023  59.245  1.00 25.92           N  
ATOM   3799  CA  GLU A 463      52.479  46.887  60.004  1.00 28.56           C  
ATOM   3800  C   GLU A 463      52.527  45.507  60.716  1.00 31.85           C  
ATOM   3801  O   GLU A 463      53.591  44.875  60.807  1.00 27.95           O  
ATOM   3802  CB  GLU A 463      52.648  48.016  61.029  1.00 30.63           C  
ATOM   3803  CG  GLU A 463      52.739  49.418  60.415  1.00 37.70           C  
ATOM   3804  CD  GLU A 463      51.333  50.104  60.198  1.00 42.78           C  
ATOM   3805  OE1 GLU A 463      50.232  49.517  60.036  1.00 34.36           O  
ATOM   3806  OE2 GLU A 463      51.334  51.309  60.252  1.00 47.43           O1-
ATOM   3807  N   ALA A 464      51.352  45.016  61.140  1.00 30.88           N  
ATOM   3808  CA  ALA A 464      51.254  43.741  61.859  1.00 28.30           C  
ATOM   3809  C   ALA A 464      51.450  42.617  60.892  1.00 28.04           C  
ATOM   3810  O   ALA A 464      52.108  41.635  61.228  1.00 24.19           O  
ATOM   3811  CB  ALA A 464      49.894  43.606  62.562  1.00 29.03           C  
ATOM   3812  N   VAL A 465      50.857  42.737  59.704  1.00 23.37           N  
ATOM   3813  CA  VAL A 465      50.967  41.706  58.701  1.00 27.58           C  
ATOM   3814  C   VAL A 465      52.461  41.570  58.284  1.00 26.74           C  
ATOM   3815  O   VAL A 465      52.990  40.441  58.125  1.00 23.30           O  
ATOM   3816  CB  VAL A 465      50.122  42.013  57.496  1.00 27.86           C  
ATOM   3817  CG1 VAL A 465      50.505  41.184  56.287  1.00 28.26           C  
ATOM   3818  CG2 VAL A 465      48.636  41.931  57.841  1.00 28.12           C  
ATOM   3819  N   SER A 466      53.134  42.701  58.177  1.00 28.31           N  
ATOM   3820  CA  SER A 466      54.533  42.697  57.771  1.00 32.23           C  
ATOM   3821  C   SER A 466      55.417  42.067  58.924  1.00 28.84           C  
ATOM   3822  O   SER A 466      56.321  41.270  58.665  1.00 25.41           O  
ATOM   3823  CB  SER A 466      54.933  44.133  57.371  1.00 33.00           C  
ATOM   3824  OG  SER A 466      56.278  44.273  57.459  1.00 36.46           O  
ATOM   3825  N   PHE A 467      55.098  42.371  60.174  1.00 24.06           N  
ATOM   3826  CA  PHE A 467      55.778  41.773  61.296  1.00 25.04           C  
ATOM   3827  C   PHE A 467      55.644  40.270  61.342  1.00 25.11           C  
ATOM   3828  O   PHE A 467      56.626  39.568  61.492  1.00 23.38           O  
ATOM   3829  CB  PHE A 467      55.328  42.446  62.606  1.00 22.56           C  
ATOM   3830  CG  PHE A 467      55.502  41.600  63.821  1.00 24.79           C  
ATOM   3831  CD1 PHE A 467      56.737  41.434  64.400  1.00 23.23           C  
ATOM   3832  CD2 PHE A 467      54.419  41.042  64.426  1.00 25.17           C  
ATOM   3833  CE1 PHE A 467      56.914  40.611  65.486  1.00 24.93           C  
ATOM   3834  CE2 PHE A 467      54.585  40.297  65.560  1.00 24.63           C  
ATOM   3835  CZ  PHE A 467      55.818  40.107  66.091  1.00 25.05           C  
ATOM   3836  N   ILE A 468      54.415  39.771  61.234  1.00 23.17           N  
ATOM   3837  CA  ILE A 468      54.126  38.334  61.248  1.00 24.30           C  
ATOM   3838  C   ILE A 468      54.878  37.621  60.116  1.00 25.58           C  
ATOM   3839  O   ILE A 468      55.449  36.559  60.355  1.00 22.12           O  
ATOM   3840  CB  ILE A 468      52.640  38.045  61.187  1.00 23.51           C  
ATOM   3841  CG1 ILE A 468      51.948  38.509  62.475  1.00 25.78           C  
ATOM   3842  CG2 ILE A 468      52.371  36.577  60.893  1.00 24.26           C  
ATOM   3843  CD1 ILE A 468      50.426  38.809  62.286  1.00 27.52           C  
ATOM   3844  N   ARG A 469      54.880  38.174  58.913  1.00 22.22           N  
ATOM   3845  CA  ARG A 469      55.568  37.569  57.811  1.00 22.18           C  
ATOM   3846  C   ARG A 469      57.094  37.539  58.039  1.00 21.69           C  
ATOM   3847  O   ARG A 469      57.770  36.564  57.620  1.00 23.31           O  
ATOM   3848  CB  ARG A 469      55.245  38.366  56.565  1.00 22.56           C  
ATOM   3849  CG  ARG A 469      53.877  38.062  56.035  1.00 23.44           C  
ATOM   3850  CD  ARG A 469      53.530  38.999  54.819  1.00 27.38           C  
ATOM   3851  NE  ARG A 469      52.328  38.452  54.158  1.00 29.96           N  
ATOM   3852  CZ  ARG A 469      51.509  39.139  53.343  1.00 36.22           C  
ATOM   3853  NH1 ARG A 469      51.728  40.396  53.081  1.00 30.32           N1+
ATOM   3854  NH2 ARG A 469      50.450  38.564  52.834  1.00 33.00           N  
ATOM   3855  N   GLU A 470      57.609  38.574  58.686  1.00 22.65           N  
ATOM   3856  CA  GLU A 470      59.020  38.614  59.031  1.00 25.35           C  
ATOM   3857  C   GLU A 470      59.391  37.547  60.065  1.00 25.37           C  
ATOM   3858  O   GLU A 470      60.417  36.871  59.945  1.00 25.81           O  
ATOM   3859  CB  GLU A 470      59.414  39.983  59.467  1.00 28.44           C  
ATOM   3860  CG  GLU A 470      60.871  40.136  59.925  1.00 29.47           C  
ATOM   3861  CD  GLU A 470      61.245  41.592  60.286  1.00 36.18           C  
ATOM   3862  OE1 GLU A 470      60.522  42.532  59.902  1.00 46.75           O  
ATOM   3863  OE2 GLU A 470      62.217  41.814  61.018  1.00 40.21           O1-
ATOM   3864  N   VAL A 471      58.591  37.411  61.123  1.00 22.62           N  
ATOM   3865  CA  VAL A 471      58.784  36.403  62.118  1.00 22.08           C  
ATOM   3866  C   VAL A 471      58.886  35.056  61.460  1.00 23.46           C  
ATOM   3867  O   VAL A 471      59.790  34.300  61.726  1.00 23.89           O  
ATOM   3868  CB  VAL A 471      57.591  36.346  63.105  1.00 22.69           C  
ATOM   3869  CG1 VAL A 471      57.593  35.053  63.921  1.00 25.16           C  
ATOM   3870  CG2 VAL A 471      57.664  37.553  64.006  1.00 22.91           C  
ATOM   3871  N   ASN A 472      57.903  34.727  60.649  1.00 20.95           N  
ATOM   3872  CA  ASN A 472      57.841  33.432  60.112  1.00 23.88           C  
ATOM   3873  C   ASN A 472      58.937  33.206  59.081  1.00 26.73           C  
ATOM   3874  O   ASN A 472      59.471  32.089  59.009  1.00 26.35           O  
ATOM   3875  CB  ASN A 472      56.473  33.122  59.502  1.00 24.45           C  
ATOM   3876  CG  ASN A 472      55.407  32.752  60.578  1.00 25.75           C  
ATOM   3877  ND2 ASN A 472      55.836  31.997  61.520  1.00 19.56           N  
ATOM   3878  OD1 ASN A 472      54.219  33.181  60.556  1.00 28.80           O  
ATOM   3879  N   THR A 473      59.235  34.213  58.263  1.00 22.50           N  
ATOM   3880  CA  THR A 473      60.389  34.066  57.352  1.00 22.80           C  
ATOM   3881  C   THR A 473      61.695  33.753  58.112  1.00 24.92           C  
ATOM   3882  O   THR A 473      62.434  32.792  57.770  1.00 25.66           O  
ATOM   3883  CB  THR A 473      60.554  35.351  56.536  1.00 25.00           C  
ATOM   3884  CG2 THR A 473      61.795  35.304  55.593  1.00 25.22           C  
ATOM   3885  OG1 THR A 473      59.358  35.525  55.791  1.00 22.70           O  
ATOM   3886  N   LEU A 474      62.013  34.546  59.140  1.00 22.51           N  
ATOM   3887  CA  LEU A 474      63.247  34.355  59.841  1.00 22.02           C  
ATOM   3888  C   LEU A 474      63.276  33.055  60.619  1.00 25.88           C  
ATOM   3889  O   LEU A 474      64.277  32.319  60.642  1.00 21.38           O  
ATOM   3890  CB  LEU A 474      63.513  35.532  60.750  1.00 21.16           C  
ATOM   3891  CG  LEU A 474      63.752  36.790  59.929  1.00 22.93           C  
ATOM   3892  CD1 LEU A 474      63.833  37.944  60.958  1.00 25.28           C  
ATOM   3893  CD2 LEU A 474      65.057  36.715  59.102  1.00 25.60           C  
ATOM   3894  N   LEU A 475      62.165  32.706  61.250  1.00 21.41           N  
ATOM   3895  CA  LEU A 475      62.132  31.512  62.066  1.00 22.93           C  
ATOM   3896  C   LEU A 475      62.452  30.262  61.242  1.00 22.88           C  
ATOM   3897  O   LEU A 475      63.290  29.438  61.649  1.00 22.10           O  
ATOM   3898  CB  LEU A 475      60.761  31.358  62.703  1.00 25.59           C  
ATOM   3899  CG  LEU A 475      60.485  30.287  63.681  1.00 31.69           C  
ATOM   3900  CD1 LEU A 475      61.595  30.253  64.719  1.00 31.27           C  
ATOM   3901  CD2 LEU A 475      59.128  30.641  64.391  1.00 29.78           C  
ATOM   3902  N   PHE A 476      61.781  30.088  60.132  1.00 22.18           N  
ATOM   3903  CA  PHE A 476      62.044  28.948  59.323  1.00 24.16           C  
ATOM   3904  C   PHE A 476      63.456  28.989  58.662  1.00 26.05           C  
ATOM   3905  O   PHE A 476      64.004  27.925  58.419  1.00 26.20           O  
ATOM   3906  CB  PHE A 476      60.974  28.765  58.210  1.00 23.45           C  
ATOM   3907  CG  PHE A 476      59.673  28.222  58.737  1.00 22.10           C  
ATOM   3908  CD1 PHE A 476      59.543  26.874  59.084  1.00 23.51           C  
ATOM   3909  CD2 PHE A 476      58.597  29.102  59.016  1.00 22.75           C  
ATOM   3910  CE1 PHE A 476      58.349  26.411  59.622  1.00 23.40           C  
ATOM   3911  CE2 PHE A 476      57.451  28.619  59.579  1.00 21.22           C  
ATOM   3912  CZ  PHE A 476      57.290  27.278  59.829  1.00 20.50           C  
ATOM   3913  N   GLU A 477      64.016  30.162  58.390  1.00 24.60           N  
ATOM   3914  CA  GLU A 477      65.389  30.231  57.797  1.00 26.00           C  
ATOM   3915  C   GLU A 477      66.415  29.801  58.849  1.00 24.86           C  
ATOM   3916  O   GLU A 477      67.251  28.927  58.620  1.00 24.04           O  
ATOM   3917  CB  GLU A 477      65.652  31.629  57.255  1.00 24.29           C  
ATOM   3918  CG  GLU A 477      64.785  31.892  56.015  1.00 24.64           C  
ATOM   3919  CD  GLU A 477      64.857  33.327  55.440  1.00 29.58           C  
ATOM   3920  OE1 GLU A 477      65.272  34.310  56.104  1.00 26.62           O  
ATOM   3921  OE2 GLU A 477      64.475  33.439  54.259  1.00 33.88           O1-
ATOM   3922  N   TYR A 478      66.323  30.392  60.059  1.00 20.27           N  
ATOM   3923  CA  TYR A 478      67.246  30.059  61.109  1.00 20.58           C  
ATOM   3924  C   TYR A 478      67.061  28.673  61.730  1.00 22.45           C  
ATOM   3925  O   TYR A 478      68.075  28.049  62.123  1.00 20.71           O  
ATOM   3926  CB  TYR A 478      67.226  31.122  62.224  1.00 21.47           C  
ATOM   3927  CG  TYR A 478      67.894  32.408  61.960  1.00 20.17           C  
ATOM   3928  CD1 TYR A 478      69.278  32.512  61.973  1.00 23.61           C  
ATOM   3929  CD2 TYR A 478      67.190  33.550  61.737  1.00 21.79           C  
ATOM   3930  CE1 TYR A 478      69.900  33.734  61.829  1.00 26.63           C  
ATOM   3931  CE2 TYR A 478      67.819  34.770  61.526  1.00 22.21           C  
ATOM   3932  CZ  TYR A 478      69.176  34.858  61.538  1.00 22.92           C  
ATOM   3933  OH  TYR A 478      69.805  36.082  61.355  1.00 24.02           O  
ATOM   3934  N   PHE A 479      65.816  28.168  61.805  1.00 20.28           N  
ATOM   3935  CA  PHE A 479      65.504  26.908  62.460  1.00 19.39           C  
ATOM   3936  C   PHE A 479      64.583  26.098  61.617  1.00 21.06           C  
ATOM   3937  O   PHE A 479      63.378  26.027  61.829  1.00 22.52           O  
ATOM   3938  CB  PHE A 479      64.896  27.217  63.848  1.00 20.98           C  
ATOM   3939  CG  PHE A 479      65.797  28.064  64.721  1.00 20.06           C  
ATOM   3940  CD1 PHE A 479      66.859  27.449  65.334  1.00 22.96           C  
ATOM   3941  CD2 PHE A 479      65.604  29.393  64.915  1.00 21.32           C  
ATOM   3942  CE1 PHE A 479      67.713  28.063  66.177  1.00 25.30           C  
ATOM   3943  CE2 PHE A 479      66.482  30.067  65.687  1.00 17.54           C  
ATOM   3944  CZ  PHE A 479      67.546  29.435  66.324  1.00 21.53           C  
ATOM   3945  N   PRO A 480      65.123  25.466  60.574  1.00 22.91           N  
ATOM   3946  CA  PRO A 480      64.215  24.719  59.709  1.00 24.37           C  
ATOM   3947  C   PRO A 480      63.611  23.555  60.441  1.00 21.61           C  
ATOM   3948  O   PRO A 480      64.188  22.967  61.342  1.00 23.62           O  
ATOM   3949  CB  PRO A 480      65.164  24.188  58.548  1.00 26.94           C  
ATOM   3950  CG  PRO A 480      66.322  25.137  58.590  1.00 27.57           C  
ATOM   3951  CD  PRO A 480      66.494  25.498  60.072  1.00 23.92           C  
ATOM   3952  N   GLY A 481      62.483  23.153  60.007  1.00 22.13           N  
ATOM   3953  CA  GLY A 481      61.863  21.987  60.591  1.00 21.96           C  
ATOM   3954  C   GLY A 481      61.008  22.224  61.850  1.00 21.98           C  
ATOM   3955  O   GLY A 481      60.567  21.286  62.472  1.00 20.07           O  
ATOM   3956  N   ILE A 482      60.858  23.474  62.224  1.00 19.86           N  
ATOM   3957  CA  ILE A 482      60.025  23.841  63.408  1.00 21.63           C  
ATOM   3958  C   ILE A 482      58.533  23.891  63.073  1.00 22.74           C  
ATOM   3959  O   ILE A 482      58.119  23.735  61.924  1.00 20.08           O  
ATOM   3960  CB  ILE A 482      60.510  25.166  64.044  1.00 20.03           C  
ATOM   3961  CG1 ILE A 482      60.484  26.366  63.160  1.00 19.64           C  
ATOM   3962  CG2 ILE A 482      61.912  24.951  64.597  1.00 19.45           C  
ATOM   3963  CD1 ILE A 482      59.138  27.022  62.994  1.00 20.79           C  
ATOM   3964  N   LEU A 483      57.697  24.005  64.091  1.00 19.15           N  
ATOM   3965  CA  LEU A 483      56.276  24.272  63.902  1.00 21.45           C  
ATOM   3966  C   LEU A 483      55.952  25.703  64.228  1.00 20.43           C  
ATOM   3967  O   LEU A 483      56.430  26.231  65.264  1.00 21.45           O  
ATOM   3968  CB  LEU A 483      55.453  23.325  64.825  1.00 20.60           C  
ATOM   3969  CG  LEU A 483      55.575  21.846  64.516  1.00 23.34           C  
ATOM   3970  CD1 LEU A 483      54.880  21.049  65.595  1.00 29.07           C  
ATOM   3971  CD2 LEU A 483      55.003  21.585  63.139  1.00 27.62           C  
ATOM   3972  N   SER A 484      55.197  26.356  63.365  1.00 18.70           N  
ATOM   3973  CA  SER A 484      54.705  27.700  63.667  1.00 20.58           C  
ATOM   3974  C   SER A 484      53.213  27.646  63.435  1.00 19.85           C  
ATOM   3975  O   SER A 484      52.720  27.553  62.291  1.00 19.73           O  
ATOM   3976  CB  SER A 484      55.334  28.751  62.809  1.00 20.28           C  
ATOM   3977  OG  SER A 484      54.893  30.065  63.198  1.00 20.94           O  
ATOM   3978  N   ILE A 485      52.477  27.699  64.504  1.00 19.10           N  
ATOM   3979  CA  ILE A 485      51.059  27.413  64.505  1.00 17.34           C  
ATOM   3980  C   ILE A 485      50.279  28.660  64.849  1.00 20.98           C  
ATOM   3981  O   ILE A 485      50.595  29.359  65.819  1.00 20.64           O  
ATOM   3982  CB  ILE A 485      50.798  26.318  65.556  1.00 18.59           C  
ATOM   3983  CG1 ILE A 485      51.681  25.108  65.375  1.00 20.25           C  
ATOM   3984  CG2 ILE A 485      49.316  25.867  65.594  1.00 21.43           C  
ATOM   3985  CD1 ILE A 485      51.536  24.050  66.494  1.00 22.48           C  
ATOM   3986  N   ALA A 486      49.194  28.920  64.106  1.00 20.35           N  
ATOM   3987  CA  ALA A 486      48.359  30.078  64.331  1.00 19.96           C  
ATOM   3988  C   ALA A 486      46.979  29.639  64.728  1.00 19.82           C  
ATOM   3989  O   ALA A 486      46.438  28.679  64.134  1.00 19.22           O  
ATOM   3990  CB  ALA A 486      48.229  30.930  63.049  1.00 22.15           C  
ATOM   3991  N   GLU A 487      46.359  30.374  65.680  1.00 19.84           N  
ATOM   3992  CA  GLU A 487      44.852  30.388  65.736  1.00 21.43           C  
ATOM   3993  C   GLU A 487      44.359  31.725  65.200  1.00 23.00           C  
ATOM   3994  O   GLU A 487      44.732  32.773  65.738  1.00 25.71           O  
ATOM   3995  CB  GLU A 487      44.312  30.194  67.159  1.00 23.32           C  
ATOM   3996  CG  GLU A 487      42.767  30.369  67.233  1.00 24.77           C  
ATOM   3997  CD  GLU A 487      42.396  31.797  67.712  1.00 30.00           C  
ATOM   3998  OE1 GLU A 487      42.903  32.155  68.779  1.00 37.09           O  
ATOM   3999  OE2 GLU A 487      41.700  32.482  66.970  1.00 33.18           O1-
ATOM   4000  N   GLU A 488      43.607  31.703  64.091  1.00 23.57           N  
ATOM   4001  CA  GLU A 488      43.097  32.909  63.420  1.00 23.04           C  
ATOM   4002  C   GLU A 488      41.641  32.623  63.165  1.00 27.98           C  
ATOM   4003  O   GLU A 488      41.293  31.645  62.583  1.00 24.94           O  
ATOM   4004  CB  GLU A 488      43.838  33.207  62.127  1.00 27.66           C  
ATOM   4005  CG  GLU A 488      43.737  34.614  61.673  1.00 26.64           C  
ATOM   4006  CD  GLU A 488      42.292  35.006  61.154  1.00 29.64           C  
ATOM   4007  OE1 GLU A 488      41.925  36.122  61.467  1.00 31.49           O  
ATOM   4008  OE2 GLU A 488      41.513  34.218  60.575  1.00 29.77           O1-
ATOM   4009  N   SER A 489      40.757  33.408  63.752  1.00 30.92           N  
ATOM   4010  CA  SER A 489      39.352  33.024  63.718  1.00 29.87           C  
ATOM   4011  C   SER A 489      38.501  33.862  62.802  1.00 35.16           C  
ATOM   4012  O   SER A 489      37.296  33.931  63.031  1.00 34.39           O  
ATOM   4013  CB  SER A 489      38.776  33.065  65.171  1.00 35.98           C  
ATOM   4014  OG  SER A 489      39.228  31.867  65.940  1.00 38.28           O  
ATOM   4015  N   THR A 490      39.057  34.490  61.773  1.00 33.51           N  
ATOM   4016  CA  THR A 490      38.205  35.266  60.815  1.00 39.06           C  
ATOM   4017  C   THR A 490      38.312  34.655  59.459  1.00 42.42           C  
ATOM   4018  O   THR A 490      38.700  33.482  59.298  1.00 39.23           O  
ATOM   4019  CB  THR A 490      38.576  36.719  60.724  1.00 36.60           C  
ATOM   4020  CG2 THR A 490      38.389  37.353  62.064  1.00 35.81           C  
ATOM   4021  OG1 THR A 490      39.926  36.847  60.227  1.00 34.26           O  
ATOM   4022  N   GLU A 491      38.045  35.284  58.367  1.00 41.95           N  
ATOM   4023  CA  GLU A 491      38.472  34.256  57.350  1.00 51.65           C  
ATOM   4024  C   GLU A 491      39.714  34.509  56.580  1.00 42.46           C  
ATOM   4025  O   GLU A 491      39.827  34.186  55.406  1.00 34.29           O  
ATOM   4026  CB  GLU A 491      37.319  33.618  56.611  1.00 56.02           C  
ATOM   4027  CG  GLU A 491      36.961  32.298  57.321  1.00 61.02           C  
ATOM   4028  CD  GLU A 491      35.556  31.859  57.022  1.00 77.49           C  
ATOM   4029  OE1 GLU A 491      34.657  32.692  57.246  1.00 83.48           O  
ATOM   4030  OE2 GLU A 491      35.359  30.697  56.580  1.00 81.36           O1-
ATOM   4031  N   TRP A 492      40.696  34.998  57.311  1.00 34.28           N  
ATOM   4032  CA  TRP A 492      41.898  35.485  56.671  1.00 33.89           C  
ATOM   4033  C   TRP A 492      42.492  34.380  55.882  1.00 29.56           C  
ATOM   4034  O   TRP A 492      42.641  33.267  56.375  1.00 30.50           O  
ATOM   4035  CB  TRP A 492      42.880  35.925  57.725  1.00 31.70           C  
ATOM   4036  CG  TRP A 492      44.045  36.678  57.134  1.00 32.68           C  
ATOM   4037  CD1 TRP A 492      45.112  36.158  56.484  1.00 33.42           C  
ATOM   4038  CD2 TRP A 492      44.214  38.095  57.135  1.00 31.08           C  
ATOM   4039  CE2 TRP A 492      45.405  38.361  56.500  1.00 32.07           C  
ATOM   4040  CE3 TRP A 492      43.450  39.154  57.615  1.00 38.91           C  
ATOM   4041  NE1 TRP A 492      45.948  37.154  56.111  1.00 33.43           N  
ATOM   4042  CZ2 TRP A 492      45.870  39.662  56.304  1.00 35.85           C  
ATOM   4043  CZ3 TRP A 492      43.921  40.439  57.476  1.00 36.36           C  
ATOM   4044  CH2 TRP A 492      45.127  40.683  56.832  1.00 36.12           C  
ATOM   4045  N   GLU A 493      42.867  34.675  54.664  1.00 29.37           N  
ATOM   4046  CA  GLU A 493      43.349  33.676  53.758  1.00 31.89           C  
ATOM   4047  C   GLU A 493      44.846  33.373  53.847  1.00 26.99           C  
ATOM   4048  O   GLU A 493      45.618  34.248  54.123  1.00 31.46           O  
ATOM   4049  CB  GLU A 493      43.018  34.107  52.290  1.00 36.75           C  
ATOM   4050  CG  GLU A 493      41.495  33.880  52.085  1.00 47.98           C  
ATOM   4051  CD  GLU A 493      40.947  34.226  50.686  1.00 61.10           C  
ATOM   4052  OE1 GLU A 493      39.765  33.886  50.414  1.00 71.68           O  
ATOM   4053  OE2 GLU A 493      41.676  34.845  49.890  1.00 57.25           O1-
ATOM   4054  N   LYS A 494      45.232  32.138  53.519  1.00 25.15           N  
ATOM   4055  CA  LYS A 494      46.672  31.802  53.380  1.00 29.66           C  
ATOM   4056  C   LYS A 494      47.488  32.000  54.699  1.00 25.39           C  
ATOM   4057  O   LYS A 494      48.679  32.399  54.699  1.00 25.87           O  
ATOM   4058  CB  LYS A 494      47.311  32.562  52.219  1.00 29.67           C  
ATOM   4059  CG  LYS A 494      46.585  32.176  50.894  1.00 39.91           C  
ATOM   4060  CD  LYS A 494      47.337  32.823  49.735  1.00 45.83           C  
ATOM   4061  CE  LYS A 494      46.954  32.189  48.400  1.00 54.69           C  
ATOM   4062  NZ  LYS A 494      47.858  32.785  47.342  1.00 63.35           N1+
ATOM   4063  N   VAL A 495      46.849  31.711  55.790  1.00 24.23           N  
ATOM   4064  CA  VAL A 495      47.528  31.842  57.098  1.00 25.06           C  
ATOM   4065  C   VAL A 495      48.755  30.928  57.173  1.00 22.01           C  
ATOM   4066  O   VAL A 495      49.842  31.341  57.597  1.00 24.64           O  
ATOM   4067  CB  VAL A 495      46.554  31.484  58.193  1.00 26.13           C  
ATOM   4068  CG1 VAL A 495      47.288  31.432  59.567  1.00 27.25           C  
ATOM   4069  CG2 VAL A 495      45.448  32.554  58.269  1.00 24.79           C  
ATOM   4070  N   SER A 496      48.556  29.693  56.791  1.00 22.73           N  
ATOM   4071  CA  SER A 496      49.554  28.638  56.810  1.00 24.59           C  
ATOM   4072  C   SER A 496      50.195  28.350  55.456  1.00 26.32           C  
ATOM   4073  O   SER A 496      50.581  27.233  55.172  1.00 28.82           O  
ATOM   4074  CB  SER A 496      49.027  27.334  57.439  1.00 24.00           C  
ATOM   4075  OG  SER A 496      47.963  26.725  56.711  1.00 25.97           O  
ATOM   4076  N   ARG A 497      50.388  29.395  54.690  1.00 28.16           N  
ATOM   4077  CA  ARG A 497      51.040  29.291  53.410  1.00 28.65           C  
ATOM   4078  C   ARG A 497      52.281  30.190  53.450  1.00 27.45           C  
ATOM   4079  O   ARG A 497      52.384  31.164  54.220  1.00 28.02           O  
ATOM   4080  CB  ARG A 497      50.081  29.701  52.262  1.00 28.93           C  
ATOM   4081  CG  ARG A 497      48.835  28.794  52.105  1.00 31.88           C  
ATOM   4082  CD  ARG A 497      49.209  27.544  51.351  1.00 33.45           C  
ATOM   4083  NE  ARG A 497      48.143  26.543  51.263  1.00 37.86           N  
ATOM   4084  CZ  ARG A 497      48.045  25.457  52.008  1.00 37.28           C  
ATOM   4085  NH1 ARG A 497      48.934  25.216  52.983  1.00 47.37           N1+
ATOM   4086  NH2 ARG A 497      47.085  24.599  51.779  1.00 39.91           N  
ATOM   4087  N   PRO A 498      53.260  29.864  52.612  1.00 30.87           N  
ATOM   4088  CA  PRO A 498      54.485  30.647  52.559  1.00 28.63           C  
ATOM   4089  C   PRO A 498      54.268  32.082  52.235  1.00 27.49           C  
ATOM   4090  O   PRO A 498      53.347  32.474  51.430  1.00 28.48           O  
ATOM   4091  CB  PRO A 498      55.297  29.985  51.417  1.00 37.20           C  
ATOM   4092  CG  PRO A 498      54.674  28.642  51.223  1.00 34.27           C  
ATOM   4093  CD  PRO A 498      53.238  28.747  51.627  1.00 35.61           C  
ATOM   4094  N   VAL A 499      55.139  32.880  52.814  1.00 27.15           N  
ATOM   4095  CA  VAL A 499      55.142  34.332  52.611  1.00 28.19           C  
ATOM   4096  C   VAL A 499      55.327  34.689  51.099  1.00 33.80           C  
ATOM   4097  O   VAL A 499      54.679  35.579  50.589  1.00 34.74           O  
ATOM   4098  CB  VAL A 499      56.200  34.997  53.454  1.00 28.09           C  
ATOM   4099  CG1 VAL A 499      56.362  36.495  53.125  1.00 32.76           C  
ATOM   4100  CG2 VAL A 499      55.803  34.856  54.936  1.00 27.59           C  
ATOM   4101  N   TYR A 500      56.145  33.910  50.426  1.00 34.20           N  
ATOM   4102  CA  TYR A 500      56.418  34.103  48.988  1.00 39.01           C  
ATOM   4103  C   TYR A 500      55.159  33.872  48.187  1.00 47.57           C  
ATOM   4104  O   TYR A 500      55.140  34.242  47.054  1.00 47.39           O  
ATOM   4105  CB  TYR A 500      57.650  33.245  48.493  1.00 34.20           C  
ATOM   4106  CG  TYR A 500      57.594  31.691  48.656  1.00 35.24           C  
ATOM   4107  CD1 TYR A 500      56.737  30.918  47.904  1.00 37.17           C  
ATOM   4108  CD2 TYR A 500      58.418  31.033  49.544  1.00 36.02           C  
ATOM   4109  CE1 TYR A 500      56.710  29.562  48.049  1.00 39.12           C  
ATOM   4110  CE2 TYR A 500      58.383  29.661  49.700  1.00 36.50           C  
ATOM   4111  CZ  TYR A 500      57.547  28.951  48.928  1.00 39.16           C  
ATOM   4112  OH  TYR A 500      57.463  27.620  49.074  1.00 45.84           O  
ATOM   4113  N   ASP A 501      54.092  33.291  48.754  1.00 38.41           N  
ATOM   4114  CA  ASP A 501      52.879  33.045  48.014  1.00 38.53           C  
ATOM   4115  C   ASP A 501      51.788  33.910  48.498  1.00 38.79           C  
ATOM   4116  O   ASP A 501      50.617  33.608  48.295  1.00 39.19           O  
ATOM   4117  CB  ASP A 501      52.465  31.591  48.115  1.00 45.78           C  
ATOM   4118  CG  ASP A 501      53.153  30.697  47.055  1.00 60.45           C  
ATOM   4119  OD1 ASP A 501      53.779  31.206  46.121  1.00 72.35           O  
ATOM   4120  OD2 ASP A 501      53.092  29.465  47.142  1.00 75.19           O1-
ATOM   4121  N   GLY A 502      52.144  34.954  49.214  1.00 32.41           N  
ATOM   4122  CA  GLY A 502      51.147  35.825  49.805  1.00 33.08           C  
ATOM   4123  C   GLY A 502      50.593  35.313  51.159  1.00 34.40           C  
ATOM   4124  O   GLY A 502      49.638  35.885  51.724  1.00 34.02           O  
ATOM   4125  N   GLY A 503      51.197  34.286  51.725  1.00 31.11           N  
ATOM   4126  CA  GLY A 503      50.700  33.869  53.051  1.00 27.36           C  
ATOM   4127  C   GLY A 503      51.242  34.616  54.234  1.00 26.45           C  
ATOM   4128  O   GLY A 503      52.087  35.477  54.080  1.00 28.27           O  
ATOM   4129  N   LEU A 504      50.828  34.183  55.471  1.00 25.71           N  
ATOM   4130  CA  LEU A 504      51.405  34.764  56.660  1.00 22.45           C  
ATOM   4131  C   LEU A 504      52.627  33.952  57.121  1.00 20.49           C  
ATOM   4132  O   LEU A 504      53.366  34.429  57.977  1.00 21.03           O  
ATOM   4133  CB  LEU A 504      50.398  34.839  57.786  1.00 25.12           C  
ATOM   4134  CG  LEU A 504      49.223  35.755  57.433  1.00 27.53           C  
ATOM   4135  CD1 LEU A 504      48.274  35.724  58.643  1.00 29.58           C  
ATOM   4136  CD2 LEU A 504      49.670  37.196  57.182  1.00 26.46           C  
ATOM   4137  N   GLY A 505      52.812  32.777  56.551  1.00 21.69           N  
ATOM   4138  CA  GLY A 505      54.023  32.007  56.795  1.00 24.50           C  
ATOM   4139  C   GLY A 505      54.009  30.967  57.904  1.00 22.66           C  
ATOM   4140  O   GLY A 505      55.072  30.377  58.197  1.00 22.38           O  
ATOM   4141  N   PHE A 506      52.858  30.796  58.611  1.00 21.64           N  
ATOM   4142  CA  PHE A 506      52.743  29.725  59.559  1.00 21.26           C  
ATOM   4143  C   PHE A 506      52.796  28.417  58.800  1.00 22.61           C  
ATOM   4144  O   PHE A 506      52.522  28.411  57.592  1.00 23.98           O  
ATOM   4145  CB  PHE A 506      51.395  29.839  60.315  1.00 19.56           C  
ATOM   4146  CG  PHE A 506      51.325  31.060  61.186  1.00 21.75           C  
ATOM   4147  CD1 PHE A 506      51.880  31.062  62.484  1.00 18.19           C  
ATOM   4148  CD2 PHE A 506      50.777  32.224  60.737  1.00 21.86           C  
ATOM   4149  CE1 PHE A 506      51.822  32.201  63.258  1.00 19.94           C  
ATOM   4150  CE2 PHE A 506      50.688  33.372  61.555  1.00 21.18           C  
ATOM   4151  CZ  PHE A 506      51.247  33.386  62.782  1.00 20.78           C  
ATOM   4152  N   ASN A 507      53.045  27.285  59.441  1.00 20.39           N  
ATOM   4153  CA  ASN A 507      52.882  26.014  58.774  1.00 20.98           C  
ATOM   4154  C   ASN A 507      51.723  25.221  59.219  1.00 21.60           C  
ATOM   4155  O   ASN A 507      51.362  24.230  58.549  1.00 20.71           O  
ATOM   4156  CB  ASN A 507      54.157  25.165  58.645  1.00 24.28           C  
ATOM   4157  CG  ASN A 507      54.714  24.692  59.986  1.00 25.99           C  
ATOM   4158  ND2 ASN A 507      55.742  23.894  59.917  1.00 22.54           N  
ATOM   4159  OD1 ASN A 507      54.214  25.055  61.062  1.00 21.29           O  
ATOM   4160  N   LEU A 508      51.044  25.631  60.293  1.00 19.80           N  
ATOM   4161  CA  LEU A 508      49.791  25.000  60.698  1.00 19.66           C  
ATOM   4162  C   LEU A 508      48.820  26.056  61.227  1.00 20.71           C  
ATOM   4163  O   LEU A 508      49.257  27.123  61.749  1.00 20.00           O  
ATOM   4164  CB  LEU A 508      50.094  23.995  61.817  1.00 22.86           C  
ATOM   4165  CG  LEU A 508      50.833  22.692  61.452  1.00 22.78           C  
ATOM   4166  CD1 LEU A 508      51.051  21.928  62.722  1.00 22.33           C  
ATOM   4167  CD2 LEU A 508      49.980  21.800  60.567  1.00 23.78           C  
ATOM   4168  N   LYS A 509      47.527  25.794  61.075  1.00 23.13           N  
ATOM   4169  CA  LYS A 509      46.482  26.681  61.607  1.00 25.83           C  
ATOM   4170  C   LYS A 509      45.478  25.789  62.391  1.00 20.24           C  
ATOM   4171  O   LYS A 509      45.035  24.766  61.898  1.00 20.35           O  
ATOM   4172  CB  LYS A 509      45.751  27.376  60.412  1.00 25.48           C  
ATOM   4173  CG  LYS A 509      44.625  28.279  60.838  1.00 30.96           C  
ATOM   4174  CD  LYS A 509      43.707  28.867  59.724  1.00 29.73           C  
ATOM   4175  CE  LYS A 509      42.437  29.420  60.388  1.00 32.98           C  
ATOM   4176  NZ  LYS A 509      41.454  29.774  59.372  1.00 38.39           N1+
ATOM   4177  N   TRP A 510      45.046  26.223  63.571  1.00 19.55           N  
ATOM   4178  CA  TRP A 510      43.970  25.504  64.291  1.00 21.31           C  
ATOM   4179  C   TRP A 510      42.689  25.588  63.466  1.00 20.86           C  
ATOM   4180  O   TRP A 510      42.327  26.672  62.951  1.00 24.09           O  
ATOM   4181  CB  TRP A 510      43.721  26.150  65.663  1.00 20.61           C  
ATOM   4182  CG  TRP A 510      44.713  25.711  66.732  1.00 21.26           C  
ATOM   4183  CD1 TRP A 510      45.966  25.141  66.545  1.00 20.62           C  
ATOM   4184  CD2 TRP A 510      44.588  25.959  68.130  1.00 19.66           C  
ATOM   4185  CE2 TRP A 510      45.745  25.403  68.772  1.00 20.82           C  
ATOM   4186  CE3 TRP A 510      43.558  26.488  68.909  1.00 25.14           C  
ATOM   4187  NE1 TRP A 510      46.528  24.859  67.791  1.00 21.83           N  
ATOM   4188  CZ2 TRP A 510      45.916  25.375  70.180  1.00 21.13           C  
ATOM   4189  CZ3 TRP A 510      43.735  26.529  70.324  1.00 22.63           C  
ATOM   4190  CH2 TRP A 510      44.891  25.925  70.942  1.00 23.59           C  
ATOM   4191  N   ASP A 511      42.041  24.446  63.328  1.00 19.83           N  
ATOM   4192  CA  ASP A 511      40.750  24.408  62.598  1.00 20.26           C  
ATOM   4193  C   ASP A 511      39.644  24.677  63.610  1.00 19.23           C  
ATOM   4194  O   ASP A 511      39.040  23.752  64.171  1.00 19.02           O  
ATOM   4195  CB  ASP A 511      40.572  23.105  61.894  1.00 21.47           C  
ATOM   4196  CG  ASP A 511      39.417  23.152  60.868  1.00 27.22           C  
ATOM   4197  OD1 ASP A 511      38.605  24.078  60.964  1.00 24.35           O  
ATOM   4198  OD2 ASP A 511      39.432  22.270  60.018  1.00 24.47           O1-
ATOM   4199  N   MET A 512      39.428  25.978  63.889  1.00 20.28           N  
ATOM   4200  CA  MET A 512      38.387  26.356  64.852  1.00 22.58           C  
ATOM   4201  C   MET A 512      36.963  25.965  64.391  1.00 23.06           C  
ATOM   4202  O   MET A 512      36.117  25.535  65.236  1.00 23.47           O  
ATOM   4203  CB  MET A 512      38.488  27.864  65.194  1.00 23.84           C  
ATOM   4204  CG  MET A 512      39.875  28.201  65.889  1.00 26.39           C  
ATOM   4205  SD  MET A 512      40.012  27.466  67.494  1.00 32.47           S  
ATOM   4206  CE  MET A 512      39.029  28.587  68.528  1.00 35.78           C  
ATOM   4207  N   GLY A 513      36.724  26.020  63.081  1.00 24.54           N  
ATOM   4208  CA  GLY A 513      35.422  25.576  62.502  1.00 25.16           C  
ATOM   4209  C   GLY A 513      35.189  24.123  62.784  1.00 25.17           C  
ATOM   4210  O   GLY A 513      34.092  23.721  63.171  1.00 25.43           O  
ATOM   4211  N   TRP A 514      36.218  23.290  62.548  1.00 22.00           N  
ATOM   4212  CA  TRP A 514      36.134  21.856  62.838  1.00 19.58           C  
ATOM   4213  C   TRP A 514      35.834  21.644  64.303  1.00 20.30           C  
ATOM   4214  O   TRP A 514      34.978  20.866  64.673  1.00 20.37           O  
ATOM   4215  CB  TRP A 514      37.442  21.129  62.418  1.00 22.77           C  
ATOM   4216  CG  TRP A 514      37.560  19.746  62.887  1.00 23.13           C  
ATOM   4217  CD1 TRP A 514      37.104  18.634  62.241  1.00 25.09           C  
ATOM   4218  CD2 TRP A 514      38.075  19.278  64.189  1.00 23.67           C  
ATOM   4219  CE2 TRP A 514      37.954  17.878  64.194  1.00 26.11           C  
ATOM   4220  CE3 TRP A 514      38.670  19.929  65.292  1.00 25.45           C  
ATOM   4221  NE1 TRP A 514      37.313  17.506  63.032  1.00 26.72           N  
ATOM   4222  CZ2 TRP A 514      38.307  17.110  65.277  1.00 25.78           C  
ATOM   4223  CZ3 TRP A 514      39.042  19.151  66.381  1.00 26.60           C  
ATOM   4224  CH2 TRP A 514      38.837  17.780  66.363  1.00 28.52           C  
ATOM   4225  N   MET A 515      36.494  22.404  65.166  1.00 21.18           N  
ATOM   4226  CA  MET A 515      36.319  22.237  66.596  1.00 21.78           C  
ATOM   4227  C   MET A 515      34.859  22.540  66.984  1.00 22.29           C  
ATOM   4228  O   MET A 515      34.204  21.796  67.740  1.00 22.65           O  
ATOM   4229  CB  MET A 515      37.262  23.103  67.401  1.00 21.53           C  
ATOM   4230  CG  MET A 515      36.992  23.108  68.866  1.00 24.13           C  
ATOM   4231  SD  MET A 515      35.818  24.329  69.469  1.00 25.52           S  
ATOM   4232  CE  MET A 515      36.633  25.758  68.982  1.00 26.34           C  
ATOM   4233  N   HIS A 516      34.377  23.646  66.483  1.00 21.26           N  
ATOM   4234  CA  HIS A 516      32.961  24.011  66.792  1.00 25.02           C  
ATOM   4235  C   HIS A 516      32.000  23.014  66.230  1.00 24.64           C  
ATOM   4236  O   HIS A 516      31.028  22.614  66.942  1.00 22.49           O  
ATOM   4237  CB  HIS A 516      32.595  25.386  66.243  1.00 25.80           C  
ATOM   4238  CG  HIS A 516      33.256  26.491  66.974  1.00 26.93           C  
ATOM   4239  CD2 HIS A 516      34.043  27.506  66.543  1.00 31.28           C  
ATOM   4240  ND1 HIS A 516      33.103  26.671  68.340  1.00 28.29           N  
ATOM   4241  CE1 HIS A 516      33.784  27.745  68.712  1.00 30.81           C  
ATOM   4242  NE2 HIS A 516      34.416  28.219  67.664  1.00 28.10           N  
ATOM   4243  N   ASP A 517      32.219  22.598  64.962  1.00 24.87           N  
ATOM   4244  CA  ASP A 517      31.323  21.584  64.419  1.00 24.01           C  
ATOM   4245  C   ASP A 517      31.303  20.307  65.219  1.00 26.81           C  
ATOM   4246  O   ASP A 517      30.231  19.735  65.498  1.00 26.70           O  
ATOM   4247  CB  ASP A 517      31.664  21.274  63.005  1.00 26.15           C  
ATOM   4248  CG  ASP A 517      31.314  22.462  62.028  1.00 26.17           C  
ATOM   4249  OD1 ASP A 517      30.597  23.391  62.410  1.00 33.26           O  
ATOM   4250  OD2 ASP A 517      31.898  22.410  60.953  1.00 36.62           O1-
ATOM   4251  N   MET A 518      32.477  19.827  65.648  1.00 23.17           N  
ATOM   4252  CA  MET A 518      32.498  18.592  66.404  1.00 22.00           C  
ATOM   4253  C   MET A 518      31.916  18.697  67.722  1.00 21.79           C  
ATOM   4254  O   MET A 518      31.181  17.801  68.173  1.00 22.76           O  
ATOM   4255  CB  MET A 518      33.928  18.083  66.651  1.00 27.57           C  
ATOM   4256  CG  MET A 518      34.695  17.743  65.455  1.00 30.15           C  
ATOM   4257  SD  MET A 518      34.150  16.275  64.530  1.00 36.66           S  
ATOM   4258  CE  MET A 518      32.878  17.002  63.509  1.00 26.29           C  
ATOM   4259  N   LEU A 519      32.279  19.726  68.461  1.00 21.73           N  
ATOM   4260  CA  LEU A 519      31.771  19.784  69.862  1.00 21.77           C  
ATOM   4261  C   LEU A 519      30.232  20.080  69.842  1.00 24.26           C  
ATOM   4262  O   LEU A 519      29.498  19.586  70.669  1.00 22.12           O  
ATOM   4263  CB  LEU A 519      32.475  20.875  70.641  1.00 24.36           C  
ATOM   4264  CG  LEU A 519      33.986  20.566  70.898  1.00 25.56           C  
ATOM   4265  CD1 LEU A 519      34.639  21.613  71.847  1.00 25.88           C  
ATOM   4266  CD2 LEU A 519      34.141  19.180  71.493  1.00 27.02           C  
ATOM   4267  N   ASP A 520      29.790  20.882  68.915  1.00 22.75           N  
ATOM   4268  CA  ASP A 520      28.336  21.105  68.768  1.00 26.43           C  
ATOM   4269  C   ASP A 520      27.629  19.816  68.377  1.00 24.42           C  
ATOM   4270  O   ASP A 520      26.568  19.442  68.940  1.00 27.82           O  
ATOM   4271  CB  ASP A 520      28.071  22.170  67.710  1.00 27.35           C  
ATOM   4272  CG  ASP A 520      28.459  23.567  68.169  1.00 31.34           C  
ATOM   4273  OD1 ASP A 520      28.897  23.756  69.332  1.00 30.97           O  
ATOM   4274  OD2 ASP A 520      28.549  24.447  67.294  1.00 33.44           O1-
ATOM   4275  N   TYR A 521      28.200  19.103  67.416  1.00 22.66           N  
ATOM   4276  CA  TYR A 521      27.648  17.815  67.074  1.00 21.39           C  
ATOM   4277  C   TYR A 521      27.515  16.810  68.175  1.00 24.39           C  
ATOM   4278  O   TYR A 521      26.427  16.208  68.404  1.00 23.22           O  
ATOM   4279  CB  TYR A 521      28.472  17.212  65.934  1.00 22.91           C  
ATOM   4280  CG  TYR A 521      27.940  15.914  65.395  1.00 23.19           C  
ATOM   4281  CD1 TYR A 521      26.870  15.921  64.448  1.00 24.60           C  
ATOM   4282  CD2 TYR A 521      28.498  14.668  65.772  1.00 23.53           C  
ATOM   4283  CE1 TYR A 521      26.406  14.708  63.917  1.00 24.66           C  
ATOM   4284  CE2 TYR A 521      28.067  13.491  65.216  1.00 23.56           C  
ATOM   4285  CZ  TYR A 521      27.032  13.520  64.258  1.00 27.64           C  
ATOM   4286  OH  TYR A 521      26.564  12.333  63.719  1.00 25.69           O  
ATOM   4287  N   PHE A 522      28.601  16.524  68.849  1.00 22.60           N  
ATOM   4288  CA  PHE A 522      28.549  15.627  69.962  1.00 22.46           C  
ATOM   4289  C   PHE A 522      27.694  16.043  71.156  1.00 22.23           C  
ATOM   4290  O   PHE A 522      27.253  15.186  71.928  1.00 25.57           O  
ATOM   4291  CB  PHE A 522      29.972  15.164  70.406  1.00 20.60           C  
ATOM   4292  CG  PHE A 522      30.545  14.144  69.461  1.00 20.79           C  
ATOM   4293  CD1 PHE A 522      30.235  12.809  69.619  1.00 24.01           C  
ATOM   4294  CD2 PHE A 522      31.285  14.512  68.311  1.00 21.15           C  
ATOM   4295  CE1 PHE A 522      30.695  11.877  68.734  1.00 23.57           C  
ATOM   4296  CE2 PHE A 522      31.677  13.542  67.403  1.00 24.66           C  
ATOM   4297  CZ  PHE A 522      31.385  12.207  67.641  1.00 24.20           C  
ATOM   4298  N   ASN A 523      27.452  17.312  71.283  1.00 21.32           N  
ATOM   4299  CA  ASN A 523      26.581  17.786  72.359  1.00 27.01           C  
ATOM   4300  C   ASN A 523      25.079  17.475  71.996  1.00 29.38           C  
ATOM   4301  O   ASN A 523      24.260  17.465  72.842  1.00 24.98           O  
ATOM   4302  CB  ASN A 523      26.777  19.283  72.527  1.00 26.78           C  
ATOM   4303  CG  ASN A 523      25.905  19.872  73.628  1.00 30.60           C  
ATOM   4304  ND2 ASN A 523      26.116  19.492  74.848  1.00 28.63           N  
ATOM   4305  OD1 ASN A 523      25.122  20.713  73.361  1.00 31.90           O  
ATOM   4306  N   ILE A 524      24.786  17.174  70.757  1.00 25.50           N  
ATOM   4307  CA  ILE A 524      23.395  16.872  70.334  1.00 27.68           C  
ATOM   4308  C   ILE A 524      23.003  15.493  70.687  1.00 29.20           C  
ATOM   4309  O   ILE A 524      23.758  14.528  70.537  1.00 24.92           O  
ATOM   4310  CB  ILE A 524      23.242  17.096  68.816  1.00 29.08           C  
ATOM   4311  CG1 ILE A 524      23.481  18.530  68.568  1.00 27.59           C  
ATOM   4312  CG2 ILE A 524      21.793  16.710  68.329  1.00 30.42           C  
ATOM   4313  CD1 ILE A 524      23.597  18.932  67.086  1.00 32.77           C  
ATOM   4314  N   ASP A 525      21.813  15.350  71.252  1.00 23.52           N  
ATOM   4315  CA  ASP A 525      21.265  14.069  71.529  1.00 27.31           C  
ATOM   4316  C   ASP A 525      21.363  13.142  70.276  1.00 24.45           C  
ATOM   4317  O   ASP A 525      21.059  13.545  69.166  1.00 24.77           O  
ATOM   4318  CB  ASP A 525      19.829  14.304  71.948  1.00 33.75           C  
ATOM   4319  CG  ASP A 525      19.074  13.033  72.276  1.00 47.81           C  
ATOM   4320  OD1 ASP A 525      19.265  11.884  71.738  1.00 63.17           O  
ATOM   4321  OD2 ASP A 525      18.136  13.256  73.059  1.00 70.57           O1-
ATOM   4322  N   PRO A 526      21.775  11.881  70.442  1.00 24.16           N  
ATOM   4323  CA  PRO A 526      22.152  11.123  69.233  1.00 27.58           C  
ATOM   4324  C   PRO A 526      21.023  10.961  68.202  1.00 26.43           C  
ATOM   4325  O   PRO A 526      21.277  10.991  66.999  1.00 27.54           O  
ATOM   4326  CB  PRO A 526      22.478   9.737  69.790  1.00 29.52           C  
ATOM   4327  CG  PRO A 526      23.024  10.030  71.102  1.00 34.85           C  
ATOM   4328  CD  PRO A 526      22.162  11.168  71.659  1.00 31.00           C  
ATOM   4329  N   TYR A 527      19.814  10.818  68.679  1.00 28.13           N  
ATOM   4330  CA  TYR A 527      18.642  10.698  67.754  1.00 33.03           C  
ATOM   4331  C   TYR A 527      18.546  11.915  66.850  1.00 31.96           C  
ATOM   4332  O   TYR A 527      18.215  11.832  65.660  1.00 30.27           O  
ATOM   4333  CB  TYR A 527      17.296  10.570  68.569  1.00 38.45           C  
ATOM   4334  CG  TYR A 527      16.092  10.600  67.595  1.00 50.32           C  
ATOM   4335  CD1 TYR A 527      15.615   9.393  66.978  1.00 48.03           C  
ATOM   4336  CD2 TYR A 527      15.462  11.840  67.231  1.00 48.13           C  
ATOM   4337  CE1 TYR A 527      14.547   9.438  66.073  1.00 47.78           C  
ATOM   4338  CE2 TYR A 527      14.394  11.876  66.362  1.00 46.37           C  
ATOM   4339  CZ  TYR A 527      13.946  10.678  65.794  1.00 50.00           C  
ATOM   4340  OH  TYR A 527      12.915  10.708  64.910  1.00 56.67           O  
ATOM   4341  N   PHE A 528      18.922  13.086  67.356  1.00 24.25           N  
ATOM   4342  CA  PHE A 528      18.898  14.296  66.541  1.00 24.72           C  
ATOM   4343  C   PHE A 528      20.071  14.583  65.661  1.00 23.82           C  
ATOM   4344  O   PHE A 528      20.091  15.549  64.897  1.00 24.48           O  
ATOM   4345  CB  PHE A 528      18.578  15.491  67.451  1.00 26.27           C  
ATOM   4346  CG  PHE A 528      17.134  15.402  67.966  1.00 26.31           C  
ATOM   4347  CD1 PHE A 528      16.104  15.900  67.208  1.00 25.03           C  
ATOM   4348  CD2 PHE A 528      16.844  14.788  69.154  1.00 27.78           C  
ATOM   4349  CE1 PHE A 528      14.786  15.769  67.659  1.00 25.64           C  
ATOM   4350  CE2 PHE A 528      15.546  14.623  69.600  1.00 35.89           C  
ATOM   4351  CZ  PHE A 528      14.495  15.129  68.825  1.00 28.54           C  
ATOM   4352  N   ARG A 529      21.126  13.776  65.784  1.00 27.93           N  
ATOM   4353  CA  ARG A 529      22.333  14.000  64.994  1.00 23.83           C  
ATOM   4354  C   ARG A 529      22.045  13.810  63.533  1.00 23.78           C  
ATOM   4355  O   ARG A 529      22.719  14.349  62.675  1.00 22.73           O  
ATOM   4356  CB  ARG A 529      23.462  13.057  65.446  1.00 26.25           C  
ATOM   4357  CG  ARG A 529      24.007  13.491  66.817  1.00 26.32           C  
ATOM   4358  CD  ARG A 529      24.970  12.482  67.392  1.00 25.31           C  
ATOM   4359  NE  ARG A 529      25.354  12.859  68.740  1.00 25.39           N  
ATOM   4360  CZ  ARG A 529      26.137  12.185  69.546  1.00 26.87           C  
ATOM   4361  NH1 ARG A 529      26.652  11.020  69.189  1.00 25.85           N1+
ATOM   4362  NH2 ARG A 529      26.420  12.705  70.755  1.00 22.47           N  
ATOM   4363  N   GLN A 530      20.991  13.093  63.207  1.00 25.16           N  
ATOM   4364  CA  GLN A 530      20.610  12.927  61.772  1.00 27.72           C  
ATOM   4365  C   GLN A 530      20.314  14.217  61.060  1.00 25.65           C  
ATOM   4366  O   GLN A 530      20.439  14.296  59.871  1.00 27.48           O  
ATOM   4367  CB  GLN A 530      19.405  11.999  61.697  1.00 29.31           C  
ATOM   4368  CG  GLN A 530      18.156  12.562  62.390  1.00 32.93           C  
ATOM   4369  CD  GLN A 530      16.988  11.579  62.322  1.00 44.50           C  
ATOM   4370  NE2 GLN A 530      16.622  10.936  63.440  1.00 41.78           N  
ATOM   4371  OE1 GLN A 530      16.520  11.329  61.235  1.00 40.23           O  
ATOM   4372  N   TYR A 531      19.932  15.244  61.808  1.00 24.24           N  
ATOM   4373  CA  TYR A 531      19.631  16.535  61.195  1.00 25.80           C  
ATOM   4374  C   TYR A 531      20.906  17.373  61.063  1.00 30.38           C  
ATOM   4375  O   TYR A 531      20.858  18.505  60.577  1.00 26.94           O  
ATOM   4376  CB  TYR A 531      18.657  17.305  62.091  1.00 26.36           C  
ATOM   4377  CG  TYR A 531      17.363  16.601  62.320  1.00 26.18           C  
ATOM   4378  CD1 TYR A 531      16.387  16.510  61.310  1.00 28.48           C  
ATOM   4379  CD2 TYR A 531      17.098  15.991  63.485  1.00 28.08           C  
ATOM   4380  CE1 TYR A 531      15.190  15.819  61.516  1.00 26.10           C  
ATOM   4381  CE2 TYR A 531      15.916  15.296  63.702  1.00 30.14           C  
ATOM   4382  CZ  TYR A 531      14.953  15.230  62.661  1.00 31.22           C  
ATOM   4383  OH  TYR A 531      13.764  14.595  62.938  1.00 26.60           O  
ATOM   4384  N   HIS A 532      22.051  16.822  61.549  1.00 26.95           N  
ATOM   4385  CA  HIS A 532      23.270  17.612  61.569  1.00 26.86           C  
ATOM   4386  C   HIS A 532      24.483  16.777  61.099  1.00 29.87           C  
ATOM   4387  O   HIS A 532      25.608  16.977  61.545  1.00 27.47           O  
ATOM   4388  CB  HIS A 532      23.503  18.071  63.010  1.00 26.50           C  
ATOM   4389  CG  HIS A 532      22.409  18.868  63.576  1.00 23.61           C  
ATOM   4390  CD2 HIS A 532      21.346  18.527  64.331  1.00 24.74           C  
ATOM   4391  ND1 HIS A 532      22.328  20.224  63.380  1.00 26.00           N  
ATOM   4392  CE1 HIS A 532      21.277  20.691  64.016  1.00 25.17           C  
ATOM   4393  NE2 HIS A 532      20.621  19.668  64.528  1.00 24.78           N  
ATOM   4394  N   GLN A 533      24.256  15.880  60.162  1.00 25.22           N  
ATOM   4395  CA  GLN A 533      25.311  15.207  59.459  1.00 25.08           C  
ATOM   4396  C   GLN A 533      26.288  16.125  58.811  1.00 27.02           C  
ATOM   4397  O   GLN A 533      27.484  15.807  58.754  1.00 25.37           O  
ATOM   4398  CB  GLN A 533      24.693  14.242  58.435  1.00 25.88           C  
ATOM   4399  CG  GLN A 533      25.665  13.286  57.788  1.00 28.24           C  
ATOM   4400  CD  GLN A 533      25.781  11.927  58.438  1.00 25.16           C  
ATOM   4401  NE2 GLN A 533      26.203  10.969  57.597  1.00 28.00           N  
ATOM   4402  OE1 GLN A 533      25.520  11.682  59.629  1.00 28.23           O  
ATOM   4403  N   ASN A 534      25.869  17.293  58.359  1.00 24.12           N  
ATOM   4404  CA  ASN A 534      26.757  18.204  57.762  1.00 25.17           C  
ATOM   4405  C   ASN A 534      27.886  18.688  58.788  1.00 28.01           C  
ATOM   4406  O   ASN A 534      28.927  19.069  58.360  1.00 26.04           O  
ATOM   4407  CB  ASN A 534      26.038  19.432  57.227  1.00 28.95           C  
ATOM   4408  CG  ASN A 534      25.360  20.263  58.333  1.00 29.23           C  
ATOM   4409  ND2 ASN A 534      25.630  21.473  58.275  1.00 32.57           N  
ATOM   4410  OD1 ASN A 534      24.651  19.804  59.244  1.00 31.79           O  
ATOM   4411  N   ASN A 535      27.634  18.702  60.090  1.00 26.66           N  
ATOM   4412  CA  ASN A 535      28.740  19.001  61.052  1.00 25.52           C  
ATOM   4413  C   ASN A 535      29.917  18.025  60.906  1.00 29.28           C  
ATOM   4414  O   ASN A 535      31.085  18.367  61.232  1.00 27.86           O  
ATOM   4415  CB  ASN A 535      28.277  18.895  62.511  1.00 26.70           C  
ATOM   4416  CG  ASN A 535      27.353  20.041  62.955  1.00 31.34           C  
ATOM   4417  ND2 ASN A 535      27.537  20.546  64.210  1.00 29.29           N  
ATOM   4418  OD1 ASN A 535      26.496  20.460  62.207  1.00 37.81           O  
ATOM   4419  N   VAL A 536      29.599  16.785  60.546  1.00 27.41           N  
ATOM   4420  CA  VAL A 536      30.620  15.773  60.409  1.00 30.55           C  
ATOM   4421  C   VAL A 536      31.486  16.006  59.219  1.00 34.97           C  
ATOM   4422  O   VAL A 536      32.695  15.757  59.295  1.00 35.25           O  
ATOM   4423  CB  VAL A 536      30.023  14.382  60.332  1.00 28.64           C  
ATOM   4424  CG1 VAL A 536      31.081  13.295  60.133  1.00 30.07           C  
ATOM   4425  CG2 VAL A 536      29.283  14.071  61.577  1.00 29.97           C  
ATOM   4426  N   THR A 537      30.890  16.482  58.125  1.00 28.08           N  
ATOM   4427  CA  THR A 537      31.541  16.455  56.835  1.00 30.28           C  
ATOM   4428  C   THR A 537      31.947  17.759  56.313  1.00 31.15           C  
ATOM   4429  O   THR A 537      32.829  17.843  55.430  1.00 32.21           O  
ATOM   4430  CB  THR A 537      30.577  15.846  55.761  1.00 28.30           C  
ATOM   4431  CG2 THR A 537      30.191  14.420  56.181  1.00 34.01           C  
ATOM   4432  OG1 THR A 537      29.454  16.666  55.740  1.00 29.20           O  
ATOM   4433  N   PHE A 538      31.347  18.817  56.841  1.00 29.99           N  
ATOM   4434  CA  PHE A 538      31.588  20.149  56.317  1.00 29.27           C  
ATOM   4435  C   PHE A 538      33.081  20.569  56.227  1.00 31.71           C  
ATOM   4436  O   PHE A 538      33.485  21.227  55.250  1.00 27.36           O  
ATOM   4437  CB  PHE A 538      30.814  21.213  57.126  1.00 33.58           C  
ATOM   4438  CG  PHE A 538      30.975  22.574  56.583  1.00 32.50           C  
ATOM   4439  CD1 PHE A 538      30.385  22.930  55.353  1.00 39.40           C  
ATOM   4440  CD2 PHE A 538      31.781  23.489  57.217  1.00 37.78           C  
ATOM   4441  CE1 PHE A 538      30.590  24.173  54.803  1.00 41.80           C  
ATOM   4442  CE2 PHE A 538      32.026  24.721  56.635  1.00 37.35           C  
ATOM   4443  CZ  PHE A 538      31.432  25.073  55.430  1.00 41.91           C  
ATOM   4444  N   SER A 539      33.882  20.260  57.255  1.00 30.01           N  
ATOM   4445  CA  SER A 539      35.204  20.897  57.305  1.00 31.67           C  
ATOM   4446  C   SER A 539      36.116  20.374  56.194  1.00 33.82           C  
ATOM   4447  O   SER A 539      37.026  21.085  55.739  1.00 32.40           O  
ATOM   4448  CB  SER A 539      35.823  20.719  58.686  1.00 33.32           C  
ATOM   4449  OG  SER A 539      36.077  19.415  58.881  1.00 35.16           O  
ATOM   4450  N   MET A 540      35.771  19.197  55.638  1.00 30.57           N  
ATOM   4451  CA  MET A 540      36.503  18.691  54.518  1.00 30.67           C  
ATOM   4452  C   MET A 540      36.301  19.509  53.246  1.00 33.45           C  
ATOM   4453  O   MET A 540      37.117  19.387  52.342  1.00 33.89           O  
ATOM   4454  CB  MET A 540      36.240  17.220  54.280  1.00 28.85           C  
ATOM   4455  CG  MET A 540      36.871  16.354  55.295  1.00 29.08           C  
ATOM   4456  SD  MET A 540      38.644  16.623  55.590  1.00 32.06           S  
ATOM   4457  CE  MET A 540      39.393  16.365  53.950  1.00 33.70           C  
ATOM   4458  N   LEU A 541      35.326  20.418  53.184  1.00 32.39           N  
ATOM   4459  CA  LEU A 541      35.184  21.250  51.987  1.00 35.29           C  
ATOM   4460  C   LEU A 541      36.220  22.306  51.835  1.00 39.24           C  
ATOM   4461  O   LEU A 541      36.564  22.632  50.776  1.00 39.70           O  
ATOM   4462  CB  LEU A 541      33.857  22.055  51.938  1.00 40.43           C  
ATOM   4463  CG  LEU A 541      32.621  21.358  51.479  1.00 49.42           C  
ATOM   4464  CD1 LEU A 541      31.443  22.327  51.603  1.00 54.07           C  
ATOM   4465  CD2 LEU A 541      32.809  20.853  50.033  1.00 48.05           C  
ATOM   4466  N   TYR A 542      36.650  22.943  52.892  1.00 31.11           N  
ATOM   4467  CA  TYR A 542      37.616  24.005  52.832  1.00 28.39           C  
ATOM   4468  C   TYR A 542      39.001  23.515  53.358  1.00 26.93           C  
ATOM   4469  O   TYR A 542      39.899  24.303  53.410  1.00 26.38           O  
ATOM   4470  CB  TYR A 542      37.181  25.220  53.670  1.00 31.50           C  
ATOM   4471  CG  TYR A 542      36.991  24.933  55.215  1.00 37.89           C  
ATOM   4472  CD1 TYR A 542      38.104  24.821  56.121  1.00 36.26           C  
ATOM   4473  CD2 TYR A 542      35.702  24.722  55.759  1.00 36.62           C  
ATOM   4474  CE1 TYR A 542      37.934  24.494  57.449  1.00 34.61           C  
ATOM   4475  CE2 TYR A 542      35.527  24.435  57.140  1.00 38.63           C  
ATOM   4476  CZ  TYR A 542      36.633  24.374  57.990  1.00 35.24           C  
ATOM   4477  OH  TYR A 542      36.422  24.036  59.317  1.00 31.84           O  
ATOM   4478  N   TYR A 543      39.073  22.277  53.818  1.00 27.82           N  
ATOM   4479  CA  TYR A 543      40.230  21.690  54.466  1.00 27.39           C  
ATOM   4480  C   TYR A 543      41.563  21.957  53.750  1.00 32.69           C  
ATOM   4481  O   TYR A 543      42.602  22.303  54.408  1.00 26.41           O  
ATOM   4482  CB  TYR A 543      39.970  20.192  54.651  1.00 26.69           C  
ATOM   4483  CG  TYR A 543      41.170  19.483  55.258  1.00 25.43           C  
ATOM   4484  CD1 TYR A 543      41.406  19.492  56.678  1.00 25.45           C  
ATOM   4485  CD2 TYR A 543      42.115  18.839  54.436  1.00 26.48           C  
ATOM   4486  CE1 TYR A 543      42.533  18.833  57.202  1.00 24.66           C  
ATOM   4487  CE2 TYR A 543      43.214  18.215  54.954  1.00 24.64           C  
ATOM   4488  CZ  TYR A 543      43.455  18.251  56.348  1.00 27.25           C  
ATOM   4489  OH  TYR A 543      44.526  17.594  56.857  1.00 23.88           O  
ATOM   4490  N   TYR A 544      41.556  21.897  52.402  1.00 27.43           N  
ATOM   4491  CA  TYR A 544      42.846  21.983  51.657  1.00 27.18           C  
ATOM   4492  C   TYR A 544      43.310  23.375  51.422  1.00 26.80           C  
ATOM   4493  O   TYR A 544      44.388  23.592  50.862  1.00 30.79           O  
ATOM   4494  CB  TYR A 544      42.805  21.122  50.304  1.00 31.44           C  
ATOM   4495  CG  TYR A 544      42.666  19.643  50.628  1.00 26.35           C  
ATOM   4496  CD1 TYR A 544      43.796  18.873  51.035  1.00 26.79           C  
ATOM   4497  CD2 TYR A 544      41.421  19.015  50.591  1.00 25.54           C  
ATOM   4498  CE1 TYR A 544      43.659  17.551  51.377  1.00 23.45           C  
ATOM   4499  CE2 TYR A 544      41.268  17.709  51.001  1.00 26.04           C  
ATOM   4500  CZ  TYR A 544      42.381  16.961  51.337  1.00 23.20           C  
ATOM   4501  OH  TYR A 544      42.198  15.644  51.691  1.00 25.77           O  
ATOM   4502  N   ASN A 545      42.592  24.390  51.892  1.00 28.15           N  
ATOM   4503  CA  ASN A 545      43.117  25.753  51.835  1.00 29.12           C  
ATOM   4504  C   ASN A 545      44.158  26.132  52.876  1.00 26.27           C  
ATOM   4505  O   ASN A 545      44.787  27.150  52.779  1.00 27.05           O  
ATOM   4506  CB  ASN A 545      41.952  26.687  52.009  1.00 34.59           C  
ATOM   4507  CG  ASN A 545      40.895  26.530  50.865  1.00 39.43           C  
ATOM   4508  ND2 ASN A 545      39.724  26.931  51.142  1.00 37.77           N  
ATOM   4509  OD1 ASN A 545      41.173  26.036  49.803  1.00 37.13           O  
ATOM   4510  N   GLU A 546      44.332  25.306  53.893  1.00 25.99           N  
ATOM   4511  CA  GLU A 546      45.356  25.587  54.921  1.00 25.38           C  
ATOM   4512  C   GLU A 546      45.951  24.256  55.318  1.00 23.95           C  
ATOM   4513  O   GLU A 546      45.410  23.199  54.980  1.00 27.21           O  
ATOM   4514  CB  GLU A 546      44.660  26.195  56.149  1.00 24.72           C  
ATOM   4515  CG  GLU A 546      44.017  27.518  55.995  1.00 27.30           C  
ATOM   4516  CD  GLU A 546      44.990  28.681  55.830  1.00 29.55           C  
ATOM   4517  OE1 GLU A 546      46.223  28.472  55.910  1.00 31.77           O  
ATOM   4518  OE2 GLU A 546      44.515  29.834  55.682  1.00 29.26           O1-
ATOM   4519  N   ASN A 547      47.027  24.258  56.120  1.00 22.69           N  
ATOM   4520  CA  ASN A 547      47.434  22.981  56.754  1.00 19.50           C  
ATOM   4521  C   ASN A 547      46.780  22.989  58.123  1.00 23.38           C  
ATOM   4522  O   ASN A 547      47.318  23.668  59.039  1.00 23.07           O  
ATOM   4523  CB  ASN A 547      48.963  22.974  56.931  1.00 21.11           C  
ATOM   4524  CG  ASN A 547      49.699  23.097  55.621  1.00 28.97           C  
ATOM   4525  ND2 ASN A 547      50.823  23.751  55.638  1.00 25.01           N  
ATOM   4526  OD1 ASN A 547      49.196  22.589  54.593  1.00 24.07           O  
ATOM   4527  N   PHE A 548      45.805  22.143  58.373  1.00 22.54           N  
ATOM   4528  CA  PHE A 548      45.061  22.273  59.610  1.00 22.46           C  
ATOM   4529  C   PHE A 548      45.592  21.419  60.729  1.00 21.90           C  
ATOM   4530  O   PHE A 548      45.995  20.260  60.556  1.00 21.85           O  
ATOM   4531  CB  PHE A 548      43.543  22.036  59.438  1.00 22.72           C  
ATOM   4532  CG  PHE A 548      42.807  23.226  58.827  1.00 22.79           C  
ATOM   4533  CD1 PHE A 548      42.657  24.420  59.507  1.00 23.37           C  
ATOM   4534  CD2 PHE A 548      42.265  23.113  57.558  1.00 21.73           C  
ATOM   4535  CE1 PHE A 548      41.961  25.479  58.969  1.00 25.48           C  
ATOM   4536  CE2 PHE A 548      41.575  24.177  57.008  1.00 23.48           C  
ATOM   4537  CZ  PHE A 548      41.401  25.339  57.702  1.00 23.07           C  
ATOM   4538  N   MET A 549      45.589  22.041  61.908  1.00 22.59           N  
ATOM   4539  CA  MET A 549      45.773  21.323  63.164  1.00 21.10           C  
ATOM   4540  C   MET A 549      44.356  21.208  63.831  1.00 21.66           C  
ATOM   4541  O   MET A 549      43.664  22.215  64.058  1.00 22.23           O  
ATOM   4542  CB  MET A 549      46.681  22.178  64.049  1.00 21.55           C  
ATOM   4543  CG  MET A 549      46.715  21.769  65.492  1.00 21.79           C  
ATOM   4544  SD  MET A 549      47.370  20.148  65.853  1.00 21.64           S  
ATOM   4545  CE  MET A 549      49.131  20.499  65.937  1.00 22.86           C  
ATOM   4546  N   LEU A 550      43.930  20.002  64.164  1.00 20.05           N  
ATOM   4547  CA  LEU A 550      42.649  19.740  64.853  1.00 20.23           C  
ATOM   4548  C   LEU A 550      42.958  19.837  66.362  1.00 21.48           C  
ATOM   4549  O   LEU A 550      43.559  18.921  66.931  1.00 21.72           O  
ATOM   4550  CB  LEU A 550      42.180  18.324  64.564  1.00 20.32           C  
ATOM   4551  CG  LEU A 550      42.269  17.956  63.043  1.00 22.06           C  
ATOM   4552  CD1 LEU A 550      41.743  16.540  62.923  1.00 21.18           C  
ATOM   4553  CD2 LEU A 550      41.419  18.905  62.191  1.00 23.88           C  
ATOM   4554  N   ALA A 551      42.601  20.962  66.950  1.00 21.21           N  
ATOM   4555  CA  ALA A 551      42.809  21.257  68.373  1.00 20.12           C  
ATOM   4556  C   ALA A 551      41.523  21.359  69.184  1.00 20.45           C  
ATOM   4557  O   ALA A 551      40.592  22.100  68.775  1.00 21.69           O  
ATOM   4558  CB  ALA A 551      43.538  22.574  68.458  1.00 21.24           C  
ATOM   4559  N   LEU A 552      41.489  20.604  70.292  1.00 21.73           N  
ATOM   4560  CA  LEU A 552      40.446  20.660  71.308  1.00 18.82           C  
ATOM   4561  C   LEU A 552      41.216  21.187  72.545  1.00 19.70           C  
ATOM   4562  O   LEU A 552      41.945  20.453  73.217  1.00 20.57           O  
ATOM   4563  CB  LEU A 552      39.861  19.336  71.550  1.00 20.76           C  
ATOM   4564  CG  LEU A 552      39.051  18.739  70.326  1.00 23.61           C  
ATOM   4565  CD1 LEU A 552      38.405  17.425  70.736  1.00 24.52           C  
ATOM   4566  CD2 LEU A 552      38.034  19.751  69.783  1.00 26.58           C  
ATOM   4567  N   SER A 553      41.174  22.490  72.694  1.00 19.90           N  
ATOM   4568  CA  SER A 553      42.085  23.190  73.598  1.00 18.85           C  
ATOM   4569  C   SER A 553      41.537  23.495  74.974  1.00 21.99           C  
ATOM   4570  O   SER A 553      40.365  23.360  75.233  1.00 21.18           O  
ATOM   4571  CB  SER A 553      42.579  24.482  72.997  1.00 21.30           C  
ATOM   4572  OG  SER A 553      41.674  25.538  73.246  1.00 21.69           O  
ATOM   4573  N   HIS A 554      42.426  24.019  75.836  1.00 20.68           N  
ATOM   4574  CA  HIS A 554      42.028  24.593  77.132  1.00 21.62           C  
ATOM   4575  C   HIS A 554      40.828  25.548  77.067  1.00 20.76           C  
ATOM   4576  O   HIS A 554      40.024  25.592  77.984  1.00 21.70           O  
ATOM   4577  CB  HIS A 554      43.224  25.310  77.814  1.00 21.38           C  
ATOM   4578  CG  HIS A 554      43.614  26.562  77.148  1.00 21.67           C  
ATOM   4579  CD2 HIS A 554      43.293  27.846  77.420  1.00 24.05           C  
ATOM   4580  ND1 HIS A 554      44.493  26.608  76.088  1.00 21.39           N  
ATOM   4581  CE1 HIS A 554      44.627  27.857  75.682  1.00 22.77           C  
ATOM   4582  NE2 HIS A 554      43.920  28.627  76.476  1.00 23.68           N  
ATOM   4583  N   ASP A 555      40.739  26.319  76.024  1.00 19.63           N  
ATOM   4584  CA  ASP A 555      39.688  27.316  75.951  1.00 22.63           C  
ATOM   4585  C   ASP A 555      38.312  26.680  75.893  1.00 23.74           C  
ATOM   4586  O   ASP A 555      37.288  27.370  76.085  1.00 24.19           O  
ATOM   4587  CB  ASP A 555      39.808  28.161  74.727  1.00 25.54           C  
ATOM   4588  CG  ASP A 555      40.702  29.406  74.920  1.00 32.83           C  
ATOM   4589  OD1 ASP A 555      40.784  29.931  76.005  1.00 31.89           O  
ATOM   4590  OD2 ASP A 555      41.409  29.791  73.995  1.00 37.92           O1-
ATOM   4591  N   GLU A 556      38.238  25.418  75.562  1.00 20.82           N  
ATOM   4592  CA  GLU A 556      36.951  24.778  75.419  1.00 21.55           C  
ATOM   4593  C   GLU A 556      36.429  24.081  76.651  1.00 21.57           C  
ATOM   4594  O   GLU A 556      35.312  23.536  76.617  1.00 21.97           O  
ATOM   4595  CB  GLU A 556      36.945  23.884  74.124  1.00 24.45           C  
ATOM   4596  CG  GLU A 556      37.454  24.607  72.882  1.00 25.56           C  
ATOM   4597  CD  GLU A 556      36.768  25.948  72.636  1.00 29.47           C  
ATOM   4598  OE1 GLU A 556      35.540  26.108  72.875  1.00 26.37           O  
ATOM   4599  OE2 GLU A 556      37.429  26.865  72.194  1.00 27.82           O1-
ATOM   4600  N   ILE A 557      37.223  24.000  77.712  1.00 21.26           N  
ATOM   4601  CA  ILE A 557      36.822  23.334  78.927  1.00 20.19           C  
ATOM   4602  C   ILE A 557      36.883  24.249  80.165  1.00 21.21           C  
ATOM   4603  O   ILE A 557      37.054  23.826  81.284  1.00 22.73           O  
ATOM   4604  CB  ILE A 557      37.523  22.013  79.182  1.00 19.85           C  
ATOM   4605  CG1 ILE A 557      39.034  22.176  79.369  1.00 20.82           C  
ATOM   4606  CG2 ILE A 557      37.241  21.029  78.048  1.00 20.91           C  
ATOM   4607  CD1 ILE A 557      39.625  20.976  80.096  1.00 21.83           C  
ATOM   4608  N   VAL A 558      36.592  25.499  79.907  1.00 23.11           N  
ATOM   4609  CA  VAL A 558      36.338  26.511  80.987  1.00 28.87           C  
ATOM   4610  C   VAL A 558      35.015  27.333  80.787  1.00 37.36           C  
ATOM   4611  O   VAL A 558      34.255  27.200  79.787  1.00 34.01           O  
ATOM   4612  CB  VAL A 558      37.439  27.590  80.891  1.00 33.78           C  
ATOM   4613  CG1 VAL A 558      38.780  27.016  81.066  1.00 39.16           C  
ATOM   4614  CG2 VAL A 558      37.386  28.265  79.561  1.00 33.59           C  
ATOM   4615  N   HIS A 559      34.785  28.275  81.714  1.00 41.13           N  
ATOM   4616  CA  HIS A 559      33.694  29.189  81.692  1.00 35.39           C  
ATOM   4617  C   HIS A 559      32.398  28.594  81.377  1.00 37.11           C  
ATOM   4618  O   HIS A 559      31.743  29.133  80.428  1.00 38.09           O  
ATOM   4619  CB  HIS A 559      33.961  30.274  80.535  1.00 45.00           C  
ATOM   4620  CG  HIS A 559      35.222  31.088  80.752  1.00 47.52           C  
ATOM   4621  CD2 HIS A 559      35.869  31.442  81.889  1.00 58.28           C  
ATOM   4622  ND1 HIS A 559      35.974  31.610  79.705  1.00 59.85           N  
ATOM   4623  CE1 HIS A 559      37.009  32.269  80.193  1.00 53.56           C  
ATOM   4624  NE2 HIS A 559      36.986  32.164  81.513  1.00 50.79           N  
ATOM   4625  N   GLY A 560      32.019  27.490  82.054  1.00 34.62           N  
ATOM   4626  CA  GLY A 560      30.684  26.992  81.873  1.00 32.87           C  
ATOM   4627  C   GLY A 560      30.547  26.189  80.648  1.00 37.62           C  
ATOM   4628  O   GLY A 560      29.428  25.830  80.272  1.00 33.29           O  
ATOM   4629  N   LYS A 561      31.657  25.830  79.983  1.00 29.68           N  
ATOM   4630  CA  LYS A 561      31.520  24.971  78.809  1.00 26.74           C  
ATOM   4631  C   LYS A 561      31.504  23.447  79.073  1.00 23.08           C  
ATOM   4632  O   LYS A 561      31.260  22.680  78.135  1.00 25.97           O  
ATOM   4633  CB  LYS A 561      32.634  25.280  77.789  1.00 30.31           C  
ATOM   4634  CG  LYS A 561      32.584  26.744  77.240  1.00 40.33           C  
ATOM   4635  CD  LYS A 561      33.633  26.945  76.154  1.00 35.74           C  
ATOM   4636  CE  LYS A 561      33.772  28.392  75.794  1.00 44.10           C  
ATOM   4637  NZ  LYS A 561      34.700  28.540  74.660  1.00 39.66           N1+
ATOM   4638  N   SER A 562      31.810  23.065  80.290  1.00 22.88           N  
ATOM   4639  CA  SER A 562      32.107  21.749  80.801  1.00 26.17           C  
ATOM   4640  C   SER A 562      33.402  21.138  80.212  1.00 20.66           C  
ATOM   4641  O   SER A 562      33.785  21.451  79.085  1.00 24.60           O  
ATOM   4642  CB  SER A 562      31.020  20.750  80.426  1.00 30.46           C  
ATOM   4643  OG  SER A 562      29.786  21.305  80.761  1.00 34.03           O  
ATOM   4644  N   ASN A 563      33.880  20.155  80.931  1.00 22.48           N  
ATOM   4645  CA  ASN A 563      34.915  19.262  80.423  1.00 24.22           C  
ATOM   4646  C   ASN A 563      34.250  18.306  79.422  1.00 26.08           C  
ATOM   4647  O   ASN A 563      32.985  18.319  79.233  1.00 22.34           O  
ATOM   4648  CB  ASN A 563      35.670  18.588  81.520  1.00 22.62           C  
ATOM   4649  CG  ASN A 563      37.143  18.327  81.137  1.00 26.13           C  
ATOM   4650  ND2 ASN A 563      38.060  18.599  82.092  1.00 23.87           N  
ATOM   4651  OD1 ASN A 563      37.463  17.966  79.996  1.00 24.44           O  
ATOM   4652  N   MET A 564      35.066  17.475  78.780  1.00 24.23           N  
ATOM   4653  CA  MET A 564      34.573  16.658  77.629  1.00 24.85           C  
ATOM   4654  C   MET A 564      33.412  15.731  77.957  1.00 23.91           C  
ATOM   4655  O   MET A 564      32.436  15.710  77.209  1.00 22.97           O  
ATOM   4656  CB  MET A 564      35.733  15.898  76.983  1.00 24.99           C  
ATOM   4657  CG  MET A 564      36.738  16.912  76.384  1.00 23.09           C  
ATOM   4658  SD  MET A 564      36.234  17.944  75.043  1.00 30.01           S  
ATOM   4659  CE  MET A 564      35.562  16.809  74.014  1.00 23.96           C  
ATOM   4660  N   LEU A 565      33.516  14.995  79.041  1.00 21.57           N  
ATOM   4661  CA  LEU A 565      32.470  14.068  79.447  1.00 23.72           C  
ATOM   4662  C   LEU A 565      31.178  14.806  79.670  1.00 28.38           C  
ATOM   4663  O   LEU A 565      30.115  14.320  79.263  1.00 26.24           O  
ATOM   4664  CB  LEU A 565      32.795  13.248  80.694  1.00 24.44           C  
ATOM   4665  CG  LEU A 565      33.769  12.084  80.563  1.00 25.77           C  
ATOM   4666  CD1 LEU A 565      34.170  11.648  81.930  1.00 27.15           C  
ATOM   4667  CD2 LEU A 565      33.153  10.888  79.785  1.00 28.08           C  
ATOM   4668  N   GLY A 566      31.246  15.977  80.312  1.00 25.40           N  
ATOM   4669  CA  GLY A 566      30.043  16.726  80.613  1.00 25.45           C  
ATOM   4670  C   GLY A 566      29.392  17.381  79.430  1.00 25.79           C  
ATOM   4671  O   GLY A 566      28.283  17.787  79.520  1.00 25.05           O  
ATOM   4672  N   LYS A 567      30.065  17.499  78.312  1.00 20.64           N  
ATOM   4673  CA  LYS A 567      29.436  17.953  77.102  1.00 23.73           C  
ATOM   4674  C   LYS A 567      28.545  16.900  76.461  1.00 24.46           C  
ATOM   4675  O   LYS A 567      27.847  17.194  75.504  1.00 24.63           O  
ATOM   4676  CB  LYS A 567      30.487  18.286  76.031  1.00 23.33           C  
ATOM   4677  CG  LYS A 567      31.461  19.369  76.446  1.00 26.48           C  
ATOM   4678  CD  LYS A 567      32.497  19.583  75.308  1.00 26.24           C  
ATOM   4679  CE  LYS A 567      33.688  20.385  75.872  1.00 25.97           C  
ATOM   4680  NZ  LYS A 567      33.236  21.729  76.312  1.00 25.66           N1+
ATOM   4681  N   MET A 568      28.655  15.646  76.870  1.00 23.46           N  
ATOM   4682  CA  MET A 568      28.075  14.613  76.067  1.00 22.26           C  
ATOM   4683  C   MET A 568      26.712  14.203  76.644  1.00 24.57           C  
ATOM   4684  O   MET A 568      26.514  14.170  77.818  1.00 25.42           O  
ATOM   4685  CB  MET A 568      28.956  13.392  76.084  1.00 24.06           C  
ATOM   4686  CG  MET A 568      30.375  13.594  75.526  1.00 22.42           C  
ATOM   4687  SD  MET A 568      30.392  14.415  73.958  1.00 23.84           S  
ATOM   4688  CE  MET A 568      32.130  14.459  73.669  1.00 26.79           C  
ATOM   4689  N   PRO A 569      25.762  13.906  75.784  1.00 25.10           N  
ATOM   4690  CA  PRO A 569      24.432  13.496  76.259  1.00 28.61           C  
ATOM   4691  C   PRO A 569      24.415  12.038  76.714  1.00 28.11           C  
ATOM   4692  O   PRO A 569      25.286  11.194  76.303  1.00 24.87           O  
ATOM   4693  CB  PRO A 569      23.574  13.672  74.979  1.00 29.53           C  
ATOM   4694  CG  PRO A 569      24.501  13.415  73.888  1.00 30.75           C  
ATOM   4695  CD  PRO A 569      25.851  13.937  74.331  1.00 27.97           C  
ATOM   4696  N   GLY A 570      23.466  11.696  77.587  1.00 28.85           N  
ATOM   4697  CA  GLY A 570      23.176  10.307  77.917  1.00 26.91           C  
ATOM   4698  C   GLY A 570      23.713   9.918  79.243  1.00 29.59           C  
ATOM   4699  O   GLY A 570      24.205  10.771  80.022  1.00 27.61           O  
ATOM   4700  N   ASP A 571      23.715   8.631  79.518  1.00 25.17           N  
ATOM   4701  CA  ASP A 571      24.168   8.159  80.838  1.00 26.90           C  
ATOM   4702  C   ASP A 571      25.729   8.057  80.815  1.00 24.93           C  
ATOM   4703  O   ASP A 571      26.384   8.344  79.801  1.00 25.24           O  
ATOM   4704  CB  ASP A 571      23.499   6.806  81.211  1.00 30.19           C  
ATOM   4705  CG  ASP A 571      23.776   5.704  80.159  1.00 29.50           C  
ATOM   4706  OD1 ASP A 571      24.756   5.674  79.384  1.00 28.08           O  
ATOM   4707  OD2 ASP A 571      23.001   4.802  80.041  1.00 35.74           O1-
ATOM   4708  N   GLU A 572      26.312   7.576  81.908  1.00 26.63           N  
ATOM   4709  CA  GLU A 572      27.732   7.563  82.043  1.00 27.20           C  
ATOM   4710  C   GLU A 572      28.360   6.741  80.924  1.00 28.30           C  
ATOM   4711  O   GLU A 572      29.308   7.212  80.332  1.00 22.76           O  
ATOM   4712  CB  GLU A 572      28.166   7.134  83.442  1.00 27.67           C  
ATOM   4713  CG  GLU A 572      29.661   7.041  83.588  1.00 30.56           C  
ATOM   4714  CD  GLU A 572      30.172   6.853  85.054  1.00 39.92           C  
ATOM   4715  OE1 GLU A 572      30.855   5.898  85.328  1.00 47.44           O  
ATOM   4716  OE2 GLU A 572      29.870   7.634  85.928  1.00 50.14           O1-
ATOM   4717  N   TRP A 573      27.832   5.539  80.597  1.00 25.26           N  
ATOM   4718  CA  TRP A 573      28.453   4.725  79.524  1.00 27.28           C  
ATOM   4719  C   TRP A 573      28.456   5.476  78.240  1.00 24.43           C  
ATOM   4720  O   TRP A 573      29.477   5.544  77.523  1.00 22.47           O  
ATOM   4721  CB  TRP A 573      27.698   3.339  79.386  1.00 29.18           C  
ATOM   4722  CG  TRP A 573      28.396   2.503  78.381  1.00 24.91           C  
ATOM   4723  CD1 TRP A 573      29.307   1.528  78.643  1.00 25.94           C  
ATOM   4724  CD2 TRP A 573      28.219   2.532  76.977  1.00 24.13           C  
ATOM   4725  CE2 TRP A 573      29.061   1.573  76.437  1.00 24.80           C  
ATOM   4726  CE3 TRP A 573      27.444   3.309  76.104  1.00 24.55           C  
ATOM   4727  NE1 TRP A 573      29.701   0.963  77.469  1.00 24.00           N  
ATOM   4728  CZ2 TRP A 573      29.188   1.383  75.091  1.00 25.91           C  
ATOM   4729  CZ3 TRP A 573      27.522   3.083  74.760  1.00 24.54           C  
ATOM   4730  CH2 TRP A 573      28.375   2.100  74.252  1.00 28.53           C  
ATOM   4731  N   GLN A 574      27.326   6.150  77.908  1.00 24.26           N  
ATOM   4732  CA  GLN A 574      27.285   6.856  76.655  1.00 24.70           C  
ATOM   4733  C   GLN A 574      28.201   8.103  76.613  1.00 22.41           C  
ATOM   4734  O   GLN A 574      28.622   8.528  75.538  1.00 23.22           O  
ATOM   4735  CB  GLN A 574      25.877   7.343  76.328  1.00 24.80           C  
ATOM   4736  CG  GLN A 574      24.961   6.117  76.025  1.00 29.07           C  
ATOM   4737  CD  GLN A 574      23.600   6.471  75.493  1.00 36.32           C  
ATOM   4738  NE2 GLN A 574      22.697   5.472  75.483  1.00 31.15           N  
ATOM   4739  OE1 GLN A 574      23.408   7.550  74.931  1.00 38.21           O  
ATOM   4740  N   LYS A 575      28.362   8.736  77.762  1.00 23.00           N  
ATOM   4741  CA  LYS A 575      29.216   9.910  77.786  1.00 24.30           C  
ATOM   4742  C   LYS A 575      30.642   9.494  77.436  1.00 21.64           C  
ATOM   4743  O   LYS A 575      31.304  10.129  76.566  1.00 21.52           O  
ATOM   4744  CB  LYS A 575      29.182  10.615  79.164  1.00 25.13           C  
ATOM   4745  CG  LYS A 575      27.886  11.443  79.404  1.00 26.61           C  
ATOM   4746  CD  LYS A 575      27.934  12.029  80.820  1.00 26.76           C  
ATOM   4747  CE  LYS A 575      26.979  13.172  81.117  1.00 34.85           C  
ATOM   4748  NZ  LYS A 575      25.737  13.047  80.382  1.00 42.84           N1+
ATOM   4749  N   TYR A 576      31.134   8.460  78.109  1.00 25.08           N  
ATOM   4750  CA  TYR A 576      32.467   7.876  77.735  1.00 24.17           C  
ATOM   4751  C   TYR A 576      32.558   7.447  76.294  1.00 23.53           C  
ATOM   4752  O   TYR A 576      33.565   7.720  75.586  1.00 21.00           O  
ATOM   4753  CB  TYR A 576      32.868   6.705  78.649  1.00 25.51           C  
ATOM   4754  CG  TYR A 576      33.428   7.173  79.999  1.00 24.01           C  
ATOM   4755  CD1 TYR A 576      34.788   7.366  80.190  1.00 25.26           C  
ATOM   4756  CD2 TYR A 576      32.613   7.350  81.092  1.00 23.80           C  
ATOM   4757  CE1 TYR A 576      35.284   7.734  81.425  1.00 23.94           C  
ATOM   4758  CE2 TYR A 576      33.117   7.755  82.363  1.00 26.19           C  
ATOM   4759  CZ  TYR A 576      34.453   7.909  82.495  1.00 23.91           C  
ATOM   4760  OH  TYR A 576      35.002   8.261  83.671  1.00 23.88           O  
ATOM   4761  N   ALA A 577      31.557   6.689  75.836  1.00 22.67           N  
ATOM   4762  CA  ALA A 577      31.550   6.243  74.469  1.00 23.31           C  
ATOM   4763  C   ALA A 577      31.597   7.433  73.462  1.00 24.10           C  
ATOM   4764  O   ALA A 577      32.335   7.354  72.441  1.00 23.84           O  
ATOM   4765  CB  ALA A 577      30.305   5.360  74.171  1.00 23.56           C  
ATOM   4766  N   ASN A 578      30.837   8.502  73.731  1.00 20.91           N  
ATOM   4767  CA  ASN A 578      30.910   9.690  72.893  1.00 20.19           C  
ATOM   4768  C   ASN A 578      32.336  10.277  72.851  1.00 19.88           C  
ATOM   4769  O   ASN A 578      32.825  10.683  71.788  1.00 21.44           O  
ATOM   4770  CB  ASN A 578      29.917  10.726  73.319  1.00 21.38           C  
ATOM   4771  CG  ASN A 578      28.502  10.529  72.682  1.00 24.57           C  
ATOM   4772  ND2 ASN A 578      27.512  10.271  73.523  1.00 25.44           N  
ATOM   4773  OD1 ASN A 578      28.334  10.655  71.476  1.00 25.57           O  
ATOM   4774  N   VAL A 579      33.007  10.340  74.007  1.00 22.83           N  
ATOM   4775  CA  VAL A 579      34.362  10.882  74.065  1.00 20.80           C  
ATOM   4776  C   VAL A 579      35.263   9.972  73.214  1.00 22.42           C  
ATOM   4777  O   VAL A 579      35.997  10.435  72.392  1.00 20.66           O  
ATOM   4778  CB  VAL A 579      34.862  10.943  75.496  1.00 22.58           C  
ATOM   4779  CG1 VAL A 579      36.374  11.214  75.522  1.00 22.17           C  
ATOM   4780  CG2 VAL A 579      34.161  12.070  76.221  1.00 23.31           C  
ATOM   4781  N   ARG A 580      35.117   8.647  73.332  1.00 20.49           N  
ATOM   4782  CA  ARG A 580      35.995   7.750  72.495  1.00 21.48           C  
ATOM   4783  C   ARG A 580      35.746   7.897  71.035  1.00 23.07           C  
ATOM   4784  O   ARG A 580      36.652   7.930  70.189  1.00 21.15           O  
ATOM   4785  CB  ARG A 580      35.850   6.319  72.974  1.00 21.99           C  
ATOM   4786  CG  ARG A 580      36.291   6.060  74.399  1.00 25.24           C  
ATOM   4787  CD  ARG A 580      36.466   4.545  74.692  1.00 25.88           C  
ATOM   4788  NE  ARG A 580      35.205   3.871  74.470  1.00 24.38           N  
ATOM   4789  CZ  ARG A 580      34.207   3.713  75.327  1.00 26.07           C  
ATOM   4790  NH1 ARG A 580      34.281   4.100  76.594  1.00 27.21           N1+
ATOM   4791  NH2 ARG A 580      33.088   3.135  74.886  1.00 25.88           N  
ATOM   4792  N   ALA A 581      34.463   8.041  70.686  1.00 22.39           N  
ATOM   4793  CA  ALA A 581      34.121   8.175  69.259  1.00 21.05           C  
ATOM   4794  C   ALA A 581      34.595   9.439  68.697  1.00 23.37           C  
ATOM   4795  O   ALA A 581      35.145   9.485  67.575  1.00 21.02           O  
ATOM   4796  CB  ALA A 581      32.606   8.078  69.065  1.00 24.91           C  
ATOM   4797  N   LEU A 582      34.381  10.553  69.426  1.00 21.09           N  
ATOM   4798  CA  LEU A 582      34.906  11.816  68.962  1.00 19.62           C  
ATOM   4799  C   LEU A 582      36.420  11.783  68.732  1.00 19.31           C  
ATOM   4800  O   LEU A 582      36.879  12.247  67.715  1.00 21.96           O  
ATOM   4801  CB  LEU A 582      34.599  12.919  69.995  1.00 23.07           C  
ATOM   4802  CG  LEU A 582      35.256  14.265  69.826  1.00 22.12           C  
ATOM   4803  CD1 LEU A 582      35.079  14.924  68.492  1.00 27.27           C  
ATOM   4804  CD2 LEU A 582      34.818  15.225  70.944  1.00 27.83           C  
ATOM   4805  N   PHE A 583      37.176  11.319  69.722  1.00 19.57           N  
ATOM   4806  CA  PHE A 583      38.638  11.367  69.606  1.00 22.05           C  
ATOM   4807  C   PHE A 583      39.221  10.356  68.585  1.00 21.17           C  
ATOM   4808  O   PHE A 583      40.239  10.628  67.969  1.00 21.00           O  
ATOM   4809  CB  PHE A 583      39.257  11.213  70.967  1.00 20.41           C  
ATOM   4810  CG  PHE A 583      39.260  12.512  71.740  1.00 17.42           C  
ATOM   4811  CD1 PHE A 583      40.297  13.397  71.566  1.00 18.00           C  
ATOM   4812  CD2 PHE A 583      38.276  12.791  72.669  1.00 20.48           C  
ATOM   4813  CE1 PHE A 583      40.386  14.590  72.247  1.00 21.46           C  
ATOM   4814  CE2 PHE A 583      38.299  14.023  73.322  1.00 22.19           C  
ATOM   4815  CZ  PHE A 583      39.403  14.902  73.141  1.00 21.59           C  
ATOM   4816  N   THR A 584      38.544   9.246  68.404  1.00 22.69           N  
ATOM   4817  CA  THR A 584      38.981   8.301  67.371  1.00 22.32           C  
ATOM   4818  C   THR A 584      38.766   8.897  66.030  1.00 21.13           C  
ATOM   4819  O   THR A 584      39.656   8.882  65.128  1.00 22.68           O  
ATOM   4820  CB  THR A 584      38.330   6.920  67.498  1.00 22.32           C  
ATOM   4821  CG2 THR A 584      39.087   5.950  66.567  1.00 29.09           C  
ATOM   4822  OG1 THR A 584      38.382   6.413  68.806  1.00 21.55           O  
ATOM   4823  N   TYR A 585      37.628   9.608  65.880  1.00 21.99           N  
ATOM   4824  CA  TYR A 585      37.394  10.343  64.668  1.00 21.13           C  
ATOM   4825  C   TYR A 585      38.355  11.470  64.446  1.00 23.28           C  
ATOM   4826  O   TYR A 585      38.870  11.700  63.302  1.00 20.84           O  
ATOM   4827  CB  TYR A 585      35.947  10.843  64.575  1.00 24.88           C  
ATOM   4828  CG  TYR A 585      35.596  11.658  63.343  1.00 26.01           C  
ATOM   4829  CD1 TYR A 585      35.942  11.226  62.074  1.00 28.67           C  
ATOM   4830  CD2 TYR A 585      34.787  12.773  63.421  1.00 31.22           C  
ATOM   4831  CE1 TYR A 585      35.632  11.937  60.962  1.00 29.31           C  
ATOM   4832  CE2 TYR A 585      34.463  13.508  62.273  1.00 30.45           C  
ATOM   4833  CZ  TYR A 585      34.853  13.047  61.034  1.00 30.16           C  
ATOM   4834  OH  TYR A 585      34.529  13.755  59.853  1.00 26.06           O  
ATOM   4835  N   MET A 586      38.662  12.218  65.504  1.00 21.32           N  
ATOM   4836  CA  MET A 586      39.660  13.298  65.381  1.00 20.19           C  
ATOM   4837  C   MET A 586      41.038  12.720  64.929  1.00 20.98           C  
ATOM   4838  O   MET A 586      41.705  13.271  64.124  1.00 21.40           O  
ATOM   4839  CB  MET A 586      39.902  13.876  66.811  1.00 20.70           C  
ATOM   4840  CG  MET A 586      41.027  14.856  66.848  1.00 21.67           C  
ATOM   4841  SD  MET A 586      41.001  15.492  68.586  1.00 26.48           S  
ATOM   4842  CE  MET A 586      42.541  16.308  68.623  1.00 28.26           C  
ATOM   4843  N   TYR A 587      41.454  11.610  65.511  1.00 21.74           N  
ATOM   4844  CA  TYR A 587      42.742  11.039  65.181  1.00 21.05           C  
ATOM   4845  C   TYR A 587      42.774  10.393  63.786  1.00 27.11           C  
ATOM   4846  O   TYR A 587      43.858  10.174  63.278  1.00 25.00           O  
ATOM   4847  CB  TYR A 587      43.215  10.025  66.220  1.00 21.20           C  
ATOM   4848  CG  TYR A 587      43.996  10.658  67.339  1.00 21.78           C  
ATOM   4849  CD1 TYR A 587      43.396  11.535  68.217  1.00 25.74           C  
ATOM   4850  CD2 TYR A 587      45.378  10.466  67.454  1.00 24.87           C  
ATOM   4851  CE1 TYR A 587      44.118  12.197  69.214  1.00 25.81           C  
ATOM   4852  CE2 TYR A 587      46.105  11.048  68.470  1.00 25.82           C  
ATOM   4853  CZ  TYR A 587      45.521  11.959  69.311  1.00 30.25           C  
ATOM   4854  OH  TYR A 587      46.262  12.517  70.327  1.00 30.64           O  
ATOM   4855  N   THR A 588      41.628  10.072  63.194  1.00 22.19           N  
ATOM   4856  CA  THR A 588      41.607   9.535  61.838  1.00 22.12           C  
ATOM   4857  C   THR A 588      41.285  10.521  60.743  1.00 25.87           C  
ATOM   4858  O   THR A 588      41.601  10.322  59.571  1.00 24.56           O  
ATOM   4859  CB  THR A 588      40.625   8.340  61.778  1.00 24.74           C  
ATOM   4860  CG2 THR A 588      41.204   7.187  62.511  1.00 25.29           C  
ATOM   4861  OG1 THR A 588      39.330   8.653  62.316  1.00 26.13           O  
ATOM   4862  N   HIS A 589      40.672  11.626  61.123  1.00 23.82           N  
ATOM   4863  CA  HIS A 589      40.416  12.739  60.220  1.00 21.46           C  
ATOM   4864  C   HIS A 589      41.726  13.328  59.854  1.00 24.91           C  
ATOM   4865  O   HIS A 589      42.645  13.395  60.672  1.00 26.40           O  
ATOM   4866  CB  HIS A 589      39.598  13.782  61.002  1.00 23.98           C  
ATOM   4867  CG  HIS A 589      39.016  14.854  60.177  1.00 22.95           C  
ATOM   4868  CD2 HIS A 589      37.709  15.110  59.881  1.00 27.26           C  
ATOM   4869  ND1 HIS A 589      39.736  15.893  59.655  1.00 24.20           N  
ATOM   4870  CE1 HIS A 589      38.930  16.712  59.012  1.00 26.18           C  
ATOM   4871  NE2 HIS A 589      37.692  16.277  59.172  1.00 25.96           N  
ATOM   4872  N   PRO A 590      41.844  13.815  58.620  1.00 24.53           N  
ATOM   4873  CA  PRO A 590      43.049  14.492  58.264  1.00 23.42           C  
ATOM   4874  C   PRO A 590      43.309  15.728  59.141  1.00 24.53           C  
ATOM   4875  O   PRO A 590      42.399  16.479  59.472  1.00 23.15           O  
ATOM   4876  CB  PRO A 590      42.791  14.955  56.852  1.00 23.92           C  
ATOM   4877  CG  PRO A 590      41.863  13.907  56.300  1.00 25.58           C  
ATOM   4878  CD  PRO A 590      40.924  13.673  57.452  1.00 25.51           C  
ATOM   4879  N   GLY A 591      44.587  15.898  59.449  1.00 21.57           N  
ATOM   4880  CA  GLY A 591      45.144  17.050  60.180  1.00 23.40           C  
ATOM   4881  C   GLY A 591      45.982  16.604  61.354  1.00 20.12           C  
ATOM   4882  O   GLY A 591      45.839  15.474  61.796  1.00 23.07           O  
ATOM   4883  N   LYS A 592      46.851  17.491  61.873  1.00 20.93           N  
ATOM   4884  CA  LYS A 592      47.621  17.145  63.087  1.00 20.93           C  
ATOM   4885  C   LYS A 592      46.676  17.268  64.306  1.00 22.94           C  
ATOM   4886  O   LYS A 592      45.507  17.664  64.151  1.00 20.07           O  
ATOM   4887  CB  LYS A 592      48.870  18.059  63.203  1.00 20.73           C  
ATOM   4888  CG  LYS A 592      49.715  17.991  61.932  1.00 21.97           C  
ATOM   4889  CD  LYS A 592      50.034  16.584  61.469  1.00 20.60           C  
ATOM   4890  CE  LYS A 592      51.030  16.643  60.249  1.00 22.15           C  
ATOM   4891  NZ  LYS A 592      51.152  15.290  59.635  1.00 24.01           N1+
ATOM   4892  N   LYS A 593      47.106  16.785  65.474  1.00 18.99           N  
ATOM   4893  CA  LYS A 593      46.199  16.663  66.646  1.00 19.01           C  
ATOM   4894  C   LYS A 593      46.727  17.497  67.825  1.00 20.28           C  
ATOM   4895  O   LYS A 593      47.920  17.436  68.105  1.00 17.75           O  
ATOM   4896  CB  LYS A 593      46.151  15.236  67.131  1.00 21.66           C  
ATOM   4897  CG  LYS A 593      46.237  14.180  65.979  1.00 22.63           C  
ATOM   4898  CD  LYS A 593      45.090  14.225  64.943  1.00 21.68           C  
ATOM   4899  CE  LYS A 593      45.370  13.198  63.773  1.00 21.95           C  
ATOM   4900  NZ  LYS A 593      44.294  13.371  62.748  1.00 20.69           N1+
ATOM   4901  N   THR A 594      45.807  18.133  68.571  1.00 19.15           N  
ATOM   4902  CA  THR A 594      46.133  18.769  69.871  1.00 18.87           C  
ATOM   4903  C   THR A 594      44.986  18.560  70.821  1.00 18.24           C  
ATOM   4904  O   THR A 594      43.858  18.774  70.423  1.00 18.56           O  
ATOM   4905  CB  THR A 594      46.388  20.263  69.694  1.00 19.90           C  
ATOM   4906  CG2 THR A 594      46.597  20.998  71.060  1.00 20.30           C  
ATOM   4907  OG1 THR A 594      47.527  20.467  68.881  1.00 20.07           O  
ATOM   4908  N   MET A 595      45.265  18.077  72.031  1.00 17.68           N  
ATOM   4909  CA  MET A 595      44.305  17.989  73.081  1.00 18.62           C  
ATOM   4910  C   MET A 595      44.951  18.453  74.416  1.00 19.34           C  
ATOM   4911  O   MET A 595      46.168  18.452  74.549  1.00 19.43           O  
ATOM   4912  CB  MET A 595      43.692  16.619  73.241  1.00 17.62           C  
ATOM   4913  CG  MET A 595      44.764  15.567  73.507  1.00 20.54           C  
ATOM   4914  SD  MET A 595      44.097  13.878  73.526  1.00 23.00           S  
ATOM   4915  CE  MET A 595      43.079  13.949  75.001  1.00 23.77           C  
ATOM   4916  N   PHE A 596      44.098  18.963  75.310  1.00 19.64           N  
ATOM   4917  CA  PHE A 596      44.522  19.587  76.560  1.00 18.14           C  
ATOM   4918  C   PHE A 596      44.490  18.594  77.728  1.00 17.62           C  
ATOM   4919  O   PHE A 596      43.585  17.727  77.825  1.00 18.61           O  
ATOM   4920  CB  PHE A 596      43.624  20.754  76.857  1.00 18.94           C  
ATOM   4921  CG  PHE A 596      44.074  21.626  78.018  1.00 20.03           C  
ATOM   4922  CD1 PHE A 596      45.325  22.271  78.024  1.00 17.91           C  
ATOM   4923  CD2 PHE A 596      43.216  21.814  79.134  1.00 20.77           C  
ATOM   4924  CE1 PHE A 596      45.680  23.068  79.110  1.00 20.78           C  
ATOM   4925  CE2 PHE A 596      43.544  22.648  80.191  1.00 21.14           C  
ATOM   4926  CZ  PHE A 596      44.804  23.257  80.223  1.00 19.60           C  
ATOM   4927  N   MET A 597      45.441  18.762  78.628  1.00 17.98           N  
ATOM   4928  CA  MET A 597      45.495  18.046  79.848  1.00 18.17           C  
ATOM   4929  C   MET A 597      44.110  17.910  80.521  1.00 18.46           C  
ATOM   4930  O   MET A 597      43.321  18.848  80.563  1.00 17.79           O  
ATOM   4931  CB  MET A 597      46.522  18.706  80.754  1.00 19.28           C  
ATOM   4932  CG  MET A 597      46.096  20.104  81.292  1.00 16.59           C  
ATOM   4933  SD  MET A 597      47.446  20.853  82.274  1.00 20.56           S  
ATOM   4934  CE  MET A 597      46.486  21.975  83.257  1.00 22.26           C  
ATOM   4935  N   SER A 598      43.884  16.720  81.065  1.00 18.47           N  
ATOM   4936  CA  SER A 598      42.600  16.305  81.729  1.00 18.95           C  
ATOM   4937  C   SER A 598      41.636  15.618  80.784  1.00 21.85           C
[truncated: 108,228 more chars]
