# Supplementary material for: Computational discovery of natural inhibitors targeting enterovirus D68 3C protease using molecular docking pharmacokinetics and dynamics simulations
Source: Sci Rep. 2025 Mar 31;15:11015. doi: 10.1038/s41598-025-95163-y (PMC11958634; doi:10.1038/s41598-025-95163-y)
Supplement: Supplementary file 1 — Supplementary Information 1. [file 41598_2025_95163_MOESM1_ESM.zip › proteins/5gqy-corystal.pdb]

HEADER    TRANSFERASE                             08-AUG-16   5GQY              
TITLE     CRYSTAL STRUCTURE OF BRANCHING ENZYME FROM CYANOTHECE SP. ATCC 51142  
TITLE    2 IN COMPLEX WITH MALTOHEPTAOSE                                        
COMPND    MOL_ID: 1;                                                            
COMPND   2 MOLECULE: 1,4-ALPHA-GLUCAN BRANCHING ENZYME GLGB;                    
COMPND   3 CHAIN: A;                                                            
COMPND   4 SYNONYM: 1,4-ALPHA-D-GLUCAN:1,4-ALPHA-D-GLUCAN 6-GLUCOSYL-           
COMPND   5 TRANSFERASE,ALPHA-(1->4)-GLUCAN BRANCHING ENZYME,GLYCOGEN BRANCHING  
COMPND   6 ENZYME;                                                              
COMPND   7 EC: 2.4.1.18;                                                        
COMPND   8 ENGINEERED: YES                                                      
SOURCE    MOL_ID: 1;                                                            
SOURCE   2 ORGANISM_SCIENTIFIC: CYANOTHECE SP. (STRAIN ATCC 51142);             
SOURCE   3 ORGANISM_TAXID: 43989;                                               
SOURCE   4 STRAIN: ATCC 51142;                                                  
SOURCE   5 ATCC: 51142;                                                         
SOURCE   6 GENE: GLGB, GLGB1, CCE_2248;                                         
SOURCE   7 EXPRESSION_SYSTEM: ESCHERICHIA COLI BL21(DE3);                       
SOURCE   8 EXPRESSION_SYSTEM_TAXID: 469008;                                     
SOURCE   9 EXPRESSION_SYSTEM_STRAIN: BL21(DE3);                                 
SOURCE  10 EXPRESSION_SYSTEM_VECTOR_TYPE: PLASMID;                              
SOURCE  11 EXPRESSION_SYSTEM_PLASMID: PET15B                                    
KEYWDS    BRANCHING ENZYME, GLYCOSIDE HYDROLASE FAMILY 13, CYANOBACTERIA,       
KEYWDS   2 STARCH, TRANSFERASE                                                  
EXPDTA    X-RAY DIFFRACTION                                                     
AUTHOR    R.SUZUKI,E.SUZUKI                                                     
REVDAT   3   08-NOV-23 5GQY    1       HETSYN LINK                              
REVDAT   2   29-JUL-20 5GQY    1       COMPND REMARK HETNAM LINK                
REVDAT   2 2                   1       SITE   ATOM                              
REVDAT   1   16-AUG-17 5GQY    0                                                
JRNL        AUTH   M.HAYASHI,R.SUZUKI,C.COLLEONI,S.G.BALL,N.FUJITA,E.SUZUKI     
JRNL        TITL   STRUCTURAL BASIS FOR SUBSTRATE BINDING AND CATALYSIS OF      
JRNL        TITL 2 BRANCHING ENZYME FROM CYANOTHECE SP. ATCC 51142              
JRNL        REF    TO BE PUBLISHED                                              
JRNL        REFN                                                                
REMARK   1                                                                      
REMARK   1 REFERENCE 1                                                          
REMARK   1  AUTH   M.HAYASHI,R.SUZUKI,C.COLLEONI,S.G.BALL,N.FUJITA,E.SUZUKI     
REMARK   1  TITL   CRYSTALLIZATION AND CRYSTALLOGRAPHIC ANALYSIS OF BRANCHING   
REMARK   1  TITL 2 ENZYMES FROM CYANOTHECE SP. ATCC 51142.                      
REMARK   1  REF    ACTA CRYSTALLOGR F STRUCT     V.  71  1109 2015              
REMARK   1  REF  2 BIOL COMMUN                                                  
REMARK   1  REFN                   ESSN 2053-230X                               
REMARK   1  PMID   26249708                                                     
REMARK   1  DOI    10.1107/S2053230X1501198X                                    
REMARK   2                                                                      
REMARK   2 RESOLUTION.    2.00 ANGSTROMS.                                       
REMARK   3                                                                      
REMARK   3 REFINEMENT.                                                          
REMARK   3   PROGRAM     : REFMAC 5.8.0049                                      
REMARK   3   AUTHORS     : MURSHUDOV,SKUBAK,LEBEDEV,PANNU,STEINER,              
REMARK   3               : NICHOLLS,WINN,LONG,VAGIN                             
REMARK   3                                                                      
REMARK   3    REFINEMENT TARGET : NULL                                          
REMARK   3                                                                      
REMARK   3  DATA USED IN REFINEMENT.                                            
REMARK   3   RESOLUTION RANGE HIGH (ANGSTROMS) : 2.00                           
REMARK   3   RESOLUTION RANGE LOW  (ANGSTROMS) : 47.38                          
REMARK   3   DATA CUTOFF            (SIGMA(F)) : NULL                           
REMARK   3   COMPLETENESS FOR RANGE        (%) : 99.9                           
REMARK   3   NUMBER OF REFLECTIONS             : 107639                         
REMARK   3                                                                      
REMARK   3  FIT TO DATA USED IN REFINEMENT.                                     
REMARK   3   CROSS-VALIDATION METHOD          : THROUGHOUT                      
REMARK   3   FREE R VALUE TEST SET SELECTION  : RANDOM                          
REMARK   3   R VALUE     (WORKING + TEST SET) : 0.156                           
REMARK   3   R VALUE            (WORKING SET) : 0.155                           
REMARK   3   FREE R VALUE                     : 0.180                           
REMARK   3   FREE R VALUE TEST SET SIZE   (%) : 5.000                           
REMARK   3   FREE R VALUE TEST SET COUNT      : 5674                            
REMARK   3                                                                      
REMARK   3  FIT IN THE HIGHEST RESOLUTION BIN.                                  
REMARK   3   TOTAL NUMBER OF BINS USED           : 20                           
REMARK   3   BIN RESOLUTION RANGE HIGH       (A) : 2.00                         
REMARK   3   BIN RESOLUTION RANGE LOW        (A) : 2.05                         
REMARK   3   REFLECTION IN BIN     (WORKING SET) : 7800                         
REMARK   3   BIN COMPLETENESS (WORKING+TEST) (%) : 99.53                        
REMARK   3   BIN R VALUE           (WORKING SET) : 0.1850                       
REMARK   3   BIN FREE R VALUE SET COUNT          : 384                          
REMARK   3   BIN FREE R VALUE                    : 0.2390                       
REMARK   3                                                                      
REMARK   3  NUMBER OF NON-HYDROGEN ATOMS USED IN REFINEMENT.                    
REMARK   3   PROTEIN ATOMS            : 6273                                    
REMARK   3   NUCLEIC ACID ATOMS       : 0                                       
REMARK   3   HETEROGEN ATOMS          : 373                                     
REMARK   3   SOLVENT ATOMS            : 624                                     
REMARK   3                                                                      
REMARK   3  B VALUES.                                                           
REMARK   3   FROM WILSON PLOT           (A**2) : NULL                           
REMARK   3   MEAN B VALUE      (OVERALL, A**2) : 31.76                          
REMARK   3   OVERALL ANISOTROPIC B VALUE.                                       
REMARK   3    B11 (A**2) : 0.00000                                              
REMARK   3    B22 (A**2) : 0.00000                                              
REMARK   3    B33 (A**2) : 0.00000                                              
REMARK   3    B12 (A**2) : 0.00000                                              
REMARK   3    B13 (A**2) : 0.00000                                              
REMARK   3    B23 (A**2) : 0.00000                                              
REMARK   3                                                                      
REMARK   3  ESTIMATED OVERALL COORDINATE ERROR.                                 
REMARK   3   ESU BASED ON R VALUE                            (A): 0.096         
REMARK   3   ESU BASED ON FREE R VALUE                       (A): 0.095         
REMARK   3   ESU BASED ON MAXIMUM LIKELIHOOD                 (A): 0.060         
REMARK   3   ESU FOR B VALUES BASED ON MAXIMUM LIKELIHOOD (A**2): 2.133         
REMARK   3                                                                      
REMARK   3 CORRELATION COEFFICIENTS.                                            
REMARK   3   CORRELATION COEFFICIENT FO-FC      : 0.968                         
REMARK   3   CORRELATION COEFFICIENT FO-FC FREE : 0.959                         
REMARK   3                                                                      
REMARK   3  RMS DEVIATIONS FROM IDEAL VALUES        COUNT    RMS    WEIGHT      
REMARK   3   BOND LENGTHS REFINED ATOMS        (A):  6886 ; 0.025 ; 0.019       
REMARK   3   BOND LENGTHS OTHERS               (A):  6015 ; 0.001 ; 0.020       
REMARK   3   BOND ANGLES REFINED ATOMS   (DEGREES):  9413 ; 2.294 ; 1.987       
REMARK   3   BOND ANGLES OTHERS          (DEGREES): 13815 ; 0.990 ; 3.000       
REMARK   3   TORSION ANGLES, PERIOD 1    (DEGREES):   754 ; 6.645 ; 5.000       
REMARK   3   TORSION ANGLES, PERIOD 2    (DEGREES):   355 ;36.619 ;24.056       
REMARK   3   TORSION ANGLES, PERIOD 3    (DEGREES):  1009 ;13.116 ;15.000       
REMARK   3   TORSION ANGLES, PERIOD 4    (DEGREES):    28 ;16.331 ;15.000       
REMARK   3   CHIRAL-CENTER RESTRAINTS       (A**3):  1033 ; 0.165 ; 0.200       
REMARK   3   GENERAL PLANES REFINED ATOMS      (A):  7445 ; 0.013 ; 0.021       
REMARK   3   GENERAL PLANES OTHERS             (A):  1661 ; 0.001 ; 0.020       
REMARK   3   NON-BONDED CONTACTS REFINED ATOMS (A):  NULL ;  NULL ;  NULL       
REMARK   3   NON-BONDED CONTACTS OTHERS        (A):  NULL ;  NULL ;  NULL       
REMARK   3   NON-BONDED TORSION REFINED ATOMS  (A):  NULL ;  NULL ;  NULL       
REMARK   3   NON-BONDED TORSION OTHERS         (A):  NULL ;  NULL ;  NULL       
REMARK   3   H-BOND (X...Y) REFINED ATOMS      (A):  NULL ;  NULL ;  NULL       
REMARK   3   H-BOND (X...Y) OTHERS             (A):  NULL ;  NULL ;  NULL       
REMARK   3   POTENTIAL METAL-ION REFINED ATOMS (A):  NULL ;  NULL ;  NULL       
REMARK   3   POTENTIAL METAL-ION OTHERS        (A):  NULL ;  NULL ;  NULL       
REMARK   3   SYMMETRY VDW REFINED ATOMS        (A):  NULL ;  NULL ;  NULL       
REMARK   3   SYMMETRY VDW OTHERS               (A):  NULL ;  NULL ;  NULL       
REMARK   3   SYMMETRY H-BOND REFINED ATOMS     (A):  NULL ;  NULL ;  NULL       
REMARK   3   SYMMETRY H-BOND OTHERS            (A):  NULL ;  NULL ;  NULL       
REMARK   3   SYMMETRY METAL-ION REFINED ATOMS  (A):  NULL ;  NULL ;  NULL       
REMARK   3   SYMMETRY METAL-ION OTHERS         (A):  NULL ;  NULL ;  NULL       
REMARK   3                                                                      
REMARK   3  ISOTROPIC THERMAL FACTOR RESTRAINTS.     COUNT   RMS    WEIGHT      
REMARK   3   MAIN-CHAIN BOND REFINED ATOMS  (A**2):  3019 ; 3.190 ; 2.780       
REMARK   3   MAIN-CHAIN BOND OTHER ATOMS    (A**2):  3018 ; 3.189 ; 2.778       
REMARK   3   MAIN-CHAIN ANGLE REFINED ATOMS (A**2):  3772 ; 3.819 ; 4.144       
REMARK   3   MAIN-CHAIN ANGLE OTHER ATOMS   (A**2):  3773 ; 3.819 ; 4.146       
REMARK   3   SIDE-CHAIN BOND REFINED ATOMS  (A**2):  3867 ; 4.733 ; 3.443       
REMARK   3   SIDE-CHAIN BOND OTHER ATOMS    (A**2):  3867 ; 4.730 ; 3.443       
REMARK   3   SIDE-CHAIN ANGLE REFINED ATOMS (A**2):  NULL ;  NULL ;  NULL       
REMARK   3   SIDE-CHAIN ANGLE OTHER ATOMS   (A**2):  5642 ; 6.632 ; 5.027       
REMARK   3   LONG RANGE B REFINED ATOMS     (A**2):  8386 ; 8.013 ;25.501       
REMARK   3   LONG RANGE B OTHER ATOMS       (A**2):  8133 ; 7.887 ;25.092       
REMARK   3                                                                      
REMARK   3 ANISOTROPIC THERMAL FACTOR RESTRAINTS.    COUNT   RMS   WEIGHT       
REMARK   3   RIGID-BOND RESTRAINTS          (A**2):  NULL ;  NULL ;  NULL       
REMARK   3   SPHERICITY; FREE ATOMS         (A**2):  NULL ;  NULL ;  NULL       
REMARK   3   SPHERICITY; BONDED ATOMS       (A**2):  NULL ;  NULL ;  NULL       
REMARK   3                                                                      
REMARK   3  NCS RESTRAINTS STATISTICS                                           
REMARK   3   NUMBER OF DIFFERENT NCS GROUPS : NULL                              
REMARK   3                                                                      
REMARK   3  TLS DETAILS                                                         
REMARK   3   NUMBER OF TLS GROUPS  : NULL                                       
REMARK   3                                                                      
REMARK   3  BULK SOLVENT MODELLING.                                             
REMARK   3   METHOD USED : NULL                                                 
REMARK   3   PARAMETERS FOR MASK CALCULATION                                    
REMARK   3   VDW PROBE RADIUS   : 1.20                                          
REMARK   3   ION PROBE RADIUS   : 0.80                                          
REMARK   3   SHRINKAGE RADIUS   : 0.80                                          
REMARK   3                                                                      
REMARK   3  OTHER REFINEMENT REMARKS: HYDROGENS HAVE BEEN ADDED IN THE RIDING   
REMARK   3  POSITIONS                                                           
REMARK   4                                                                      
REMARK   4 5GQY COMPLIES WITH FORMAT V. 3.30, 13-JUL-11                         
REMARK 100                                                                      
REMARK 100 THIS ENTRY HAS BEEN PROCESSED BY PDBJ ON 12-AUG-16.                  
REMARK 100 THE DEPOSITION ID IS D_1300000154.                                   
REMARK 200                                                                      
REMARK 200 EXPERIMENTAL DETAILS                                                 
REMARK 200  EXPERIMENT TYPE                : X-RAY DIFFRACTION                  
REMARK 200  DATE OF DATA COLLECTION        : 09-JUN-14                          
REMARK 200  TEMPERATURE           (KELVIN) : 100                                
REMARK 200  PH                             : 7.2 - 7.9                          
REMARK 200  NUMBER OF CRYSTALS USED        : 1                                  
REMARK 200                                                                      
REMARK 200  SYNCHROTRON              (Y/N) : Y                                  
REMARK 200  RADIATION SOURCE               : PHOTON FACTORY                     
REMARK 200  BEAMLINE                       : BL-5A                              
REMARK 200  X-RAY GENERATOR MODEL          : NULL                               
REMARK 200  MONOCHROMATIC OR LAUE    (M/L) : M                                  
REMARK 200  WAVELENGTH OR RANGE        (A) : 1.0                                
REMARK 200  MONOCHROMATOR                  : SI(111)                            
REMARK 200  OPTICS                         : NULL                               
REMARK 200                                                                      
REMARK 200  DETECTOR TYPE                  : CCD                                
REMARK 200  DETECTOR MANUFACTURER          : ADSC QUANTUM 315R                  
REMARK 200  INTENSITY-INTEGRATION SOFTWARE : DENZO                              
REMARK 200  DATA SCALING SOFTWARE          : SCALEPACK                          
REMARK 200                                                                      
REMARK 200  NUMBER OF UNIQUE REFLECTIONS   : 113447                             
REMARK 200  RESOLUTION RANGE HIGH      (A) : 2.000                              
REMARK 200  RESOLUTION RANGE LOW       (A) : 50.000                             
REMARK 200  REJECTION CRITERIA  (SIGMA(I)) : NULL                               
REMARK 200                                                                      
REMARK 200 OVERALL.                                                             
REMARK 200  COMPLETENESS FOR RANGE     (%) : 100.0                              
REMARK 200  DATA REDUNDANCY                : 14.60                              
REMARK 200  R MERGE                    (I) : 0.05100                            
REMARK 200  R SYM                      (I) : NULL                               
REMARK 200  <I/SIGMA(I)> FOR THE DATA SET  : 63.1000                            
REMARK 200                                                                      
REMARK 200 IN THE HIGHEST RESOLUTION SHELL.                                     
REMARK 200  HIGHEST RESOLUTION SHELL, RANGE HIGH (A) : 2.00                     
REMARK 200  HIGHEST RESOLUTION SHELL, RANGE LOW  (A) : 2.03                     
REMARK 200  COMPLETENESS FOR SHELL     (%) : 100.0                              
REMARK 200  DATA REDUNDANCY IN SHELL       : 14.80                              
REMARK 200  R MERGE FOR SHELL          (I) : 0.28900                            
REMARK 200  R SYM FOR SHELL            (I) : NULL                               
REMARK 200  <I/SIGMA(I)> FOR SHELL         : 9.800                              
REMARK 200                                                                      
REMARK 200 DIFFRACTION PROTOCOL: SINGLE WAVELENGTH                              
REMARK 200 METHOD USED TO DETERMINE THE STRUCTURE: MOLECULAR REPLACEMENT        
REMARK 200 SOFTWARE USED: MOLREP                                                
REMARK 200 STARTING MODEL: 5GQU                                                 
REMARK 200                                                                      
REMARK 200 REMARK: NULL                                                         
REMARK 280                                                                      
REMARK 280 CRYSTAL                                                              
REMARK 280 SOLVENT CONTENT, VS   (%): 72.49                                     
REMARK 280 MATTHEWS COEFFICIENT, VM (ANGSTROMS**3/DA): 4.47                     
REMARK 280                                                                      
REMARK 280 CRYSTALLIZATION CONDITIONS: MAGNESIUM CHLORIDE, ETHANOL, HEPES       
REMARK 280  -NAOH, PH 7.5, VAPOR DIFFUSION, HANGING DROP, TEMPERATURE 293K      
REMARK 290                                                                      
REMARK 290 CRYSTALLOGRAPHIC SYMMETRY                                            
REMARK 290 SYMMETRY OPERATORS FOR SPACE GROUP: P 41 21 2                        
REMARK 290                                                                      
REMARK 290      SYMOP   SYMMETRY                                                
REMARK 290     NNNMMM   OPERATOR                                                
REMARK 290       1555   X,Y,Z                                                   
REMARK 290       2555   -X,-Y,Z+1/2                                             
REMARK 290       3555   -Y+1/2,X+1/2,Z+1/4                                      
REMARK 290       4555   Y+1/2,-X+1/2,Z+3/4                                      
REMARK 290       5555   -X+1/2,Y+1/2,-Z+1/4                                     
REMARK 290       6555   X+1/2,-Y+1/2,-Z+3/4                                     
REMARK 290       7555   Y,X,-Z                                                  
REMARK 290       8555   -Y,-X,-Z+1/2                                            
REMARK 290                                                                      
REMARK 290     WHERE NNN -> OPERATOR NUMBER                                     
REMARK 290           MMM -> TRANSLATION VECTOR                                  
REMARK 290                                                                      
REMARK 290 CRYSTALLOGRAPHIC SYMMETRY TRANSFORMATIONS                            
REMARK 290 THE FOLLOWING TRANSFORMATIONS OPERATE ON THE ATOM/HETATM             
REMARK 290 RECORDS IN THIS ENTRY TO PRODUCE CRYSTALLOGRAPHICALLY                
REMARK 290 RELATED MOLECULES.                                                   
REMARK 290   SMTRY1   1  1.000000  0.000000  0.000000        0.00000            
REMARK 290   SMTRY2   1  0.000000  1.000000  0.000000        0.00000            
REMARK 290   SMTRY3   1  0.000000  0.000000  1.000000        0.00000            
REMARK 290   SMTRY1   2 -1.000000  0.000000  0.000000        0.00000            
REMARK 290   SMTRY2   2  0.000000 -1.000000  0.000000        0.00000            
REMARK 290   SMTRY3   2  0.000000  0.000000  1.000000       92.14000            
REMARK 290   SMTRY1   3  0.000000 -1.000000  0.000000       67.00500            
REMARK 290   SMTRY2   3  1.000000  0.000000  0.000000       67.00500            
REMARK 290   SMTRY3   3  0.000000  0.000000  1.000000       46.07000            
REMARK 290   SMTRY1   4  0.000000  1.000000  0.000000       67.00500            
REMARK 290   SMTRY2   4 -1.000000  0.000000  0.000000       67.00500            
REMARK 290   SMTRY3   4  0.000000  0.000000  1.000000      138.21000            
REMARK 290   SMTRY1   5 -1.000000  0.000000  0.000000       67.00500            
REMARK 290   SMTRY2   5  0.000000  1.000000  0.000000       67.00500            
REMARK 290   SMTRY3   5  0.000000  0.000000 -1.000000       46.07000            
REMARK 290   SMTRY1   6  1.000000  0.000000  0.000000       67.00500            
REMARK 290   SMTRY2   6  0.000000 -1.000000  0.000000       67.00500            
REMARK 290   SMTRY3   6  0.000000  0.000000 -1.000000      138.21000            
REMARK 290   SMTRY1   7  0.000000  1.000000  0.000000        0.00000            
REMARK 290   SMTRY2   7  1.000000  0.000000  0.000000        0.00000            
REMARK 290   SMTRY3   7  0.000000  0.000000 -1.000000        0.00000            
REMARK 290   SMTRY1   8  0.000000 -1.000000  0.000000        0.00000            
REMARK 290   SMTRY2   8 -1.000000  0.000000  0.000000        0.00000            
REMARK 290   SMTRY3   8  0.000000  0.000000 -1.000000       92.14000            
REMARK 290                                                                      
REMARK 290 REMARK: NULL                                                         
REMARK 300                                                                      
REMARK 300 BIOMOLECULE: 1                                                       
REMARK 300 SEE REMARK 350 FOR THE AUTHOR PROVIDED AND/OR PROGRAM                
REMARK 300 GENERATED ASSEMBLY INFORMATION FOR THE STRUCTURE IN                  
REMARK 300 THIS ENTRY. THE REMARK MAY ALSO PROVIDE INFORMATION ON               
REMARK 300 BURIED SURFACE AREA.                                                 
REMARK 350                                                                      
REMARK 350 COORDINATES FOR A COMPLETE MULTIMER REPRESENTING THE KNOWN           
REMARK 350 BIOLOGICALLY SIGNIFICANT OLIGOMERIZATION STATE OF THE                
REMARK 350 MOLECULE CAN BE GENERATED BY APPLYING BIOMT TRANSFORMATIONS          
REMARK 350 GIVEN BELOW.  BOTH NON-CRYSTALLOGRAPHIC AND                          
REMARK 350 CRYSTALLOGRAPHIC OPERATIONS ARE GIVEN.                               
REMARK 350                                                                      
REMARK 350 BIOMOLECULE: 1                                                       
REMARK 350 AUTHOR DETERMINED BIOLOGICAL UNIT: MONOMERIC                         
REMARK 350 SOFTWARE DETERMINED QUATERNARY STRUCTURE: MONOMERIC                  
REMARK 350 SOFTWARE USED: PISA                                                  
REMARK 350 TOTAL BURIED SURFACE AREA: 80 ANGSTROM**2                            
REMARK 350 SURFACE AREA OF THE COMPLEX: 29500 ANGSTROM**2                       
REMARK 350 CHANGE IN SOLVENT FREE ENERGY: -4.0 KCAL/MOL                         
REMARK 350 APPLY THE FOLLOWING TO CHAINS: A, B, C, D, E, F, G, H                
REMARK 350   BIOMT1   1  1.000000  0.000000  0.000000        0.00000            
REMARK 350   BIOMT2   1  0.000000  1.000000  0.000000        0.00000            
REMARK 350   BIOMT3   1  0.000000  0.000000  1.000000        0.00000            
REMARK 465                                                                      
REMARK 465 MISSING RESIDUES                                                     
REMARK 465 THE FOLLOWING RESIDUES WERE NOT LOCATED IN THE                       
REMARK 465 EXPERIMENT. (M=MODEL NUMBER; RES=RESIDUE NAME; C=CHAIN               
REMARK 465 IDENTIFIER; SSSEQ=SEQUENCE NUMBER; I=INSERTION CODE.)                
REMARK 465                                                                      
REMARK 465   M RES C SSSEQI                                                     
REMARK 465     MET A   -19                                                      
REMARK 465     GLY A   -18                                                      
REMARK 465     SER A   -17                                                      
REMARK 465     SER A   -16                                                      
REMARK 465     HIS A   -15                                                      
REMARK 465     HIS A   -14                                                      
REMARK 465     HIS A   -13                                                      
REMARK 465     HIS A   -12                                                      
REMARK 465     HIS A   -11                                                      
REMARK 465     HIS A   -10                                                      
REMARK 465     SER A    -9                                                      
REMARK 465     SER A    -8                                                      
REMARK 465     GLY A    -7                                                      
REMARK 465     LEU A    -6                                                      
REMARK 465     VAL A    -5                                                      
REMARK 465     PRO A    -4                                                      
REMARK 465     ARG A    -3                                                      
REMARK 465     GLY A    -2                                                      
REMARK 465     SER A    -1                                                      
REMARK 465     HIS A     0                                                      
REMARK 465     MET A     1                                                      
REMARK 465     THR A     2                                                      
REMARK 465     THR A     3                                                      
REMARK 465     THR A     4                                                      
REMARK 465     GLU A   760                                                      
REMARK 465     GLY A   761                                                      
REMARK 465     THR A   762                                                      
REMARK 465     THR A   763                                                      
REMARK 465     ILE A   764                                                      
REMARK 465     LYS A   765                                                      
REMARK 465     GLU A   766                                                      
REMARK 465     ILE A   767                                                      
REMARK 465     ALA A   768                                                      
REMARK 465     ALA A   769                                                      
REMARK 465     ASP A   770                                                      
REMARK 465     GLU A   771                                                      
REMARK 465     GLU A   772                                                      
REMARK 465     GLU A   773                                                      
REMARK 500                                                                      
REMARK 500 GEOMETRY AND STEREOCHEMISTRY                                         
REMARK 500 SUBTOPIC: CLOSE CONTACTS IN SAME ASYMMETRIC UNIT                     
REMARK 500                                                                      
REMARK 500 THE FOLLOWING ATOMS ARE IN CLOSE CONTACT.                            
REMARK 500                                                                      
REMARK 500  ATM1  RES C  SSEQI   ATM2  RES C  SSEQI           DISTANCE          
REMARK 500   O5   GLC D     1     O4   GLC D     7              2.16            
REMARK 500                                                                      
REMARK 500 REMARK: NULL                                                         
REMARK 500                                                                      
REMARK 500 GEOMETRY AND STEREOCHEMISTRY                                         
REMARK 500 SUBTOPIC: COVALENT BOND LENGTHS                                      
REMARK 500                                                                      
REMARK 500 THE STEREOCHEMICAL PARAMETERS OF THE FOLLOWING RESIDUES              
REMARK 500 HAVE VALUES WHICH DEVIATE FROM EXPECTED VALUES BY MORE               
REMARK 500 THAN 6*RMSD (M=MODEL NUMBER; RES=RESIDUE NAME; C=CHAIN               
REMARK 500 IDENTIFIER; SSEQ=SEQUENCE NUMBER; I=INSERTION CODE).                 
REMARK 500                                                                      
REMARK 500 STANDARD TABLE:                                                      
REMARK 500 FORMAT: (10X,I3,1X,2(A3,1X,A1,I4,A1,1X,A4,3X),1X,F6.3)               
REMARK 500                                                                      
REMARK 500 EXPECTED VALUES PROTEIN: ENGH AND HUBER, 1999                        
REMARK 500 EXPECTED VALUES NUCLEIC ACID: CLOWNEY ET AL 1996                     
REMARK 500                                                                      
REMARK 500  M RES CSSEQI ATM1   RES CSSEQI ATM2   DEVIATION                     
REMARK 500    GLU A 214   CD    GLU A 214   OE2    -0.074                       
REMARK 500    GLU A 239   CD    GLU A 239   OE2    -0.086                       
REMARK 500    TRP A 285   CB    TRP A 285   CG     -0.163                       
REMARK 500    ARG A 412   CZ    ARG A 412   NH1     0.084                       
REMARK 500    GLU A 621   CD    GLU A 621   OE2    -0.068                       
REMARK 500    GLU A 640   CG    GLU A 640   CD      0.096                       
REMARK 500    TYR A 644   CE1   TYR A 644   CZ     -0.085                       
REMARK 500                                                                      
REMARK 500 REMARK: NULL                                                         
REMARK 500                                                                      
REMARK 500 GEOMETRY AND STEREOCHEMISTRY                                         
REMARK 500 SUBTOPIC: COVALENT BOND ANGLES                                       
REMARK 500                                                                      
REMARK 500 THE STEREOCHEMICAL PARAMETERS OF THE FOLLOWING RESIDUES              
REMARK 500 HAVE VALUES WHICH DEVIATE FROM EXPECTED VALUES BY MORE               
REMARK 500 THAN 6*RMSD (M=MODEL NUMBER; RES=RESIDUE NAME; C=CHAIN               
REMARK 500 IDENTIFIER; SSEQ=SEQUENCE NUMBER; I=INSERTION CODE).                 
REMARK 500                                                                      
REMARK 500 STANDARD TABLE:                                                      
REMARK 500 FORMAT: (10X,I3,1X,A3,1X,A1,I4,A1,3(1X,A4,2X),12X,F5.1)              
REMARK 500                                                                      
REMARK 500 EXPECTED VALUES PROTEIN: ENGH AND HUBER, 1999                        
REMARK 500 EXPECTED VALUES NUCLEIC ACID: CLOWNEY ET AL 1996                     
REMARK 500                                                                      
REMARK 500  M RES CSSEQI ATM1   ATM2   ATM3                                     
REMARK 500    ASP A   8   CB  -  CG  -  OD1 ANGL. DEV. =   8.1 DEGREES          
REMARK 500    ASP A 381   CB  -  CG  -  OD1 ANGL. DEV. =   6.3 DEGREES          
REMARK 500    ARG A 412   NE  -  CZ  -  NH2 ANGL. DEV. =  -4.6 DEGREES          
REMARK 500    MET A 439   CG  -  SD  -  CE  ANGL. DEV. = -10.5 DEGREES          
REMARK 500    ARG A 442   NE  -  CZ  -  NH1 ANGL. DEV. =   4.0 DEGREES          
REMARK 500    ARG A 442   NE  -  CZ  -  NH2 ANGL. DEV. =  -3.7 DEGREES          
REMARK 500    ASP A 459   CB  -  CG  -  OD1 ANGL. DEV. =   8.2 DEGREES          
REMARK 500    GLU A 491   C   -  N   -  CA  ANGL. DEV. = -21.3 DEGREES          
REMARK 500    ASP A 525   CB  -  CG  -  OD1 ANGL. DEV. =   7.6 DEGREES          
REMARK 500    ASP A 525   CB  -  CG  -  OD2 ANGL. DEV. =  -7.0 DEGREES          
REMARK 500    ASP A 571   CB  -  CG  -  OD1 ANGL. DEV. =   7.0 DEGREES          
REMARK 500    ARG A 694   CG  -  CD  -  NE  ANGL. DEV. = -14.6 DEGREES          
REMARK 500    ARG A 694   CD  -  NE  -  CZ  ANGL. DEV. =   9.0 DEGREES          
REMARK 500    ARG A 694   NE  -  CZ  -  NH1 ANGL. DEV. =   6.4 DEGREES          
REMARK 500    ARG A 694   NE  -  CZ  -  NH2 ANGL. DEV. =  -8.6 DEGREES          
REMARK 500                                                                      
REMARK 500 REMARK: NULL                                                         
REMARK 500                                                                      
REMARK 500 GEOMETRY AND STEREOCHEMISTRY                                         
REMARK 500 SUBTOPIC: TORSION ANGLES                                             
REMARK 500                                                                      
REMARK 500 TORSION ANGLES OUTSIDE THE EXPECTED RAMACHANDRAN REGIONS:            
REMARK 500 (M=MODEL NUMBER; RES=RESIDUE NAME; C=CHAIN IDENTIFIER;               
REMARK 500 SSEQ=SEQUENCE NUMBER; I=INSERTION CODE).                             
REMARK 500                                                                      
REMARK 500 STANDARD TABLE:                                                      
REMARK 500 FORMAT:(10X,I3,1X,A3,1X,A1,I4,A1,4X,F7.2,3X,F7.2)                    
REMARK 500                                                                      
REMARK 500 EXPECTED VALUES: GJ KLEYWEGT AND TA JONES (1996). PHI/PSI-           
REMARK 500 CHOLOGY: RAMACHANDRAN REVISITED. STRUCTURE 4, 1395 - 1400            
REMARK 500                                                                      
REMARK 500  M RES CSSEQI        PSI       PHI                                   
REMARK 500    ASP A  20       94.73   -164.44                                   
REMARK 500    LYS A  47       -1.89     69.07                                   
REMARK 500    HIS A  68      -22.04     67.84                                   
REMARK 500    ALA A 148       68.85   -165.20                                   
REMARK 500    HIS A 168       46.61   -140.43                                   
REMARK 500    THR A 176      -47.04   -139.55                                   
REMARK 500    LEU A 385      -61.99    -90.14                                   
REMARK 500    THR A 490     -158.41   -117.42                                   
REMARK 500    GLU A 491       41.68   -107.78                                   
REMARK 500    SER A 562      161.26     64.91                                   
REMARK 500    SER A 598      -26.73     92.57                                   
REMARK 500    TYR A 644      -16.57   -149.32                                   
REMARK 500                                                                      
REMARK 500 REMARK: NULL                                                         
REMARK 500                                                                      
REMARK 500 GEOMETRY AND STEREOCHEMISTRY                                         
REMARK 500 SUBTOPIC: PLANAR GROUPS                                              
REMARK 500                                                                      
REMARK 500 PLANAR GROUPS IN THE FOLLOWING RESIDUES HAVE A TOTAL                 
REMARK 500 RMS DISTANCE OF ALL ATOMS FROM THE BEST-FIT PLANE                    
REMARK 500 BY MORE THAN AN EXPECTED VALUE OF 6*RMSD, WITH AN                    
REMARK 500 RMSD 0.02 ANGSTROMS, OR AT LEAST ONE ATOM HAS                        
REMARK 500 AN RMSD GREATER THAN THIS VALUE                                      
REMARK 500 (M=MODEL NUMBER; RES=RESIDUE NAME; C=CHAIN IDENTIFIER;               
REMARK 500 SSEQ=SEQUENCE NUMBER; I=INSERTION CODE).                             
REMARK 500                                                                      
REMARK 500  M RES CSSEQI        RMS     TYPE                                    
REMARK 500    ARG A 694         0.09    SIDE CHAIN                              
REMARK 500                                                                      
REMARK 500 REMARK: NULL                                                         
REMARK 525                                                                      
REMARK 525 SOLVENT                                                              
REMARK 525                                                                      
REMARK 525 THE SOLVENT MOLECULES HAVE CHAIN IDENTIFIERS THAT                    
REMARK 525 INDICATE THE POLYMER CHAIN WITH WHICH THEY ARE MOST                  
REMARK 525 CLOSELY ASSOCIATED. THE REMARK LISTS ALL THE SOLVENT                 
REMARK 525 MOLECULES WHICH ARE MORE THAN 5A AWAY FROM THE                       
REMARK 525 NEAREST POLYMER CHAIN (M = MODEL NUMBER;                             
REMARK 525 RES=RESIDUE NAME; C=CHAIN IDENTIFIER; SSEQ=SEQUENCE                  
REMARK 525 NUMBER; I=INSERTION CODE):                                           
REMARK 525                                                                      
REMARK 525  M RES CSSEQI                                                        
REMARK 525    HOH A1522        DISTANCE =  6.03 ANGSTROMS                       
REMARK 525    HOH A1523        DISTANCE =  6.96 ANGSTROMS                       
REMARK 525    HOH A1524        DISTANCE =  7.11 ANGSTROMS                       
REMARK 610                                                                      
REMARK 610 MISSING HETEROATOM                                                   
REMARK 610 THE FOLLOWING RESIDUES HAVE MISSING ATOMS (M=MODEL NUMBER;           
REMARK 610 RES=RESIDUE NAME; C=CHAIN IDENTIFIER; SSEQ=SEQUENCE NUMBER;          
REMARK 610 I=INSERTION CODE):                                                   
REMARK 610   M RES C SSEQI                                                      
REMARK 610     GLC D    1                                                       
REMARK 620                                                                      
REMARK 620 METAL COORDINATION                                                   
REMARK 620 (M=MODEL NUMBER; RES=RESIDUE NAME; C=CHAIN IDENTIFIER;               
REMARK 620 SSEQ=SEQUENCE NUMBER; I=INSERTION CODE):                             
REMARK 620                                                                      
REMARK 620 COORDINATION ANGLES FOR:  M RES CSSEQI METAL                         
REMARK 620                              MG A 836  MG                            
REMARK 620 N RES CSSEQI ATOM                                                    
REMARK 620 1 ASP A 612   OD1                                                    
REMARK 620 2 HOH A1119   O    88.9                                              
REMARK 620 3 HOH A1163   O    91.5  87.6                                        
REMARK 620 4 HOH A1208   O    87.1 175.0  89.5                                  
REMARK 620 5 HOH A1218   O   173.9  95.8  84.8  88.0                            
REMARK 620 6 HOH A1254   O    94.2  92.7 174.3  90.6  89.5                      
REMARK 620 N                    1     2     3     4     5                       
REMARK 620                                                                      
REMARK 620 COORDINATION ANGLES FOR:  M RES CSSEQI METAL                         
REMARK 620                              MG A 835  MG                            
REMARK 620 N RES CSSEQI ATOM                                                    
REMARK 620 1 HOH A1247   O                                                      
REMARK 620 2 HOH A1364   O   158.5                                              
REMARK 620 3 HOH A1379   O    95.8  63.7                                        
REMARK 620 4 HOH A1478   O    94.8  89.9  84.3                                  
REMARK 620 5 HOH A1493   O    89.0  80.9  79.0 163.2                            
REMARK 620 N                    1     2     3     4                             
REMARK 620                                                                      
REMARK 620 COORDINATION ANGLES FOR:  M RES CSSEQI METAL                         
REMARK 620                              MG A 837  MG                            
REMARK 620 N RES CSSEQI ATOM                                                    
REMARK 620 1 HOH A1089   O                                                      
REMARK 620 2 HOH A1170   O    78.1                                              
REMARK 620 3 HOH A1287   O    90.0  78.6                                        
REMARK 620 4 HOH A1344   O    83.9  74.4 153.0                                  
REMARK 620 N                    1     2     3                                   
REMARK 900                                                                      
REMARK 900 RELATED ENTRIES                                                      
REMARK 900 RELATED ID: 5GQU   RELATED DB: PDB                                   
REMARK 900 RELATED ID: 5GQV   RELATED DB: PDB                                   
REMARK 900 RELATED ID: 5GQW   RELATED DB: PDB                                   
REMARK 900 RELATED ID: 5GQX   RELATED DB: PDB                                   
REMARK 900 RELATED ID: 5GQZ   RELATED DB: PDB                                   
REMARK 900 RELATED ID: 5GR0   RELATED DB: PDB                                   
REMARK 900 RELATED ID: 5GR1   RELATED DB: PDB                                   
REMARK 900 RELATED ID: 5GR2   RELATED DB: PDB                                   
REMARK 900 RELATED ID: 5GR3   RELATED DB: PDB                                   
REMARK 900 RELATED ID: 5GR4   RELATED DB: PDB                                   
REMARK 900 RELATED ID: 5GR5   RELATED DB: PDB                                   
REMARK 900 RELATED ID: 5GR6   RELATED DB: PDB                                   
DBREF  5GQY A    1   773  UNP    B1WPM8   B1WPM8_CYAA5     1    773             
SEQADV 5GQY MET A  -19  UNP  B1WPM8              INITIATING METHIONINE          
SEQADV 5GQY GLY A  -18  UNP  B1WPM8              EXPRESSION TAG                 
SEQADV 5GQY SER A  -17  UNP  B1WPM8              EXPRESSION TAG                 
SEQADV 5GQY SER A  -16  UNP  B1WPM8              EXPRESSION TAG                 
SEQADV 5GQY HIS A  -15  UNP  B1WPM8              EXPRESSION TAG                 
SEQADV 5GQY HIS A  -14  UNP  B1WPM8              EXPRESSION TAG                 
SEQADV 5GQY HIS A  -13  UNP  B1WPM8              EXPRESSION TAG                 
SEQADV 5GQY HIS A  -12  UNP  B1WPM8              EXPRESSION TAG                 
SEQADV 5GQY HIS A  -11  UNP  B1WPM8              EXPRESSION TAG                 
SEQADV 5GQY HIS A  -10  UNP  B1WPM8              EXPRESSION TAG                 
SEQADV 5GQY SER A   -9  UNP  B1WPM8              EXPRESSION TAG                 
SEQADV 5GQY SER A   -8  UNP  B1WPM8              EXPRESSION TAG                 
SEQADV 5GQY GLY A   -7  UNP  B1WPM8              EXPRESSION TAG                 
SEQADV 5GQY LEU A   -6  UNP  B1WPM8              EXPRESSION TAG                 
SEQADV 5GQY VAL A   -5  UNP  B1WPM8              EXPRESSION TAG                 
SEQADV 5GQY PRO A   -4  UNP  B1WPM8              EXPRESSION TAG                 
SEQADV 5GQY ARG A   -3  UNP  B1WPM8              EXPRESSION TAG                 
SEQADV 5GQY GLY A   -2  UNP  B1WPM8              EXPRESSION TAG                 
SEQADV 5GQY SER A   -1  UNP  B1WPM8              EXPRESSION TAG                 
SEQADV 5GQY HIS A    0  UNP  B1WPM8              EXPRESSION TAG                 
SEQRES   1 A  793  MET GLY SER SER HIS HIS HIS HIS HIS HIS SER SER GLY          
SEQRES   2 A  793  LEU VAL PRO ARG GLY SER HIS MET THR THR THR ILE SER          
SEQRES   3 A  793  ALA ASP GLN VAL ASN GLN ILE ILE TYR ASN LEU HIS HIS          
SEQRES   4 A  793  ASP PRO PHE GLU ILE LEU GLY CYS HIS LEU LEU GLU GLU          
SEQRES   5 A  793  GLY LYS ASN THR LYS LYS TRP VAL VAL ARG ALA TYR LEU          
SEQRES   6 A  793  PRO LYS ALA GLU ALA ALA TRP VAL ILE ARG PRO THR GLU          
SEQRES   7 A  793  ARG LYS GLU ASP PRO MET ASN SER VAL HIS HIS PRO ASN          
SEQRES   8 A  793  PHE PHE GLU CYS ILE ILE GLU THR PRO GLU LEU ASN HIS          
SEQRES   9 A  793  TYR GLN LEU LYS VAL LYS GLU GLY GLU HIS GLU LYS VAL          
SEQRES  10 A  793  ILE TYR ASP PRO TYR ALA PHE SER SER PRO TYR LEU THR          
SEQRES  11 A  793  ASP GLU ASP ILE TYR LEU PHE SER GLU GLY ASN HIS HIS          
SEQRES  12 A  793  ARG ILE TYR GLU LYS LEU GLY ALA HIS VAL GLY GLU ILE          
SEQRES  13 A  793  ASN GLY VAL LYS GLY VAL TYR PHE ALA VAL TRP ALA PRO          
SEQRES  14 A  793  ASN ALA ARG ASN VAL SER VAL ILE GLY ASP PHE ASN ASN          
SEQRES  15 A  793  TRP ASP GLY ARG GLU HIS GLN MET ARG LYS ARG ASN TYR          
SEQRES  16 A  793  THR ILE TRP GLU LEU PHE VAL PRO GLU ILE GLY SER GLY          
SEQRES  17 A  793  THR VAL TYR LYS TYR GLU ILE LYS ASN SER GLU GLY HIS          
SEQRES  18 A  793  ILE TYR GLU LYS SER ASP PRO TYR GLY PHE TYR ARG GLU          
SEQRES  19 A  793  VAL ARG PRO ASN THR ALA SER ILE VAL VAL ASP ILE ASP          
SEQRES  20 A  793  ASN ILE TYR GLN TRP HIS ASP GLU GLU TRP LEU GLU LYS          
SEQRES  21 A  793  ARG ARG ASN SER ASP PRO LEU LYS GLN PRO VAL SER VAL          
SEQRES  22 A  793  TYR GLU VAL HIS LEU GLY SER TRP LEU HIS GLY SER SER          
SEQRES  23 A  793  ALA GLU LYS MET PRO LEU LEU ASN GLY GLU ALA ASP PRO          
SEQRES  24 A  793  VAL ILE VAL SER GLU TRP ASN PRO GLY ALA ARG PHE LEU          
SEQRES  25 A  793  SER TYR TYR GLU LEU ALA GLU LYS LEU ILE PRO TYR VAL          
SEQRES  26 A  793  LYS ASP MET GLY TYR THR HIS ILE GLU LEU LEU PRO ILE          
SEQRES  27 A  793  ALA GLU HIS PRO PHE ASP GLY SER TRP GLY TYR GLN VAL          
SEQRES  28 A  793  THR GLY PHE TYR SER PRO THR SER ARG PHE GLY ARG PRO          
SEQRES  29 A  793  GLU ASP PHE MET TYR PHE VAL ASP LYS CYS HIS GLU ASN          
SEQRES  30 A  793  GLY ILE GLY VAL ILE LEU ASP TRP VAL PRO GLY HIS PHE          
SEQRES  31 A  793  PRO LYS ASP SER HIS GLY LEU ALA TYR PHE ASP GLY THR          
SEQRES  32 A  793  HIS LEU TYR GLU HIS ALA ASP PRO ARG ILE GLY GLU HIS          
SEQRES  33 A  793  LYS GLU TRP GLY THR LEU VAL PHE ASN TYR GLY ARG HIS          
SEQRES  34 A  793  GLU VAL ARG ASN PHE LEU VAL ALA ASN VAL LEU PHE TRP          
SEQRES  35 A  793  PHE ASP LYS TYR HIS VAL ASP GLY ILE ARG VAL ASP ALA          
SEQRES  36 A  793  VAL ALA SER MET LEU TYR ARG ASN TYR LEU ARG LYS GLU          
SEQRES  37 A  793  GLY GLU TRP ILE ALA ASN GLU TYR GLY GLY ASP GLU HIS          
SEQRES  38 A  793  ILE GLU ALA VAL SER PHE ILE ARG GLU VAL ASN THR LEU          
SEQRES  39 A  793  LEU PHE GLU TYR PHE PRO GLY ILE LEU SER ILE ALA GLU          
SEQRES  40 A  793  GLU SER THR GLU TRP GLU LYS VAL SER ARG PRO VAL TYR          
SEQRES  41 A  793  ASP GLY GLY LEU GLY PHE ASN LEU LYS TRP ASP MET GLY          
SEQRES  42 A  793  TRP MET HIS ASP MET LEU ASP TYR PHE ASN ILE ASP PRO          
SEQRES  43 A  793  TYR PHE ARG GLN TYR HIS GLN ASN ASN VAL THR PHE SER          
SEQRES  44 A  793  MET LEU TYR TYR TYR ASN GLU ASN PHE MET LEU ALA LEU          
SEQRES  45 A  793  SER HIS ASP GLU ILE VAL HIS GLY LYS SER ASN MET LEU          
SEQRES  46 A  793  GLY LYS MET PRO GLY ASP GLU TRP GLN LYS TYR ALA ASN          
SEQRES  47 A  793  VAL ARG ALA LEU PHE THR TYR MET TYR THR HIS PRO GLY          
SEQRES  48 A  793  LYS LYS THR MET PHE MET SER MET GLU PHE GLY GLN TRP          
SEQRES  49 A  793  SER GLU TRP ASN VAL TRP GLY ASP LEU GLU TRP HIS LEU          
SEQRES  50 A  793  LEU GLN TYR GLU PRO HIS GLN GLN LEU LYS GLN PHE PHE          
SEQRES  51 A  793  THR ASP LEU ASN ALA LEU TYR GLN GLN GLU PRO ALA LEU          
SEQRES  52 A  793  TYR THR HIS ASP PHE GLU TYR HIS GLY PHE GLU TRP ILE          
SEQRES  53 A  793  ASP CYS ASN ASP ASN THR HIS SER VAL VAL SER PHE LEU          
SEQRES  54 A  793  ARG ARG SER ASP ASP PRO ASN ASP SER LEU VAL VAL VAL          
SEQRES  55 A  793  CYS ASN PHE THR PRO GLN PRO HIS SER HIS TYR ARG ILE          
SEQRES  56 A  793  GLY VAL PRO GLU ALA GLY TYR TYR VAL GLU LEU PHE ASN          
SEQRES  57 A  793  SER ASP ALA LYS GLN TYR GLY GLY SER ASN MET GLY ASN          
SEQRES  58 A  793  LEU GLY GLY LYS TRP ALA ASP GLU TRP SER PHE HIS ASN          
SEQRES  59 A  793  LYS PRO TYR SER LEU ASP LEU CYS LEU PRO PRO LEU ALA          
SEQRES  60 A  793  VAL LEU ILE LEU LYS LEU ASP PRO THR LYS VAL PRO GLU          
SEQRES  61 A  793  GLY THR THR ILE LYS GLU ILE ALA ALA ASP GLU GLU GLU          
HET    GLC  B   1      12                                                       
HET    GLC  B   2      11                                                       
HET    GLC  B   3      11                                                       
HET    GLC  B   4      11                                                       
HET    GLC  C   1      12                                                       
HET    GLC  C   2      11                                                       
HET    GLC  C   3      11                                                       
HET    GLC  D   1      11                                                       
HET    GLC  D   2      11                                                       
HET    GLC  D   3      11                                                       
HET    GLC  D   4      11                                                       
HET    GLC  D   5      11                                                       
HET    GLC  D   6      11                                                       
HET    GLC  D   7      11                                                       
HET    GLC  E   1      12                                                       
HET    GLC  E   2      11                                                       
HET    GLC  E   3      11                                                       
HET    GLC  E   4      11                                                       
HET    GLC  F   1      12                                                       
HET    GLC  F   2      11                                                       
HET    GLC  F   3      11                                                       
HET    GLC  F   4      11                                                       
HET    GLC  F   5      11                                                       
HET    GLC  F   6      11                                                       
HET    GLC  F   7      11                                                       
HET    GLC  G   1      12                                                       
HET    GLC  G   2      11                                                       
HET    GLC  G   3      11                                                       
HET    GLC  G   4      11                                                       
HET    GLC  H   1      12                                                       
HET    GLC  H   2      11                                                       
HET    GLC  H   3      11                                                       
HET    GOL  A 833       6                                                       
HET    GOL  A 834       6                                                       
HET     MG  A 835       1                                                       
HET     MG  A 836       1                                                       
HET     MG  A 837       1                                                       
HETNAM     GLC ALPHA-D-GLUCOPYRANOSE                                            
HETNAM     GOL GLYCEROL                                                         
HETNAM      MG MAGNESIUM ION                                                    
HETSYN     GLC ALPHA-D-GLUCOSE; D-GLUCOSE; GLUCOSE                              
HETSYN     GOL GLYCERIN; PROPANE-1,2,3-TRIOL                                    
FORMUL   2  GLC    32(C6 H12 O6)                                                
FORMUL   9  GOL    2(C3 H8 O3)                                                  
FORMUL  11   MG    3(MG 2+)                                                     
FORMUL  14  HOH   *624(H2 O)                                                    
HELIX    1 AA1 SER A    6  TYR A   15  1                                  10    
HELIX    2 AA2 ASP A   20  ILE A   24  5                                   5    
HELIX    3 AA3 THR A  110  GLU A  119  1                                  10    
HELIX    4 AA4 ARG A  124  LYS A  128  5                                   5    
HELIX    5 AA5 PHE A  160  ASN A  162  5                                   3    
HELIX    6 AA6 ASP A  234  ASN A  243  1                                  10    
HELIX    7 AA7 ASP A  245  GLN A  249  5                                   5    
HELIX    8 AA8 SER A  293  GLY A  309  1                                  17    
HELIX    9 AA9 PHE A  323  TRP A  327  5                                   5    
HELIX   10 AB1 SER A  339  GLY A  342  5                                   4    
HELIX   11 AB2 ARG A  343  ASN A  357  1                                  15    
HELIX   12 AB3 ASP A  390  GLY A  394  1                                   5    
HELIX   13 AB4 ARG A  408  HIS A  427  1                                  20    
HELIX   14 AB5 VAL A  436  TYR A  441  1                                   6    
HELIX   15 AB6 HIS A  461  PHE A  479  1                                  19    
HELIX   16 AB7 PRO A  498  GLY A  502  5                                   5    
HELIX   17 AB8 ASP A  511  ILE A  524  1                                  14    
HELIX   18 AB9 ASP A  525  HIS A  532  5                                   8    
HELIX   19 AC1 GLN A  533  PHE A  538  1                                   6    
HELIX   20 AC2 SER A  539  GLU A  546  5                                   8    
HELIX   21 AC3 SER A  553  ILE A  557  5                                   5    
HELIX   22 AC4 MET A  564  MET A  568  5                                   5    
HELIX   23 AC5 ASP A  571  HIS A  589  1                                  19    
HELIX   24 AC6 SER A  598  GLY A  602  5                                   5    
HELIX   25 AC7 GLU A  614  GLN A  619  5                                   6    
HELIX   26 AC8 TYR A  620  GLU A  640  1                                  21    
HELIX   27 AC9 PRO A  641  TYR A  644  5                                   4    
HELIX   28 AD1 GLU A  649  HIS A  651  5                                   3    
HELIX   29 AD2 ASP A  660  HIS A  663  5                                   4    
HELIX   30 AD3 ASP A  674  ASP A  677  5                                   4    
HELIX   31 AD4 ALA A  711  GLY A  715  5                                   5    
SHEET    1 AA1 4 GLY A  26  GLU A  32  0                                        
SHEET    2 AA1 4 LYS A  37  TYR A  44 -1  O  LYS A  38   N  LEU A  30           
SHEET    3 AA1 4 PHE A  72  GLU A  78 -1  O  PHE A  73   N  ALA A  43           
SHEET    4 AA1 4 ASN A  65  SER A  66 -1  N  ASN A  65   O  GLU A  74           
SHEET    1 AA2 4 LYS A  60  PRO A  63  0                                        
SHEET    2 AA2 4 ALA A  50  ARG A  55 -1  N  ARG A  55   O  LYS A  60           
SHEET    3 AA2 4 GLN A  86  GLU A  91 -1  O  GLN A  86   N  ILE A  54           
SHEET    4 AA2 4 HIS A  94  ILE A  98 -1  O  ILE A  98   N  LEU A  87           
SHEET    1 AA3 4 GLY A 130  ILE A 136  0                                        
SHEET    2 AA3 4 VAL A 139  TRP A 147 -1  O  TYR A 143   N  HIS A 132           
SHEET    3 AA3 4 ILE A 177  PRO A 183 -1  O  LEU A 180   N  PHE A 144           
SHEET    4 AA3 4 ARG A 171  ARG A 173 -1  N  ARG A 173   O  ILE A 177           
SHEET    1 AA4 3 ASN A 153  GLY A 158  0                                        
SHEET    2 AA4 3 VAL A 190  LYS A 196 -1  O  LYS A 196   N  ASN A 153           
SHEET    3 AA4 3 ILE A 202  LYS A 205 -1  O  LYS A 205   N  TYR A 193           
SHEET    1 AA5 3 ASN A 153  GLY A 158  0                                        
SHEET    2 AA5 3 VAL A 190  LYS A 196 -1  O  LYS A 196   N  ASN A 153           
SHEET    3 AA5 3 SER A 221  ILE A 222 -1  O  SER A 221   N  TYR A 191           
SHEET    1 AA6 9 SER A 252  VAL A 256  0                                        
SHEET    2 AA6 9 HIS A 312  LEU A 315  1  O  GLU A 314   N  VAL A 256           
SHEET    3 AA6 9 GLY A 360  TRP A 365  1  O  ILE A 362   N  ILE A 313           
SHEET    4 AA6 9 GLY A 430  VAL A 433  1  O  ARG A 432   N  TRP A 365           
SHEET    5 AA6 9 LEU A 483  ALA A 486  1  O  ILE A 485   N  ILE A 431           
SHEET    6 AA6 9 LEU A 508  TRP A 510  1  O  TRP A 510   N  ALA A 486           
SHEET    7 AA6 9 PHE A 548  LEU A 552  1  O  MET A 549   N  LYS A 509           
SHEET    8 AA6 9 LYS A 592  PHE A 596  1  O  LYS A 592   N  LEU A 550           
SHEET    9 AA6 9 SER A 252  VAL A 256  1  N  GLU A 255   O  MET A 595           
SHEET    1 AA7 2 HIS A 263  SER A 265  0                                        
SHEET    2 AA7 2 ALA A 289  PHE A 291 -1  O  ARG A 290   N  GLY A 264           
SHEET    1 AA8 2 MET A 270  LEU A 272  0                                        
SHEET    2 AA8 2 GLY A 275  ALA A 277 -1  O  GLY A 275   N  LEU A 272           
SHEET    1 AA9 2 ALA A 319  GLU A 320  0                                        
SHEET    2 AA9 2 GLY A 333  PRO A 337 -1  O  GLY A 333   N  GLU A 320           
SHEET    1 AB1 3 PHE A 370  PRO A 371  0                                        
SHEET    2 AB1 3 THR A 401  LEU A 402 -1  O  LEU A 402   N  PHE A 370           
SHEET    3 AB1 3 GLU A 395  HIS A 396 -1  N  HIS A 396   O  THR A 401           
SHEET    1 AB2 6 PHE A 653  ASP A 657  0                                        
SHEET    2 AB2 6 VAL A 665  ARG A 670 -1  O  LEU A 669   N  GLU A 654           
SHEET    3 AB2 6 LEU A 679  ASN A 684 -1  O  VAL A 681   N  PHE A 668           
SHEET    4 AB2 6 ALA A 747  LEU A 753 -1  O  ALA A 747   N  ASN A 684           
SHEET    5 AB2 6 TYR A 702  ASN A 708 -1  N  PHE A 707   O  ILE A 750           
SHEET    6 AB2 6 GLY A 724  TRP A 726 -1  O  LYS A 725   N  TYR A 703           
SHEET    1 AB3 2 HIS A 690  VAL A 697  0                                        
SHEET    2 AB3 2 TYR A 737  LEU A 743 -1  O  LEU A 741   N  TYR A 693           
LINK         O4  GLC B   1                 C1  GLC B   2     1555   1555  1.42  
LINK         O4  GLC B   2                 C1  GLC B   3     1555   1555  1.45  
LINK         O4  GLC B   3                 C1  GLC B   4     1555   1555  1.48  
LINK         O4  GLC C   1                 C1  GLC C   2     1555   1555  1.43  
LINK         O4  GLC C   2                 C1  GLC C   3     1555   1555  1.47  
LINK         O4  GLC D   1                 C1  GLC D   2     1555   1555  1.46  
LINK         O4  GLC D   2                 C1  GLC D   3     1555   1555  1.43  
LINK         O4  GLC D   3                 C1  GLC D   4     1555   1555  1.43  
LINK         O4  GLC D   4                 C1  GLC D   5     1555   1555  1.47  
LINK         O4  GLC D   5                 C1  GLC D   6     1555   1555  1.43  
LINK         O4  GLC D   6                 C1  GLC D   7     1555   1555  1.45  
LINK         O4  GLC E   1                 C1  GLC E   2     1555   1555  1.44  
LINK         O4  GLC E   2                 C1  GLC E   3     1555   1555  1.42  
LINK         O4  GLC E   3                 C1  GLC E   4     1555   1555  1.44  
LINK         O4  GLC F   1                 C1  GLC F   2     1555   1555  1.47  
LINK         O4  GLC F   2                 C1  GLC F   3     1555   1555  1.46  
LINK         O4  GLC F   3                 C1  GLC F   4     1555   1555  1.45  
LINK         O4  GLC F   4                 C1  GLC F   5     1555   1555  1.46  
LINK         O4  GLC F   5                 C1  GLC F   6     1555   1555  1.47  
LINK         O4  GLC F   6                 C1  GLC F   7     1555   1555  1.44  
LINK         O4  GLC G   1                 C1  GLC G   2     1555   1555  1.45  
LINK         O4  GLC G   2                 C1  GLC G   3     1555   1555  1.45  
LINK         O4  GLC G   3                 C1  GLC G   4     1555   1555  1.49  
LINK         O4  GLC H   1                 C1  GLC H   2     1555   1555  1.45  
LINK         O4  GLC H   2                 C1  GLC H   3     1555   1555  1.46  
LINK         OD1 ASP A 612                MG    MG A 836     1555   1555  2.00  
LINK        MG    MG A 835                 O   HOH A1247     1555   1555  2.17  
LINK        MG    MG A 835                 O   HOH A1364     1555   6455  2.41  
LINK        MG    MG A 835                 O   HOH A1379     1555   6455  2.29  
LINK        MG    MG A 835                 O   HOH A1478     1555   1555  2.25  
LINK        MG    MG A 835                 O   HOH A1493     1555   1555  2.22  
LINK        MG    MG A 836                 O   HOH A1119     1555   1555  2.02  
LINK        MG    MG A 836                 O   HOH A1163     1555   1555  2.08  
LINK        MG    MG A 836                 O   HOH A1208     1555   1555  2.08  
LINK        MG    MG A 836                 O   HOH A1218     1555   3545  2.18  
LINK        MG    MG A 836                 O   HOH A1254     1555   1555  1.90  
LINK        MG    MG A 837                 O   HOH A1089     1555   1555  2.35  
LINK        MG    MG A 837                 O   HOH A1170     1555   6455  2.36  
LINK        MG    MG A 837                 O   HOH A1287     1555   1555  2.45  
LINK        MG    MG A 837                 O   HOH A1344     1555   6455  2.40  
CISPEP   1 ARG A  216    PRO A  217          0         9.06                     
CRYST1  134.010  134.010  184.280  90.00  90.00  90.00 P 41 21 2     8          
ORIGX1      1.000000  0.000000  0.000000        0.00000                         
ORIGX2      0.000000  1.000000  0.000000        0.00000                         
ORIGX3      0.000000  0.000000  1.000000        0.00000                         
SCALE1      0.007462  0.000000  0.000000        0.00000                         
SCALE2      0.000000  0.007462  0.000000        0.00000                         
SCALE3      0.000000  0.000000  0.005427        0.00000                         
ATOM      1  N   ILE A   5      95.345  32.980  55.925  1.00 42.04           N  
ATOM      2  CA  ILE A   5      96.107  32.879  57.223  1.00 37.44           C  
ATOM      3  C   ILE A   5      97.417  31.993  57.124  1.00 38.27           C  
ATOM      4  O   ILE A   5      97.401  30.965  56.449  1.00 34.50           O  
ATOM      5  CB  ILE A   5      95.133  32.362  58.269  1.00 40.19           C  
ATOM      6  CG1 ILE A   5      95.727  32.338  59.638  1.00 40.83           C  
ATOM      7  CG2 ILE A   5      94.633  30.951  58.006  1.00 39.83           C  
ATOM      8  CD1 ILE A   5      94.824  32.984  60.631  1.00 50.25           C  
ATOM      9  N   SER A   6      98.454  32.323  57.886  1.00 32.56           N  
ATOM     10  CA  SER A   6      99.712  31.542  57.970  1.00 37.66           C  
ATOM     11  C   SER A   6      99.615  30.278  58.815  1.00 38.06           C  
ATOM     12  O   SER A   6      98.778  30.172  59.733  1.00 31.55           O  
ATOM     13  CB  SER A   6     100.825  32.454  58.487  1.00 36.03           C  
ATOM     14  OG  SER A   6     100.802  32.553  59.911  1.00 37.90           O  
ATOM     15  N   ALA A   7     100.496  29.300  58.569  1.00 34.03           N  
ATOM     16  CA  ALA A   7     100.505  28.108  59.384  1.00 29.27           C  
ATOM     17  C   ALA A   7     100.897  28.430  60.785  1.00 28.15           C  
ATOM     18  O   ALA A   7     100.444  27.786  61.714  1.00 30.62           O  
ATOM     19  CB  ALA A   7     101.480  27.048  58.796  1.00 35.12           C  
ATOM     20  N   ASP A   8     101.770  29.413  60.973  1.00 30.46           N  
ATOM     21  CA  ASP A   8     102.214  29.798  62.289  1.00 33.78           C  
ATOM     22  C   ASP A   8     101.005  30.317  63.141  1.00 29.36           C  
ATOM     23  O   ASP A   8     100.890  29.959  64.311  1.00 31.66           O  
ATOM     24  CB  ASP A   8     103.314  30.858  62.222  1.00 40.63           C  
ATOM     25  CG  ASP A   8     103.645  31.547  63.628  1.00 61.00           C  
ATOM     26  OD1 ASP A   8     103.830  30.947  64.744  1.00 61.41           O  
ATOM     27  OD2 ASP A   8     103.744  32.790  63.605  1.00 82.28           O  
ATOM     28  N   GLN A   9     100.153  31.118  62.542  1.00 28.57           N  
ATOM     29  CA  GLN A   9      98.942  31.642  63.200  1.00 29.71           C  
ATOM     30  C   GLN A   9      97.999  30.504  63.532  1.00 25.14           C  
ATOM     31  O   GLN A   9      97.520  30.424  64.667  1.00 28.59           O  
ATOM     32  CB  GLN A   9      98.262  32.703  62.329  1.00 31.95           C  
ATOM     33  CG  GLN A   9      99.101  34.022  62.330  1.00 33.71           C  
ATOM     34  CD  GLN A   9      98.505  35.082  61.435  1.00 47.74           C  
ATOM     35  OE1 GLN A   9      97.760  36.006  61.894  1.00 46.30           O  
ATOM     36  NE2 GLN A   9      98.762  34.950  60.121  1.00 52.64           N  
ATOM     37  N   VAL A  10      97.828  29.562  62.583  1.00 25.07           N  
ATOM     38  CA  VAL A  10      97.061  28.368  62.849  1.00 25.46           C  
ATOM     39  C   VAL A  10      97.537  27.573  63.998  1.00 29.26           C  
ATOM     40  O   VAL A  10      96.768  27.190  64.913  1.00 26.64           O  
ATOM     41  CB  VAL A  10      96.797  27.562  61.541  1.00 26.04           C  
ATOM     42  CG1 VAL A  10      96.152  26.248  61.887  1.00 29.28           C  
ATOM     43  CG2 VAL A  10      95.839  28.378  60.690  1.00 28.10           C  
ATOM     44  N   ASN A  11      98.834  27.303  64.002  1.00 27.18           N  
ATOM     45  CA  ASN A  11      99.388  26.551  65.107  1.00 29.33           C  
ATOM     46  C   ASN A  11      99.293  27.244  66.421  1.00 27.78           C  
ATOM     47  O   ASN A  11      99.140  26.566  67.443  1.00 29.07           O  
ATOM     48  CB  ASN A  11     100.876  26.196  64.860  1.00 31.11           C  
ATOM     49  CG  ASN A  11     100.981  25.129  63.799  1.00 37.90           C  
ATOM     50  OD1 ASN A  11     100.144  24.264  63.764  1.00 52.05           O  
ATOM     51  ND2 ASN A  11     101.931  25.198  62.960  1.00 44.31           N  
ATOM     52  N   GLN A  12      99.363  28.572  66.406  1.00 26.48           N  
ATOM     53  CA  GLN A  12      99.219  29.282  67.688  1.00 31.31           C  
ATOM     54  C   GLN A  12      97.802  29.023  68.274  1.00 32.37           C  
ATOM     55  O   GLN A  12      97.618  28.848  69.502  1.00 33.76           O  
ATOM     56  CB  GLN A  12      99.475  30.766  67.494  1.00 32.14           C  
ATOM     57  CG  GLN A  12     100.954  31.115  67.297  1.00 40.39           C  
ATOM     58  CD  GLN A  12     101.079  32.583  67.302  1.00 53.71           C  
ATOM     59  OE1 GLN A  12     100.856  33.214  68.321  1.00 65.22           O  
ATOM     60  NE2 GLN A  12     101.328  33.154  66.161  1.00 65.28           N  
ATOM     61  N   ILE A  13      96.829  28.911  67.379  1.00 27.96           N  
ATOM     62  CA  ILE A  13      95.459  28.587  67.834  1.00 30.30           C  
ATOM     63  C   ILE A  13      95.379  27.195  68.280  1.00 26.75           C  
ATOM     64  O   ILE A  13      94.873  26.910  69.334  1.00 35.26           O  
ATOM     65  CB  ILE A  13      94.437  28.822  66.735  1.00 30.75           C  
ATOM     66  CG1 ILE A  13      94.342  30.298  66.370  1.00 29.38           C  
ATOM     67  CG2 ILE A  13      93.067  28.241  67.137  1.00 32.90           C  
ATOM     68  CD1 ILE A  13      93.653  31.189  67.409  1.00 35.60           C  
ATOM     69  N   ILE A  14      95.889  26.261  67.509  1.00 32.52           N  
ATOM     70  CA  ILE A  14      95.753  24.840  67.834  1.00 32.31           C  
ATOM     71  C   ILE A  14      96.432  24.529  69.121  1.00 40.17           C  
ATOM     72  O   ILE A  14      95.977  23.681  69.880  1.00 34.70           O  
ATOM     73  CB  ILE A  14      96.472  23.931  66.793  1.00 38.96           C  
ATOM     74  CG1 ILE A  14      96.017  24.145  65.345  1.00 41.60           C  
ATOM     75  CG2 ILE A  14      96.397  22.478  67.163  1.00 42.91           C  
ATOM     76  CD1 ILE A  14      94.591  23.799  65.035  1.00 40.95           C  
ATOM     77  N   TYR A  15      97.589  25.146  69.378  1.00 33.71           N  
ATOM     78  CA  TYR A  15      98.301  24.795  70.599  1.00 36.61           C  
ATOM     79  C   TYR A  15      98.083  25.802  71.724  1.00 39.16           C  
ATOM     80  O   TYR A  15      98.840  25.845  72.678  1.00 37.66           O  
ATOM     81  CB  TYR A  15      99.773  24.558  70.323  1.00 35.85           C  
ATOM     82  CG  TYR A  15      99.987  23.338  69.444  1.00 33.52           C  
ATOM     83  CD1 TYR A  15     100.077  22.068  69.992  1.00 39.48           C  
ATOM     84  CD2 TYR A  15     100.105  23.459  68.094  1.00 36.06           C  
ATOM     85  CE1 TYR A  15     100.247  20.955  69.195  1.00 38.67           C  
ATOM     86  CE2 TYR A  15     100.285  22.345  67.287  1.00 35.47           C  
ATOM     87  CZ  TYR A  15     100.356  21.100  67.871  1.00 38.95           C  
ATOM     88  OH  TYR A  15     100.589  19.972  67.060  1.00 44.25           O  
ATOM     89  N   ASN A  16      97.033  26.590  71.615  1.00 38.60           N  
ATOM     90  CA  ASN A  16      96.680  27.534  72.688  1.00 38.74           C  
ATOM     91  C   ASN A  16      97.804  28.494  73.075  1.00 39.54           C  
ATOM     92  O   ASN A  16      98.027  28.764  74.243  1.00 40.16           O  
ATOM     93  CB  ASN A  16      96.202  26.680  73.886  1.00 47.10           C  
ATOM     94  CG  ASN A  16      95.309  27.447  74.846  1.00 60.67           C  
ATOM     95  OD1 ASN A  16      94.946  26.912  75.871  1.00 76.49           O  
ATOM     96  ND2 ASN A  16      94.986  28.713  74.547  1.00 58.43           N  
ATOM     97  N   LEU A  17      98.541  29.004  72.091  1.00 34.08           N  
ATOM     98  CA  LEU A  17      99.560  29.965  72.299  1.00 35.55           C  
ATOM     99  C   LEU A  17      99.160  31.341  71.852  1.00 39.09           C  
ATOM    100  O   LEU A  17      99.881  32.232  72.133  1.00 37.35           O  
ATOM    101  CB  LEU A  17     100.807  29.563  71.514  1.00 39.41           C  
ATOM    102  CG  LEU A  17     101.396  28.248  72.026  1.00 49.64           C  
ATOM    103  CD1 LEU A  17     102.474  27.753  71.085  1.00 49.74           C  
ATOM    104  CD2 LEU A  17     101.919  28.442  73.459  1.00 49.83           C  
ATOM    105  N   HIS A  18      98.026  31.523  71.158  1.00 30.29           N  
ATOM    106  CA  HIS A  18      97.664  32.833  70.630  1.00 29.84           C  
ATOM    107  C   HIS A  18      97.179  33.739  71.706  1.00 31.36           C  
ATOM    108  O   HIS A  18      96.329  33.336  72.523  1.00 30.87           O  
ATOM    109  CB  HIS A  18      96.544  32.635  69.593  1.00 33.45           C  
ATOM    110  CG  HIS A  18      96.408  33.755  68.635  1.00 28.40           C  
ATOM    111  ND1 HIS A  18      95.805  34.928  68.985  1.00 31.14           N  
ATOM    112  CD2 HIS A  18      96.874  33.929  67.381  1.00 32.34           C  
ATOM    113  CE1 HIS A  18      95.856  35.770  67.983  1.00 31.49           C  
ATOM    114  NE2 HIS A  18      96.470  35.165  66.976  1.00 35.02           N  
ATOM    115  N   HIS A  19      97.550  34.992  71.646  1.00 32.63           N  
ATOM    116  CA  HIS A  19      97.239  35.954  72.713  1.00 36.62           C  
ATOM    117  C   HIS A  19      95.755  36.337  72.723  1.00 36.03           C  
ATOM    118  O   HIS A  19      95.198  36.752  73.732  1.00 33.12           O  
ATOM    119  CB  HIS A  19      98.110  37.215  72.512  1.00 36.36           C  
ATOM    120  CG  HIS A  19      97.672  38.091  71.388  1.00 30.92           C  
ATOM    121  ND1 HIS A  19      96.923  39.237  71.603  1.00 36.78           N  
ATOM    122  CD2 HIS A  19      97.811  37.983  70.055  1.00 39.44           C  
ATOM    123  CE1 HIS A  19      96.646  39.800  70.453  1.00 34.59           C  
ATOM    124  NE2 HIS A  19      97.122  39.028  69.483  1.00 38.61           N  
ATOM    125  N   ASP A  20      95.076  36.207  71.587  1.00 31.03           N  
ATOM    126  CA  ASP A  20      93.656  36.577  71.524  1.00 32.15           C  
ATOM    127  C   ASP A  20      93.017  35.979  70.250  1.00 26.45           C  
ATOM    128  O   ASP A  20      93.045  36.614  69.206  1.00 24.99           O  
ATOM    129  CB  ASP A  20      93.512  38.119  71.490  1.00 30.63           C  
ATOM    130  CG  ASP A  20      92.062  38.534  71.414  1.00 36.71           C  
ATOM    131  OD1 ASP A  20      91.150  37.657  71.486  1.00 31.47           O  
ATOM    132  OD2 ASP A  20      91.811  39.700  71.227  1.00 30.35           O  
ATOM    133  N   PRO A  21      92.402  34.812  70.374  1.00 26.98           N  
ATOM    134  CA  PRO A  21      91.800  34.090  69.214  1.00 26.40           C  
ATOM    135  C   PRO A  21      90.796  34.925  68.472  1.00 25.63           C  
ATOM    136  O   PRO A  21      90.610  34.707  67.277  1.00 23.50           O  
ATOM    137  CB  PRO A  21      91.183  32.823  69.858  1.00 25.92           C  
ATOM    138  CG  PRO A  21      92.123  32.546  70.946  1.00 31.69           C  
ATOM    139  CD  PRO A  21      92.472  33.928  71.562  1.00 29.11           C  
ATOM    140  N   PHE A  22      90.208  35.965  69.092  1.00 23.96           N  
ATOM    141  CA  PHE A  22      89.264  36.802  68.376  1.00 25.52           C  
ATOM    142  C   PHE A  22      89.849  37.614  67.281  1.00 27.37           C  
ATOM    143  O   PHE A  22      89.140  38.104  66.357  1.00 26.32           O  
ATOM    144  CB  PHE A  22      88.535  37.816  69.296  1.00 31.07           C  
ATOM    145  CG  PHE A  22      87.465  37.182  70.130  1.00 30.40           C  
ATOM    146  CD1 PHE A  22      87.737  36.624  71.329  1.00 30.73           C  
ATOM    147  CD2 PHE A  22      86.156  37.150  69.643  1.00 31.53           C  
ATOM    148  CE1 PHE A  22      86.747  35.984  72.081  1.00 33.91           C  
ATOM    149  CE2 PHE A  22      85.145  36.586  70.419  1.00 29.25           C  
ATOM    150  CZ  PHE A  22      85.423  36.033  71.624  1.00 29.21           C  
ATOM    151  N   GLU A  23      91.160  37.733  67.313  1.00 25.85           N  
ATOM    152  CA  GLU A  23      91.849  38.507  66.245  1.00 27.25           C  
ATOM    153  C   GLU A  23      91.769  37.698  64.895  1.00 27.21           C  
ATOM    154  O   GLU A  23      91.832  38.273  63.795  1.00 27.69           O  
ATOM    155  CB  GLU A  23      93.371  38.652  66.581  1.00 32.09           C  
ATOM    156  CG  GLU A  23      94.170  39.246  65.424  1.00 41.34           C  
ATOM    157  CD  GLU A  23      95.704  39.202  65.610  1.00 45.35           C  
ATOM    158  OE1 GLU A  23      96.169  39.087  66.751  1.00 48.63           O  
ATOM    159  OE2 GLU A  23      96.428  39.267  64.595  1.00 55.34           O  
ATOM    160  N   ILE A  24      91.657  36.373  64.978  1.00 27.60           N  
ATOM    161  CA  ILE A  24      91.588  35.601  63.738  1.00 27.62           C  
ATOM    162  C   ILE A  24      90.364  34.692  63.485  1.00 26.24           C  
ATOM    163  O   ILE A  24      90.042  34.456  62.324  1.00 24.93           O  
ATOM    164  CB  ILE A  24      92.887  34.861  63.497  1.00 37.04           C  
ATOM    165  CG1 ILE A  24      93.204  33.999  64.632  1.00 34.17           C  
ATOM    166  CG2 ILE A  24      94.072  35.838  63.262  1.00 39.64           C  
ATOM    167  CD1 ILE A  24      94.610  33.442  64.464  1.00 43.99           C  
ATOM    168  N   LEU A  25      89.738  34.198  64.562  1.00 25.24           N  
ATOM    169  CA  LEU A  25      88.474  33.499  64.533  1.00 24.09           C  
ATOM    170  C   LEU A  25      87.297  34.461  64.486  1.00 24.11           C  
ATOM    171  O   LEU A  25      87.399  35.625  64.842  1.00 23.81           O  
ATOM    172  CB  LEU A  25      88.363  32.515  65.668  1.00 25.19           C  
ATOM    173  CG  LEU A  25      89.512  31.530  65.782  1.00 24.71           C  
ATOM    174  CD1 LEU A  25      89.383  30.643  66.990  1.00 24.76           C  
ATOM    175  CD2 LEU A  25      89.729  30.625  64.519  1.00 26.90           C  
ATOM    176  N   GLY A  26      86.209  33.981  63.933  1.00 22.72           N  
ATOM    177  CA  GLY A  26      85.043  34.782  63.685  1.00 21.48           C  
ATOM    178  C   GLY A  26      85.077  35.408  62.328  1.00 24.36           C  
ATOM    179  O   GLY A  26      85.710  34.841  61.389  1.00 22.87           O  
ATOM    180  N   CYS A  27      84.395  36.555  62.177  1.00 21.08           N  
ATOM    181  CA  CYS A  27      84.181  37.146  60.872  1.00 23.21           C  
ATOM    182  C   CYS A  27      85.042  38.348  60.756  1.00 28.94           C  
ATOM    183  O   CYS A  27      85.002  39.204  61.607  1.00 28.86           O  
ATOM    184  CB  CYS A  27      82.750  37.494  60.701  1.00 27.21           C  
ATOM    185  SG  CYS A  27      82.333  38.230  59.122  1.00 30.21           S  
ATOM    186  N   HIS A  28      85.899  38.421  59.757  1.00 26.32           N  
ATOM    187  CA  HIS A  28      86.826  39.549  59.615  1.00 28.37           C  
ATOM    188  C   HIS A  28      86.787  40.108  58.185  1.00 31.05           C  
ATOM    189  O   HIS A  28      86.676  39.351  57.197  1.00 26.24           O  
ATOM    190  CB  HIS A  28      88.248  39.057  59.911  1.00 29.89           C  
ATOM    191  CG  HIS A  28      88.425  38.645  61.295  1.00 30.90           C  
ATOM    192  ND1 HIS A  28      88.731  39.546  62.279  1.00 30.99           N  
ATOM    193  CD2 HIS A  28      88.233  37.462  61.904  1.00 29.38           C  
ATOM    194  CE1 HIS A  28      88.730  38.946  63.444  1.00 29.88           C  
ATOM    195  NE2 HIS A  28      88.447  37.662  63.244  1.00 30.72           N  
ATOM    196  N   LEU A  29      86.786  41.432  58.071  1.00 29.66           N  
ATOM    197  CA  LEU A  29      86.664  42.098  56.787  1.00 34.19           C  
ATOM    198  C   LEU A  29      87.947  41.956  56.025  1.00 34.72           C  
ATOM    199  O   LEU A  29      88.948  42.141  56.613  1.00 35.05           O  
ATOM    200  CB  LEU A  29      86.337  43.594  57.017  1.00 33.80           C  
ATOM    201  CG  LEU A  29      86.287  44.419  55.735  1.00 38.30           C  
ATOM    202  CD1 LEU A  29      85.268  43.904  54.745  1.00 34.81           C  
ATOM    203  CD2 LEU A  29      85.964  45.885  56.036  1.00 42.63           C  
ATOM    204  N   LEU A  30      87.960  41.457  54.811  1.00 31.36           N  
ATOM    205  CA  LEU A  30      89.241  41.403  54.095  1.00 37.72           C  
ATOM    206  C   LEU A  30      89.383  42.642  53.198  1.00 46.28           C  
ATOM    207  O   LEU A  30      90.438  43.234  53.199  1.00 41.53           O  
ATOM    208  CB  LEU A  30      89.392  40.182  53.228  1.00 36.51           C  
ATOM    209  CG  LEU A  30      89.520  38.879  53.962  1.00 36.53           C  
ATOM    210  CD1 LEU A  30      89.509  37.761  52.973  1.00 40.05           C  
ATOM    211  CD2 LEU A  30      90.746  38.882  54.889  1.00 41.44           C  
ATOM    212  N   GLU A  31      88.352  43.021  52.444  1.00 39.44           N  
ATOM    213  CA  GLU A  31      88.435  44.237  51.598  1.00 43.83           C  
ATOM    214  C   GLU A  31      87.088  44.739  51.120  1.00 43.90           C  
ATOM    215  O   GLU A  31      86.076  44.013  51.216  1.00 39.03           O  
ATOM    216  CB  GLU A  31      89.343  43.976  50.419  1.00 53.40           C  
ATOM    217  CG  GLU A  31      88.910  42.861  49.543  1.00 54.25           C  
ATOM    218  CD  GLU A  31      90.039  42.263  48.717  1.00 69.24           C  
ATOM    219  OE1 GLU A  31      91.154  42.149  49.267  1.00 74.24           O  
ATOM    220  OE2 GLU A  31      89.789  41.858  47.538  1.00 68.27           O  
ATOM    221  N   GLU A  32      87.007  46.020  50.774  1.00 38.63           N  
ATOM    222  CA  GLU A  32      85.776  46.597  50.241  1.00 41.68           C  
ATOM    223  C   GLU A  32      85.879  46.776  48.782  1.00 39.59           C  
ATOM    224  O   GLU A  32      86.847  47.293  48.300  1.00 39.03           O  
ATOM    225  CB  GLU A  32      85.421  47.941  50.827  1.00 44.59           C  
ATOM    226  CG  GLU A  32      85.812  48.098  52.269  1.00 55.05           C  
ATOM    227  CD  GLU A  32      85.050  49.213  52.980  1.00 64.13           C  
ATOM    228  OE1 GLU A  32      84.111  49.797  52.370  1.00 58.86           O  
ATOM    229  OE2 GLU A  32      85.389  49.450  54.171  1.00 71.01           O  
ATOM    230  N   GLY A  33      84.845  46.405  48.078  1.00 34.64           N  
ATOM    231  CA  GLY A  33      84.771  46.508  46.620  1.00 37.30           C  
ATOM    232  C   GLY A  33      83.812  47.658  46.361  1.00 40.30           C  
ATOM    233  O   GLY A  33      83.466  48.418  47.294  1.00 37.51           O  
ATOM    234  N   LYS A  34      83.361  47.811  45.134  1.00 42.27           N  
ATOM    235  CA  LYS A  34      82.482  48.953  44.850  1.00 53.71           C  
ATOM    236  C   LYS A  34      81.117  48.757  45.498  1.00 47.36           C  
ATOM    237  O   LYS A  34      80.650  49.613  46.229  1.00 55.20           O  
ATOM    238  CB  LYS A  34      82.261  49.164  43.356  1.00 52.70           C  
ATOM    239  CG  LYS A  34      81.781  50.603  43.058  1.00 53.43           C  
ATOM    240  CD  LYS A  34      81.000  50.746  41.768  1.00 65.62           C  
ATOM    241  CE  LYS A  34      81.222  49.594  40.785  1.00 72.74           C  
ATOM    242  NZ  LYS A  34      80.549  49.873  39.484  1.00 78.03           N  
ATOM    243  N   ASN A  35      80.481  47.653  45.189  1.00 43.43           N  
ATOM    244  CA  ASN A  35      79.133  47.431  45.748  1.00 54.61           C  
ATOM    245  C   ASN A  35      79.025  46.314  46.821  1.00 49.68           C  
ATOM    246  O   ASN A  35      77.908  45.986  47.254  1.00 45.18           O  
ATOM    247  CB  ASN A  35      78.225  47.065  44.587  1.00 53.14           C  
ATOM    248  CG  ASN A  35      78.112  48.189  43.562  1.00 63.68           C  
ATOM    249  OD1 ASN A  35      78.154  47.921  42.359  1.00 67.39           O  
ATOM    250  ND2 ASN A  35      77.991  49.464  44.037  1.00 51.88           N  
ATOM    251  N   THR A  36      80.154  45.688  47.150  1.00 42.57           N  
ATOM    252  CA  THR A  36      80.204  44.563  48.075  1.00 34.95           C  
ATOM    253  C   THR A  36      81.504  44.560  48.857  1.00 40.01           C  
ATOM    254  O   THR A  36      82.374  45.490  48.748  1.00 37.04           O  
ATOM    255  CB  THR A  36      79.946  43.287  47.318  1.00 40.22           C  
ATOM    256  OG1 THR A  36      79.617  42.228  48.229  1.00 37.12           O  
ATOM    257  CG2 THR A  36      81.100  42.927  46.405  1.00 39.36           C  
ATOM    258  N   LYS A  37      81.602  43.603  49.762  1.00 34.70           N  
ATOM    259  CA  LYS A  37      82.786  43.481  50.601  1.00 32.74           C  
ATOM    260  C   LYS A  37      83.231  42.025  50.554  1.00 30.75           C  
ATOM    261  O   LYS A  37      82.428  41.127  50.309  1.00 30.59           O  
ATOM    262  CB  LYS A  37      82.533  43.935  52.012  1.00 34.29           C  
ATOM    263  CG  LYS A  37      82.191  45.401  52.192  1.00 37.18           C  
ATOM    264  CD  LYS A  37      82.113  45.781  53.657  1.00 38.72           C  
ATOM    265  CE  LYS A  37      81.555  47.189  53.828  1.00 46.22           C  
ATOM    266  NZ  LYS A  37      80.157  47.169  53.266  1.00 55.43           N  
ATOM    267  N   LYS A  38      84.480  41.797  50.906  1.00 31.51           N  
ATOM    268  CA  LYS A  38      85.020  40.471  50.989  1.00 31.23           C  
ATOM    269  C   LYS A  38      85.349  40.217  52.441  1.00 26.68           C  
ATOM    270  O   LYS A  38      86.096  40.971  53.029  1.00 28.14           O  
ATOM    271  CB  LYS A  38      86.292  40.318  50.160  1.00 37.26           C  
ATOM    272  CG  LYS A  38      86.709  38.875  50.022  1.00 49.11           C  
ATOM    273  CD  LYS A  38      87.425  38.588  48.701  1.00 61.46           C  
ATOM    274  CE  LYS A  38      88.910  38.612  48.922  1.00 70.99           C  
ATOM    275  NZ  LYS A  38      89.608  38.330  47.641  1.00 82.24           N  
ATOM    276  N   TRP A  39      84.792  39.122  52.955  1.00 24.72           N  
ATOM    277  CA  TRP A  39      84.943  38.693  54.315  1.00 25.66           C  
ATOM    278  C   TRP A  39      85.549  37.325  54.402  1.00 22.22           C  
ATOM    279  O   TRP A  39      85.402  36.488  53.523  1.00 25.67           O  
ATOM    280  CB  TRP A  39      83.562  38.567  55.002  1.00 26.12           C  
ATOM    281  CG  TRP A  39      82.689  39.768  54.871  1.00 23.79           C  
ATOM    282  CD1 TRP A  39      81.809  40.020  53.862  1.00 26.48           C  
ATOM    283  CD2 TRP A  39      82.582  40.851  55.773  1.00 26.97           C  
ATOM    284  NE1 TRP A  39      81.205  41.216  54.036  1.00 25.78           N  
ATOM    285  CE2 TRP A  39      81.653  41.769  55.200  1.00 28.48           C  
ATOM    286  CE3 TRP A  39      83.179  41.156  57.019  1.00 27.42           C  
ATOM    287  CZ2 TRP A  39      81.242  42.921  55.836  1.00 32.96           C  
ATOM    288  CZ3 TRP A  39      82.811  42.342  57.630  1.00 34.99           C  
ATOM    289  CH2 TRP A  39      81.807  43.198  57.042  1.00 32.96           C  
ATOM    290  N   VAL A  40      86.186  37.068  55.531  1.00 23.28           N  
ATOM    291  CA  VAL A  40      86.496  35.706  55.875  1.00 24.95           C  
ATOM    292  C   VAL A  40      85.916  35.337  57.245  1.00 22.52           C  
ATOM    293  O   VAL A  40      85.985  36.144  58.201  1.00 24.67           O  
ATOM    294  CB  VAL A  40      88.039  35.447  55.818  1.00 24.78           C  
ATOM    295  CG1 VAL A  40      88.801  36.261  56.776  1.00 26.87           C  
ATOM    296  CG2 VAL A  40      88.424  34.014  56.044  1.00 29.99           C  
ATOM    297  N   VAL A  41      85.357  34.155  57.306  1.00 21.82           N  
ATOM    298  CA  VAL A  41      84.984  33.533  58.573  1.00 22.26           C  
ATOM    299  C   VAL A  41      85.935  32.408  58.869  1.00 20.33           C  
ATOM    300  O   VAL A  41      86.137  31.515  57.959  1.00 24.01           O  
ATOM    301  CB  VAL A  41      83.577  32.997  58.478  1.00 22.90           C  
ATOM    302  CG1 VAL A  41      83.173  32.251  59.784  1.00 24.61           C  
ATOM    303  CG2 VAL A  41      82.623  34.110  58.118  1.00 24.28           C  
ATOM    304  N   ARG A  42      86.523  32.410  60.046  1.00 18.54           N  
ATOM    305  CA  ARG A  42      87.346  31.310  60.476  1.00 20.35           C  
ATOM    306  C   ARG A  42      86.888  30.665  61.710  1.00 23.40           C  
ATOM    307  O   ARG A  42      86.349  31.338  62.620  1.00 21.54           O  
ATOM    308  CB  ARG A  42      88.826  31.792  60.677  1.00 22.38           C  
ATOM    309  CG  ARG A  42      89.341  32.654  59.535  1.00 22.70           C  
ATOM    310  CD  ARG A  42      90.880  32.768  59.689  1.00 26.43           C  
ATOM    311  NE  ARG A  42      91.463  33.696  58.721  1.00 26.07           N  
ATOM    312  CZ  ARG A  42      91.657  34.967  58.950  1.00 28.81           C  
ATOM    313  NH1 ARG A  42      91.274  35.519  60.079  1.00 29.67           N  
ATOM    314  NH2 ARG A  42      92.202  35.703  58.003  1.00 29.94           N  
ATOM    315  N   ALA A  43      87.148  29.386  61.816  1.00 20.21           N  
ATOM    316  CA  ALA A  43      86.674  28.570  62.992  1.00 22.07           C  
ATOM    317  C   ALA A  43      87.675  27.532  63.285  1.00 24.02           C  
ATOM    318  O   ALA A  43      88.181  26.833  62.347  1.00 25.54           O  
ATOM    319  CB  ALA A  43      85.351  27.914  62.658  1.00 24.59           C  
ATOM    320  N   TYR A  44      87.886  27.269  64.556  1.00 22.03           N  
ATOM    321  CA  TYR A  44      88.651  26.139  64.996  1.00 22.46           C  
ATOM    322  C   TYR A  44      87.694  25.157  65.626  1.00 28.62           C  
ATOM    323  O   TYR A  44      87.078  25.463  66.643  1.00 22.68           O  
ATOM    324  CB  TYR A  44      89.717  26.594  66.060  1.00 25.29           C  
ATOM    325  CG  TYR A  44      90.452  25.425  66.730  1.00 27.37           C  
ATOM    326  CD1 TYR A  44      90.882  24.328  65.977  1.00 29.25           C  
ATOM    327  CD2 TYR A  44      90.681  25.394  68.148  1.00 32.16           C  
ATOM    328  CE1 TYR A  44      91.525  23.252  66.543  1.00 27.67           C  
ATOM    329  CE2 TYR A  44      91.317  24.294  68.694  1.00 29.34           C  
ATOM    330  CZ  TYR A  44      91.753  23.283  67.881  1.00 32.75           C  
ATOM    331  OH  TYR A  44      92.362  22.208  68.402  1.00 34.65           O  
ATOM    332  N   LEU A  45      87.527  23.984  65.042  1.00 21.37           N  
ATOM    333  CA  LEU A  45      86.453  23.040  65.337  1.00 24.00           C  
ATOM    334  C   LEU A  45      87.056  21.642  65.579  1.00 24.99           C  
ATOM    335  O   LEU A  45      87.162  20.799  64.683  1.00 27.60           O  
ATOM    336  CB  LEU A  45      85.424  22.979  64.168  1.00 24.25           C  
ATOM    337  CG  LEU A  45      84.821  24.343  63.892  1.00 25.69           C  
ATOM    338  CD1 LEU A  45      83.983  24.284  62.593  1.00 28.30           C  
ATOM    339  CD2 LEU A  45      83.852  24.811  65.026  1.00 25.58           C  
ATOM    340  N   PRO A  46      87.589  21.442  66.763  1.00 29.97           N  
ATOM    341  CA  PRO A  46      88.345  20.198  67.018  1.00 31.80           C  
ATOM    342  C   PRO A  46      87.425  19.020  66.807  1.00 32.26           C  
ATOM    343  O   PRO A  46      86.193  19.061  67.061  1.00 32.95           O  
ATOM    344  CB  PRO A  46      88.717  20.287  68.537  1.00 37.68           C  
ATOM    345  CG  PRO A  46      88.361  21.618  68.993  1.00 34.70           C  
ATOM    346  CD  PRO A  46      87.569  22.358  67.934  1.00 29.71           C  
ATOM    347  N   LYS A  47      87.938  17.985  66.246  1.00 32.70           N  
ATOM    348  CA  LYS A  47      87.006  16.883  65.884  1.00 43.66           C  
ATOM    349  C   LYS A  47      86.004  17.109  64.762  1.00 36.97           C  
ATOM    350  O   LYS A  47      85.341  16.182  64.443  1.00 33.42           O  
ATOM    351  CB  LYS A  47      86.185  16.373  67.082  1.00 50.50           C  
ATOM    352  CG  LYS A  47      87.079  15.910  68.228  1.00 62.96           C  
ATOM    353  CD  LYS A  47      86.380  14.902  69.122  1.00 70.23           C  
ATOM    354  CE  LYS A  47      87.393  14.160  69.979  1.00 76.53           C  
ATOM    355  NZ  LYS A  47      86.670  13.607  71.153  1.00 79.38           N  
ATOM    356  N   ALA A  48      85.907  18.265  64.120  1.00 28.87           N  
ATOM    357  CA  ALA A  48      85.033  18.308  62.969  1.00 26.91           C  
ATOM    358  C   ALA A  48      85.871  17.935  61.744  1.00 27.25           C  
ATOM    359  O   ALA A  48      87.019  18.418  61.620  1.00 27.40           O  
ATOM    360  CB  ALA A  48      84.493  19.715  62.777  1.00 25.47           C  
ATOM    361  N   GLU A  49      85.271  17.223  60.802  1.00 26.33           N  
ATOM    362  CA  GLU A  49      85.883  16.964  59.466  1.00 30.65           C  
ATOM    363  C   GLU A  49      85.506  17.917  58.411  1.00 29.86           C  
ATOM    364  O   GLU A  49      86.246  18.113  57.443  1.00 27.16           O  
ATOM    365  CB  GLU A  49      85.492  15.570  58.951  1.00 34.56           C  
ATOM    366  CG  GLU A  49      86.232  14.540  59.736  1.00 44.88           C  
ATOM    367  CD  GLU A  49      85.413  14.008  60.937  1.00 58.89           C  
ATOM    368  OE1 GLU A  49      84.226  14.401  61.041  1.00 47.16           O  
ATOM    369  OE2 GLU A  49      85.969  13.214  61.744  1.00 51.03           O  
ATOM    370  N   ALA A  50      84.360  18.582  58.602  1.00 22.21           N  
ATOM    371  CA  ALA A  50      83.845  19.528  57.605  1.00 23.03           C  
ATOM    372  C   ALA A  50      82.933  20.613  58.295  1.00 24.20           C  
ATOM    373  O   ALA A  50      82.382  20.343  59.358  1.00 22.79           O  
ATOM    374  CB  ALA A  50      83.106  18.762  56.547  1.00 23.98           C  
ATOM    375  N   ALA A  51      82.806  21.777  57.665  1.00 24.49           N  
ATOM    376  CA  ALA A  51      81.977  22.870  58.125  1.00 21.54           C  
ATOM    377  C   ALA A  51      81.566  23.688  56.996  1.00 24.33           C  
ATOM    378  O   ALA A  51      82.136  23.586  55.870  1.00 22.36           O  
ATOM    379  CB  ALA A  51      82.743  23.692  59.193  1.00 21.07           C  
ATOM    380  N   TRP A  52      80.462  24.401  57.203  1.00 21.88           N  
ATOM    381  CA  TRP A  52      79.859  25.320  56.239  1.00 21.13           C  
ATOM    382  C   TRP A  52      79.448  26.598  56.957  1.00 21.81           C  
ATOM    383  O   TRP A  52      79.039  26.526  58.172  1.00 21.92           O  
ATOM    384  CB  TRP A  52      78.627  24.708  55.580  1.00 20.45           C  
ATOM    385  CG  TRP A  52      78.799  23.427  54.819  1.00 23.17           C  
ATOM    386  CD1 TRP A  52      78.882  23.305  53.443  1.00 25.19           C  
ATOM    387  CD2 TRP A  52      78.974  22.103  55.336  1.00 23.63           C  
ATOM    388  NE1 TRP A  52      79.052  22.016  53.078  1.00 25.51           N  
ATOM    389  CE2 TRP A  52      79.105  21.226  54.195  1.00 27.26           C  
ATOM    390  CE3 TRP A  52      79.009  21.562  56.621  1.00 25.43           C  
ATOM    391  CZ2 TRP A  52      79.326  19.854  54.325  1.00 29.11           C  
ATOM    392  CZ3 TRP A  52      79.210  20.207  56.783  1.00 29.68           C  
ATOM    393  CH2 TRP A  52      79.361  19.345  55.614  1.00 29.97           C  
ATOM    394  N   VAL A  53      79.468  27.724  56.252  1.00 20.00           N  
ATOM    395  CA  VAL A  53      78.849  28.994  56.691  1.00 20.75           C  
ATOM    396  C   VAL A  53      77.494  29.108  56.051  1.00 23.02           C  
ATOM    397  O   VAL A  53      77.368  29.029  54.840  1.00 22.55           O  
ATOM    398  CB  VAL A  53      79.705  30.160  56.354  1.00 23.72           C  
ATOM    399  CG1 VAL A  53      78.988  31.472  56.666  1.00 23.87           C  
ATOM    400  CG2 VAL A  53      81.052  30.100  57.109  1.00 21.63           C  
ATOM    401  N   ILE A  54      76.429  29.104  56.858  1.00 19.73           N  
ATOM    402  CA  ILE A  54      75.059  29.272  56.402  1.00 19.40           C  
ATOM    403  C   ILE A  54      74.693  30.739  56.539  1.00 20.29           C  
ATOM    404  O   ILE A  54      74.926  31.351  57.553  1.00 21.85           O  
ATOM    405  CB  ILE A  54      74.047  28.457  57.226  1.00 22.97           C  
ATOM    406  CG1 ILE A  54      74.510  27.019  57.398  1.00 28.10           C  
ATOM    407  CG2 ILE A  54      72.604  28.504  56.665  1.00 26.58           C  
ATOM    408  CD1 ILE A  54      73.756  26.220  58.437  1.00 28.25           C  
ATOM    409  N   ARG A  55      74.137  31.311  55.497  1.00 21.00           N  
ATOM    410  CA  ARG A  55      73.596  32.686  55.511  1.00 24.58           C  
ATOM    411  C   ARG A  55      72.091  32.485  55.256  1.00 23.66           C  
ATOM    412  O   ARG A  55      71.517  32.539  54.135  1.00 21.86           O  
ATOM    413  CB  ARG A  55      74.225  33.559  54.412  1.00 24.31           C  
ATOM    414  CG  ARG A  55      75.625  33.984  54.744  1.00 25.14           C  
ATOM    415  CD  ARG A  55      76.204  34.835  53.587  1.00 25.26           C  
ATOM    416  NE  ARG A  55      76.583  33.946  52.479  1.00 23.95           N  
ATOM    417  CZ  ARG A  55      76.843  34.350  51.226  1.00 27.25           C  
ATOM    418  NH1 ARG A  55      76.656  35.610  50.921  1.00 23.16           N  
ATOM    419  NH2 ARG A  55      77.298  33.485  50.338  1.00 25.72           N  
ATOM    420  N   PRO A  56      71.410  32.166  56.349  1.00 24.53           N  
ATOM    421  CA  PRO A  56      70.035  31.650  56.213  1.00 26.33           C  
ATOM    422  C   PRO A  56      69.042  32.735  55.693  1.00 22.90           C  
ATOM    423  O   PRO A  56      68.054  32.392  55.005  1.00 30.33           O  
ATOM    424  CB  PRO A  56      69.699  31.206  57.663  1.00 26.19           C  
ATOM    425  CG  PRO A  56      70.506  32.055  58.495  1.00 28.28           C  
ATOM    426  CD  PRO A  56      71.857  32.257  57.737  1.00 26.36           C  
ATOM    427  N   THR A  57      69.340  33.974  55.992  1.00 25.96           N  
ATOM    428  CA  THR A  57      68.487  35.074  55.483  1.00 32.43           C  
ATOM    429  C   THR A  57      68.701  35.372  54.007  1.00 35.09           C  
ATOM    430  O   THR A  57      67.891  35.987  53.416  1.00 27.86           O  
ATOM    431  CB  THR A  57      68.648  36.395  56.240  1.00 30.76           C  
ATOM    432  OG1 THR A  57      69.903  37.025  56.055  1.00 30.42           O  
ATOM    433  CG2 THR A  57      68.472  36.148  57.772  1.00 33.21           C  
ATOM    434  N   GLU A  58      69.773  34.880  53.419  1.00 28.77           N  
ATOM    435  CA  GLU A  58      69.990  35.052  51.973  1.00 29.15           C  
ATOM    436  C   GLU A  58      69.758  33.716  51.317  1.00 30.02           C  
ATOM    437  O   GLU A  58      69.947  33.593  50.125  1.00 29.74           O  
ATOM    438  CB  GLU A  58      71.420  35.484  51.701  1.00 31.79           C  
ATOM    439  CG  GLU A  58      71.993  36.785  52.251  1.00 37.68           C  
ATOM    440  CD  GLU A  58      73.357  37.153  51.537  1.00 42.80           C  
ATOM    441  OE1 GLU A  58      73.299  37.289  50.284  1.00 51.42           O  
ATOM    442  OE2 GLU A  58      74.489  37.343  52.138  1.00 38.47           O  
ATOM    443  N   ARG A  59      69.443  32.674  52.084  1.00 26.36           N  
ATOM    444  CA  ARG A  59      69.241  31.339  51.568  1.00 27.02           C  
ATOM    445  C   ARG A  59      70.562  30.807  50.914  1.00 29.56           C  
ATOM    446  O   ARG A  59      70.483  30.297  49.832  1.00 26.60           O  
ATOM    447  CB  ARG A  59      68.146  31.328  50.473  1.00 34.25           C  
ATOM    448  CG  ARG A  59      66.875  32.196  50.715  1.00 46.94           C  
ATOM    449  CD  ARG A  59      65.873  31.302  51.355  1.00 51.97           C  
ATOM    450  NE  ARG A  59      66.475  30.915  52.583  1.00 56.98           N  
ATOM    451  CZ  ARG A  59      66.385  29.746  53.247  1.00 59.95           C  
ATOM    452  NH1 ARG A  59      65.706  28.715  52.782  1.00 58.49           N  
ATOM    453  NH2 ARG A  59      67.074  29.624  54.420  1.00 39.83           N  
ATOM    454  N   LYS A  60      71.728  31.012  51.528  1.00 25.30           N  
ATOM    455  CA  LYS A  60      72.990  30.535  50.931  1.00 28.16           C  
ATOM    456  C   LYS A  60      73.697  29.687  51.902  1.00 25.69           C  
ATOM    457  O   LYS A  60      73.456  29.767  53.158  1.00 22.98           O  
ATOM    458  CB  LYS A  60      73.917  31.680  50.571  1.00 26.21           C  
ATOM    459  CG  LYS A  60      73.483  32.878  49.722  1.00 34.02           C  
ATOM    460  CD  LYS A  60      72.919  32.540  48.465  1.00 42.69           C  
ATOM    461  CE  LYS A  60      72.606  33.869  47.724  1.00 52.37           C  
ATOM    462  NZ  LYS A  60      73.870  34.518  47.351  1.00 52.90           N  
ATOM    463  N   GLU A  61      74.590  28.813  51.390  1.00 21.96           N  
ATOM    464  CA  GLU A  61      75.413  28.038  52.229  1.00 18.57           C  
ATOM    465  C   GLU A  61      76.752  27.874  51.458  1.00 23.28           C  
ATOM    466  O   GLU A  61      76.673  27.516  50.295  1.00 24.78           O  
ATOM    467  CB  GLU A  61      74.796  26.736  52.499  1.00 22.28           C  
ATOM    468  CG  GLU A  61      75.598  25.868  53.400  1.00 25.61           C  
ATOM    469  CD  GLU A  61      75.010  24.499  53.585  1.00 32.89           C  
ATOM    470  OE1 GLU A  61      75.139  23.719  52.661  1.00 34.36           O  
ATOM    471  OE2 GLU A  61      74.446  24.198  54.618  1.00 34.87           O  
ATOM    472  N   ASP A  62      77.878  28.117  52.125  1.00 21.27           N  
ATOM    473  CA  ASP A  62      79.222  28.016  51.541  1.00 23.17           C  
ATOM    474  C   ASP A  62      80.044  27.057  52.323  1.00 25.07           C  
ATOM    475  O   ASP A  62      80.047  27.119  53.561  1.00 24.02           O  
ATOM    476  CB  ASP A  62      79.905  29.355  51.598  1.00 25.82           C  
ATOM    477  CG  ASP A  62      79.349  30.359  50.644  1.00 29.37           C  
ATOM    478  OD1 ASP A  62      78.154  30.749  50.738  1.00 23.78           O  
ATOM    479  OD2 ASP A  62      80.142  30.858  49.777  1.00 30.68           O  
ATOM    480  N   PRO A  63      80.700  26.097  51.669  1.00 25.64           N  
ATOM    481  CA  PRO A  63      81.665  25.230  52.446  1.00 22.53           C  
ATOM    482  C   PRO A  63      82.811  26.003  52.963  1.00 20.35           C  
ATOM    483  O   PRO A  63      83.294  27.027  52.414  1.00 23.99           O  
ATOM    484  CB  PRO A  63      82.130  24.139  51.385  1.00 27.91           C  
ATOM    485  CG  PRO A  63      81.886  24.806  50.089  1.00 29.94           C  
ATOM    486  CD  PRO A  63      80.828  25.901  50.201  1.00 26.67           C  
ATOM    487  N   MET A  64      83.291  25.583  54.107  1.00 20.32           N  
ATOM    488  CA  MET A  64      84.499  26.027  54.643  1.00 21.17           C  
ATOM    489  C   MET A  64      85.595  24.947  54.190  1.00 20.08           C  
ATOM    490  O   MET A  64      85.273  23.794  53.953  1.00 22.99           O  
ATOM    491  CB  MET A  64      84.540  26.099  56.195  1.00 21.57           C  
ATOM    492  CG  MET A  64      83.304  26.862  56.801  1.00 23.60           C  
ATOM    493  SD  MET A  64      83.560  27.213  58.560  1.00 23.66           S  
ATOM    494  CE  MET A  64      84.628  28.598  58.512  1.00 21.89           C  
ATOM    495  N   ASN A  65      86.822  25.455  54.083  1.00 22.26           N  
ATOM    496  CA  ASN A  65      87.979  24.639  53.777  1.00 24.00           C  
ATOM    497  C   ASN A  65      88.912  24.563  54.934  1.00 21.87           C  
ATOM    498  O   ASN A  65      89.266  25.562  55.475  1.00 22.65           O  
ATOM    499  CB  ASN A  65      88.715  25.244  52.531  1.00 22.75           C  
ATOM    500  CG  ASN A  65      87.839  25.216  51.316  1.00 24.94           C  
ATOM    501  OD1 ASN A  65      87.653  26.218  50.691  1.00 32.20           O  
ATOM    502  ND2 ASN A  65      87.224  24.147  51.058  1.00 26.41           N  
ATOM    503  N   SER A  66      89.397  23.376  55.251  1.00 22.57           N  
ATOM    504  CA  SER A  66      90.541  23.247  56.139  1.00 23.65           C  
ATOM    505  C   SER A  66      91.757  23.950  55.609  1.00 27.41           C  
ATOM    506  O   SER A  66      91.934  23.982  54.402  1.00 25.79           O  
ATOM    507  CB  SER A  66      90.789  21.761  56.415  1.00 29.11           C  
ATOM    508  OG  SER A  66      91.264  21.098  55.251  1.00 29.83           O  
ATOM    509  N   VAL A  67      92.477  24.657  56.475  1.00 23.98           N  
ATOM    510  CA  VAL A  67      93.602  25.505  56.142  1.00 26.52           C  
ATOM    511  C   VAL A  67      94.673  25.218  57.151  1.00 29.11           C  
ATOM    512  O   VAL A  67      94.482  25.386  58.417  1.00 24.15           O  
ATOM    513  CB  VAL A  67      93.225  27.014  56.027  1.00 32.76           C  
ATOM    514  CG1 VAL A  67      94.427  27.824  55.639  1.00 40.05           C  
ATOM    515  CG2 VAL A  67      92.314  27.220  54.846  1.00 42.01           C  
ATOM    516  N   HIS A  68      95.780  24.588  56.687  1.00 29.83           N  
ATOM    517  CA  HIS A  68      96.911  24.184  57.544  1.00 29.00           C  
ATOM    518  C   HIS A  68      96.734  23.101  58.561  1.00 33.74           C  
ATOM    519  O   HIS A  68      97.692  22.530  58.951  1.00 34.18           O  
ATOM    520  CB  HIS A  68      97.637  25.371  58.209  1.00 27.42           C  
ATOM    521  CG  HIS A  68      97.991  26.455  57.275  1.00 28.72           C  
ATOM    522  ND1 HIS A  68      98.886  26.266  56.234  1.00 33.63           N  
ATOM    523  CD2 HIS A  68      97.599  27.753  57.207  1.00 29.95           C  
ATOM    524  CE1 HIS A  68      99.001  27.395  55.555  1.00 33.06           C  
ATOM    525  NE2 HIS A  68      98.240  28.314  56.130  1.00 33.21           N  
ATOM    526  N   HIS A  69      95.520  22.810  59.005  1.00 27.16           N  
ATOM    527  CA  HIS A  69      95.279  21.811  59.978  1.00 26.49           C  
ATOM    528  C   HIS A  69      93.866  21.336  59.626  1.00 27.68           C  
ATOM    529  O   HIS A  69      92.998  22.172  59.260  1.00 26.65           O  
ATOM    530  CB  HIS A  69      95.283  22.405  61.388  1.00 28.32           C  
ATOM    531  CG  HIS A  69      95.139  21.414  62.470  1.00 25.93           C  
ATOM    532  ND1 HIS A  69      93.944  20.832  62.799  1.00 27.70           N  
ATOM    533  CD2 HIS A  69      96.074  20.851  63.292  1.00 30.13           C  
ATOM    534  CE1 HIS A  69      94.127  19.969  63.784  1.00 31.06           C  
ATOM    535  NE2 HIS A  69      95.416  19.955  64.083  1.00 28.42           N  
ATOM    536  N   PRO A  70      93.590  20.075  59.807  1.00 27.59           N  
ATOM    537  CA  PRO A  70      92.271  19.533  59.388  1.00 30.28           C  
ATOM    538  C   PRO A  70      91.070  20.102  60.179  1.00 30.96           C  
ATOM    539  O   PRO A  70      89.977  19.991  59.718  1.00 27.85           O  
ATOM    540  CB  PRO A  70      92.357  18.040  59.735  1.00 30.86           C  
ATOM    541  CG  PRO A  70      93.769  17.804  60.178  1.00 35.23           C  
ATOM    542  CD  PRO A  70      94.531  19.047  60.267  1.00 33.73           C  
ATOM    543  N   ASN A  71      91.302  20.620  61.378  1.00 29.32           N  
ATOM    544  CA  ASN A  71      90.207  21.178  62.197  1.00 28.72           C  
ATOM    545  C   ASN A  71      90.190  22.685  62.234  1.00 26.33           C  
ATOM    546  O   ASN A  71      89.400  23.247  63.015  1.00 25.97           O  
ATOM    547  CB  ASN A  71      90.235  20.641  63.613  1.00 33.09           C  
ATOM    548  CG  ASN A  71      90.236  19.126  63.674  1.00 35.31           C  
ATOM    549  OD1 ASN A  71      91.126  18.564  64.250  1.00 47.63           O  
ATOM    550  ND2 ASN A  71      89.343  18.480  62.977  1.00 36.87           N  
ATOM    551  N   PHE A  72      91.043  23.373  61.456  1.00 24.08           N  
ATOM    552  CA  PHE A  72      91.025  24.776  61.310  1.00 24.79           C  
ATOM    553  C   PHE A  72      90.421  25.132  59.931  1.00 28.10           C  
ATOM    554  O   PHE A  72      90.943  24.753  58.880  1.00 25.36           O  
ATOM    555  CB  PHE A  72      92.418  25.377  61.503  1.00 24.56           C  
ATOM    556  CG  PHE A  72      92.385  26.858  61.657  1.00 24.67           C  
ATOM    557  CD1 PHE A  72      92.227  27.655  60.596  1.00 24.26           C  
ATOM    558  CD2 PHE A  72      92.575  27.457  62.896  1.00 25.62           C  
ATOM    559  CE1 PHE A  72      92.161  29.013  60.704  1.00 29.12           C  
ATOM    560  CE2 PHE A  72      92.562  28.839  63.032  1.00 25.42           C  
ATOM    561  CZ  PHE A  72      92.313  29.608  61.984  1.00 25.16           C  
ATOM    562  N   PHE A  73      89.359  25.935  59.923  1.00 22.53           N  
ATOM    563  CA  PHE A  73      88.535  26.211  58.706  1.00 21.57           C  
ATOM    564  C   PHE A  73      88.476  27.668  58.362  1.00 23.00           C  
ATOM    565  O   PHE A  73      88.371  28.536  59.301  1.00 23.53           O  
ATOM    566  CB  PHE A  73      87.128  25.636  58.941  1.00 21.45           C  
ATOM    567  CG  PHE A  73      87.089  24.155  59.122  1.00 20.67           C  
ATOM    568  CD1 PHE A  73      86.947  23.322  57.997  1.00 22.55           C  
ATOM    569  CD2 PHE A  73      87.177  23.567  60.359  1.00 22.16           C  
ATOM    570  CE1 PHE A  73      86.883  21.928  58.166  1.00 23.23           C  
ATOM    571  CE2 PHE A  73      87.097  22.222  60.548  1.00 25.03           C  
ATOM    572  CZ  PHE A  73      86.984  21.353  59.430  1.00 23.70           C  
ATOM    573  N   GLU A  74      88.432  27.994  57.073  1.00 22.19           N  
ATOM    574  CA  GLU A  74      88.258  29.370  56.567  1.00 22.67           C  
ATOM    575  C   GLU A  74      87.253  29.290  55.484  1.00 22.66           C  
ATOM    576  O   GLU A  74      87.117  28.248  54.748  1.00 21.97           O  
ATOM    577  CB  GLU A  74      89.500  29.909  55.816  1.00 31.25           C  
ATOM    578  CG  GLU A  74      90.590  30.503  56.655  1.00 42.65           C  
ATOM    579  CD  GLU A  74      91.609  31.291  55.744  1.00 39.12           C  
ATOM    580  OE1 GLU A  74      91.974  30.754  54.636  1.00 33.81           O  
ATOM    581  OE2 GLU A  74      91.867  32.423  56.102  1.00 38.12           O  
ATOM    582  N   CYS A  75      86.541  30.391  55.339  1.00 22.56           N  
ATOM    583  CA  CYS A  75      85.514  30.541  54.309  1.00 26.15           C  
ATOM    584  C   CYS A  75      85.474  31.974  53.862  1.00 26.79           C  
ATOM    585  O   CYS A  75      85.222  32.887  54.671  1.00 24.11           O  
ATOM    586  CB  CYS A  75      84.146  30.103  54.861  1.00 27.06           C  
ATOM    587  SG  CYS A  75      82.771  30.203  53.652  1.00 26.28           S  
ATOM    588  N   ILE A  76      85.628  32.228  52.543  1.00 23.26           N  
ATOM    589  CA  ILE A  76      85.728  33.559  52.069  1.00 23.72           C  
ATOM    590  C   ILE A  76      84.442  33.839  51.347  1.00 22.66           C  
ATOM    591  O   ILE A  76      83.927  33.016  50.556  1.00 25.48           O  
ATOM    592  CB  ILE A  76      86.885  33.747  51.054  1.00 29.83           C  
ATOM    593  CG1 ILE A  76      88.215  33.545  51.779  1.00 31.74           C  
ATOM    594  CG2 ILE A  76      86.843  35.143  50.448  1.00 30.92           C  
ATOM    595  CD1 ILE A  76      89.374  33.722  50.828  1.00 47.47           C  
ATOM    596  N   ILE A  77      83.828  34.969  51.711  1.00 24.10           N  
ATOM    597  CA  ILE A  77      82.466  35.231  51.242  1.00 24.21           C  
ATOM    598  C   ILE A  77      82.415  36.694  50.805  1.00 26.32           C  
ATOM    599  O   ILE A  77      82.818  37.551  51.547  1.00 25.59           O  
ATOM    600  CB  ILE A  77      81.444  34.997  52.364  1.00 26.80           C  
ATOM    601  CG1 ILE A  77      81.231  33.507  52.564  1.00 27.41           C  
ATOM    602  CG2 ILE A  77      80.076  35.554  51.953  1.00 30.44           C  
ATOM    603  CD1 ILE A  77      80.423  33.148  53.798  1.00 29.51           C  
ATOM    604  N   GLU A  78      81.799  36.965  49.674  1.00 26.18           N  
ATOM    605  CA  GLU A  78      81.609  38.365  49.223  1.00 30.78           C  
ATOM    606  C   GLU A  78      80.155  38.760  49.359  1.00 31.11           C  
ATOM    607  O   GLU A  78      79.318  38.144  48.805  1.00 32.58           O  
ATOM    608  CB  GLU A  78      81.896  38.513  47.718  1.00 38.26           C  
ATOM    609  CG  GLU A  78      83.374  38.439  47.446  1.00 49.28           C  
ATOM    610  CD  GLU A  78      83.779  38.802  45.991  1.00 65.27           C  
ATOM    611  OE1 GLU A  78      83.134  39.686  45.290  1.00 59.67           O  
ATOM    612  OE2 GLU A  78      84.785  38.174  45.586  1.00 62.74           O  
ATOM    613  N   THR A  79      79.877  39.774  50.133  1.00 31.39           N  
ATOM    614  CA  THR A  79      78.540  40.220  50.334  1.00 28.62           C  
ATOM    615  C   THR A  79      78.653  41.563  51.023  1.00 27.77           C  
ATOM    616  O   THR A  79      79.637  41.828  51.759  1.00 28.76           O  
ATOM    617  CB  THR A  79      77.787  39.144  51.203  1.00 33.03           C  
ATOM    618  OG1 THR A  79      76.478  39.560  51.344  1.00 36.43           O  
ATOM    619  CG2 THR A  79      78.382  39.049  52.610  1.00 30.93           C  
ATOM    620  N   PRO A  80      77.637  42.460  50.842  1.00 31.37           N  
ATOM    621  CA  PRO A  80      77.757  43.790  51.443  1.00 32.40           C  
ATOM    622  C   PRO A  80      77.879  43.765  52.928  1.00 34.45           C  
ATOM    623  O   PRO A  80      78.677  44.485  53.498  1.00 33.70           O  
ATOM    624  CB  PRO A  80      76.497  44.556  50.902  1.00 33.03           C  
ATOM    625  CG  PRO A  80      76.213  43.864  49.591  1.00 35.26           C  
ATOM    626  CD  PRO A  80      76.510  42.374  49.879  1.00 33.24           C  
ATOM    627  N   GLU A  81      77.195  42.852  53.615  1.00 34.32           N  
ATOM    628  CA  GLU A  81      77.301  42.828  55.065  1.00 33.30           C  
ATOM    629  C   GLU A  81      77.138  41.379  55.486  1.00 28.67           C  
ATOM    630  O   GLU A  81      76.409  40.665  54.869  1.00 30.91           O  
ATOM    631  CB  GLU A  81      76.154  43.674  55.700  1.00 49.28           C  
ATOM    632  CG  GLU A  81      76.297  45.210  55.749  1.00 62.48           C  
ATOM    633  CD  GLU A  81      75.097  45.968  56.443  1.00 82.92           C  
ATOM    634  OE1 GLU A  81      74.201  46.361  55.674  1.00 85.76           O  
ATOM    635  OE2 GLU A  81      75.021  46.206  57.723  1.00 77.20           O  
ATOM    636  N   LEU A  82      77.867  40.947  56.500  1.00 28.57           N  
ATOM    637  CA  LEU A  82      77.799  39.619  56.967  1.00 31.58           C  
ATOM    638  C   LEU A  82      77.434  39.580  58.464  1.00 32.54           C  
ATOM    639  O   LEU A  82      78.182  39.155  59.315  1.00 33.78           O  
ATOM    640  CB  LEU A  82      79.061  38.875  56.609  1.00 29.78           C  
ATOM    641  CG  LEU A  82      79.196  37.373  56.867  1.00 29.11           C  
ATOM    642  CD1 LEU A  82      77.973  36.683  56.351  1.00 31.41           C  
ATOM    643  CD2 LEU A  82      80.473  36.806  56.125  1.00 30.72           C  
ATOM    644  N   ASN A  83      76.212  39.985  58.729  1.00 32.38           N  
ATOM    645  CA  ASN A  83      75.721  40.123  60.073  1.00 31.74           C  
ATOM    646  C   ASN A  83      75.060  38.834  60.551  1.00 30.47           C  
ATOM    647  O   ASN A  83      75.102  38.590  61.703  1.00 35.16           O  
ATOM    648  CB  ASN A  83      74.643  41.218  60.116  1.00 35.39           C  
ATOM    649  CG  ASN A  83      75.197  42.618  59.772  1.00 37.67           C  
ATOM    650  OD1 ASN A  83      74.624  43.325  58.965  1.00 46.15           O  
ATOM    651  ND2 ASN A  83      76.273  42.975  60.398  1.00 37.91           N  
ATOM    652  N   HIS A  84      74.389  38.105  59.654  1.00 23.81           N  
ATOM    653  CA  HIS A  84      73.544  37.003  59.984  1.00 24.11           C  
ATOM    654  C   HIS A  84      74.074  35.688  59.396  1.00 23.45           C  
ATOM    655  O   HIS A  84      73.814  35.447  58.199  1.00 25.43           O  
ATOM    656  CB  HIS A  84      72.172  37.317  59.446  1.00 23.64           C  
ATOM    657  CG  HIS A  84      71.553  38.557  60.103  1.00 29.29           C  
ATOM    658  ND1 HIS A  84      70.840  39.494  59.402  1.00 33.83           N  
ATOM    659  CD2 HIS A  84      71.721  39.069  61.344  1.00 28.90           C  
ATOM    660  CE1 HIS A  84      70.554  40.505  60.189  1.00 29.87           C  
ATOM    661  NE2 HIS A  84      71.062  40.262  61.378  1.00 34.96           N  
ATOM    662  N   TYR A  85      74.746  34.900  60.206  1.00 22.33           N  
ATOM    663  CA  TYR A  85      75.162  33.561  59.742  1.00 23.14           C  
ATOM    664  C   TYR A  85      75.252  32.596  60.877  1.00 22.55           C  
ATOM    665  O   TYR A  85      75.297  32.979  62.048  1.00 24.27           O  
ATOM    666  CB  TYR A  85      76.545  33.705  59.016  1.00 21.68           C  
ATOM    667  CG  TYR A  85      77.687  33.986  59.850  1.00 20.46           C  
ATOM    668  CD1 TYR A  85      78.039  35.286  60.173  1.00 26.45           C  
ATOM    669  CD2 TYR A  85      78.454  32.989  60.316  1.00 23.10           C  
ATOM    670  CE1 TYR A  85      79.121  35.559  60.979  1.00 29.44           C  
ATOM    671  CE2 TYR A  85      79.579  33.247  61.060  1.00 24.32           C  
ATOM    672  CZ  TYR A  85      79.907  34.538  61.401  1.00 27.72           C  
ATOM    673  OH  TYR A  85      81.018  34.776  62.189  1.00 29.85           O  
ATOM    674  N   GLN A  86      75.348  31.321  60.501  1.00 18.75           N  
ATOM    675  CA  GLN A  86      75.516  30.210  61.352  1.00 19.10           C  
ATOM    676  C   GLN A  86      76.627  29.318  60.809  1.00 23.96           C  
ATOM    677  O   GLN A  86      76.921  29.412  59.608  1.00 19.79           O  
ATOM    678  CB  GLN A  86      74.262  29.439  61.350  1.00 20.17           C  
ATOM    679  CG  GLN A  86      73.067  30.091  62.121  1.00 21.33           C  
ATOM    680  CD  GLN A  86      71.767  29.465  61.650  1.00 23.05           C  
ATOM    681  OE1 GLN A  86      71.516  29.318  60.443  1.00 23.58           O  
ATOM    682  NE2 GLN A  86      70.895  29.118  62.587  1.00 22.23           N  
ATOM    683  N   LEU A  87      77.224  28.517  61.670  1.00 22.15           N  
ATOM    684  CA  LEU A  87      78.161  27.439  61.308  1.00 21.02           C  
ATOM    685  C   LEU A  87      77.488  26.117  61.383  1.00 25.71           C  
ATOM    686  O   LEU A  87      76.785  25.800  62.359  1.00 21.90           O  
ATOM    687  CB  LEU A  87      79.370  27.442  62.186  1.00 19.16           C  
ATOM    688  CG  LEU A  87      80.144  28.711  62.350  1.00 19.45           C  
ATOM    689  CD1 LEU A  87      81.314  28.547  63.269  1.00 20.42           C  
ATOM    690  CD2 LEU A  87      80.586  29.264  61.014  1.00 21.77           C  
ATOM    691  N   LYS A  88      77.619  25.334  60.303  1.00 19.87           N  
ATOM    692  CA  LYS A  88      77.165  23.964  60.286  1.00 19.76           C  
ATOM    693  C   LYS A  88      78.434  23.174  60.434  1.00 21.49           C  
ATOM    694  O   LYS A  88      79.410  23.434  59.709  1.00 20.64           O  
ATOM    695  CB  LYS A  88      76.398  23.608  59.043  1.00 21.24           C  
ATOM    696  CG  LYS A  88      76.052  22.117  58.932  1.00 26.38           C  
ATOM    697  CD  LYS A  88      75.545  21.734  57.551  1.00 28.83           C  
ATOM    698  CE  LYS A  88      74.123  22.172  57.423  1.00 34.60           C  
ATOM    699  NZ  LYS A  88      73.686  21.885  56.017  1.00 32.06           N  
ATOM    700  N   VAL A  89      78.457  22.240  61.366  1.00 20.33           N  
ATOM    701  CA  VAL A  89      79.702  21.576  61.824  1.00 20.29           C  
ATOM    702  C   VAL A  89      79.462  20.047  61.802  1.00 26.03           C  
ATOM    703  O   VAL A  89      78.527  19.547  62.426  1.00 23.03           O  
ATOM    704  CB  VAL A  89      80.100  21.963  63.227  1.00 23.74           C  
ATOM    705  CG1 VAL A  89      81.429  21.258  63.660  1.00 25.86           C  
ATOM    706  CG2 VAL A  89      80.249  23.485  63.381  1.00 23.45           C  
ATOM    707  N   LYS A  90      80.240  19.328  60.971  1.00 23.19           N  
ATOM    708  CA  LYS A  90      80.110  17.908  60.840  1.00 22.63           C  
ATOM    709  C   LYS A  90      81.235  17.219  61.573  1.00 23.84           C  
ATOM    710  O   LYS A  90      82.419  17.429  61.303  1.00 25.58           O  
ATOM    711  CB  LYS A  90      80.126  17.483  59.390  1.00 24.69           C  
ATOM    712  CG  LYS A  90      79.956  15.979  59.136  1.00 30.21           C  
ATOM    713  CD  LYS A  90      79.889  15.746  57.614  1.00 39.22           C  
ATOM    714  CE  LYS A  90      80.010  14.286  57.163  1.00 43.84           C  
ATOM    715  NZ  LYS A  90      79.167  13.466  58.037  1.00 53.06           N  
ATOM    716  N   GLU A  91      80.852  16.397  62.504  1.00 26.44           N  
ATOM    717  CA  GLU A  91      81.766  15.557  63.340  1.00 32.95           C  
ATOM    718  C   GLU A  91      81.378  14.100  63.159  1.00 38.41           C  
ATOM    719  O   GLU A  91      80.299  13.685  63.544  1.00 35.62           O  
ATOM    720  CB  GLU A  91      81.621  15.965  64.791  1.00 34.24           C  
ATOM    721  CG  GLU A  91      81.997  17.431  65.034  1.00 46.57           C  
ATOM    722  CD  GLU A  91      81.436  18.161  66.282  1.00 49.08           C  
ATOM    723  OE1 GLU A  91      80.295  17.960  66.738  1.00 49.16           O  
ATOM    724  OE2 GLU A  91      82.178  19.025  66.764  1.00 51.30           O  
ATOM    725  N   GLY A  92      82.193  13.333  62.440  1.00 36.53           N  
ATOM    726  CA  GLY A  92      81.778  11.994  62.074  1.00 37.51           C  
ATOM    727  C   GLY A  92      80.515  11.984  61.256  1.00 38.35           C  
ATOM    728  O   GLY A  92      80.430  12.684  60.275  1.00 41.73           O  
ATOM    729  N   GLU A  93      79.534  11.172  61.632  1.00 39.52           N  
ATOM    730  CA  GLU A  93      78.276  11.101  60.914  1.00 44.44           C  
ATOM    731  C   GLU A  93      77.202  12.173  61.409  1.00 47.89           C  
ATOM    732  O   GLU A  93      76.086  12.182  60.899  1.00 56.50           O  
ATOM    733  CB  GLU A  93      77.674   9.654  60.980  1.00 54.88           C  
ATOM    734  CG  GLU A  93      77.876   8.800  59.694  1.00 70.76           C  
ATOM    735  CD  GLU A  93      79.192   9.099  58.953  1.00 77.39           C  
ATOM    736  OE1 GLU A  93      80.274   8.888  59.561  1.00 83.10           O  
ATOM    737  OE2 GLU A  93      79.164   9.591  57.783  1.00 75.65           O  
ATOM    738  N   HIS A  94      77.564  13.086  62.310  1.00 41.77           N  
ATOM    739  CA  HIS A  94      76.581  14.067  62.902  1.00 40.71           C  
ATOM    740  C   HIS A  94      76.879  15.504  62.510  1.00 37.38           C  
ATOM    741  O   HIS A  94      78.066  15.834  62.343  1.00 31.46           O  
ATOM    742  CB  HIS A  94      76.650  13.921  64.386  1.00 44.18           C  
ATOM    743  CG  HIS A  94      76.415  12.512  64.778  1.00 63.04           C  
ATOM    744  ND1 HIS A  94      75.340  11.801  64.280  1.00 66.20           N  
ATOM    745  CD2 HIS A  94      77.164  11.637  65.490  1.00 70.22           C  
ATOM    746  CE1 HIS A  94      75.405  10.557  64.720  1.00 71.03           C  
ATOM    747  NE2 HIS A  94      76.495  10.437  65.464  1.00 80.50           N  
ATOM    748  N   GLU A  95      75.819  16.296  62.290  1.00 28.41           N  
ATOM    749  CA  GLU A  95      75.897  17.696  61.968  1.00 27.50           C  
ATOM    750  C   GLU A  95      75.162  18.494  63.046  1.00 26.23           C  
ATOM    751  O   GLU A  95      74.030  18.128  63.409  1.00 25.70           O  
ATOM    752  CB  GLU A  95      75.173  17.943  60.658  1.00 31.13           C  
ATOM    753  CG  GLU A  95      76.014  17.554  59.513  1.00 36.49           C  
ATOM    754  CD  GLU A  95      75.355  17.823  58.174  1.00 39.14           C  
ATOM    755  OE1 GLU A  95      74.234  18.378  58.082  1.00 29.93           O  
ATOM    756  OE2 GLU A  95      76.017  17.497  57.218  1.00 45.12           O  
ATOM    757  N   LYS A  96      75.749  19.610  63.474  1.00 24.21           N  
ATOM    758  CA  LYS A  96      75.042  20.603  64.295  1.00 23.89           C  
ATOM    759  C   LYS A  96      75.157  21.965  63.636  1.00 26.18           C  
ATOM    760  O   LYS A  96      76.079  22.228  62.836  1.00 23.10           O  
ATOM    761  CB  LYS A  96      75.633  20.669  65.700  1.00 26.38           C  
ATOM    762  CG  LYS A  96      77.073  21.108  65.722  1.00 25.47           C  
ATOM    763  CD  LYS A  96      77.661  21.170  67.161  1.00 30.29           C  
ATOM    764  CE  LYS A  96      79.116  21.536  67.080  1.00 32.97           C  
ATOM    765  NZ  LYS A  96      79.890  21.711  68.331  1.00 39.08           N  
ATOM    766  N   VAL A  97      74.208  22.836  63.954  1.00 21.19           N  
ATOM    767  CA  VAL A  97      74.191  24.197  63.469  1.00 20.29           C  
ATOM    768  C   VAL A  97      74.220  25.130  64.679  1.00 27.60           C  
ATOM    769  O   VAL A  97      73.362  25.015  65.562  1.00 22.97           O  
ATOM    770  CB  VAL A  97      72.985  24.405  62.615  1.00 20.65           C  
ATOM    771  CG1 VAL A  97      72.908  25.897  62.166  1.00 22.97           C  
ATOM    772  CG2 VAL A  97      73.001  23.552  61.396  1.00 22.83           C  
ATOM    773  N   ILE A  98      75.206  26.008  64.734  1.00 20.60           N  
ATOM    774  CA  ILE A  98      75.350  26.903  65.850  1.00 22.65           C  
ATOM    775  C   ILE A  98      75.619  28.275  65.396  1.00 24.15           C  
ATOM    776  O   ILE A  98      76.057  28.489  64.237  1.00 22.08           O  
ATOM    777  CB  ILE A  98      76.522  26.429  66.736  1.00 22.56           C  
ATOM    778  CG1 ILE A  98      77.858  26.353  65.915  1.00 23.20           C  
ATOM    779  CG2 ILE A  98      76.180  25.064  67.344  1.00 25.52           C  
ATOM    780  CD1 ILE A  98      79.071  26.108  66.804  1.00 26.01           C  
ATOM    781  N   TYR A  99      75.475  29.249  66.282  1.00 23.30           N  
ATOM    782  CA  TYR A  99      76.064  30.526  66.049  1.00 22.76           C  
ATOM    783  C   TYR A  99      77.594  30.484  66.201  1.00 22.04           C  
ATOM    784  O   TYR A  99      78.141  29.667  66.913  1.00 22.58           O  
ATOM    785  CB  TYR A  99      75.422  31.583  66.944  1.00 25.85           C  
ATOM    786  CG  TYR A  99      74.016  32.055  66.513  1.00 26.66           C  
ATOM    787  CD1 TYR A  99      73.762  32.424  65.245  1.00 22.38           C  
ATOM    788  CD2 TYR A  99      73.025  32.230  67.431  1.00 30.06           C  
ATOM    789  CE1 TYR A  99      72.553  32.921  64.838  1.00 24.86           C  
ATOM    790  CE2 TYR A  99      71.794  32.824  67.083  1.00 29.11           C  
ATOM    791  CZ  TYR A  99      71.530  33.160  65.777  1.00 28.29           C  
ATOM    792  OH  TYR A  99      70.328  33.819  65.349  1.00 30.79           O  
ATOM    793  N   ASP A 100      78.265  31.425  65.548  1.00 22.89           N  
ATOM    794  CA  ASP A 100      79.744  31.481  65.653  1.00 23.70           C  
ATOM    795  C   ASP A 100      80.186  31.823  67.078  1.00 24.96           C  
ATOM    796  O   ASP A 100      79.866  32.877  67.562  1.00 24.89           O  
ATOM    797  CB  ASP A 100      80.248  32.488  64.649  1.00 22.52           C  
ATOM    798  CG  ASP A 100      81.815  32.534  64.548  1.00 23.93           C  
ATOM    799  OD1 ASP A 100      82.468  32.034  65.476  1.00 23.44           O  
ATOM    800  OD2 ASP A 100      82.259  33.056  63.490  1.00 25.42           O  
ATOM    801  N   PRO A 101      80.935  30.955  67.726  1.00 27.93           N  
ATOM    802  CA  PRO A 101      81.365  31.274  69.075  1.00 29.20           C  
ATOM    803  C   PRO A 101      82.237  32.464  69.154  1.00 31.44           C  
ATOM    804  O   PRO A 101      82.369  33.008  70.213  1.00 26.26           O  
ATOM    805  CB  PRO A 101      82.174  30.070  69.529  1.00 33.36           C  
ATOM    806  CG  PRO A 101      82.096  29.052  68.425  1.00 34.02           C  
ATOM    807  CD  PRO A 101      81.432  29.630  67.246  1.00 30.12           C  
ATOM    808  N   TYR A 102      82.812  32.918  68.055  1.00 23.59           N  
ATOM    809  CA  TYR A 102      83.666  34.110  68.101  1.00 26.12           C  
ATOM    810  C   TYR A 102      82.982  35.301  67.486  1.00 29.18           C  
ATOM    811  O   TYR A 102      83.624  36.211  66.997  1.00 26.59           O  
ATOM    812  CB  TYR A 102      85.038  33.803  67.432  1.00 25.43           C  
ATOM    813  CG  TYR A 102      85.832  32.905  68.311  1.00 25.69           C  
ATOM    814  CD1 TYR A 102      86.641  33.433  69.323  1.00 26.24           C  
ATOM    815  CD2 TYR A 102      85.723  31.561  68.219  1.00 26.51           C  
ATOM    816  CE1 TYR A 102      87.320  32.627  70.170  1.00 27.78           C  
ATOM    817  CE2 TYR A 102      86.432  30.741  69.059  1.00 28.42           C  
ATOM    818  CZ  TYR A 102      87.206  31.300  70.002  1.00 33.60           C  
ATOM    819  OH  TYR A 102      87.816  30.480  70.789  1.00 34.01           O  
ATOM    820  N   ALA A 103      81.650  35.314  67.481  1.00 27.42           N  
ATOM    821  CA  ALA A 103      80.932  36.385  66.859  1.00 29.25           C  
ATOM    822  C   ALA A 103      81.146  37.722  67.522  1.00 32.95           C  
ATOM    823  O   ALA A 103      81.230  38.669  66.824  1.00 32.85           O  
ATOM    824  CB  ALA A 103      79.429  36.070  66.828  1.00 36.56           C  
ATOM    825  N   PHE A 104      81.315  37.798  68.811  1.00 30.39           N  
ATOM    826  CA  PHE A 104      81.188  39.126  69.539  1.00 35.72           C  
ATOM    827  C   PHE A 104      82.375  39.150  70.415  1.00 30.77           C  
ATOM    828  O   PHE A 104      82.552  38.371  71.397  1.00 33.69           O  
ATOM    829  CB  PHE A 104      79.885  39.195  70.459  1.00 32.98           C  
ATOM    830  CG  PHE A 104      78.571  39.153  69.695  1.00 32.01           C  
ATOM    831  CD1 PHE A 104      78.264  40.141  68.762  1.00 46.79           C  
ATOM    832  CD2 PHE A 104      77.608  38.203  69.956  1.00 41.76           C  
ATOM    833  CE1 PHE A 104      77.061  40.201  68.049  1.00 46.72           C  
ATOM    834  CE2 PHE A 104      76.381  38.255  69.247  1.00 33.07           C  
ATOM    835  CZ  PHE A 104      76.104  39.248  68.302  1.00 42.37           C  
ATOM    836  N   SER A 105      83.301  39.991  70.082  1.00 33.37           N  
ATOM    837  CA  SER A 105      84.520  40.061  70.893  1.00 38.43           C  
ATOM    838  C   SER A 105      84.433  40.957  72.177  1.00 52.07           C  
ATOM    839  O   SER A 105      85.327  40.928  73.029  1.00 43.81           O  
ATOM    840  CB  SER A 105      85.661  40.641  70.022  1.00 47.50           C  
ATOM    841  OG  SER A 105      85.218  41.730  69.246  1.00 41.13           O  
ATOM    842  N   SER A 106      83.383  41.772  72.313  1.00 38.89           N  
ATOM    843  CA  SER A 106      83.253  42.592  73.540  1.00 44.96           C  
ATOM    844  C   SER A 106      81.795  42.554  74.027  1.00 27.61           C  
ATOM    845  O   SER A 106      80.917  42.289  73.258  1.00 29.28           O  
ATOM    846  CB  SER A 106      83.685  44.005  73.197  1.00 42.16           C  
ATOM    847  OG  SER A 106      82.894  44.461  72.069  1.00 53.08           O  
ATOM    848  N   PRO A 107      81.580  42.766  75.275  1.00 28.15           N  
ATOM    849  CA  PRO A 107      80.197  42.749  75.775  1.00 30.26           C  
ATOM    850  C   PRO A 107      79.446  43.996  75.434  1.00 26.31           C  
ATOM    851  O   PRO A 107      78.228  44.007  75.465  1.00 27.74           O  
ATOM    852  CB  PRO A 107      80.391  42.608  77.273  1.00 34.45           C  
ATOM    853  CG  PRO A 107      81.728  43.219  77.517  1.00 37.88           C  
ATOM    854  CD  PRO A 107      82.561  43.105  76.308  1.00 33.63           C  
ATOM    855  N   TYR A 108      80.140  45.100  75.136  1.00 25.16           N  
ATOM    856  CA  TYR A 108      79.468  46.387  74.835  1.00 24.50           C  
ATOM    857  C   TYR A 108      78.900  46.493  73.482  1.00 24.13           C  
ATOM    858  O   TYR A 108      79.271  45.768  72.534  1.00 24.01           O  
ATOM    859  CB  TYR A 108      80.376  47.640  75.116  1.00 26.91           C  
ATOM    860  CG  TYR A 108      81.718  47.589  74.407  1.00 23.63           C  
ATOM    861  CD1 TYR A 108      81.792  47.879  73.056  1.00 27.23           C  
ATOM    862  CD2 TYR A 108      82.879  47.181  75.070  1.00 25.79           C  
ATOM    863  CE1 TYR A 108      82.988  47.823  72.367  1.00 27.71           C  
ATOM    864  CE2 TYR A 108      84.087  47.142  74.385  1.00 25.25           C  
ATOM    865  CZ  TYR A 108      84.114  47.437  73.032  1.00 27.31           C  
ATOM    866  OH  TYR A 108      85.312  47.412  72.346  1.00 27.58           O  
ATOM    867  N   LEU A 109      77.927  47.384  73.347  1.00 22.97           N  
ATOM    868  CA  LEU A 109      77.351  47.638  72.071  1.00 22.88           C  
ATOM    869  C   LEU A 109      78.380  48.359  71.131  1.00 25.44           C  
ATOM    870  O   LEU A 109      78.959  49.400  71.490  1.00 24.25           O  
ATOM    871  CB  LEU A 109      76.124  48.516  72.208  1.00 25.62           C  
ATOM    872  CG  LEU A 109      74.837  47.903  72.804  1.00 26.93           C  
ATOM    873  CD1 LEU A 109      74.089  49.062  73.454  1.00 29.70           C  
ATOM    874  CD2 LEU A 109      74.012  47.322  71.756  1.00 28.56           C  
ATOM    875  N   THR A 110      78.513  47.836  69.941  1.00 26.04           N  
ATOM    876  CA  THR A 110      79.283  48.440  68.899  1.00 32.24           C  
ATOM    877  C   THR A 110      78.448  49.369  68.090  1.00 33.97           C  
ATOM    878  O   THR A 110      77.188  49.377  68.131  1.00 24.39           O  
ATOM    879  CB  THR A 110      79.869  47.379  67.947  1.00 29.74           C  
ATOM    880  OG1 THR A 110      78.827  46.745  67.184  1.00 27.59           O  
ATOM    881  CG2 THR A 110      80.692  46.375  68.738  1.00 29.12           C  
ATOM    882  N   ASP A 111      79.115  50.098  67.212  1.00 26.58           N  
ATOM    883  CA  ASP A 111      78.375  50.956  66.284  1.00 31.55           C  
ATOM    884  C   ASP A 111      77.467  50.185  65.392  1.00 29.40           C  
ATOM    885  O   ASP A 111      76.363  50.621  65.088  1.00 29.95           O  
ATOM    886  CB  ASP A 111      79.304  51.705  65.261  1.00 40.99           C  
ATOM    887  CG  ASP A 111      79.902  52.966  65.811  1.00 44.84           C  
ATOM    888  OD1 ASP A 111      79.466  53.511  66.853  1.00 38.27           O  
ATOM    889  OD2 ASP A 111      80.875  53.400  65.143  1.00 50.95           O  
ATOM    890  N   GLU A 112      77.961  49.067  64.915  1.00 29.74           N  
ATOM    891  CA  GLU A 112      77.179  48.216  64.090  1.00 30.20           C  
ATOM    892  C   GLU A 112      75.912  47.668  64.853  1.00 26.17           C  
ATOM    893  O   GLU A 112      74.870  47.536  64.260  1.00 24.97           O  
ATOM    894  CB  GLU A 112      77.998  47.042  63.601  1.00 33.62           C  
ATOM    895  CG  GLU A 112      77.266  45.998  62.702  1.00 46.36           C  
ATOM    896  CD  GLU A 112      76.890  46.504  61.279  1.00 65.78           C  
ATOM    897  OE1 GLU A 112      76.232  47.580  61.131  1.00 86.75           O  
ATOM    898  OE2 GLU A 112      77.183  45.792  60.279  1.00 61.45           O  
ATOM    899  N   ASP A 113      76.078  47.262  66.077  1.00 21.87           N  
ATOM    900  CA  ASP A 113      74.927  46.746  66.824  1.00 25.38           C  
ATOM    901  C   ASP A 113      73.835  47.826  66.858  1.00 25.36           C  
ATOM    902  O   ASP A 113      72.674  47.568  66.588  1.00 25.61           O  
ATOM    903  CB  ASP A 113      75.326  46.512  68.233  1.00 22.78           C  
ATOM    904  CG  ASP A 113      76.181  45.277  68.453  1.00 25.23           C  
ATOM    905  OD1 ASP A 113      75.959  44.235  67.870  1.00 25.59           O  
ATOM    906  OD2 ASP A 113      76.991  45.321  69.408  1.00 23.02           O  
ATOM    907  N   ILE A 114      74.233  49.068  67.145  1.00 26.76           N  
ATOM    908  CA  ILE A 114      73.255  50.199  67.275  1.00 26.81           C  
ATOM    909  C   ILE A 114      72.609  50.496  65.956  1.00 30.79           C  
ATOM    910  O   ILE A 114      71.417  50.672  65.856  1.00 25.81           O  
ATOM    911  CB  ILE A 114      73.929  51.396  67.925  1.00 29.11           C  
ATOM    912  CG1 ILE A 114      74.269  51.018  69.321  1.00 28.97           C  
ATOM    913  CG2 ILE A 114      73.011  52.641  67.865  1.00 33.32           C  
ATOM    914  CD1 ILE A 114      74.943  52.085  70.147  1.00 34.54           C  
ATOM    915  N   TYR A 115      73.389  50.520  64.878  1.00 27.03           N  
ATOM    916  CA  TYR A 115      72.818  50.707  63.589  1.00 27.14           C  
ATOM    917  C   TYR A 115      71.791  49.604  63.254  1.00 26.91           C  
ATOM    918  O   TYR A 115      70.746  49.880  62.679  1.00 25.51           O  
ATOM    919  CB  TYR A 115      73.982  50.648  62.537  1.00 34.32           C  
ATOM    920  CG  TYR A 115      73.494  50.661  61.164  1.00 37.89           C  
ATOM    921  CD1 TYR A 115      72.934  51.855  60.651  1.00 54.00           C  
ATOM    922  CD2 TYR A 115      73.505  49.515  60.369  1.00 44.62           C  
ATOM    923  CE1 TYR A 115      72.422  51.914  59.361  1.00 55.69           C  
ATOM    924  CE2 TYR A 115      72.984  49.549  59.061  1.00 56.24           C  
ATOM    925  CZ  TYR A 115      72.436  50.752  58.582  1.00 53.14           C  
ATOM    926  OH  TYR A 115      71.900  50.882  57.303  1.00 71.80           O  
ATOM    927  N   LEU A 116      72.160  48.314  63.408  1.00 24.80           N  
ATOM    928  CA  LEU A 116      71.247  47.257  63.034  1.00 25.04           C  
ATOM    929  C   LEU A 116      69.942  47.366  63.889  1.00 21.40           C  
ATOM    930  O   LEU A 116      68.820  47.183  63.379  1.00 23.46           O  
ATOM    931  CB  LEU A 116      71.853  45.883  63.295  1.00 27.86           C  
ATOM    932  CG  LEU A 116      72.692  45.331  62.186  1.00 31.61           C  
ATOM    933  CD1 LEU A 116      73.279  44.032  62.761  1.00 35.77           C  
ATOM    934  CD2 LEU A 116      71.884  45.127  60.903  1.00 35.16           C  
ATOM    935  N   PHE A 117      70.148  47.557  65.164  1.00 21.38           N  
ATOM    936  CA  PHE A 117      68.919  47.786  66.053  1.00 24.60           C  
ATOM    937  C   PHE A 117      68.019  48.979  65.613  1.00 24.31           C  
ATOM    938  O   PHE A 117      66.783  48.833  65.510  1.00 25.49           O  
ATOM    939  CB  PHE A 117      69.406  47.882  67.437  1.00 22.77           C  
ATOM    940  CG  PHE A 117      68.296  48.121  68.483  1.00 23.92           C  
ATOM    941  CD1 PHE A 117      67.362  47.125  68.743  1.00 23.72           C  
ATOM    942  CD2 PHE A 117      68.289  49.249  69.256  1.00 24.77           C  
ATOM    943  CE1 PHE A 117      66.437  47.249  69.796  1.00 26.44           C  
ATOM    944  CE2 PHE A 117      67.324  49.401  70.302  1.00 26.35           C  
ATOM    945  CZ  PHE A 117      66.399  48.394  70.516  1.00 25.40           C  
ATOM    946  N   SER A 118      68.635  50.094  65.188  1.00 24.39           N  
ATOM    947  CA  SER A 118      67.899  51.246  64.739  1.00 24.27           C  
ATOM    948  C   SER A 118      67.115  50.981  63.535  1.00 26.84           C  
ATOM    949  O   SER A 118      66.140  51.665  63.272  1.00 25.67           O  
ATOM    950  CB  SER A 118      68.837  52.458  64.529  1.00 26.53           C  
ATOM    951  OG  SER A 118      69.381  52.573  65.847  1.00 33.84           O  
ATOM    952  N   GLU A 119      67.529  49.986  62.780  1.00 23.81           N  
ATOM    953  CA  GLU A 119      66.834  49.634  61.598  1.00 28.48           C  
ATOM    954  C   GLU A 119      65.912  48.468  61.845  1.00 25.66           C  
ATOM    955  O   GLU A 119      65.240  48.035  60.909  1.00 23.95           O  
ATOM    956  CB  GLU A 119      67.832  49.161  60.448  1.00 31.88           C  
ATOM    957  CG  GLU A 119      68.947  50.102  60.217  1.00 52.83           C  
ATOM    958  CD  GLU A 119      68.467  51.435  59.735  1.00 64.86           C  
ATOM    959  OE1 GLU A 119      67.668  51.442  58.764  1.00 77.18           O  
ATOM    960  OE2 GLU A 119      68.894  52.457  60.350  1.00 94.90           O  
ATOM    961  N   GLY A 120      65.912  47.908  63.037  1.00 26.15           N  
ATOM    962  CA  GLY A 120      65.008  46.812  63.289  1.00 25.97           C  
ATOM    963  C   GLY A 120      65.530  45.423  62.893  1.00 29.05           C  
ATOM    964  O   GLY A 120      64.736  44.475  62.888  1.00 26.05           O  
ATOM    965  N   ASN A 121      66.845  45.267  62.597  1.00 23.66           N  
ATOM    966  CA  ASN A 121      67.348  44.037  61.982  1.00 26.34           C  
ATOM    967  C   ASN A 121      68.416  43.333  62.808  1.00 24.44           C  
ATOM    968  O   ASN A 121      69.228  42.527  62.266  1.00 24.64           O  
ATOM    969  CB  ASN A 121      67.856  44.321  60.565  1.00 26.61           C  
ATOM    970  CG  ASN A 121      66.784  44.737  59.626  1.00 29.56           C  
ATOM    971  OD1 ASN A 121      65.671  44.225  59.645  1.00 31.16           O  
ATOM    972  ND2 ASN A 121      67.097  45.694  58.791  1.00 32.02           N  
ATOM    973  N   HIS A 122      68.478  43.605  64.132  1.00 21.93           N  
ATOM    974  CA  HIS A 122      69.495  42.982  64.934  1.00 23.42           C  
ATOM    975  C   HIS A 122      68.924  41.688  65.525  1.00 25.86           C  
ATOM    976  O   HIS A 122      68.340  41.670  66.625  1.00 22.03           O  
ATOM    977  CB  HIS A 122      69.991  43.899  66.011  1.00 22.90           C  
ATOM    978  CG  HIS A 122      71.305  43.481  66.560  1.00 22.43           C  
ATOM    979  ND1 HIS A 122      71.648  42.162  66.796  1.00 24.02           N  
ATOM    980  CD2 HIS A 122      72.361  44.205  66.954  1.00 24.93           C  
ATOM    981  CE1 HIS A 122      72.869  42.077  67.235  1.00 23.63           C  
ATOM    982  NE2 HIS A 122      73.338  43.314  67.327  1.00 25.29           N  
ATOM    983  N   HIS A 123      69.107  40.583  64.807  1.00 21.64           N  
ATOM    984  CA  HIS A 123      68.476  39.314  65.178  1.00 20.90           C  
ATOM    985  C   HIS A 123      69.004  38.723  66.471  1.00 22.05           C  
ATOM    986  O   HIS A 123      68.450  37.700  67.018  1.00 24.98           O  
ATOM    987  CB  HIS A 123      68.583  38.327  64.028  1.00 22.52           C  
ATOM    988  CG  HIS A 123      67.943  38.829  62.784  1.00 24.67           C  
ATOM    989  ND1 HIS A 123      68.167  38.257  61.541  1.00 23.54           N  
ATOM    990  CD2 HIS A 123      67.050  39.849  62.576  1.00 24.86           C  
ATOM    991  CE1 HIS A 123      67.467  38.920  60.627  1.00 23.98           C  
ATOM    992  NE2 HIS A 123      66.809  39.902  61.228  1.00 23.85           N  
ATOM    993  N   ARG A 124      70.146  39.257  66.923  1.00 19.12           N  
ATOM    994  CA  ARG A 124      70.796  38.799  68.113  1.00 18.89           C  
ATOM    995  C   ARG A 124      70.924  39.914  69.141  1.00 20.23           C  
ATOM    996  O   ARG A 124      71.859  39.927  69.990  1.00 19.48           O  
ATOM    997  CB  ARG A 124      72.163  38.145  67.875  1.00 21.14           C  
ATOM    998  CG  ARG A 124      72.026  36.917  66.961  1.00 20.28           C  
ATOM    999  CD  ARG A 124      73.408  36.243  66.797  1.00 20.18           C  
ATOM   1000  NE  ARG A 124      73.783  35.502  68.035  1.00 23.20           N  
ATOM   1001  CZ  ARG A 124      74.978  35.060  68.360  1.00 25.50           C  
ATOM   1002  NH1 ARG A 124      76.028  35.272  67.573  1.00 28.41           N  
ATOM   1003  NH2 ARG A 124      75.144  34.354  69.456  1.00 25.93           N  
ATOM   1004  N   ILE A 125      69.941  40.814  69.141  1.00 20.59           N  
ATOM   1005  CA  ILE A 125      70.093  42.012  70.003  1.00 20.64           C  
ATOM   1006  C   ILE A 125      70.194  41.700  71.472  1.00 20.65           C  
ATOM   1007  O   ILE A 125      70.842  42.374  72.225  1.00 19.79           O  
ATOM   1008  CB  ILE A 125      68.962  43.062  69.685  1.00 22.46           C  
ATOM   1009  CG1 ILE A 125      69.198  44.383  70.396  1.00 24.90           C  
ATOM   1010  CG2 ILE A 125      67.588  42.478  70.022  1.00 23.20           C  
ATOM   1011  CD1 ILE A 125      70.449  45.173  70.096  1.00 25.72           C  
ATOM   1012  N   TYR A 126      69.621  40.578  71.876  1.00 19.70           N  
ATOM   1013  CA  TYR A 126      69.582  40.190  73.269  1.00 22.39           C  
ATOM   1014  C   TYR A 126      70.927  39.743  73.735  1.00 25.26           C  
ATOM   1015  O   TYR A 126      71.089  39.420  74.906  1.00 21.17           O  
ATOM   1016  CB  TYR A 126      68.558  39.036  73.489  1.00 23.01           C  
ATOM   1017  CG  TYR A 126      68.674  37.861  72.553  1.00 19.23           C  
ATOM   1018  CD1 TYR A 126      69.653  36.915  72.714  1.00 20.61           C  
ATOM   1019  CD2 TYR A 126      67.852  37.776  71.426  1.00 21.81           C  
ATOM   1020  CE1 TYR A 126      69.769  35.837  71.825  1.00 22.08           C  
ATOM   1021  CE2 TYR A 126      67.929  36.697  70.552  1.00 21.65           C  
ATOM   1022  CZ  TYR A 126      68.883  35.730  70.772  1.00 22.37           C  
ATOM   1023  OH  TYR A 126      68.945  34.652  69.869  1.00 20.87           O  
ATOM   1024  N   GLU A 127      71.943  39.690  72.801  1.00 22.12           N  
ATOM   1025  CA  GLU A 127      73.302  39.473  73.294  1.00 20.12           C  
ATOM   1026  C   GLU A 127      73.937  40.724  73.921  1.00 20.02           C  
ATOM   1027  O   GLU A 127      74.965  40.605  74.643  1.00 21.28           O  
ATOM   1028  CB  GLU A 127      74.278  38.920  72.188  1.00 22.22           C  
ATOM   1029  CG  GLU A 127      73.849  37.561  71.682  1.00 23.76           C  
ATOM   1030  CD  GLU A 127      74.118  36.492  72.678  1.00 28.56           C  
ATOM   1031  OE1 GLU A 127      75.137  36.503  73.337  1.00 28.90           O  
ATOM   1032  OE2 GLU A 127      73.267  35.590  72.872  1.00 28.40           O  
ATOM   1033  N   LYS A 128      73.392  41.875  73.609  1.00 20.28           N  
ATOM   1034  CA  LYS A 128      73.975  43.139  74.018  1.00 22.43           C  
ATOM   1035  C   LYS A 128      73.013  43.981  74.933  1.00 23.65           C  
ATOM   1036  O   LYS A 128      73.495  44.579  75.893  1.00 25.53           O  
ATOM   1037  CB  LYS A 128      74.311  43.943  72.777  1.00 23.16           C  
ATOM   1038  CG  LYS A 128      75.355  43.256  71.817  1.00 22.38           C  
ATOM   1039  CD  LYS A 128      76.623  43.049  72.562  1.00 23.42           C  
ATOM   1040  CE  LYS A 128      77.841  42.447  71.756  1.00 27.07           C  
ATOM   1041  NZ  LYS A 128      78.505  43.474  70.926  1.00 28.48           N  
ATOM   1042  N   LEU A 129      71.726  43.991  74.595  1.00 20.42           N  
ATOM   1043  CA  LEU A 129      70.737  44.622  75.509  1.00 23.17           C  
ATOM   1044  C   LEU A 129      70.406  43.646  76.628  1.00 25.91           C  
ATOM   1045  O   LEU A 129      70.419  42.434  76.430  1.00 22.31           O  
ATOM   1046  CB  LEU A 129      69.505  45.069  74.766  1.00 21.77           C  
ATOM   1047  CG  LEU A 129      69.683  46.193  73.762  1.00 22.11           C  
ATOM   1048  CD1 LEU A 129      68.347  46.540  73.190  1.00 23.92           C  
ATOM   1049  CD2 LEU A 129      70.398  47.401  74.405  1.00 21.96           C  
ATOM   1050  N   GLY A 130      70.045  44.192  77.812  1.00 23.75           N  
ATOM   1051  CA  GLY A 130      69.799  43.396  78.979  1.00 23.01           C  
ATOM   1052  C   GLY A 130      70.977  43.474  79.880  1.00 24.26           C  
ATOM   1053  O   GLY A 130      71.580  44.551  80.015  1.00 23.49           O  
ATOM   1054  N   ALA A 131      71.301  42.362  80.529  1.00 23.56           N  
ATOM   1055  CA  ALA A 131      72.420  42.275  81.475  1.00 22.74           C  
ATOM   1056  C   ALA A 131      73.248  41.111  81.099  1.00 24.21           C  
ATOM   1057  O   ALA A 131      72.753  39.983  81.027  1.00 22.56           O  
ATOM   1058  CB  ALA A 131      71.935  42.133  82.937  1.00 24.98           C  
ATOM   1059  N   HIS A 132      74.552  41.327  80.903  1.00 23.32           N  
ATOM   1060  CA  HIS A 132      75.468  40.235  80.520  1.00 23.88           C  
ATOM   1061  C   HIS A 132      76.754  40.293  81.348  1.00 24.66           C  
ATOM   1062  O   HIS A 132      77.313  41.390  81.598  1.00 23.41           O  
ATOM   1063  CB  HIS A 132      75.785  40.437  79.030  1.00 26.43           C  
ATOM   1064  CG  HIS A 132      74.663  40.055  78.162  1.00 24.17           C  
ATOM   1065  ND1 HIS A 132      73.740  40.975  77.754  1.00 24.31           N  
ATOM   1066  CD2 HIS A 132      74.298  38.875  77.606  1.00 22.61           C  
ATOM   1067  CE1 HIS A 132      72.833  40.387  77.011  1.00 22.39           C  
ATOM   1068  NE2 HIS A 132      73.177  39.133  76.862  1.00 26.55           N  
ATOM   1069  N   VAL A 133      77.207  39.133  81.782  1.00 22.04           N  
ATOM   1070  CA  VAL A 133      78.434  38.937  82.455  1.00 26.32           C  
ATOM   1071  C   VAL A 133      79.544  39.136  81.443  1.00 30.46           C  
ATOM   1072  O   VAL A 133      79.422  38.668  80.341  1.00 28.95           O  
ATOM   1073  CB  VAL A 133      78.463  37.538  83.099  1.00 31.89           C  
ATOM   1074  CG1 VAL A 133      79.778  37.266  83.782  1.00 40.86           C  
ATOM   1075  CG2 VAL A 133      77.421  37.481  84.207  1.00 33.14           C  
ATOM   1076  N   GLY A 134      80.525  39.973  81.758  1.00 30.94           N  
ATOM   1077  CA  GLY A 134      81.693  40.098  80.878  1.00 30.36           C  
ATOM   1078  C   GLY A 134      82.816  40.894  81.492  1.00 30.05           C  
ATOM   1079  O   GLY A 134      82.871  41.080  82.692  1.00 27.84           O  
ATOM   1080  N   GLU A 135      83.703  41.319  80.642  1.00 29.46           N  
ATOM   1081  CA  GLU A 135      84.925  42.008  81.032  1.00 32.93           C  
ATOM   1082  C   GLU A 135      85.181  43.263  80.253  1.00 31.59           C  
ATOM   1083  O   GLU A 135      85.123  43.268  79.064  1.00 28.70           O  
ATOM   1084  CB  GLU A 135      86.082  41.057  80.889  1.00 38.10           C  
ATOM   1085  CG  GLU A 135      87.279  41.631  81.538  1.00 48.49           C  
ATOM   1086  CD  GLU A 135      88.483  41.524  80.666  1.00 76.44           C  
ATOM   1087  OE1 GLU A 135      89.211  40.515  80.977  1.00 62.43           O  
ATOM   1088  OE2 GLU A 135      88.642  42.421  79.738  1.00 74.70           O  
ATOM   1089  N   ILE A 136      85.340  44.386  80.951  1.00 29.35           N  
ATOM   1090  CA  ILE A 136      85.666  45.661  80.306  1.00 28.66           C  
ATOM   1091  C   ILE A 136      86.821  46.269  81.089  1.00 31.83           C  
ATOM   1092  O   ILE A 136      86.827  46.261  82.330  1.00 28.61           O  
ATOM   1093  CB  ILE A 136      84.448  46.615  80.248  1.00 28.53           C  
ATOM   1094  CG1 ILE A 136      83.400  46.093  79.235  1.00 31.46           C  
ATOM   1095  CG2 ILE A 136      84.814  48.052  79.899  1.00 29.21           C  
ATOM   1096  CD1 ILE A 136      82.171  46.940  79.089  1.00 33.34           C  
ATOM   1097  N   ASN A 137      87.802  46.798  80.363  1.00 30.30           N  
ATOM   1098  CA  ASN A 137      88.990  47.412  81.016  1.00 31.89           C  
ATOM   1099  C   ASN A 137      89.671  46.479  81.907  1.00 28.53           C  
ATOM   1100  O   ASN A 137      90.189  46.826  82.906  1.00 32.61           O  
ATOM   1101  CB  ASN A 137      88.646  48.772  81.715  1.00 31.45           C  
ATOM   1102  CG  ASN A 137      88.669  49.916  80.716  1.00 37.75           C  
ATOM   1103  OD1 ASN A 137      89.652  50.070  79.913  1.00 31.01           O  
ATOM   1104  ND2 ASN A 137      87.616  50.659  80.658  1.00 31.89           N  
ATOM   1105  N   GLY A 138      89.634  45.233  81.575  1.00 29.36           N  
ATOM   1106  CA  GLY A 138      90.360  44.227  82.327  1.00 33.15           C  
ATOM   1107  C   GLY A 138      89.679  43.735  83.569  1.00 41.18           C  
ATOM   1108  O   GLY A 138      90.312  43.114  84.370  1.00 36.98           O  
ATOM   1109  N   VAL A 139      88.424  44.114  83.815  1.00 34.45           N  
ATOM   1110  CA  VAL A 139      87.824  43.773  85.113  1.00 32.03           C  
ATOM   1111  C   VAL A 139      86.512  43.033  84.779  1.00 30.16           C  
ATOM   1112  O   VAL A 139      85.768  43.499  83.906  1.00 28.17           O  
ATOM   1113  CB  VAL A 139      87.485  45.054  85.911  1.00 36.59           C  
ATOM   1114  CG1 VAL A 139      86.761  44.699  87.196  1.00 45.28           C  
ATOM   1115  CG2 VAL A 139      88.788  45.819  86.285  1.00 43.65           C  
ATOM   1116  N   LYS A 140      86.189  41.995  85.517  1.00 29.92           N  
ATOM   1117  CA  LYS A 140      84.969  41.226  85.319  1.00 34.82           C  
ATOM   1118  C   LYS A 140      83.821  41.969  86.015  1.00 33.96           C  
ATOM   1119  O   LYS A 140      84.051  42.602  87.058  1.00 33.23           O  
ATOM   1120  CB  LYS A 140      85.128  39.888  85.982  1.00 46.37           C  
ATOM   1121  CG  LYS A 140      86.083  38.949  85.290  1.00 60.16           C  
ATOM   1122  CD  LYS A 140      86.016  37.496  85.821  1.00 73.55           C  
ATOM   1123  CE  LYS A 140      84.599  36.863  85.772  1.00 83.66           C  
ATOM   1124  NZ  LYS A 140      83.725  37.149  84.571  1.00 88.01           N  
ATOM   1125  N   GLY A 141      82.589  41.824  85.495  1.00 29.14           N  
ATOM   1126  CA  GLY A 141      81.412  42.505  86.008  1.00 27.23           C  
ATOM   1127  C   GLY A 141      80.214  42.261  85.124  1.00 24.89           C  
ATOM   1128  O   GLY A 141      80.191  41.248  84.424  1.00 25.55           O  
ATOM   1129  N   VAL A 142      79.270  43.195  85.104  1.00 24.89           N  
ATOM   1130  CA  VAL A 142      78.076  43.057  84.267  1.00 25.07           C  
ATOM   1131  C   VAL A 142      77.927  44.289  83.489  1.00 25.33           C  
ATOM   1132  O   VAL A 142      78.001  45.385  84.045  1.00 26.34           O  
ATOM   1133  CB  VAL A 142      76.830  42.844  85.184  1.00 25.08           C  
ATOM   1134  CG1 VAL A 142      75.558  42.880  84.395  1.00 26.99           C  
ATOM   1135  CG2 VAL A 142      77.011  41.556  85.922  1.00 27.19           C  
ATOM   1136  N   TYR A 143      77.630  44.133  82.214  1.00 22.19           N  
ATOM   1137  CA  TYR A 143      77.238  45.207  81.352  1.00 22.41           C  
ATOM   1138  C   TYR A 143      75.745  45.265  81.277  1.00 24.00           C  
ATOM   1139  O   TYR A 143      75.139  44.250  80.955  1.00 24.16           O  
ATOM   1140  CB  TYR A 143      77.792  44.885  79.934  1.00 21.57           C  
ATOM   1141  CG  TYR A 143      77.472  45.917  78.909  1.00 23.44           C  
ATOM   1142  CD1 TYR A 143      78.193  47.139  78.846  1.00 23.61           C  
ATOM   1143  CD2 TYR A 143      76.556  45.646  77.888  1.00 22.52           C  
ATOM   1144  CE1 TYR A 143      77.916  48.067  77.915  1.00 22.61           C  
ATOM   1145  CE2 TYR A 143      76.286  46.587  76.914  1.00 25.40           C  
ATOM   1146  CZ  TYR A 143      77.030  47.772  76.875  1.00 23.12           C  
ATOM   1147  OH  TYR A 143      76.702  48.670  75.881  1.00 23.36           O  
ATOM   1148  N   PHE A 144      75.134  46.423  81.511  1.00 21.33           N  
ATOM   1149  CA  PHE A 144      73.683  46.631  81.369  1.00 22.35           C  
ATOM   1150  C   PHE A 144      73.455  47.585  80.241  1.00 22.76           C  
ATOM   1151  O   PHE A 144      74.181  48.600  80.142  1.00 25.36           O  
ATOM   1152  CB  PHE A 144      73.169  47.316  82.668  1.00 20.56           C  
ATOM   1153  CG  PHE A 144      73.356  46.523  83.868  1.00 21.11           C  
ATOM   1154  CD1 PHE A 144      72.336  45.658  84.328  1.00 22.49           C  
ATOM   1155  CD2 PHE A 144      74.451  46.665  84.667  1.00 24.60           C  
ATOM   1156  CE1 PHE A 144      72.531  44.915  85.492  1.00 22.68           C  
ATOM   1157  CE2 PHE A 144      74.607  45.950  85.823  1.00 25.32           C  
ATOM   1158  CZ  PHE A 144      73.646  45.087  86.244  1.00 27.06           C  
ATOM   1159  N   ALA A 145      72.435  47.365  79.456  1.00 20.32           N  
ATOM   1160  CA  ALA A 145      72.023  48.292  78.469  1.00 22.86           C  
ATOM   1161  C   ALA A 145      70.548  48.206  78.212  1.00 23.08           C  
ATOM   1162  O   ALA A 145      69.956  47.094  78.071  1.00 23.28           O  
ATOM   1163  CB  ALA A 145      72.837  48.069  77.123  1.00 23.92           C  
ATOM   1164  N   VAL A 146      69.943  49.357  78.008  1.00 19.86           N  
ATOM   1165  CA  VAL A 146      68.499  49.521  77.789  1.00 19.96           C  
ATOM   1166  C   VAL A 146      68.121  50.577  76.827  1.00 22.14           C  
ATOM   1167  O   VAL A 146      68.659  51.728  76.834  1.00 25.18           O  
ATOM   1168  CB  VAL A 146      67.825  49.709  79.228  1.00 23.59           C  
ATOM   1169  CG1 VAL A 146      68.352  50.961  79.954  1.00 26.10           C  
ATOM   1170  CG2 VAL A 146      66.279  49.728  79.121  1.00 25.21           C  
ATOM   1171  N   TRP A 147      67.174  50.289  75.948  1.00 20.24           N  
ATOM   1172  CA  TRP A 147      66.679  51.245  75.000  1.00 23.64           C  
ATOM   1173  C   TRP A 147      65.650  52.160  75.701  1.00 29.26           C  
ATOM   1174  O   TRP A 147      64.609  51.657  76.188  1.00 24.67           O  
ATOM   1175  CB  TRP A 147      65.969  50.507  73.930  1.00 23.22           C  
ATOM   1176  CG  TRP A 147      65.351  51.387  72.877  1.00 19.73           C  
ATOM   1177  CD1 TRP A 147      65.994  52.396  72.229  1.00 20.11           C  
ATOM   1178  CD2 TRP A 147      64.023  51.352  72.348  1.00 20.49           C  
ATOM   1179  NE1 TRP A 147      65.157  52.976  71.315  1.00 21.06           N  
ATOM   1180  CE2 TRP A 147      63.928  52.386  71.381  1.00 20.80           C  
ATOM   1181  CE3 TRP A 147      62.869  50.559  72.607  1.00 23.41           C  
ATOM   1182  CZ2 TRP A 147      62.774  52.623  70.647  1.00 24.35           C  
ATOM   1183  CZ3 TRP A 147      61.718  50.796  71.898  1.00 22.88           C  
ATOM   1184  CH2 TRP A 147      61.634  51.840  70.947  1.00 24.61           C  
ATOM   1185  N   ALA A 148      65.889  53.484  75.683  1.00 24.02           N  
ATOM   1186  CA  ALA A 148      64.932  54.481  76.388  1.00 26.73           C  
ATOM   1187  C   ALA A 148      65.266  55.853  75.880  1.00 26.82           C  
ATOM   1188  O   ALA A 148      65.849  56.637  76.609  1.00 29.71           O  
ATOM   1189  CB  ALA A 148      65.146  54.405  77.861  1.00 26.14           C  
ATOM   1190  N   PRO A 149      64.964  56.082  74.615  1.00 26.16           N  
ATOM   1191  CA  PRO A 149      65.513  57.212  73.917  1.00 27.69           C  
ATOM   1192  C   PRO A 149      64.994  58.551  74.433  1.00 33.33           C  
ATOM   1193  O   PRO A 149      65.707  59.545  74.269  1.00 27.66           O  
ATOM   1194  CB  PRO A 149      65.083  56.993  72.514  1.00 28.69           C  
ATOM   1195  CG  PRO A 149      63.839  56.231  72.621  1.00 27.36           C  
ATOM   1196  CD  PRO A 149      64.141  55.300  73.744  1.00 25.52           C  
ATOM   1197  N   ASN A 150      63.826  58.596  75.088  1.00 30.14           N  
ATOM   1198  CA  ASN A 150      63.312  59.894  75.600  1.00 30.08           C  
ATOM   1199  C   ASN A 150      63.473  60.074  77.029  1.00 31.77           C  
ATOM   1200  O   ASN A 150      62.968  61.093  77.566  1.00 29.39           O  
ATOM   1201  CB  ASN A 150      61.887  60.166  75.196  1.00 28.18           C  
ATOM   1202  CG  ASN A 150      61.674  60.073  73.718  1.00 30.42           C  
ATOM   1203  OD1 ASN A 150      62.008  60.966  72.978  1.00 31.08           O  
ATOM   1204  ND2 ASN A 150      61.087  59.003  73.259  1.00 31.90           N  
ATOM   1205  N   ALA A 151      64.171  59.180  77.714  1.00 26.68           N  
ATOM   1206  CA  ALA A 151      64.345  59.382  79.117  1.00 28.86           C  
ATOM   1207  C   ALA A 151      65.295  60.541  79.399  1.00 33.94           C  
ATOM   1208  O   ALA A 151      66.211  60.775  78.613  1.00 28.39           O  
ATOM   1209  CB  ALA A 151      64.913  58.162  79.809  1.00 26.60           C  
ATOM   1210  N   ARG A 152      65.187  61.166  80.563  1.00 31.51           N  
ATOM   1211  CA  ARG A 152      66.077  62.283  80.875  1.00 35.45           C  
ATOM   1212  C   ARG A 152      67.244  61.681  81.592  1.00 36.19           C  
ATOM   1213  O   ARG A 152      68.356  62.129  81.456  1.00 31.75           O  
ATOM   1214  CB  ARG A 152      65.407  63.335  81.795  1.00 40.73           C  
ATOM   1215  CG  ARG A 152      66.229  64.617  81.834  1.00 56.91           C  
ATOM   1216  CD  ARG A 152      65.759  65.589  82.908  1.00 70.28           C  
ATOM   1217  NE  ARG A 152      64.401  66.042  82.650  1.00 69.25           N  
ATOM   1218  CZ  ARG A 152      63.644  66.655  83.560  1.00 88.56           C  
ATOM   1219  NH1 ARG A 152      64.124  66.878  84.801  1.00 76.82           N  
ATOM   1220  NH2 ARG A 152      62.391  67.024  83.242  1.00 75.66           N  
ATOM   1221  N   ASN A 153      67.022  60.631  82.354  1.00 28.78           N  
ATOM   1222  CA  ASN A 153      68.120  59.946  82.998  1.00 29.06           C  
ATOM   1223  C   ASN A 153      67.761  58.460  83.229  1.00 33.48           C  
ATOM   1224  O   ASN A 153      66.565  58.139  83.387  1.00 31.07           O  
ATOM   1225  CB  ASN A 153      68.519  60.514  84.337  1.00 30.93           C  
ATOM   1226  CG  ASN A 153      69.959  60.174  84.709  1.00 43.29           C  
ATOM   1227  OD1 ASN A 153      70.791  59.612  83.914  1.00 37.42           O  
ATOM   1228  ND2 ASN A 153      70.279  60.447  85.943  1.00 44.64           N  
ATOM   1229  N   VAL A 154      68.772  57.588  83.401  1.00 28.23           N  
ATOM   1230  CA  VAL A 154      68.510  56.184  83.850  1.00 27.96           C  
ATOM   1231  C   VAL A 154      69.614  55.792  84.676  1.00 29.28           C  
ATOM   1232  O   VAL A 154      70.752  56.142  84.325  1.00 29.28           O  
ATOM   1233  CB  VAL A 154      68.435  55.196  82.664  1.00 24.56           C  
ATOM   1234  CG1 VAL A 154      68.062  53.813  83.130  1.00 26.40           C  
ATOM   1235  CG2 VAL A 154      67.561  55.659  81.614  1.00 29.22           C  
ATOM   1236  N   SER A 155      69.350  55.096  85.789  1.00 24.61           N  
ATOM   1237  CA  SER A 155      70.320  54.502  86.647  1.00 21.87           C  
ATOM   1238  C   SER A 155      70.059  53.020  86.896  1.00 24.63           C  
ATOM   1239  O   SER A 155      68.943  52.598  86.783  1.00 28.02           O  
ATOM   1240  CB  SER A 155      70.406  55.186  88.050  1.00 32.24           C  
ATOM   1241  OG  SER A 155      70.388  56.617  87.809  1.00 30.79           O  
ATOM   1242  N   VAL A 156      71.051  52.272  87.317  1.00 25.95           N  
ATOM   1243  CA  VAL A 156      70.870  50.945  87.685  1.00 28.91           C  
ATOM   1244  C   VAL A 156      70.745  50.880  89.169  1.00 33.63           C  
ATOM   1245  O   VAL A 156      71.668  51.194  89.892  1.00 30.73           O  
ATOM   1246  CB  VAL A 156      72.025  50.009  87.294  1.00 28.33           C  
ATOM   1247  CG1 VAL A 156      71.727  48.571  87.721  1.00 28.64           C  
ATOM   1248  CG2 VAL A 156      72.280  49.996  85.761  1.00 27.05           C  
ATOM   1249  N   ILE A 157      69.577  50.421  89.633  1.00 28.60           N  
ATOM   1250  CA  ILE A 157      69.423  50.146  91.097  1.00 30.26           C  
ATOM   1251  C   ILE A 157      69.386  48.694  91.461  1.00 31.40           C  
ATOM   1252  O   ILE A 157      68.851  47.847  90.715  1.00 29.50           O  
ATOM   1253  CB  ILE A 157      68.183  50.895  91.582  1.00 31.35           C  
ATOM   1254  CG1 ILE A 157      66.896  50.440  90.838  1.00 31.03           C  
ATOM   1255  CG2 ILE A 157      68.402  52.397  91.483  1.00 32.15           C  
ATOM   1256  CD1 ILE A 157      65.619  51.104  91.404  1.00 33.33           C  
ATOM   1257  N   GLY A 158      70.034  48.272  92.512  1.00 27.57           N  
ATOM   1258  CA  GLY A 158      69.884  46.901  92.831  1.00 27.29           C  
ATOM   1259  C   GLY A 158      70.419  46.498  94.156  1.00 31.74           C  
ATOM   1260  O   GLY A 158      70.782  47.342  94.984  1.00 32.49           O  
ATOM   1261  N   ASP A 159      70.522  45.211  94.384  1.00 31.77           N  
ATOM   1262  CA  ASP A 159      71.039  44.766  95.671  1.00 36.05           C  
ATOM   1263  C   ASP A 159      72.430  45.397  95.956  1.00 41.70           C  
ATOM   1264  O   ASP A 159      72.661  45.901  97.040  1.00 41.65           O  
ATOM   1265  CB  ASP A 159      71.052  43.251  95.853  1.00 35.12           C  
ATOM   1266  CG  ASP A 159      71.758  42.426  94.652  1.00 44.48           C  
ATOM   1267  OD1 ASP A 159      72.513  42.967  93.830  1.00 39.82           O  
ATOM   1268  OD2 ASP A 159      71.545  41.175  94.576  1.00 35.68           O  
ATOM   1269  N   PHE A 160      73.319  45.429  94.956  1.00 34.43           N  
ATOM   1270  CA  PHE A 160      74.720  45.820  95.121  1.00 36.05           C  
ATOM   1271  C   PHE A 160      74.841  47.294  95.556  1.00 34.11           C  
ATOM   1272  O   PHE A 160      75.888  47.699  95.946  1.00 38.86           O  
ATOM   1273  CB  PHE A 160      75.533  45.551  93.781  1.00 34.74           C  
ATOM   1274  CG  PHE A 160      75.042  46.369  92.582  1.00 35.11           C  
ATOM   1275  CD1 PHE A 160      73.963  45.945  91.834  1.00 33.46           C  
ATOM   1276  CD2 PHE A 160      75.647  47.561  92.224  1.00 29.71           C  
ATOM   1277  CE1 PHE A 160      73.457  46.706  90.791  1.00 31.39           C  
ATOM   1278  CE2 PHE A 160      75.194  48.307  91.144  1.00 30.31           C  
ATOM   1279  CZ  PHE A 160      74.062  47.914  90.430  1.00 31.42           C  
ATOM   1280  N   ASN A 161      73.862  48.148  95.322  1.00 32.76           N  
ATOM   1281  CA  ASN A 161      74.015  49.505  95.778  1.00 36.29           C  
ATOM   1282  C   ASN A 161      72.876  49.933  96.766  1.00 31.78           C  
ATOM   1283  O   ASN A 161      72.497  51.073  96.744  1.00 30.14           O  
ATOM   1284  CB  ASN A 161      74.139  50.426  94.605  1.00 32.90           C  
ATOM   1285  CG  ASN A 161      72.931  50.412  93.627  1.00 35.14           C  
ATOM   1286  OD1 ASN A 161      71.766  50.064  93.965  1.00 30.36           O  
ATOM   1287  ND2 ASN A 161      73.180  51.011  92.434  1.00 31.47           N  
ATOM   1288  N   ASN A 162      72.231  48.953  97.410  1.00 34.81           N  
ATOM   1289  CA  ASN A 162      71.001  49.202  98.239  1.00 33.48           C  
ATOM   1290  C   ASN A 162      69.986  50.064  97.577  1.00 42.50           C  
ATOM   1291  O   ASN A 162      69.379  50.989  98.173  1.00 32.11           O  
ATOM   1292  CB  ASN A 162      71.458  49.882  99.529  1.00 43.77           C  
ATOM   1293  CG  ASN A 162      72.380  48.957 100.312  1.00 48.70           C  
ATOM   1294  OD1 ASN A 162      72.034  47.835 100.553  1.00 63.66           O  
ATOM   1295  ND2 ASN A 162      73.558  49.395 100.623  1.00 59.48           N  
ATOM   1296  N   TRP A 163      69.818  49.857  96.292  1.00 32.70           N  
ATOM   1297  CA  TRP A 163      68.696  50.465  95.644  1.00 31.81           C  
ATOM   1298  C   TRP A 163      68.804  51.939  95.552  1.00 28.66           C  
ATOM   1299  O   TRP A 163      67.858  52.671  95.257  1.00 31.95           O  
ATOM   1300  CB  TRP A 163      67.345  49.894  96.230  1.00 32.30           C  
ATOM   1301  CG  TRP A 163      67.369  48.362  96.149  1.00 31.71           C  
ATOM   1302  CD1 TRP A 163      67.777  47.458  97.081  1.00 32.19           C  
ATOM   1303  CD2 TRP A 163      67.017  47.582  94.955  1.00 31.69           C  
ATOM   1304  NE1 TRP A 163      67.662  46.164  96.550  1.00 35.42           N  
ATOM   1305  CE2 TRP A 163      67.159  46.240  95.272  1.00 32.76           C  
ATOM   1306  CE3 TRP A 163      66.475  47.931  93.711  1.00 31.31           C  
ATOM   1307  CZ2 TRP A 163      66.900  45.204  94.322  1.00 31.77           C  
ATOM   1308  CZ3 TRP A 163      66.164  46.897  92.769  1.00 28.89           C  
ATOM   1309  CH2 TRP A 163      66.387  45.584  93.094  1.00 30.62           C  
ATOM   1310  N   ASP A 164      70.041  52.413  95.597  1.00 30.79           N  
ATOM   1311  CA  ASP A 164      70.270  53.794  95.411  1.00 32.03           C  
ATOM   1312  C   ASP A 164      71.182  53.938  94.143  1.00 27.29           C  
ATOM   1313  O   ASP A 164      72.274  53.479  94.142  1.00 30.69           O  
ATOM   1314  CB  ASP A 164      71.022  54.268  96.687  1.00 37.22           C  
ATOM   1315  CG  ASP A 164      71.610  55.676  96.545  1.00 38.27           C  
ATOM   1316  OD1 ASP A 164      71.357  56.390  95.556  1.00 38.15           O  
ATOM   1317  OD2 ASP A 164      72.280  56.092  97.478  1.00 42.39           O  
ATOM   1318  N   GLY A 165      70.684  54.624  93.148  1.00 30.05           N  
ATOM   1319  CA  GLY A 165      71.315  54.617  91.825  1.00 33.57           C  
ATOM   1320  C   GLY A 165      72.295  55.758  91.538  1.00 34.74           C  
ATOM   1321  O   GLY A 165      72.841  55.847  90.454  1.00 32.26           O  
ATOM   1322  N   ARG A 166      72.630  56.573  92.529  1.00 35.18           N  
ATOM   1323  CA  ARG A 166      73.326  57.836  92.232  1.00 36.30           C  
ATOM   1324  C   ARG A 166      74.784  57.694  91.715  1.00 28.89           C  
ATOM   1325  O   ARG A 166      75.227  58.565  90.984  1.00 34.68           O  
ATOM   1326  CB  ARG A 166      73.274  58.770  93.481  1.00 37.19           C  
ATOM   1327  CG  ARG A 166      71.843  59.309  93.579  1.00 44.80           C  
ATOM   1328  CD  ARG A 166      71.651  60.166  94.821  1.00 53.48           C  
ATOM   1329  NE  ARG A 166      72.378  59.588  95.958  1.00 55.05           N  
ATOM   1330  CZ  ARG A 166      71.877  59.348  97.161  1.00 64.25           C  
ATOM   1331  NH1 ARG A 166      70.596  59.584  97.454  1.00 79.94           N  
ATOM   1332  NH2 ARG A 166      72.676  58.867  98.093  1.00 59.40           N  
ATOM   1333  N   GLU A 167      75.469  56.691  92.172  1.00 26.62           N  
ATOM   1334  CA  GLU A 167      76.792  56.363  91.715  1.00 33.29           C  
ATOM   1335  C   GLU A 167      76.758  55.291  90.532  1.00 36.74           C  
ATOM   1336  O   GLU A 167      77.785  54.675  90.244  1.00 31.94           O  
ATOM   1337  CB  GLU A 167      77.590  55.708  92.845  1.00 33.28           C  
ATOM   1338  CG  GLU A 167      77.767  56.483  94.157  1.00 48.32           C  
ATOM   1339  CD  GLU A 167      78.039  57.942  93.914  1.00 59.14           C  
ATOM   1340  OE1 GLU A 167      78.779  58.246  92.940  1.00 73.53           O  
ATOM   1341  OE2 GLU A 167      77.523  58.795  94.691  1.00 83.41           O  
ATOM   1342  N   HIS A 168      75.583  55.057  89.932  1.00 31.39           N  
ATOM   1343  CA  HIS A 168      75.402  54.075  88.841  1.00 25.77           C  
ATOM   1344  C   HIS A 168      74.484  54.651  87.858  1.00 29.35           C  
ATOM   1345  O   HIS A 168      73.539  53.988  87.319  1.00 31.88           O  
ATOM   1346  CB  HIS A 168      74.943  52.700  89.399  1.00 32.84           C  
ATOM   1347  CG  HIS A 168      75.967  52.019  90.254  1.00 31.44           C  
ATOM   1348  ND1 HIS A 168      75.949  52.065  91.635  1.00 34.21           N  
ATOM   1349  CD2 HIS A 168      77.094  51.319  89.928  1.00 30.50           C  
ATOM   1350  CE1 HIS A 168      76.998  51.429  92.127  1.00 30.14           C  
ATOM   1351  NE2 HIS A 168      77.703  50.942  91.104  1.00 31.06           N  
ATOM   1352  N   GLN A 169      74.727  55.906  87.498  1.00 25.26           N  
ATOM   1353  CA  GLN A 169      73.959  56.507  86.487  1.00 27.18           C  
ATOM   1354  C   GLN A 169      74.521  56.019  85.130  1.00 31.82           C  
ATOM   1355  O   GLN A 169      75.697  55.829  85.024  1.00 28.20           O  
ATOM   1356  CB  GLN A 169      74.000  58.022  86.563  1.00 31.81           C  
ATOM   1357  CG  GLN A 169      73.420  58.474  87.926  1.00 35.65           C  
ATOM   1358  CD  GLN A 169      73.448  59.936  88.081  1.00 34.47           C  
ATOM   1359  OE1 GLN A 169      73.026  60.658  87.189  1.00 38.07           O  
ATOM   1360  NE2 GLN A 169      73.969  60.384  89.214  1.00 37.55           N  
ATOM   1361  N   MET A 170      73.669  55.864  84.129  1.00 29.64           N  
ATOM   1362  CA  MET A 170      74.080  55.165  82.898  1.00 31.17           C  
ATOM   1363  C   MET A 170      74.448  56.225  81.919  1.00 33.46           C  
ATOM   1364  O   MET A 170      74.099  57.390  82.137  1.00 28.60           O  
ATOM   1365  CB  MET A 170      72.911  54.296  82.330  1.00 25.48           C  
ATOM   1366  CG  MET A 170      72.452  53.188  83.366  1.00 23.27           C  
ATOM   1367  SD  MET A 170      71.116  52.109  82.683  1.00 26.44           S  
ATOM   1368  CE  MET A 170      72.165  51.004  81.652  1.00 30.45           C  
ATOM   1369  N   ARG A 171      75.095  55.827  80.816  1.00 31.94           N  
ATOM   1370  CA  ARG A 171      75.450  56.770  79.786  1.00 30.51           C  
ATOM   1371  C   ARG A 171      74.668  56.568  78.581  1.00 29.46           C  
ATOM   1372  O   ARG A 171      74.524  55.411  78.100  1.00 27.71           O  
ATOM   1373  CB  ARG A 171      76.963  56.570  79.465  1.00 38.84           C  
ATOM   1374  CG  ARG A 171      77.369  57.680  78.498  1.00 48.43           C  
ATOM   1375  CD  ARG A 171      78.835  57.696  78.275  1.00 58.77           C  
ATOM   1376  NE  ARG A 171      79.102  56.696  77.266  1.00 69.43           N  
ATOM   1377  CZ  ARG A 171      80.278  56.512  76.708  1.00 78.21           C  
ATOM   1378  NH1 ARG A 171      81.310  57.325  77.077  1.00 68.91           N  
ATOM   1379  NH2 ARG A 171      80.398  55.525  75.789  1.00 60.98           N  
ATOM   1380  N   LYS A 172      74.142  57.615  78.010  1.00 24.31           N  
ATOM   1381  CA  LYS A 172      73.303  57.442  76.869  1.00 29.51           C  
ATOM   1382  C   LYS A 172      74.172  57.425  75.604  1.00 37.48           C  
ATOM   1383  O   LYS A 172      74.959  58.337  75.407  1.00 34.38           O  
ATOM   1384  CB  LYS A 172      72.327  58.586  76.788  1.00 31.12           C  
ATOM   1385  CG  LYS A 172      71.156  58.456  75.835  1.00 33.17           C  
ATOM   1386  CD  LYS A 172      70.324  59.764  75.819  1.00 41.14           C  
ATOM   1387  CE  LYS A 172      68.925  59.543  75.306  1.00 40.16           C  
ATOM   1388  NZ  LYS A 172      67.999  60.725  75.456  1.00 46.38           N  
ATOM   1389  N   ARG A 173      73.924  56.495  74.696  1.00 33.33           N  
ATOM   1390  CA  ARG A 173      74.600  56.456  73.404  1.00 30.99           C  
ATOM   1391  C   ARG A 173      73.701  56.641  72.282  1.00 33.66           C  
ATOM   1392  O   ARG A 173      72.584  56.106  72.237  1.00 28.98           O  
ATOM   1393  CB  ARG A 173      75.319  55.103  73.285  1.00 36.10           C  
ATOM   1394  CG  ARG A 173      76.483  55.108  74.280  1.00 37.55           C  
ATOM   1395  CD  ARG A 173      77.353  53.892  74.166  1.00 35.59           C  
ATOM   1396  NE  ARG A 173      77.752  53.622  72.775  1.00 30.65           N  
ATOM   1397  CZ  ARG A 173      78.106  52.401  72.370  1.00 28.81           C  
ATOM   1398  NH1 ARG A 173      78.249  51.408  73.238  1.00 24.49           N  
ATOM   1399  NH2 ARG A 173      78.414  52.197  71.113  1.00 30.40           N  
ATOM   1400  N   ASN A 174      74.189  57.430  71.319  1.00 29.40           N  
ATOM   1401  CA  ASN A 174      73.481  57.721  70.085  1.00 29.91           C  
ATOM   1402  C   ASN A 174      72.058  58.165  70.294  1.00 27.60           C  
ATOM   1403  O   ASN A 174      71.225  57.853  69.443  1.00 32.49           O  
ATOM   1404  CB  ASN A 174      73.497  56.526  69.161  1.00 34.65           C  
ATOM   1405  CG  ASN A 174      74.929  56.113  68.754  1.00 50.53           C  
ATOM   1406  OD1 ASN A 174      75.771  55.707  69.549  1.00 50.45           O  
ATOM   1407  ND2 ASN A 174      75.166  56.196  67.503  1.00 53.49           N  
ATOM   1408  N   TYR A 175      71.806  58.871  71.396  1.00 27.52           N  
ATOM   1409  CA  TYR A 175      70.477  59.436  71.725  1.00 31.39           C  
ATOM   1410  C   TYR A 175      69.424  58.293  71.875  1.00 31.85           C  
ATOM   1411  O   TYR A 175      68.252  58.521  71.600  1.00 36.60           O  
ATOM   1412  CB  TYR A 175      70.018  60.326  70.592  1.00 39.04           C  
ATOM   1413  CG  TYR A 175      71.057  61.390  70.234  1.00 47.56           C  
ATOM   1414  CD1 TYR A 175      71.260  62.455  71.073  1.00 52.89           C  
ATOM   1415  CD2 TYR A 175      71.837  61.283  69.073  1.00 48.37           C  
ATOM   1416  CE1 TYR A 175      72.214  63.417  70.778  1.00 65.48           C  
ATOM   1417  CE2 TYR A 175      72.787  62.255  68.751  1.00 59.48           C  
ATOM   1418  CZ  TYR A 175      72.962  63.312  69.618  1.00 62.22           C  
ATOM   1419  OH  TYR A 175      73.868  64.297  69.382  1.00 82.23           O  
ATOM   1420  N   THR A 176      69.844  57.054  72.200  1.00 25.86           N  
ATOM   1421  CA  THR A 176      68.883  55.926  72.122  1.00 28.40           C  
ATOM   1422  C   THR A 176      68.995  54.959  73.238  1.00 27.63           C  
ATOM   1423  O   THR A 176      67.940  54.618  73.846  1.00 28.75           O  
ATOM   1424  CB  THR A 176      68.824  55.310  70.696  1.00 31.44           C  
ATOM   1425  OG1 THR A 176      67.902  54.235  70.635  1.00 33.23           O  
ATOM   1426  CG2 THR A 176      70.203  54.721  70.251  1.00 35.44           C  
ATOM   1427  N   ILE A 177      70.205  54.521  73.581  1.00 25.65           N  
ATOM   1428  CA  ILE A 177      70.409  53.417  74.494  1.00 23.95           C  
ATOM   1429  C   ILE A 177      71.305  53.794  75.568  1.00 24.57           C  
ATOM   1430  O   ILE A 177      72.355  54.510  75.345  1.00 30.39           O  
ATOM   1431  CB  ILE A 177      71.060  52.198  73.736  1.00 26.65           C  
ATOM   1432  CG1 ILE A 177      70.036  51.601  72.817  1.00 26.94           C  
ATOM   1433  CG2 ILE A 177      71.532  51.118  74.732  1.00 28.29           C  
ATOM   1434  CD1 ILE A 177      70.585  50.727  71.736  1.00 31.71           C  
ATOM   1435  N   TRP A 178      70.945  53.418  76.762  1.00 23.10           N  
ATOM   1436  CA  TRP A 178      71.727  53.684  77.961  1.00 22.20           C  
ATOM   1437  C   TRP A 178      72.562  52.512  78.329  1.00 24.58           C  
ATOM   1438  O   TRP A 178      72.065  51.379  78.330  1.00 27.30           O  
ATOM   1439  CB  TRP A 178      70.769  54.030  79.186  1.00 24.30           C  
ATOM   1440  CG  TRP A 178      69.906  55.209  78.933  1.00 24.39           C  
ATOM   1441  CD1 TRP A 178      68.773  55.263  78.181  1.00 27.89           C  
ATOM   1442  CD2 TRP A 178      70.129  56.553  79.395  1.00 28.08           C  
ATOM   1443  NE1 TRP A 178      68.305  56.571  78.079  1.00 27.99           N  
ATOM   1444  CE2 TRP A 178      69.095  57.360  78.870  1.00 28.32           C  
ATOM   1445  CE3 TRP A 178      71.143  57.150  80.171  1.00 27.86           C  
ATOM   1446  CZ2 TRP A 178      69.046  58.758  79.056  1.00 28.16           C  
ATOM   1447  CZ3 TRP A 178      71.035  58.520  80.445  1.00 32.12           C  
ATOM   1448  CH2 TRP A 178      69.997  59.308  79.878  1.00 27.79           C  
ATOM   1449  N   GLU A 179      73.811  52.705  78.761  1.00 22.54           N  
ATOM   1450  CA  GLU A 179      74.625  51.642  79.225  1.00 22.06           C  
ATOM   1451  C   GLU A 179      75.381  51.904  80.430  1.00 24.42           C  
ATOM   1452  O   GLU A 179      75.587  53.057  80.772  1.00 26.12           O  
ATOM   1453  CB  GLU A 179      75.653  51.231  78.112  1.00 26.45           C  
ATOM   1454  CG  GLU A 179      76.643  52.336  77.820  1.00 24.70           C  
ATOM   1455  CD  GLU A 179      77.842  51.907  76.876  1.00 29.97           C  
ATOM   1456  OE1 GLU A 179      78.904  52.481  77.056  1.00 31.28           O  
ATOM   1457  OE2 GLU A 179      77.671  51.050  75.977  1.00 26.78           O  
ATOM   1458  N   LEU A 180      75.784  50.833  81.087  1.00 23.85           N  
ATOM   1459  CA  LEU A 180      76.667  50.870  82.193  1.00 27.47           C  
ATOM   1460  C   LEU A 180      77.335  49.568  82.450  1.00 27.20           C  
ATOM   1461  O   LEU A 180      76.703  48.515  82.478  1.00 25.02           O  
ATOM   1462  CB  LEU A 180      75.897  51.236  83.492  1.00 31.07           C  
ATOM   1463  CG  LEU A 180      76.734  51.471  84.768  1.00 30.55           C  
ATOM   1464  CD1 LEU A 180      77.638  52.750  84.574  1.00 32.26           C  
ATOM   1465  CD2 LEU A 180      75.846  51.712  86.022  1.00 33.92           C  
ATOM   1466  N   PHE A 181      78.632  49.617  82.780  1.00 25.01           N  
ATOM   1467  CA  PHE A 181      79.355  48.488  83.266  1.00 24.69           C  
ATOM   1468  C   PHE A 181      79.574  48.612  84.718  1.00 29.90           C  
ATOM   1469  O   PHE A 181      80.037  49.640  85.133  1.00 26.78           O  
ATOM   1470  CB  PHE A 181      80.764  48.381  82.607  1.00 28.39           C  
ATOM   1471  CG  PHE A 181      81.490  47.120  82.949  1.00 24.85           C  
ATOM   1472  CD1 PHE A 181      81.029  45.913  82.477  1.00 28.67           C  
ATOM   1473  CD2 PHE A 181      82.612  47.124  83.774  1.00 27.74           C  
ATOM   1474  CE1 PHE A 181      81.655  44.741  82.770  1.00 25.73           C  
ATOM   1475  CE2 PHE A 181      83.244  45.923  84.123  1.00 31.33           C  
ATOM   1476  CZ  PHE A 181      82.798  44.732  83.577  1.00 30.21           C  
ATOM   1477  N   VAL A 182      79.285  47.550  85.470  1.00 26.75           N  
ATOM   1478  CA  VAL A 182      79.421  47.493  86.925  1.00 29.88           C  
ATOM   1479  C   VAL A 182      80.376  46.424  87.267  1.00 25.99           C  
ATOM   1480  O   VAL A 182      80.149  45.263  87.045  1.00 27.80           O  
ATOM   1481  CB  VAL A 182      78.086  47.240  87.725  1.00 27.74           C  
ATOM   1482  CG1 VAL A 182      78.408  47.248  89.215  1.00 32.68           C  
ATOM   1483  CG2 VAL A 182      77.042  48.253  87.286  1.00 28.27           C  
ATOM   1484  N   PRO A 183      81.534  46.797  87.843  1.00 34.32           N  
ATOM   1485  CA  PRO A 183      82.561  45.797  88.109  1.00 31.22           C  
ATOM   1486  C   PRO A 183      82.210  44.960  89.274  1.00 31.90           C  
ATOM   1487  O   PRO A 183      81.424  45.393  90.088  1.00 35.73           O  
ATOM   1488  CB  PRO A 183      83.843  46.639  88.413  1.00 37.12           C  
ATOM   1489  CG  PRO A 183      83.323  47.982  88.740  1.00 44.93           C  
ATOM   1490  CD  PRO A 183      82.004  48.181  88.039  1.00 39.34           C  
ATOM   1491  N   GLU A 184      82.745  43.740  89.296  1.00 30.05           N  
ATOM   1492  CA  GLU A 184      82.731  42.844  90.426  1.00 40.31           C  
ATOM   1493  C   GLU A 184      81.391  42.367  90.936  1.00 43.28           C  
ATOM   1494  O   GLU A 184      81.301  42.005  92.054  1.00 56.40           O  
ATOM   1495  CB  GLU A 184      83.536  43.479  91.580  1.00 47.99           C  
ATOM   1496  CG  GLU A 184      85.007  43.072  91.429  1.00 66.83           C  
ATOM   1497  CD  GLU A 184      86.007  44.125  91.841  1.00 77.38           C  
ATOM   1498  OE1 GLU A 184      87.046  44.251  91.127  1.00 74.40           O  
ATOM   1499  OE2 GLU A 184      85.754  44.798  92.880  1.00 76.87           O  
ATOM   1500  N   ILE A 185      80.343  42.503  90.171  1.00 35.39           N  
ATOM   1501  CA  ILE A 185      79.092  41.832  90.416  1.00 31.33           C  
ATOM   1502  C   ILE A 185      78.917  40.801  89.299  1.00 34.96           C  
ATOM   1503  O   ILE A 185      79.602  40.875  88.251  1.00 29.46           O  
ATOM   1504  CB  ILE A 185      77.926  42.796  90.433  1.00 30.98           C  
ATOM   1505  CG1 ILE A 185      77.749  43.494  89.122  1.00 29.63           C  
ATOM   1506  CG2 ILE A 185      78.013  43.755  91.660  1.00 35.79           C  
ATOM   1507  CD1 ILE A 185      76.394  44.155  89.009  1.00 28.86           C  
ATOM   1508  N   GLY A 186      78.023  39.849  89.522  1.00 31.39           N  
ATOM   1509  CA  GLY A 186      77.852  38.720  88.631  1.00 32.04           C  
ATOM   1510  C   GLY A 186      76.415  38.168  88.614  1.00 26.88           C  
ATOM   1511  O   GLY A 186      75.416  38.852  88.930  1.00 26.09           O  
ATOM   1512  N   SER A 187      76.321  36.919  88.223  1.00 28.26           N  
ATOM   1513  CA  SER A 187      75.031  36.292  88.070  1.00 32.17           C  
ATOM   1514  C   SER A 187      74.383  36.187  89.465  1.00 33.36           C  
ATOM   1515  O   SER A 187      75.040  36.083  90.462  1.00 30.38           O  
ATOM   1516  CB  SER A 187      75.219  34.968  87.399  1.00 34.76           C  
ATOM   1517  OG  SER A 187      75.806  34.115  88.262  1.00 37.19           O  
ATOM   1518  N   GLY A 188      73.080  36.308  89.538  1.00 31.69           N  
ATOM   1519  CA  GLY A 188      72.402  36.400  90.834  1.00 32.41           C  
ATOM   1520  C   GLY A 188      72.138  37.804  91.282  1.00 30.53           C  
ATOM   1521  O   GLY A 188      71.211  38.042  92.067  1.00 28.92           O  
ATOM   1522  N   THR A 189      72.800  38.792  90.678  1.00 27.41           N  
ATOM   1523  CA  THR A 189      72.480  40.194  91.009  1.00 29.53           C  
ATOM   1524  C   THR A 189      71.052  40.558  90.743  1.00 30.07           C  
ATOM   1525  O   THR A 189      70.521  40.358  89.627  1.00 26.73           O  
ATOM   1526  CB  THR A 189      73.385  41.174  90.199  1.00 28.25           C  
ATOM   1527  OG1 THR A 189      74.763  40.950  90.543  1.00 29.33           O  
ATOM   1528  CG2 THR A 189      73.003  42.588  90.358  1.00 30.19           C  
ATOM   1529  N   VAL A 190      70.398  41.179  91.722  1.00 26.77           N  
ATOM   1530  CA  VAL A 190      69.028  41.643  91.599  1.00 23.89           C  
ATOM   1531  C   VAL A 190      68.948  43.099  91.230  1.00 24.64           C  
ATOM   1532  O   VAL A 190      69.616  43.892  91.893  1.00 27.62           O  
ATOM   1533  CB  VAL A 190      68.253  41.314  92.964  1.00 28.92           C  
ATOM   1534  CG1 VAL A 190      66.844  41.707  92.864  1.00 30.44           C  
ATOM   1535  CG2 VAL A 190      68.376  39.870  93.326  1.00 29.39           C  
ATOM   1536  N   TYR A 191      68.184  43.524  90.236  1.00 21.79           N  
ATOM   1537  CA  TYR A 191      68.209  44.954  89.805  1.00 22.12           C  
ATOM   1538  C   TYR A 191      67.043  45.405  89.070  1.00 24.06           C  
ATOM   1539  O   TYR A 191      66.249  44.566  88.598  1.00 27.55           O  
ATOM   1540  CB  TYR A 191      69.477  45.129  88.865  1.00 26.27           C  
ATOM   1541  CG  TYR A 191      69.294  44.414  87.487  1.00 23.62           C  
ATOM   1542  CD1 TYR A 191      69.457  43.033  87.354  1.00 24.62           C  
ATOM   1543  CD2 TYR A 191      68.928  45.145  86.368  1.00 23.07           C  
ATOM   1544  CE1 TYR A 191      69.293  42.395  86.078  1.00 22.85           C  
ATOM   1545  CE2 TYR A 191      68.771  44.516  85.120  1.00 21.73           C  
ATOM   1546  CZ  TYR A 191      68.927  43.153  85.009  1.00 22.34           C  
ATOM   1547  OH  TYR A 191      68.739  42.576  83.762  1.00 25.42           O  
ATOM   1548  N   LYS A 192      66.875  46.710  88.948  1.00 19.52           N  
ATOM   1549  CA  LYS A 192      65.967  47.355  88.087  1.00 22.05           C  
ATOM   1550  C   LYS A 192      66.593  48.536  87.442  1.00 20.71           C  
ATOM   1551  O   LYS A 192      67.696  48.912  87.839  1.00 25.89           O  
ATOM   1552  CB  LYS A 192      64.733  47.855  88.899  1.00 24.37           C  
ATOM   1553  CG  LYS A 192      63.916  46.671  89.461  1.00 29.28           C  
ATOM   1554  CD  LYS A 192      62.599  47.134  90.105  1.00 30.41           C  
ATOM   1555  CE  LYS A 192      61.772  45.955  90.586  1.00 37.62           C  
ATOM   1556  NZ  LYS A 192      60.712  46.511  91.467  1.00 42.62           N  
ATOM   1557  N   TYR A 193      65.930  49.125  86.489  1.00 22.67           N  
ATOM   1558  CA  TYR A 193      66.359  50.370  85.954  1.00 25.67           C  
ATOM   1559  C   TYR A 193      65.463  51.499  86.611  1.00 27.36           C  
ATOM   1560  O   TYR A 193      64.209  51.465  86.567  1.00 25.49           O  
ATOM   1561  CB  TYR A 193      66.258  50.479  84.450  1.00 23.74           C  
ATOM   1562  CG  TYR A 193      67.155  49.453  83.734  1.00 23.71           C  
ATOM   1563  CD1 TYR A 193      68.534  49.479  83.901  1.00 27.23           C  
ATOM   1564  CD2 TYR A 193      66.607  48.449  82.949  1.00 26.03           C  
ATOM   1565  CE1 TYR A 193      69.345  48.547  83.320  1.00 26.94           C  
ATOM   1566  CE2 TYR A 193      67.420  47.535  82.295  1.00 23.90           C  
ATOM   1567  CZ  TYR A 193      68.777  47.577  82.476  1.00 26.87           C  
ATOM   1568  OH  TYR A 193      69.620  46.618  81.907  1.00 26.98           O  
ATOM   1569  N   GLU A 194      66.114  52.501  87.138  1.00 26.52           N  
ATOM   1570  CA  GLU A 194      65.406  53.785  87.550  1.00 22.50           C  
ATOM   1571  C   GLU A 194      65.459  54.832  86.530  1.00 27.70           C  
ATOM   1572  O   GLU A 194      66.568  55.318  86.100  1.00 28.82           O  
ATOM   1573  CB  GLU A 194      66.077  54.176  88.868  1.00 26.62           C  
ATOM   1574  CG  GLU A 194      65.332  55.371  89.501  1.00 29.02           C  
ATOM   1575  CD  GLU A 194      66.062  55.800  90.794  1.00 39.72           C  
ATOM   1576  OE1 GLU A 194      66.028  55.175  91.839  1.00 36.10           O  
ATOM   1577  OE2 GLU A 194      66.755  56.785  90.719  1.00 38.46           O  
ATOM   1578  N   ILE A 195      64.324  55.081  85.939  1.00 27.27           N  
ATOM   1579  CA  ILE A 195      64.202  55.998  84.861  1.00 29.20           C  
ATOM   1580  C   ILE A 195      63.599  57.319  85.340  1.00 34.89           C  
ATOM   1581  O   ILE A 195      62.552  57.339  86.056  1.00 33.06           O  
ATOM   1582  CB  ILE A 195      63.319  55.387  83.806  1.00 28.23           C  
ATOM   1583  CG1 ILE A 195      63.885  53.979  83.463  1.00 33.32           C  
ATOM   1584  CG2 ILE A 195      63.069  56.378  82.689  1.00 31.68           C  
ATOM   1585  CD1 ILE A 195      63.246  53.323  82.265  1.00 35.54           C  
ATOM   1586  N   LYS A 196      64.232  58.432  84.980  1.00 28.88           N  
ATOM   1587  CA  LYS A 196      63.538  59.729  85.042  1.00 28.97           C  
ATOM   1588  C   LYS A 196      63.075  60.137  83.708  1.00 31.84           C  
ATOM   1589  O   LYS A 196      63.915  60.289  82.742  1.00 31.45           O  
ATOM   1590  CB  LYS A 196      64.486  60.771  85.658  1.00 35.65           C  
ATOM   1591  CG  LYS A 196      63.908  62.199  85.680  1.00 39.37           C  
ATOM   1592  CD  LYS A 196      64.915  63.269  86.169  1.00 47.88           C  
ATOM   1593  CE  LYS A 196      65.409  62.877  87.553  1.00 51.96           C  
ATOM   1594  NZ  LYS A 196      66.444  63.858  88.005  1.00 67.64           N  
ATOM   1595  N   ASN A 197      61.771  60.441  83.570  1.00 30.15           N  
ATOM   1596  CA  ASN A 197      61.255  61.011  82.285  1.00 31.80           C  
ATOM   1597  C   ASN A 197      61.337  62.517  82.020  1.00 34.01           C  
ATOM   1598  O   ASN A 197      61.879  63.239  82.839  1.00 37.66           O  
ATOM   1599  CB  ASN A 197      59.852  60.534  82.082  1.00 41.28           C  
ATOM   1600  CG  ASN A 197      58.841  61.315  82.928  1.00 45.03           C  
ATOM   1601  OD1 ASN A 197      59.073  62.490  83.432  1.00 44.65           O  
ATOM   1602  ND2 ASN A 197      57.697  60.703  83.065  1.00 39.87           N  
ATOM   1603  N   SER A 198      60.807  62.991  80.865  1.00 41.91           N  
ATOM   1604  CA  SER A 198      60.941  64.397  80.493  1.00 46.79           C  
ATOM   1605  C   SER A 198      60.247  65.367  81.457  1.00 60.63           C  
ATOM   1606  O   SER A 198      60.666  66.538  81.552  1.00 47.53           O  
ATOM   1607  CB  SER A 198      60.432  64.640  79.085  1.00 47.71           C  
ATOM   1608  OG  SER A 198      59.029  64.423  79.086  1.00 48.33           O  
ATOM   1609  N   GLU A 199      59.226  64.859  82.166  1.00 61.76           N  
ATOM   1610  CA  GLU A 199      58.549  65.585  83.234  1.00 59.47           C  
ATOM   1611  C   GLU A 199      59.372  65.577  84.480  1.00 59.39           C  
ATOM   1612  O   GLU A 199      59.052  66.318  85.393  1.00 53.68           O  
ATOM   1613  CB  GLU A 199      57.214  64.951  83.636  1.00 60.24           C  
ATOM   1614  CG  GLU A 199      56.329  64.485  82.499  1.00 77.89           C  
ATOM   1615  CD  GLU A 199      55.767  65.622  81.696  1.00 82.73           C  
ATOM   1616  OE1 GLU A 199      56.308  66.741  81.771  1.00 81.93           O  
ATOM   1617  OE2 GLU A 199      54.771  65.380  80.986  1.00 99.45           O  
ATOM   1618  N   GLY A 200      60.360  64.697  84.622  1.00 45.12           N  
ATOM   1619  CA  GLY A 200      61.081  64.715  85.905  1.00 45.09           C  
ATOM   1620  C   GLY A 200      60.501  63.677  86.845  1.00 34.24           C  
ATOM   1621  O   GLY A 200      61.041  63.425  87.924  1.00 38.10           O  
ATOM   1622  N   HIS A 201      59.544  62.923  86.352  1.00 37.53           N  
ATOM   1623  CA  HIS A 201      58.990  61.833  87.152  1.00 42.77           C  
ATOM   1624  C   HIS A 201      59.913  60.598  87.092  1.00 46.73           C  
ATOM   1625  O   HIS A 201      60.357  60.181  86.008  1.00 39.38           O  
ATOM   1626  CB  HIS A 201      57.578  61.524  86.634  1.00 52.39           C  
ATOM   1627  CG  HIS A 201      56.834  60.559  87.496  1.00 68.83           C  
ATOM   1628  ND1 HIS A 201      56.348  59.354  87.022  1.00 85.06           N  
ATOM   1629  CD2 HIS A 201      56.516  60.599  88.813  1.00 80.76           C  
ATOM   1630  CE1 HIS A 201      55.762  58.694  88.007  1.00 84.82           C  
ATOM   1631  NE2 HIS A 201      55.851  59.430  89.105  1.00 88.19           N  
ATOM   1632  N   ILE A 202      60.145  60.006  88.251  1.00 39.80           N  
ATOM   1633  CA  ILE A 202      61.084  58.939  88.477  1.00 40.90           C  
ATOM   1634  C   ILE A 202      60.313  57.676  88.750  1.00 54.00           C  
ATOM   1635  O   ILE A 202      59.417  57.735  89.541  1.00 49.81           O  
ATOM   1636  CB  ILE A 202      61.889  59.228  89.713  1.00 42.71           C  
ATOM   1637  CG1 ILE A 202      62.766  60.441  89.443  1.00 45.19           C  
ATOM   1638  CG2 ILE A 202      62.684  57.994  90.117  1.00 46.98           C  
ATOM   1639  CD1 ILE A 202      63.693  60.813  90.604  1.00 51.80           C  
ATOM   1640  N   TYR A 203      60.601  56.574  88.053  1.00 44.17           N  
ATOM   1641  CA  TYR A 203      59.940  55.300  88.270  1.00 44.62           C  
ATOM   1642  C   TYR A 203      60.878  54.114  87.995  1.00 41.77           C  
ATOM   1643  O   TYR A 203      62.020  54.245  87.518  1.00 37.35           O  
ATOM   1644  CB  TYR A 203      58.663  55.226  87.443  1.00 55.89           C  
ATOM   1645  CG  TYR A 203      58.909  55.560  86.007  1.00 53.36           C  
ATOM   1646  CD1 TYR A 203      58.897  56.884  85.541  1.00 53.15           C  
ATOM   1647  CD2 TYR A 203      59.254  54.578  85.127  1.00 44.09           C  
ATOM   1648  CE1 TYR A 203      59.198  57.170  84.194  1.00 60.84           C  
ATOM   1649  CE2 TYR A 203      59.491  54.851  83.771  1.00 42.16           C  
ATOM   1650  CZ  TYR A 203      59.488  56.099  83.287  1.00 39.98           C  
ATOM   1651  OH  TYR A 203      59.819  56.316  81.961  1.00 46.04           O  
ATOM   1652  N   GLU A 204      60.443  52.944  88.368  1.00 30.63           N  
ATOM   1653  CA  GLU A 204      61.327  51.789  88.381  1.00 32.30           C  
ATOM   1654  C   GLU A 204      60.842  50.798  87.372  1.00 41.66           C  
ATOM   1655  O   GLU A 204      59.648  50.535  87.378  1.00 34.64           O  
ATOM   1656  CB  GLU A 204      61.301  51.051  89.628  1.00 35.71           C  
ATOM   1657  CG  GLU A 204      62.405  51.368  90.510  1.00 50.63           C  
ATOM   1658  CD  GLU A 204      61.966  52.008  91.715  1.00 52.71           C  
ATOM   1659  OE1 GLU A 204      61.223  53.026  91.569  1.00 71.09           O  
ATOM   1660  OE2 GLU A 204      62.337  51.433  92.749  1.00 53.49           O  
ATOM   1661  N   LYS A 205      61.758  50.203  86.586  1.00 30.04           N  
ATOM   1662  CA  LYS A 205      61.352  49.277  85.523  1.00 27.00           C  
ATOM   1663  C   LYS A 205      62.140  48.005  85.645  1.00 23.85           C  
ATOM   1664  O   LYS A 205      63.336  47.978  85.950  1.00 27.34           O  
ATOM   1665  CB  LYS A 205      61.515  49.871  84.202  1.00 28.55           C  
ATOM   1666  CG  LYS A 205      60.560  50.939  83.796  1.00 30.11           C  
ATOM   1667  CD  LYS A 205      59.134  50.453  83.678  1.00 29.72           C  
ATOM   1668  CE  LYS A 205      58.314  51.505  83.096  1.00 30.55           C  
ATOM   1669  NZ  LYS A 205      56.936  51.124  82.613  1.00 28.61           N  
ATOM   1670  N   SER A 206      61.432  46.877  85.471  1.00 24.46           N  
ATOM   1671  CA  SER A 206      62.061  45.586  85.263  1.00 22.41           C  
ATOM   1672  C   SER A 206      62.883  45.687  83.888  1.00 18.57           C  
ATOM   1673  O   SER A 206      62.568  46.531  83.020  1.00 21.85           O  
ATOM   1674  CB  SER A 206      61.053  44.404  85.147  1.00 27.40           C  
ATOM   1675  OG  SER A 206      60.154  44.328  86.288  1.00 27.26           O  
ATOM   1676  N   ASP A 207      63.834  44.842  83.709  1.00 23.38           N  
ATOM   1677  CA  ASP A 207      64.631  44.856  82.385  1.00 22.24           C  
ATOM   1678  C   ASP A 207      63.835  44.205  81.296  1.00 20.76           C  
ATOM   1679  O   ASP A 207      63.492  43.013  81.431  1.00 23.93           O  
ATOM   1680  CB  ASP A 207      65.898  44.096  82.621  1.00 21.44           C  
ATOM   1681  CG  ASP A 207      66.972  44.316  81.441  1.00 17.72           C  
ATOM   1682  OD1 ASP A 207      66.480  44.654  80.328  1.00 22.58           O  
ATOM   1683  OD2 ASP A 207      68.174  44.138  81.792  1.00 23.39           O  
ATOM   1684  N   PRO A 208      63.471  44.934  80.247  1.00 21.32           N  
ATOM   1685  CA  PRO A 208      62.761  44.335  79.116  1.00 22.47           C  
ATOM   1686  C   PRO A 208      63.444  43.110  78.511  1.00 22.43           C  
ATOM   1687  O   PRO A 208      62.748  42.171  78.113  1.00 24.27           O  
ATOM   1688  CB  PRO A 208      62.653  45.492  78.088  1.00 22.28           C  
ATOM   1689  CG  PRO A 208      62.774  46.730  78.923  1.00 24.27           C  
ATOM   1690  CD  PRO A 208      63.719  46.362  80.032  1.00 19.56           C  
ATOM   1691  N   TYR A 209      64.762  43.081  78.571  1.00 22.18           N  
ATOM   1692  CA  TYR A 209      65.570  41.934  78.011  1.00 23.07           C  
ATOM   1693  C   TYR A 209      66.109  41.136  79.133  1.00 23.12           C  
ATOM   1694  O   TYR A 209      67.070  40.344  78.975  1.00 22.27           O  
ATOM   1695  CB  TYR A 209      66.712  42.510  77.157  1.00 21.81           C  
ATOM   1696  CG  TYR A 209      66.248  43.027  75.850  1.00 21.71           C  
ATOM   1697  CD1 TYR A 209      65.860  44.349  75.702  1.00 20.56           C  
ATOM   1698  CD2 TYR A 209      66.253  42.206  74.678  1.00 21.42           C  
ATOM   1699  CE1 TYR A 209      65.430  44.831  74.532  1.00 21.40           C  
ATOM   1700  CE2 TYR A 209      65.782  42.716  73.478  1.00 21.13           C  
ATOM   1701  CZ  TYR A 209      65.443  44.050  73.396  1.00 20.50           C  
ATOM   1702  OH  TYR A 209      65.010  44.511  72.179  1.00 20.40           O  
ATOM   1703  N   GLY A 210      65.509  41.277  80.366  1.00 19.43           N  
ATOM   1704  CA  GLY A 210      66.002  40.431  81.401  1.00 19.75           C  
ATOM   1705  C   GLY A 210      65.769  38.931  81.218  1.00 17.59           C  
ATOM   1706  O   GLY A 210      64.737  38.525  80.643  1.00 23.31           O  
ATOM   1707  N   PHE A 211      66.723  38.157  81.697  1.00 18.71           N  
ATOM   1708  CA  PHE A 211      66.767  36.717  81.495  1.00 20.02           C  
ATOM   1709  C   PHE A 211      66.208  35.908  82.661  1.00 22.01           C  
ATOM   1710  O   PHE A 211      65.960  34.721  82.495  1.00 18.79           O  
ATOM   1711  CB  PHE A 211      68.138  36.227  81.221  1.00 19.99           C  
ATOM   1712  CG  PHE A 211      68.712  36.749  79.901  1.00 20.24           C  
ATOM   1713  CD1 PHE A 211      67.904  37.140  78.903  1.00 21.58           C  
ATOM   1714  CD2 PHE A 211      70.102  36.749  79.699  1.00 23.96           C  
ATOM   1715  CE1 PHE A 211      68.407  37.557  77.633  1.00 22.09           C  
ATOM   1716  CE2 PHE A 211      70.617  37.138  78.436  1.00 22.59           C  
ATOM   1717  CZ  PHE A 211      69.753  37.554  77.426  1.00 22.47           C  
ATOM   1718  N   TYR A 212      65.862  36.610  83.763  1.00 20.52           N  
ATOM   1719  CA  TYR A 212      65.310  35.916  84.967  1.00 20.75           C  
ATOM   1720  C   TYR A 212      64.770  37.014  85.851  1.00 24.08           C  
ATOM   1721  O   TYR A 212      65.123  38.210  85.666  1.00 22.72           O  
ATOM   1722  CB  TYR A 212      66.413  35.121  85.644  1.00 23.83           C  
ATOM   1723  CG  TYR A 212      66.048  34.237  86.873  1.00 26.08           C  
ATOM   1724  CD1 TYR A 212      64.808  33.555  86.976  1.00 28.54           C  
ATOM   1725  CD2 TYR A 212      66.926  34.096  87.883  1.00 28.10           C  
ATOM   1726  CE1 TYR A 212      64.536  32.742  88.031  1.00 29.40           C  
ATOM   1727  CE2 TYR A 212      66.648  33.306  88.990  1.00 29.57           C  
ATOM   1728  CZ  TYR A 212      65.424  32.659  89.040  1.00 29.70           C  
ATOM   1729  OH  TYR A 212      65.274  31.890  90.084  1.00 29.33           O  
ATOM   1730  N   ARG A 213      63.793  36.645  86.705  1.00 21.78           N  
ATOM   1731  CA  ARG A 213      62.998  37.643  87.425  1.00 23.51           C  
ATOM   1732  C   ARG A 213      62.631  37.050  88.770  1.00 25.51           C  
ATOM   1733  O   ARG A 213      62.638  35.791  88.958  1.00 22.93           O  
ATOM   1734  CB  ARG A 213      61.767  38.133  86.647  1.00 24.39           C  
ATOM   1735  CG  ARG A 213      61.461  39.589  86.986  1.00 27.59           C  
ATOM   1736  CD  ARG A 213      60.778  40.384  85.933  1.00 27.79           C  
ATOM   1737  NE  ARG A 213      59.287  40.202  86.055  1.00 29.97           N  
ATOM   1738  CZ  ARG A 213      58.450  40.581  85.136  1.00 35.55           C  
ATOM   1739  NH1 ARG A 213      57.118  40.354  85.253  1.00 40.23           N  
ATOM   1740  NH2 ARG A 213      58.916  41.188  84.070  1.00 29.07           N  
ATOM   1741  N   GLU A 214      62.508  37.930  89.767  1.00 23.33           N  
ATOM   1742  CA  GLU A 214      61.979  37.453  91.079  1.00 24.59           C  
ATOM   1743  C   GLU A 214      60.621  36.809  90.867  1.00 21.45           C  
ATOM   1744  O   GLU A 214      59.906  37.055  89.842  1.00 25.25           O  
ATOM   1745  CB  GLU A 214      61.796  38.650  92.032  1.00 23.13           C  
ATOM   1746  CG  GLU A 214      63.078  39.250  92.527  1.00 25.04           C  
ATOM   1747  CD  GLU A 214      62.785  40.449  93.494  1.00 29.93           C  
ATOM   1748  OE1 GLU A 214      62.122  41.448  93.179  1.00 28.07           O  
ATOM   1749  OE2 GLU A 214      63.322  40.323  94.535  1.00 29.45           O  
ATOM   1750  N   VAL A 215      60.211  36.046  91.864  1.00 23.95           N  
ATOM   1751  CA  VAL A 215      58.862  35.401  91.841  1.00 23.10           C  
ATOM   1752  C   VAL A 215      57.757  36.381  92.064  1.00 26.01           C  
ATOM   1753  O   VAL A 215      57.766  37.209  92.995  1.00 26.17           O  
ATOM   1754  CB  VAL A 215      58.825  34.300  92.886  1.00 26.13           C  
ATOM   1755  CG1 VAL A 215      57.422  33.683  92.918  1.00 29.23           C  
ATOM   1756  CG2 VAL A 215      59.902  33.264  92.656  1.00 28.39           C  
ATOM   1757  N   ARG A 216      56.760  36.323  91.204  1.00 21.38           N  
ATOM   1758  CA  ARG A 216      55.641  37.190  91.298  1.00 24.55           C  
ATOM   1759  C   ARG A 216      55.023  37.115  92.769  1.00 24.12           C  
ATOM   1760  O   ARG A 216      55.112  36.074  93.340  1.00 24.52           O  
ATOM   1761  CB  ARG A 216      54.609  36.807  90.284  1.00 26.55           C  
ATOM   1762  CG  ARG A 216      54.111  35.365  90.480  1.00 26.26           C  
ATOM   1763  CD  ARG A 216      52.696  35.456  91.019  1.00 29.24           C  
ATOM   1764  NE  ARG A 216      52.093  34.156  91.344  1.00 27.43           N  
ATOM   1765  CZ  ARG A 216      52.226  33.472  92.467  1.00 28.18           C  
ATOM   1766  NH1 ARG A 216      53.159  33.775  93.344  1.00 26.66           N  
ATOM   1767  NH2 ARG A 216      51.529  32.334  92.623  1.00 26.68           N  
ATOM   1768  N   PRO A 217      54.606  38.263  93.340  1.00 27.25           N  
ATOM   1769  CA  PRO A 217      54.497  39.518  92.687  1.00 26.15           C  
ATOM   1770  C   PRO A 217      55.692  40.492  92.768  1.00 22.85           C  
ATOM   1771  O   PRO A 217      55.515  41.611  92.319  1.00 27.38           O  
ATOM   1772  CB  PRO A 217      53.318  40.179  93.485  1.00 31.47           C  
ATOM   1773  CG  PRO A 217      53.618  39.772  94.891  1.00 30.83           C  
ATOM   1774  CD  PRO A 217      54.144  38.356  94.779  1.00 33.72           C  
ATOM   1775  N   ASN A 218      56.825  40.086  93.229  1.00 23.50           N  
ATOM   1776  CA  ASN A 218      58.061  40.872  93.126  1.00 24.08           C  
ATOM   1777  C   ASN A 218      58.566  40.851  91.640  1.00 31.37           C  
ATOM   1778  O   ASN A 218      58.256  39.876  90.925  1.00 25.26           O  
ATOM   1779  CB  ASN A 218      59.057  40.341  94.022  1.00 25.25           C  
ATOM   1780  CG  ASN A 218      58.636  40.564  95.496  1.00 34.18           C  
ATOM   1781  OD1 ASN A 218      58.162  41.613  95.818  1.00 30.80           O  
ATOM   1782  ND2 ASN A 218      58.708  39.569  96.286  1.00 34.27           N  
ATOM   1783  N   THR A 219      59.152  41.973  91.188  1.00 24.96           N  
ATOM   1784  CA  THR A 219      59.475  42.170  89.780  1.00 27.83           C  
ATOM   1785  C   THR A 219      60.932  42.570  89.430  1.00 27.06           C  
ATOM   1786  O   THR A 219      61.126  43.026  88.286  1.00 24.98           O  
ATOM   1787  CB  THR A 219      58.538  43.182  89.166  1.00 29.64           C  
ATOM   1788  OG1 THR A 219      58.644  44.462  89.827  1.00 30.23           O  
ATOM   1789  CG2 THR A 219      57.030  42.673  89.250  1.00 34.29           C  
ATOM   1790  N   ALA A 220      61.903  42.410  90.328  1.00 25.54           N  
ATOM   1791  CA  ALA A 220      63.235  42.825  89.959  1.00 26.01           C  
ATOM   1792  C   ALA A 220      63.772  41.744  89.028  1.00 26.65           C  
ATOM   1793  O   ALA A 220      63.566  40.528  89.260  1.00 24.16           O  
ATOM   1794  CB  ALA A 220      64.109  42.952  91.094  1.00 28.71           C  
ATOM   1795  N   SER A 221      64.620  42.217  88.121  1.00 24.00           N  
ATOM   1796  CA  SER A 221      65.359  41.337  87.193  1.00 23.65           C  
ATOM   1797  C   SER A 221      66.525  40.747  87.900  1.00 25.34           C  
ATOM   1798  O   SER A 221      66.997  41.248  88.947  1.00 27.49           O  
ATOM   1799  CB  SER A 221      65.714  42.130  85.961  1.00 23.13           C  
ATOM   1800  OG  SER A 221      64.600  42.537  85.243  1.00 23.53           O  
ATOM   1801  N   ILE A 222      66.992  39.587  87.416  1.00 22.17           N  
ATOM   1802  CA  ILE A 222      68.087  38.950  87.985  1.00 18.67           C  
ATOM   1803  C   ILE A 222      69.107  38.617  86.862  1.00 25.51           C  
ATOM   1804  O   ILE A 222      68.749  38.057  85.802  1.00 23.57           O  
ATOM   1805  CB  ILE A 222      67.656  37.700  88.703  1.00 20.72           C  
ATOM   1806  CG1 ILE A 222      66.516  37.993  89.685  1.00 23.37           C  
ATOM   1807  CG2 ILE A 222      68.844  37.006  89.285  1.00 24.46           C  
ATOM   1808  CD1 ILE A 222      66.053  36.719  90.449  1.00 24.51           C  
ATOM   1809  N   VAL A 223      70.371  38.878  87.092  1.00 25.56           N  
ATOM   1810  CA  VAL A 223      71.434  38.590  86.073  1.00 24.78           C  
ATOM   1811  C   VAL A 223      71.657  37.113  85.886  1.00 27.29           C  
ATOM   1812  O   VAL A 223      71.908  36.407  86.837  1.00 26.51           O  
ATOM   1813  CB  VAL A 223      72.784  39.210  86.506  1.00 25.11           C  
ATOM   1814  CG1 VAL A 223      73.858  38.957  85.484  1.00 25.87           C  
ATOM   1815  CG2 VAL A 223      72.629  40.706  86.642  1.00 25.06           C  
ATOM   1816  N   VAL A 224      71.696  36.655  84.642  1.00 22.98           N  
ATOM   1817  CA  VAL A 224      71.940  35.216  84.371  1.00 22.51           C  
ATOM   1818  C   VAL A 224      73.117  35.093  83.409  1.00 24.89           C  
ATOM   1819  O   VAL A 224      73.146  35.763  82.415  1.00 24.14           O  
ATOM   1820  CB  VAL A 224      70.751  34.592  83.572  1.00 27.26           C  
ATOM   1821  CG1 VAL A 224      71.014  33.088  83.304  1.00 30.66           C  
ATOM   1822  CG2 VAL A 224      69.492  34.799  84.363  1.00 27.75           C  
ATOM   1823  N   ASP A 225      73.990  34.189  83.648  1.00 24.29           N  
ATOM   1824  CA  ASP A 225      75.148  33.905  82.737  1.00 25.43           C  
ATOM   1825  C   ASP A 225      74.647  32.801  81.816  1.00 23.34           C  
ATOM   1826  O   ASP A 225      74.973  31.625  81.923  1.00 21.90           O  
ATOM   1827  CB  ASP A 225      76.295  33.465  83.608  1.00 28.13           C  
ATOM   1828  CG  ASP A 225      77.618  33.304  82.864  1.00 38.21           C  
ATOM   1829  OD1 ASP A 225      77.724  33.517  81.624  1.00 32.72           O  
ATOM   1830  OD2 ASP A 225      78.505  32.795  83.562  1.00 37.33           O  
ATOM   1831  N   ILE A 226      73.769  33.216  80.931  1.00 23.58           N  
ATOM   1832  CA  ILE A 226      72.886  32.281  80.254  1.00 23.13           C  
ATOM   1833  C   ILE A 226      73.589  31.227  79.353  1.00 25.19           C  
ATOM   1834  O   ILE A 226      73.031  30.185  79.138  1.00 24.76           O  
ATOM   1835  CB  ILE A 226      71.912  33.116  79.385  1.00 27.99           C  
ATOM   1836  CG1 ILE A 226      70.788  32.270  78.920  1.00 28.65           C  
ATOM   1837  CG2 ILE A 226      72.580  33.913  78.238  1.00 28.86           C  
ATOM   1838  CD1 ILE A 226      69.587  33.076  78.532  1.00 32.08           C  
ATOM   1839  N   ASP A 227      74.799  31.506  78.892  1.00 25.14           N  
ATOM   1840  CA  ASP A 227      75.558  30.548  78.083  1.00 26.52           C  
ATOM   1841  C   ASP A 227      76.440  29.663  78.943  1.00 26.73           C  
ATOM   1842  O   ASP A 227      77.027  28.752  78.443  1.00 27.33           O  
ATOM   1843  CB  ASP A 227      76.424  31.243  77.030  1.00 27.46           C  
ATOM   1844  CG  ASP A 227      75.637  31.923  76.035  1.00 31.13           C  
ATOM   1845  OD1 ASP A 227      74.476  31.555  75.786  1.00 26.28           O  
ATOM   1846  OD2 ASP A 227      76.077  32.976  75.567  1.00 30.10           O  
ATOM   1847  N   ASN A 228      76.479  29.831  80.244  1.00 26.49           N  
ATOM   1848  CA  ASN A 228      77.343  28.976  81.069  1.00 27.99           C  
ATOM   1849  C   ASN A 228      76.596  28.328  82.248  1.00 31.50           C  
ATOM   1850  O   ASN A 228      77.119  28.335  83.350  1.00 27.74           O  
ATOM   1851  CB  ASN A 228      78.471  29.802  81.597  1.00 28.94           C  
ATOM   1852  CG  ASN A 228      79.340  30.256  80.500  1.00 35.10           C  
ATOM   1853  OD1 ASN A 228      80.074  29.458  79.948  1.00 33.84           O  
ATOM   1854  ND2 ASN A 228      79.298  31.551  80.176  1.00 40.92           N  
ATOM   1855  N   ILE A 229      75.346  27.934  82.056  1.00 26.94           N  
ATOM   1856  CA  ILE A 229      74.563  27.407  83.175  1.00 27.43           C  
ATOM   1857  C   ILE A 229      74.094  26.016  82.894  1.00 27.37           C  
ATOM   1858  O   ILE A 229      73.670  25.362  83.803  1.00 25.51           O  
ATOM   1859  CB  ILE A 229      73.328  28.256  83.555  1.00 27.42           C  
ATOM   1860  CG1 ILE A 229      72.507  28.620  82.314  1.00 27.49           C  
ATOM   1861  CG2 ILE A 229      73.766  29.499  84.348  1.00 29.88           C  
ATOM   1862  CD1 ILE A 229      71.251  29.358  82.659  1.00 27.29           C  
ATOM   1863  N   TYR A 230      74.176  25.531  81.669  1.00 23.85           N  
ATOM   1864  CA  TYR A 230      73.528  24.239  81.324  1.00 25.57           C  
ATOM   1865  C   TYR A 230      74.246  23.572  80.182  1.00 25.84           C  
ATOM   1866  O   TYR A 230      74.558  24.180  79.245  1.00 26.05           O  
ATOM   1867  CB  TYR A 230      71.981  24.415  80.973  1.00 23.81           C  
ATOM   1868  CG  TYR A 230      71.364  23.053  80.858  1.00 23.58           C  
ATOM   1869  CD1 TYR A 230      71.140  22.304  81.978  1.00 25.78           C  
ATOM   1870  CD2 TYR A 230      71.065  22.468  79.617  1.00 24.24           C  
ATOM   1871  CE1 TYR A 230      70.675  21.002  81.916  1.00 24.84           C  
ATOM   1872  CE2 TYR A 230      70.580  21.167  79.553  1.00 25.48           C  
ATOM   1873  CZ  TYR A 230      70.348  20.466  80.677  1.00 25.30           C  
ATOM   1874  OH  TYR A 230      69.959  19.144  80.555  1.00 23.81           O  
ATOM   1875  N   GLN A 231      74.462  22.297  80.262  1.00 24.58           N  
ATOM   1876  CA  GLN A 231      75.073  21.510  79.207  1.00 28.88           C  
ATOM   1877  C   GLN A 231      74.017  20.629  78.504  1.00 25.22           C  
ATOM   1878  O   GLN A 231      73.390  19.801  79.146  1.00 25.00           O  
ATOM   1879  CB  GLN A 231      76.098  20.607  79.905  1.00 32.16           C  
ATOM   1880  CG  GLN A 231      76.621  19.495  79.084  1.00 46.75           C  
ATOM   1881  CD  GLN A 231      77.531  19.989  78.017  1.00 58.34           C  
ATOM   1882  OE1 GLN A 231      78.731  20.267  78.269  1.00 75.42           O  
ATOM   1883  NE2 GLN A 231      77.000  20.075  76.790  1.00 65.76           N  
ATOM   1884  N   TRP A 232      73.811  20.870  77.207  1.00 24.97           N  
ATOM   1885  CA  TRP A 232      72.735  20.208  76.441  1.00 25.00           C  
ATOM   1886  C   TRP A 232      73.208  18.878  75.943  1.00 30.84           C  
ATOM   1887  O   TRP A 232      74.444  18.643  75.829  1.00 26.62           O  
ATOM   1888  CB  TRP A 232      72.342  21.088  75.255  1.00 24.94           C  
ATOM   1889  CG  TRP A 232      71.671  22.343  75.620  1.00 24.90           C  
ATOM   1890  CD1 TRP A 232      72.269  23.619  75.817  1.00 28.58           C  
ATOM   1891  CD2 TRP A 232      70.249  22.556  75.759  1.00 22.27           C  
ATOM   1892  NE1 TRP A 232      71.280  24.541  76.101  1.00 25.49           N  
ATOM   1893  CE2 TRP A 232      70.054  23.911  76.099  1.00 21.87           C  
ATOM   1894  CE3 TRP A 232      69.142  21.724  75.656  1.00 19.73           C  
ATOM   1895  CZ2 TRP A 232      68.786  24.457  76.273  1.00 20.33           C  
ATOM   1896  CZ3 TRP A 232      67.879  22.280  75.858  1.00 22.04           C  
ATOM   1897  CH2 TRP A 232      67.738  23.649  76.123  1.00 21.24           C  
ATOM   1898  N   HIS A 233      72.276  17.999  75.619  1.00 24.13           N  
ATOM   1899  CA  HIS A 233      72.633  16.695  75.055  1.00 25.33           C  
ATOM   1900  C   HIS A 233      71.791  16.358  73.878  1.00 21.90           C  
ATOM   1901  O   HIS A 233      71.649  15.205  73.524  1.00 21.51           O  
ATOM   1902  CB  HIS A 233      72.415  15.587  76.150  1.00 27.38           C  
ATOM   1903  CG  HIS A 233      73.159  15.843  77.407  1.00 33.79           C  
ATOM   1904  ND1 HIS A 233      72.680  16.674  78.412  1.00 34.40           N  
ATOM   1905  CD2 HIS A 233      74.351  15.359  77.853  1.00 33.30           C  
ATOM   1906  CE1 HIS A 233      73.548  16.698  79.408  1.00 37.08           C  
ATOM   1907  NE2 HIS A 233      74.578  15.933  79.082  1.00 32.22           N  
ATOM   1908  N   ASP A 234      71.203  17.330  73.240  1.00 21.08           N  
ATOM   1909  CA  ASP A 234      70.130  17.068  72.245  1.00 20.81           C  
ATOM   1910  C   ASP A 234      70.553  17.281  70.839  1.00 25.08           C  
ATOM   1911  O   ASP A 234      69.726  17.560  69.935  1.00 21.02           O  
ATOM   1912  CB  ASP A 234      68.896  17.936  72.585  1.00 20.70           C  
ATOM   1913  CG  ASP A 234      69.128  19.416  72.526  1.00 22.92           C  
ATOM   1914  OD1 ASP A 234      70.281  19.875  72.570  1.00 20.80           O  
ATOM   1915  OD2 ASP A 234      68.106  20.190  72.500  1.00 20.84           O  
ATOM   1916  N   GLU A 235      71.853  17.105  70.528  1.00 20.01           N  
ATOM   1917  CA  GLU A 235      72.287  17.361  69.150  1.00 23.24           C  
ATOM   1918  C   GLU A 235      71.623  16.483  68.119  1.00 23.08           C  
ATOM   1919  O   GLU A 235      71.296  16.867  67.018  1.00 20.18           O  
ATOM   1920  CB  GLU A 235      73.838  17.194  69.028  1.00 25.39           C  
ATOM   1921  CG  GLU A 235      74.429  18.504  69.519  1.00 33.74           C  
ATOM   1922  CD  GLU A 235      75.984  18.602  69.560  1.00 44.34           C  
ATOM   1923  OE1 GLU A 235      76.684  17.848  68.850  1.00 37.34           O  
ATOM   1924  OE2 GLU A 235      76.458  19.518  70.242  1.00 40.26           O  
ATOM   1925  N   GLU A 236      71.464  15.246  68.469  1.00 22.61           N  
ATOM   1926  CA  GLU A 236      70.843  14.367  67.508  1.00 24.42           C  
ATOM   1927  C   GLU A 236      69.387  14.658  67.232  1.00 26.02           C  
ATOM   1928  O   GLU A 236      68.944  14.596  66.079  1.00 21.96           O  
ATOM   1929  CB  GLU A 236      70.934  12.903  68.058  1.00 26.12           C  
ATOM   1930  CG  GLU A 236      70.193  11.889  67.262  1.00 39.20           C  
ATOM   1931  CD  GLU A 236      70.580  10.447  67.744  1.00 58.27           C  
ATOM   1932  OE1 GLU A 236      71.812  10.140  67.920  1.00 50.61           O  
ATOM   1933  OE2 GLU A 236      69.637   9.704  68.038  1.00 56.77           O  
ATOM   1934  N   TRP A 237      68.619  14.953  68.283  1.00 22.71           N  
ATOM   1935  CA  TRP A 237      67.243  15.538  68.055  1.00 20.03           C  
ATOM   1936  C   TRP A 237      67.205  16.743  67.151  1.00 19.32           C  
ATOM   1937  O   TRP A 237      66.383  16.830  66.231  1.00 20.91           O  
ATOM   1938  CB  TRP A 237      66.634  15.840  69.465  1.00 20.30           C  
ATOM   1939  CG  TRP A 237      65.377  16.669  69.325  1.00 20.81           C  
ATOM   1940  CD1 TRP A 237      65.284  18.037  69.252  1.00 22.17           C  
ATOM   1941  CD2 TRP A 237      64.066  16.156  69.141  1.00 20.46           C  
ATOM   1942  NE1 TRP A 237      63.961  18.369  69.054  1.00 23.76           N  
ATOM   1943  CE2 TRP A 237      63.207  17.241  69.019  1.00 21.20           C  
ATOM   1944  CE3 TRP A 237      63.523  14.854  69.192  1.00 22.54           C  
ATOM   1945  CZ2 TRP A 237      61.790  17.080  68.827  1.00 21.83           C  
ATOM   1946  CZ3 TRP A 237      62.116  14.703  68.997  1.00 24.40           C  
ATOM   1947  CH2 TRP A 237      61.296  15.817  68.831  1.00 25.25           C  
ATOM   1948  N   LEU A 238      68.122  17.696  67.342  1.00 20.32           N  
ATOM   1949  CA  LEU A 238      68.079  18.940  66.593  1.00 21.13           C  
ATOM   1950  C   LEU A 238      68.468  18.655  65.153  1.00 23.17           C  
ATOM   1951  O   LEU A 238      68.014  19.263  64.246  1.00 20.56           O  
ATOM   1952  CB  LEU A 238      69.065  19.934  67.183  1.00 21.66           C  
ATOM   1953  CG  LEU A 238      68.635  20.429  68.603  1.00 20.92           C  
ATOM   1954  CD1 LEU A 238      69.758  21.276  69.190  1.00 22.70           C  
ATOM   1955  CD2 LEU A 238      67.364  21.265  68.421  1.00 22.08           C  
ATOM   1956  N   GLU A 239      69.356  17.720  64.960  1.00 22.20           N  
ATOM   1957  CA  GLU A 239      69.751  17.388  63.588  1.00 20.81           C  
ATOM   1958  C   GLU A 239      68.616  16.757  62.802  1.00 20.25           C  
ATOM   1959  O   GLU A 239      68.330  17.089  61.638  1.00 20.44           O  
ATOM   1960  CB  GLU A 239      70.951  16.387  63.645  1.00 23.57           C  
ATOM   1961  CG  GLU A 239      71.349  15.880  62.236  1.00 25.89           C  
ATOM   1962  CD  GLU A 239      72.632  14.956  62.294  1.00 30.07           C  
ATOM   1963  OE1 GLU A 239      73.007  14.440  63.350  1.00 36.26           O  
ATOM   1964  OE2 GLU A 239      73.252  14.928  61.307  1.00 32.45           O  
ATOM   1965  N   LYS A 240      67.945  15.800  63.428  1.00 23.35           N  
ATOM   1966  CA  LYS A 240      66.773  15.186  62.812  1.00 22.45           C  
ATOM   1967  C   LYS A 240      65.660  16.162  62.574  1.00 23.74           C  
ATOM   1968  O   LYS A 240      65.049  16.203  61.482  1.00 21.79           O  
ATOM   1969  CB  LYS A 240      66.304  14.066  63.735  1.00 31.62           C  
ATOM   1970  CG  LYS A 240      65.111  13.330  63.234  1.00 42.39           C  
ATOM   1971  CD  LYS A 240      64.913  11.984  63.947  1.00 54.07           C  
ATOM   1972  CE  LYS A 240      63.523  11.427  63.661  1.00 63.67           C  
ATOM   1973  NZ  LYS A 240      63.323  10.177  64.467  1.00 69.57           N  
ATOM   1974  N   ARG A 241      65.446  17.090  63.532  1.00 20.60           N  
ATOM   1975  CA  ARG A 241      64.476  18.140  63.244  1.00 20.58           C  
ATOM   1976  C   ARG A 241      64.787  18.971  61.991  1.00 19.55           C  
ATOM   1977  O   ARG A 241      63.922  19.234  61.161  1.00 21.36           O  
ATOM   1978  CB  ARG A 241      64.384  19.079  64.437  1.00 19.43           C  
ATOM   1979  CG  ARG A 241      63.280  20.099  64.306  1.00 21.63           C  
ATOM   1980  CD  ARG A 241      63.284  20.997  65.519  1.00 20.75           C  
ATOM   1981  NE  ARG A 241      64.323  22.022  65.458  1.00 17.96           N  
ATOM   1982  CZ  ARG A 241      64.649  22.883  66.415  1.00 17.84           C  
ATOM   1983  NH1 ARG A 241      64.220  22.699  67.667  1.00 18.78           N  
ATOM   1984  NH2 ARG A 241      65.468  23.848  66.199  1.00 19.02           N  
ATOM   1985  N   ARG A 242      66.015  19.469  61.915  1.00 22.35           N  
ATOM   1986  CA  ARG A 242      66.439  20.337  60.857  1.00 23.59           C  
ATOM   1987  C   ARG A 242      66.315  19.591  59.502  1.00 24.17           C  
ATOM   1988  O   ARG A 242      66.013  20.235  58.493  1.00 22.08           O  
ATOM   1989  CB  ARG A 242      67.932  20.665  60.927  1.00 25.41           C  
ATOM   1990  CG  ARG A 242      68.371  21.700  59.832  1.00 25.79           C  
ATOM   1991  CD  ARG A 242      69.862  22.085  59.930  1.00 28.73           C  
ATOM   1992  NE  ARG A 242      70.150  23.024  58.804  1.00 27.38           N  
ATOM   1993  CZ  ARG A 242      70.070  24.331  58.928  1.00 30.33           C  
ATOM   1994  NH1 ARG A 242      69.759  24.915  60.152  1.00 24.39           N  
ATOM   1995  NH2 ARG A 242      70.281  25.060  57.840  1.00 32.67           N  
ATOM   1996  N   ASN A 243      66.513  18.287  59.539  1.00 23.44           N  
ATOM   1997  CA  ASN A 243      66.472  17.488  58.266  1.00 28.68           C  
ATOM   1998  C   ASN A 243      65.116  16.853  57.947  1.00 35.85           C  
ATOM   1999  O   ASN A 243      65.035  16.090  56.987  1.00 31.43           O  
ATOM   2000  CB  ASN A 243      67.621  16.447  58.274  1.00 28.28           C  
ATOM   2001  CG  ASN A 243      68.981  17.163  58.167  1.00 31.51           C  
ATOM   2002  OD1 ASN A 243      69.195  17.836  57.212  1.00 38.27           O  
ATOM   2003  ND2 ASN A 243      69.722  17.245  59.205  1.00 37.54           N  
ATOM   2004  N   SER A 244      64.046  17.207  58.680  1.00 25.31           N  
ATOM   2005  CA  SER A 244      62.742  16.540  58.512  1.00 27.91           C  
ATOM   2006  C   SER A 244      61.683  17.544  58.188  1.00 30.51           C  
ATOM   2007  O   SER A 244      61.836  18.725  58.468  1.00 26.92           O  
ATOM   2008  CB  SER A 244      62.338  15.845  59.849  1.00 32.38           C  
ATOM   2009  OG  SER A 244      63.240  14.858  60.063  1.00 40.39           O  
ATOM   2010  N   ASP A 245      60.625  17.081  57.542  1.00 28.96           N  
ATOM   2011  CA  ASP A 245      59.456  17.884  57.231  1.00 31.94           C  
ATOM   2012  C   ASP A 245      58.359  17.487  58.246  1.00 28.10           C  
ATOM   2013  O   ASP A 245      57.743  16.379  58.132  1.00 22.88           O  
ATOM   2014  CB  ASP A 245      58.962  17.549  55.842  1.00 34.26           C  
ATOM   2015  CG  ASP A 245      57.748  18.384  55.452  1.00 42.38           C  
ATOM   2016  OD1 ASP A 245      57.188  19.173  56.267  1.00 32.05           O  
ATOM   2017  OD2 ASP A 245      57.397  18.264  54.274  1.00 38.55           O  
ATOM   2018  N   PRO A 246      58.121  18.349  59.278  1.00 28.23           N  
ATOM   2019  CA  PRO A 246      57.194  17.978  60.307  1.00 25.84           C  
ATOM   2020  C   PRO A 246      55.788  17.848  59.791  1.00 24.11           C  
ATOM   2021  O   PRO A 246      54.998  17.141  60.392  1.00 25.78           O  
ATOM   2022  CB  PRO A 246      57.323  19.113  61.332  1.00 30.79           C  
ATOM   2023  CG  PRO A 246      57.740  20.260  60.536  1.00 29.73           C  
ATOM   2024  CD  PRO A 246      58.639  19.694  59.461  1.00 30.72           C  
ATOM   2025  N   LEU A 247      55.476  18.461  58.654  1.00 22.23           N  
ATOM   2026  CA  LEU A 247      54.143  18.316  58.106  1.00 22.98           C  
ATOM   2027  C   LEU A 247      53.804  16.864  57.658  1.00 25.97           C  
ATOM   2028  O   LEU A 247      52.625  16.489  57.558  1.00 25.11           O  
ATOM   2029  CB  LEU A 247      53.891  19.296  56.977  1.00 23.50           C  
ATOM   2030  CG  LEU A 247      54.020  20.748  57.272  1.00 27.01           C  
ATOM   2031  CD1 LEU A 247      53.793  21.618  56.050  1.00 29.02           C  
ATOM   2032  CD2 LEU A 247      53.052  21.172  58.413  1.00 29.33           C  
ATOM   2033  N   LYS A 248      54.821  16.077  57.463  1.00 26.55           N  
ATOM   2034  CA  LYS A 248      54.686  14.708  56.960  1.00 25.53           C  
ATOM   2035  C   LYS A 248      54.923  13.727  58.036  1.00 30.03           C  
ATOM   2036  O   LYS A 248      55.039  12.544  57.761  1.00 23.91           O  
ATOM   2037  CB  LYS A 248      55.685  14.533  55.796  1.00 32.17           C  
ATOM   2038  CG  LYS A 248      55.121  15.287  54.568  1.00 37.14           C  
ATOM   2039  CD  LYS A 248      55.783  15.044  53.233  1.00 45.54           C  
ATOM   2040  CE  LYS A 248      54.732  14.789  52.136  1.00 59.04           C  
ATOM   2041  NZ  LYS A 248      54.057  13.399  52.052  1.00 53.40           N  
ATOM   2042  N   GLN A 249      54.923  14.191  59.326  1.00 24.29           N  
ATOM   2043  CA  GLN A 249      55.148  13.285  60.450  1.00 23.44           C  
ATOM   2044  C   GLN A 249      53.910  13.210  61.355  1.00 22.19           C  
ATOM   2045  O   GLN A 249      53.056  14.054  61.254  1.00 21.50           O  
ATOM   2046  CB  GLN A 249      56.326  13.817  61.250  1.00 29.15           C  
ATOM   2047  CG  GLN A 249      57.678  13.730  60.550  1.00 35.97           C  
ATOM   2048  CD  GLN A 249      58.744  14.398  61.409  1.00 50.45           C  
ATOM   2049  OE1 GLN A 249      59.952  14.244  61.199  1.00 57.04           O  
ATOM   2050  NE2 GLN A 249      58.307  15.138  62.410  1.00 48.81           N  
ATOM   2051  N   PRO A 250      53.860  12.254  62.256  1.00 22.74           N  
ATOM   2052  CA  PRO A 250      52.790  12.337  63.220  1.00 26.32           C  
ATOM   2053  C   PRO A 250      53.043  13.528  64.140  1.00 23.92           C  
ATOM   2054  O   PRO A 250      54.168  13.728  64.570  1.00 23.07           O  
ATOM   2055  CB  PRO A 250      52.899  11.027  64.004  1.00 27.54           C  
ATOM   2056  CG  PRO A 250      54.317  10.574  63.857  1.00 29.84           C  
ATOM   2057  CD  PRO A 250      54.760  11.093  62.502  1.00 26.37           C  
ATOM   2058  N   VAL A 251      52.015  14.327  64.424  1.00 22.23           N  
ATOM   2059  CA  VAL A 251      52.131  15.485  65.390  1.00 19.04           C  
ATOM   2060  C   VAL A 251      50.889  15.350  66.263  1.00 21.53           C  
ATOM   2061  O   VAL A 251      49.790  15.692  65.847  1.00 20.79           O  
ATOM   2062  CB  VAL A 251      52.225  16.825  64.682  1.00 21.13           C  
ATOM   2063  CG1 VAL A 251      52.258  17.956  65.709  1.00 24.39           C  
ATOM   2064  CG2 VAL A 251      53.446  16.901  63.751  1.00 24.60           C  
ATOM   2065  N   SER A 252      51.091  14.815  67.458  1.00 19.70           N  
ATOM   2066  CA  SER A 252      50.058  14.590  68.460  1.00 20.80           C  
ATOM   2067  C   SER A 252      50.487  15.367  69.738  1.00 19.86           C  
ATOM   2068  O   SER A 252      51.497  15.006  70.380  1.00 18.31           O  
ATOM   2069  CB  SER A 252      50.106  13.077  68.794  1.00 20.73           C  
ATOM   2070  OG  SER A 252      48.921  12.947  69.576  1.00 34.14           O  
ATOM   2071  N   VAL A 253      49.837  16.482  69.984  1.00 20.58           N  
ATOM   2072  CA  VAL A 253      50.233  17.478  70.980  1.00 19.66           C  
ATOM   2073  C   VAL A 253      49.395  17.312  72.253  1.00 20.09           C  
ATOM   2074  O   VAL A 253      48.182  17.289  72.214  1.00 19.99           O  
ATOM   2075  CB  VAL A 253      50.046  18.880  70.437  1.00 21.00           C  
ATOM   2076  CG1 VAL A 253      50.436  19.929  71.478  1.00 21.24           C  
ATOM   2077  CG2 VAL A 253      50.875  19.085  69.147  1.00 21.67           C  
ATOM   2078  N   TYR A 254      50.076  17.255  73.385  1.00 18.10           N  
ATOM   2079  CA  TYR A 254      49.472  17.340  74.707  1.00 19.51           C  
ATOM   2080  C   TYR A 254      49.723  18.790  75.178  1.00 18.69           C  
ATOM   2081  O   TYR A 254      50.847  19.246  75.466  1.00 19.28           O  
ATOM   2082  CB  TYR A 254      50.146  16.346  75.640  1.00 19.75           C  
ATOM   2083  CG  TYR A 254      49.559  16.191  77.063  1.00 20.45           C  
ATOM   2084  CD1 TYR A 254      48.324  15.609  77.258  1.00 20.22           C  
ATOM   2085  CD2 TYR A 254      50.248  16.569  78.180  1.00 20.37           C  
ATOM   2086  CE1 TYR A 254      47.796  15.405  78.523  1.00 19.51           C  
ATOM   2087  CE2 TYR A 254      49.734  16.380  79.453  1.00 20.03           C  
ATOM   2088  CZ  TYR A 254      48.496  15.789  79.637  1.00 20.66           C  
ATOM   2089  OH  TYR A 254      47.985  15.613  80.935  1.00 18.23           O  
ATOM   2090  N   GLU A 255      48.649  19.501  75.317  1.00 17.41           N  
ATOM   2091  CA  GLU A 255      48.684  20.925  75.655  1.00 17.97           C  
ATOM   2092  C   GLU A 255      48.619  21.013  77.171  1.00 19.48           C  
ATOM   2093  O   GLU A 255      47.789  20.317  77.812  1.00 17.53           O  
ATOM   2094  CB  GLU A 255      47.538  21.675  75.003  1.00 20.08           C  
ATOM   2095  CG  GLU A 255      47.542  23.197  75.273  1.00 20.05           C  
ATOM   2096  CD  GLU A 255      46.200  23.908  75.004  1.00 21.60           C  
ATOM   2097  OE1 GLU A 255      45.137  23.232  75.045  1.00 22.12           O  
ATOM   2098  OE2 GLU A 255      46.215  25.150  74.796  1.00 22.45           O  
ATOM   2099  N   VAL A 256      49.489  21.816  77.757  1.00 19.46           N  
ATOM   2100  CA  VAL A 256      49.682  21.812  79.228  1.00 20.15           C  
ATOM   2101  C   VAL A 256      49.874  23.228  79.750  1.00 21.72           C  
ATOM   2102  O   VAL A 256      50.569  24.017  79.123  1.00 19.95           O  
ATOM   2103  CB  VAL A 256      50.960  21.073  79.609  1.00 21.39           C  
ATOM   2104  CG1 VAL A 256      51.157  21.140  81.140  1.00 23.97           C  
ATOM   2105  CG2 VAL A 256      50.887  19.656  79.170  1.00 23.65           C  
ATOM   2106  N   HIS A 257      49.172  23.556  80.852  1.00 19.27           N  
ATOM   2107  CA  HIS A 257      49.421  24.789  81.646  1.00 18.45           C  
ATOM   2108  C   HIS A 257      50.290  24.351  82.817  1.00 18.88           C  
ATOM   2109  O   HIS A 257      49.854  23.585  83.703  1.00 19.53           O  
ATOM   2110  CB  HIS A 257      48.110  25.412  82.114  1.00 20.28           C  
ATOM   2111  CG  HIS A 257      48.315  26.655  82.913  1.00 19.56           C  
ATOM   2112  ND1 HIS A 257      48.300  26.623  84.289  1.00 22.48           N  
ATOM   2113  CD2 HIS A 257      48.608  27.940  82.552  1.00 20.58           C  
ATOM   2114  CE1 HIS A 257      48.643  27.830  84.744  1.00 23.19           C  
ATOM   2115  NE2 HIS A 257      48.789  28.655  83.714  1.00 21.81           N  
ATOM   2116  N   LEU A 258      51.550  24.778  82.846  1.00 19.81           N  
ATOM   2117  CA  LEU A 258      52.467  24.254  83.830  1.00 21.56           C  
ATOM   2118  C   LEU A 258      52.068  24.536  85.315  1.00 19.81           C  
ATOM   2119  O   LEU A 258      52.404  23.748  86.228  1.00 22.30           O  
ATOM   2120  CB  LEU A 258      53.873  24.785  83.619  1.00 22.81           C  
ATOM   2121  CG  LEU A 258      54.630  24.304  82.374  1.00 23.00           C  
ATOM   2122  CD1 LEU A 258      56.052  24.784  82.400  1.00 24.37           C  
ATOM   2123  CD2 LEU A 258      54.626  22.787  82.288  1.00 24.22           C  
ATOM   2124  N   GLY A 259      51.418  25.643  85.547  1.00 19.72           N  
ATOM   2125  CA  GLY A 259      51.102  26.032  86.901  1.00 23.13           C  
ATOM   2126  C   GLY A 259      49.945  25.186  87.459  1.00 25.92           C  
ATOM   2127  O   GLY A 259      49.693  25.292  88.624  1.00 24.83           O  
ATOM   2128  N   SER A 260      49.209  24.413  86.619  1.00 19.64           N  
ATOM   2129  CA  SER A 260      47.949  23.802  87.095  1.00 19.56           C  
ATOM   2130  C   SER A 260      47.865  22.346  86.688  1.00 21.30           C  
ATOM   2131  O   SER A 260      46.818  21.726  86.812  1.00 22.51           O  
ATOM   2132  CB  SER A 260      46.776  24.600  86.599  1.00 19.81           C  
ATOM   2133  OG  SER A 260      46.675  24.606  85.188  1.00 21.45           O  
ATOM   2134  N   TRP A 261      48.951  21.759  86.174  1.00 19.61           N  
ATOM   2135  CA  TRP A 261      48.927  20.307  85.879  1.00 19.84           C  
ATOM   2136  C   TRP A 261      48.934  19.468  87.169  1.00 20.80           C  
ATOM   2137  O   TRP A 261      48.016  18.638  87.411  1.00 20.56           O  
ATOM   2138  CB  TRP A 261      50.070  19.929  84.930  1.00 18.13           C  
ATOM   2139  CG  TRP A 261      50.116  18.541  84.436  1.00 17.36           C  
ATOM   2140  CD1 TRP A 261      49.348  17.983  83.490  1.00 19.61           C  
ATOM   2141  CD2 TRP A 261      51.036  17.504  84.846  1.00 19.16           C  
ATOM   2142  NE1 TRP A 261      49.638  16.641  83.346  1.00 18.35           N  
ATOM   2143  CE2 TRP A 261      50.674  16.321  84.160  1.00 18.04           C  
ATOM   2144  CE3 TRP A 261      52.090  17.455  85.733  1.00 21.84           C  
ATOM   2145  CZ2 TRP A 261      51.398  15.116  84.291  1.00 21.44           C  
ATOM   2146  CZ3 TRP A 261      52.777  16.271  85.902  1.00 22.77           C  
ATOM   2147  CH2 TRP A 261      52.424  15.102  85.211  1.00 21.38           C  
ATOM   2148  N   LEU A 262      49.961  19.686  87.966  1.00 22.47           N  
ATOM   2149  CA  LEU A 262      50.146  18.962  89.231  1.00 21.46           C  
ATOM   2150  C   LEU A 262      50.826  19.897  90.242  1.00 23.95           C  
ATOM   2151  O   LEU A 262      51.800  20.587  89.892  1.00 22.04           O  
ATOM   2152  CB  LEU A 262      51.058  17.753  89.029  1.00 22.39           C  
ATOM   2153  CG  LEU A 262      51.406  16.872  90.284  1.00 24.83           C  
ATOM   2154  CD1 LEU A 262      50.185  16.318  91.039  1.00 26.13           C  
ATOM   2155  CD2 LEU A 262      52.306  15.701  89.855  1.00 26.90           C  
ATOM   2156  N   HIS A 263      50.305  19.968  91.464  1.00 21.14           N  
ATOM   2157  CA  HIS A 263      50.922  20.785  92.549  1.00 21.76           C  
ATOM   2158  C   HIS A 263      51.643  19.925  93.531  1.00 26.71           C  
ATOM   2159  O   HIS A 263      51.442  18.709  93.569  1.00 25.18           O  
ATOM   2160  CB  HIS A 263      49.844  21.525  93.282  1.00 23.99           C  
ATOM   2161  CG  HIS A 263      49.255  22.608  92.489  1.00 19.72           C  
ATOM   2162  ND1 HIS A 263      48.070  23.208  92.828  1.00 21.96           N  
ATOM   2163  CD2 HIS A 263      49.707  23.250  91.363  1.00 21.30           C  
ATOM   2164  CE1 HIS A 263      47.825  24.204  91.975  1.00 21.55           C  
ATOM   2165  NE2 HIS A 263      48.799  24.237  91.084  1.00 19.88           N  
ATOM   2166  N   GLY A 264      52.544  20.540  94.291  1.00 25.97           N  
ATOM   2167  CA  GLY A 264      53.239  19.831  95.389  1.00 27.46           C  
ATOM   2168  C   GLY A 264      52.816  20.401  96.733  1.00 22.16           C  
ATOM   2169  O   GLY A 264      51.929  21.233  96.842  1.00 23.95           O  
ATOM   2170  N   SER A 265      53.521  19.989  97.762  1.00 24.60           N  
ATOM   2171  CA  SER A 265      53.274  20.500  99.125  1.00 24.84           C  
ATOM   2172  C   SER A 265      54.159  21.701  99.385  1.00 21.75           C  
ATOM   2173  O   SER A 265      55.350  21.642  99.195  1.00 25.30           O  
ATOM   2174  CB  SER A 265      53.657  19.416 100.213  1.00 26.60           C  
ATOM   2175  OG  SER A 265      53.514  20.074 101.492  1.00 29.95           O  
ATOM   2176  N   SER A 266      53.557  22.752  99.840  1.00 27.08           N  
ATOM   2177  CA  SER A 266      54.245  23.881 100.285  1.00 29.04           C  
ATOM   2178  C   SER A 266      55.006  23.760 101.614  1.00 35.81           C  
ATOM   2179  O   SER A 266      55.646  24.728 102.014  1.00 29.78           O  
ATOM   2180  CB  SER A 266      53.340  25.033 100.322  1.00 26.95           C  
ATOM   2181  OG  SER A 266      52.372  25.083 101.377  1.00 29.91           O  
ATOM   2182  N   ALA A 267      54.986  22.588 102.229  1.00 30.66           N  
ATOM   2183  CA  ALA A 267      55.629  22.419 103.535  1.00 36.97           C  
ATOM   2184  C   ALA A 267      57.048  22.007 103.303  1.00 38.75           C  
ATOM   2185  O   ALA A 267      57.700  21.550 104.197  1.00 35.82           O  
ATOM   2186  CB  ALA A 267      54.855  21.337 104.330  1.00 36.46           C  
ATOM   2187  N   GLU A 268      57.510  22.003 102.043  1.00 33.83           N  
ATOM   2188  CA  GLU A 268      58.875  21.647 101.729  1.00 30.88           C  
ATOM   2189  C   GLU A 268      59.426  22.576 100.618  1.00 33.51           C  
ATOM   2190  O   GLU A 268      58.679  23.307  99.995  1.00 31.34           O  
ATOM   2191  CB  GLU A 268      58.956  20.228 101.270  1.00 34.12           C  
ATOM   2192  CG  GLU A 268      58.316  20.093  99.896  1.00 40.01           C  
ATOM   2193  CD  GLU A 268      58.214  18.692  99.373  1.00 42.55           C  
ATOM   2194  OE1 GLU A 268      58.476  17.758 100.130  1.00 44.91           O  
ATOM   2195  OE2 GLU A 268      57.839  18.456  98.199  1.00 35.91           O  
ATOM   2196  N   LYS A 269      60.721  22.551 100.434  1.00 29.37           N  
ATOM   2197  CA  LYS A 269      61.361  23.373  99.454  1.00 31.69           C  
ATOM   2198  C   LYS A 269      60.999  22.805  98.034  1.00 29.56           C  
ATOM   2199  O   LYS A 269      60.759  21.601  97.858  1.00 28.39           O  
ATOM   2200  CB  LYS A 269      62.868  23.152  99.601  1.00 35.36           C  
ATOM   2201  CG  LYS A 269      63.501  23.639 100.901  1.00 40.70           C  
ATOM   2202  CD  LYS A 269      63.391  25.107 100.960  1.00 45.18           C  
ATOM   2203  CE  LYS A 269      64.480  25.628 101.906  1.00 61.58           C  
ATOM   2204  NZ  LYS A 269      64.120  27.034 102.172  1.00 62.30           N  
ATOM   2205  N   MET A 270      61.142  23.648  97.027  1.00 32.76           N  
ATOM   2206  CA  MET A 270      61.069  23.216  95.618  1.00 27.69           C  
ATOM   2207  C   MET A 270      62.419  22.709  95.152  1.00 30.92           C  
ATOM   2208  O   MET A 270      63.403  23.455  95.087  1.00 28.19           O  
ATOM   2209  CB  MET A 270      60.616  24.473  94.819  1.00 30.97           C  
ATOM   2210  CG  MET A 270      60.558  24.278  93.324  1.00 27.23           C  
ATOM   2211  SD  MET A 270      59.738  25.617  92.502  1.00 28.66           S  
ATOM   2212  CE  MET A 270      60.756  27.067  92.782  1.00 31.17           C  
ATOM   2213  N   PRO A 271      62.525  21.439  94.849  1.00 27.84           N  
ATOM   2214  CA  PRO A 271      63.783  20.947  94.302  1.00 32.52           C  
ATOM   2215  C   PRO A 271      64.069  21.479  92.882  1.00 34.37           C  
ATOM   2216  O   PRO A 271      63.126  21.655  92.097  1.00 31.02           O  
ATOM   2217  CB  PRO A 271      63.601  19.446  94.202  1.00 32.31           C  
ATOM   2218  CG  PRO A 271      62.203  19.165  94.594  1.00 33.87           C  
ATOM   2219  CD  PRO A 271      61.468  20.422  94.886  1.00 30.65           C  
ATOM   2220  N   LEU A 272      65.336  21.760  92.632  1.00 32.00           N  
ATOM   2221  CA  LEU A 272      65.822  22.299  91.371  1.00 31.69           C  
ATOM   2222  C   LEU A 272      66.897  21.371  90.859  1.00 35.72           C  
ATOM   2223  O   LEU A 272      67.256  20.365  91.496  1.00 33.56           O  
ATOM   2224  CB  LEU A 272      66.342  23.679  91.568  1.00 28.79           C  
ATOM   2225  CG  LEU A 272      65.341  24.704  92.038  1.00 29.58           C  
ATOM   2226  CD1 LEU A 272      65.954  26.085  92.224  1.00 33.69           C  
ATOM   2227  CD2 LEU A 272      64.029  24.907  91.174  1.00 29.77           C  
ATOM   2228  N   LEU A 273      67.385  21.624  89.650  1.00 32.49           N  
ATOM   2229  CA  LEU A 273      68.402  20.737  89.122  1.00 32.89           C  
ATOM   2230  C   LEU A 273      69.683  21.014  89.996  1.00 33.86           C  
ATOM   2231  O   LEU A 273      70.156  22.147  90.151  1.00 32.44           O  
ATOM   2232  CB  LEU A 273      68.710  21.025  87.657  1.00 32.21           C  
ATOM   2233  CG  LEU A 273      69.858  20.242  87.043  1.00 35.21           C  
ATOM   2234  CD1 LEU A 273      69.604  18.756  86.973  1.00 36.17           C  
ATOM   2235  CD2 LEU A 273      70.237  20.822  85.665  1.00 35.85           C  
ATOM   2236  N   ASN A 274      70.147  20.009  90.649  1.00 36.26           N  
ATOM   2237  CA  ASN A 274      71.216  20.256  91.678  1.00 43.06           C  
ATOM   2238  C   ASN A 274      71.106  21.456  92.585  1.00 44.13           C  
ATOM   2239  O   ASN A 274      72.087  22.127  92.748  1.00 47.39           O  
ATOM   2240  CB  ASN A 274      72.621  20.339  91.005  1.00 48.12           C  
ATOM   2241  CG  ASN A 274      72.887  19.156  90.078  1.00 50.36           C  
ATOM   2242  OD1 ASN A 274      72.671  18.013  90.446  1.00 59.01           O  
ATOM   2243  ND2 ASN A 274      73.292  19.434  88.847  1.00 58.01           N  
ATOM   2244  N   GLY A 275      69.960  21.690  93.220  1.00 40.34           N  
ATOM   2245  CA  GLY A 275      69.773  22.716  94.232  1.00 36.77           C  
ATOM   2246  C   GLY A 275      68.293  22.765  94.722  1.00 34.65           C  
ATOM   2247  O   GLY A 275      67.545  21.816  94.475  1.00 33.14           O  
ATOM   2248  N   GLU A 276      67.891  23.834  95.418  1.00 32.36           N  
ATOM   2249  CA  GLU A 276      66.517  23.976  95.860  1.00 36.35           C  
ATOM   2250  C   GLU A 276      66.216  25.367  96.087  1.00 36.65           C  
ATOM   2251  O   GLU A 276      67.095  26.202  96.095  1.00 38.87           O  
ATOM   2252  CB  GLU A 276      66.273  23.133  97.103  1.00 42.80           C  
ATOM   2253  CG  GLU A 276      67.128  23.614  98.248  1.00 47.89           C  
ATOM   2254  CD  GLU A 276      66.894  22.835  99.554  1.00 49.36           C  
ATOM   2255  OE1 GLU A 276      66.396  21.694  99.535  1.00 44.28           O  
ATOM   2256  OE2 GLU A 276      67.246  23.405 100.597  1.00 55.38           O  
ATOM   2257  N   ALA A 277      64.958  25.681  96.209  1.00 30.79           N  
ATOM   2258  CA  ALA A 277      64.528  26.997  96.462  1.00 32.79           C  
ATOM   2259  C   ALA A 277      63.284  26.974  97.377  1.00 31.40           C  
ATOM   2260  O   ALA A 277      62.706  25.936  97.629  1.00 32.29           O  
ATOM   2261  CB  ALA A 277      64.231  27.718  95.178  1.00 32.36           C  
ATOM   2262  N   ASP A 278      62.926  28.125  97.885  1.00 29.96           N  
ATOM   2263  CA  ASP A 278      61.757  28.212  98.717  1.00 32.75           C  
ATOM   2264  C   ASP A 278      60.565  27.850  97.853  1.00 36.24           C  
ATOM   2265  O   ASP A 278      60.532  28.200  96.674  1.00 31.32           O  
ATOM   2266  CB  ASP A 278      61.536  29.611  99.142  1.00 32.15           C  
ATOM   2267  CG  ASP A 278      62.555  30.071 100.274  1.00 36.24           C  
ATOM   2268  OD1 ASP A 278      63.233  29.254 100.880  1.00 37.17           O  
ATOM   2269  OD2 ASP A 278      62.528  31.220 100.535  1.00 39.20           O  
ATOM   2270  N   PRO A 279      59.525  27.316  98.477  1.00 36.14           N  
ATOM   2271  CA  PRO A 279      58.334  26.983  97.674  1.00 27.86           C  
ATOM   2272  C   PRO A 279      57.618  28.153  97.149  1.00 27.05           C  
ATOM   2273  O   PRO A 279      57.543  29.167  97.807  1.00 25.02           O  
ATOM   2274  CB  PRO A 279      57.425  26.275  98.731  1.00 31.57           C  
ATOM   2275  CG  PRO A 279      57.918  26.765 100.098  1.00 32.64           C  
ATOM   2276  CD  PRO A 279      59.419  26.864  99.906  1.00 33.45           C  
ATOM   2277  N   VAL A 280      56.931  28.056  95.989  1.00 24.09           N  
ATOM   2278  CA  VAL A 280      56.133  29.144  95.517  1.00 23.34           C  
ATOM   2279  C   VAL A 280      54.726  28.649  95.712  1.00 28.01           C  
ATOM   2280  O   VAL A 280      54.206  27.789  94.933  1.00 24.03           O  
ATOM   2281  CB  VAL A 280      56.348  29.442  93.998  1.00 23.22           C  
ATOM   2282  CG1 VAL A 280      55.452  30.521  93.516  1.00 25.38           C  
ATOM   2283  CG2 VAL A 280      57.836  29.710  93.724  1.00 27.67           C  
ATOM   2284  N   ILE A 281      54.015  29.300  96.625  1.00 28.46           N  
ATOM   2285  CA  ILE A 281      52.669  28.948  96.992  1.00 31.12           C  
ATOM   2286  C   ILE A 281      51.735  29.309  95.897  1.00 26.71           C  
ATOM   2287  O   ILE A 281      51.816  30.386  95.293  1.00 27.04           O  
ATOM   2288  CB  ILE A 281      52.268  29.759  98.310  1.00 33.92           C  
ATOM   2289  CG1 ILE A 281      52.762  29.065  99.566  1.00 35.44           C  
ATOM   2290  CG2 ILE A 281      50.791  29.761  98.541  1.00 35.12           C  
ATOM   2291  CD1 ILE A 281      54.173  28.764  99.669  1.00 44.19           C  
ATOM   2292  N   VAL A 282      50.790  28.430  95.601  1.00 23.79           N  
ATOM   2293  CA  VAL A 282      49.949  28.631  94.424  1.00 22.35           C  
ATOM   2294  C   VAL A 282      49.028  29.796  94.546  1.00 30.45           C  
ATOM   2295  O   VAL A 282      48.790  30.570  93.560  1.00 30.62           O  
ATOM   2296  CB  VAL A 282      49.183  27.343  93.965  1.00 26.67           C  
ATOM   2297  CG1 VAL A 282      50.193  26.242  93.793  1.00 25.15           C  
ATOM   2298  CG2 VAL A 282      48.074  26.966  94.925  1.00 30.76           C  
ATOM   2299  N   SER A 283      48.505  30.006  95.753  1.00 24.19           N  
ATOM   2300  CA  SER A 283      47.649  31.151  96.008  1.00 26.04           C  
ATOM   2301  C   SER A 283      47.458  31.295  97.554  1.00 29.97           C  
ATOM   2302  O   SER A 283      47.628  30.316  98.258  1.00 27.71           O  
ATOM   2303  CB  SER A 283      46.296  30.998  95.353  1.00 30.86           C  
ATOM   2304  OG  SER A 283      45.472  30.039  96.058  1.00 34.79           O  
ATOM   2305  N   GLU A 284      46.962  32.445  97.984  1.00 32.13           N  
ATOM   2306  CA  GLU A 284      46.687  32.689  99.400  1.00 42.07           C  
ATOM   2307  C   GLU A 284      45.474  31.868  99.855  1.00 33.81           C  
ATOM   2308  O   GLU A 284      45.406  31.384 100.955  1.00 37.51           O  
ATOM   2309  CB  GLU A 284      46.434  34.180  99.640  1.00 49.68           C  
ATOM   2310  CG  GLU A 284      47.731  34.900 100.019  1.00 61.31           C  
ATOM   2311  CD  GLU A 284      48.762  34.011 100.781  1.00 73.07           C  
ATOM   2312  OE1 GLU A 284      48.488  33.552 101.916  1.00 72.60           O  
ATOM   2313  OE2 GLU A 284      49.880  33.744 100.249  1.00 83.03           O  
ATOM   2314  N   TRP A 285      44.623  31.553  98.918  1.00 31.45           N  
ATOM   2315  CA  TRP A 285      43.526  30.718  99.249  1.00 33.73           C  
ATOM   2316  C   TRP A 285      43.754  29.242  99.336  1.00 32.72           C  
ATOM   2317  O   TRP A 285      42.956  28.572 100.010  1.00 26.16           O  
ATOM   2318  CB  TRP A 285      42.307  31.069  98.507  1.00 45.49           C  
ATOM   2319  CG  TRP A 285      42.211  30.797  97.204  1.00 51.40           C  
ATOM   2320  CD1 TRP A 285      41.721  29.624  96.591  1.00 58.99           C  
ATOM   2321  CD2 TRP A 285      42.394  31.759  96.184  1.00 70.16           C  
ATOM   2322  NE1 TRP A 285      41.664  29.825  95.210  1.00 70.60           N  
ATOM   2323  CE2 TRP A 285      42.084  31.118  94.935  1.00 69.77           C  
ATOM   2324  CE3 TRP A 285      42.846  33.089  96.187  1.00 63.31           C  
ATOM   2325  CZ2 TRP A 285      42.218  31.787  93.715  1.00 66.35           C  
ATOM   2326  CZ3 TRP A 285      42.978  33.733  94.987  1.00 68.45           C  
ATOM   2327  CH2 TRP A 285      42.670  33.084  93.761  1.00 61.79           C  
ATOM   2328  N   ASN A 286      44.868  28.768  98.801  1.00 28.67           N  
ATOM   2329  CA  ASN A 286      45.254  27.338  98.830  1.00 25.59           C  
ATOM   2330  C   ASN A 286      46.654  27.217  99.259  1.00 25.49           C  
ATOM   2331  O   ASN A 286      47.502  26.697  98.534  1.00 26.29           O  
ATOM   2332  CB  ASN A 286      44.893  26.774  97.427  1.00 28.77           C  
ATOM   2333  CG  ASN A 286      45.152  25.279  97.208  1.00 31.10           C  
ATOM   2334  OD1 ASN A 286      45.431  24.871  96.089  1.00 31.34           O  
ATOM   2335  ND2 ASN A 286      45.090  24.469  98.240  1.00 32.57           N  
ATOM   2336  N   PRO A 287      46.957  27.618 100.504  1.00 25.42           N  
ATOM   2337  CA  PRO A 287      48.330  27.845 100.952  1.00 23.76           C  
ATOM   2338  C   PRO A 287      49.134  26.639 101.218  1.00 27.05           C  
ATOM   2339  O   PRO A 287      50.387  26.686 101.234  1.00 25.75           O  
ATOM   2340  CB  PRO A 287      48.167  28.778 102.219  1.00 29.62           C  
ATOM   2341  CG  PRO A 287      46.837  28.268 102.777  1.00 26.48           C  
ATOM   2342  CD  PRO A 287      45.979  28.075 101.556  1.00 26.24           C  
ATOM   2343  N   GLY A 288      48.474  25.466 101.322  1.00 21.66           N  
ATOM   2344  CA  GLY A 288      49.217  24.229 101.425  1.00 19.65           C  
ATOM   2345  C   GLY A 288      49.821  23.671 100.172  1.00 23.78           C  
ATOM   2346  O   GLY A 288      50.571  22.694 100.225  1.00 22.82           O  
ATOM   2347  N   ALA A 289      49.537  24.304  99.046  1.00 23.61           N  
ATOM   2348  CA  ALA A 289      50.027  23.829  97.746  1.00 27.27           C  
ATOM   2349  C   ALA A 289      51.079  24.788  97.118  1.00 20.11           C  
ATOM   2350  O   ALA A 289      50.897  26.055  97.244  1.00 22.77           O  
ATOM   2351  CB  ALA A 289      48.851  23.728  96.757  1.00 25.65           C  
ATOM   2352  N   ARG A 290      52.042  24.195  96.461  1.00 22.30           N  
ATOM   2353  CA  ARG A 290      53.100  24.914  95.765  1.00 22.89           C  
ATOM   2354  C   ARG A 290      53.182  24.394  94.312  1.00 23.22           C  
ATOM   2355  O   ARG A 290      52.756  23.271  93.997  1.00 21.44           O  
ATOM   2356  CB  ARG A 290      54.443  24.671  96.406  1.00 25.53           C  
ATOM   2357  CG  ARG A 290      55.034  23.290  96.279  1.00 25.89           C  
ATOM   2358  CD  ARG A 290      56.466  23.161  96.815  1.00 23.65           C  
ATOM   2359  NE  ARG A 290      56.940  21.778  96.832  1.00 24.33           N  
ATOM   2360  CZ  ARG A 290      57.485  21.184  95.776  1.00 25.74           C  
ATOM   2361  NH1 ARG A 290      57.629  21.861  94.633  1.00 25.66           N  
ATOM   2362  NH2 ARG A 290      57.936  20.000  95.826  1.00 23.93           N  
ATOM   2363  N   PHE A 291      53.734  25.222  93.437  1.00 23.53           N  
ATOM   2364  CA  PHE A 291      54.027  24.793  92.049  1.00 20.37           C  
ATOM   2365  C   PHE A 291      55.122  23.803  92.102  1.00 22.13           C  
ATOM   2366  O   PHE A 291      55.969  23.771  93.041  1.00 22.95           O  
ATOM   2367  CB  PHE A 291      54.457  26.018  91.190  1.00 21.02           C  
ATOM   2368  CG  PHE A 291      53.432  27.038  91.011  1.00 20.15           C  
ATOM   2369  CD1 PHE A 291      52.197  26.748  90.540  1.00 19.50           C  
ATOM   2370  CD2 PHE A 291      53.681  28.336  91.380  1.00 20.56           C  
ATOM   2371  CE1 PHE A 291      51.281  27.706  90.358  1.00 21.23           C  
ATOM   2372  CE2 PHE A 291      52.785  29.311  91.177  1.00 22.05           C  
ATOM   2373  CZ  PHE A 291      51.580  29.038  90.661  1.00 24.18           C  
ATOM   2374  N   LEU A 292      55.140  22.917  91.094  1.00 19.62           N  
ATOM   2375  CA  LEU A 292      56.262  22.083  90.798  1.00 22.84           C  
ATOM   2376  C   LEU A 292      57.310  22.848  90.001  1.00 23.87           C  
ATOM   2377  O   LEU A 292      56.978  23.757  89.198  1.00 22.96           O  
ATOM   2378  CB  LEU A 292      55.850  20.905  90.016  1.00 26.73           C  
ATOM   2379  CG  LEU A 292      54.953  19.874  90.732  1.00 31.78           C  
ATOM   2380  CD1 LEU A 292      54.830  18.645  89.853  1.00 35.68           C  
ATOM   2381  CD2 LEU A 292      55.438  19.481  92.056  1.00 34.51           C  
ATOM   2382  N   SER A 293      58.564  22.521  90.231  1.00 21.77           N  
ATOM   2383  CA  SER A 293      59.621  23.200  89.439  1.00 23.49           C  
ATOM   2384  C   SER A 293      59.698  22.600  88.032  1.00 21.99           C  
ATOM   2385  O   SER A 293      59.193  21.461  87.735  1.00 21.68           O  
ATOM   2386  CB  SER A 293      60.938  23.082  90.189  1.00 22.31           C  
ATOM   2387  OG  SER A 293      61.441  21.785  89.997  1.00 21.86           O  
ATOM   2388  N   TYR A 294      60.417  23.296  87.163  1.00 23.82           N  
ATOM   2389  CA  TYR A 294      60.741  22.756  85.832  1.00 21.11           C  
ATOM   2390  C   TYR A 294      61.475  21.458  85.917  1.00 21.47           C  
ATOM   2391  O   TYR A 294      61.261  20.549  85.120  1.00 21.75           O  
ATOM   2392  CB  TYR A 294      61.600  23.734  84.986  1.00 20.56           C  
ATOM   2393  CG  TYR A 294      61.009  25.078  84.618  1.00 20.65           C  
ATOM   2394  CD1 TYR A 294      59.885  25.168  83.785  1.00 18.61           C  
ATOM   2395  CD2 TYR A 294      61.491  26.238  85.157  1.00 20.17           C  
ATOM   2396  CE1 TYR A 294      59.361  26.386  83.453  1.00 20.06           C  
ATOM   2397  CE2 TYR A 294      61.030  27.442  84.745  1.00 20.38           C  
ATOM   2398  CZ  TYR A 294      59.917  27.532  83.952  1.00 18.33           C  
ATOM   2399  OH  TYR A 294      59.345  28.785  83.624  1.00 18.52           O  
ATOM   2400  N   TYR A 295      62.336  21.345  86.914  1.00 22.45           N  
ATOM   2401  CA  TYR A 295      63.012  20.113  87.216  1.00 23.04           C  
ATOM   2402  C   TYR A 295      62.059  18.977  87.596  1.00 23.46           C  
ATOM   2403  O   TYR A 295      62.144  17.890  87.054  1.00 24.27           O  
ATOM   2404  CB  TYR A 295      64.099  20.394  88.297  1.00 28.61           C  
ATOM   2405  CG  TYR A 295      64.664  19.155  88.814  1.00 27.60           C  
ATOM   2406  CD1 TYR A 295      65.597  18.469  88.075  1.00 31.77           C  
ATOM   2407  CD2 TYR A 295      64.204  18.592  90.003  1.00 37.72           C  
ATOM   2408  CE1 TYR A 295      66.080  17.239  88.499  1.00 38.30           C  
ATOM   2409  CE2 TYR A 295      64.691  17.382  90.462  1.00 37.24           C  
ATOM   2410  CZ  TYR A 295      65.622  16.735  89.704  1.00 42.77           C  
ATOM   2411  OH  TYR A 295      66.105  15.570  90.132  1.00 48.30           O  
ATOM   2412  N   GLU A 296      61.130  19.226  88.513  1.00 23.22           N  
ATOM   2413  CA  GLU A 296      60.170  18.198  88.911  1.00 22.33           C  
ATOM   2414  C   GLU A 296      59.236  17.846  87.758  1.00 24.20           C  
ATOM   2415  O   GLU A 296      58.855  16.673  87.539  1.00 22.61           O  
ATOM   2416  CB  GLU A 296      59.299  18.757  90.035  1.00 24.32           C  
ATOM   2417  CG  GLU A 296      60.055  18.859  91.376  1.00 26.59           C  
ATOM   2418  CD  GLU A 296      59.228  19.485  92.426  1.00 25.25           C  
ATOM   2419  OE1 GLU A 296      58.835  20.675  92.372  1.00 27.55           O  
ATOM   2420  OE2 GLU A 296      58.876  18.719  93.370  1.00 27.63           O  
ATOM   2421  N   LEU A 297      58.920  18.860  86.952  1.00 22.60           N  
ATOM   2422  CA  LEU A 297      58.071  18.594  85.789  1.00 21.64           C  
ATOM   2423  C   LEU A 297      58.839  17.724  84.802  1.00 23.83           C  
ATOM   2424  O   LEU A 297      58.269  16.841  84.167  1.00 24.66           O  
ATOM   2425  CB  LEU A 297      57.617  19.919  85.195  1.00 22.59           C  
ATOM   2426  CG  LEU A 297      56.532  20.553  86.032  1.00 26.22           C  
ATOM   2427  CD1 LEU A 297      56.443  22.014  85.696  1.00 26.03           C  
ATOM   2428  CD2 LEU A 297      55.207  19.895  85.708  1.00 30.18           C  
ATOM   2429  N   ALA A 298      60.153  17.921  84.642  1.00 22.75           N  
ATOM   2430  CA  ALA A 298      60.903  17.051  83.748  1.00 21.39           C  
ATOM   2431  C   ALA A 298      60.872  15.593  84.211  1.00 24.18           C  
ATOM   2432  O   ALA A 298      60.801  14.656  83.420  1.00 25.83           O  
ATOM   2433  CB  ALA A 298      62.337  17.523  83.688  1.00 25.17           C  
ATOM   2434  N   GLU A 299      60.879  15.414  85.520  1.00 24.46           N  
ATOM   2435  CA  GLU A 299      60.920  14.064  86.144  1.00 25.90           C  
ATOM   2436  C   GLU A 299      59.497  13.442  86.138  1.00 25.56           C  
ATOM   2437  O   GLU A 299      59.376  12.280  86.099  1.00 24.70           O  
ATOM   2438  CB  GLU A 299      61.421  14.188  87.626  1.00 28.12           C  
ATOM   2439  CG  GLU A 299      62.881  14.681  87.773  1.00 35.19           C  
ATOM   2440  CD  GLU A 299      63.824  13.869  86.891  1.00 47.67           C  
ATOM   2441  OE1 GLU A 299      63.960  12.676  87.241  1.00 52.32           O  
ATOM   2442  OE2 GLU A 299      64.380  14.350  85.834  1.00 48.63           O  
ATOM   2443  N   LYS A 300      58.437  14.242  86.068  1.00 22.37           N  
ATOM   2444  CA  LYS A 300      57.077  13.685  86.151  1.00 26.24           C  
ATOM   2445  C   LYS A 300      56.219  13.844  84.893  1.00 21.53           C  
ATOM   2446  O   LYS A 300      55.555  12.879  84.481  1.00 23.57           O  
ATOM   2447  CB  LYS A 300      56.315  14.346  87.285  1.00 27.70           C  
ATOM   2448  CG  LYS A 300      56.904  14.038  88.637  1.00 33.93           C  
ATOM   2449  CD  LYS A 300      56.229  14.934  89.663  1.00 37.06           C  
ATOM   2450  CE  LYS A 300      55.783  14.131  90.870  1.00 54.50           C  
ATOM   2451  NZ  LYS A 300      56.987  13.951  91.688  1.00 43.39           N  
ATOM   2452  N   LEU A 301      56.171  15.063  84.338  1.00 21.26           N  
ATOM   2453  CA  LEU A 301      55.331  15.310  83.193  1.00 21.23           C  
ATOM   2454  C   LEU A 301      55.922  14.517  82.015  1.00 20.83           C  
ATOM   2455  O   LEU A 301      55.209  13.963  81.160  1.00 21.52           O  
ATOM   2456  CB  LEU A 301      55.298  16.789  82.926  1.00 20.89           C  
ATOM   2457  CG  LEU A 301      54.567  17.192  81.645  1.00 21.47           C  
ATOM   2458  CD1 LEU A 301      53.146  16.724  81.615  1.00 21.26           C  
ATOM   2459  CD2 LEU A 301      54.614  18.702  81.530  1.00 22.98           C  
ATOM   2460  N   ILE A 302      57.247  14.574  81.853  1.00 22.60           N  
ATOM   2461  CA  ILE A 302      57.805  13.995  80.630  1.00 22.87           C  
ATOM   2462  C   ILE A 302      57.571  12.451  80.510  1.00 23.60           C  
ATOM   2463  O   ILE A 302      57.102  11.969  79.466  1.00 22.63           O  
ATOM   2464  CB  ILE A 302      59.271  14.350  80.431  1.00 22.91           C  
ATOM   2465  CG1 ILE A 302      59.481  15.843  80.326  1.00 24.71           C  
ATOM   2466  CG2 ILE A 302      59.848  13.609  79.197  1.00 24.77           C  
ATOM   2467  CD1 ILE A 302      60.990  16.227  80.283  1.00 25.09           C  
ATOM   2468  N   PRO A 303      57.835  11.688  81.544  1.00 24.38           N  
ATOM   2469  CA  PRO A 303      57.542  10.227  81.380  1.00 25.81           C  
ATOM   2470  C   PRO A 303      56.023   9.968  81.280  1.00 24.54           C  
ATOM   2471  O   PRO A 303      55.610   9.026  80.614  1.00 24.53           O  
ATOM   2472  CB  PRO A 303      58.063   9.559  82.718  1.00 29.28           C  
ATOM   2473  CG  PRO A 303      58.747  10.637  83.419  1.00 31.33           C  
ATOM   2474  CD  PRO A 303      58.704  11.952  82.693  1.00 27.14           C  
ATOM   2475  N   TYR A 304      55.188  10.845  81.870  1.00 19.71           N  
ATOM   2476  CA  TYR A 304      53.750  10.669  81.757  1.00 19.61           C  
ATOM   2477  C   TYR A 304      53.365  10.843  80.277  1.00 20.99           C  
ATOM   2478  O   TYR A 304      52.663  10.007  79.710  1.00 22.00           O  
ATOM   2479  CB  TYR A 304      53.058  11.758  82.579  1.00 20.12           C  
ATOM   2480  CG  TYR A 304      51.549  11.726  82.513  1.00 19.98           C  
ATOM   2481  CD1 TYR A 304      50.803  10.893  83.376  1.00 21.37           C  
ATOM   2482  CD2 TYR A 304      50.861  12.459  81.555  1.00 19.71           C  
ATOM   2483  CE1 TYR A 304      49.428  10.945  83.372  1.00 21.69           C  
ATOM   2484  CE2 TYR A 304      49.488  12.410  81.438  1.00 18.89           C  
ATOM   2485  CZ  TYR A 304      48.757  11.663  82.394  1.00 21.01           C  
ATOM   2486  OH  TYR A 304      47.387  11.613  82.370  1.00 20.60           O  
ATOM   2487  N   VAL A 305      53.904  11.882  79.633  1.00 21.05           N  
ATOM   2488  CA  VAL A 305      53.638  12.144  78.235  1.00 19.69           C  
ATOM   2489  C   VAL A 305      54.175  11.025  77.306  1.00 22.78           C  
ATOM   2490  O   VAL A 305      53.534  10.576  76.353  1.00 22.19           O  
ATOM   2491  CB  VAL A 305      54.141  13.549  77.840  1.00 21.32           C  
ATOM   2492  CG1 VAL A 305      53.950  13.804  76.377  1.00 20.83           C  
ATOM   2493  CG2 VAL A 305      53.326  14.608  78.592  1.00 20.69           C  
ATOM   2494  N   LYS A 306      55.363  10.607  77.576  1.00 22.66           N  
ATOM   2495  CA  LYS A 306      56.009   9.582  76.794  1.00 24.86           C  
ATOM   2496  C   LYS A 306      55.277   8.283  76.819  1.00 22.29           C  
ATOM   2497  O   LYS A 306      54.986   7.722  75.803  1.00 23.90           O  
ATOM   2498  CB  LYS A 306      57.407   9.391  77.386  1.00 27.05           C  
ATOM   2499  CG  LYS A 306      58.286   8.369  76.644  1.00 31.48           C  
ATOM   2500  CD  LYS A 306      58.447   8.685  75.195  1.00 34.58           C  
ATOM   2501  CE  LYS A 306      59.576   7.716  74.693  1.00 42.44           C  
ATOM   2502  NZ  LYS A 306      59.882   8.020  73.274  1.00 38.00           N  
ATOM   2503  N   ASP A 307      54.815   7.934  77.990  1.00 23.67           N  
ATOM   2504  CA  ASP A 307      53.950   6.747  78.220  1.00 27.67           C  
ATOM   2505  C   ASP A 307      52.574   6.896  77.543  1.00 29.46           C  
ATOM   2506  O   ASP A 307      52.093   5.959  76.998  1.00 23.83           O  
ATOM   2507  CB  ASP A 307      53.841   6.489  79.696  1.00 27.95           C  
ATOM   2508  CG  ASP A 307      52.834   5.430  80.003  1.00 45.22           C  
ATOM   2509  OD1 ASP A 307      53.198   4.260  79.799  1.00 49.03           O  
ATOM   2510  OD2 ASP A 307      51.619   5.733  80.294  1.00 53.40           O  
ATOM   2511  N   MET A 308      51.993   8.097  77.498  1.00 25.36           N  
ATOM   2512  CA  MET A 308      50.730   8.311  76.740  1.00 24.44           C  
ATOM   2513  C   MET A 308      50.952   8.228  75.227  1.00 21.42           C  
ATOM   2514  O   MET A 308      50.010   7.990  74.497  1.00 24.06           O  
ATOM   2515  CB  MET A 308      50.171   9.695  77.014  1.00 23.55           C  
ATOM   2516  CG  MET A 308      49.670  10.035  78.365  1.00 31.15           C  
ATOM   2517  SD  MET A 308      48.252   9.119  78.888  1.00 32.44           S  
ATOM   2518  CE  MET A 308      47.079   9.176  77.461  1.00 26.28           C  
ATOM   2519  N   GLY A 309      52.153   8.551  74.758  1.00 23.21           N  
ATOM   2520  CA  GLY A 309      52.502   8.397  73.383  1.00 22.73           C  
ATOM   2521  C   GLY A 309      52.308   9.648  72.566  1.00 23.37           C  
ATOM   2522  O   GLY A 309      52.344   9.570  71.358  1.00 22.43           O  
ATOM   2523  N   TYR A 310      52.215  10.851  73.181  1.00 21.44           N  
ATOM   2524  CA  TYR A 310      52.113  12.110  72.380  1.00 21.76           C  
ATOM   2525  C   TYR A 310      53.491  12.414  71.795  1.00 22.32           C  
ATOM   2526  O   TYR A 310      54.486  12.057  72.427  1.00 20.90           O  
ATOM   2527  CB  TYR A 310      51.731  13.292  73.282  1.00 22.80           C  
ATOM   2528  CG  TYR A 310      50.323  13.122  73.802  1.00 20.61           C  
ATOM   2529  CD1 TYR A 310      49.252  13.528  73.053  1.00 20.84           C  
ATOM   2530  CD2 TYR A 310      50.095  12.640  75.064  1.00 22.20           C  
ATOM   2531  CE1 TYR A 310      47.949  13.336  73.477  1.00 21.22           C  
ATOM   2532  CE2 TYR A 310      48.782  12.494  75.537  1.00 23.07           C  
ATOM   2533  CZ  TYR A 310      47.740  12.836  74.757  1.00 22.20           C  
ATOM   2534  OH  TYR A 310      46.455  12.660  75.246  1.00 21.53           O  
ATOM   2535  N   THR A 311      53.582  13.141  70.698  1.00 18.65           N  
ATOM   2536  CA  THR A 311      54.861  13.533  70.088  1.00 21.76           C  
ATOM   2537  C   THR A 311      55.413  14.838  70.594  1.00 20.39           C  
ATOM   2538  O   THR A 311      56.610  15.081  70.490  1.00 19.40           O  
ATOM   2539  CB  THR A 311      54.729  13.627  68.569  1.00 21.76           C  
ATOM   2540  OG1 THR A 311      53.739  14.574  68.210  1.00 21.62           O  
ATOM   2541  CG2 THR A 311      54.331  12.245  68.020  1.00 24.48           C  
ATOM   2542  N   HIS A 312      54.514  15.679  71.145  1.00 18.07           N  
ATOM   2543  CA  HIS A 312      54.830  17.054  71.511  1.00 17.87           C  
ATOM   2544  C   HIS A 312      54.084  17.486  72.772  1.00 18.26           C  
ATOM   2545  O   HIS A 312      52.993  16.999  73.030  1.00 19.35           O  
ATOM   2546  CB  HIS A 312      54.484  18.024  70.419  1.00 18.87           C  
ATOM   2547  CG  HIS A 312      55.340  17.926  69.212  1.00 19.93           C  
ATOM   2548  ND1 HIS A 312      55.173  16.909  68.274  1.00 22.38           N  
ATOM   2549  CD2 HIS A 312      56.377  18.664  68.793  1.00 23.07           C  
ATOM   2550  CE1 HIS A 312      56.077  17.061  67.311  1.00 24.02           C  
ATOM   2551  NE2 HIS A 312      56.796  18.134  67.579  1.00 24.78           N  
ATOM   2552  N   ILE A 313      54.695  18.390  73.527  1.00 17.13           N  
ATOM   2553  CA  ILE A 313      54.048  19.072  74.610  1.00 19.38           C  
ATOM   2554  C   ILE A 313      53.960  20.529  74.172  1.00 20.39           C  
ATOM   2555  O   ILE A 313      54.961  21.105  73.711  1.00 18.70           O  
ATOM   2556  CB  ILE A 313      54.913  18.997  75.899  1.00 20.39           C  
ATOM   2557  CG1 ILE A 313      54.914  17.550  76.360  1.00 21.59           C  
ATOM   2558  CG2 ILE A 313      54.248  19.845  76.991  1.00 21.45           C  
ATOM   2559  CD1 ILE A 313      55.868  17.237  77.504  1.00 21.69           C  
ATOM   2560  N   GLU A 314      52.777  21.103  74.291  1.00 17.60           N  
ATOM   2561  CA  GLU A 314      52.592  22.540  73.980  1.00 17.94           C  
ATOM   2562  C   GLU A 314      52.316  23.239  75.284  1.00 19.66           C  
ATOM   2563  O   GLU A 314      51.393  22.818  76.009  1.00 19.16           O  
ATOM   2564  CB  GLU A 314      51.394  22.748  73.026  1.00 18.34           C  
ATOM   2565  CG  GLU A 314      51.139  24.200  72.689  1.00 20.60           C  
ATOM   2566  CD  GLU A 314      50.126  24.378  71.579  1.00 22.75           C  
ATOM   2567  OE1 GLU A 314      50.405  23.906  70.481  1.00 23.86           O  
ATOM   2568  OE2 GLU A 314      49.081  25.023  71.822  1.00 22.76           O  
ATOM   2569  N   LEU A 315      53.108  24.238  75.624  1.00 18.82           N  
ATOM   2570  CA  LEU A 315      52.936  24.988  76.884  1.00 18.44           C  
ATOM   2571  C   LEU A 315      52.203  26.279  76.733  1.00 17.60           C  
ATOM   2572  O   LEU A 315      52.561  27.166  75.896  1.00 16.58           O  
ATOM   2573  CB  LEU A 315      54.276  25.274  77.502  1.00 19.31           C  
ATOM   2574  CG  LEU A 315      55.137  24.041  77.713  1.00 21.03           C  
ATOM   2575  CD1 LEU A 315      56.556  24.438  78.138  1.00 23.67           C  
ATOM   2576  CD2 LEU A 315      54.466  23.078  78.684  1.00 21.75           C  
ATOM   2577  N   LEU A 316      51.196  26.491  77.587  1.00 17.35           N  
ATOM   2578  CA  LEU A 316      50.653  27.811  77.749  1.00 16.48           C  
ATOM   2579  C   LEU A 316      51.773  28.761  78.164  1.00 16.69           C  
ATOM   2580  O   LEU A 316      52.815  28.304  78.648  1.00 19.84           O  
ATOM   2581  CB  LEU A 316      49.466  27.858  78.704  1.00 18.70           C  
ATOM   2582  CG  LEU A 316      48.134  27.493  78.080  1.00 18.25           C  
ATOM   2583  CD1 LEU A 316      47.937  26.045  77.721  1.00 20.25           C  
ATOM   2584  CD2 LEU A 316      46.946  27.857  78.953  1.00 18.73           C  
ATOM   2585  N   PRO A 317      51.623  30.069  77.921  1.00 18.55           N  
ATOM   2586  CA  PRO A 317      52.814  30.955  77.929  1.00 18.74           C  
ATOM   2587  C   PRO A 317      53.658  30.845  79.158  1.00 21.03           C  
ATOM   2588  O   PRO A 317      53.160  31.030  80.276  1.00 21.42           O  
ATOM   2589  CB  PRO A 317      52.241  32.355  77.751  1.00 19.52           C  
ATOM   2590  CG  PRO A 317      50.969  32.096  77.000  1.00 22.25           C  
ATOM   2591  CD  PRO A 317      50.396  30.772  77.465  1.00 19.74           C  
ATOM   2592  N   ILE A 318      54.922  30.526  78.984  1.00 18.95           N  
ATOM   2593  CA  ILE A 318      55.838  30.490  80.119  1.00 19.66           C  
ATOM   2594  C   ILE A 318      56.700  31.730  80.274  1.00 20.16           C  
ATOM   2595  O   ILE A 318      57.514  31.792  81.256  1.00 21.55           O  
ATOM   2596  CB  ILE A 318      56.769  29.275  80.091  1.00 25.49           C  
ATOM   2597  CG1 ILE A 318      57.639  29.350  78.829  1.00 28.99           C  
ATOM   2598  CG2 ILE A 318      55.954  27.993  80.201  1.00 33.02           C  
ATOM   2599  CD1 ILE A 318      58.850  28.572  78.979  1.00 37.60           C  
ATOM   2600  N   ALA A 319      56.615  32.678  79.331  1.00 21.61           N  
ATOM   2601  CA  ALA A 319      57.278  33.950  79.545  1.00 20.03           C  
ATOM   2602  C   ALA A 319      56.770  34.603  80.863  1.00 24.60           C  
ATOM   2603  O   ALA A 319      55.608  34.430  81.263  1.00 22.24           O  
ATOM   2604  CB  ALA A 319      57.019  34.875  78.417  1.00 20.34           C  
ATOM   2605  N   GLU A 320      57.612  35.361  81.491  1.00 22.19           N  
ATOM   2606  CA  GLU A 320      57.287  35.896  82.813  1.00 21.54           C  
ATOM   2607  C   GLU A 320      56.095  36.765  82.781  1.00 21.74           C  
ATOM   2608  O   GLU A 320      55.892  37.609  81.884  1.00 19.66           O  
ATOM   2609  CB  GLU A 320      58.466  36.587  83.437  1.00 23.25           C  
ATOM   2610  CG  GLU A 320      58.220  37.026  84.887  1.00 22.01           C  
ATOM   2611  CD  GLU A 320      58.096  35.826  85.789  1.00 22.75           C  
ATOM   2612  OE1 GLU A 320      59.150  35.245  86.233  1.00 22.30           O  
ATOM   2613  OE2 GLU A 320      56.894  35.395  85.947  1.00 23.30           O  
ATOM   2614  N   HIS A 321      55.133  36.452  83.689  1.00 20.78           N  
ATOM   2615  CA  HIS A 321      53.842  37.078  83.682  1.00 20.22           C  
ATOM   2616  C   HIS A 321      53.380  37.298  85.207  1.00 21.81           C  
ATOM   2617  O   HIS A 321      53.606  36.474  86.065  1.00 23.77           O  
ATOM   2618  CB  HIS A 321      52.770  36.366  82.866  1.00 22.58           C  
ATOM   2619  CG  HIS A 321      52.497  34.968  83.272  1.00 21.23           C  
ATOM   2620  ND1 HIS A 321      53.286  33.900  82.881  1.00 22.05           N  
ATOM   2621  CD2 HIS A 321      51.503  34.438  84.046  1.00 21.97           C  
ATOM   2622  CE1 HIS A 321      52.769  32.765  83.350  1.00 23.20           C  
ATOM   2623  NE2 HIS A 321      51.705  33.069  84.092  1.00 21.92           N  
ATOM   2624  N   PRO A 322      52.930  38.471  85.510  1.00 21.16           N  
ATOM   2625  CA  PRO A 322      52.662  38.794  86.923  1.00 23.51           C  
ATOM   2626  C   PRO A 322      51.397  38.134  87.540  1.00 22.94           C  
ATOM   2627  O   PRO A 322      51.398  37.954  88.729  1.00 26.60           O  
ATOM   2628  CB  PRO A 322      52.413  40.299  86.881  1.00 22.87           C  
ATOM   2629  CG  PRO A 322      51.871  40.618  85.528  1.00 25.88           C  
ATOM   2630  CD  PRO A 322      52.571  39.576  84.615  1.00 24.46           C  
ATOM   2631  N   PHE A 323      50.393  37.753  86.770  1.00 23.95           N  
ATOM   2632  CA  PHE A 323      49.100  37.251  87.341  1.00 26.63           C  
ATOM   2633  C   PHE A 323      48.745  35.827  86.877  1.00 25.54           C  
ATOM   2634  O   PHE A 323      48.549  35.594  85.660  1.00 21.80           O  
ATOM   2635  CB  PHE A 323      48.008  38.297  87.055  1.00 32.97           C  
ATOM   2636  CG  PHE A 323      46.645  37.890  87.507  1.00 41.87           C  
ATOM   2637  CD1 PHE A 323      46.423  37.421  88.850  1.00 45.72           C  
ATOM   2638  CD2 PHE A 323      45.534  37.932  86.605  1.00 45.39           C  
ATOM   2639  CE1 PHE A 323      45.156  36.988  89.242  1.00 40.93           C  
ATOM   2640  CE2 PHE A 323      44.218  37.525  87.017  1.00 44.56           C  
ATOM   2641  CZ  PHE A 323      44.044  37.090  88.356  1.00 43.03           C  
ATOM   2642  N   ASP A 324      48.639  34.916  87.840  1.00 24.56           N  
ATOM   2643  CA  ASP A 324      48.351  33.499  87.541  1.00 26.93           C  
ATOM   2644  C   ASP A 324      47.136  33.429  86.667  1.00 26.69           C  
ATOM   2645  O   ASP A 324      47.065  32.640  85.687  1.00 24.87           O  
ATOM   2646  CB  ASP A 324      48.167  32.651  88.786  1.00 27.45           C  
ATOM   2647  CG  ASP A 324      49.397  32.580  89.669  1.00 30.70           C  
ATOM   2648  OD1 ASP A 324      50.490  33.018  89.277  1.00 28.39           O  
ATOM   2649  OD2 ASP A 324      49.343  31.964  90.840  1.00 28.01           O  
ATOM   2650  N   GLY A 325      46.156  34.271  86.965  1.00 23.82           N  
ATOM   2651  CA  GLY A 325      44.874  34.179  86.347  1.00 24.75           C  
ATOM   2652  C   GLY A 325      44.826  34.655  84.912  1.00 24.69           C  
ATOM   2653  O   GLY A 325      43.793  34.516  84.264  1.00 22.90           O  
ATOM   2654  N   SER A 326      45.897  35.214  84.345  1.00 23.62           N  
ATOM   2655  CA  SER A 326      45.881  35.498  82.896  1.00 21.84           C  
ATOM   2656  C   SER A 326      46.199  34.201  82.114  1.00 22.15           C  
ATOM   2657  O   SER A 326      46.188  34.242  80.884  1.00 23.06           O  
ATOM   2658  CB  SER A 326      46.941  36.510  82.496  1.00 21.18           C  
ATOM   2659  OG  SER A 326      48.283  35.983  82.717  1.00 21.65           O  
ATOM   2660  N   TRP A 327      46.618  33.169  82.815  1.00 20.09           N  
ATOM   2661  CA  TRP A 327      47.009  31.824  82.282  1.00 19.68           C  
ATOM   2662  C   TRP A 327      48.376  31.934  81.527  1.00 23.61           C  
ATOM   2663  O   TRP A 327      48.865  30.965  81.009  1.00 21.54           O  
ATOM   2664  CB  TRP A 327      45.998  31.251  81.285  1.00 21.84           C  
ATOM   2665  CG  TRP A 327      44.560  31.181  81.749  1.00 21.75           C  
ATOM   2666  CD1 TRP A 327      44.144  31.255  83.026  1.00 25.91           C  
ATOM   2667  CD2 TRP A 327      43.408  31.010  80.938  1.00 24.75           C  
ATOM   2668  NE1 TRP A 327      42.748  31.155  83.080  1.00 28.05           N  
ATOM   2669  CE2 TRP A 327      42.283  30.961  81.808  1.00 28.34           C  
ATOM   2670  CE3 TRP A 327      43.194  30.906  79.563  1.00 24.62           C  
ATOM   2671  CZ2 TRP A 327      40.983  30.781  81.341  1.00 27.26           C  
ATOM   2672  CZ3 TRP A 327      41.879  30.759  79.106  1.00 25.87           C  
ATOM   2673  CH2 TRP A 327      40.813  30.713  79.992  1.00 26.52           C  
ATOM   2674  N   GLY A 328      48.931  33.112  81.522  1.00 19.32           N  
ATOM   2675  CA  GLY A 328      50.220  33.466  80.917  1.00 23.86           C  
ATOM   2676  C   GLY A 328      50.042  34.395  79.745  1.00 21.38           C  
ATOM   2677  O   GLY A 328      51.027  34.908  79.229  1.00 23.68           O  
ATOM   2678  N   TYR A 329      48.802  34.694  79.335  1.00 20.42           N  
ATOM   2679  CA  TYR A 329      48.577  35.524  78.207  1.00 21.08           C  
ATOM   2680  C   TYR A 329      48.839  37.028  78.357  1.00 23.77           C  
ATOM   2681  O   TYR A 329      48.659  37.786  77.363  1.00 24.72           O  
ATOM   2682  CB  TYR A 329      47.208  35.210  77.579  1.00 22.86           C  
ATOM   2683  CG  TYR A 329      47.195  33.768  77.014  1.00 24.86           C  
ATOM   2684  CD1 TYR A 329      47.772  33.465  75.753  1.00 23.52           C  
ATOM   2685  CD2 TYR A 329      46.611  32.730  77.717  1.00 25.11           C  
ATOM   2686  CE1 TYR A 329      47.774  32.201  75.233  1.00 22.47           C  
ATOM   2687  CE2 TYR A 329      46.585  31.432  77.195  1.00 23.61           C  
ATOM   2688  CZ  TYR A 329      47.198  31.149  75.986  1.00 25.33           C  
ATOM   2689  OH  TYR A 329      47.207  29.821  75.540  1.00 21.50           O  
ATOM   2690  N   GLN A 330      49.207  37.480  79.551  1.00 22.70           N  
ATOM   2691  CA  GLN A 330      49.539  38.902  79.728  1.00 21.46           C  
ATOM   2692  C   GLN A 330      50.920  38.914  80.255  1.00 23.15           C  
ATOM   2693  O   GLN A 330      51.185  38.794  81.458  1.00 23.14           O  
ATOM   2694  CB  GLN A 330      48.518  39.605  80.640  1.00 24.06           C  
ATOM   2695  CG  GLN A 330      47.225  39.734  79.902  1.00 26.16           C  
ATOM   2696  CD  GLN A 330      46.165  40.536  80.699  1.00 31.18           C  
ATOM   2697  OE1 GLN A 330      46.431  41.176  81.695  1.00 34.12           O  
ATOM   2698  NE2 GLN A 330      44.974  40.485  80.212  1.00 34.92           N  
ATOM   2699  N   VAL A 331      51.871  39.039  79.308  1.00 22.44           N  
ATOM   2700  CA  VAL A 331      53.281  38.910  79.660  1.00 20.07           C  
ATOM   2701  C   VAL A 331      53.934  40.256  79.903  1.00 23.08           C  
ATOM   2702  O   VAL A 331      53.651  41.226  79.190  1.00 23.12           O  
ATOM   2703  CB  VAL A 331      53.997  38.245  78.402  1.00 21.89           C  
ATOM   2704  CG1 VAL A 331      55.512  38.166  78.576  1.00 22.53           C  
ATOM   2705  CG2 VAL A 331      53.395  36.894  78.181  1.00 24.06           C  
ATOM   2706  N   THR A 332      54.814  40.296  80.881  1.00 23.02           N  
ATOM   2707  CA  THR A 332      55.637  41.446  81.116  1.00 24.71           C  
ATOM   2708  C   THR A 332      57.117  41.194  81.070  1.00 27.14           C  
ATOM   2709  O   THR A 332      57.825  42.137  81.157  1.00 30.83           O  
ATOM   2710  CB  THR A 332      55.353  42.145  82.464  1.00 23.60           C  
ATOM   2711  OG1 THR A 332      55.671  41.340  83.565  1.00 24.75           O  
ATOM   2712  CG2 THR A 332      53.876  42.545  82.531  1.00 27.35           C  
ATOM   2713  N   GLY A 333      57.596  39.945  81.013  1.00 23.05           N  
ATOM   2714  CA  GLY A 333      59.048  39.689  81.003  1.00 23.45           C  
ATOM   2715  C   GLY A 333      59.278  38.684  79.839  1.00 22.11           C  
ATOM   2716  O   GLY A 333      59.297  37.472  80.039  1.00 20.04           O  
ATOM   2717  N   PHE A 334      59.354  39.216  78.654  1.00 20.58           N  
ATOM   2718  CA  PHE A 334      59.336  38.440  77.398  1.00 20.00           C  
ATOM   2719  C   PHE A 334      60.531  37.555  77.221  1.00 19.57           C  
ATOM   2720  O   PHE A 334      60.399  36.493  76.557  1.00 22.01           O  
ATOM   2721  CB  PHE A 334      59.086  39.324  76.154  1.00 21.00           C  
ATOM   2722  CG  PHE A 334      57.700  39.774  76.021  1.00 21.17           C  
ATOM   2723  CD1 PHE A 334      57.240  40.913  76.738  1.00 21.90           C  
ATOM   2724  CD2 PHE A 334      56.845  39.179  75.156  1.00 22.64           C  
ATOM   2725  CE1 PHE A 334      55.942  41.351  76.639  1.00 25.16           C  
ATOM   2726  CE2 PHE A 334      55.552  39.643  75.042  1.00 22.92           C  
ATOM   2727  CZ  PHE A 334      55.103  40.734  75.761  1.00 22.69           C  
ATOM   2728  N   TYR A 335      61.682  37.937  77.829  1.00 19.31           N  
ATOM   2729  CA  TYR A 335      62.939  37.194  77.743  1.00 20.96           C  
ATOM   2730  C   TYR A 335      63.315  36.257  78.836  1.00 19.58           C  
ATOM   2731  O   TYR A 335      64.463  35.730  78.907  1.00 19.80           O  
ATOM   2732  CB  TYR A 335      64.090  38.163  77.433  1.00 20.33           C  
ATOM   2733  CG  TYR A 335      64.067  38.668  75.998  1.00 19.29           C  
ATOM   2734  CD1 TYR A 335      63.309  39.790  75.597  1.00 20.47           C  
ATOM   2735  CD2 TYR A 335      64.850  38.024  74.991  1.00 19.82           C  
ATOM   2736  CE1 TYR A 335      63.278  40.270  74.270  1.00 19.08           C  
ATOM   2737  CE2 TYR A 335      64.862  38.532  73.697  1.00 19.67           C  
ATOM   2738  CZ  TYR A 335      64.101  39.615  73.315  1.00 20.17           C  
ATOM   2739  OH  TYR A 335      64.170  40.023  71.997  1.00 20.53           O  
ATOM   2740  N   SER A 336      62.333  35.956  79.723  1.00 19.56           N  
ATOM   2741  CA  SER A 336      62.640  35.057  80.794  1.00 19.81           C  
ATOM   2742  C   SER A 336      61.528  34.040  81.077  1.00 20.27           C  
ATOM   2743  O   SER A 336      60.374  34.357  80.946  1.00 20.92           O  
ATOM   2744  CB  SER A 336      63.001  35.783  82.076  1.00 28.19           C  
ATOM   2745  OG  SER A 336      61.881  36.330  82.704  1.00 22.21           O  
ATOM   2746  N   PRO A 337      61.899  32.770  81.301  1.00 20.50           N  
ATOM   2747  CA  PRO A 337      60.878  31.811  81.637  1.00 20.55           C  
ATOM   2748  C   PRO A 337      60.469  32.072  83.077  1.00 23.48           C  
ATOM   2749  O   PRO A 337      61.305  32.444  83.882  1.00 21.22           O  
ATOM   2750  CB  PRO A 337      61.607  30.474  81.550  1.00 21.90           C  
ATOM   2751  CG  PRO A 337      63.033  30.771  81.700  1.00 21.59           C  
ATOM   2752  CD  PRO A 337      63.217  32.173  81.230  1.00 21.36           C  
ATOM   2753  N   THR A 338      59.178  31.921  83.338  1.00 21.83           N  
ATOM   2754  CA  THR A 338      58.641  32.349  84.610  1.00 20.17           C  
ATOM   2755  C   THR A 338      59.349  31.679  85.799  1.00 18.36           C  
ATOM   2756  O   THR A 338      59.675  30.473  85.817  1.00 19.77           O  
ATOM   2757  CB  THR A 338      57.077  32.257  84.702  1.00 19.49           C  
ATOM   2758  OG1 THR A 338      56.693  32.665  86.057  1.00 22.00           O  
ATOM   2759  CG2 THR A 338      56.612  30.836  84.521  1.00 21.01           C  
ATOM   2760  N   SER A 339      59.687  32.519  86.802  1.00 19.57           N  
ATOM   2761  CA  SER A 339      60.343  32.051  88.001  1.00 20.40           C  
ATOM   2762  C   SER A 339      59.422  31.272  88.989  1.00 21.30           C  
ATOM   2763  O   SER A 339      59.892  30.658  89.950  1.00 21.16           O  
ATOM   2764  CB  SER A 339      60.950  33.241  88.770  1.00 20.70           C  
ATOM   2765  OG  SER A 339      59.972  34.241  89.025  1.00 24.15           O  
ATOM   2766  N   ARG A 340      58.162  31.211  88.671  1.00 20.32           N  
ATOM   2767  CA  ARG A 340      57.267  30.278  89.405  1.00 21.25           C  
ATOM   2768  C   ARG A 340      57.790  28.907  89.552  1.00 23.25           C  
ATOM   2769  O   ARG A 340      57.510  28.231  90.578  1.00 23.37           O  
ATOM   2770  CB  ARG A 340      55.891  30.231  88.708  1.00 22.43           C  
ATOM   2771  CG  ARG A 340      55.065  31.451  88.736  1.00 22.00           C  
ATOM   2772  CD  ARG A 340      53.819  31.241  87.820  1.00 22.09           C  
ATOM   2773  NE  ARG A 340      52.876  32.334  87.897  1.00 20.74           N  
ATOM   2774  CZ  ARG A 340      53.027  33.533  87.343  1.00 23.80           C  
ATOM   2775  NH1 ARG A 340      54.116  33.827  86.590  1.00 23.54           N  
ATOM   2776  NH2 ARG A 340      52.140  34.458  87.502  1.00 21.83           N  
ATOM   2777  N   PHE A 341      58.527  28.430  88.521  1.00 20.33           N  
ATOM   2778  CA  PHE A 341      58.921  27.084  88.409  1.00 19.46           C  
ATOM   2779  C   PHE A 341      60.408  26.913  88.532  1.00 22.85           C  
ATOM   2780  O   PHE A 341      60.949  25.842  88.252  1.00 21.25           O  
ATOM   2781  CB  PHE A 341      58.341  26.379  87.149  1.00 22.44           C  
ATOM   2782  CG  PHE A 341      56.900  26.735  86.867  1.00 22.52           C  
ATOM   2783  CD1 PHE A 341      55.906  26.516  87.834  1.00 22.66           C  
ATOM   2784  CD2 PHE A 341      56.515  27.378  85.707  1.00 20.92           C  
ATOM   2785  CE1 PHE A 341      54.604  26.922  87.579  1.00 20.29           C  
ATOM   2786  CE2 PHE A 341      55.217  27.769  85.474  1.00 20.97           C  
ATOM   2787  CZ  PHE A 341      54.223  27.528  86.423  1.00 20.66           C  
ATOM   2788  N   GLY A 342      61.093  27.959  88.952  1.00 22.35           N  
ATOM   2789  CA  GLY A 342      62.567  27.801  89.164  1.00 23.27           C  
ATOM   2790  C   GLY A 342      63.346  28.657  88.183  1.00 22.05           C  
ATOM   2791  O   GLY A 342      62.854  29.725  87.816  1.00 20.82           O  
ATOM   2792  N   ARG A 343      64.537  28.179  87.778  1.00 22.36           N  
ATOM   2793  CA  ARG A 343      65.561  29.014  87.122  1.00 22.99           C  
ATOM   2794  C   ARG A 343      65.619  28.690  85.635  1.00 22.25           C  
ATOM   2795  O   ARG A 343      65.164  27.633  85.234  1.00 21.20           O  
ATOM   2796  CB  ARG A 343      66.938  28.677  87.681  1.00 24.11           C  
ATOM   2797  CG  ARG A 343      66.996  28.845  89.239  1.00 28.44           C  
ATOM   2798  CD  ARG A 343      68.241  28.174  89.721  1.00 29.14           C  
ATOM   2799  NE  ARG A 343      68.187  26.723  89.369  1.00 29.53           N  
ATOM   2800  CZ  ARG A 343      69.135  25.838  89.610  1.00 30.89           C  
ATOM   2801  NH1 ARG A 343      70.208  26.189  90.303  1.00 38.86           N  
ATOM   2802  NH2 ARG A 343      69.033  24.616  89.253  1.00 30.69           N  
ATOM   2803  N   PRO A 344      66.235  29.569  84.853  1.00 23.42           N  
ATOM   2804  CA  PRO A 344      66.448  29.281  83.423  1.00 22.22           C  
ATOM   2805  C   PRO A 344      67.031  27.930  83.130  1.00 23.37           C  
ATOM   2806  O   PRO A 344      66.537  27.185  82.238  1.00 21.85           O  
ATOM   2807  CB  PRO A 344      67.312  30.476  82.954  1.00 22.83           C  
ATOM   2808  CG  PRO A 344      66.957  31.574  83.874  1.00 25.20           C  
ATOM   2809  CD  PRO A 344      66.681  30.942  85.212  1.00 23.39           C  
ATOM   2810  N   GLU A 345      68.029  27.495  83.916  1.00 20.69           N  
ATOM   2811  CA  GLU A 345      68.621  26.250  83.640  1.00 20.72           C  
ATOM   2812  C   GLU A 345      67.721  25.071  83.941  1.00 22.13           C  
ATOM   2813  O   GLU A 345      67.901  24.019  83.365  1.00 20.44           O  
ATOM   2814  CB  GLU A 345      69.938  26.100  84.376  1.00 23.70           C  
ATOM   2815  CG  GLU A 345      69.841  26.265  85.890  1.00 26.46           C  
ATOM   2816  CD  GLU A 345      70.199  27.680  86.302  1.00 30.09           C  
ATOM   2817  OE1 GLU A 345      69.705  28.719  85.811  1.00 25.08           O  
ATOM   2818  OE2 GLU A 345      71.012  27.796  87.194  1.00 35.12           O  
ATOM   2819  N   ASP A 346      66.766  25.237  84.850  1.00 21.16           N  
ATOM   2820  CA  ASP A 346      65.802  24.157  85.076  1.00 21.96           C  
ATOM   2821  C   ASP A 346      64.858  23.965  83.849  1.00 21.34           C  
ATOM   2822  O   ASP A 346      64.497  22.851  83.526  1.00 21.62           O  
ATOM   2823  CB  ASP A 346      65.003  24.419  86.364  1.00 21.79           C  
ATOM   2824  CG  ASP A 346      65.942  24.634  87.581  1.00 23.62           C  
ATOM   2825  OD1 ASP A 346      66.649  23.679  87.835  1.00 25.08           O  
ATOM   2826  OD2 ASP A 346      65.888  25.720  88.189  1.00 25.15           O  
ATOM   2827  N   PHE A 347      64.449  25.060  83.221  1.00 18.87           N  
ATOM   2828  CA  PHE A 347      63.704  24.947  82.007  1.00 19.39           C  
ATOM   2829  C   PHE A 347      64.535  24.401  80.848  1.00 20.23           C  
ATOM   2830  O   PHE A 347      64.064  23.566  80.100  1.00 20.01           O  
ATOM   2831  CB  PHE A 347      63.050  26.228  81.685  1.00 19.97           C  
ATOM   2832  CG  PHE A 347      62.148  26.129  80.439  1.00 19.91           C  
ATOM   2833  CD1 PHE A 347      61.129  25.233  80.381  1.00 19.75           C  
ATOM   2834  CD2 PHE A 347      62.410  26.898  79.303  1.00 21.63           C  
ATOM   2835  CE1 PHE A 347      60.348  25.098  79.238  1.00 20.36           C  
ATOM   2836  CE2 PHE A 347      61.612  26.777  78.166  1.00 25.44           C  
ATOM   2837  CZ  PHE A 347      60.595  25.867  78.128  1.00 23.19           C  
ATOM   2838  N   MET A 348      65.801  24.779  80.775  1.00 19.33           N  
ATOM   2839  CA  MET A 348      66.677  24.165  79.808  1.00 20.56           C  
ATOM   2840  C   MET A 348      66.739  22.665  80.051  1.00 22.82           C  
ATOM   2841  O   MET A 348      66.664  21.859  79.097  1.00 20.71           O  
ATOM   2842  CB  MET A 348      68.067  24.778  79.771  1.00 21.06           C  
ATOM   2843  CG  MET A 348      68.091  26.206  79.387  1.00 21.46           C  
ATOM   2844  SD  MET A 348      69.763  26.869  79.554  1.00 23.27           S  
ATOM   2845  CE  MET A 348      69.535  28.540  79.043  1.00 24.73           C  
ATOM   2846  N   TYR A 349      66.847  22.245  81.301  1.00 23.92           N  
ATOM   2847  CA  TYR A 349      66.857  20.816  81.551  1.00 22.07           C  
ATOM   2848  C   TYR A 349      65.563  20.124  81.094  1.00 21.45           C  
ATOM   2849  O   TYR A 349      65.571  19.044  80.539  1.00 22.10           O  
ATOM   2850  CB  TYR A 349      67.030  20.600  83.043  1.00 23.12           C  
ATOM   2851  CG  TYR A 349      66.947  19.173  83.523  1.00 22.78           C  
ATOM   2852  CD1 TYR A 349      67.982  18.276  83.286  1.00 25.94           C  
ATOM   2853  CD2 TYR A 349      65.875  18.747  84.253  1.00 25.84           C  
ATOM   2854  CE1 TYR A 349      67.958  16.977  83.787  1.00 28.87           C  
ATOM   2855  CE2 TYR A 349      65.828  17.449  84.753  1.00 24.92           C  
ATOM   2856  CZ  TYR A 349      66.894  16.625  84.580  1.00 31.01           C  
ATOM   2857  OH  TYR A 349      66.792  15.344  84.988  1.00 27.87           O  
ATOM   2858  N   PHE A 350      64.440  20.777  81.321  1.00 20.81           N  
ATOM   2859  CA  PHE A 350      63.155  20.215  80.902  1.00 20.24           C  
ATOM   2860  C   PHE A 350      63.143  19.943  79.378  1.00 16.58           C  
ATOM   2861  O   PHE A 350      62.799  18.866  78.888  1.00 18.24           O  
ATOM   2862  CB  PHE A 350      62.037  21.187  81.301  1.00 21.07           C  
ATOM   2863  CG  PHE A 350      60.690  20.765  80.829  1.00 19.76           C  
ATOM   2864  CD1 PHE A 350      59.884  19.872  81.600  1.00 22.98           C  
ATOM   2865  CD2 PHE A 350      60.202  21.183  79.596  1.00 21.71           C  
ATOM   2866  CE1 PHE A 350      58.631  19.478  81.167  1.00 23.90           C  
ATOM   2867  CE2 PHE A 350      58.986  20.725  79.134  1.00 22.35           C  
ATOM   2868  CZ  PHE A 350      58.197  19.871  79.888  1.00 23.28           C  
ATOM   2869  N   VAL A 351      63.567  20.933  78.626  1.00 19.47           N  
ATOM   2870  CA  VAL A 351      63.571  20.810  77.170  1.00 19.12           C  
ATOM   2871  C   VAL A 351      64.562  19.742  76.711  1.00 20.99           C  
ATOM   2872  O   VAL A 351      64.242  18.886  75.871  1.00 20.59           O  
ATOM   2873  CB  VAL A 351      63.910  22.107  76.512  1.00 18.05           C  
ATOM   2874  CG1 VAL A 351      63.925  21.883  74.997  1.00 21.38           C  
ATOM   2875  CG2 VAL A 351      62.838  23.154  76.744  1.00 20.48           C  
ATOM   2876  N   ASP A 352      65.759  19.748  77.291  1.00 19.95           N  
ATOM   2877  CA  ASP A 352      66.766  18.695  76.953  1.00 19.89           C  
ATOM   2878  C   ASP A 352      66.231  17.269  77.252  1.00 20.83           C  
ATOM   2879  O   ASP A 352      66.370  16.347  76.436  1.00 20.77           O  
ATOM   2880  CB  ASP A 352      67.996  18.937  77.849  1.00 21.65           C  
ATOM   2881  CG  ASP A 352      69.273  18.284  77.344  1.00 26.16           C  
ATOM   2882  OD1 ASP A 352      69.431  18.122  76.111  1.00 24.57           O  
ATOM   2883  OD2 ASP A 352      70.179  18.141  78.199  1.00 24.48           O  
ATOM   2884  N   LYS A 353      65.522  17.109  78.383  1.00 20.38           N  
ATOM   2885  CA  LYS A 353      64.919  15.815  78.713  1.00 20.99           C  
ATOM   2886  C   LYS A 353      63.752  15.478  77.804  1.00 21.50           C  
ATOM   2887  O   LYS A 353      63.597  14.313  77.434  1.00 21.54           O  
ATOM   2888  CB  LYS A 353      64.446  15.781  80.157  1.00 25.57           C  
ATOM   2889  CG  LYS A 353      65.635  15.782  81.130  1.00 33.60           C  
ATOM   2890  CD  LYS A 353      66.098  14.319  81.236  1.00 41.20           C  
ATOM   2891  CE  LYS A 353      67.576  14.188  81.245  1.00 52.50           C  
ATOM   2892  NZ  LYS A 353      67.880  12.775  81.684  1.00 55.43           N  
ATOM   2893  N   CYS A 354      62.978  16.473  77.352  1.00 21.18           N  
ATOM   2894  CA  CYS A 354      61.970  16.159  76.319  1.00 18.34           C  
ATOM   2895  C   CYS A 354      62.660  15.559  75.073  1.00 19.61           C  
ATOM   2896  O   CYS A 354      62.281  14.482  74.537  1.00 20.50           O  
ATOM   2897  CB  CYS A 354      61.207  17.410  75.946  1.00 20.43           C  
ATOM   2898  SG  CYS A 354      59.961  17.892  77.177  1.00 21.84           S  
ATOM   2899  N   HIS A 355      63.672  16.287  74.600  1.00 19.08           N  
ATOM   2900  CA  HIS A 355      64.393  15.821  73.422  1.00 20.73           C  
ATOM   2901  C   HIS A 355      65.065  14.435  73.588  1.00 22.57           C  
ATOM   2902  O   HIS A 355      64.961  13.633  72.704  1.00 20.41           O  
ATOM   2903  CB  HIS A 355      65.418  16.859  73.028  1.00 21.21           C  
ATOM   2904  CG  HIS A 355      64.800  18.133  72.588  1.00 19.90           C  
ATOM   2905  ND1 HIS A 355      65.508  19.296  72.402  1.00 21.49           N  
ATOM   2906  CD2 HIS A 355      63.515  18.417  72.277  1.00 20.50           C  
ATOM   2907  CE1 HIS A 355      64.699  20.224  71.960  1.00 20.74           C  
ATOM   2908  NE2 HIS A 355      63.501  19.699  71.834  1.00 19.21           N  
ATOM   2909  N   GLU A 356      65.640  14.160  74.744  1.00 24.86           N  
ATOM   2910  CA  GLU A 356      66.173  12.815  75.031  1.00 24.59           C  
ATOM   2911  C   GLU A 356      65.081  11.757  74.926  1.00 30.28           C  
ATOM   2912  O   GLU A 356      65.353  10.617  74.599  1.00 24.84           O  
ATOM   2913  CB  GLU A 356      66.759  12.808  76.446  1.00 26.03           C  
ATOM   2914  CG  GLU A 356      67.419  11.497  76.820  1.00 31.08           C  
ATOM   2915  CD  GLU A 356      67.779  11.391  78.300  1.00 36.89           C  
ATOM   2916  OE1 GLU A 356      68.057  12.424  78.903  1.00 40.43           O  
ATOM   2917  OE2 GLU A 356      67.787  10.269  78.842  1.00 45.71           O  
ATOM   2918  N   ASN A 357      63.834  12.104  75.303  1.00 26.00           N  
ATOM   2919  CA  ASN A 357      62.719  11.200  75.194  1.00 24.69           C  
ATOM   2920  C   ASN A 357      61.991  11.234  73.905  1.00 26.04           C  
ATOM   2921  O   ASN A 357      60.937  10.625  73.770  1.00 27.37           O  
ATOM   2922  CB  ASN A 357      61.762  11.454  76.376  1.00 25.67           C  
ATOM   2923  CG  ASN A 357      62.316  10.907  77.647  1.00 33.14           C  
ATOM   2924  OD1 ASN A 357      62.103   9.767  77.922  1.00 31.65           O  
ATOM   2925  ND2 ASN A 357      63.059  11.708  78.418  1.00 29.23           N  
ATOM   2926  N   GLY A 358      62.507  11.938  72.923  1.00 21.81           N  
ATOM   2927  CA  GLY A 358      61.882  12.036  71.582  1.00 23.03           C  
ATOM   2928  C   GLY A 358      60.534  12.827  71.567  1.00 22.65           C  
ATOM   2929  O   GLY A 358      59.704  12.628  70.700  1.00 22.01           O  
ATOM   2930  N   ILE A 359      60.447  13.840  72.423  1.00 22.22           N  
ATOM   2931  CA  ILE A 359      59.267  14.715  72.529  1.00 22.26           C  
ATOM   2932  C   ILE A 359      59.672  16.137  72.178  1.00 21.12           C  
ATOM   2933  O   ILE A 359      60.653  16.647  72.698  1.00 22.89           O  
ATOM   2934  CB  ILE A 359      58.712  14.594  73.954  1.00 21.05           C  
ATOM   2935  CG1 ILE A 359      58.092  13.207  74.147  1.00 25.32           C  
ATOM   2936  CG2 ILE A 359      57.607  15.647  74.244  1.00 19.81           C  
ATOM   2937  CD1 ILE A 359      57.885  12.830  75.565  1.00 28.44           C  
ATOM   2938  N   GLY A 360      58.897  16.800  71.331  1.00 18.41           N  
ATOM   2939  CA  GLY A 360      59.166  18.211  70.984  1.00 18.70           C  
ATOM   2940  C   GLY A 360      58.375  19.140  71.945  1.00 19.64           C  
ATOM   2941  O   GLY A 360      57.375  18.712  72.598  1.00 19.18           O  
ATOM   2942  N   VAL A 361      58.813  20.384  72.019  1.00 19.14           N  
ATOM   2943  CA  VAL A 361      58.262  21.431  72.879  1.00 18.39           C  
ATOM   2944  C   VAL A 361      57.823  22.584  72.066  1.00 19.93           C  
ATOM   2945  O   VAL A 361      58.607  23.190  71.255  1.00 18.87           O  
ATOM   2946  CB  VAL A 361      59.279  21.875  73.894  1.00 18.92           C  
ATOM   2947  CG1 VAL A 361      58.726  22.980  74.802  1.00 20.02           C  
ATOM   2948  CG2 VAL A 361      59.654  20.685  74.765  1.00 20.12           C  
ATOM   2949  N   ILE A 362      56.527  22.882  72.163  1.00 18.37           N  
ATOM   2950  CA  ILE A 362      55.952  24.059  71.452  1.00 17.34           C  
ATOM   2951  C   ILE A 362      55.580  25.082  72.513  1.00 18.97           C  
ATOM   2952  O   ILE A 362      54.850  24.741  73.466  1.00 18.12           O  
ATOM   2953  CB  ILE A 362      54.667  23.649  70.739  1.00 17.83           C  
ATOM   2954  CG1 ILE A 362      54.951  22.541  69.767  1.00 18.65           C  
ATOM   2955  CG2 ILE A 362      54.003  24.824  70.002  1.00 17.18           C  
ATOM   2956  CD1 ILE A 362      53.723  21.802  69.274  1.00 19.17           C  
ATOM   2957  N   LEU A 363      55.966  26.312  72.335  1.00 19.21           N  
ATOM   2958  CA  LEU A 363      55.609  27.395  73.262  1.00 17.76           C  
ATOM   2959  C   LEU A 363      54.528  28.289  72.708  1.00 19.07           C  
ATOM   2960  O   LEU A 363      54.643  28.838  71.599  1.00 19.15           O  
ATOM   2961  CB  LEU A 363      56.789  28.320  73.594  1.00 20.43           C  
ATOM   2962  CG  LEU A 363      57.999  27.622  74.170  1.00 20.72           C  
ATOM   2963  CD1 LEU A 363      59.008  28.693  74.584  1.00 27.24           C  
ATOM   2964  CD2 LEU A 363      57.598  26.766  75.331  1.00 22.04           C  
ATOM   2965  N   ASP A 364      53.464  28.483  73.504  1.00 17.20           N  
ATOM   2966  CA  ASP A 364      52.548  29.606  73.229  1.00 17.74           C  
ATOM   2967  C   ASP A 364      53.352  30.852  73.455  1.00 17.36           C  
ATOM   2968  O   ASP A 364      54.065  31.025  74.492  1.00 19.41           O  
ATOM   2969  CB  ASP A 364      51.348  29.603  74.118  1.00 20.13           C  
ATOM   2970  CG  ASP A 364      50.278  28.707  73.673  1.00 23.64           C  
ATOM   2971  OD1 ASP A 364      50.394  27.987  72.612  1.00 25.28           O  
ATOM   2972  OD2 ASP A 364      49.239  28.652  74.415  1.00 25.89           O  
ATOM   2973  N   TRP A 365      53.308  31.702  72.425  1.00 18.81           N  
ATOM   2974  CA  TRP A 365      54.102  32.968  72.374  1.00 20.51           C  
ATOM   2975  C   TRP A 365      53.109  34.111  72.167  1.00 18.81           C  
ATOM   2976  O   TRP A 365      52.161  34.006  71.388  1.00 21.44           O  
ATOM   2977  CB  TRP A 365      55.117  32.896  71.180  1.00 21.58           C  
ATOM   2978  CG  TRP A 365      55.999  34.086  71.020  1.00 19.37           C  
ATOM   2979  CD1 TRP A 365      56.867  34.614  71.912  1.00 22.22           C  
ATOM   2980  CD2 TRP A 365      56.103  34.886  69.834  1.00 19.78           C  
ATOM   2981  NE1 TRP A 365      57.498  35.729  71.374  1.00 22.49           N  
ATOM   2982  CE2 TRP A 365      57.068  35.894  70.090  1.00 21.63           C  
ATOM   2983  CE3 TRP A 365      55.512  34.814  68.582  1.00 21.53           C  
ATOM   2984  CZ2 TRP A 365      57.438  36.834  69.166  1.00 21.09           C  
ATOM   2985  CZ3 TRP A 365      55.935  35.787  67.594  1.00 22.79           C  
ATOM   2986  CH2 TRP A 365      56.854  36.767  67.932  1.00 23.28           C  
ATOM   2987  N   VAL A 366      53.335  35.240  72.813  1.00 20.28           N  
ATOM   2988  CA  VAL A 366      52.304  36.284  72.922  1.00 22.11           C  
ATOM   2989  C   VAL A 366      52.805  37.659  72.454  1.00 24.62           C  
ATOM   2990  O   VAL A 366      53.111  38.515  73.237  1.00 24.68           O  
ATOM   2991  CB  VAL A 366      51.814  36.433  74.409  1.00 25.43           C  
ATOM   2992  CG1 VAL A 366      50.466  37.203  74.401  1.00 32.63           C  
ATOM   2993  CG2 VAL A 366      51.547  35.043  74.973  1.00 26.37           C  
ATOM   2994  N   PRO A 367      52.880  37.848  71.163  1.00 23.36           N  
ATOM   2995  CA  PRO A 367      53.391  39.088  70.592  1.00 26.25           C  
ATOM   2996  C   PRO A 367      52.302  40.178  70.382  1.00 28.15           C  
ATOM   2997  O   PRO A 367      52.589  41.203  69.842  1.00 30.85           O  
ATOM   2998  CB  PRO A 367      53.851  38.641  69.211  1.00 24.09           C  
ATOM   2999  CG  PRO A 367      52.937  37.522  68.861  1.00 26.18           C  
ATOM   3000  CD  PRO A 367      52.682  36.792  70.166  1.00 22.25           C  
ATOM   3001  N   GLY A 368      51.070  39.871  70.721  1.00 26.12           N  
ATOM   3002  CA  GLY A 368      49.905  40.647  70.328  1.00 31.73           C  
ATOM   3003  C   GLY A 368      49.615  41.840  71.240  1.00 30.04           C  
ATOM   3004  O   GLY A 368      48.904  42.754  70.808  1.00 37.07           O  
ATOM   3005  N   HIS A 369      50.090  41.789  72.477  1.00 26.67           N  
ATOM   3006  CA  HIS A 369      49.786  42.833  73.461  1.00 25.38           C  
ATOM   3007  C   HIS A 369      50.519  42.600  74.681  1.00 24.52           C  
ATOM   3008  O   HIS A 369      51.214  41.572  74.864  1.00 22.82           O  
ATOM   3009  CB  HIS A 369      48.282  42.827  73.696  1.00 27.76           C  
ATOM   3010  CG  HIS A 369      47.771  41.685  74.529  1.00 33.48           C  
ATOM   3011  ND1 HIS A 369      46.628  41.791  75.270  1.00 38.27           N  
ATOM   3012  CD2 HIS A 369      48.211  40.412  74.724  1.00 40.36           C  
ATOM   3013  CE1 HIS A 369      46.398  40.654  75.924  1.00 39.51           C  
ATOM   3014  NE2 HIS A 369      47.341  39.801  75.610  1.00 37.70           N  
ATOM   3015  N   PHE A 370      50.472  43.567  75.552  1.00 22.66           N  
ATOM   3016  CA  PHE A 370      51.072  43.488  76.859  1.00 23.01           C  
ATOM   3017  C   PHE A 370      50.290  44.322  77.896  1.00 24.04           C  
ATOM   3018  O   PHE A 370      49.615  45.268  77.501  1.00 24.61           O  
ATOM   3019  CB  PHE A 370      52.551  43.936  76.830  1.00 26.45           C  
ATOM   3020  CG  PHE A 370      52.792  45.371  76.412  1.00 23.37           C  
ATOM   3021  CD1 PHE A 370      52.946  45.711  75.095  1.00 29.59           C  
ATOM   3022  CD2 PHE A 370      52.932  46.335  77.390  1.00 27.79           C  
ATOM   3023  CE1 PHE A 370      53.192  47.042  74.704  1.00 25.93           C  
ATOM   3024  CE2 PHE A 370      53.192  47.649  77.051  1.00 27.24           C  
ATOM   3025  CZ  PHE A 370      53.382  47.981  75.717  1.00 25.80           C  
ATOM   3026  N   PRO A 371      50.280  43.895  79.130  1.00 23.31           N  
ATOM   3027  CA  PRO A 371      49.429  44.606  80.072  1.00 29.02           C  
ATOM   3028  C   PRO A 371      50.076  45.944  80.529  1.00 33.18           C  
ATOM   3029  O   PRO A 371      51.311  46.205  80.324  1.00 27.50           O  
ATOM   3030  CB  PRO A 371      49.344  43.646  81.244  1.00 27.83           C  
ATOM   3031  CG  PRO A 371      50.637  42.932  81.226  1.00 26.50           C  
ATOM   3032  CD  PRO A 371      50.927  42.758  79.740  1.00 24.58           C  
ATOM   3033  N   LYS A 372      49.265  46.730  81.211  1.00 29.24           N  
ATOM   3034  CA  LYS A 372      49.668  48.052  81.721  1.00 30.13           C  
ATOM   3035  C   LYS A 372      50.530  48.139  82.905  1.00 30.96           C  
ATOM   3036  O   LYS A 372      50.894  49.257  83.313  1.00 29.22           O  
ATOM   3037  CB  LYS A 372      48.376  48.910  81.977  1.00 30.18           C  
ATOM   3038  CG  LYS A 372      47.747  49.279  80.659  1.00 32.18           C  
ATOM   3039  CD  LYS A 372      46.424  50.045  80.883  1.00 36.39           C  
ATOM   3040  CE  LYS A 372      45.744  50.118  79.565  1.00 38.95           C  
ATOM   3041  NZ  LYS A 372      44.385  50.655  79.587  1.00 49.01           N  
ATOM   3042  N   ASP A 373      50.919  47.027  83.494  1.00 29.38           N  
ATOM   3043  CA  ASP A 373      51.547  47.076  84.785  1.00 26.91           C  
ATOM   3044  C   ASP A 373      52.805  47.986  84.782  1.00 35.31           C  
ATOM   3045  O   ASP A 373      53.629  47.896  83.853  1.00 29.73           O  
ATOM   3046  CB  ASP A 373      52.045  45.724  85.241  1.00 27.61           C  
ATOM   3047  CG  ASP A 373      50.959  44.644  85.281  1.00 34.33           C  
ATOM   3048  OD1 ASP A 373      50.171  44.489  84.343  1.00 34.99           O  
ATOM   3049  OD2 ASP A 373      50.967  43.922  86.260  1.00 35.81           O  
ATOM   3050  N   SER A 374      53.055  48.731  85.874  1.00 29.67           N  
ATOM   3051  CA  SER A 374      54.048  49.840  85.848  1.00 28.51           C  
ATOM   3052  C   SER A 374      55.500  49.307  85.800  1.00 26.48           C  
ATOM   3053  O   SER A 374      56.383  49.986  85.246  1.00 30.01           O  
ATOM   3054  CB  SER A 374      53.835  50.793  87.035  1.00 38.38           C  
ATOM   3055  OG  SER A 374      54.148  50.079  88.192  1.00 42.28           O  
ATOM   3056  N   HIS A 375      55.748  48.105  86.302  1.00 25.48           N  
ATOM   3057  CA  HIS A 375      57.126  47.533  86.161  1.00 26.56           C  
ATOM   3058  C   HIS A 375      57.495  47.156  84.697  1.00 25.39           C  
ATOM   3059  O   HIS A 375      58.652  46.874  84.436  1.00 28.55           O  
ATOM   3060  CB  HIS A 375      57.291  46.340  87.007  1.00 25.03           C  
ATOM   3061  CG  HIS A 375      56.526  45.141  86.550  1.00 30.55           C  
ATOM   3062  ND1 HIS A 375      55.234  44.869  86.966  1.00 29.81           N  
ATOM   3063  CD2 HIS A 375      56.878  44.107  85.719  1.00 33.34           C  
ATOM   3064  CE1 HIS A 375      54.809  43.750  86.375  1.00 37.35           C  
ATOM   3065  NE2 HIS A 375      55.786  43.271  85.618  1.00 34.81           N  
ATOM   3066  N   GLY A 376      56.501  47.030  83.838  1.00 24.75           N  
ATOM   3067  CA  GLY A 376      56.628  46.342  82.484  1.00 23.63           C  
ATOM   3068  C   GLY A 376      56.986  47.356  81.391  1.00 22.15           C  
ATOM   3069  O   GLY A 376      57.423  48.492  81.666  1.00 25.89           O  
ATOM   3070  N   LEU A 377      56.595  47.057  80.173  1.00 23.23           N  
ATOM   3071  CA  LEU A 377      56.960  47.845  79.063  1.00 26.19           C  
ATOM   3072  C   LEU A 377      56.150  49.132  78.906  1.00 28.47           C  
ATOM   3073  O   LEU A 377      56.503  49.955  78.077  1.00 26.53           O  
ATOM   3074  CB  LEU A 377      56.785  46.981  77.778  1.00 23.66           C  
ATOM   3075  CG  LEU A 377      57.586  45.684  77.755  1.00 26.15           C  
ATOM   3076  CD1 LEU A 377      57.319  45.038  76.395  1.00 26.58           C  
ATOM   3077  CD2 LEU A 377      59.068  45.925  77.864  1.00 27.35           C  
ATOM   3078  N   ALA A 378      54.984  49.281  79.582  1.00 26.80           N  
ATOM   3079  CA  ALA A 378      54.127  50.428  79.289  1.00 24.55           C  
ATOM   3080  C   ALA A 378      54.828  51.806  79.515  1.00 21.05           C  
ATOM   3081  O   ALA A 378      55.577  51.933  80.466  1.00 24.27           O  
ATOM   3082  CB  ALA A 378      52.873  50.405  80.214  1.00 31.00           C  
ATOM   3083  N   TYR A 379      54.567  52.719  78.584  1.00 25.37           N  
ATOM   3084  CA  TYR A 379      54.986  54.119  78.663  1.00 28.11           C  
ATOM   3085  C   TYR A 379      56.401  54.172  79.138  1.00 28.74           C  
ATOM   3086  O   TYR A 379      56.761  54.868  80.141  1.00 26.28           O  
ATOM   3087  CB  TYR A 379      53.980  54.904  79.657  1.00 30.82           C  
ATOM   3088  CG  TYR A 379      53.883  56.388  79.353  1.00 30.80           C  
ATOM   3089  CD1 TYR A 379      53.426  56.810  78.169  1.00 32.69           C  
ATOM   3090  CD2 TYR A 379      54.233  57.351  80.339  1.00 36.06           C  
ATOM   3091  CE1 TYR A 379      53.311  58.187  77.853  1.00 37.71           C  
ATOM   3092  CE2 TYR A 379      54.109  58.707  80.080  1.00 36.22           C  
ATOM   3093  CZ  TYR A 379      53.635  59.113  78.827  1.00 42.97           C  
ATOM   3094  OH  TYR A 379      53.540  60.443  78.515  1.00 40.13           O  
ATOM   3095  N   PHE A 380      57.271  53.332  78.500  1.00 25.61           N  
ATOM   3096  CA  PHE A 380      58.483  52.925  79.192  1.00 22.37           C  
ATOM   3097  C   PHE A 380      59.438  54.059  79.625  1.00 22.03           C  
ATOM   3098  O   PHE A 380      60.014  54.009  80.725  1.00 22.76           O  
ATOM   3099  CB  PHE A 380      59.276  51.933  78.278  1.00 22.17           C  
ATOM   3100  CG  PHE A 380      60.419  51.301  78.969  1.00 22.38           C  
ATOM   3101  CD1 PHE A 380      60.246  50.209  79.808  1.00 21.80           C  
ATOM   3102  CD2 PHE A 380      61.719  51.718  78.703  1.00 25.79           C  
ATOM   3103  CE1 PHE A 380      61.284  49.685  80.501  1.00 21.81           C  
ATOM   3104  CE2 PHE A 380      62.763  51.158  79.344  1.00 21.41           C  
ATOM   3105  CZ  PHE A 380      62.580  50.122  80.231  1.00 24.16           C  
ATOM   3106  N   ASP A 381      59.610  54.983  78.689  1.00 26.93           N  
ATOM   3107  CA  ASP A 381      60.554  56.068  78.847  1.00 31.56           C  
ATOM   3108  C   ASP A 381      59.828  57.436  79.062  1.00 29.99           C  
ATOM   3109  O   ASP A 381      60.485  58.479  78.858  1.00 30.71           O  
ATOM   3110  CB  ASP A 381      61.503  56.222  77.638  1.00 26.29           C  
ATOM   3111  CG  ASP A 381      60.855  56.635  76.431  1.00 29.23           C  
ATOM   3112  OD1 ASP A 381      59.573  56.626  76.244  1.00 28.15           O  
ATOM   3113  OD2 ASP A 381      61.680  56.875  75.466  1.00 27.04           O  
ATOM   3114  N   GLY A 382      58.539  57.414  79.421  1.00 28.63           N  
ATOM   3115  CA  GLY A 382      57.703  58.656  79.531  1.00 27.07           C  
ATOM   3116  C   GLY A 382      57.136  59.003  78.222  1.00 34.87           C  
ATOM   3117  O   GLY A 382      56.635  60.120  78.063  1.00 30.96           O  
ATOM   3118  N   THR A 383      57.189  58.074  77.262  1.00 27.31           N  
ATOM   3119  CA  THR A 383      56.472  58.232  76.047  1.00 29.86           C  
ATOM   3120  C   THR A 383      55.834  56.906  75.749  1.00 26.10           C  
ATOM   3121  O   THR A 383      56.199  55.931  76.368  1.00 27.21           O  
ATOM   3122  CB  THR A 383      57.346  58.640  74.860  1.00 32.88           C  
ATOM   3123  OG1 THR A 383      58.226  57.526  74.444  1.00 30.21           O  
ATOM   3124  CG2 THR A 383      58.153  59.995  75.263  1.00 32.35           C  
ATOM   3125  N   HIS A 384      54.999  56.882  74.749  1.00 26.47           N  
ATOM   3126  CA  HIS A 384      54.510  55.622  74.246  1.00 29.02           C  
ATOM   3127  C   HIS A 384      55.605  54.973  73.333  1.00 25.95           C  
ATOM   3128  O   HIS A 384      55.666  55.205  72.122  1.00 27.08           O  
ATOM   3129  CB  HIS A 384      53.230  55.820  73.473  1.00 30.62           C  
ATOM   3130  CG  HIS A 384      52.122  56.423  74.279  1.00 36.27           C  
ATOM   3131  ND1 HIS A 384      51.385  55.706  75.217  1.00 41.22           N  
ATOM   3132  CD2 HIS A 384      51.610  57.697  74.285  1.00 39.05           C  
ATOM   3133  CE1 HIS A 384      50.428  56.499  75.723  1.00 36.30           C  
ATOM   3134  NE2 HIS A 384      50.578  57.707  75.207  1.00 40.75           N  
ATOM   3135  N   LEU A 385      56.401  54.180  73.974  1.00 23.62           N  
ATOM   3136  CA  LEU A 385      57.638  53.597  73.377  1.00 23.33           C  
ATOM   3137  C   LEU A 385      57.383  52.269  72.700  1.00 24.01           C  
ATOM   3138  O   LEU A 385      57.356  52.190  71.448  1.00 26.90           O  
ATOM   3139  CB  LEU A 385      58.673  53.524  74.436  1.00 25.19           C  
ATOM   3140  CG  LEU A 385      60.064  53.285  73.815  1.00 24.16           C  
ATOM   3141  CD1 LEU A 385      60.618  54.509  73.032  1.00 27.26           C  
ATOM   3142  CD2 LEU A 385      61.063  52.966  74.876  1.00 22.96           C  
ATOM   3143  N   TYR A 386      56.941  51.287  73.493  1.00 24.50           N  
ATOM   3144  CA  TYR A 386      56.537  49.948  72.949  1.00 23.56           C  
ATOM   3145  C   TYR A 386      55.193  49.908  72.338  1.00 26.62           C  
ATOM   3146  O   TYR A 386      54.985  49.287  71.262  1.00 26.28           O  
ATOM   3147  CB  TYR A 386      56.763  48.909  74.054  1.00 24.61           C  
ATOM   3148  CG  TYR A 386      58.213  48.624  74.270  1.00 23.43           C  
ATOM   3149  CD1 TYR A 386      58.857  47.637  73.464  1.00 24.30           C  
ATOM   3150  CD2 TYR A 386      58.961  49.254  75.219  1.00 24.67           C  
ATOM   3151  CE1 TYR A 386      60.243  47.373  73.594  1.00 24.22           C  
ATOM   3152  CE2 TYR A 386      60.356  49.000  75.356  1.00 25.19           C  
ATOM   3153  CZ  TYR A 386      60.965  48.046  74.508  1.00 25.32           C  
ATOM   3154  OH  TYR A 386      62.283  47.746  74.640  1.00 23.83           O  
ATOM   3155  N   GLU A 387      54.234  50.616  72.945  1.00 24.82           N  
ATOM   3156  CA  GLU A 387      52.916  50.746  72.388  1.00 22.80           C  
ATOM   3157  C   GLU A 387      52.734  51.899  71.462  1.00 24.91           C  
ATOM   3158  O   GLU A 387      53.327  52.933  71.618  1.00 24.24           O  
ATOM   3159  CB  GLU A 387      51.836  50.835  73.511  1.00 26.94           C  
ATOM   3160  CG  GLU A 387      51.797  52.118  74.307  1.00 28.11           C  
ATOM   3161  CD  GLU A 387      52.805  52.262  75.393  1.00 30.00           C  
ATOM   3162  OE1 GLU A 387      53.942  51.709  75.402  1.00 37.55           O  
ATOM   3163  OE2 GLU A 387      52.504  52.946  76.352  1.00 33.66           O  
ATOM   3164  N   HIS A 388      51.828  51.766  70.539  1.00 25.02           N  
ATOM   3165  CA  HIS A 388      51.487  52.898  69.682  1.00 31.37           C  
ATOM   3166  C   HIS A 388      50.773  53.981  70.478  1.00 35.96           C  
ATOM   3167  O   HIS A 388      49.979  53.673  71.379  1.00 29.83           O  
ATOM   3168  CB  HIS A 388      50.663  52.431  68.524  1.00 33.11           C  
ATOM   3169  CG  HIS A 388      50.599  53.398  67.383  1.00 38.87           C  
ATOM   3170  ND1 HIS A 388      49.914  54.594  67.459  1.00 40.83           N  
ATOM   3171  CD2 HIS A 388      51.097  53.337  66.123  1.00 41.26           C  
ATOM   3172  CE1 HIS A 388      50.026  55.258  66.317  1.00 38.83           C  
ATOM   3173  NE2 HIS A 388      50.725  54.514  65.477  1.00 39.80           N  
ATOM   3174  N   ALA A 389      51.027  55.247  70.157  1.00 31.49           N  
ATOM   3175  CA  ALA A 389      50.483  56.358  70.971  1.00 33.15           C  
ATOM   3176  C   ALA A 389      48.955  56.552  70.788  1.00 32.85           C  
ATOM   3177  O   ALA A 389      48.286  57.007  71.686  1.00 37.61           O  
ATOM   3178  CB  ALA A 389      51.205  57.664  70.580  1.00 36.35           C  
ATOM   3179  N   ASP A 390      48.429  56.232  69.629  1.00 34.23           N  
ATOM   3180  CA  ASP A 390      47.011  56.395  69.337  1.00 36.97           C  
ATOM   3181  C   ASP A 390      46.246  55.170  69.868  1.00 36.78           C  
ATOM   3182  O   ASP A 390      46.439  54.094  69.294  1.00 34.53           O  
ATOM   3183  CB  ASP A 390      46.860  56.495  67.837  1.00 35.30           C  
ATOM   3184  CG  ASP A 390      45.411  56.794  67.390  1.00 39.83           C  
ATOM   3185  OD1 ASP A 390      44.457  56.628  68.192  1.00 38.87           O  
ATOM   3186  OD2 ASP A 390      45.248  57.060  66.197  1.00 38.63           O  
ATOM   3187  N   PRO A 391      45.347  55.334  70.864  1.00 39.38           N  
ATOM   3188  CA  PRO A 391      44.600  54.200  71.424  1.00 36.87           C  
ATOM   3189  C   PRO A 391      43.721  53.472  70.523  1.00 33.06           C  
ATOM   3190  O   PRO A 391      43.443  52.306  70.822  1.00 35.69           O  
ATOM   3191  CB  PRO A 391      43.840  54.782  72.613  1.00 43.13           C  
ATOM   3192  CG  PRO A 391      44.585  56.029  72.967  1.00 44.81           C  
ATOM   3193  CD  PRO A 391      45.008  56.565  71.600  1.00 45.66           C  
ATOM   3194  N   ARG A 392      43.437  54.027  69.354  1.00 32.25           N  
ATOM   3195  CA  ARG A 392      42.638  53.366  68.383  1.00 31.95           C  
ATOM   3196  C   ARG A 392      43.359  52.205  67.712  1.00 31.83           C  
ATOM   3197  O   ARG A 392      42.738  51.369  67.051  1.00 31.04           O  
ATOM   3198  CB  ARG A 392      42.197  54.355  67.311  1.00 34.90           C  
ATOM   3199  CG  ARG A 392      41.255  55.434  67.985  1.00 40.19           C  
ATOM   3200  CD  ARG A 392      40.848  56.540  67.026  1.00 40.07           C  
ATOM   3201  NE  ARG A 392      42.042  57.234  66.535  1.00 44.90           N  
ATOM   3202  CZ  ARG A 392      42.055  58.175  65.601  1.00 54.00           C  
ATOM   3203  NH1 ARG A 392      40.925  58.589  65.028  1.00 49.65           N  
ATOM   3204  NH2 ARG A 392      43.218  58.697  65.220  1.00 50.54           N  
ATOM   3205  N   ILE A 393      44.679  52.206  67.802  1.00 33.23           N  
ATOM   3206  CA  ILE A 393      45.474  51.064  67.284  1.00 38.38           C  
ATOM   3207  C   ILE A 393      46.457  50.515  68.361  1.00 34.18           C  
ATOM   3208  O   ILE A 393      46.982  49.397  68.210  1.00 34.01           O  
ATOM   3209  CB  ILE A 393      46.180  51.453  65.958  1.00 34.86           C  
ATOM   3210  CG1 ILE A 393      46.583  50.253  65.091  1.00 32.59           C  
ATOM   3211  CG2 ILE A 393      47.387  52.300  66.272  1.00 36.75           C  
ATOM   3212  CD1 ILE A 393      45.443  49.386  64.633  1.00 34.43           C  
ATOM   3213  N   GLY A 394      46.658  51.274  69.429  1.00 29.21           N  
ATOM   3214  CA  GLY A 394      47.582  50.985  70.534  1.00 26.93           C  
ATOM   3215  C   GLY A 394      46.988  50.456  71.816  1.00 29.37           C  
ATOM   3216  O   GLY A 394      47.707  50.166  72.760  1.00 26.48           O  
ATOM   3217  N   GLU A 395      45.678  50.238  71.843  1.00 30.37           N  
ATOM   3218  CA  GLU A 395      45.069  49.613  73.021  1.00 31.03           C  
ATOM   3219  C   GLU A 395      44.019  48.629  72.622  1.00 25.85           C  
ATOM   3220  O   GLU A 395      43.291  48.864  71.592  1.00 31.05           O  
ATOM   3221  CB  GLU A 395      44.299  50.613  73.842  1.00 36.41           C  
ATOM   3222  CG  GLU A 395      45.157  51.540  74.611  1.00 41.21           C  
ATOM   3223  CD  GLU A 395      44.348  52.396  75.581  1.00 48.81           C  
ATOM   3224  OE1 GLU A 395      43.466  51.848  76.269  1.00 43.00           O  
ATOM   3225  OE2 GLU A 395      44.672  53.595  75.649  1.00 52.96           O  
ATOM   3226  N   HIS A 396      43.901  47.546  73.393  1.00 28.33           N  
ATOM   3227  CA  HIS A 396      42.761  46.637  73.212  1.00 27.42           C  
ATOM   3228  C   HIS A 396      41.870  46.938  74.412  1.00 31.04           C  
ATOM   3229  O   HIS A 396      42.086  46.418  75.502  1.00 28.06           O  
ATOM   3230  CB  HIS A 396      43.174  45.140  73.215  1.00 30.08           C  
ATOM   3231  CG  HIS A 396      43.771  44.678  71.922  1.00 25.59           C  
ATOM   3232  ND1 HIS A 396      43.246  44.967  70.689  1.00 27.29           N  
ATOM   3233  CD2 HIS A 396      44.882  43.942  71.698  1.00 25.86           C  
ATOM   3234  CE1 HIS A 396      43.955  44.374  69.754  1.00 31.09           C  
ATOM   3235  NE2 HIS A 396      44.989  43.789  70.342  1.00 26.50           N  
ATOM   3236  N   LYS A 397      40.979  47.903  74.204  1.00 31.43           N  
ATOM   3237  CA  LYS A 397      40.240  48.474  75.368  1.00 36.52           C  
ATOM   3238  C   LYS A 397      39.368  47.431  76.039  1.00 32.49           C  
ATOM   3239  O   LYS A 397      39.195  47.451  77.186  1.00 36.88           O  
ATOM   3240  CB  LYS A 397      39.360  49.637  74.888  1.00 35.70           C  
ATOM   3241  CG  LYS A 397      40.270  50.776  74.576  1.00 41.40           C  
ATOM   3242  CD  LYS A 397      39.575  51.960  73.984  1.00 47.63           C  
ATOM   3243  CE  LYS A 397      40.446  53.168  74.322  1.00 57.41           C  
ATOM   3244  NZ  LYS A 397      40.090  54.292  73.446  1.00 66.57           N  
ATOM   3245  N   GLU A 398      38.826  46.493  75.298  1.00 33.19           N  
ATOM   3246  CA  GLU A 398      38.031  45.473  75.936  1.00 35.44           C  
ATOM   3247  C   GLU A 398      38.853  44.618  76.823  1.00 40.47           C  
ATOM   3248  O   GLU A 398      38.313  44.070  77.776  1.00 40.53           O  
ATOM   3249  CB  GLU A 398      37.273  44.668  74.921  1.00 32.54           C  
ATOM   3250  CG  GLU A 398      36.331  45.488  74.088  1.00 35.45           C  
ATOM   3251  CD  GLU A 398      35.052  45.895  74.926  1.00 41.03           C  
ATOM   3252  OE1 GLU A 398      34.901  45.496  76.095  1.00 42.01           O  
ATOM   3253  OE2 GLU A 398      34.230  46.537  74.356  1.00 50.22           O  
ATOM   3254  N   TRP A 399      40.183  44.537  76.601  1.00 34.98           N  
ATOM   3255  CA  TRP A 399      41.008  43.686  77.423  1.00 29.40           C  
ATOM   3256  C   TRP A 399      41.729  44.468  78.442  1.00 31.76           C  
ATOM   3257  O   TRP A 399      42.350  43.876  79.301  1.00 35.10           O  
ATOM   3258  CB  TRP A 399      42.017  42.936  76.540  1.00 37.62           C  
ATOM   3259  CG  TRP A 399      41.432  42.104  75.487  1.00 37.36           C  
ATOM   3260  CD1 TRP A 399      40.107  41.649  75.441  1.00 46.94           C  
ATOM   3261  CD2 TRP A 399      42.113  41.424  74.407  1.00 35.68           C  
ATOM   3262  NE1 TRP A 399      39.930  40.843  74.353  1.00 46.25           N  
ATOM   3263  CE2 TRP A 399      41.134  40.657  73.716  1.00 46.68           C  
ATOM   3264  CE3 TRP A 399      43.432  41.433  73.913  1.00 33.87           C  
ATOM   3265  CZ2 TRP A 399      41.443  39.885  72.588  1.00 42.28           C  
ATOM   3266  CZ3 TRP A 399      43.736  40.692  72.785  1.00 41.05           C  
ATOM   3267  CH2 TRP A 399      42.720  39.905  72.119  1.00 38.42           C  
ATOM   3268  N   GLY A 400      41.759  45.812  78.361  1.00 30.85           N  
ATOM   3269  CA  GLY A 400      42.577  46.554  79.326  1.00 31.50           C  
ATOM   3270  C   GLY A 400      44.121  46.527  79.021  1.00 28.79           C  
ATOM   3271  O   GLY A 400      44.956  46.830  79.901  1.00 31.62           O  
ATOM   3272  N   THR A 401      44.496  46.083  77.805  1.00 27.03           N  
ATOM   3273  CA  THR A 401      45.950  45.930  77.452  1.00 27.03           C  
ATOM   3274  C   THR A 401      46.368  46.883  76.315  1.00 27.45           C  
ATOM   3275  O   THR A 401      45.556  47.594  75.685  1.00 28.21           O  
ATOM   3276  CB  THR A 401      46.276  44.478  77.075  1.00 26.14           C  
ATOM   3277  OG1 THR A 401      45.483  44.120  75.954  1.00 22.86           O  
ATOM   3278  CG2 THR A 401      45.992  43.550  78.189  1.00 31.16           C  
ATOM   3279  N   LEU A 402      47.688  46.932  76.114  1.00 24.41           N  
ATOM   3280  CA  LEU A 402      48.369  47.823  75.135  1.00 24.54           C  
ATOM   3281  C   LEU A 402      48.889  46.989  73.971  1.00 28.06           C  
ATOM   3282  O   LEU A 402      49.241  45.803  74.177  1.00 28.82           O  
ATOM   3283  CB  LEU A 402      49.547  48.420  75.838  1.00 26.66           C  
ATOM   3284  CG  LEU A 402      49.184  49.289  77.035  1.00 29.22           C  
ATOM   3285  CD1 LEU A 402      50.372  49.782  77.789  1.00 33.15           C  
ATOM   3286  CD2 LEU A 402      48.318  50.458  76.538  1.00 29.00           C  
ATOM   3287  N   VAL A 403      48.906  47.549  72.778  1.00 24.92           N  
ATOM   3288  CA  VAL A 403      49.290  46.841  71.549  1.00 23.47           C  
ATOM   3289  C   VAL A 403      50.616  47.413  71.067  1.00 28.29           C  
ATOM   3290  O   VAL A 403      50.802  48.675  70.960  1.00 25.62           O  
ATOM   3291  CB  VAL A 403      48.303  47.062  70.465  1.00 25.59           C  
ATOM   3292  CG1 VAL A 403      48.590  46.264  69.155  1.00 25.57           C  
ATOM   3293  CG2 VAL A 403      46.939  46.629  70.963  1.00 31.60           C  
ATOM   3294  N   PHE A 404      51.561  46.509  70.842  1.00 26.10           N  
ATOM   3295  CA  PHE A 404      52.903  46.904  70.361  1.00 23.80           C  
ATOM   3296  C   PHE A 404      52.781  47.734  69.092  1.00 21.59           C  
ATOM   3297  O   PHE A 404      51.937  47.489  68.190  1.00 25.42           O  
ATOM   3298  CB  PHE A 404      53.689  45.650  70.000  1.00 25.68           C  
ATOM   3299  CG  PHE A 404      54.150  44.916  71.155  1.00 24.39           C  
ATOM   3300  CD1 PHE A 404      55.212  45.417  71.888  1.00 24.87           C  
ATOM   3301  CD2 PHE A 404      53.502  43.757  71.568  1.00 22.91           C  
ATOM   3302  CE1 PHE A 404      55.687  44.752  73.010  1.00 26.01           C  
ATOM   3303  CE2 PHE A 404      54.049  43.082  72.695  1.00 22.99           C  
ATOM   3304  CZ  PHE A 404      55.100  43.553  73.375  1.00 26.27           C  
ATOM   3305  N   ASN A 405      53.644  48.700  68.957  1.00 25.60           N  
ATOM   3306  CA  ASN A 405      53.782  49.415  67.655  1.00 23.28           C  
ATOM   3307  C   ASN A 405      54.698  48.717  66.678  1.00 24.36           C  
ATOM   3308  O   ASN A 405      55.908  49.006  66.578  1.00 24.53           O  
ATOM   3309  CB  ASN A 405      54.360  50.806  67.975  1.00 25.62           C  
ATOM   3310  CG  ASN A 405      54.374  51.715  66.766  1.00 25.27           C  
ATOM   3311  OD1 ASN A 405      53.951  51.362  65.645  1.00 31.04           O  
ATOM   3312  ND2 ASN A 405      54.775  52.930  67.032  1.00 27.41           N  
ATOM   3313  N   TYR A 406      54.115  47.771  65.978  1.00 25.72           N  
ATOM   3314  CA  TYR A 406      54.845  46.831  65.134  1.00 29.11           C  
ATOM   3315  C   TYR A 406      55.642  47.576  64.065  1.00 39.20           C  
ATOM   3316  O   TYR A 406      56.682  47.090  63.608  1.00 33.60           O  
ATOM   3317  CB  TYR A 406      53.866  45.900  64.434  1.00 26.30           C  
ATOM   3318  CG  TYR A 406      53.080  45.083  65.407  1.00 30.19           C  
ATOM   3319  CD1 TYR A 406      53.716  44.127  66.200  1.00 27.20           C  
ATOM   3320  CD2 TYR A 406      51.719  45.278  65.556  1.00 27.70           C  
ATOM   3321  CE1 TYR A 406      52.995  43.408  67.119  1.00 30.67           C  
ATOM   3322  CE2 TYR A 406      50.988  44.571  66.498  1.00 35.18           C  
ATOM   3323  CZ  TYR A 406      51.660  43.631  67.292  1.00 30.87           C  
ATOM   3324  OH  TYR A 406      50.981  42.947  68.262  1.00 38.40           O  
ATOM   3325  N   GLY A 407      55.214  48.785  63.716  1.00 33.00           N  
ATOM   3326  CA  GLY A 407      55.944  49.588  62.720  1.00 34.01           C  
ATOM   3327  C   GLY A 407      57.195  50.256  63.245  1.00 33.10           C  
ATOM   3328  O   GLY A 407      58.024  50.689  62.469  1.00 34.20           O  
ATOM   3329  N   ARG A 408      57.353  50.372  64.540  1.00 26.40           N  
ATOM   3330  CA  ARG A 408      58.468  51.031  65.074  1.00 26.57           C  
ATOM   3331  C   ARG A 408      59.663  50.077  65.152  1.00 28.67           C  
ATOM   3332  O   ARG A 408      59.573  49.003  65.725  1.00 26.08           O  
ATOM   3333  CB  ARG A 408      58.129  51.562  66.431  1.00 24.44           C  
ATOM   3334  CG  ARG A 408      59.221  52.434  67.011  1.00 26.94           C  
ATOM   3335  CD  ARG A 408      58.621  53.265  68.177  1.00 29.19           C  
ATOM   3336  NE  ARG A 408      59.555  54.279  68.620  1.00 29.55           N  
ATOM   3337  CZ  ARG A 408      59.269  55.246  69.479  1.00 31.79           C  
ATOM   3338  NH1 ARG A 408      58.076  55.272  70.055  1.00 31.99           N  
ATOM   3339  NH2 ARG A 408      60.194  56.136  69.855  1.00 33.00           N  
ATOM   3340  N   HIS A 409      60.780  50.461  64.544  1.00 25.84           N  
ATOM   3341  CA  HIS A 409      61.874  49.486  64.283  1.00 25.64           C  
ATOM   3342  C   HIS A 409      62.341  48.720  65.516  1.00 19.82           C  
ATOM   3343  O   HIS A 409      62.457  47.553  65.459  1.00 25.09           O  
ATOM   3344  CB  HIS A 409      63.097  50.189  63.676  1.00 26.28           C  
ATOM   3345  CG  HIS A 409      62.828  50.738  62.317  1.00 29.80           C  
ATOM   3346  ND1 HIS A 409      62.039  50.089  61.411  1.00 34.01           N  
ATOM   3347  CD2 HIS A 409      63.223  51.875  61.710  1.00 35.97           C  
ATOM   3348  CE1 HIS A 409      61.991  50.757  60.285  1.00 34.56           C  
ATOM   3349  NE2 HIS A 409      62.707  51.844  60.443  1.00 34.10           N  
ATOM   3350  N   GLU A 410      62.599  49.413  66.604  1.00 19.90           N  
ATOM   3351  CA  GLU A 410      63.158  48.789  67.753  1.00 22.39           C  
ATOM   3352  C   GLU A 410      62.145  47.877  68.537  1.00 22.83           C  
ATOM   3353  O   GLU A 410      62.580  46.997  69.347  1.00 21.81           O  
ATOM   3354  CB  GLU A 410      63.662  49.838  68.700  1.00 23.82           C  
ATOM   3355  CG  GLU A 410      64.812  50.736  68.239  1.00 24.31           C  
ATOM   3356  CD  GLU A 410      64.384  52.014  67.474  1.00 23.22           C  
ATOM   3357  OE1 GLU A 410      63.282  52.073  66.951  1.00 23.86           O  
ATOM   3358  OE2 GLU A 410      65.245  52.888  67.310  1.00 30.30           O  
ATOM   3359  N   VAL A 411      60.876  48.138  68.276  1.00 23.02           N  
ATOM   3360  CA  VAL A 411      59.778  47.394  68.836  1.00 24.02           C  
ATOM   3361  C   VAL A 411      59.658  46.112  68.056  1.00 22.07           C  
ATOM   3362  O   VAL A 411      59.558  45.036  68.672  1.00 19.69           O  
ATOM   3363  CB  VAL A 411      58.473  48.178  68.821  1.00 23.04           C  
ATOM   3364  CG1 VAL A 411      57.347  47.323  69.387  1.00 23.62           C  
ATOM   3365  CG2 VAL A 411      58.638  49.446  69.697  1.00 23.00           C  
ATOM   3366  N   ARG A 412      59.658  46.234  66.756  1.00 22.24           N  
ATOM   3367  CA  ARG A 412      59.634  45.073  65.890  1.00 23.75           C  
ATOM   3368  C   ARG A 412      60.824  44.199  66.235  1.00 23.28           C  
ATOM   3369  O   ARG A 412      60.699  42.972  66.276  1.00 22.66           O  
ATOM   3370  CB  ARG A 412      59.618  45.459  64.395  1.00 25.39           C  
ATOM   3371  CG  ARG A 412      59.463  44.303  63.457  1.00 28.82           C  
ATOM   3372  CD  ARG A 412      59.078  44.804  62.022  1.00 37.45           C  
ATOM   3373  NE  ARG A 412      60.232  45.463  61.482  1.00 33.60           N  
ATOM   3374  CZ  ARG A 412      60.494  46.763  61.470  1.00 46.51           C  
ATOM   3375  NH1 ARG A 412      59.517  47.709  61.843  1.00 43.30           N  
ATOM   3376  NH2 ARG A 412      61.733  47.119  60.982  1.00 41.39           N  
ATOM   3377  N   ASN A 413      61.950  44.833  66.491  1.00 20.34           N  
ATOM   3378  CA  ASN A 413      63.189  44.106  66.763  1.00 24.37           C  
ATOM   3379  C   ASN A 413      63.077  43.369  68.100  1.00 24.91           C  
ATOM   3380  O   ASN A 413      63.542  42.244  68.248  1.00 19.48           O  
ATOM   3381  CB  ASN A 413      64.376  45.060  66.794  1.00 22.61           C  
ATOM   3382  CG  ASN A 413      65.757  44.377  66.528  1.00 25.61           C  
ATOM   3383  OD1 ASN A 413      66.627  44.998  65.895  1.00 24.80           O  
ATOM   3384  ND2 ASN A 413      66.000  43.177  67.113  1.00 24.11           N  
ATOM   3385  N   PHE A 414      62.539  44.030  69.128  1.00 21.80           N  
ATOM   3386  CA  PHE A 414      62.289  43.345  70.390  1.00 19.12           C  
ATOM   3387  C   PHE A 414      61.555  42.016  70.227  1.00 16.69           C  
ATOM   3388  O   PHE A 414      61.907  40.996  70.766  1.00 22.22           O  
ATOM   3389  CB  PHE A 414      61.511  44.305  71.314  1.00 23.17           C  
ATOM   3390  CG  PHE A 414      61.062  43.712  72.604  1.00 21.40           C  
ATOM   3391  CD1 PHE A 414      61.852  43.844  73.675  1.00 20.90           C  
ATOM   3392  CD2 PHE A 414      59.780  43.140  72.769  1.00 21.65           C  
ATOM   3393  CE1 PHE A 414      61.469  43.371  74.937  1.00 23.12           C  
ATOM   3394  CE2 PHE A 414      59.418  42.619  74.033  1.00 22.66           C  
ATOM   3395  CZ  PHE A 414      60.283  42.747  75.111  1.00 21.03           C  
ATOM   3396  N   LEU A 415      60.536  42.016  69.442  1.00 20.17           N  
ATOM   3397  CA  LEU A 415      59.660  40.857  69.294  1.00 20.73           C  
ATOM   3398  C   LEU A 415      60.241  39.836  68.335  1.00 22.17           C  
ATOM   3399  O   LEU A 415      60.149  38.663  68.581  1.00 18.12           O  
ATOM   3400  CB  LEU A 415      58.351  41.314  68.687  1.00 19.95           C  
ATOM   3401  CG  LEU A 415      57.513  42.220  69.621  1.00 25.77           C  
ATOM   3402  CD1 LEU A 415      56.250  42.609  68.912  1.00 29.42           C  
ATOM   3403  CD2 LEU A 415      57.078  41.443  70.801  1.00 26.73           C  
ATOM   3404  N   VAL A 416      60.795  40.302  67.191  1.00 17.42           N  
ATOM   3405  CA  VAL A 416      61.424  39.313  66.212  1.00 19.52           C  
ATOM   3406  C   VAL A 416      62.565  38.568  66.860  1.00 18.67           C  
ATOM   3407  O   VAL A 416      62.678  37.348  66.793  1.00 19.93           O  
ATOM   3408  CB  VAL A 416      61.896  40.058  64.910  1.00 21.95           C  
ATOM   3409  CG1 VAL A 416      62.717  39.135  64.015  1.00 23.70           C  
ATOM   3410  CG2 VAL A 416      60.722  40.497  64.150  1.00 24.34           C  
ATOM   3411  N   ALA A 417      63.455  39.295  67.510  1.00 18.81           N  
ATOM   3412  CA  ALA A 417      64.570  38.672  68.228  1.00 19.79           C  
ATOM   3413  C   ALA A 417      64.104  37.826  69.379  1.00 19.45           C  
ATOM   3414  O   ALA A 417      64.698  36.830  69.720  1.00 20.05           O  
ATOM   3415  CB  ALA A 417      65.563  39.668  68.714  1.00 19.74           C  
ATOM   3416  N   ASN A 418      62.949  38.178  69.960  1.00 18.91           N  
ATOM   3417  CA  ASN A 418      62.412  37.340  71.091  1.00 18.05           C  
ATOM   3418  C   ASN A 418      61.980  35.970  70.639  1.00 16.46           C  
ATOM   3419  O   ASN A 418      62.200  34.956  71.322  1.00 19.77           O  
ATOM   3420  CB  ASN A 418      61.214  38.067  71.747  1.00 18.34           C  
ATOM   3421  CG  ASN A 418      60.730  37.315  72.949  1.00 19.32           C  
ATOM   3422  OD1 ASN A 418      59.605  36.821  72.970  1.00 20.13           O  
ATOM   3423  ND2 ASN A 418      61.550  37.260  73.936  1.00 17.30           N  
ATOM   3424  N   VAL A 419      61.311  35.871  69.500  1.00 18.83           N  
ATOM   3425  CA  VAL A 419      60.960  34.591  68.984  1.00 20.14           C  
ATOM   3426  C   VAL A 419      62.189  33.717  68.749  1.00 21.30           C  
ATOM   3427  O   VAL A 419      62.268  32.582  69.203  1.00 19.18           O  
ATOM   3428  CB  VAL A 419      59.941  34.642  67.833  1.00 21.86           C  
ATOM   3429  CG1 VAL A 419      60.553  34.939  66.522  1.00 27.86           C  
ATOM   3430  CG2 VAL A 419      59.291  33.294  67.714  1.00 26.48           C  
ATOM   3431  N   LEU A 420      63.176  34.309  68.136  1.00 20.15           N  
ATOM   3432  CA  LEU A 420      64.423  33.598  67.821  1.00 21.05           C  
ATOM   3433  C   LEU A 420      65.170  33.185  69.116  1.00 19.68           C  
ATOM   3434  O   LEU A 420      65.774  32.113  69.187  1.00 19.25           O  
ATOM   3435  CB  LEU A 420      65.329  34.471  66.953  1.00 20.41           C  
ATOM   3436  CG  LEU A 420      64.826  34.848  65.538  1.00 21.19           C  
ATOM   3437  CD1 LEU A 420      65.804  35.843  64.861  1.00 21.26           C  
ATOM   3438  CD2 LEU A 420      64.508  33.628  64.690  1.00 22.17           C  
ATOM   3439  N   PHE A 421      65.085  34.056  70.130  1.00 17.97           N  
ATOM   3440  CA  PHE A 421      65.696  33.797  71.410  1.00 19.36           C  
ATOM   3441  C   PHE A 421      65.252  32.456  72.025  1.00 18.68           C  
ATOM   3442  O   PHE A 421      66.096  31.695  72.500  1.00 18.47           O  
ATOM   3443  CB  PHE A 421      65.280  34.925  72.401  1.00 20.76           C  
ATOM   3444  CG  PHE A 421      65.681  34.695  73.797  1.00 18.84           C  
ATOM   3445  CD1 PHE A 421      66.937  35.053  74.243  1.00 19.40           C  
ATOM   3446  CD2 PHE A 421      64.729  34.256  74.731  1.00 21.23           C  
ATOM   3447  CE1 PHE A 421      67.305  34.895  75.589  1.00 20.45           C  
ATOM   3448  CE2 PHE A 421      65.068  34.162  76.063  1.00 20.35           C  
ATOM   3449  CZ  PHE A 421      66.361  34.433  76.489  1.00 19.30           C  
ATOM   3450  N   TRP A 422      63.980  32.123  71.947  1.00 19.06           N  
ATOM   3451  CA  TRP A 422      63.488  30.914  72.565  1.00 19.96           C  
ATOM   3452  C   TRP A 422      64.056  29.701  71.804  1.00 21.87           C  
ATOM   3453  O   TRP A 422      64.394  28.689  72.412  1.00 19.58           O  
ATOM   3454  CB  TRP A 422      61.945  30.865  72.632  1.00 20.02           C  
ATOM   3455  CG  TRP A 422      61.440  31.821  73.632  1.00 20.19           C  
ATOM   3456  CD1 TRP A 422      60.882  33.059  73.387  1.00 23.14           C  
ATOM   3457  CD2 TRP A 422      61.500  31.689  75.039  1.00 18.59           C  
ATOM   3458  NE1 TRP A 422      60.637  33.714  74.585  1.00 23.47           N  
ATOM   3459  CE2 TRP A 422      60.989  32.893  75.610  1.00 20.96           C  
ATOM   3460  CE3 TRP A 422      61.930  30.682  75.894  1.00 19.40           C  
ATOM   3461  CZ2 TRP A 422      60.879  33.069  77.015  1.00 24.28           C  
ATOM   3462  CZ3 TRP A 422      61.824  30.849  77.254  1.00 20.89           C  
ATOM   3463  CH2 TRP A 422      61.290  32.064  77.814  1.00 20.41           C  
ATOM   3464  N   PHE A 423      64.147  29.791  70.475  1.00 20.42           N  
ATOM   3465  CA  PHE A 423      64.733  28.663  69.699  1.00 20.64           C  
ATOM   3466  C   PHE A 423      66.221  28.523  69.917  1.00 18.79           C  
ATOM   3467  O   PHE A 423      66.735  27.423  70.015  1.00 20.40           O  
ATOM   3468  CB  PHE A 423      64.382  28.878  68.185  1.00 22.17           C  
ATOM   3469  CG  PHE A 423      62.917  28.625  67.915  1.00 18.74           C  
ATOM   3470  CD1 PHE A 423      61.957  29.612  68.150  1.00 19.63           C  
ATOM   3471  CD2 PHE A 423      62.520  27.378  67.492  1.00 20.08           C  
ATOM   3472  CE1 PHE A 423      60.625  29.313  67.973  1.00 20.43           C  
ATOM   3473  CE2 PHE A 423      61.198  27.107  67.210  1.00 21.62           C  
ATOM   3474  CZ  PHE A 423      60.227  28.081  67.517  1.00 20.80           C  
ATOM   3475  N   ASP A 424      66.891  29.664  70.024  1.00 20.92           N  
ATOM   3476  CA  ASP A 424      68.390  29.741  70.239  1.00 20.36           C  
ATOM   3477  C   ASP A 424      68.753  29.255  71.616  1.00 21.93           C  
ATOM   3478  O   ASP A 424      69.350  28.196  71.795  1.00 18.91           O  
ATOM   3479  CB  ASP A 424      68.752  31.169  70.034  1.00 20.82           C  
ATOM   3480  CG  ASP A 424      70.199  31.520  70.322  1.00 22.41           C  
ATOM   3481  OD1 ASP A 424      71.002  30.604  70.434  1.00 21.00           O  
ATOM   3482  OD2 ASP A 424      70.469  32.735  70.515  1.00 21.36           O  
ATOM   3483  N   LYS A 425      68.332  29.982  72.627  1.00 18.41           N  
ATOM   3484  CA  LYS A 425      68.715  29.635  73.983  1.00 21.38           C  
ATOM   3485  C   LYS A 425      68.008  28.497  74.650  1.00 20.51           C  
ATOM   3486  O   LYS A 425      68.591  27.859  75.542  1.00 19.62           O  
ATOM   3487  CB  LYS A 425      68.604  30.875  74.929  1.00 24.30           C  
ATOM   3488  CG  LYS A 425      69.390  32.100  74.408  1.00 21.70           C  
ATOM   3489  CD  LYS A 425      70.896  31.898  74.409  1.00 22.53           C  
ATOM   3490  CE  LYS A 425      71.591  33.224  73.982  1.00 23.50           C  
ATOM   3491  NZ  LYS A 425      73.073  32.949  73.790  1.00 24.57           N  
ATOM   3492  N   TYR A 426      66.803  28.183  74.240  1.00 19.08           N  
ATOM   3493  CA  TYR A 426      66.057  27.152  74.925  1.00 18.14           C  
ATOM   3494  C   TYR A 426      65.686  25.976  74.044  1.00 18.82           C  
ATOM   3495  O   TYR A 426      65.057  25.050  74.487  1.00 17.60           O  
ATOM   3496  CB  TYR A 426      64.799  27.785  75.557  1.00 19.33           C  
ATOM   3497  CG  TYR A 426      65.109  28.675  76.743  1.00 18.81           C  
ATOM   3498  CD1 TYR A 426      65.374  28.131  78.009  1.00 20.99           C  
ATOM   3499  CD2 TYR A 426      65.298  30.048  76.579  1.00 20.43           C  
ATOM   3500  CE1 TYR A 426      65.705  28.944  79.086  1.00 19.04           C  
ATOM   3501  CE2 TYR A 426      65.596  30.874  77.671  1.00 20.34           C  
ATOM   3502  CZ  TYR A 426      65.860  30.288  78.921  1.00 17.12           C  
ATOM   3503  OH  TYR A 426      66.224  31.132  80.009  1.00 19.26           O  
ATOM   3504  N   HIS A 427      66.132  26.004  72.789  1.00 17.02           N  
ATOM   3505  CA  HIS A 427      66.023  24.831  71.888  1.00 18.40           C  
ATOM   3506  C   HIS A 427      64.594  24.370  71.596  1.00 18.76           C  
ATOM   3507  O   HIS A 427      64.410  23.200  71.256  1.00 18.89           O  
ATOM   3508  CB  HIS A 427      66.827  23.608  72.392  1.00 20.37           C  
ATOM   3509  CG  HIS A 427      68.338  23.810  72.451  1.00 20.42           C  
ATOM   3510  ND1 HIS A 427      69.209  22.747  72.521  1.00 24.69           N  
ATOM   3511  CD2 HIS A 427      69.114  24.930  72.528  1.00 26.01           C  
ATOM   3512  CE1 HIS A 427      70.477  23.199  72.530  1.00 22.43           C  
ATOM   3513  NE2 HIS A 427      70.440  24.525  72.606  1.00 22.96           N  
ATOM   3514  N   VAL A 428      63.605  25.249  71.677  1.00 18.24           N  
ATOM   3515  CA  VAL A 428      62.258  24.783  71.474  1.00 19.21           C  
ATOM   3516  C   VAL A 428      61.984  24.435  70.035  1.00 18.52           C  
ATOM   3517  O   VAL A 428      62.716  24.852  69.147  1.00 19.29           O  
ATOM   3518  CB  VAL A 428      61.205  25.813  72.053  1.00 20.54           C  
ATOM   3519  CG1 VAL A 428      61.469  26.119  73.505  1.00 22.06           C  
ATOM   3520  CG2 VAL A 428      61.228  27.106  71.318  1.00 22.86           C  
ATOM   3521  N   ASP A 429      60.902  23.694  69.794  1.00 16.75           N  
ATOM   3522  CA  ASP A 429      60.659  23.097  68.501  1.00 19.88           C  
ATOM   3523  C   ASP A 429      59.516  23.736  67.764  1.00 20.50           C  
ATOM   3524  O   ASP A 429      59.206  23.371  66.590  1.00 18.98           O  
ATOM   3525  CB  ASP A 429      60.335  21.634  68.753  1.00 19.06           C  
ATOM   3526  CG  ASP A 429      61.451  20.912  69.444  1.00 19.93           C  
ATOM   3527  OD1 ASP A 429      62.557  20.808  68.830  1.00 19.97           O  
ATOM   3528  OD2 ASP A 429      61.298  20.562  70.637  1.00 20.27           O  
ATOM   3529  N   GLY A 430      58.845  24.683  68.408  1.00 19.24           N  
ATOM   3530  CA  GLY A 430      57.738  25.373  67.762  1.00 19.36           C  
ATOM   3531  C   GLY A 430      57.108  26.452  68.634  1.00 19.18           C  
ATOM   3532  O   GLY A 430      57.460  26.577  69.791  1.00 19.02           O  
ATOM   3533  N   ILE A 431      56.283  27.280  67.988  1.00 19.28           N  
ATOM   3534  CA  ILE A 431      55.499  28.328  68.681  1.00 19.89           C  
ATOM   3535  C   ILE A 431      54.075  28.203  68.211  1.00 20.84           C  
ATOM   3536  O   ILE A 431      53.766  27.692  67.094  1.00 19.36           O  
ATOM   3537  CB  ILE A 431      55.966  29.782  68.471  1.00 21.86           C  
ATOM   3538  CG1 ILE A 431      56.174  30.101  67.015  1.00 24.51           C  
ATOM   3539  CG2 ILE A 431      57.211  29.988  69.220  1.00 22.49           C  
ATOM   3540  CD1 ILE A 431      55.949  31.484  66.581  1.00 27.42           C  
ATOM   3541  N   ARG A 432      53.165  28.660  69.080  1.00 19.18           N  
ATOM   3542  CA  ARG A 432      51.736  28.797  68.727  1.00 19.41           C  
ATOM   3543  C   ARG A 432      51.309  30.205  69.112  1.00 23.62           C  
ATOM   3544  O   ARG A 432      51.683  30.684  70.222  1.00 20.39           O  
ATOM   3545  CB  ARG A 432      50.878  27.783  69.418  1.00 21.78           C  
ATOM   3546  CG  ARG A 432      49.463  28.022  68.828  1.00 26.12           C  
ATOM   3547  CD  ARG A 432      48.390  27.470  69.565  1.00 29.14           C  
ATOM   3548  NE  ARG A 432      48.140  28.039  70.878  1.00 28.17           N  
ATOM   3549  CZ  ARG A 432      47.049  28.748  71.207  1.00 26.48           C  
ATOM   3550  NH1 ARG A 432      46.107  29.075  70.299  1.00 25.16           N  
ATOM   3551  NH2 ARG A 432      46.929  29.130  72.471  1.00 24.57           N  
ATOM   3552  N   VAL A 433      50.684  30.949  68.174  1.00 23.36           N  
ATOM   3553  CA  VAL A 433      50.243  32.317  68.463  1.00 24.00           C  
ATOM   3554  C   VAL A 433      48.725  32.352  68.560  1.00 25.45           C  
ATOM   3555  O   VAL A 433      48.053  31.988  67.612  1.00 23.11           O  
ATOM   3556  CB  VAL A 433      50.687  33.255  67.357  1.00 26.20           C  
ATOM   3557  CG1 VAL A 433      50.231  34.678  67.665  1.00 27.38           C  
ATOM   3558  CG2 VAL A 433      52.188  33.159  67.175  1.00 28.11           C  
ATOM   3559  N   ASP A 434      48.202  32.716  69.737  1.00 23.40           N  
ATOM   3560  CA  ASP A 434      46.738  32.806  70.014  1.00 27.50           C  
ATOM   3561  C   ASP A 434      46.149  34.104  69.348  1.00 25.01           C  
ATOM   3562  O   ASP A 434      46.846  35.075  69.274  1.00 23.92           O  
ATOM   3563  CB  ASP A 434      46.683  32.892  71.544  1.00 33.74           C  
ATOM   3564  CG  ASP A 434      45.361  33.424  72.108  1.00 44.91           C  
ATOM   3565  OD1 ASP A 434      44.305  32.762  71.989  1.00 47.78           O  
ATOM   3566  OD2 ASP A 434      45.442  34.484  72.743  1.00 52.14           O  
ATOM   3567  N   ALA A 435      44.881  34.148  68.971  1.00 26.27           N  
ATOM   3568  CA  ALA A 435      44.183  35.407  68.631  1.00 26.68           C  
ATOM   3569  C   ALA A 435      44.925  36.240  67.601  1.00 28.61           C  
ATOM   3570  O   ALA A 435      45.113  37.441  67.771  1.00 25.01           O  
ATOM   3571  CB  ALA A 435      44.003  36.239  69.903  1.00 30.84           C  
ATOM   3572  N   VAL A 436      45.370  35.595  66.522  1.00 24.98           N  
ATOM   3573  CA  VAL A 436      46.106  36.298  65.461  1.00 22.18           C  
ATOM   3574  C   VAL A 436      45.257  37.426  64.850  1.00 26.99           C  
ATOM   3575  O   VAL A 436      45.808  38.446  64.458  1.00 22.97           O  
ATOM   3576  CB  VAL A 436      46.610  35.328  64.374  1.00 23.12           C  
ATOM   3577  CG1 VAL A 436      47.246  36.055  63.189  1.00 24.44           C  
ATOM   3578  CG2 VAL A 436      47.664  34.416  65.004  1.00 23.62           C  
ATOM   3579  N   ALA A 437      43.928  37.251  64.820  1.00 24.80           N  
ATOM   3580  CA  ALA A 437      43.039  38.295  64.375  1.00 26.93           C  
ATOM   3581  C   ALA A 437      43.240  39.619  65.112  1.00 28.57           C  
ATOM   3582  O   ALA A 437      43.044  40.684  64.490  1.00 28.42           O  
ATOM   3583  CB  ALA A 437      41.554  37.880  64.484  1.00 27.99           C  
ATOM   3584  N   SER A 438      43.646  39.557  66.366  1.00 27.11           N  
ATOM   3585  CA  SER A 438      43.791  40.721  67.183  1.00 24.38           C  
ATOM   3586  C   SER A 438      44.907  41.592  66.665  1.00 31.39           C  
ATOM   3587  O   SER A 438      44.885  42.821  66.834  1.00 27.80           O  
ATOM   3588  CB  SER A 438      44.016  40.350  68.594  1.00 28.54           C  
ATOM   3589  OG  SER A 438      45.367  39.914  68.800  1.00 28.39           O  
ATOM   3590  N   MET A 439      45.830  41.017  65.920  1.00 26.74           N  
ATOM   3591  CA  MET A 439      46.910  41.802  65.335  1.00 25.84           C  
ATOM   3592  C   MET A 439      46.568  42.197  63.904  1.00 24.49           C  
ATOM   3593  O   MET A 439      47.008  43.267  63.469  1.00 28.29           O  
ATOM   3594  CB  MET A 439      48.246  40.961  65.263  1.00 29.62           C  
ATOM   3595  CG  MET A 439      48.757  40.553  66.601  1.00 29.05           C  
ATOM   3596  SD  MET A 439      50.448  39.748  66.502  1.00 31.78           S  
ATOM   3597  CE  MET A 439      49.715  38.262  66.235  1.00 24.32           C  
ATOM   3598  N   LEU A 440      45.854  41.350  63.198  1.00 25.10           N  
ATOM   3599  CA  LEU A 440      45.699  41.546  61.763  1.00 27.79           C  
ATOM   3600  C   LEU A 440      44.703  42.704  61.398  1.00 29.98           C  
ATOM   3601  O   LEU A 440      44.801  43.241  60.303  1.00 29.83           O  
ATOM   3602  CB  LEU A 440      45.181  40.294  61.140  1.00 29.99           C  
ATOM   3603  CG  LEU A 440      46.120  39.038  61.150  1.00 33.67           C  
ATOM   3604  CD1 LEU A 440      45.292  37.815  60.676  1.00 30.35           C  
ATOM   3605  CD2 LEU A 440      47.316  39.229  60.234  1.00 32.45           C  
ATOM   3606  N   TYR A 441      43.822  43.071  62.328  1.00 30.65           N  
ATOM   3607  CA  TYR A 441      42.671  44.002  62.008  1.00 30.11           C  
ATOM   3608  C   TYR A 441      42.749  45.239  62.821  1.00 28.91           C  
ATOM   3609  O   TYR A 441      42.809  45.231  64.060  1.00 30.94           O  
ATOM   3610  CB  TYR A 441      41.323  43.339  62.165  1.00 29.67           C  
ATOM   3611  CG  TYR A 441      41.040  42.213  61.271  1.00 32.88           C  
ATOM   3612  CD1 TYR A 441      40.520  42.395  59.975  1.00 36.31           C  
ATOM   3613  CD2 TYR A 441      41.235  40.900  61.704  1.00 31.62           C  
ATOM   3614  CE1 TYR A 441      40.272  41.318  59.131  1.00 37.46           C  
ATOM   3615  CE2 TYR A 441      40.986  39.834  60.845  1.00 31.62           C  
ATOM   3616  CZ  TYR A 441      40.461  40.032  59.593  1.00 37.15           C  
ATOM   3617  OH  TYR A 441      40.224  38.899  58.818  1.00 37.33           O  
ATOM   3618  N   ARG A 442      42.723  46.352  62.106  1.00 28.84           N  
ATOM   3619  CA  ARG A 442      42.721  47.643  62.721  1.00 30.29           C  
ATOM   3620  C   ARG A 442      41.373  47.951  63.433  1.00 27.76           C  
ATOM   3621  O   ARG A 442      41.334  48.785  64.349  1.00 30.39           O  
ATOM   3622  CB  ARG A 442      42.978  48.706  61.645  1.00 33.05           C  
ATOM   3623  CG  ARG A 442      44.309  48.582  60.826  1.00 32.38           C  
ATOM   3624  CD  ARG A 442      44.554  49.814  59.851  1.00 33.16           C  
ATOM   3625  NE  ARG A 442      44.550  50.988  60.691  1.00 33.54           N  
ATOM   3626  CZ  ARG A 442      45.568  51.493  61.340  1.00 35.85           C  
ATOM   3627  NH1 ARG A 442      46.833  51.104  61.174  1.00 41.09           N  
ATOM   3628  NH2 ARG A 442      45.308  52.423  62.182  1.00 36.23           N  
ATOM   3629  N   ASN A 443      40.328  47.233  63.057  1.00 29.73           N  
ATOM   3630  CA  ASN A 443      39.009  47.411  63.664  1.00 35.02           C  
ATOM   3631  C   ASN A 443      38.688  46.332  64.673  1.00 39.39           C  
ATOM   3632  O   ASN A 443      37.546  46.247  65.136  1.00 33.02           O  
ATOM   3633  CB  ASN A 443      37.946  47.434  62.619  1.00 33.94           C  
ATOM   3634  CG  ASN A 443      37.806  46.109  61.913  1.00 38.02           C  
ATOM   3635  OD1 ASN A 443      38.741  45.307  61.760  1.00 38.05           O  
ATOM   3636  ND2 ASN A 443      36.636  45.870  61.442  1.00 38.71           N  
ATOM   3637  N   TYR A 444      39.700  45.618  65.170  1.00 36.90           N  
ATOM   3638  CA  TYR A 444      39.432  44.507  66.094  1.00 31.94           C  
ATOM   3639  C   TYR A 444      38.809  44.906  67.392  1.00 28.54           C  
ATOM   3640  O   TYR A 444      39.388  45.608  68.179  1.00 29.10           O  
ATOM   3641  CB  TYR A 444      40.744  43.793  66.438  1.00 33.13           C  
ATOM   3642  CG  TYR A 444      40.544  42.476  67.185  1.00 29.65           C  
ATOM   3643  CD1 TYR A 444      40.118  41.345  66.522  1.00 31.85           C  
ATOM   3644  CD2 TYR A 444      40.835  42.398  68.556  1.00 30.77           C  
ATOM   3645  CE1 TYR A 444      40.003  40.159  67.179  1.00 32.38           C  
ATOM   3646  CE2 TYR A 444      40.752  41.193  69.248  1.00 31.20           C  
ATOM   3647  CZ  TYR A 444      40.352  40.094  68.534  1.00 30.93           C  
ATOM   3648  OH  TYR A 444      40.255  38.939  69.213  1.00 36.63           O  
ATOM   3649  N   LEU A 445      37.598  44.416  67.626  1.00 29.11           N  
ATOM   3650  CA  LEU A 445      36.830  44.728  68.844  1.00 30.65           C  
ATOM   3651  C   LEU A 445      36.670  46.266  69.099  1.00 29.75           C  
ATOM   3652  O   LEU A 445      36.681  46.734  70.242  1.00 35.27           O  
ATOM   3653  CB  LEU A 445      37.451  44.026  70.048  1.00 32.55           C  
ATOM   3654  CG  LEU A 445      37.497  42.477  70.063  1.00 36.09           C  
ATOM   3655  CD1 LEU A 445      37.969  41.980  71.409  1.00 39.00           C  
ATOM   3656  CD2 LEU A 445      36.196  41.834  69.658  1.00 34.65           C  
ATOM   3657  N   ARG A 446      36.540  47.013  68.006  1.00 32.25           N  
ATOM   3658  CA  ARG A 446      36.406  48.455  68.018  1.00 37.15           C  
ATOM   3659  C   ARG A 446      35.118  48.869  67.273  1.00 38.48           C  
ATOM   3660  O   ARG A 446      34.806  48.328  66.215  1.00 42.43           O  
ATOM   3661  CB  ARG A 446      37.609  49.115  67.320  1.00 35.43           C  
ATOM   3662  CG  ARG A 446      38.846  49.012  68.226  1.00 34.78           C  
ATOM   3663  CD  ARG A 446      40.151  49.199  67.423  1.00 32.17           C  
ATOM   3664  NE  ARG A 446      41.299  49.041  68.317  1.00 34.64           N  
ATOM   3665  CZ  ARG A 446      42.419  48.415  67.950  1.00 31.45           C  
ATOM   3666  NH1 ARG A 446      42.491  47.856  66.744  1.00 31.30           N  
ATOM   3667  NH2 ARG A 446      43.354  48.222  68.861  1.00 34.56           N  
ATOM   3668  N   LYS A 447      34.401  49.826  67.822  1.00 53.32           N  
ATOM   3669  CA  LYS A 447      33.117  50.253  67.158  1.00 61.48           C  
ATOM   3670  C   LYS A 447      33.350  51.266  66.080  1.00 57.83           C  
ATOM   3671  O   LYS A 447      34.443  51.884  66.009  1.00 45.17           O  
ATOM   3672  CB  LYS A 447      32.183  50.883  68.150  1.00 66.58           C  
ATOM   3673  CG  LYS A 447      32.870  51.976  68.954  1.00 68.66           C  
ATOM   3674  CD  LYS A 447      32.577  51.792  70.411  1.00 71.64           C  
ATOM   3675  CE  LYS A 447      33.038  50.427  70.884  1.00 77.30           C  
ATOM   3676  NZ  LYS A 447      32.179  50.108  72.046  1.00 78.60           N  
ATOM   3677  N   GLU A 448      32.317  51.480  65.261  1.00 59.87           N  
ATOM   3678  CA  GLU A 448      32.376  52.486  64.189  1.00 52.87           C  
ATOM   3679  C   GLU A 448      32.799  53.824  64.785  1.00 42.10           C  
ATOM   3680  O   GLU A 448      32.551  54.112  65.943  1.00 44.26           O  
ATOM   3681  CB  GLU A 448      31.055  52.575  63.444  1.00 64.85           C  
ATOM   3682  CG  GLU A 448      31.181  53.078  62.009  1.00 72.35           C  
ATOM   3683  CD  GLU A 448      29.881  53.729  61.545  1.00 87.90           C  
ATOM   3684  OE1 GLU A 448      29.671  54.922  61.853  1.00 82.59           O  
ATOM   3685  OE2 GLU A 448      29.050  53.038  60.904  1.00 83.29           O  
ATOM   3686  N   GLY A 449      33.565  54.607  64.041  1.00 42.54           N  
ATOM   3687  CA  GLY A 449      34.161  55.847  64.575  1.00 41.67           C  
ATOM   3688  C   GLY A 449      35.137  55.712  65.722  1.00 47.12           C  
ATOM   3689  O   GLY A 449      35.565  56.689  66.323  1.00 45.96           O  
ATOM   3690  N   GLU A 450      35.594  54.507  66.017  1.00 46.78           N  
ATOM   3691  CA  GLU A 450      36.637  54.380  67.023  1.00 49.29           C  
ATOM   3692  C   GLU A 450      37.954  53.698  66.530  1.00 44.44           C  
ATOM   3693  O   GLU A 450      38.803  53.282  67.337  1.00 41.84           O  
ATOM   3694  CB  GLU A 450      36.074  53.603  68.175  1.00 56.08           C  
ATOM   3695  CG  GLU A 450      36.318  54.288  69.493  1.00 68.22           C  
ATOM   3696  CD  GLU A 450      35.012  54.735  70.059  1.00 77.62           C  
ATOM   3697  OE1 GLU A 450      34.688  54.347  71.203  1.00 86.31           O  
ATOM   3698  OE2 GLU A 450      34.295  55.406  69.301  1.00 80.14           O  
ATOM   3699  N   TRP A 451      38.077  53.571  65.219  1.00 41.21           N  
ATOM   3700  CA  TRP A 451      39.311  53.054  64.636  1.00 41.48           C  
ATOM   3701  C   TRP A 451      39.467  53.750  63.348  1.00 45.69           C  
ATOM   3702  O   TRP A 451      38.486  54.322  62.847  1.00 40.59           O  
ATOM   3703  CB  TRP A 451      39.125  51.555  64.392  1.00 36.16           C  
ATOM   3704  CG  TRP A 451      38.042  51.141  63.468  1.00 32.38           C  
ATOM   3705  CD1 TRP A 451      36.738  50.970  63.779  1.00 35.34           C  
ATOM   3706  CD2 TRP A 451      38.177  50.791  62.074  1.00 35.01           C  
ATOM   3707  NE1 TRP A 451      36.047  50.552  62.664  1.00 37.67           N  
ATOM   3708  CE2 TRP A 451      36.905  50.451  61.607  1.00 33.87           C  
ATOM   3709  CE3 TRP A 451      39.276  50.691  61.199  1.00 36.63           C  
ATOM   3710  CZ2 TRP A 451      36.683  50.014  60.318  1.00 37.30           C  
ATOM   3711  CZ3 TRP A 451      39.067  50.311  59.927  1.00 37.88           C  
ATOM   3712  CH2 TRP A 451      37.775  49.986  59.470  1.00 41.11           C  
ATOM   3713  N   ILE A 452      40.647  53.680  62.757  1.00 42.90           N  
ATOM   3714  CA  ILE A 452      40.911  54.322  61.450  1.00 40.05           C  
ATOM   3715  C   ILE A 452      41.501  53.348  60.491  1.00 45.25           C  
ATOM   3716  O   ILE A 452      42.214  52.444  60.915  1.00 36.71           O  
ATOM   3717  CB  ILE A 452      41.887  55.500  61.601  1.00 52.81           C  
ATOM   3718  CG1 ILE A 452      43.009  55.124  62.553  1.00 53.80           C  
ATOM   3719  CG2 ILE A 452      41.182  56.730  62.190  1.00 56.02           C  
ATOM   3720  CD1 ILE A 452      44.038  56.206  62.588  1.00 61.92           C  
ATOM   3721  N   ALA A 453      41.161  53.494  59.219  1.00 37.20           N  
ATOM   3722  CA  ALA A 453      41.559  52.608  58.204  1.00 42.93           C  
ATOM   3723  C   ALA A 453      43.052  52.742  57.966  1.00 40.47           C  
ATOM   3724  O   ALA A 453      43.685  53.681  58.431  1.00 37.89           O  
ATOM   3725  CB  ALA A 453      40.787  52.900  56.920  1.00 46.06           C  
ATOM   3726  N   ASN A 454      43.587  51.765  57.230  1.00 39.24           N  
ATOM   3727  CA  ASN A 454      44.997  51.809  56.845  1.00 43.49           C  
ATOM   3728  C   ASN A 454      45.105  52.874  55.730  1.00 51.94           C  
ATOM   3729  O   ASN A 454      44.091  53.453  55.326  1.00 41.80           O  
ATOM   3730  CB  ASN A 454      45.498  50.412  56.432  1.00 36.41           C  
ATOM   3731  CG  ASN A 454      44.793  49.828  55.212  1.00 44.61           C  
ATOM   3732  OD1 ASN A 454      44.463  50.513  54.208  1.00 46.74           O  
ATOM   3733  ND2 ASN A 454      44.600  48.530  55.250  1.00 40.88           N  
ATOM   3734  N   GLU A 455      46.309  53.123  55.233  1.00 47.35           N  
ATOM   3735  CA  GLU A 455      46.501  54.114  54.180  1.00 49.96           C  
ATOM   3736  C   GLU A 455      45.744  53.845  52.890  1.00 51.21           C  
ATOM   3737  O   GLU A 455      45.621  54.754  52.129  1.00 58.04           O  
ATOM   3738  CB  GLU A 455      47.973  54.223  53.848  1.00 54.87           C  
ATOM   3739  CG  GLU A 455      48.509  52.982  53.150  1.00 61.10           C  
ATOM   3740  CD  GLU A 455      49.918  53.211  52.656  1.00 76.30           C  
ATOM   3741  OE1 GLU A 455      50.103  53.211  51.419  1.00 84.29           O  
ATOM   3742  OE2 GLU A 455      50.814  53.434  53.510  1.00 70.21           O  
ATOM   3743  N   TYR A 456      45.299  52.623  52.598  1.00 47.89           N  
ATOM   3744  CA  TYR A 456      44.547  52.336  51.378  1.00 48.85           C  
ATOM   3745  C   TYR A 456      43.057  52.263  51.578  1.00 48.74           C  
ATOM   3746  O   TYR A 456      42.331  51.727  50.736  1.00 53.36           O  
ATOM   3747  CB  TYR A 456      44.913  50.980  50.791  1.00 56.54           C  
ATOM   3748  CG  TYR A 456      46.370  50.798  50.627  1.00 65.15           C  
ATOM   3749  CD1 TYR A 456      47.056  51.504  49.651  1.00 63.92           C  
ATOM   3750  CD2 TYR A 456      47.087  49.936  51.465  1.00 68.37           C  
ATOM   3751  CE1 TYR A 456      48.414  51.347  49.487  1.00 72.49           C  
ATOM   3752  CE2 TYR A 456      48.447  49.775  51.308  1.00 71.71           C  
ATOM   3753  CZ  TYR A 456      49.097  50.486  50.313  1.00 72.67           C  
ATOM   3754  OH  TYR A 456      50.426  50.355  50.142  1.00 76.30           O  
ATOM   3755  N   GLY A 457      42.570  52.696  52.698  1.00 46.61           N  
ATOM   3756  CA  GLY A 457      41.140  52.518  52.948  1.00 44.24           C  
ATOM   3757  C   GLY A 457      40.733  51.244  53.638  1.00 51.26           C  
ATOM   3758  O   GLY A 457      39.590  51.153  54.002  1.00 47.91           O  
ATOM   3759  N   GLY A 458      41.627  50.266  53.874  1.00 43.36           N  
ATOM   3760  CA  GLY A 458      41.170  48.997  54.440  1.00 38.89           C  
ATOM   3761  C   GLY A 458      41.299  48.839  55.952  1.00 34.34           C  
ATOM   3762  O   GLY A 458      41.823  49.712  56.668  1.00 39.45           O  
ATOM   3763  N   ASP A 459      40.773  47.700  56.426  1.00 35.87           N  
ATOM   3764  CA  ASP A 459      40.823  47.328  57.834  1.00 36.33           C  
ATOM   3765  C   ASP A 459      42.163  46.509  58.163  1.00 32.59           C  
ATOM   3766  O   ASP A 459      42.431  46.265  59.313  1.00 34.09           O  
ATOM   3767  CB  ASP A 459      39.577  46.507  58.227  1.00 41.39           C  
ATOM   3768  CG  ASP A 459      39.434  45.198  57.476  1.00 44.58           C  
ATOM   3769  OD1 ASP A 459      40.188  44.771  56.579  1.00 46.55           O  
ATOM   3770  OD2 ASP A 459      38.450  44.545  57.747  1.00 53.13           O  
ATOM   3771  N   GLU A 460      42.939  46.142  57.161  1.00 33.63           N  
ATOM   3772  CA  GLU A 460      44.184  45.324  57.369  1.00 33.45           C  
ATOM   3773  C   GLU A 460      45.199  46.119  58.134  1.00 34.67           C  
ATOM   3774  O   GLU A 460      45.496  47.266  57.789  1.00 32.90           O  
ATOM   3775  CB  GLU A 460      44.756  44.829  56.046  1.00 35.39           C  
ATOM   3776  CG  GLU A 460      43.842  43.781  55.415  1.00 43.78           C  
ATOM   3777  CD  GLU A 460      42.672  44.344  54.520  1.00 55.25           C  
ATOM   3778  OE1 GLU A 460      42.594  45.613  54.237  1.00 51.55           O  
ATOM   3779  OE2 GLU A 460      41.826  43.473  54.118  1.00 58.17           O  
ATOM   3780  N   HIS A 461      45.722  45.548  59.221  1.00 30.86           N  
ATOM   3781  CA  HIS A 461      46.755  46.202  59.972  1.00 29.43           C  
ATOM   3782  C   HIS A 461      48.094  45.922  59.276  1.00 35.07           C  
ATOM   3783  O   HIS A 461      48.767  44.930  59.621  1.00 28.13           O  
ATOM   3784  CB  HIS A 461      46.749  45.635  61.391  1.00 27.76           C  
ATOM   3785  CG  HIS A 461      47.582  46.366  62.348  1.00 26.45           C  
ATOM   3786  ND1 HIS A 461      47.541  46.065  63.691  1.00 28.24           N  
ATOM   3787  CD2 HIS A 461      48.483  47.379  62.219  1.00 30.28           C  
ATOM   3788  CE1 HIS A 461      48.340  46.881  64.358  1.00 27.87           C  
ATOM   3789  NE2 HIS A 461      48.937  47.689  63.491  1.00 28.24           N  
ATOM   3790  N   ILE A 462      48.544  46.840  58.429  1.00 31.49           N  
ATOM   3791  CA  ILE A 462      49.661  46.573  57.490  1.00 29.88           C  
ATOM   3792  C   ILE A 462      50.967  46.227  58.238  1.00 26.58           C  
ATOM   3793  O   ILE A 462      51.690  45.270  57.840  1.00 31.38           O  
ATOM   3794  CB  ILE A 462      49.889  47.799  56.492  1.00 31.28           C  
ATOM   3795  CG1 ILE A 462      48.654  48.002  55.591  1.00 38.12           C  
ATOM   3796  CG2 ILE A 462      51.095  47.600  55.559  1.00 33.54           C  
ATOM   3797  CD1 ILE A 462      48.128  46.743  54.916  1.00 46.25           C  
ATOM   3798  N   GLU A 463      51.271  47.023  59.245  1.00 25.92           N  
ATOM   3799  CA  GLU A 463      52.479  46.887  60.004  1.00 28.56           C  
ATOM   3800  C   GLU A 463      52.527  45.507  60.716  1.00 31.85           C  
ATOM   3801  O   GLU A 463      53.591  44.875  60.807  1.00 27.95           O  
ATOM   3802  CB  GLU A 463      52.648  48.016  61.029  1.00 30.63           C  
ATOM   3803  CG  GLU A 463      52.739  49.418  60.415  1.00 37.70           C  
ATOM   3804  CD  GLU A 463      51.333  50.104  60.198  1.00 42.78           C  
ATOM   3805  OE1 GLU A 463      50.232  49.517  60.036  1.00 34.36           O  
ATOM   3806  OE2 GLU A 463      51.334  51.309  60.252  1.00 47.43           O  
ATOM   3807  N   ALA A 464      51.352  45.016  61.140  1.00 30.88           N  
ATOM   3808  CA  ALA A 464      51.254  43.741  61.859  1.00 28.30           C  
ATOM   3809  C   ALA A 464      51.450  42.617  60.892  1.00 28.04           C  
ATOM   3810  O   ALA A 464      52.108  41.635  61.228  1.00 24.19           O  
ATOM   3811  CB  ALA A 464      49.894  43.606  62.562  1.00 29.03           C  
ATOM   3812  N   VAL A 465      50.857  42.737  59.704  1.00 23.37           N  
ATOM   3813  CA  VAL A 465      50.967  41.706  58.701  1.00 27.58           C  
ATOM   3814  C   VAL A 465      52.461  41.570  58.284  1.00 26.74           C  
ATOM   3815  O   VAL A 465      52.990  40.441  58.125  1.00 23.30           O  
ATOM   3816  CB  VAL A 465      50.122  42.013  57.496  1.00 27.86           C  
ATOM   3817  CG1 VAL A 465      50.505  41.184  56.287  1.00 28.26           C  
ATOM   3818  CG2 VAL A 465      48.636  41.931  57.841  1.00 28.12           C  
ATOM   3819  N   SER A 466      53.134  42.701  58.177  1.00 28.31           N  
ATOM   3820  CA  SER A 466      54.533  42.697  57.771  1.00 32.23           C  
ATOM   3821  C   SER A 466      55.417  42.067  58.924  1.00 28.84           C  
ATOM   3822  O   SER A 466      56.321  41.270  58.665  1.00 25.41           O  
ATOM   3823  CB  SER A 466      54.933  44.133  57.371  1.00 33.00           C  
ATOM   3824  OG  SER A 466      56.278  44.273  57.459  1.00 36.46           O  
ATOM   3825  N   PHE A 467      55.098  42.371  60.174  1.00 24.06           N  
ATOM   3826  CA  PHE A 467      55.778  41.773  61.296  1.00 25.04           C  
ATOM   3827  C   PHE A 467      55.644  40.270  61.342  1.00 25.11           C  
ATOM   3828  O   PHE A 467      56.626  39.568  61.492  1.00 23.38           O  
ATOM   3829  CB  PHE A 467      55.328  42.446  62.606  1.00 22.56           C  
ATOM   3830  CG  PHE A 467      55.502  41.600  63.821  1.00 24.79           C  
ATOM   3831  CD1 PHE A 467      56.737  41.434  64.400  1.00 23.23           C  
ATOM   3832  CD2 PHE A 467      54.419  41.042  64.426  1.00 25.17           C  
ATOM   3833  CE1 PHE A 467      56.914  40.611  65.486  1.00 24.93           C  
ATOM   3834  CE2 PHE A 467      54.585  40.297  65.560  1.00 24.63           C  
ATOM   3835  CZ  PHE A 467      55.818  40.107  66.091  1.00 25.05           C  
ATOM   3836  N   ILE A 468      54.415  39.771  61.234  1.00 23.17           N  
ATOM   3837  CA  ILE A 468      54.126  38.334  61.248  1.00 24.30           C  
ATOM   3838  C   ILE A 468      54.878  37.621  60.116  1.00 25.58           C  
ATOM   3839  O   ILE A 468      55.449  36.559  60.355  1.00 22.12           O  
ATOM   3840  CB  ILE A 468      52.640  38.045  61.187  1.00 23.51           C  
ATOM   3841  CG1 ILE A 468      51.948  38.509  62.475  1.00 25.78           C  
ATOM   3842  CG2 ILE A 468      52.371  36.577  60.893  1.00 24.26           C  
ATOM   3843  CD1 ILE A 468      50.426  38.809  62.286  1.00 27.52           C  
ATOM   3844  N   ARG A 469      54.880  38.174  58.913  1.00 22.22           N  
ATOM   3845  CA  ARG A 469      55.568  37.569  57.811  1.00 22.18           C  
ATOM   3846  C   ARG A 469      57.094  37.539  58.039  1.00 21.69           C  
ATOM   3847  O   ARG A 469      57.770  36.564  57.620  1.00 23.31           O  
ATOM   3848  CB  ARG A 469      55.245  38.366  56.565  1.00 22.56           C  
ATOM   3849  CG  ARG A 469      53.877  38.062  56.035  1.00 23.44           C  
ATOM   3850  CD  ARG A 469      53.530  38.999  54.819  1.00 27.38           C  
ATOM   3851  NE  ARG A 469      52.328  38.452  54.158  1.00 29.96           N  
ATOM   3852  CZ  ARG A 469      51.509  39.139  53.343  1.00 36.22           C  
ATOM   3853  NH1 ARG A 469      51.728  40.396  53.081  1.00 30.32           N  
ATOM   3854  NH2 ARG A 469      50.450  38.564  52.834  1.00 33.00           N  
ATOM   3855  N   GLU A 470      57.609  38.574  58.686  1.00 22.65           N  
ATOM   3856  CA  GLU A 470      59.020  38.614  59.031  1.00 25.35           C  
ATOM   3857  C   GLU A 470      59.391  37.547  60.065  1.00 25.37           C  
ATOM   3858  O   GLU A 470      60.417  36.871  59.945  1.00 25.81           O  
ATOM   3859  CB  GLU A 470      59.414  39.983  59.467  1.00 28.44           C  
ATOM   3860  CG  GLU A 470      60.871  40.136  59.925  1.00 29.47           C  
ATOM   3861  CD  GLU A 470      61.245  41.592  60.286  1.00 36.18           C  
ATOM   3862  OE1 GLU A 470      60.522  42.532  59.902  1.00 46.75           O  
ATOM   3863  OE2 GLU A 470      62.217  41.814  61.018  1.00 40.21           O  
ATOM   3864  N   VAL A 471      58.591  37.411  61.123  1.00 22.62           N  
ATOM   3865  CA  VAL A 471      58.784  36.403  62.118  1.00 22.08           C  
ATOM   3866  C   VAL A 471      58.886  35.056  61.460  1.00 23.46           C  
ATOM   3867  O   VAL A 471      59.790  34.300  61.726  1.00 23.89           O  
ATOM   3868  CB  VAL A 471      57.591  36.346  63.105  1.00 22.69           C  
ATOM   3869  CG1 VAL A 471      57.593  35.053  63.921  1.00 25.16           C  
ATOM   3870  CG2 VAL A 471      57.664  37.553  64.006  1.00 22.91           C  
ATOM   3871  N   ASN A 472      57.903  34.727  60.649  1.00 20.95           N  
ATOM   3872  CA  ASN A 472      57.841  33.432  60.112  1.00 23.88           C  
ATOM   3873  C   ASN A 472      58.937  33.206  59.081  1.00 26.73           C  
ATOM   3874  O   ASN A 472      59.471  32.089  59.009  1.00 26.35           O  
ATOM   3875  CB  ASN A 472      56.473  33.122  59.502  1.00 24.45           C  
ATOM   3876  CG  ASN A 472      55.407  32.752  60.578  1.00 25.75           C  
ATOM   3877  OD1 ASN A 472      54.219  33.181  60.556  1.00 28.80           O  
ATOM   3878  ND2 ASN A 472      55.836  31.997  61.520  1.00 19.56           N  
ATOM   3879  N   THR A 473      59.235  34.213  58.263  1.00 22.50           N  
ATOM   3880  CA  THR A 473      60.389  34.066  57.352  1.00 22.80           C  
ATOM   3881  C   THR A 473      61.695  33.753  58.112  1.00 24.92           C  
ATOM   3882  O   THR A 473      62.434  32.792  57.770  1.00 25.66           O  
ATOM   3883  CB  THR A 473      60.554  35.351  56.536  1.00 25.00           C  
ATOM   3884  OG1 THR A 473      59.358  35.525  55.791  1.00 22.70           O  
ATOM   3885  CG2 THR A 473      61.795  35.304  55.593  1.00 25.22           C  
ATOM   3886  N   LEU A 474      62.013  34.546  59.140  1.00 22.51           N  
ATOM   3887  CA  LEU A 474      63.247  34.355  59.841  1.00 22.02           C  
ATOM   3888  C   LEU A 474      63.276  33.055  60.619  1.00 25.88           C  
ATOM   3889  O   LEU A 474      64.277  32.319  60.642  1.00 21.38           O  
ATOM   3890  CB  LEU A 474      63.513  35.532  60.750  1.00 21.16           C  
ATOM   3891  CG  LEU A 474      63.752  36.790  59.929  1.00 22.93           C  
ATOM   3892  CD1 LEU A 474      63.833  37.944  60.958  1.00 25.28           C  
ATOM   3893  CD2 LEU A 474      65.057  36.715  59.102  1.00 25.60           C  
ATOM   3894  N   LEU A 475      62.165  32.706  61.250  1.00 21.41           N  
ATOM   3895  CA  LEU A 475      62.132  31.512  62.066  1.00 22.93           C  
ATOM   3896  C   LEU A 475      62.452  30.262  61.242  1.00 22.88           C  
ATOM   3897  O   LEU A 475      63.290  29.438  61.649  1.00 22.10           O  
ATOM   3898  CB  LEU A 475      60.761  31.358  62.703  1.00 25.59           C  
ATOM   3899  CG  LEU A 475      60.485  30.287  63.681  1.00 31.69           C  
ATOM   3900  CD1 LEU A 475      61.595  30.253  64.719  1.00 31.27           C  
ATOM   3901  CD2 LEU A 475      59.128  30.641  64.391  1.00 29.78           C  
ATOM   3902  N   PHE A 476      61.781  30.088  60.132  1.00 22.18           N  
ATOM   3903  CA  PHE A 476      62.044  28.948  59.323  1.00 24.16           C  
ATOM   3904  C   PHE A 476      63.456  28.989  58.662  1.00 26.05           C  
ATOM   3905  O   PHE A 476      64.004  27.925  58.419  1.00 26.20           O  
ATOM   3906  CB  PHE A 476      60.974  28.765  58.210  1.00 23.45           C  
ATOM   3907  CG  PHE A 476      59.673  28.222  58.737  1.00 22.10           C  
ATOM   3908  CD1 PHE A 476      59.543  26.874  59.084  1.00 23.51           C  
ATOM   3909  CD2 PHE A 476      58.597  29.102  59.016  1.00 22.75           C  
ATOM   3910  CE1 PHE A 476      58.349  26.411  59.622  1.00 23.40           C  
ATOM   3911  CE2 PHE A 476      57.451  28.619  59.579  1.00 21.22           C  
ATOM   3912  CZ  PHE A 476      57.290  27.278  59.829  1.00 20.50           C  
ATOM   3913  N   GLU A 477      64.016  30.162  58.390  1.00 24.60           N  
ATOM   3914  CA  GLU A 477      65.389  30.231  57.797  1.00 26.00           C  
ATOM   3915  C   GLU A 477      66.415  29.801  58.849  1.00 24.86           C  
ATOM   3916  O   GLU A 477      67.251  28.927  58.620  1.00 24.04           O  
ATOM   3917  CB  GLU A 477      65.652  31.629  57.255  1.00 24.29           C  
ATOM   3918  CG  GLU A 477      64.785  31.892  56.015  1.00 24.64           C  
ATOM   3919  CD  GLU A 477      64.857  33.327  55.440  1.00 29.58           C  
ATOM   3920  OE1 GLU A 477      65.272  34.310  56.104  1.00 26.62           O  
ATOM   3921  OE2 GLU A 477      64.475  33.439  54.259  1.00 33.88           O  
ATOM   3922  N   TYR A 478      66.323  30.392  60.059  1.00 20.27           N  
ATOM   3923  CA  TYR A 478      67.246  30.059  61.109  1.00 20.58           C  
ATOM   3924  C   TYR A 478      67.061  28.673  61.730  1.00 22.45           C  
ATOM   3925  O   TYR A 478      68.075  28.049  62.123  1.00 20.71           O  
ATOM   3926  CB  TYR A 478      67.226  31.122  62.224  1.00 21.47           C  
ATOM   3927  CG  TYR A 478      67.894  32.408  61.960  1.00 20.17           C  
ATOM   3928  CD1 TYR A 478      69.278  32.512  61.973  1.00 23.61           C  
ATOM   3929  CD2 TYR A 478      67.190  33.550  61.737  1.00 21.79           C  
ATOM   3930  CE1 TYR A 478      69.900  33.734  61.829  1.00 26.63           C  
ATOM   3931  CE2 TYR A 478      67.819  34.770  61.526  1.00 22.21           C  
ATOM   3932  CZ  TYR A 478      69.176  34.858  61.538  1.00 22.92           C  
ATOM   3933  OH  TYR A 478      69.805  36.082  61.355  1.00 24.02           O  
ATOM   3934  N   PHE A 479      65.816  28.168  61.805  1.00 20.28           N  
ATOM   3935  CA  PHE A 479      65.504  26.908  62.460  1.00 19.39           C  
ATOM   3936  C   PHE A 479      64.583  26.098  61.617  1.00 21.06           C  
ATOM   3937  O   PHE A 479      63.378  26.027  61.829  1.00 22.52           O  
ATOM   3938  CB  PHE A 479      64.896  27.217  63.848  1.00 20.98           C  
ATOM   3939  CG  PHE A 479      65.797  28.064  64.721  1.00 20.06           C  
ATOM   3940  CD1 PHE A 479      66.859  27.449  65.334  1.00 22.96           C  
ATOM   3941  CD2 PHE A 479      65.604  29.393  64.915  1.00 21.32           C  
ATOM   3942  CE1 PHE A 479      67.713  28.063  66.177  1.00 25.30           C  
ATOM   3943  CE2 PHE A 479      66.482  30.067  65.687  1.00 17.54           C  
ATOM   3944  CZ  PHE A 479      67.546  29.435  66.324  1.00 21.53           C  
ATOM   3945  N   PRO A 480      65.123  25.466  60.574  1.00 22.91           N  
ATOM   3946  CA  PRO A 480      64.215  24.719  59.709  1.00 24.37           C  
ATOM   3947  C   PRO A 480      63.611  23.555  60.441  1.00 21.61           C  
ATOM   3948  O   PRO A 480      64.188  22.967  61.342  1.00 23.62           O  
ATOM   3949  CB  PRO A 480      65.164  24.188  58.548  1.00 26.94           C  
ATOM   3950  CG  PRO A 480      66.322  25.137  58.590  1.00 27.57           C  
ATOM   3951  CD  PRO A 480      66.494  25.498  60.072  1.00 23.92           C  
ATOM   3952  N   GLY A 481      62.483  23.153  60.007  1.00 22.13           N  
ATOM   3953  CA  GLY A 481      61.863  21.987  60.591  1.00 21.96           C  
ATOM   3954  C   GLY A 481      61.008  22.224  61.850  1.00 21.98           C  
ATOM   3955  O   GLY A 481      60.567  21.286  62.472  1.00 20.07           O  
ATOM   3956  N   ILE A 482      60.858  23.474  62.224  1.00 19.86           N  
ATOM   3957  CA  ILE A 482      60.025  23.841  63.408  1.00 21.63           C  
ATOM   3958  C   ILE A 482      58.533  23.891  63.073  1.00 22.74           C  
ATOM   3959  O   ILE A 482      58.119  23.735  61.924  1.00 20.08           O  
ATOM   3960  CB  ILE A 482      60.510  25.166  64.044  1.00 20.03           C  
ATOM   3961  CG1 ILE A 482      60.484  26.366  63.160  1.00 19.64           C  
ATOM   3962  CG2 ILE A 482      61.912  24.951  64.597  1.00 19.45           C  
ATOM   3963  CD1 ILE A 482      59.138  27.022  62.994  1.00 20.79           C  
ATOM   3964  N   LEU A 483      57.697  24.005  64.091  1.00 19.15           N  
ATOM   3965  CA  LEU A 483      56.276  24.272  63.902  1.00 21.45           C  
ATOM   3966  C   LEU A 483      55.952  25.703  64.228  1.00 20.43           C  
ATOM   3967  O   LEU A 483      56.430  26.231  65.264  1.00 21.45           O  
ATOM   3968  CB  LEU A 483      55.453  23.325  64.825  1.00 20.60           C  
ATOM   3969  CG  LEU A 483      55.575  21.846  64.516  1.00 23.34           C  
ATOM   3970  CD1 LEU A 483      54.880  21.049  65.595  1.00 29.07           C  
ATOM   3971  CD2 LEU A 483      55.003  21.585  63.139  1.00 27.62           C  
ATOM   3972  N   SER A 484      55.197  26.356  63.365  1.00 18.70           N  
ATOM   3973  CA  SER A 484      54.705  27.700  63.667  1.00 20.58           C  
ATOM   3974  C   SER A 484      53.213  27.646  63.435  1.00 19.85           C  
ATOM   3975  O   SER A 484      52.720  27.553  62.291  1.00 19.73           O  
ATOM   3976  CB  SER A 484      55.334  28.751  62.809  1.00 20.28           C  
ATOM   3977  OG  SER A 484      54.893  30.065  63.198  1.00 20.94           O  
ATOM   3978  N   ILE A 485      52.477  27.699  64.504  1.00 19.10           N  
ATOM   3979  CA  ILE A 485      51.059  27.413  64.505  1.00 17.34           C  
ATOM   3980  C   ILE A 485      50.279  28.660  64.849  1.00 20.98           C  
ATOM   3981  O   ILE A 485      50.595  29.359  65.819  1.00 20.64           O  
ATOM   3982  CB  ILE A 485      50.798  26.318  65.556  1.00 18.59           C  
ATOM   3983  CG1 ILE A 485      51.681  25.108  65.375  1.00 20.25           C  
ATOM   3984  CG2 ILE A 485      49.316  25.867  65.594  1.00 21.43           C  
ATOM   3985  CD1 ILE A 485      51.536  24.050  66.494  1.00 22.48           C  
ATOM   3986  N   ALA A 486      49.194  28.920  64.106  1.00 20.35           N  
ATOM   3987  CA  ALA A 486      48.359  30.078  64.331  1.00 19.96           C  
ATOM   3988  C   ALA A 486      46.979  29.639  64.728  1.00 19.82           C  
ATOM   3989  O   ALA A 486      46.438  28.679  64.134  1.00 19.22           O  
ATOM   3990  CB  ALA A 486      48.229  30.930  63.049  1.00 22.15           C  
ATOM   3991  N   GLU A 487      46.359  30.374  65.680  1.00 19.84           N  
ATOM   3992  CA  GLU A 487      44.852  30.388  65.736  1.00 21.43           C  
ATOM   3993  C   GLU A 487      44.359  31.725  65.200  1.00 23.00           C  
ATOM   3994  O   GLU A 487      44.732  32.773  65.738  1.00 25.71           O  
ATOM   3995  CB  GLU A 487      44.312  30.194  67.159  1.00 23.32           C  
ATOM   3996  CG  GLU A 487      42.767  30.369  67.233  1.00 24.77           C  
ATOM   3997  CD  GLU A 487      42.396  31.797  67.712  1.00 30.00           C  
ATOM   3998  OE1 GLU A 487      42.903  32.155  68.779  1.00 37.09           O  
ATOM   3999  OE2 GLU A 487      41.700  32.482  66.970  1.00 33.18           O  
ATOM   4000  N   GLU A 488      43.607  31.703  64.091  1.00 23.57           N  
ATOM   4001  CA  GLU A 488      43.097  32.909  63.420  1.00 23.04           C  
ATOM   4002  C   GLU A 488      41.641  32.623  63.165  1.00 27.98           C  
ATOM   4003  O   GLU A 488      41.293  31.645  62.583  1.00 24.94           O  
ATOM   4004  CB  GLU A 488      43.838  33.207  62.127  1.00 27.66           C  
ATOM   4005  CG  GLU A 488      43.737  34.614  61.673  1.00 26.64           C  
ATOM   4006  CD  GLU A 488      42.292  35.006  61.154  1.00 29.64           C  
ATOM   4007  OE1 GLU A 488      41.925  36.122  61.467  1.00 31.49           O  
ATOM   4008  OE2 GLU A 488      41.513  34.218  60.575  1.00 29.77           O  
ATOM   4009  N   SER A 489      40.757  33.408  63.752  1.00 30.92           N  
ATOM   4010  CA  SER A 489      39.352  33.024  63.718  1.00 29.87           C  
ATOM   4011  C   SER A 489      38.501  33.862  62.802  1.00 35.16           C  
ATOM   4012  O   SER A 489      37.296  33.931  63.031  1.00 34.39           O  
ATOM   4013  CB  SER A 489      38.776  33.065  65.171  1.00 35.98           C  
ATOM   4014  OG  SER A 489      39.228  31.867  65.940  1.00 38.28           O  
ATOM   4015  N   THR A 490      39.057  34.490  61.773  1.00 33.51           N  
ATOM   4016  CA  THR A 490      38.205  35.266  60.815  1.00 39.06           C  
ATOM   4017  C   THR A 490      38.312  34.655  59.459  1.00 42.42           C  
ATOM   4018  O   THR A 490      38.700  33.482  59.298  1.00 39.23           O  
ATOM   4019  CB  THR A 490      38.576  36.719  60.724  1.00 36.60           C  
ATOM   4020  OG1 THR A 490      39.926  36.847  60.227  1.00 34.26           O  
ATOM   4021  CG2 THR A 490      38.389  37.353  62.064  1.00 35.81           C  
ATOM   4022  N   GLU A 491      38.045  35.284  58.367  1.00 41.95           N  
ATOM   4023  CA  GLU A 491      38.472  34.256  57.350  1.00 51.65           C  
ATOM   4024  C   GLU A 491      39.714  34.509  56.580  1.00 42.46           C  
ATOM   4025  O   GLU A 491      39.827  34.186  55.406  1.00 34.29           O  
ATOM   4026  CB  GLU A 491      37.319  33.618  56.611  1.00 56.02           C  
ATOM   4027  CG  GLU A 491      36.961  32.298  57.321  1.00 61.02           C  
ATOM   4028  CD  GLU A 491      35.556  31.859  57.022  1.00 77.49           C  
ATOM   4029  OE1 GLU A 491      34.657  32.692  57.246  1.00 83.48           O  
ATOM   4030  OE2 GLU A 491      35.359  30.697  56.580  1.00 81.36           O  
ATOM   4031  N   TRP A 492      40.696  34.998  57.311  1.00 34.28           N  
ATOM   4032  CA  TRP A 492      41.898  35.485  56.671  1.00 33.89           C  
ATOM   4033  C   TRP A 492      42.492  34.380  55.882  1.00 29.56           C  
ATOM   4034  O   TRP A 492      42.641  33.267  56.375  1.00 30.50           O  
ATOM   4035  CB  TRP A 492      42.880  35.925  57.725  1.00 31.70           C  
ATOM   4036  CG  TRP A 492      44.045  36.678  57.134  1.00 32.68           C  
ATOM   4037  CD1 TRP A 492      45.112  36.158  56.484  1.00 33.42           C  
ATOM   4038  CD2 TRP A 492      44.214  38.095  57.135  1.00 31.08           C  
ATOM   4039  NE1 TRP A 492      45.948  37.154  56.111  1.00 33.43           N  
ATOM   4040  CE2 TRP A 492      45.405  38.361  56.500  1.00 32.07           C  
ATOM   4041  CE3 TRP A 492      43.450  39.154  57.615  1.00 38.91           C  
ATOM   4042  CZ2 TRP A 492      45.870  39.662  56.304  1.00 35.85           C  
ATOM   4043  CZ3 TRP A 492      43.921  40.439  57.476  1.00 36.36           C  
ATOM   4044  CH2 TRP A 492      45.127  40.683  56.832  1.00 36.12           C  
ATOM   4045  N   GLU A 493      42.867  34.675  54.664  1.00 29.37           N  
ATOM   4046  CA  GLU A 493      43.349  33.676  53.758  1.00 31.89           C  
ATOM   4047  C   GLU A 493      44.846  33.373  53.847  1.00 26.99           C  
ATOM   4048  O   GLU A 493      45.618  34.248  54.123  1.00 31.46           O  
ATOM   4049  CB  GLU A 493      43.018  34.107  52.290  1.00 36.75           C  
ATOM   4050  CG  GLU A 493      41.495  33.880  52.085  1.00 47.98           C  
ATOM   4051  CD  GLU A 493      40.947  34.226  50.686  1.00 61.10           C  
ATOM   4052  OE1 GLU A 493      39.765  33.886  50.414  1.00 71.68           O  
ATOM   4053  OE2 GLU A 493      41.676  34.845  49.890  1.00 57.25           O  
ATOM   4054  N   LYS A 494      45.232  32.138  53.519  1.00 25.15           N  
ATOM   4055  CA  LYS A 494      46.672  31.802  53.380  1.00 29.66           C  
ATOM   4056  C   LYS A 494      47.488  32.000  54.699  1.00 25.39           C  
ATOM   4057  O   LYS A 494      48.679  32.399  54.699  1.00 25.87           O  
ATOM   4058  CB  LYS A 494      47.311  32.562  52.219  1.00 29.67           C  
ATOM   4059  CG  LYS A 494      46.585  32.176  50.894  1.00 39.91           C  
ATOM   4060  CD  LYS A 494      47.337  32.823  49.735  1.00 45.83           C  
ATOM   4061  CE  LYS A 494      46.954  32.189  48.400  1.00 54.69           C  
ATOM   4062  NZ  LYS A 494      47.858  32.785  47.342  1.00 63.35           N  
ATOM   4063  N   VAL A 495      46.849  31.711  55.790  1.00 24.23           N  
ATOM   4064  CA  VAL A 495      47.528  31.842  57.098  1.00 25.06           C  
ATOM   4065  C   VAL A 495      48.755  30.928  57.173  1.00 22.01           C  
ATOM   4066  O   VAL A 495      49.842  31.341  57.597  1.00 24.64           O  
ATOM   4067  CB  VAL A 495      46.554  31.484  58.193  1.00 26.13           C  
ATOM   4068  CG1 VAL A 495      47.288  31.432  59.567  1.00 27.25           C  
ATOM   4069  CG2 VAL A 495      45.448  32.554  58.269  1.00 24.79           C  
ATOM   4070  N   SER A 496      48.556  29.693  56.791  1.00 22.73           N  
ATOM   4071  CA  SER A 496      49.554  28.638  56.810  1.00 24.59           C  
ATOM   4072  C   SER A 496      50.195  28.350  55.456  1.00 26.32           C  
ATOM   4073  O   SER A 496      50.581  27.233  55.172  1.00 28.82           O  
ATOM   4074  CB  SER A 496      49.027  27.334  57.439  1.00 24.00           C  
ATOM   4075  OG  SER A 496      47.963  26.725  56.711  1.00 25.97           O  
ATOM   4076  N   ARG A 497      50.388  29.395  54.690  1.00 28.16           N  
ATOM   4077  CA  ARG A 497      51.040  29.291  53.410  1.00 28.65           C  
ATOM   4078  C   ARG A 497      52.281  30.190  53.450  1.00 27.45           C  
ATOM   4079  O   ARG A 497      52.384  31.164  54.220  1.00 28.02           O  
ATOM   4080  CB  ARG A 497      50.081  29.701  52.262  1.00 28.93           C  
ATOM   4081  CG  ARG A 497      48.835  28.794  52.105  1.00 31.88           C  
ATOM   4082  CD  ARG A 497      49.209  27.544  51.351  1.00 33.45           C  
ATOM   4083  NE  ARG A 497      48.143  26.543  51.263  1.00 37.86           N  
ATOM   4084  CZ  ARG A 497      48.045  25.457  52.008  1.00 37.28           C  
ATOM   4085  NH1 ARG A 497      48.934  25.216  52.983  1.00 47.37           N  
ATOM   4086  NH2 ARG A 497      47.085  24.599  51.779  1.00 39.91           N  
ATOM   4087  N   PRO A 498      53.260  29.864  52.612  1.00 30.87           N  
ATOM   4088  CA  PRO A 498      54.485  30.647  52.559  1.00 28.63           C  
ATOM   4089  C   PRO A 498      54.268  32.082  52.235  1.00 27.49           C  
ATOM   4090  O   PRO A 498      53.347  32.474  51.430  1.00 28.48           O  
ATOM   4091  CB  PRO A 498      55.297  29.985  51.417  1.00 37.20           C  
ATOM   4092  CG  PRO A 498      54.674  28.642  51.223  1.00 34.27           C  
ATOM   4093  CD  PRO A 498      53.238  28.747  51.627  1.00 35.61           C  
ATOM   4094  N   VAL A 499      55.139  32.880  52.814  1.00 27.15           N  
ATOM   4095  CA  VAL A 499      55.142  34.332  52.611  1.00 28.19           C  
ATOM   4096  C   VAL A 499      55.327  34.689  51.099  1.00 33.80           C  
ATOM   4097  O   VAL A 499      54.679  35.579  50.589  1.00 34.74           O  
ATOM   4098  CB  VAL A 499      56.200  34.997  53.454  1.00 28.09           C  
ATOM   4099  CG1 VAL A 499      56.362  36.495  53.125  1.00 32.76           C  
ATOM   4100  CG2 VAL A 499      55.803  34.856  54.936  1.00 27.59           C  
ATOM   4101  N   TYR A 500      56.145  33.910  50.426  1.00 34.20           N  
ATOM   4102  CA  TYR A 500      56.418  34.103  48.988  1.00 39.01           C  
ATOM   4103  C   TYR A 500      55.159  33.872  48.187  1.00 47.57           C  
ATOM   4104  O   TYR A 500      55.140  34.242  47.054  1.00 47.39           O  
ATOM   4105  CB  TYR A 500      57.650  33.245  48.493  1.00 34.20           C  
ATOM   4106  CG  TYR A 500      57.594  31.691  48.656  1.00 35.24           C  
ATOM   4107  CD1 TYR A 500      56.737  30.918  47.904  1.00 37.17           C  
ATOM   4108  CD2 TYR A 500      58.418  31.033  49.544  1.00 36.02           C  
ATOM   4109  CE1 TYR A 500      56.710  29.562  48.049  1.00 39.12           C  
ATOM   4110  CE2 TYR A 500      58.383  29.661  49.700  1.00 36.50           C  
ATOM   4111  CZ  TYR A 500      57.547  28.951  48.928  1.00 39.16           C  
ATOM   4112  OH  TYR A 500      57.463  27.620  49.074  1.00 45.84           O  
ATOM   4113  N   ASP A 501      54.092  33.291  48.754  1.00 38.41           N  
ATOM   4114  CA  ASP A 501      52.879  33.045  48.014  1.00 38.53           C  
ATOM   4115  C   ASP A 501      51.788  33.910  48.498  1.00 38.79           C  
ATOM   4116  O   ASP A 501      50.617  33.608  48.295  1.00 39.19           O  
ATOM   4117  CB  ASP A 501      52.465  31.591  48.115  1.00 45.78           C  
ATOM   4118  CG  ASP A 501      53.153  30.697  47.055  1.00 60.45           C  
ATOM   4119  OD1 ASP A 501      53.779  31.206  46.121  1.00 72.35           O  
ATOM   4120  OD2 ASP A 501      53.092  29.465  47.142  1.00 75.19           O  
ATOM   4121  N   GLY A 502      52.144  34.954  49.214  1.00 32.41           N  
ATOM   4122  CA  GLY A 502      51.147  35.825  49.805  1.00 33.08           C  
ATOM   4123  C   GLY A 502      50.593  35.313  51.159  1.00 34.40           C  
ATOM   4124  O   GLY A 502      49.638  35.885  51.724  1.00 34.02           O  
ATOM   4125  N   GLY A 503      51.197  34.286  51.725  1.00 31.11           N  
ATOM   4126  CA  GLY A 503      50.700  33.869  53.051  1.00 27.36           C  
ATOM   4127  C   GLY A 503      51.242  34.616  54.234  1.00 26.45           C  
ATOM   4128  O   GLY A 503      52.087  35.477  54.080  1.00 28.27           O  
ATOM   4129  N   LEU A 504      50.828  34.183  55.471  1.00 25.71           N  
ATOM   4130  CA  LEU A 504      51.405  34.764  56.660  1.00 22.45           C  
ATOM   4131  C   LEU A 504      52.627  33.952  57.121  1.00 20.49           C  
ATOM   4132  O   LEU A 504      53.366  34.429  57.977  1.00 21.03           O  
ATOM   4133  CB  LEU A 504      50.398  34.839  57.786  1.00 25.12           C  
ATOM   4134  CG  LEU A 504      49.223  35.755  57.433  1.00 27.53           C  
ATOM   4135  CD1 LEU A 504      48.274  35.724  58.643  1.00 29.58           C  
ATOM   4136  CD2 LEU A 504      49.670  37.196  57.182  1.00 26.46           C  
ATOM   4137  N   GLY A 505      52.812  32.777  56.551  1.00 21.69           N  
ATOM   4138  CA  GLY A 505      54.023  32.007  56.795  1.00 24.50           C  
ATOM   4139  C   GLY A 505      54.009  30.967  57.904  1.00 22.66           C  
ATOM   4140  O   GLY A 505      55.072  30.377  58.197  1.00 22.38           O  
ATOM   4141  N   PHE A 506      52.858  30.796  58.611  1.00 21.64           N  
ATOM   4142  CA  PHE A 506      52.743  29.725  59.559  1.00 21.26           C  
ATOM   4143  C   PHE A 506      52.796  28.417  58.800  1.00 22.61           C  
ATOM   4144  O   PHE A 506      52.522  28.411  57.592  1.00 23.98           O  
ATOM   4145  CB  PHE A 506      51.395  29.839  60.315  1.00 19.56           C  
ATOM   4146  CG  PHE A 506      51.325  31.060  61.186  1.00 21.75           C  
ATOM   4147  CD1 PHE A 506      51.880  31.062  62.484  1.00 18.19           C  
ATOM   4148  CD2 PHE A 506      50.777  32.224  60.737  1.00 21.86           C  
ATOM   4149  CE1 PHE A 506      51.822  32.201  63.258  1.00 19.94           C  
ATOM   4150  CE2 PHE A 506      50.688  33.372  61.555  1.00 21.18           C  
ATOM   4151  CZ  PHE A 506      51.247  33.386  62.782  1.00 20.78           C  
ATOM   4152  N   ASN A 507      53.045  27.285  59.441  1.00 20.39           N  
ATOM   4153  CA  ASN A 507      52.882  26.014  58.774  1.00 20.98           C  
ATOM   4154  C   ASN A 507      51.723  25.221  59.219  1.00 21.60           C  
ATOM   4155  O   ASN A 507      51.362  24.230  58.549  1.00 20.71           O  
ATOM   4156  CB  ASN A 507      54.157  25.165  58.645  1.00 24.28           C  
ATOM   4157  CG  ASN A 507      54.714  24.692  59.986  1.00 25.99           C  
ATOM   4158  OD1 ASN A 507      54.214  25.055  61.062  1.00 21.29           O  
ATOM   4159  ND2 ASN A 507      55.742  23.894  59.917  1.00 22.54           N
[truncated: 283,339 more chars]
