# Supplementary material for: Computational discovery of natural inhibitors targeting enterovirus D68 3C protease using molecular docking pharmacokinetics and dynamics simulations
Source: Sci Rep. 2025 Mar 31;15:11015. doi: 10.1038/s41598-025-95163-y (PMC11958634; doi:10.1038/s41598-025-95163-y)
Supplement: Supplementary file 2 — Supplementary Information 2. [file 41598_2025_95163_MOESM2_ESM.zip]

Archive with 2 entries (2 files):
- Figure S1.png
- Supplementary Figures.docx
